# Supplementary material for: Precise instruction and consideration of the vertical and horizontal force component increases validity and reliability of the 90:20 Isometric Posterior Chain Test
Source: PLoS One. 2024 Oct 28;19(10):e0312843. doi: 10.1371/journal.pone.0312843 (PMC11515970; doi:10.1371/journal.pone.0312843)
Supplement: S1 File — (ZIP) [file pone.0312843.s001.zip › S1_Raw_Data/M1_P10_vh_3.csv]

1	92.8688964169478	-8.66662730661336	-7.27886867523193	0.000293855206109583	0.00386527273803949	-2.26983070373535	-0.00360223650932312	NaN	-0.443505108356476	-0.204544812440872	-93.3124015253043	8.46208249417249
2	94.8169423263525	-8.9913016447157	-8.05808639526367	0.00321592413820326	0.00418994715437293	0.00808603875339031	-0.00425158534198999	NaN	1.50454080104828	-0.529219150543213	NaN	NaN
3	93.5182450335478	-8.66662730661336	-7.9282169342041	0.0132808275520802	0.00159255252219737	2.37626147270203	0.000618529506027699	NaN	0.205843508243561	-0.204544812440872	NaN	NaN
4	92.8688964169478	-8.9913016447157	-7.99315214157104	0.00354059832170606	-0.00457625929266214	1.4236661195755	-0.00782300252467394	NaN	-0.443505108356476	-0.529219150543213	NaN	NaN
5	93.5182450335478	-8.9913016447157	-8.05808639526367	-0.00360223650932312	0.00321592413820326	-1.50165009498596	0.00256657530553639	NaN	0.205843508243561	-0.529219150543213	NaN	NaN
6	94.8169423263525	-9.64065026131574	-7.73341274261475	-0.00782300252467394	0.00711201597005129	-2.27762293815613	-0.000680167751852423	NaN	1.50454080104828	-1.17856776714325	NaN	NaN
7	91.5701991241431	-8.01727869001333	-7.60354280471802	-0.00684897974133492	0.00256657530553639	0.0252937767654657	-0.00230353930965066	NaN	-1.74220240116119	0.444803804159164	NaN	NaN
8	94.8169423263525	-8.66662730661336	-7.73341274261475	-0.00619963090866804	0.000943203864153475	2.37593674659729	-0.000680167751852423	NaN	1.50454080104828	-0.204544812440872	NaN	NaN
9	94.1675936501479	-8.01727869001333	-8.31782627105713	-0.0172385573387146	-0.00847235135734081	1.41912078857422	-0.00490093370899558	NaN	0.855192124843597	0.444803804159164	NaN	NaN
10	93.5182450335478	-8.9913016447157	-7.86328220367432	-0.0110697457566857	-0.00912170019000769	-1.50846827030182	-0.00977104809135199	NaN	0.205843508243561	-0.529219150543213	NaN	NaN
11	93.5182450335478	-10.2899988779158	-7.79834747314453	-0.00619963090866804	-0.0139918150380254	-2.27048015594482	-0.00100484199356288	NaN	0.205843508243561	-1.82791638374329	NaN	NaN
12	94.1675936501479	-8.9913016447157	-7.4087381362915	-0.00360223650932312	0.00321592413820326	0.00776136433705688	-0.000355493422830477	NaN	0.855192124843597	-0.529219150543213	NaN	NaN
13	91.5701991241431	-7.36793004361097	-7.79834747314453	-0.00295288790948689	0.00191722682211548	2.3752875328064	0.00678734155371785	NaN	-1.74220240116119	1.09415245056152	NaN	NaN
14	91.5701991241431	-7.69260435191099	-7.4087381362915	-0.00490093370899558	-0.000680167751852423	1.42431557178497	0.00126787810586393	NaN	-1.74220240116119	0.769478142261505	NaN	NaN
15	96.1156394403433	-8.9913016447157	-7.47367286682129	-0.00749832857400179	-0.00522560812532902	-1.50619554519653	-0.00360223650932312	NaN	2.80323791503906	-0.529219150543213	NaN	NaN
16	94.8169423263525	-7.69260435191099	-8.05808639526367	-0.00165419070981443	0.00126787810586393	-2.27957105636597	-3.08191010844894e-05	NaN	1.50454080104828	0.769478142261505	NaN	NaN
17	95.4662909429526	-9.31597595301572	-7.60354280471802	0.0132808275520802	0.00711201597005129	0.0171769186854362	-0.00100484199356288	NaN	2.15388941764832	-0.853893458843231	NaN	NaN
18	94.8169423263525	-9.64065026131574	-7.34380340576172	-0.000355493422830477	-0.00165419070981443	2.36717057228088	-0.00100484199356288	NaN	1.50454080104828	-1.17856776714325	NaN	NaN
19	94.8169423263525	-7.69260435191099	-7.79834747314453	-0.00100484199356288	0.00841071270406246	1.43015968799591	0.00808603875339031	NaN	1.50454080104828	0.769478142261505	NaN	NaN
20	90.2715020101523	-7.69260435191099	-7.47367286682129	-0.00555028254166245	0.0100340843200684	-1.50424754619598	0.00289124972186983	NaN	-3.04089951515198	0.769478142261505	NaN	NaN
21	94.8169423263525	-7.69260435191099	-7.53860807418823	0.0106834331527352	0.0113327819854021	-2.27632427215576	0.00451462110504508	NaN	1.50454080104828	0.769478142261505	NaN	NaN
22	93.5182450335478	-7.69260435191099	-7.99315214157104	0.00841071270406246	0.00581331877037883	0.00289124972186983	-0.000355493422830477	NaN	0.205843508243561	0.769478142261505	NaN	NaN
23	94.1675936501479	-7.69260435191099	-7.6684775352478	0.00808603875339031	0.00646266713738441	2.37658619880676	-0.00749832857400179	NaN	0.855192124843597	0.769478142261505	NaN	NaN
24	95.4662909429526	-8.66662730661336	-8.18795680999756	-0.00392691092565656	-0.00847235135734081	1.43145835399628	0.000943203864153475	NaN	2.15388941764832	-0.204544812440872	NaN	NaN
25	93.5182450335478	-8.34195299831335	-7.73341274261475	0.00906006153672934	-0.00392691092565656	-1.49450731277466	-0.00197886489331722	NaN	0.205843508243561	0.120129495859146	NaN	NaN
26	94.8169423263525	-8.9913016447157	-7.4087381362915	-0.00814767740666866	0.00776136433705688	-2.27307748794556	-0.00457625929266214	NaN	1.50454080104828	-0.529219150543213	NaN	NaN
27	92.2195477407431	-7.69260435191099	-7.86328220367432	0.00256657530553639	0.0149041991680861	0.0145795252174139	0.01100810803473	NaN	-1.09285378456116	0.769478142261505	NaN	NaN
28	95.4662909429526	-8.9913016447157	-7.53860807418823	-0.000680167751852423	-0.00587495695799589	2.3752875328064	-0.00457625929266214	NaN	2.15388941764832	-0.529219150543213	NaN	NaN
29	93.5182450335478	-7.36793004361097	-8.25289154052734	-0.00392691092565656	-0.00684897974133492	1.42951035499573	-0.00652430532500148	NaN	0.205843508243561	1.09415245056152	NaN	NaN
30	94.8169423263525	-7.36793004361097	-8.05808639526367	0.00289124972186983	-0.00814767740666866	-1.49905276298523	-0.00587495695799589	NaN	1.50454080104828	1.09415245056152	NaN	NaN
31	93.5182450335478	-8.9913016447157	-7.86328220367432	-0.00717365415766835	-0.00782300252467394	-2.27437615394592	-0.00717365415766835	NaN	0.205843508243561	-0.529219150543213	NaN	NaN
32	94.1675936501479	-8.34195299831335	-7.79834747314453	-0.000355493422830477	-0.00587495695799589	0.00289124972186983	0.00548864435404539	NaN	0.855192124843597	0.120129495859146	NaN	NaN
33	93.5182450335478	-8.01727869001333	-7.6684775352478	0.00451462110504508	0.000293855206109583	2.36846923828125	0.00483929552137852	NaN	0.205843508243561	0.444803804159164	NaN	NaN
34	92.8688964169478	-7.69260435191099	-7.6684775352478	-0.00165419070981443	-0.00197886489331722	1.43567907810211	0.00970941036939621	NaN	-0.443505108356476	0.769478142261505	NaN	NaN
35	95.4662909429526	-9.31597595301572	-7.53860807418823	-0.000355493422830477	-0.00490093370899558	-1.50100076198578	0.00386527273803949	NaN	2.15388941764832	-0.853893458843231	NaN	NaN
36	94.1675936501479	-8.01727869001333	-8.51263046264648	0.00321592413820326	-0.000680167751852423	-2.27599954605103	-0.00360223650932312	NaN	0.855192124843597	0.444803804159164	NaN	NaN
37	94.8169423263525	-8.66662730661336	-7.47367286682129	0.00256657530553639	0.00321592413820326	0.00808603875339031	0.00289124972186983	NaN	1.50454080104828	-0.204544812440872	NaN	NaN
38	92.8688964169478	-8.9913016447157	-7.73341274261475	0.000618529506027699	0.000618529506027699	2.36814451217651	0.00581331877037883	NaN	-0.443505108356476	-0.529219150543213	NaN	NaN
39	96.1156394403433	-9.64065026131574	-7.6684775352478	0.0162028968334198	0.00808603875339031	1.43308174610138	0.00516396993771195	NaN	2.80323791503906	-1.17856776714325	NaN	NaN
40	92.8688964169478	-7.36793004361097	-7.47367286682129	0.00678734155371785	0.00354059832170606	-1.49678003787994	-0.00555028254166245	NaN	-0.443505108356476	1.09415245056152	NaN	NaN
41	92.2195477407431	-8.34195299831335	-7.60354280471802	0.0220470335334539	0.012956153601408	-2.28022027015686	-0.00652430532500148	NaN	-1.09285378456116	0.120129495859146	NaN	NaN
42	94.1675936501479	-9.31597595301572	-7.73341274261475	-3.08191010844894e-05	0.00613799272105098	-0.00977104809135199	0.00126787810586393	NaN	0.855192124843597	-0.853893458843231	NaN	NaN
43	93.5182450335478	-8.9913016447157	-8.05808639526367	0.00743668992072344	0.00613799272105098	2.37074208259583	-0.00132951640989631	NaN	0.205843508243561	-0.529219150543213	NaN	NaN
44	92.8688964169478	-8.9913016447157	-8.05808639526367	0.00548864435404539	-0.00360223650932312	1.43632853031158	-0.00165419070981443	NaN	-0.443505108356476	-0.529219150543213	NaN	NaN
45	94.8169423263525	-9.64065026131574	-7.99315214157104	0.00256657530553639	-0.0026282137259841	-1.49353325366974	-0.00392691092565656	NaN	1.50454080104828	-1.17856776714325	NaN	NaN
46	94.1675936501479	-8.9913016447157	-7.53860807418823	0.0022419011220336	0.00646266713738441	-2.28346705436707	0.00159255252219737	NaN	0.855192124843597	-0.529219150543213	NaN	NaN
47	90.920850507543	-8.01727869001333	-7.6684775352478	-0.00749832857400179	0.00191722682211548	-0.00132951640989631	0.00646266713738441	NaN	-2.39155101776123	0.444803804159164	NaN	NaN
48	94.8169423263525	-9.64065026131574	-7.47367286682129	0.000293855206109583	0.000943203864153475	2.36781978607178	-0.00327756232582033	NaN	1.50454080104828	-1.17856776714325	NaN	NaN
49	95.4662909429526	-8.9913016447157	-7.9282169342041	-0.0123684434220195	-0.00782300252467394	1.43860125541687	-0.0113944197073579	NaN	2.15388941764832	-0.529219150543213	NaN	NaN
50	94.8169423263525	-8.66662730661336	-8.05808639526367	-0.0133424662053585	-0.00684897974133492	-1.50587093830109	-0.00619963090866804	NaN	1.50454080104828	-0.204544812440872	NaN	NaN
51	93.5182450335478	-8.9913016447157	-7.99315214157104	-0.00457625929266214	-0.00132951640989631	-2.27794766426086	-0.00814767740666866	NaN	0.205843508243561	-0.529219150543213	NaN	NaN
52	95.4662909429526	-9.64065026131574	-7.9282169342041	0.000293855206109583	-0.00652430532500148	-0.00782300252467394	-0.00717365415766835	NaN	2.15388941764832	-1.17856776714325	NaN	NaN
53	94.8169423263525	-9.31597595301572	-7.60354280471802	-0.00132951640989631	0.00418994715437293	2.36652112007141	0.00711201597005129	NaN	1.50454080104828	-0.853893458843231	NaN	NaN
54	90.920850507543	-8.66662730661336	-7.4087381362915	-0.0107450718060136	-0.00425158534198999	1.44379603862762	0.00386527273803949	NaN	-2.39155101776123	-0.204544812440872	NaN	NaN
55	94.8169423263525	-9.31597595301572	-7.60354280471802	-0.00392691092565656	0.00321592413820326	-1.4844423532486	-0.00619963090866804	NaN	1.50454080104828	-0.853893458843231	NaN	NaN
56	94.8169423263525	-8.34195299831335	-7.6684775352478	0.00256657530553639	-3.08191010844894e-05	-2.289311170578	-0.00619963090866804	NaN	1.50454080104828	0.120129495859146	NaN	NaN
57	96.1156394403433	-9.64065026131574	-7.34380340576172	0.00386527273803949	0.00906006153672934	-0.000355493422830477	0.000943203864153475	NaN	2.80323791503906	-1.17856776714325	NaN	NaN
58	94.1675936501479	-9.64065026131574	-7.27886867523193	0.000943203864153475	-0.00327756232582033	2.37106657028198	0.0142548503354192	NaN	0.855192124843597	-1.17856776714325	NaN	NaN
59	96.1156394403433	-9.64065026131574	-7.47367286682129	-0.00749832857400179	0.00678734155371785	1.4395751953125	0.00581331877037883	NaN	2.80323791503906	-1.17856776714325	NaN	NaN
60	93.5182450335478	-8.01727869001333	-7.6684775352478	0.00938473641872406	0.0106834331527352	-1.49515664577484	-0.00100484199356288	NaN	0.205843508243561	0.444803804159164	NaN	NaN
61	92.2195477407431	-8.34195299831335	-7.4087381362915	0.00321592413820326	0.0145795252174139	-2.28151893615723	0.00711201597005129	NaN	-1.09285378456116	0.120129495859146	NaN	NaN
62	93.5182450335478	-8.34195299831335	-7.79834747314453	-0.0026282137259841	0.00289124972186983	-0.0221086721867323	0.00808603875339031	NaN	0.205843508243561	0.120129495859146	NaN	NaN
63	92.8688964169478	-8.34195299831335	-8.12302207946777	0.00289124972186983	0.00873538758605719	2.36165118217468	-0.00814767740666866	NaN	-0.443505108356476	0.120129495859146	NaN	NaN
64	94.1675936501479	-8.66662730661336	-7.86328220367432	-0.00132951640989631	0.000943203864153475	1.44509470462799	0.000293855206109583	NaN	0.855192124843597	-0.204544812440872	NaN	NaN
65	95.4662909429526	-10.6146732458204	-7.34380340576172	0.000293855206109583	-0.00522560812532902	-1.49645531177521	-0.00327756232582033	NaN	2.15388941764832	-2.15259075164795	NaN	NaN
66	93.5182450335478	-8.66662730661336	-7.6684775352478	0.00418994715437293	0.00418994715437293	-2.2854151725769	-0.0110697457566857	NaN	0.205843508243561	-0.204544812440872	NaN	NaN
67	94.1675936501479	-9.31597595301572	-7.27886867523193	-0.000680167751852423	0.00321592413820326	-0.0107450718060136	-0.00165419070981443	NaN	0.855192124843597	-0.853893458843231	NaN	NaN
68	94.8169423263525	-9.31597595301572	-7.34380340576172	-0.00555028254166245	-0.00360223650932312	2.35970306396484	-0.0026282137259841	NaN	1.50454080104828	-0.853893458843231	NaN	NaN
69	94.1675936501479	-8.01727869001333	-7.99315214157104	-0.00814767740666866	-0.00457625929266214	1.44217264652252	-0.00652430532500148	NaN	0.855192124843597	0.444803804159164	NaN	NaN
70	94.1675936501479	-8.01727869001333	-8.05808639526367	-0.0110697457566857	-0.00100484199356288	-1.48833847045898	-0.00457625929266214	NaN	0.855192124843597	0.444803804159164	NaN	NaN
71	93.5182450335478	-8.01727869001333	-7.73341274261475	-0.00555028254166245	-0.0026282137259841	-2.2876877784729	-0.00392691092565656	NaN	0.205843508243561	0.444803804159164	NaN	NaN
72	93.5182450335478	-8.9913016447157	-7.79834747314453	-0.00197886489331722	-0.0152905117720366	-0.0276281367987394	0.00191722682211548	NaN	0.205843508243561	-0.529219150543213	NaN	NaN
73	93.5182450335478	-7.36793004361097	-7.60354280471802	-0.000680167751852423	0.00126787810586393	2.36067700386047	0.00126787810586393	NaN	0.205843508243561	1.09415245056152	NaN	NaN
74	93.5182450335478	-8.01727869001333	-7.4087381362915	-0.0107450718060136	-3.08191010844894e-05	1.44964015483856	-0.00230353930965066	NaN	0.205843508243561	0.444803804159164	NaN	NaN
75	94.1675936501479	-8.9913016447157	-7.27886867523193	0.000293855206109583	-0.00360223650932312	-1.48411762714386	-0.00327756232582033	NaN	0.855192124843597	-0.529219150543213	NaN	NaN
76	92.8688964169478	-8.01727869001333	-7.99315214157104	-0.0026282137259841	0.000943203864153475	-2.28281784057617	0.00191722682211548	NaN	-0.443505108356476	0.444803804159164	NaN	NaN
77	94.8169423263525	-9.64065026131574	-7.73341274261475	0.00321592413820326	0.00451462110504508	-0.0204853005707264	0.00841071270406246	NaN	1.50454080104828	-1.17856776714325	NaN	NaN
78	94.1675936501479	-7.69260435191099	-7.4087381362915	0.00873538758605719	0.00646266713738441	2.36294984817505	0.00256657530553639	NaN	0.855192124843597	0.769478142261505	NaN	NaN
79	94.8169423263525	-9.9653246292204	-7.53860807418823	0.00451462110504508	-0.00425158534198999	1.44639337062836	0.0123068047687411	NaN	1.50454080104828	-1.50324213504791	NaN	NaN
80	94.8169423263525	-7.69260435191099	-7.47367286682129	0.00678734155371785	0.00418994715437293	-1.49061119556427	0.00418994715437293	NaN	1.50454080104828	0.769478142261505	NaN	NaN
81	90.920850507543	-7.36793004361097	-7.47367286682129	-0.00230353930965066	0.00906006153672934	-2.2854151725769	0.00516396993771195	NaN	-2.39155101776123	1.09415245056152	NaN	NaN
82	92.8688964169478	-7.69260435191099	-7.86328220367432	-3.08191010844894e-05	0.00906006153672934	-0.0299008563160896	0.00743668992072344	NaN	-0.443505108356476	0.769478142261505	NaN	NaN
83	94.8169423263525	-8.01727869001333	-8.05808639526367	0.00191722682211548	-0.000680167751852423	2.357754945755	0.00548864435404539	NaN	1.50454080104828	0.444803804159164	NaN	NaN
84	94.1675936501479	-7.36793004361097	-7.86328220367432	0.0022419011220336	0.00743668992072344	1.45288681983948	-0.00230353930965066	NaN	0.855192124843597	1.09415245056152	NaN	NaN
85	95.4662909429526	-8.34195299831335	-7.6684775352478	-0.00490093370899558	-0.00100484199356288	-1.48541641235352	-0.00327756232582033	NaN	2.15388941764832	0.120129495859146	NaN	NaN
86	96.1156394403433	-9.64065026131574	-7.27886867523193	0.00386527273803949	0.00289124972186983	-2.28444123268127	-0.00782300252467394	NaN	2.80323791503906	-1.17856776714325	NaN	NaN
87	92.8688964169478	-7.36793004361097	-7.4087381362915	0.00483929552137852	0.00256657530553639	-0.0182125810533762	0.00613799272105098	NaN	-0.443505108356476	1.09415245056152	NaN	NaN
88	92.8688964169478	-8.34195299831335	-7.34380340576172	-0.00749832857400179	0.00678734155371785	2.36262512207031	0.00516396993771195	NaN	-0.443505108356476	0.120129495859146	NaN	NaN
89	95.4662909429526	-8.9913016447157	-7.53860807418823	-0.0156151866540313	-0.00847235135734081	1.45191287994385	-0.00327756232582033	NaN	2.15388941764832	-0.529219150543213	NaN	NaN
90	94.8169423263525	-7.69260435191099	-8.38276100158691	-0.00977104809135199	0.00159255252219737	-1.48801374435425	-0.00977104809135199	NaN	1.50454080104828	0.769478142261505	NaN	NaN
91	95.4662909429526	-8.01727869001333	-8.05808639526367	-0.0100957229733467	0.0022419011220336	-2.28086972236633	-0.00132951640989631	NaN	2.15388941764832	0.444803804159164	NaN	NaN
92	96.7649881761526	-8.9913016447157	-7.47367286682129	0.00386527273803949	0.00483929552137852	-0.0464592464268208	0.00159255252219737	NaN	3.45258665084839	-0.529219150543213	NaN	NaN
93	94.8169423263525	-9.64065026131574	-7.4087381362915	0.00483929552137852	-0.00425158534198999	2.36424851417542	-0.00230353930965066	NaN	1.50454080104828	-1.17856776714325	NaN	NaN
94	93.5182450335478	-7.36793004361097	-7.6684775352478	0.00191722682211548	0.00256657530553639	1.45808172225952	-0.000355493422830477	NaN	0.205843508243561	1.09415245056152	NaN	NaN
95	93.5182450335478	-8.01727869001333	-7.6684775352478	-0.0146411629393697	0.00711201597005129	-1.48249435424805	-3.08191010844894e-05	NaN	0.205843508243561	0.444803804159164	NaN	NaN
96	92.8688964169478	-7.04325579491559	-8.05808639526367	0.00321592413820326	0.0106834331527352	-2.29158401489258	0.000618529506027699	NaN	-0.443505108356476	1.4188266992569	NaN	NaN
97	95.4662909429526	-8.66662730661336	-7.99315214157104	0.000293855206109583	0.00970941036939621	-0.0240567177534103	0.00808603875339031	NaN	2.15388941764832	-0.204544812440872	NaN	NaN
98	94.1675936501479	-7.69260435191099	-7.86328220367432	0.00743668992072344	0.0103587592020631	2.3528847694397	0.00451462110504508	NaN	0.855192124843597	0.769478142261505	NaN	NaN
99	94.8169423263525	-9.64065026131574	-7.86328220367432	0.01847561635077	0.00354059832170606	1.4587310552597	0.00646266713738441	NaN	1.50454080104828	-1.17856776714325	NaN	NaN
100	94.1675936501479	-8.66662730661336	-7.73341274261475	0.0106834331527352	0.00841071270406246	-1.48346829414368	-0.00165419070981443	NaN	0.855192124843597	-0.204544812440872	NaN	NaN
101	92.8688964169478	-7.69260435191099	-7.73341274261475	-0.00847235135734081	0.00646266713738441	-2.29223322868347	0.0022419011220336	NaN	-0.443505108356476	0.769478142261505	NaN	NaN
102	90.2715020101523	-7.04325579491559	-7.86328220367432	0.00256657530553639	0.00646266713738441	-0.0402904339134693	0.00354059832170606	NaN	-3.04089951515198	1.4188266992569	NaN	NaN
103	93.5182450335478	-7.04325579491559	-7.79834747314453	0.00516396993771195	0.00256657530553639	2.35807967185974	0.00256657530553639	NaN	0.205843508243561	1.4188266992569	NaN	NaN
104	94.1675936501479	-7.04325579491559	-7.73341274261475	0.00256657530553639	0.00126787810586393	1.45775699615479	0.00418994715437293	NaN	0.855192124843597	1.4188266992569	NaN	NaN
105	95.4662909429526	-8.66662730661336	-7.21393346786499	-0.00457625929266214	-0.00847235135734081	-1.47762417793274	-0.00814767740666866	NaN	2.15388941764832	-0.204544812440872	NaN	NaN
106	93.5182450335478	-8.9913016447157	-7.01912927627563	0.0022419011220336	-0.00392691092565656	-2.28833723068237	-0.00132951640989631	NaN	0.205843508243561	-0.529219150543213	NaN	NaN
107	93.5182450335478	-7.36793004361097	-7.47367286682129	0.000293855206109583	-3.08191010844894e-05	-0.032173577696085	0.00191722682211548	NaN	0.205843508243561	1.09415245056152	NaN	NaN
108	91.5701991241431	-8.01727869001333	-7.27886867523193	-0.0217839982360601	-0.000680167751852423	2.36002779006958	-0.00782300252467394	NaN	-1.74220240116119	0.444803804159164	NaN	NaN
109	94.1675936501479	-8.01727869001333	-7.73341274261475	-0.0136671401560307	-0.00295288790948689	1.4587310552597	-0.00587495695799589	NaN	0.855192124843597	0.444803804159164	NaN	NaN
110	94.8169423263525	-7.36793004361097	-7.9282169342041	-0.0182125810533762	-0.00814767740666866	-1.48379302024841	-0.00555028254166245	NaN	1.50454080104828	1.09415245056152	NaN	NaN
111	92.8688964169478	-6.71858142701093	-7.9282169342041	-0.00749832857400179	0.000293855206109583	-2.29418134689331	-0.00912170019000769	NaN	-0.443505108356476	1.74350106716156	NaN	NaN
112	94.1675936501479	-7.04325579491559	-7.73341274261475	-0.00619963090866804	-0.00327756232582033	-0.0386670641601086	0.00289124972186983	NaN	0.855192124843597	1.4188266992569	NaN	NaN
113	95.4662909429526	-8.66662730661336	-7.60354280471802	-0.00100484199356288	-0.00490093370899558	2.35840439796448	0.00483929552137852	NaN	2.15388941764832	-0.204544812440872	NaN	NaN
114	94.8169423263525	-7.69260435191099	-7.14899873733521	-0.00197886489331722	0.000618529506027699	1.46100378036499	0.00321592413820326	NaN	1.50454080104828	0.769478142261505	NaN	NaN
115	90.2715020101523	-7.04325579491559	-7.86328220367432	-0.0149658378213644	-0.00490093370899558	-1.47794890403748	-0.00490093370899558	NaN	-3.04089951515198	1.4188266992569	NaN	NaN
116	94.8169423263525	-8.66662730661336	-7.86328220367432	-0.00100484199356288	0.00321592413820326	-2.29223322868347	-0.00295288790948689	NaN	1.50454080104828	-0.204544812440872	NaN	NaN
117	95.4662909429526	-7.36793004361097	-7.73341274261475	0.00289124972186983	0.00776136433705688	-0.0438618510961533	0.00613799272105098	NaN	2.15388941764832	1.09415245056152	NaN	NaN
118	93.5182450335478	-7.36793004361097	-7.73341274261475	0.00776136433705688	0.00743668992072344	2.35710573196411	0.0100340843200684	NaN	0.205843508243561	1.09415245056152	NaN	NaN
119	95.4662909429526	-8.66662730661336	-7.47367286682129	0.0149041991680861	0.00873538758605719	1.46425044536591	0.00711201597005129	NaN	2.15388941764832	-0.204544812440872	NaN	NaN
120	92.8688964169478	-7.69260435191099	-7.60354280471802	0.0301638916134834	0.00646266713738441	-1.47437739372253	0.00386527273803949	NaN	-0.443505108356476	0.769478142261505	NaN	NaN
121	92.8688964169478	-6.71858142701093	-7.27886867523193	0.00646266713738441	0.01847561635077	-2.28833723068237	0.00548864435404539	NaN	-0.443505108356476	1.74350106716156	NaN	NaN
122	92.2195477407431	-6.71858142701093	-7.4087381362915	-0.000355493422830477	0.00873538758605719	-0.0461345724761486	0.00516396993771195	NaN	-1.09285378456116	1.74350106716156	NaN	NaN
123	92.8688964169478	-6.39390717831556	-7.6684775352478	0.0126314787194133	0.00516396993771195	2.35807967185974	-0.00230353930965066	NaN	-0.443505108356476	2.06817531585693	NaN	NaN
124	92.2195477407431	-6.71858142701093	-7.9282169342041	-0.0026282137259841	-0.00684897974133492	1.46100378036499	0.00386527273803949	NaN	-1.09285378456116	1.74350106716156	NaN	NaN
125	94.8169423263525	-8.01727869001333	-7.47367286682129	0.00256657530553639	0.00581331877037883	-1.47113072872162	-0.00652430532500148	NaN	1.50454080104828	0.444803804159164	NaN	NaN
126	94.1675936501479	-8.34195299831335	-7.47367286682129	0.00289124972186983	0.00289124972186983	-2.29093456268311	-0.0026282137259841	NaN	0.855192124843597	0.120129495859146	NaN	NaN
127	93.5182450335478	-7.69260435191099	-7.4087381362915	-0.00132951640989631	-3.08191010844894e-05	-0.0354203209280968	-0.000680167751852423	NaN	0.205843508243561	0.769478142261505	NaN	NaN
128	94.8169423263525	-8.34195299831335	-7.21393346786499	-0.0117190945893526	-0.00749832857400179	0.361656367778778	-0.0026282137259841	NaN	1.50454080104828	0.120129495859146	NaN	NaN
129	92.2195477407431	-7.04325579491559	-7.99315214157104	-0.0191866029053926	-0.00392691092565656	-0.0977577865123749	-0.00749832857400179	NaN	-1.09285378456116	1.4188266992569	NaN	NaN
130	93.5182450335478	-6.39390717831556	-7.79834747314453	-0.0139918150380254	-0.000355493422830477	-0.00587495695799589	-0.00555028254166245	NaN	0.205843508243561	2.06817531585693	NaN	NaN
131	92.8688964169478	-7.69260435191099	-8.12302207946777	-3.08191010844894e-05	-0.0110697457566857	-0.0318489037454128	-0.000680167751852423	NaN	-0.443505108356476	0.769478142261505	NaN	NaN
132	92.8688964169478	-7.04325579491559	-7.99315214157104	-0.000680167751852423	-0.00684897974133492	-0.0146411629393697	0.000943203864153475	NaN	-0.443505108356476	1.4188266992569	NaN	NaN
133	94.1675936501479	-8.34195299831335	-7.86328220367432	-3.08191010844894e-05	-0.0169138833880424	-0.0182125810533762	-0.00555028254166245	NaN	0.855192124843597	0.120129495859146	NaN	NaN
134	95.4662909429526	-8.34195299831335	-7.4087381362915	0.00159255252219737	-0.00912170019000769	-0.0188619289547205	0.00581331877037883	NaN	2.15388941764832	0.120129495859146	NaN	NaN
135	92.2195477407431	-6.39390717831556	-7.79834747314453	-0.00749832857400179	-0.00295288790948689	-0.0253554154187441	0.00321592413820326	NaN	-1.09285378456116	2.06817531585693	NaN	NaN
136	92.8688964169478	-8.34195299831335	-7.86328220367432	-0.0026282137259841	-0.000680167751852423	-0.0149658378213644	-0.00100484199356288	NaN	-0.443505108356476	0.120129495859146	NaN	NaN
137	93.5182450335478	-8.01727869001333	-7.86328220367432	0.00451462110504508	0.00256657530553639	-0.0286021586507559	0.00451462110504508	NaN	0.205843508243561	0.444803804159164	NaN	NaN
138	92.2195477407431	-7.04325579491559	-8.25289154052734	0.00581331877037883	0.00386527273803949	-0.0217839982360601	0.00841071270406246	NaN	-1.09285378456116	1.4188266992569	NaN	NaN
139	94.8169423263525	-8.01727869001333	-7.27886867523193	0.0171769186854362	0.000943203864153475	-0.0295761823654175	0.00159255252219737	NaN	1.50454080104828	0.444803804159164	NaN	NaN
140	94.8169423263525	-8.66662730661336	-7.6684775352478	0.0158782228827477	-0.00197886489331722	-0.0211346503347158	0.000618529506027699	NaN	1.50454080104828	-0.204544812440872	NaN	NaN
141	92.8688964169478	-6.39390717831556	-7.47367286682129	0.0230210572481155	0.00646266713738441	-0.0308748781681061	-0.00392691092565656	NaN	-0.443505108356476	2.06817531585693	NaN	NaN
142	90.920850507543	-6.71858142701093	-7.73341274261475	0.000943203864153475	0.00126787810586393	-0.0201606266200542	0.00613799272105098	NaN	-2.39155101776123	1.74350106716156	NaN	NaN
143	93.5182450335478	-7.04325579491559	-7.60354280471802	-0.00132951640989631	-0.00782300252467394	-0.0169138833880424	0.00321592413820326	NaN	0.205843508243561	1.4188266992569	NaN	NaN
144	93.5182450335478	-6.39390717831556	-7.9282169342041	0.00483929552137852	-0.00684897974133492	-0.0243813935667276	0.000943203864153475	NaN	0.205843508243561	2.06817531585693	NaN	NaN
145	94.1675936501479	-7.04325579491559	-7.79834747314453	-0.0026282137259841	-0.000355493422830477	-0.0367190167307854	0.00321592413820326	NaN	0.855192124843597	1.4188266992569	NaN	NaN
146	95.4662909429526	-8.66662730661336	-7.60354280471802	-0.00100484199356288	-0.00132951640989631	-0.0292515084147453	-0.00425158534198999	NaN	2.15388941764832	-0.204544812440872	NaN	NaN
147	93.5182450335478	-7.04325579491559	-7.79834747314453	-0.000355493422830477	0.000293855206109583	-0.0253554154187441	0.00386527273803949	NaN	0.205843508243561	1.4188266992569	NaN	NaN
148	94.1675936501479	-8.01727869001333	-7.08406400680542	-0.00912170019000769	-0.000680167751852423	-0.0221086721867323	-0.00327756232582033	NaN	0.855192124843597	0.444803804159164	NaN	NaN
149	93.5182450335478	-7.69260435191099	-7.6684775352478	-0.017887907102704	-0.00912170019000769	-0.0256800893694162	-0.00782300252467394	NaN	0.205843508243561	0.769478142261505	NaN	NaN
150	95.4662909429526	-7.69260435191099	-7.79834747314453	-0.00652430532500148	-0.00360223650932312	-0.0324982516467571	-0.00684897974133492	NaN	2.15388941764832	0.769478142261505	NaN	NaN
151	95.4662909429526	-8.01727869001333	-7.99315214157104	-0.00749832857400179	0.0022419011220336	-0.0445111989974976	-0.00912170019000769	NaN	2.15388941764832	0.444803804159164	NaN	NaN
152	96.1156394403433	-8.34195299831335	-7.53860807418823	0.00386527273803949	-0.00392691092565656	-0.0435371771454811	0.00159255252219737	NaN	2.80323791503906	0.120129495859146	NaN	NaN
153	94.1675936501479	-8.66662730661336	-7.34380340576172	0.000618529506027699	-0.00522560812532902	-0.0315242260694504	-0.00132951640989631	NaN	0.855192124843597	-0.204544812440872	NaN	NaN
154	92.8688964169478	-7.36793004361097	-7.34380340576172	0.00711201597005129	-0.00327756232582033	-0.0461345724761486	-0.00165419070981443	NaN	-0.443505108356476	1.09415245056152	NaN	NaN
155	94.1675936501479	-7.69260435191099	-7.27886867523193	-0.00230353930965066	-0.00360223650932312	-0.0445111989974976	0.00126787810586393	NaN	0.855192124843597	0.769478142261505	NaN	NaN
156	90.2715020101523	-6.71858142701093	-7.79834747314453	-0.00977104809135199	0.00516396993771195	-0.0451605506241322	0.000618529506027699	NaN	-3.04089951515198	1.74350106716156	NaN	NaN
157	94.8169423263525	-7.69260435191099	-7.86328220367432	0.011982130818069	0.00191722682211548	-0.038017712533474	0.00581331877037883	NaN	1.50454080104828	0.769478142261505	NaN	NaN
158	94.8169423263525	-7.36793004361097	-8.05808639526367	0.0123068047687411	0.00483929552137852	-0.0474332682788372	0.00581331877037883	NaN	1.50454080104828	1.09415245056152	NaN	NaN
159	94.8169423263525	-7.36793004361097	-7.79834747314453	0.00321592413820326	0.00776136433705688	-0.0487319678068161	0.00256657530553639	NaN	1.50454080104828	1.09415245056152	NaN	NaN
160	93.5182450335478	-8.01727869001333	-7.79834747314453	0.011982130818069	0.00711201597005129	-0.0419138073921204	0.00743668992072344	NaN	0.205843508243561	0.444803804159164	NaN	NaN
161	93.5182450335478	-7.69260435191099	-7.34380340576172	0.0178262684494257	0.0171769186854362	-0.0490566417574883	-0.00100484199356288	NaN	0.205843508243561	0.769478142261505	NaN	NaN
162	92.8688964169478	-6.39390717831556	-7.73341274261475	0.00938473641872406	0.00418994715437293	-0.0552254542708397	-0.00230353930965066	NaN	-0.443505108356476	2.06817531585693	NaN	NaN
163	91.5701991241431	-6.71858142701093	-7.6684775352478	-0.00327756232582033	0.00516396993771195	-0.0386670641601086	0.0123068047687411	NaN	-1.74220240116119	1.74350106716156	NaN	NaN
164	95.4662909429526	-8.01727869001333	-7.86328220367432	-0.00230353930965066	0.00289124972186983	-0.0389917381107807	-0.00587495695799589	NaN	2.15388941764832	0.444803804159164	NaN	NaN
165	95.4662909429526	-7.69260435191099	-7.6684775352478	0.00451462110504508	0.00256657530553639	-0.0461345724761486	0.000618529506027699	NaN	2.15388941764832	0.769478142261505	NaN	NaN
166	93.5182450335478	-6.71858142701093	-7.60354280471802	-0.00327756232582033	0.00126787810586393	-0.0445111989974976	-0.00555028254166245	NaN	0.205843508243561	1.74350106716156	NaN	NaN
167	95.4662909429526	-8.9913016447157	-7.34380340576172	-0.00360223650932312	0.00256657530553639	-0.0422384813427925	0.00483929552137852	NaN	2.15388941764832	-0.529219150543213	NaN	NaN
168	95.4662909429526	-8.01727869001333	-7.27886867523193	-0.00132951640989631	-0.00652430532500148	-0.0324982516467571	-0.00327756232582033	NaN	2.15388941764832	0.444803804159164	NaN	NaN
169	92.8688964169478	-6.71858142701093	-7.6684775352478	-0.0175632312893867	-0.00522560812532902	-0.02697878703475	-0.00814767740666866	NaN	-0.443505108356476	1.74350106716156	NaN	NaN
170	91.5701991241431	-7.04325579491559	-7.86328220367432	-0.0172385573387146	-0.00717365415766835	-0.028926832601428	-0.00782300252467394	NaN	-1.74220240116119	1.4188266992569	NaN	NaN
171	94.1675936501479	-6.71858142701093	-7.79834747314453	-0.00814767740666866	0.00289124972186983	-0.021459324285388	-0.000680167751852423	NaN	0.855192124843597	1.74350106716156	NaN	NaN
172	93.5182450335478	-6.71858142701093	-7.86328220367432	-0.00457625929266214	0.00938473641872406	-0.0299008563160896	0.00191722682211548	NaN	0.205843508243561	1.74350106716156	NaN	NaN
173	93.5182450335478	-7.04325579491559	-7.86328220367432	0.000618529506027699	0.000293855206109583	-0.0175632312893867	0.000618529506027699	NaN	0.205843508243561	1.4188266992569	NaN	NaN
174	94.1675936501479	-8.01727869001333	-7.73341274261475	-0.00132951640989631	-0.00392691092565656	-0.0217839982360601	-0.00555028254166245	NaN	0.855192124843597	0.444803804159164	NaN	NaN
175	95.4662909429526	-8.34195299831335	-7.47367286682129	0.000618529506027699	-0.00132951640989631	-0.0240567177534103	-0.00425158534198999	NaN	2.15388941764832	0.120129495859146	NaN	NaN
176	92.2195477407431	-6.39390717831556	-8.18795680999756	-0.00652430532500148	0.00646266713738441	-0.0445111989974976	-0.00360223650932312	NaN	-1.09285378456116	2.06817531585693	NaN	NaN
177	93.5182450335478	-7.04325579491559	-7.79834747314453	-0.00457625929266214	0.00743668992072344	-0.0360696688294411	0.012956153601408	NaN	0.205843508243561	1.4188266992569	NaN	NaN
178	92.2195477407431	-6.71858142701093	-7.86328220367432	0.00646266713738441	0.00841071270406246	-0.0425631552934647	0.0113327819854021	NaN	-1.09285378456116	1.74350106716156	NaN	NaN
179	96.1156394403433	-7.69260435191099	-7.73341274261475	-0.00619963090866804	0.000943203864153475	-0.0438618510961533	0.00418994715437293	NaN	2.80323791503906	0.769478142261505	NaN	NaN
180	95.4662909429526	-7.04325579491559	-7.53860807418823	0.000293855206109583	0.00678734155371785	-0.0458098985254765	-0.0026282137259841	NaN	2.15388941764832	1.4188266992569	NaN	NaN
181	92.8688964169478	-8.01727869001333	-7.4087381362915	0.00678734155371785	0.00581331877037883	-0.0350956469774246	0.00321592413820326	NaN	-0.443505108356476	0.444803804159164	NaN	NaN
182	94.1675936501479	-7.36793004361097	-7.86328220367432	-0.00749832857400179	0.00808603875339031	-0.0448358729481697	0.00451462110504508	NaN	0.855192124843597	1.09415245056152	NaN	NaN
183	92.8688964169478	-6.39390717831556	-7.9282169342041	-0.00684897974133492	0.01100810803473	-0.0341216214001179	-0.00555028254166245	NaN	-0.443505108356476	2.06817531585693	NaN	NaN
184	93.5182450335478	-7.69260435191099	-7.6684775352478	-3.08191010844894e-05	0.00256657530553639	-0.0324982516467571	0.00418994715437293	NaN	0.205843508243561	0.769478142261505	NaN	NaN
185	94.8169423263525	-8.01727869001333	-7.6684775352478	-0.00619963090866804	0.00516396993771195	-0.0357449948787689	-0.00912170019000769	NaN	1.50454080104828	0.444803804159164	NaN	NaN
186	92.8688964169478	-6.71858142701093	-7.86328220367432	-0.00132951640989631	0.011982130818069	-0.0399657599627972	-0.00652430532500148	NaN	-0.443505108356476	1.74350106716156	NaN	NaN
187	95.4662909429526	-8.34195299831335	-7.34380340576172	0.00548864435404539	0.00159255252219737	-0.0334722734987736	-0.00165419070981443	NaN	2.15388941764832	0.120129495859146	NaN	NaN
188	95.4662909429526	-8.9913016447157	-7.47367286682129	-0.00522560812532902	-0.00782300252467394	-0.017887907102704	0.000618529506027699	NaN	2.15388941764832	-0.529219150543213	NaN	NaN
189	92.8688964169478	-6.71858142701093	-8.18795680999756	-0.017887907102704	-0.00652430532500148	-0.0169138833880424	-0.0133424662053585	NaN	-0.443505108356476	1.74350106716156	NaN	NaN
190	90.2715020101523	-7.04325579491559	-8.12302207946777	-0.0188619289547205	-0.00197886489331722	-0.0195112787187099	-0.00490093370899558	NaN	-3.04089951515198	1.4188266992569	NaN	NaN
191	94.1675936501479	-7.04325579491559	-7.99315214157104	-0.00490093370899558	-0.00684897974133492	-0.0299008563160896	-0.00425158534198999	NaN	0.855192124843597	1.4188266992569	NaN	NaN
192	93.5182450335478	-7.04325579491559	-8.18795680999756	0.00256657530553639	-0.00295288790948689	-0.0331475995481014	-3.08191010844894e-05	NaN	0.205843508243561	1.4188266992569	NaN	NaN
193	94.8169423263525	-7.04325579491559	-7.99315214157104	0.00159255252219737	0.00548864435404539	-0.0299008563160896	-3.08191010844894e-05	NaN	1.50454080104828	1.4188266992569	NaN	NaN
194	94.8169423263525	-8.34195299831335	-7.60354280471802	0.00516396993771195	-0.00555028254166245	-0.0299008563160896	0.000293855206109583	NaN	1.50454080104828	0.120129495859146	NaN	NaN
195	95.4662909429526	-9.31597595301572	-7.79834747314453	-0.00197886489331722	-0.00522560812532902	-0.0425631552934647	0.00191722682211548	NaN	2.15388941764832	-0.853893458843231	NaN	NaN
196	92.8688964169478	-7.04325579491559	-7.86328220367432	0.00516396993771195	0.00646266713738441	-0.0324982516467571	-0.000355493422830477	NaN	-0.443505108356476	1.4188266992569	NaN	NaN
197	92.8688964169478	-8.34195299831335	-7.6684775352478	-0.00392691092565656	0.0022419011220336	-0.0279528107494116	0.00321592413820326	NaN	-0.443505108356476	0.120129495859146	NaN	NaN
198	94.1675936501479	-6.71858142701093	-7.53860807418823	0.0175015944987535	0.00906006153672934	-0.0331475995481014	0.00581331877037883	NaN	0.855192124843597	1.74350106716156	NaN	NaN
199	96.1156394403433	-8.34195299831335	-7.34380340576172	0.013930176384747	0.000293855206109583	-0.0350956469774246	0.012956153601408	NaN	2.80323791503906	0.120129495859146	NaN	NaN
200	94.8169423263525	-7.69260435191099	-7.34380340576172	0.0103587592020631	0.00256657530553639	-0.0334722734987736	-0.00230353930965066	NaN	1.50454080104828	0.769478142261505	NaN	NaN
201	92.8688964169478	-7.69260435191099	-7.47367286682129	-3.08191010844894e-05	0.01100810803473	-0.0393164120614529	-0.00230353930965066	NaN	-0.443505108356476	0.769478142261505	NaN	NaN
202	93.5182450335478	-7.69260435191099	-7.79834747314453	0.00613799272105098	0.00191722682211548	-0.0334722734987736	0.00613799272105098	NaN	0.205843508243561	0.769478142261505	NaN	NaN
203	92.8688964169478	-6.71858142701093	-7.9282169342041	0.0116574559360743	0.0100340843200684	-0.0315242260694504	-0.00360223650932312	NaN	-0.443505108356476	1.74350106716156	NaN	NaN
204	92.8688964169478	-8.34195299831335	-7.60354280471802	-0.00782300252467394	-3.08191010844894e-05	-0.0302255302667618	0.00321592413820326	NaN	-0.443505108356476	0.120129495859146	NaN	NaN
205	95.4662909429526	-8.01727869001333	-7.6684775352478	0.00321592413820326	-0.00230353930965066	-0.0386670641601086	0.000618529506027699	NaN	2.15388941764832	0.444803804159164	NaN	NaN
206	93.5182450335478	-6.71858142701093	-7.99315214157104	-0.000680167751852423	0.00159255252219737	-0.0354203209280968	-0.00522560812532902	NaN	0.205843508243561	1.74350106716156	NaN	NaN
207	94.1675936501479	-8.34195299831335	-7.47367286682129	0.00711201597005129	0.00256657530553639	-0.0250307414680719	-0.0026282137259841	NaN	0.855192124843597	0.120129495859146	NaN	NaN
208	93.5182450335478	-9.31597595301572	-7.60354280471802	-0.00879702530801296	-0.00977104809135199	-0.0123684434220195	-0.00197886489331722	NaN	0.205843508243561	-0.853893458843231	NaN	NaN
209	95.4662909429526	-8.01727869001333	-7.86328220367432	-0.0133424662053585	-0.00619963090866804	-0.0195112787187099	-0.0113944197073579	NaN	2.15388941764832	0.444803804159164	NaN	NaN
210	92.2195477407431	-6.39390717831556	-7.73341274261475	-0.0182125810533762	-0.00782300252467394	-0.0162645354866982	-0.00425158534198999	NaN	-1.09285378456116	2.06817531585693	NaN	NaN
211	92.8688964169478	-7.04325579491559	-8.12302207946777	-0.0149658378213644	0.00321592413820326	-0.0253554154187441	-0.00425158534198999	NaN	-0.443505108356476	1.4188266992569	NaN	NaN
212	93.5182450335478	-6.39390717831556	-8.05808639526367	0.00256657530553639	0.00548864435404539	-0.0230826959013939	-0.00814767740666866	NaN	0.205843508243561	2.06817531585693	NaN	NaN
213	93.5182450335478	-6.71858142701093	-7.99315214157104	-0.00360223650932312	0.00354059832170606	-0.0282774847000837	0.00451462110504508	NaN	0.205843508243561	1.74350106716156	NaN	NaN
214	96.7649881761526	-8.34195299831335	-7.4087381362915	-0.0026282137259841	-0.00360223650932312	-0.0221086721867323	-0.00230353930965066	NaN	3.45258665084839	0.120129495859146	NaN	NaN
215	94.1675936501479	-8.9913016447157	-7.79834747314453	0.00321592413820326	-0.0117190945893526	-0.0230826959013939	-0.00717365415766835	NaN	0.855192124843597	-0.529219150543213	NaN	NaN
216	94.1675936501479	-7.04325579491559	-8.05808639526367	-0.00197886489331722	0.00906006153672934	-0.028926832601428	-0.00165419070981443	NaN	0.855192124843597	1.4188266992569	NaN	NaN
217	93.5182450335478	-8.34195299831335	-7.60354280471802	-0.00197886489331722	-0.000355493422830477	-0.023407369852066	0.00646266713738441	NaN	0.205843508243561	0.120129495859146	NaN	NaN
218	92.2195477407431	-6.39390717831556	-7.79834747314453	0.00159255252219737	0.011982130818069	-0.0341216214001179	0.00516396993771195	NaN	-1.09285378456116	2.06817531585693	NaN	NaN
219	95.4662909429526	-7.69260435191099	-7.73341274261475	0.00354059832170606	0.00451462110504508	-0.0308748781681061	0.0106834331527352	NaN	2.15388941764832	0.769478142261505	NaN	NaN
220	96.7649881761526	-8.01727869001333	-7.6684775352478	0.00906006153672934	0.00678734155371785	-0.0334722734987736	-0.00197886489331722	NaN	3.45258665084839	0.444803804159164	NaN	NaN
221	95.4662909429526	-7.04325579491559	-7.79834747314453	0.00841071270406246	0.0116574559360743	-0.0311995539814234	-0.00749832857400179	NaN	2.15388941764832	1.4188266992569	NaN	NaN
222	94.1675936501479	-8.34195299831335	-8.18795680999756	0.00743668992072344	0.000618529506027699	-0.0152905117720366	0.000293855206109583	NaN	0.855192124843597	0.120129495859146	NaN	NaN
223	94.8169423263525	-7.36793004361097	-7.86328220367432	-0.000680167751852423	0.00289124972186983	-0.03444629535079	0.000293855206109583	NaN	1.50454080104828	1.09415245056152	NaN	NaN
224	93.5182450335478	-7.69260435191099	-7.86328220367432	-0.0100957229733467	-0.00132951640989631	-0.00425158534198999	-0.00327756232582033	NaN	0.205843508243561	0.769478142261505	NaN	NaN
225	92.2195477407431	-8.01727869001333	-7.4087381362915	-0.000355493422830477	-0.00522560812532902	-0.0266541130840778	-0.00912170019000769	NaN	-1.09285378456116	0.444803804159164	NaN	NaN
226	93.5182450335478	-7.04325579491559	-7.9282169342041	-0.00392691092565656	0.00743668992072344	-0.02697878703475	-0.00132951640989631	NaN	0.205843508243561	1.4188266992569	NaN	NaN
227	96.1156394403433	-7.69260435191099	-7.60354280471802	0.00289124972186983	0.00938473641872406	-0.0149658378213644	0.00321592413820326	NaN	2.80323791503906	0.769478142261505	NaN	NaN
228	93.5182450335478	-7.36793004361097	-7.73341274261475	-0.00360223650932312	-0.00165419070981443	-0.000680167751852423	-0.00360223650932312	NaN	0.205843508243561	1.09415245056152	NaN	NaN
229	97.414336911962	-9.31597595301572	-7.99315214157104	-0.0110697457566857	-0.0146411629393697	-0.0104203969240189	-0.00652430532500148	NaN	4.10193538665771	-0.853893458843231	NaN	NaN
230	92.8688964169478	-6.71858142701093	-8.05808639526367	-0.00490093370899558	0.00256657530553639	-0.0195112787187099	-0.0143164889886975	NaN	-0.443505108356476	1.74350106716156	NaN	NaN
231	91.5701991241431	-6.71858142701093	-7.99315214157104	-0.00847235135734081	-0.00295288790948689	-0.0247060675173998	-0.00587495695799589	NaN	-1.74220240116119	1.74350106716156	NaN	NaN
232	93.5182450335478	-7.36793004361097	-7.99315214157104	-0.00230353930965066	0.00418994715437293	-0.0295761823654175	-0.000680167751852423	NaN	0.205843508243561	1.09415245056152	NaN	NaN
233	95.4662909429526	-7.69260435191099	-7.6684775352478	-0.00782300252467394	0.00418994715437293	-0.0182125810533762	0.00418994715437293	NaN	2.15388941764832	0.769478142261505	NaN	NaN
234	94.8169423263525	-7.69260435191099	-7.27886867523193	0.00711201597005129	0.0022419011220336	-0.0146411629393697	0.0100340843200684	NaN	1.50454080104828	0.769478142261505	NaN	NaN
235	94.1675936501479	-7.04325579491559	-7.79834747314453	0.00191722682211548	-0.00619963090866804	-0.021459324285388	0.00354059832170606	NaN	0.855192124843597	1.4188266992569	NaN	NaN
236	95.4662909429526	-8.66662730661336	-7.86328220367432	0.000943203864153475	-0.000680167751852423	-0.0221086721867323	-0.00392691092565656	NaN	2.15388941764832	-0.204544812440872	NaN	NaN
237	92.8688964169478	-8.01727869001333	-7.6684775352478	0.00191722682211548	0.00354059832170606	-0.0211346503347158	-0.00360223650932312	NaN	-0.443505108356476	0.444803804159164	NaN	NaN
238	90.920850507543	-6.71858142701093	-7.6684775352478	-0.00619963090866804	0.00938473641872406	-0.0295761823654175	0.00841071270406246	NaN	-2.39155101776123	1.74350106716156	NaN	NaN
239	94.8169423263525	-7.36793004361097	-7.4087381362915	0.00646266713738441	0.00451462110504508	-0.0230826959013939	0.00873538758605719	NaN	1.50454080104828	1.09415245056152	NaN	NaN
240	94.8169423263525	-8.34195299831335	-7.34380340576172	0.00841071270406246	-3.08191010844894e-05	-0.0273034609854221	0.0022419011220336	NaN	1.50454080104828	0.120129495859146	NaN	NaN
241	94.8169423263525	-7.36793004361097	-7.6684775352478	0.0162028968334198	0.00516396993771195	-0.0334722734987736	0.00256657530553639	NaN	1.50454080104828	1.09415245056152	NaN	NaN
242	92.8688964169478	-7.04325579491559	-7.86328220367432	0.00970941036939621	0.00678734155371785	-0.0224333461374044	-0.0026282137259841	NaN	-0.443505108356476	1.4188266992569	NaN	NaN
243	94.1675936501479	-8.34195299831335	-7.79834747314453	0.00289124972186983	-0.00684897974133492	-0.0247060675173998	0.0103587592020631	NaN	0.855192124843597	0.120129495859146	NaN	NaN
244	94.8169423263525	-8.34195299831335	-7.60354280471802	0.00159255252219737	0.00354059832170606	-0.0165892094373703	-0.00457625929266214	NaN	1.50454080104828	0.120129495859146	NaN	NaN
245	93.5182450335478	-7.69260435191099	-7.47367286682129	-0.0104203969240189	-0.00425158534198999	-0.0286021586507559	0.00256657530553639	NaN	0.205843508243561	0.769478142261505	NaN	NaN
246	92.2195477407431	-7.04325579491559	-7.60354280471802	-0.00522560812532902	0.00873538758605719	-0.0256800893694162	-0.00944637414067984	NaN	-1.09285378456116	1.4188266992569	NaN	NaN
247	94.8169423263525	-8.66662730661336	-7.27886867523193	0.00256657530553639	-0.00132951640989631	-0.0162645354866982	0.00191722682211548	NaN	1.50454080104828	-0.204544812440872	NaN	NaN
248	92.8688964169478	-6.39390717831556	-8.05808639526367	-0.00684897974133492	-0.00230353930965066	-0.00327756232582033	-0.00327756232582033	NaN	-0.443505108356476	2.06817531585693	NaN	NaN
249	94.8169423263525	-8.34195299831335	-7.79834747314453	-0.0107450718060136	-0.0279528107494116	0.000293855206109583	-0.00522560812532902	NaN	1.50454080104828	0.120129495859146	NaN	NaN
250	94.8169423263525	-8.66662730661336	-8.12302207946777	-0.0100957229733467	-0.0156151866540313	-0.0146411629393697	-0.00749832857400179	NaN	1.50454080104828	-0.204544812440872	NaN	NaN
251	93.5182450335478	-7.04325579491559	-7.99315214157104	-0.00587495695799589	0.00548864435404539	-0.017887907102704	-0.00912170019000769	NaN	0.205843508243561	1.4188266992569	NaN	NaN
252	90.920850507543	-7.36793004361097	-7.9282169342041	-0.0026282137259841	-0.000355493422830477	-0.00782300252467394	0.00159255252219737	NaN	-2.39155101776123	1.09415245056152	NaN	NaN
253	94.8169423263525	-8.34195299831335	-7.34380340576172	0.00126787810586393	0.000943203864153475	-0.017887907102704	0.00841071270406246	NaN	1.50454080104828	0.120129495859146	NaN	NaN
254	94.8169423263525	-7.69260435191099	-7.4087381362915	-0.0110697457566857	0.000618529506027699	-0.0152905117720366	0.00613799272105098	NaN	1.50454080104828	0.769478142261505	NaN	NaN
255	92.2195477407431	-7.36793004361097	-7.79834747314453	0.00354059832170606	0.000943203864153475	-0.0204853005707264	0.0022419011220336	NaN	-1.09285378456116	1.09415245056152	NaN	NaN
256	95.4662909429526	-9.64065026131574	-7.6684775352478	-0.00749832857400179	-0.00749832857400179	-0.0243813935667276	0.00451462110504508	NaN	2.15388941764832	-1.17856776714325	NaN	NaN
257	93.5182450335478	-7.69260435191099	-7.53860807418823	-0.00132951640989631	-0.00490093370899558	-0.0243813935667276	0.00386527273803949	NaN	0.205843508243561	0.769478142261505	NaN	NaN
258	92.2195477407431	-7.04325579491559	-7.6684775352478	0.00386527273803949	0.0116574559360743	-0.023407369852066	0.0126314787194133	NaN	-1.09285378456116	1.4188266992569	NaN	NaN
259	91.5701991241431	-8.34195299831335	-7.4087381362915	0.0191249661147594	0.0106834331527352	-0.0253554154187441	0.00970941036939621	NaN	-1.74220240116119	0.120129495859146	NaN	NaN
260	94.8169423263525	-7.69260435191099	-7.47367286682129	-0.0165892094373703	-0.00230353930965066	-0.023407369852066	0.00386527273803949	NaN	1.50454080104828	0.769478142261505	NaN	NaN
261	94.8169423263525	-7.36793004361097	-7.86328220367432	0.0259431265294552	0.0149041991680861	-0.0318489037454128	0.00386527273803949	NaN	1.50454080104828	1.09415245056152	NaN	NaN
262	93.5182450335478	-7.36793004361097	-7.9282169342041	0.00191722682211548	0.00743668992072344	-0.0243813935667276	0.00516396993771195	NaN	0.205843508243561	1.09415245056152	NaN	NaN
263	94.8169423263525	-8.34195299831335	-8.05808639526367	0.00516396993771195	-0.00197886489331722	-0.00977104809135199	0.00613799272105098	NaN	1.50454080104828	0.120129495859146	NaN	NaN
264	93.5182450335478	-8.34195299831335	-7.73341274261475	-0.00749832857400179	0.000943203864153475	-0.0237320438027382	0.00256657530553639	NaN	0.205843508243561	0.120129495859146	NaN	NaN
265	92.2195477407431	-7.69260435191099	-7.4087381362915	-0.0139918150380254	-0.00425158534198999	-0.02697878703475	0.000293855206109583	NaN	-1.09285378456116	0.769478142261505	NaN	NaN
266	90.920850507543	-6.39390717831556	-7.60354280471802	-0.00360223650932312	0.00581331877037883	-0.021459324285388	0.0022419011220336	NaN	-2.39155101776123	2.06817531585693	NaN	NaN
267	94.8169423263525	-8.34195299831335	-7.14899873733521	0.00516396993771195	-0.0026282137259841	-0.0156151866540313	0.00451462110504508	NaN	1.50454080104828	0.120129495859146	NaN	NaN
268	92.2195477407431	-7.04325579491559	-7.9282169342041	0.00289124972186983	0.00516396993771195	-0.00944637414067984	-0.00912170019000769	NaN	-1.09285378456116	1.4188266992569	NaN	NaN
269	93.5182450335478	-8.01727869001333	-7.60354280471802	-0.0149658378213644	-0.00749832857400179	-0.00619963090866804	-0.00197886489331722	NaN	0.205843508243561	0.444803804159164	NaN	NaN
270	94.1675936501479	-8.01727869001333	-7.73341274261475	-0.00522560812532902	-0.0130177913233638	-0.0172385573387146	-0.00555028254166245	NaN	0.855192124843597	0.444803804159164	NaN	NaN
271	93.5182450335478	-7.36793004361097	-7.6684775352478	-0.00749832857400179	0.000943203864153475	-0.00977104809135199	0.000943203864153475	NaN	0.205843508243561	1.09415245056152	NaN	NaN
272	90.920850507543	-7.04325579491559	-7.73341274261475	-0.00814767740666866	0.00581331877037883	-0.00879702530801296	0.00191722682211548	NaN	-2.39155101776123	1.4188266992569	NaN	NaN
273	94.8169423263525	-8.66662730661336	-7.34380340576172	-0.00717365415766835	0.00321592413820326	-0.0117190945893526	0.00289124972186983	NaN	1.50454080104828	-0.204544812440872	NaN	NaN
274	94.8169423263525	-8.34195299831335	-7.47367286682129	-0.00327756232582033	0.0022419011220336	-0.0165892094373703	-0.00425158534198999	NaN	1.50454080104828	0.120129495859146	NaN	NaN
275	93.5182450335478	-6.39390717831556	-8.12302207946777	-3.08191010844894e-05	0.00613799272105098	-0.0198359526693821	0.00418994715437293	NaN	0.205843508243561	2.06817531585693	NaN	NaN
276	94.8169423263525	-8.66662730661336	-7.60354280471802	-0.00392691092565656	0.000618529506027699	-0.0208099745213985	-0.00944637414067984	NaN	1.50454080104828	-0.204544812440872	NaN	NaN
277	92.2195477407431	-7.69260435191099	-7.60354280471802	0.00711201597005129	0.00613799272105098	-0.0136671401560307	-0.00522560812532902	NaN	-1.09285378456116	0.769478142261505	NaN	NaN
278	92.2195477407431	-6.71858142701093	-7.79834747314453	0.00256657530553639	0.00646266713738441	-0.0182125810533762	0.0123068047687411	NaN	-1.09285378456116	1.74350106716156	NaN	NaN
279	92.2195477407431	-8.01727869001333	-7.27886867523193	-0.00879702530801296	0.0116574559360743	-0.0279528107494116	0.00646266713738441	NaN	-1.09285378456116	0.444803804159164	NaN	NaN
280	94.1675936501479	-8.01727869001333	-7.4087381362915	0.00808603875339031	0.011982130818069	-0.0237320438027382	-0.00457625929266214	NaN	0.855192124843597	0.444803804159164	NaN	NaN
281	94.1675936501479	-7.36793004361097	-7.86328220367432	0.00613799272105098	0.013930176384747	-0.0357449948787689	0.00386527273803949	NaN	0.855192124843597	1.09415245056152	NaN	NaN
282	94.8169423263525	-7.36793004361097	-8.18795680999756	0.00808603875339031	0.0106834331527352	-0.0204853005707264	-0.0026282137259841	NaN	1.50454080104828	1.09415245056152	NaN	NaN
283	94.8169423263525	-8.9913016447157	-8.12302207946777	0.00321592413820326	-0.0126931173726916	-0.0182125810533762	0.000618529506027699	NaN	1.50454080104828	-0.529219150543213	NaN	NaN
284	94.1675936501479	-8.34195299831335	-7.73341274261475	-0.00360223650932312	-0.000355493422830477	-0.0302255302667618	0.000943203864153475	NaN	0.855192124843597	0.120129495859146	NaN	NaN
285	92.2195477407431	-8.01727869001333	-7.47367286682129	-0.00782300252467394	-0.000355493422830477	-0.0130177913233638	-0.00230353930965066	NaN	-1.09285378456116	0.444803804159164	NaN	NaN
286	91.5701991241431	-6.71858142701093	-7.53860807418823	-0.00392691092565656	0.00678734155371785	-0.0253554154187441	-0.00879702530801296	NaN	-1.74220240116119	1.74350106716156	NaN	NaN
287	94.1675936501479	-8.01727869001333	-7.27886867523193	-0.000680167751852423	-0.00132951640989631	-0.0107450718060136	-0.000355493422830477	NaN	0.855192124843597	0.444803804159164	NaN	NaN
288	93.5182450335478	-7.04325579491559	-7.9282169342041	0.00256657530553639	-0.00847235135734081	-0.00490093370899558	0.00386527273803949	NaN	0.205843508243561	1.4188266992569	NaN	NaN
289	94.1675936501479	-8.01727869001333	-7.6684775352478	-0.0165892094373703	-0.02697878703475	0.00354059832170606	-0.0136671401560307	NaN	0.855192124843597	0.444803804159164	NaN	NaN
290	94.1675936501479	-9.31597595301572	-7.79834747314453	-0.00619963090866804	-0.0208099745213985	-0.00295288790948689	-0.00425158534198999	NaN	0.855192124843597	-0.853893458843231	NaN	NaN
291	94.8169423263525	-8.01727869001333	-7.73341274261475	-0.00327756232582033	-0.000680167751852423	-0.00522560812532902	-0.00230353930965066	NaN	1.50454080104828	0.444803804159164	NaN	NaN
292	91.5701991241431	-7.69260435191099	-7.47367286682129	-0.00132951640989631	-0.00977104809135199	-0.0130177913233638	0.00321592413820326	NaN	-1.74220240116119	0.769478142261505	NaN	NaN
293	94.1675936501479	-8.01727869001333	-7.21393346786499	-0.000680167751852423	0.00743668992072344	-0.00132951640989631	0.00548864435404539	NaN	0.855192124843597	0.444803804159164	NaN	NaN
294	93.5182450335478	-7.04325579491559	-7.60354280471802	-0.00425158534198999	-0.00749832857400179	-0.0175632312893867	-0.00360223650932312	NaN	0.205843508243561	1.4188266992569	NaN	NaN
295	91.5701991241431	-6.71858142701093	-7.86328220367432	0.00321592413820326	-0.00197886489331722	-0.0026282137259841	0.00126787810586393	NaN	-1.74220240116119	1.74350106716156	NaN	NaN
296	93.5182450335478	-8.66662730661336	-7.86328220367432	0.00776136433705688	-0.000355493422830477	-0.0149658378213644	0.00743668992072344	NaN	0.205843508243561	-0.204544812440872	NaN	NaN
297	92.8688964169478	-8.34195299831335	-7.6684775352478	0.00646266713738441	-0.00360223650932312	-0.0139918150380254	0.011982130818069	NaN	-0.443505108356476	0.120129495859146	NaN	NaN
298	94.1675936501479	-7.69260435191099	-7.73341274261475	0.0162028968334198	-0.000355493422830477	-0.0208099745213985	0.00938473641872406	NaN	0.855192124843597	0.769478142261505	NaN	NaN
299	90.2715020101523	-7.69260435191099	-7.34380340576172	-0.0100957229733467	0.00808603875339031	-0.0247060675173998	0.0113327819854021	NaN	-3.04089951515198	0.769478142261505	NaN	NaN
300	94.8169423263525	-8.01727869001333	-7.21393346786499	0.00743668992072344	0.00808603875339031	-0.0260047651827335	0.00808603875339031	NaN	1.50454080104828	0.444803804159164	NaN	NaN
301	94.1675936501479	-7.04325579491559	-8.25289154052734	-0.0026282137259841	0.0116574559360743	-0.0282774847000837	-0.00230353930965066	NaN	0.855192124843597	1.4188266992569	NaN	NaN
302	93.5182450335478	-7.04325579491559	-8.25289154052734	0.00354059832170606	0.00841071270406246	-0.0169138833880424	0.00354059832170606	NaN	0.205843508243561	1.4188266992569	NaN	NaN
303	93.5182450335478	-7.69260435191099	-7.79834747314453	0.0113327819854021	-0.00652430532500148	-0.00619963090866804	0.00711201597005129	NaN	0.205843508243561	0.769478142261505	NaN	NaN
304	92.8688964169478	-8.34195299831335	-7.79834747314453	-0.0026282137259841	0.00126787810586393	-0.00457625929266214	-0.0026282137259841	NaN	-0.443505108356476	0.120129495859146	NaN	NaN
305	93.5182450335478	-8.01727869001333	-7.34380340576172	0.00321592413820326	0.00126787810586393	-0.0123684434220195	-0.00717365415766835	NaN	0.205843508243561	0.444803804159164	NaN	NaN
306	92.2195477407431	-7.36793004361097	-7.34380340576172	0.000943203864153475	-0.00490093370899558	-0.0110697457566857	0.00126787810586393	NaN	-1.09285378456116	1.09415245056152	NaN	NaN
307	94.8169423263525	-7.36793004361097	-7.6684775352478	-0.00132951640989631	-0.00100484199356288	-0.00425158534198999	-0.00197886489331722	NaN	1.50454080104828	1.09415245056152	NaN	NaN
308	92.8688964169478	-8.66662730661336	-7.73341274261475	0.00256657530553639	-0.00230353930965066	-0.0110697457566857	0.00289124972186983	NaN	-0.443505108356476	-0.204544812440872	NaN	NaN
309	94.1675936501479	-8.66662730661336	-7.73341274261475	-0.00814767740666866	-0.00782300252467394	-0.00165419070981443	-0.00490093370899558	NaN	0.855192124843597	-0.204544812440872	NaN	NaN
310	94.1675936501479	-9.31597595301572	-7.53860807418823	-0.0126931173726916	-0.0175632312893867	-0.00230353930965066	-0.00587495695799589	NaN	0.855192124843597	-0.853893458843231	NaN	NaN
311	94.1675936501479	-8.34195299831335	-7.27886867523193	-0.00425158534198999	-0.00165419070981443	-0.0110697457566857	-0.00132951640989631	NaN	0.855192124843597	0.120129495859146	NaN	NaN
312	92.8688964169478	-8.01727869001333	-7.47367286682129	-0.00490093370899558	0.000618529506027699	-0.0152905117720366	0.00126787810586393	NaN	-0.443505108356476	0.444803804159164	NaN	NaN
313	90.2715020101523	-7.04325579491559	-7.73341274261475	-0.00782300252467394	-0.00425158534198999	-0.00327756232582033	0.00483929552137852	NaN	-3.04089951515198	1.4188266992569	NaN	NaN
314	94.1675936501479	-8.66662730661336	-7.86328220367432	0.000293855206109583	-0.00392691092565656	-0.0130177913233638	0.00321592413820326	NaN	0.855192124843597	-0.204544812440872	NaN	NaN
315	94.1675936501479	-7.69260435191099	-8.18795680999756	-0.00360223650932312	-3.08191010844894e-05	-0.0123684434220195	-0.0026282137259841	NaN	0.855192124843597	0.769478142261505	NaN	NaN
316	94.1675936501479	-8.34195299831335	-8.05808639526367	0.00321592413820326	-0.0026282137259841	-0.00879702530801296	-0.0026282137259841	NaN	0.855192124843597	0.120129495859146	NaN	NaN
317	92.8688964169478	-8.9913016447157	-7.9282169342041	0.000618529506027699	0.00386527273803949	-0.0260047651827335	0.00126787810586393	NaN	-0.443505108356476	-0.529219150543213	NaN	NaN
318	92.8688964169478	-7.69260435191099	-7.60354280471802	-0.00230353930965066	0.00808603875339031	-0.0221086721867323	0.00873538758605719	NaN	-0.443505108356476	0.769478142261505	NaN	NaN
319	92.2195477407431	-7.69260435191099	-7.4087381362915	0.00678734155371785	0.0175015944987535	-0.0139918150380254	0.00711201597005129	NaN	-1.09285378456116	0.769478142261505	NaN	NaN
320	93.5182450335478	-8.34195299831335	-7.21393346786499	0.00483929552137852	0.00516396993771195	-0.017887907102704	0.00321592413820326	NaN	0.205843508243561	0.120129495859146	NaN	NaN
321	93.5182450335478	-7.36793004361097	-8.05808639526367	-0.00684897974133492	0.0103587592020631	-0.0276281367987394	-0.00717365415766835	NaN	0.205843508243561	1.09415245056152	NaN	NaN
322	92.8688964169478	-6.71858142701093	-8.31782627105713	0.0113327819854021	0.012956153601408	-0.0136671401560307	-0.00652430532500148	NaN	-0.443505108356476	1.74350106716156	NaN	NaN
323	92.8688964169478	-8.34195299831335	-7.73341274261475	0.00516396993771195	-0.000355493422830477	-0.00619963090866804	0.00289124972186983	NaN	-0.443505108356476	0.120129495859146	NaN	NaN
324	94.1675936501479	-8.34195299831335	-7.73341274261475	0.00354059832170606	-0.00847235135734081	-0.0133424662053585	0.00256657530553639	NaN	0.855192124843597	0.120129495859146	NaN	NaN
325	94.8169423263525	-7.36793004361097	-7.6684775352478	-0.00100484199356288	0.000618529506027699	-0.0117190945893526	-0.0117190945893526	NaN	1.50454080104828	1.09415245056152	NaN	NaN
326	92.8688964169478	-8.01727869001333	-7.01912927627563	-0.0100957229733467	0.0152288740500808	-0.0211346503347158	-0.00587495695799589	NaN	-0.443505108356476	0.444803804159164	NaN	NaN
327	94.1675936501479	-7.69260435191099	-7.9282169342041	0.000943203864153475	-0.00100484199356288	-0.00522560812532902	0.00191722682211548	NaN	0.855192124843597	0.769478142261505	NaN	NaN
328	95.4662909429526	-8.01727869001333	-7.86328220367432	-0.0104203969240189	-0.0107450718060136	-0.00197886489331722	-0.000355493422830477	NaN	2.15388941764832	0.444803804159164	NaN	NaN
329	95.4662909429526	-8.9913016447157	-7.47367286682129	-0.00360223650932312	-0.00457625929266214	0.000943203864153475	-0.0100957229733467	NaN	2.15388941764832	-0.529219150543213	NaN	NaN
330	96.1156394403433	-9.9653246292204	-7.47367286682129	-0.0169138833880424	0.00743668992072344	-0.0026282137259841	-0.00295288790948689	NaN	2.80323791503906	-1.50324213504791	NaN	NaN
331	94.8169423263525	-9.31597595301572	-7.4087381362915	-0.00522560812532902	-0.00912170019000769	-0.0123684434220195	-0.00165419070981443	NaN	1.50454080104828	-0.853893458843231	NaN	NaN
332	93.5182450335478	-8.34195299831335	-7.27886867523193	-0.00425158534198999	-0.00165419070981443	-0.0120437685400248	0.000618529506027699	NaN	0.205843508243561	0.120129495859146	NaN	NaN
333	91.5701991241431	-7.36793004361097	-7.86328220367432	-0.00749832857400179	-0.00100484199356288	-0.00587495695799589	0.0022419011220336	NaN	-1.74220240116119	1.09415245056152	NaN	NaN
334	94.1675936501479	-8.01727869001333	-8.05808639526367	-0.000355493422830477	0.00159255252219737	-0.0130177913233638	0.0022419011220336	NaN	0.855192124843597	0.444803804159164	NaN	NaN
335	92.8688964169478	-7.69260435191099	-7.79834747314453	0.00483929552137852	0.00126787810586393	-0.0110697457566857	-0.00392691092565656	NaN	-0.443505108356476	0.769478142261505	NaN	NaN
336	94.1675936501479	-7.69260435191099	-7.86328220367432	0.00321592413820326	0.00516396993771195	-0.00684897974133492	-0.00425158534198999	NaN	0.855192124843597	0.769478142261505	NaN	NaN
337	95.4662909429526	-9.31597595301572	-7.47367286682129	0.00841071270406246	-0.000355493422830477	-0.0133424662053585	-0.00230353930965066	NaN	2.15388941764832	-0.853893458843231	NaN	NaN
338	92.8688964169478	-8.34195299831335	-7.73341274261475	0.0145795252174139	0.00483929552137852	-0.0169138833880424	0.00548864435404539	NaN	-0.443505108356476	0.120129495859146	NaN	NaN
339	94.8169423263525	-8.66662730661336	-7.14899873733521	0.012956153601408	0.00808603875339031	-0.0188619289547205	0.0103587592020631	NaN	1.50454080104828	-0.204544812440872	NaN	NaN
340	92.8688964169478	-8.66662730661336	-7.9282169342041	0.013930176384747	0.00321592413820326	-0.0253554154187441	0.00321592413820326	NaN	-0.443505108356476	-0.204544812440872	NaN	NaN
341	94.8169423263525	-8.66662730661336	-8.05808639526367	0.00841071270406246	0.0116574559360743	-0.0227580219507217	-0.000355493422830477	NaN	1.50454080104828	-0.204544812440872	NaN	NaN
342	94.8169423263525	-8.9913016447157	-8.25289154052734	0.0207483377307653	0.0106834331527352	-0.0143164889886975	-0.00425158534198999	NaN	1.50454080104828	-0.529219150543213	NaN	NaN
343	94.8169423263525	-8.01727869001333	-7.79834747314453	0.000618529506027699	0.00581331877037883	-0.00100484199356288	-3.08191010844894e-05	NaN	1.50454080104828	0.444803804159164	NaN	NaN
344	94.8169423263525	-9.64065026131574	-7.34380340576172	0.00613799272105098	-0.0026282137259841	-0.00879702530801296	0.00191722682211548	NaN	1.50454080104828	-1.17856776714325	NaN	NaN
345	94.1675936501479	-8.34195299831335	-7.4087381362915	-0.00684897974133492	0.00321592413820326	-0.0117190945893526	-0.00457625929266214	NaN	0.855192124843597	0.120129495859146	NaN	NaN
346	93.5182450335478	-8.34195299831335	-7.4087381362915	-0.00555028254166245	0.00418994715437293	-0.0195112787187099	-0.00360223650932312	NaN	0.205843508243561	0.120129495859146	NaN	NaN
347	92.2195477407431	-7.36793004361097	-7.79834747314453	-0.00360223650932312	0.00938473641872406	-0.017887907102704	0.00483929552137852	NaN	-1.09285378456116	1.09415245056152	NaN	NaN
348	94.8169423263525	-8.66662730661336	-7.73341274261475	-0.00619963090866804	-0.00782300252467394	0.00418994715437293	-0.000355493422830477	NaN	1.50454080104828	-0.204544812440872	NaN	NaN
349	92.8688964169478	-7.69260435191099	-7.99315214157104	-0.0182125810533762	-0.0104203969240189	-0.00684897974133492	-0.00197886489331722	NaN	-0.443505108356476	0.769478142261505	NaN	NaN
350	92.8688964169478	-8.34195299831335	-7.79834747314453	-0.00879702530801296	-0.00782300252467394	-0.00165419070981443	-0.00814767740666866	NaN	-0.443505108356476	0.120129495859146	NaN	NaN
351	94.1675936501479	-9.31597595301572	-7.6684775352478	-0.0110697457566857	-0.000355493422830477	-0.00749832857400179	-0.00912170019000769	NaN	0.855192124843597	-0.853893458843231	NaN	NaN
352	93.5182450335478	-8.01727869001333	-7.73341274261475	-0.00619963090866804	0.00678734155371785	-0.0120437685400248	0.00451462110504508	NaN	0.205843508243561	0.444803804159164	NaN	NaN
353	91.5701991241431	-8.01727869001333	-7.86328220367432	-0.00490093370899558	0.00483929552137852	-0.0100957229733467	0.00711201597005129	NaN	-1.74220240116119	0.444803804159164	NaN	NaN
354	93.5182450335478	-8.66662730661336	-7.9282169342041	-0.00847235135734081	-0.000355493422830477	-0.0113944197073579	0.00581331877037883	NaN	0.205843508243561	-0.204544812440872	NaN	NaN
355	94.8169423263525	-8.34195299831335	-7.86328220367432	-0.00944637414067984	-3.08191010844894e-05	-0.0107450718060136	0.000293855206109583	NaN	1.50454080104828	0.120129495859146	NaN	NaN
356	92.2195477407431	-7.36793004361097	-8.05808639526367	-0.00230353930965066	0.00386527273803949	-0.0243813935667276	-0.000680167751852423	NaN	-1.09285378456116	1.09415245056152	NaN	NaN
357	96.1156394403433	-8.9913016447157	-7.73341274261475	0.00483929552137852	0.00451462110504508	-0.0136671401560307	0.00451462110504508	NaN	2.80323791503906	-0.529219150543213	NaN	NaN
358	93.5182450335478	-8.66662730661336	-7.6684775352478	-0.000355493422830477	0.000618529506027699	-0.0104203969240189	0.00451462110504508	NaN	0.205843508243561	-0.204544812440872	NaN	NaN
359	94.1675936501479	-8.66662730661336	-7.53860807418823	0.00126787810586393	0.00516396993771195	-0.0256800893694162	0.0233457311987877	NaN	0.855192124843597	-0.204544812440872	NaN	NaN
360	92.8688964169478	-8.9913016447157	-7.73341274261475	0.00743668992072344	0.00418994715437293	-0.0113944197073579	0.0100340843200684	NaN	-0.443505108356476	-0.529219150543213	NaN	NaN
361	94.1675936501479	-8.01727869001333	-7.60354280471802	0.00354059832170606	0.01100810803473	-0.0165892094373703	-3.08191010844894e-05	NaN	0.855192124843597	0.444803804159164	NaN	NaN
362	95.4662909429526	-8.9913016447157	-7.53860807418823	0.00126787810586393	0.00873538758605719	-0.0201606266200542	0.00451462110504508	NaN	2.15388941764832	-0.529219150543213	NaN	NaN
363	95.4662909429526	-9.31597595301572	-7.47367286682129	0.00451462110504508	-0.000680167751852423	-0.00879702530801296	-0.000355493422830477	NaN	2.15388941764832	-0.853893458843231	NaN	NaN
364	94.1675936501479	-8.9913016447157	-7.21393346786499	-0.00165419070981443	-0.00100484199356288	-0.00392691092565656	0.00451462110504508	NaN	0.855192124843597	-0.529219150543213	NaN	NaN
365	92.8688964169478	-8.9913016447157	-7.6684775352478	-0.00717365415766835	-0.00814767740666866	-0.00619963090866804	0.00354059832170606	NaN	-0.443505108356476	-0.529219150543213	NaN	NaN
366	95.4662909429526	-8.9913016447157	-7.60354280471802	-0.00522560812532902	-0.00555028254166245	-0.0130177913233638	-0.00944637414067984	NaN	2.15388941764832	-0.529219150543213	NaN	NaN
367	90.920850507543	-7.69260435191099	-7.79834747314453	-0.00782300252467394	0.00613799272105098	-0.00944637414067984	0.000293855206109583	NaN	-2.39155101776123	0.769478142261505	NaN	NaN
368	93.5182450335478	-9.31597595301572	-7.47367286682129	-0.00879702530801296	-0.00295288790948689	0.0022419011220336	-0.00392691092565656	NaN	0.205843508243561	-0.853893458843231	NaN	NaN
369	96.1156394403433	-8.34195299831335	-7.9282169342041	-0.00847235135734081	-0.0117190945893526	-0.000680167751852423	-0.00522560812532902	NaN	2.80323791503906	0.120129495859146	NaN	NaN
370	93.5182450335478	-7.69260435191099	-7.79834747314453	-0.0100957229733467	0.00289124972186983	0.00256657530553639	-0.00782300252467394	NaN	0.205843508243561	0.769478142261505	NaN	NaN
371	94.1675936501479	-8.9913016447157	-7.6684775352478	-0.00457625929266214	-0.0169138833880424	-0.00684897974133492	0.00126787810586393	NaN	0.855192124843597	-0.529219150543213	NaN	NaN
372	93.5182450335478	-8.34195299831335	-7.86328220367432	0.00386527273803949	-0.00425158534198999	-0.00392691092565656	0.00256657530553639	NaN	0.205843508243561	0.120129495859146	NaN	NaN
373	92.2195477407431	-8.01727869001333	-8.18795680999756	0.00289124972186983	0.00613799272105098	-0.00392691092565656	0.0022419011220336	NaN	-1.09285378456116	0.444803804159164	NaN	NaN
374	93.5182450335478	-8.9913016447157	-7.99315214157104	-0.00619963090866804	-0.00555028254166245	-3.08191010844894e-05	0.0113327819854021	NaN	0.205843508243561	-0.529219150543213	NaN	NaN
375	95.4662909429526	-9.31597595301572	-7.86328220367432	0.00354059832170606	0.000618529506027699	-0.00847235135734081	-0.00425158534198999	NaN	2.15388941764832	-0.853893458843231	NaN	NaN
376	92.8688964169478	-7.69260435191099	-8.25289154052734	-3.08191010844894e-05	0.00613799272105098	-0.0113944197073579	-0.00132951640989631	NaN	-0.443505108356476	0.769478142261505	NaN	NaN
377	94.8169423263525	-9.64065026131574	-7.4087381362915	0.00678734155371785	-0.00165419070981443	-0.021459324285388	0.00256657530553639	NaN	1.50454080104828	-1.17856776714325	NaN	NaN
378	95.4662909429526	-10.2899988779158	-7.34380340576172	-0.00522560812532902	0.000618529506027699	-0.0136671401560307	0.00873538758605719	NaN	2.15388941764832	-1.82791638374329	NaN	NaN
379	93.5182450335478	-8.34195299831335	-7.9282169342041	0.0188002903014421	0.00159255252219737	-0.0169138833880424	0.000943203864153475	NaN	0.205843508243561	0.120129495859146	NaN	NaN
380	93.5182450335478	-8.9913016447157	-7.53860807418823	0.01100810803473	0.00678734155371785	-0.0172385573387146	0.00126787810586393	NaN	0.205843508243561	-0.529219150543213	NaN	NaN
381	92.8688964169478	-8.9913016447157	-7.9282169342041	0.00808603875339031	0.00970941036939621	-0.0201606266200542	-0.00165419070981443	NaN	-0.443505108356476	-0.529219150543213	NaN	NaN
382	95.4662909429526	-8.9913016447157	-7.73341274261475	0.00321592413820326	0.00970941036939621	-0.0113944197073579	0.00711201597005129	NaN	2.15388941764832	-0.529219150543213	NaN	NaN
383	95.4662909429526	-8.9913016447157	-7.86328220367432	0.00256657530553639	-0.000680167751852423	-0.00782300252467394	0.00354059832170606	NaN	2.15388941764832	-0.529219150543213	NaN	NaN
384	94.8169423263525	-8.01727869001333	-7.34380340576172	-0.0026282137259841	-0.00197886489331722	-0.00782300252467394	-0.00100484199356288	NaN	1.50454080104828	0.444803804159164	NaN	NaN
385	96.7649881761526	-9.64065026131574	-7.6684775352478	-0.00100484199356288	-0.00392691092565656	-0.0026282137259841	-0.00684897974133492	NaN	3.45258665084839	-1.17856776714325	NaN	NaN
386	96.1156394403433	-8.34195299831335	-7.99315214157104	-0.00425158534198999	0.00386527273803949	-0.0139918150380254	-0.0026282137259841	NaN	2.80323791503906	0.120129495859146	NaN	NaN
387	92.8688964169478	-7.36793004361097	-7.99315214157104	-0.00814767740666866	0.00483929552137852	-0.0165892094373703	-0.00782300252467394	NaN	-0.443505108356476	1.09415245056152	NaN	NaN
388	92.8688964169478	-7.36793004361097	-8.05808639526367	-0.00360223650932312	-0.00912170019000769	0.00289124972186983	-0.00360223650932312	NaN	-0.443505108356476	1.09415245056152	NaN	NaN
389	96.7649881761526	-8.9913016447157	-7.73341274261475	-0.0104203969240189	-0.00360223650932312	0.00354059832170606	-0.00295288790948689	NaN	3.45258665084839	-0.529219150543213	NaN	NaN
390	94.1675936501479	-7.69260435191099	-8.12302207946777	-0.0100957229733467	-0.0139918150380254	-0.00879702530801296	-0.0107450718060136	NaN	0.855192124843597	0.769478142261505	NaN	NaN
391	94.1675936501479	-7.69260435191099	-7.60354280471802	-3.08191010844894e-05	-0.00100484199356288	-0.00782300252467394	-0.00392691092565656	NaN	0.855192124843597	0.769478142261505	NaN	NaN
392	94.8169423263525	-9.31597595301572	-7.99315214157104	0.00289124972186983	-0.00555028254166245	-0.000680167751852423	-0.00587495695799589	NaN	1.50454080104828	-0.853893458843231	NaN	NaN
393	93.5182450335478	-7.04325579491559	-7.79834747314453	0.00354059832170606	0.00289124972186983	-0.00100484199356288	0.0022419011220336	NaN	0.205843508243561	1.4188266992569	NaN	NaN
394	93.5182450335478	-8.9913016447157	-7.34380340576172	-0.00847235135734081	0.00354059832170606	-0.00392691092565656	0.00191722682211548	NaN	0.205843508243561	-0.529219150543213	NaN	NaN
395	95.4662909429526	-8.66662730661336	-7.21393346786499	-0.00490093370899558	-0.00327756232582033	-0.0139918150380254	0.00386527273803949	NaN	2.15388941764832	-0.204544812440872	NaN	NaN
396	93.5182450335478	-7.36793004361097	-7.53860807418823	-0.00197886489331722	0.0022419011220336	-0.0188619289547205	-0.00392691092565656	NaN	0.205843508243561	1.09415245056152	NaN	NaN
397	95.4662909429526	-8.66662730661336	-7.34380340576172	0.00451462110504508	0.00321592413820326	-0.0110697457566857	0.00613799272105098	NaN	2.15388941764832	-0.204544812440872	NaN	NaN
398	95.4662909429526	-8.66662730661336	-7.4087381362915	-0.00490093370899558	0.00256657530553639	-0.00782300252467394	0.0022419011220336	NaN	2.15388941764832	-0.204544812440872	NaN	NaN
399	93.5182450335478	-8.34195299831335	-7.86328220367432	0.013930176384747	-0.0026282137259841	-0.0149658378213644	0.013930176384747	NaN	0.205843508243561	0.120129495859146	NaN	NaN
400	94.8169423263525	-7.69260435191099	-7.6684775352478	0.00581331877037883	0.00613799272105098	-0.0156151866540313	-0.00132951640989631	NaN	1.50454080104828	0.769478142261505	NaN	NaN
401	92.8688964169478	-8.34195299831335	-7.47367286682129	0.00711201597005129	0.0126314787194133	-0.0201606266200542	-0.00522560812532902	NaN	-0.443505108356476	0.120129495859146	NaN	NaN
402	94.1675936501479	-8.01727869001333	-7.4087381362915	0.00711201597005129	0.00451462110504508	-0.0130177913233638	-0.00360223650932312	NaN	0.855192124843597	0.444803804159164	NaN	NaN
403	92.2195477407431	-7.36793004361097	-7.99315214157104	-0.000680167751852423	0.00678734155371785	-0.00392691092565656	0.00321592413820326	NaN	-1.09285378456116	1.09415245056152	NaN	NaN
404	95.4662909429526	-8.01727869001333	-7.86328220367432	0.00354059832170606	-0.0026282137259841	-0.00652430532500148	-0.00425158534198999	NaN	2.15388941764832	0.444803804159164	NaN	NaN
405	95.4662909429526	-8.9913016447157	-7.86328220367432	-0.00425158534198999	-0.00165419070981443	-0.0130177913233638	-0.00230353930965066	NaN	2.15388941764832	-0.529219150543213	NaN	NaN
406	94.8169423263525	-8.9913016447157	-8.05808639526367	-0.000355493422830477	-0.00360223650932312	-0.0100957229733467	-0.00457625929266214	NaN	1.50454080104828	-0.529219150543213	NaN	NaN
407	96.1156394403433	-8.9913016447157	-7.86328220367432	-0.000355493422830477	0.00191722682211548	-0.0026282137259841	0.00711201597005129	NaN	2.80323791503906	-0.529219150543213	NaN	NaN
408	91.5701991241431	-7.04325579491559	-7.6684775352478	-0.0107450718060136	-0.000680167751852423	0.00418994715437293	-0.00327756232582033	NaN	-1.74220240116119	1.4188266992569	NaN	NaN
409	95.4662909429526	-8.66662730661336	-7.4087381362915	-0.00782300252467394	-0.0204853005707264	0.0022419011220336	-0.00392691092565656	NaN	2.15388941764832	-0.204544812440872	NaN	NaN
410	96.1156394403433	-8.01727869001333	-7.6684775352478	-0.00847235135734081	-0.00847235135734081	-0.00295288790948689	-0.00782300252467394	NaN	2.80323791503906	0.444803804159164	NaN	NaN
411	92.8688964169478	-6.71858142701093	-7.60354280471802	0.00321592413820326	-0.00684897974133492	-0.00490093370899558	-0.00295288790948689	NaN	-0.443505108356476	1.74350106716156	NaN	NaN
412	94.1675936501479	-8.01727869001333	-7.99315214157104	-0.000680167751852423	-0.0195112787187099	-0.00684897974133492	-0.00230353930965066	NaN	0.855192124843597	0.444803804159164	NaN	NaN
413	96.1156394403433	-8.66662730661336	-7.79834747314453	-0.00165419070981443	-0.00230353930965066	-0.00879702530801296	-0.000680167751852423	NaN	2.80323791503906	-0.204544812440872	NaN	NaN
414	94.1675936501479	-7.69260435191099	-7.47367286682129	-0.00327756232582033	-0.00132951640989631	-0.00360223650932312	0.0022419011220336	NaN	0.855192124843597	0.769478142261505	NaN	NaN
415	92.2195477407431	-7.69260435191099	-7.14899873733521	-0.0139918150380254	-0.000680167751852423	-0.00165419070981443	-0.00100484199356288	NaN	-1.09285378456116	0.769478142261505	NaN	NaN
416	94.8169423263525	-7.04325579491559	-7.73341274261475	-0.00392691092565656	-0.000355493422830477	-0.0133424662053585	-0.00230353930965066	NaN	1.50454080104828	1.4188266992569	NaN	NaN
417	94.1675936501479	-7.69260435191099	-7.47367286682129	-0.00197886489331722	-0.000355493422830477	-0.0113944197073579	-0.0026282137259841	NaN	0.855192124843597	0.769478142261505	NaN	NaN
418	95.4662909429526	-8.34195299831335	-7.73341274261475	0.00159255252219737	0.00354059832170606	-0.00814767740666866	0.00354059832170606	NaN	2.15388941764832	0.120129495859146	NaN	NaN
419	94.8169423263525	-8.01727869001333	-8.05808639526367	0.0282158460468054	-0.000355493422830477	-0.0195112787187099	0.0152288740500808	NaN	1.50454080104828	0.444803804159164	NaN	NaN
420	94.1675936501479	-7.04325579491559	-8.12302207946777	-0.0110697457566857	0.00646266713738441	-0.0208099745213985	0.000618529506027699	NaN	0.855192124843597	1.4188266992569	NaN	NaN
421	92.8688964169478	-7.36793004361097	-7.9282169342041	-0.0143164889886975	0.0155535480007529	-0.0175632312893867	0.00483929552137852	NaN	-0.443505108356476	1.09415245056152	NaN	NaN
422	93.5182450335478	-7.04325579491559	-7.9282169342041	0.0243197549134493	0.0136055024340749	-0.0162645354866982	0.00256657530553639	NaN	0.205843508243561	1.4188266992569	NaN	NaN
423	94.1675936501479	-6.39390717831556	-7.60354280471802	-0.00425158534198999	0.00354059832170606	-0.0026282137259841	-0.00360223650932312	NaN	0.855192124843597	2.06817531585693	NaN	NaN
424	96.1156394403433	-8.34195299831335	-7.47367286682129	-0.00490093370899558	-0.00165419070981443	-0.00977104809135199	0.00191722682211548	NaN	2.80323791503906	0.120129495859146	NaN	NaN
425	96.1156394403433	-8.01727869001333	-7.79834747314453	0.00191722682211548	-0.00132951640989631	-0.0143164889886975	0.00711201597005129	NaN	2.80323791503906	0.444803804159164	NaN	NaN
426	94.1675936501479	-7.69260435191099	-8.05808639526367	0.00386527273803949	-0.00652430532500148	-0.0110697457566857	0.00126787810586393	NaN	0.855192124843597	0.769478142261505	NaN	NaN
427	94.1675936501479	-8.34195299831335	-7.60354280471802	-0.00457625929266214	0.000943203864153475	-0.00749832857400179	0.00386527273803949	NaN	0.855192124843597	0.120129495859146	NaN	NaN
428	90.920850507543	-7.36793004361097	-7.9282169342041	-0.0143164889886975	-0.00457625929266214	0.00289124972186983	0.00321592413820326	NaN	-2.39155101776123	1.09415245056152	NaN	NaN
429	95.4662909429526	-8.01727869001333	-7.47367286682129	-0.0120437685400248	-0.0136671401560307	0.0100340843200684	-0.0113944197073579	NaN	2.15388941764832	0.444803804159164	NaN	NaN
430	95.4662909429526	-8.34195299831335	-7.27886867523193	-0.00912170019000769	-0.00879702530801296	-0.0026282137259841	-0.000680167751852423	NaN	2.15388941764832	0.120129495859146	NaN	NaN
431	95.4662909429526	-8.34195299831335	-7.99315214157104	-0.00684897974133492	-0.00295288790948689	-0.00555028254166245	-0.00230353930965066	NaN	2.15388941764832	0.120129495859146	NaN	NaN
432	95.4662909429526	-7.36793004361097	-7.6684775352478	-0.00425158534198999	-3.08191010844894e-05	-0.0100957229733467	0.00321592413820326	NaN	2.15388941764832	1.09415245056152	NaN	NaN
433	95.4662909429526	-8.66662730661336	-7.21393346786499	-0.00652430532500148	-0.00197886489331722	0.000943203864153475	0.00418994715437293	NaN	2.15388941764832	-0.204544812440872	NaN	NaN
434	95.4662909429526	-8.34195299831335	-7.60354280471802	-0.00327756232582033	-0.00782300252467394	-0.00717365415766835	-0.000680167751852423	NaN	2.15388941764832	0.120129495859146	NaN	NaN
435	91.5701991241431	-6.71858142701093	-7.73341274261475	-0.00814767740666866	0.00354059832170606	-0.00490093370899558	0.00126787810586393	NaN	-1.74220240116119	1.74350106716156	NaN	NaN
436	94.8169423263525	-7.69260435191099	-7.6684775352478	-0.0026282137259841	0.00483929552137852	-0.0149658378213644	0.00126787810586393	NaN	1.50454080104828	0.769478142261505	NaN	NaN
437	94.1675936501479	-7.69260435191099	-7.99315214157104	-0.000355493422830477	0.00613799272105098	-0.0169138833880424	0.000618529506027699	NaN	0.855192124843597	0.769478142261505	NaN	NaN
438	92.8688964169478	-6.39390717831556	-7.73341274261475	0.00451462110504508	0.00191722682211548	-0.0136671401560307	0.00256657530553639	NaN	-0.443505108356476	2.06817531585693	NaN	NaN
439	96.1156394403433	-7.69260435191099	-7.79834747314453	0.00354059832170606	0.00581331877037883	-0.0162645354866982	0.00321592413820326	NaN	2.80323791503906	0.769478142261505	NaN	NaN
440	94.1675936501479	-8.01727869001333	-8.05808639526367	0.0188002903014421	0.00386527273803949	-0.017887907102704	-0.000355493422830477	NaN	0.855192124843597	0.444803804159164	NaN	NaN
441	92.8688964169478	-6.39390717831556	-7.79834747314453	0.00548864435404539	0.0149041991680861	-0.0130177913233638	-0.00684897974133492	NaN	-0.443505108356476	2.06817531585693	NaN	NaN
442	91.5701991241431	-7.04325579491559	-7.47367286682129	-0.00132951640989631	0.00548864435404539	-0.00587495695799589	-0.00230353930965066	NaN	-1.74220240116119	1.4188266992569	NaN	NaN
443	95.4662909429526	-7.69260435191099	-7.47367286682129	-0.00100484199356288	0.00321592413820326	-0.0172385573387146	0.000943203864153475	NaN	2.15388941764832	0.769478142261505	NaN	NaN
444	94.8169423263525	-7.36793004361097	-7.53860807418823	-0.00197886489331722	0.00548864435404539	-0.00360223650932312	-0.00522560812532902	NaN	1.50454080104828	1.09415245056152	NaN	NaN
445	93.5182450335478	-7.36793004361097	-7.99315214157104	-0.000680167751852423	-0.00295288790948689	-0.00749832857400179	-0.00360223650932312	NaN	0.205843508243561	1.09415245056152	NaN	NaN
446	96.1156394403433	-8.9913016447157	-7.86328220367432	-0.000680167751852423	0.000293855206109583	-0.00652430532500148	-0.00814767740666866	NaN	2.80323791503906	-0.529219150543213	NaN	NaN
447	94.1675936501479	-8.34195299831335	-7.79834747314453	-0.00555028254166245	-0.000355493422830477	-0.00457625929266214	0.000618529506027699	NaN	0.855192124843597	0.120129495859146	NaN	NaN
448	92.8688964169478	-7.04325579491559	-7.73341274261475	-0.0110697457566857	-0.00425158534198999	0.00256657530553639	0.0022419011220336	NaN	-0.443505108356476	1.4188266992569	NaN	NaN
449	93.5182450335478	-7.69260435191099	-7.27886867523193	-0.0156151866540313	-0.00652430532500148	0.00126787810586393	-0.00847235135734081	NaN	0.205843508243561	0.769478142261505	NaN	NaN
450	95.4662909429526	-7.69260435191099	-7.27886867523193	-0.00619963090866804	-0.00230353930965066	-0.00847235135734081	-0.00847235135734081	NaN	2.15388941764832	0.769478142261505	NaN	NaN
451	95.4662909429526	-8.01727869001333	-7.6684775352478	-0.00327756232582033	-0.00132951640989631	-0.00587495695799589	-0.00555028254166245	NaN	2.15388941764832	0.444803804159164	NaN	NaN
452	94.8169423263525	-8.34195299831335	-7.9282169342041	0.00776136433705688	-0.00977104809135199	-0.00684897974133492	-0.00165419070981443	NaN	1.50454080104828	0.120129495859146	NaN	NaN
453	96.1156394403433	-9.31597595301572	-7.53860807418823	0.00321592413820326	-0.000680167751852423	-0.0026282137259841	-0.00100484199356288	NaN	2.80323791503906	-0.853893458843231	NaN	NaN
454	94.8169423263525	-7.69260435191099	-7.47367286682129	-0.000680167751852423	-0.00749832857400179	-0.00165419070981443	0.000943203864153475	NaN	1.50454080104828	0.769478142261505	NaN	NaN
455	91.5701991241431	-7.04325579491559	-7.6684775352478	-0.00230353930965066	0.00548864435404539	-0.0139918150380254	0.000943203864153475	NaN	-1.74220240116119	1.4188266992569	NaN	NaN
456	94.8169423263525	-7.36793004361097	-7.79834747314453	0.00483929552137852	0.00646266713738441	-0.00814767740666866	-0.00132951640989631	NaN	1.50454080104828	1.09415245056152	NaN	NaN
457	94.1675936501479	-7.36793004361097	-7.86328220367432	0.00711201597005129	-0.00425158534198999	-0.0123684434220195	0.0103587592020631	NaN	0.855192124843597	1.09415245056152	NaN	NaN
458	94.1675936501479	-7.04325579491559	-8.25289154052734	-0.00295288790948689	0.00678734155371785	-0.00587495695799589	0.000618529506027699	NaN	0.855192124843597	1.4188266992569	NaN	NaN
459	94.8169423263525	-8.66662730661336	-7.73341274261475	0.0113327819854021	-0.00197886489331722	-0.00522560812532902	0.0301638916134834	NaN	1.50454080104828	-0.204544812440872	NaN	NaN
460	94.8169423263525	-8.9913016447157	-7.60354280471802	0.00776136433705688	0.00646266713738441	-0.0191866029053926	0.00451462110504508	NaN	1.50454080104828	-0.529219150543213	NaN	NaN
461	95.4662909429526	-8.01727869001333	-7.73341274261475	0.00678734155371785	0.00808603875339031	-0.0126931173726916	-0.00522560812532902	NaN	2.15388941764832	0.444803804159164	NaN	NaN
462	92.2195477407431	-8.01727869001333	-7.4087381362915	-0.0026282137259841	0.0126314787194133	-0.0104203969240189	0.00191722682211548	NaN	-1.09285378456116	0.444803804159164	NaN	NaN
463	96.1156394403433	-8.01727869001333	-7.27886867523193	0.00386527273803949	0.00354059832170606	-0.0113944197073579	0.00321592413820326	NaN	2.80323791503906	0.444803804159164	NaN	NaN
464	93.5182450335478	-7.36793004361097	-7.60354280471802	0.00483929552137852	0.00321592413820326	-0.00230353930965066	0.000943203864153475	NaN	0.205843508243561	1.09415245056152	NaN	NaN
465	92.8688964169478	-7.04325579491559	-7.99315214157104	-0.0026282137259841	0.000293855206109583	-0.00717365415766835	0.000943203864153475	NaN	-0.443505108356476	1.4188266992569	NaN	NaN
466	94.8169423263525	-8.66662730661336	-7.73341274261475	-0.00327756232582033	-3.08191010844894e-05	-0.00782300252467394	-0.00392691092565656	NaN	1.50454080104828	-0.204544812440872	NaN	NaN
467	94.1675936501479	-7.69260435191099	-7.9282169342041	0.00126787810586393	-0.00165419070981443	-0.00977104809135199	-0.00132951640989631	NaN	0.855192124843597	0.769478142261505	NaN	NaN
468	93.5182450335478	-7.36793004361097	-7.6684775352478	-0.0110697457566857	-0.00587495695799589	0.00613799272105098	-0.00165419070981443	NaN	0.205843508243561	1.09415245056152	NaN	NaN
469	92.2195477407431	-7.69260435191099	-7.27886867523193	-0.0152905117720366	-0.00814767740666866	0.00191722682211548	-0.0104203969240189	NaN	-1.09285378456116	0.769478142261505	NaN	NaN
470	96.1156394403433	-8.01727869001333	-7.21393346786499	-0.0143164889886975	-0.00879702530801296	-0.00165419070981443	-0.00749832857400179	NaN	2.80323791503906	0.444803804159164	NaN	NaN
471	94.8169423263525	-8.01727869001333	-7.73341274261475	-0.00912170019000769	0.00711201597005129	-0.00749832857400179	-0.00717365415766835	NaN	1.50454080104828	0.444803804159164	NaN	NaN
472	96.1156394403433	-8.01727869001333	-7.6684775352478	-0.00360223650932312	0.000293855206109583	-0.00879702530801296	-0.00100484199356288	NaN	2.80323791503906	0.444803804159164	NaN	NaN
473	95.4662909429526	-8.66662730661336	-7.47367286682129	-0.000680167751852423	0.00159255252219737	-0.00100484199356288	-0.00490093370899558	NaN	2.15388941764832	-0.204544812440872	NaN	NaN
474	94.8169423263525	-8.66662730661336	-7.73341274261475	-0.00197886489331722	-0.00425158534198999	-0.00230353930965066	-0.00197886489331722	NaN	1.50454080104828	-0.204544812440872	NaN	NaN
475	92.2195477407431	-7.04325579491559	-7.79834747314453	-0.00749832857400179	0.00581331877037883	-0.00944637414067984	-0.00457625929266214	NaN	-1.09285378456116	1.4188266992569	NaN	NaN
476	92.8688964169478	-8.34195299831335	-7.53860807418823	0.000943203864153475	0.00289124972186983	-0.00522560812532902	0.000293855206109583	NaN	-0.443505108356476	0.120129495859146	NaN	NaN
477	92.8688964169478	-7.36793004361097	-7.47367286682129	0.00321592413820326	0.00581331877037883	-0.0113944197073579	0.000618529506027699	NaN	-0.443505108356476	1.09415245056152	NaN	NaN
478	92.8688964169478	-7.69260435191099	-8.05808639526367	0.011982130818069	0.00873538758605719	-0.0188619289547205	-0.000355493422830477	NaN	-0.443505108356476	0.769478142261505	NaN	NaN
479	94.1675936501479	-8.01727869001333	-7.60354280471802	-0.00782300252467394	-0.00132951640989631	-0.0117190945893526	0.00678734155371785	NaN	0.855192124843597	0.444803804159164	NaN	NaN
480	94.1675936501479	-9.64065026131574	-7.79834747314453	-0.00100484199356288	0.00126787810586393	-0.0146411629393697	-0.00587495695799589	NaN	0.855192124843597	-1.17856776714325	NaN	NaN
481	96.1156394403433	-8.66662730661336	-7.6684775352478	0.00159255252219737	0.00483929552137852	-0.0175632312893867	0.00159255252219737	NaN	2.80323791503906	-0.204544812440872	NaN	NaN
482	93.5182450335478	-8.01727869001333	-7.73341274261475	-3.08191010844894e-05	0.00386527273803949	-0.0133424662053585	-0.00100484199356288	NaN	0.205843508243561	0.444803804159164	NaN	NaN
483	94.1675936501479	-8.01727869001333	-7.34380340576172	-0.00132951640989631	0.00743668992072344	-0.00132951640989631	0.00483929552137852	NaN	0.855192124843597	0.444803804159164	NaN	NaN
484	94.1675936501479	-7.36793004361097	-8.05808639526367	0.00581331877037883	0.00418994715437293	-0.00944637414067984	0.00386527273803949	NaN	0.855192124843597	1.09415245056152	NaN	NaN
485	94.8169423263525	-8.01727869001333	-8.18795680999756	0.00516396993771195	0.00646266713738441	-0.00782300252467394	-0.00555028254166245	NaN	1.50454080104828	0.444803804159164	NaN	NaN
486	94.1675936501479	-7.04325579491559	-7.73341274261475	-0.00782300252467394	0.00938473641872406	-0.00977104809135199	0.000293855206109583	NaN	0.855192124843597	1.4188266992569	NaN	NaN
487	94.8169423263525	-8.66662730661336	-7.79834747314453	0.00743668992072344	-0.0026282137259841	-0.00749832857400179	0.00354059832170606	NaN	1.50454080104828	-0.204544812440872	NaN	NaN
488	94.8169423263525	-8.01727869001333	-7.47367286682129	-0.0104203969240189	-0.00652430532500148	0.00191722682211548	-0.00717365415766835	NaN	1.50454080104828	0.444803804159164	NaN	NaN
489	91.5701991241431	-7.36793004361097	-7.4087381362915	-0.0169138833880424	-0.00197886489331722	0.0113327819854021	-0.00522560812532902	NaN	-1.74220240116119	1.09415245056152	NaN	NaN
490	95.4662909429526	-8.9913016447157	-7.27886867523193	-0.0139918150380254	-0.0149658378213644	-0.00457625929266214	-0.00717365415766835	NaN	2.15388941764832	-0.529219150543213	NaN	NaN
491	94.8169423263525	-8.66662730661336	-8.05808639526367	-0.0026282137259841	0.00646266713738441	0.00289124972186983	-0.0126931173726916	NaN	1.50454080104828	-0.204544812440872	NaN	NaN
492	94.1675936501479	-8.66662730661336	-7.9282169342041	-0.000355493422830477	0.00581331877037883	-0.00652430532500148	0.0126314787194133	NaN	0.855192124843597	-0.204544812440872	NaN	NaN
493	95.4662909429526	-9.31597595301572	-7.86328220367432	-3.08191010844894e-05	-0.00100484199356288	-0.00782300252467394	0.00386527273803949	NaN	2.15388941764832	-0.853893458843231	NaN	NaN
494	94.1675936501479	-9.31597595301572	-7.73341274261475	0.000293855206109583	-0.0107450718060136	-0.00522560812532902	-3.08191010844894e-05	NaN	0.855192124843597	-0.853893458843231	NaN	NaN
495	92.8688964169478	-8.01727869001333	-7.4087381362915	-0.0117190945893526	-0.00522560812532902	-0.000355493422830477	-0.00684897974133492	NaN	-0.443505108356476	0.444803804159164	NaN	NaN
496	93.5182450335478	-8.9913016447157	-7.34380340576172	-0.00944637414067984	0.00418994715437293	-0.00425158534198999	0.00159255252219737	NaN	0.205843508243561	-0.529219150543213	NaN	NaN
497	93.5182450335478	-7.69260435191099	-7.9282169342041	0.00581331877037883	0.00516396993771195	-0.00847235135734081	0.013930176384747	NaN	0.205843508243561	0.769478142261505	NaN	NaN
498	92.8688964169478	-7.36793004361097	-8.05808639526367	0.0116574559360743	0.0116574559360743	-0.0123684434220195	0.0155535480007529	NaN	-0.443505108356476	1.09415245056152	NaN	NaN
499	95.4662909429526	-8.9913016447157	-7.6684775352478	0.00451462110504508	0.00354059832170606	-0.0104203969240189	0.00159255252219737	NaN	2.15388941764832	-0.529219150543213	NaN	NaN
500	95.4662909429526	-9.64065026131574	-7.34380340576172	0.00613799272105098	-0.00197886489331722	-0.00587495695799589	-0.00230353930965066	NaN	2.15388941764832	-1.17856776714325	NaN	NaN
501	95.4662909429526	-9.31597595301572	-7.34380340576172	0.0100340843200684	0.00451462110504508	-0.00327756232582033	-0.0026282137259841	NaN	2.15388941764832	-0.853893458843231	NaN	NaN
502	95.4662909429526	-9.31597595301572	-7.27886867523193	0.00191722682211548	0.00159255252219737	-0.00879702530801296	0.00646266713738441	NaN	2.15388941764832	-0.853893458843231	NaN	NaN
503	91.5701991241431	-7.36793004361097	-7.27886867523193	-0.00360223650932312	-0.00230353930965066	0.00159255252219737	0.000618529506027699	NaN	-1.74220240116119	1.09415245056152	NaN	NaN
504	92.8688964169478	-8.01727869001333	-7.86328220367432	0.000293855206109583	0.00386527273803949	0.00159255252219737	0.00191722682211548	NaN	-0.443505108356476	0.444803804159164	NaN	NaN
505	96.1156394403433	-8.9913016447157	-7.86328220367432	0.00126787810586393	0.00289124972186983	-0.00749832857400179	0.0022419011220336	NaN	2.80323791503906	-0.529219150543213	NaN	NaN
506	94.8169423263525	-7.04325579491559	-7.86328220367432	0.00126787810586393	0.00776136433705688	-0.00490093370899558	-0.00457625929266214	NaN	1.50454080104828	1.4188266992569	NaN	NaN
507	92.8688964169478	-8.9913016447157	-7.4087381362915	0.00483929552137852	-0.00490093370899558	-0.00619963090866804	-0.00944637414067984	NaN	-0.443505108356476	-0.529219150543213	NaN	NaN
508	96.1156394403433	-9.64065026131574	-7.27886867523193	-0.00977104809135199	-0.00977104809135199	0.0132808275520802	0.00613799272105098	NaN	2.80323791503906	-1.17856776714325	NaN	NaN
509	92.8688964169478	-7.36793004361097	-7.34380340576172	-0.00912170019000769	-0.021459324285388	0.0103587592020631	-0.00555028254166245	NaN	-0.443505108356476	1.09415245056152	NaN	NaN
510	92.8688964169478	-8.66662730661336	-7.21393346786499	-0.0130177913233638	-0.0126931173726916	0.00321592413820326	0.00483929552137852	NaN	-0.443505108356476	-0.204544812440872	NaN	NaN
511	96.1156394403433	-8.9913016447157	-7.6684775352478	-3.08191010844894e-05	0.00126787810586393	-0.00490093370899558	-0.00392691092565656	NaN	2.80323791503906	-0.529219150543213	NaN	NaN
512	94.8169423263525	-8.66662730661336	-8.12302207946777	-0.00132951640989631	0.00354059832170606	-0.00977104809135199	-0.00165419070981443	NaN	1.50454080104828	-0.204544812440872	NaN	NaN
513	95.4662909429526	-9.31597595301572	-7.73341274261475	0.00906006153672934	-0.0026282137259841	0.00386527273803949	0.00678734155371785	NaN	2.15388941764832	-0.853893458843231	NaN	NaN
514	94.8169423263525	-9.64065026131574	-7.6684775352478	0.00418994715437293	-0.00522560812532902	-0.00230353930965066	-0.00230353930965066	NaN	1.50454080104828	-1.17856776714325	NaN	NaN
515	93.5182450335478	-7.69260435191099	-7.86328220367432	-0.000355493422830477	-0.00457625929266214	-0.00522560812532902	-0.00814767740666866	NaN	0.205843508243561	0.769478142261505	NaN	NaN
516	94.1675936501479	-8.9913016447157	-7.34380340576172	0.000293855206109583	0.00483929552137852	-0.00360223650932312	0.000618529506027699	NaN	0.855192124843597	-0.529219150543213	NaN	NaN
517	92.8688964169478	-8.01727869001333	-7.79834747314453	0.0123068047687411	0.00548864435404539	-0.00555028254166245	0.00841071270406246	NaN	-0.443505108356476	0.444803804159164	NaN	NaN
518	93.5182450335478	-7.36793004361097	-8.18795680999756	0.0165275707840919	0.00711201597005129	-0.0139918150380254	0.00711201597005129	NaN	0.205843508243561	1.09415245056152	NaN	NaN
519	94.1675936501479	-8.9913016447157	-7.99315214157104	0.00678734155371785	0.00743668992072344	-0.0100957229733467	0.00418994715437293	NaN	0.855192124843597	-0.529219150543213	NaN	NaN
520	96.7649881761526	-8.9913016447157	-7.73341274261475	0.00678734155371785	0.000618529506027699	-0.0139918150380254	0.000293855206109583	NaN	3.45258665084839	-0.529219150543213	NaN	NaN
521	95.4662909429526	-9.31597595301572	-7.47367286682129	0.0149041991680861	0.00483929552137852	-0.0139918150380254	-0.0104203969240189	NaN	2.15388941764832	-0.853893458843231	NaN	NaN
522	95.4662909429526	-9.64065026131574	-7.34380340576172	-0.00717365415766835	0.00386527273803949	-0.00490093370899558	0.00418994715437293	NaN	2.15388941764832	-1.17856776714325	NaN	NaN
523	92.8688964169478	-8.34195299831335	-7.86328220367432	0.000943203864153475	0.00711201597005129	-0.00749832857400179	0.00126787810586393	NaN	-0.443505108356476	0.120129495859146	NaN	NaN
524	92.2195477407431	-7.36793004361097	-8.05808639526367	-0.0026282137259841	-0.00457625929266214	0.00354059832170606	-0.00295288790948689	NaN	-1.09285378456116	1.09415245056152	NaN	NaN
525	95.4662909429526	-8.66662730661336	-7.86328220367432	-0.00490093370899558	-0.000680167751852423	-0.00392691092565656	-0.00360223650932312	NaN	2.15388941764832	-0.204544812440872	NaN	NaN
526	93.5182450335478	-7.69260435191099	-8.38276100158691	-0.00814767740666866	0.00418994715437293	-0.0107450718060136	-0.00619963090866804	NaN	0.205843508243561	0.769478142261505	NaN	NaN
527	92.8688964169478	-7.69260435191099	-7.6684775352478	-0.00197886489331722	0.00451462110504508	-0.00652430532500148	-0.00425158534198999	NaN	-0.443505108356476	0.769478142261505	NaN	NaN
528	95.4662909429526	-8.9913016447157	-7.73341274261475	-0.00360223650932312	-0.00749832857400179	0.00646266713738441	-0.00457625929266214	NaN	2.15388941764832	-0.529219150543213	NaN	NaN
529	93.5182450335478	-8.34195299831335	-7.6684775352478	-0.0126931173726916	-0.0120437685400248	0.00873538758605719	0.00256657530553639	NaN	0.205843508243561	0.120129495859146	NaN	NaN
530	92.8688964169478	-8.34195299831335	-7.53860807418823	-0.0152905117720366	-0.00587495695799589	0.0022419011220336	-0.00522560812532902	NaN	-0.443505108356476	0.120129495859146	NaN	NaN
531	94.1675936501479	-8.9913016447157	-7.53860807418823	-0.00457625929266214	0.000293855206109583	-0.0117190945893526	0.00191722682211548	NaN	0.855192124843597	-0.529219150543213	NaN	NaN
532	95.4662909429526	-8.34195299831335	-7.6684775352478	0.000943203864153475	-0.00100484199356288	-0.00360223650932312	-0.00684897974133492	NaN	2.15388941764832	0.120129495859146	NaN	NaN
533	95.4662909429526	-8.66662730661336	-7.47367286682129	-0.00295288790948689	0.000293855206109583	0.00191722682211548	0.00516396993771195	NaN	2.15388941764832	-0.204544812440872	NaN	NaN
534	95.4662909429526	-9.31597595301572	-7.27886867523193	-0.00132951640989631	0.000293855206109583	0.000618529506027699	0.00354059832170606	NaN	2.15388941764832	-0.853893458843231	NaN	NaN
535	94.1675936501479	-9.64065026131574	-7.47367286682129	-0.00100484199356288	-0.00847235135734081	0.00256657530553639	-0.00100484199356288	NaN	0.855192124843597	-1.17856776714325	NaN	NaN
536	94.1675936501479	-8.01727869001333	-7.86328220367432	-3.08191010844894e-05	0.00743668992072344	-0.00522560812532902	-0.00295288790948689	NaN	0.855192124843597	0.444803804159164	NaN	NaN
537	90.2715020101523	-8.66662730661336	-7.86328220367432	-0.00457625929266214	0.00711201597005129	-0.00392691092565656	0.00613799272105098	NaN	-3.04089951515198	-0.204544812440872	NaN	NaN
538	92.2195477407431	-7.36793004361097	-7.9282169342041	-0.00360223650932312	0.00970941036939621	-0.0165892094373703	0.0162028968334198	NaN	-1.09285378456116	1.09415245056152	NaN	NaN
539	93.5182450335478	-8.34195299831335	-7.53860807418823	0.00646266713738441	0.0106834331527352	-0.0104203969240189	0.00613799272105098	NaN	0.205843508243561	0.120129495859146	NaN	NaN
540	94.1675936501479	-8.9913016447157	-7.60354280471802	-3.08191010844894e-05	0.00678734155371785	-0.0217839982360601	0.00256657530553639	NaN	0.855192124843597	-0.529219150543213	NaN	NaN
541	95.4662909429526	-8.9913016447157	-7.60354280471802	0.01100810803473	0.00613799272105098	-0.0149658378213644	-0.00100484199356288	NaN	2.15388941764832	-0.529219150543213	NaN	NaN
542	94.8169423263525	-9.9653246292204	-7.4087381362915	0.000618529506027699	0.00451462110504508	-0.00425158534198999	0.00386527273803949	NaN	1.50454080104828	-1.50324213504791	NaN	NaN
543	92.8688964169478	-7.69260435191099	-7.99315214157104	0.00354059832170606	0.00678734155371785	-0.00717365415766835	0.00483929552137852	NaN	-0.443505108356476	0.769478142261505	NaN	NaN
544	90.2715020101523	-7.36793004361097	-7.9282169342041	-0.00879702530801296	0.00354059832170606	0.00159255252219737	-0.000355493422830477	NaN	-3.04089951515198	1.09415245056152	NaN	NaN
545	93.5182450335478	-8.66662730661336	-7.60354280471802	-0.00132951640989631	0.00321592413820326	-3.08191010844894e-05	-0.00360223650932312	NaN	0.205843508243561	-0.204544812440872	NaN	NaN
546	93.5182450335478	-8.01727869001333	-8.25289154052734	-0.00457625929266214	0.00191722682211548	-0.0107450718060136	-0.0113944197073579	NaN	0.205843508243561	0.444803804159164	NaN	NaN
547	92.2195477407431	-7.36793004361097	-8.12302207946777	0.00613799272105098	0.00159255252219737	0.000943203864153475	-3.08191010844894e-05	NaN	-1.09285378456116	1.09415245056152	NaN	NaN
548	94.8169423263525	-8.34195299831335	-7.73341274261475	-0.00944637414067984	-0.00360223650932312	0.0106834331527352	-0.00392691092565656	NaN	1.50454080104828	0.120129495859146	NaN	NaN
549	93.5182450335478	-8.9913016447157	-7.27886867523193	-0.00749832857400179	-0.0104203969240189	0.00386527273803949	-0.00847235135734081	NaN	0.205843508243561	-0.529219150543213	NaN	NaN
550	94.8169423263525	-8.34195299831335	-7.60354280471802	-0.0110697457566857	-0.0182125810533762	0.0022419011220336	-0.0146411629393697	NaN	1.50454080104828	0.120129495859146	NaN	NaN
551	90.920850507543	-8.66662730661336	-7.6684775352478	-0.0156151866540313	0.00321592413820326	-0.00392691092565656	-0.00327756232582033	NaN	-2.39155101776123	-0.204544812440872	NaN	NaN
552	93.5182450335478	-7.69260435191099	-7.79834747314453	0.00418994715437293	-0.00132951640989631	-0.00619963090866804	-0.000355493422830477	NaN	0.205843508243561	0.769478142261505	NaN	NaN
553	92.8688964169478	-7.69260435191099	-7.99315214157104	0.00321592413820326	0.00548864435404539	-0.00132951640989631	0.00289124972186983	NaN	-0.443505108356476	0.769478142261505	NaN	NaN
554	93.5182450335478	-7.69260435191099	-7.60354280471802	0.00483929552137852	-0.000680167751852423	-0.00587495695799589	0.00548864435404539	NaN	0.205843508243561	0.769478142261505	NaN	NaN
555	95.4662909429526	-9.31597595301572	-7.27886867523193	-0.000355493422830477	-0.00717365415766835	-0.00652430532500148	0.00548864435404539	NaN	2.15388941764832	-0.853893458843231	NaN	NaN
556	92.8688964169478	-9.31597595301572	-7.60354280471802	0.00321592413820326	-0.00230353930965066	-0.00717365415766835	-0.00165419070981443	NaN	-0.443505108356476	-0.853893458843231	NaN	NaN
557	92.8688964169478	-8.01727869001333	-8.18795680999756	0.00581331877037883	0.00516396993771195	-0.00652430532500148	0.000618529506027699	NaN	-0.443505108356476	0.444803804159164	NaN	NaN
558	90.920850507543	-8.66662730661336	-7.53860807418823	-0.000355493422830477	0.0022419011220336	-0.0230826959013939	0.00776136433705688	NaN	-2.39155101776123	-0.204544812440872	NaN	NaN
559	92.8688964169478	-7.36793004361097	-7.99315214157104	0.00776136433705688	0.00321592413820326	-0.0136671401560307	0.00418994715437293	NaN	-0.443505108356476	1.09415245056152	NaN	NaN
560	93.5182450335478	-8.34195299831335	-7.99315214157104	0.0145795252174139	0.00970941036939621	-0.0169138833880424	-0.000680167751852423	NaN	0.205843508243561	0.120129495859146	NaN	NaN
561	92.8688964169478	-7.69260435191099	-7.60354280471802	0.0126314787194133	0.00841071270406246	-0.0117190945893526	-0.00100484199356288	NaN	-0.443505108356476	0.769478142261505	NaN	NaN
562	92.2195477407431	-8.9913016447157	-7.6684775352478	0.00581331877037883	0.00516396993771195	-0.00717365415766835	-0.00100484199356288	NaN	-1.09285378456116	-0.529219150543213	NaN	NaN
563	94.8169423263525	-8.9913016447157	-7.73341274261475	0.00289124972186983	0.0022419011220336	-0.00197886489331722	-0.000355493422830477	NaN	1.50454080104828	-0.529219150543213	NaN	NaN
564	94.8169423263525	-8.66662730661336	-7.79834747314453	-0.00749832857400179	0.000293855206109583	-0.0104203969240189	-0.00165419070981443	NaN	1.50454080104828	-0.204544812440872	NaN	NaN
565	91.5701991241431	-7.69260435191099	-7.79834747314453	0.000618529506027699	0.00126787810586393	0.000943203864153475	-0.00522560812532902	NaN	-1.74220240116119	0.769478142261505	NaN	NaN
566	95.4662909429526	-8.66662730661336	-7.9282169342041	0.00321592413820326	0.00613799272105098	-0.00555028254166245	-0.000355493422830477	NaN	2.15388941764832	-0.204544812440872	NaN	NaN
567	95.4662909429526	-8.9913016447157	-7.6684775352478	0.00386527273803949	0.00321592413820326	-0.00360223650932312	0.000943203864153475	NaN	2.15388941764832	-0.529219150543213	NaN	NaN
568	92.2195477407431	-7.36793004361097	-7.47367286682129	-0.00132951640989631	-0.00132951640989631	0.00678734155371785	-0.00490093370899558	NaN	-1.09285378456116	1.09415245056152	NaN	NaN
569	92.8688964169478	-9.31597595301572	-7.27886867523193	-0.0152905117720366	-0.0133424662053585	0.012956153601408	-0.00490093370899558	NaN	-0.443505108356476	-0.853893458843231	NaN	NaN
570	95.4662909429526	-8.9913016447157	-7.60354280471802	-0.00295288790948689	-0.00555028254166245	0.00548864435404539	-0.0143164889886975	NaN	2.15388941764832	-0.529219150543213	NaN	NaN
571	93.5182450335478	-8.01727869001333	-7.60354280471802	-0.0139918150380254	0.000943203864153475	-0.00522560812532902	-0.00587495695799589	NaN	0.205843508243561	0.444803804159164	NaN	NaN
572	92.8688964169478	-8.34195299831335	-7.60354280471802	0.000943203864153475	-0.00295288790948689	0.000618529506027699	0.00451462110504508	NaN	-0.443505108356476	0.120129495859146	NaN	NaN
573	94.8169423263525	-8.34195299831335	-7.73341274261475	-0.00425158534198999	0.00289124972186983	-0.00587495695799589	0.00906006153672934	NaN	1.50454080104828	0.120129495859146	NaN	NaN
574	92.2195477407431	-7.36793004361097	-8.18795680999756	-0.00619963090866804	0.00386527273803949	0.000293855206109583	-0.0026282137259841	NaN	-1.09285378456116	1.09415245056152	NaN	NaN
575	94.1675936501479	-8.34195299831335	-7.60354280471802	-0.00295288790948689	0.00159255252219737	-0.00425158534198999	-0.000355493422830477	NaN	0.855192124843597	0.120129495859146	NaN	NaN
576	95.4662909429526	-9.9653246292204	-7.34380340576172	-0.00165419070981443	-0.00684897974133492	-0.00555028254166245	-0.000355493422830477	NaN	2.15388941764832	-1.50324213504791	NaN	NaN
577	93.5182450335478	-6.71858142701093	-7.9282169342041	0.00678734155371785	0.0022419011220336	-0.00879702530801296	-0.00132951640989631	NaN	0.205843508243561	1.74350106716156	NaN	NaN
578	91.5701991241431	-8.34195299831335	-7.47367286682129	0.00386527273803949	0.00516396993771195	-0.00327756232582033	0.00743668992072344	NaN	-1.74220240116119	0.120129495859146	NaN	NaN
579	94.1675936501479	-8.01727869001333	-7.73341274261475	0.0022419011220336	0.0123068047687411	-0.0113944197073579	0.0100340843200684	NaN	0.855192124843597	0.444803804159164	NaN	NaN
580	92.8688964169478	-7.04325579491559	-7.73341274261475	0.00613799272105098	0.011982130818069	-0.00879702530801296	-0.00132951640989631	NaN	-0.443505108356476	1.4188266992569	NaN	NaN
581	92.8688964169478	-7.69260435191099	-7.73341274261475	-0.00555028254166245	0.00873538758605719	-0.0117190945893526	0.000618529506027699	NaN	-0.443505108356476	0.769478142261505	NaN	NaN
582	93.5182450335478	-7.69260435191099	-7.21393346786499	0.00451462110504508	0.000943203864153475	0.000943203864153475	0.00354059832170606	NaN	0.205843508243561	0.769478142261505	NaN	NaN
583	92.2195477407431	-8.01727869001333	-7.9282169342041	-0.000355493422830477	-0.00457625929266214	-0.00295288790948689	-0.00100484199356288	NaN	-1.09285378456116	0.444803804159164	NaN	NaN
584	93.5182450335478	-8.9913016447157	-7.53860807418823	0.00451462110504508	-0.0026282137259841	-0.00879702530801296	-0.00132951640989631	NaN	0.205843508243561	-0.529219150543213	NaN	NaN
585	92.2195477407431	-8.66662730661336	-7.6684775352478	-0.00684897974133492	-0.00132951640989631	-0.00425158534198999	-0.000680167751852423	NaN	-1.09285378456116	-0.204544812440872	NaN	NaN
586	92.2195477407431	-7.04325579491559	-7.79834747314453	0.000618529506027699	0.00321592413820326	-0.00879702530801296	-0.00360223650932312	NaN	-1.09285378456116	1.4188266992569	NaN	NaN
587	95.4662909429526	-8.34195299831335	-7.60354280471802	0.00548864435404539	0.0132808275520802	-0.00327756232582033	0.0022419011220336	NaN	2.15388941764832	0.120129495859146	NaN	NaN
588	95.4662909429526	-8.34195299831335	-7.47367286682129	-0.00360223650932312	0.000293855206109583	0.00841071270406246	0.000293855206109583	NaN	2.15388941764832	0.120129495859146	NaN	NaN
589	92.2195477407431	-7.04325579491559	-7.53860807418823	-0.0169138833880424	-0.00619963090866804	0.0022419011220336	-0.00814767740666866	NaN	-1.09285378456116	1.4188266992569	NaN	NaN
590	93.5182450335478	-9.31597595301572	-7.86328220367432	-0.00587495695799589	-0.0149658378213644	0.000943203864153475	-0.00522560812532902	NaN	0.205843508243561	-0.853893458843231	NaN	NaN
591	94.8169423263525	-8.34195299831335	-7.86328220367432	0.00191722682211548	-0.000680167751852423	0.00126787810586393	-0.00522560812532902	NaN	1.50454080104828	0.120129495859146	NaN	NaN
592	92.2195477407431	-7.69260435191099	-7.79834747314453	-0.00555028254166245	0.0113327819854021	-0.00197886489331722	-0.0026282137259841	NaN	-1.09285378456116	0.769478142261505	NaN	NaN
593	94.1675936501479	-8.01727869001333	-7.47367286682129	-0.00295288790948689	-0.0026282137259841	0.00841071270406246	0.00646266713738441	NaN	0.855192124843597	0.444803804159164	NaN	NaN
594	93.5182450335478	-7.04325579491559	-7.79834747314453	-0.000680167751852423	0.00776136433705688	-0.0110697457566857	0.00483929552137852	NaN	0.205843508243561	1.4188266992569	NaN	NaN
595	93.5182450335478	-8.34195299831335	-7.53860807418823	-0.00684897974133492	-0.00425158534198999	-0.00392691092565656	0.00386527273803949	NaN	0.205843508243561	0.120129495859146	NaN	NaN
596	92.8688964169478	-8.66662730661336	-7.4087381362915	0.00548864435404539	-0.00295288790948689	-0.00327756232582033	-0.00587495695799589	NaN	-0.443505108356476	-0.204544812440872	NaN	NaN
597	94.1675936501479	-8.01727869001333	-8.18795680999756	0.00581331877037883	0.00191722682211548	-0.00165419070981443	-0.000680167751852423	NaN	0.855192124843597	0.444803804159164	NaN	NaN
598	92.8688964169478	-6.71858142701093	-7.86328220367432	0.0123068047687411	0.0126314787194133	-0.0113944197073579	0.00906006153672934	NaN	-0.443505108356476	1.74350106716156	NaN	NaN
599	92.2195477407431	-8.01727869001333	-7.4087381362915	-0.00230353930965066	0.00776136433705688	-0.00684897974133492	0.0136055024340749	NaN	-1.09285378456116	0.444803804159164	NaN	NaN
600	95.4662909429526	-8.01727869001333	-7.86328220367432	-0.00879702530801296	0.00613799272105098	-0.0100957229733467	0.00159255252219737	NaN	2.15388941764832	0.444803804159164	NaN	NaN
601	92.8688964169478	-6.39390717831556	-7.73341274261475	0.00776136433705688	0.00386527273803949	-0.0208099745213985	-0.00327756232582033	NaN	-0.443505108356476	2.06817531585693	NaN	NaN
602	93.5182450335478	-7.36793004361097	-7.34380340576172	0.00289124972186983	-0.000680167751852423	-0.0113944197073579	0.00451462110504508	NaN	0.205843508243561	1.09415245056152	NaN	NaN
603	94.8169423263525	-9.64065026131574	-7.6684775352478	-0.00165419070981443	-0.00132951640989631	0.00191722682211548	-0.00230353930965066	NaN	1.50454080104828	-1.17856776714325	NaN	NaN
604	94.8169423263525	-8.34195299831335	-7.99315214157104	-0.00197886489331722	0.00483929552137852	-0.00684897974133492	-0.00100484199356288	NaN	1.50454080104828	0.120129495859146	NaN	NaN
605	92.8688964169478	-7.04325579491559	-7.9282169342041	-0.000355493422830477	-0.00782300252467394	-0.00782300252467394	-0.00522560812532902	NaN	-0.443505108356476	1.4188266992569	NaN	NaN
606	92.8688964169478	-8.01727869001333	-7.79834747314453	-0.00522560812532902	0.000943203864153475	-0.00879702530801296	0.00191722682211548	NaN	-0.443505108356476	0.444803804159164	NaN	NaN
607	92.8688964169478	-7.36793004361097	-7.6684775352478	-0.000355493422830477	0.00613799272105098	-0.00132951640989631	-3.08191010844894e-05	NaN	-0.443505108356476	1.09415245056152	NaN	NaN
608	95.4662909429526	-8.01727869001333	-7.4087381362915	-0.00749832857400179	-0.00684897974133492	0.00711201597005129	-0.00814767740666866	NaN	2.15388941764832	0.444803804159164	NaN	NaN
609	94.1675936501479	-7.04325579491559	-7.6684775352478	-0.0117190945893526	-0.0139918150380254	0.0162028968334198	-0.00490093370899558	NaN	0.855192124843597	1.4188266992569	NaN	NaN
610	94.1675936501479	-8.01727869001333	-7.86328220367432	-0.00944637414067984	-0.0113944197073579	0.00938473641872406	-0.00490093370899558	NaN	0.855192124843597	0.444803804159164	NaN	NaN
611	93.5182450335478	-7.69260435191099	-7.53860807418823	-0.0100957229733467	-0.00684897974133492	-0.0026282137259841	-3.08191010844894e-05	NaN	0.205843508243561	0.769478142261505	NaN	NaN
612	91.5701991241431	-8.01727869001333	-7.60354280471802	0.0022419011220336	0.0022419011220336	0.000293855206109583	0.0022419011220336	NaN	-1.74220240116119	0.444803804159164	NaN	NaN
613	90.920850507543	-7.04325579491559	-7.99315214157104	-0.00717365415766835	-3.08191010844894e-05	0.00581331877037883	-0.00100484199356288	NaN	-2.39155101776123	1.4188266992569	NaN	NaN
614	93.5182450335478	-7.36793004361097	-7.79834747314453	-0.00327756232582033	-0.00327756232582033	-0.00360223650932312	0.00581331877037883	NaN	0.205843508243561	1.09415245056152	NaN	NaN
615	95.4662909429526	-8.01727869001333	-7.79834747314453	-0.000680167751852423	0.00289124972186983	-0.000355493422830477	0.00354059832170606	NaN	2.15388941764832	0.444803804159164	NaN	NaN
616	92.8688964169478	-6.71858142701093	-7.99315214157104	-0.00132951640989631	-0.00230353930965066	0.00354059832170606	0.00126787810586393	NaN	-0.443505108356476	1.74350106716156	NaN	NaN
617	95.4662909429526	-8.9913016447157	-7.86328220367432	0.00159255252219737	0.00126787810586393	-0.0104203969240189	0.00841071270406246	NaN	2.15388941764832	-0.529219150543213	NaN	NaN
618	92.8688964169478	-7.69260435191099	-7.86328220367432	0.00256657530553639	0.00776136433705688	-0.00977104809135199	0.0132808275520802	NaN	-0.443505108356476	0.769478142261505	NaN	NaN
619	93.5182450335478	-8.01727869001333	-7.47367286682129	0.0149041991680861	0.00289124972186983	-0.00912170019000769	0.00776136433705688	NaN	0.205843508243561	0.444803804159164	NaN	NaN
620	93.5182450335478	-7.36793004361097	-7.4087381362915	0.0145795252174139	0.000943203864153475	-0.0152905117720366	-0.00295288790948689	NaN	0.205843508243561	1.09415245056152	NaN	NaN
621	95.4662909429526	-8.01727869001333	-7.27886867523193	0.000943203864153475	0.000618529506027699	-0.0146411629393697	-0.00847235135734081	NaN	2.15388941764832	0.444803804159164	NaN	NaN
622	96.1156394403433	-7.36793004361097	-7.6684775352478	0.013930176384747	-0.00165419070981443	-0.00879702530801296	0.00548864435404539	NaN	2.80323791503906	1.09415245056152	NaN	NaN
623	94.8169423263525	-8.01727869001333	-7.60354280471802	0.000943203864153475	0.000943203864153475	0.00386527273803949	0.00808603875339031	NaN	1.50454080104828	0.444803804159164	NaN	NaN
624	93.5182450335478	-8.9913016447157	-7.53860807418823	-0.000355493422830477	-0.00782300252467394	-0.00360223650932312	0.00159255252219737	NaN	0.205843508243561	-0.529219150543213	NaN	NaN
625	92.8688964169478	-7.04325579491559	-7.79834747314453	-0.00132951640989631	0.00159255252219737	0.00191722682211548	-0.00230353930965066	NaN	-0.443505108356476	1.4188266992569	NaN	NaN
626	92.8688964169478	-8.01727869001333	-7.34380340576172	-0.00327756232582033	-0.00425158534198999	-0.00392691092565656	0.00354059832170606	NaN	-0.443505108356476	0.444803804159164	NaN	NaN
627	94.1675936501479	-6.71858142701093	-7.6684775352478	0.00451462110504508	0.00386527273803949	-0.00197886489331722	-0.00230353930965066	NaN	0.855192124843597	1.74350106716156	NaN	NaN
628	95.4662909429526	-8.01727869001333	-7.4087381362915	-0.00522560812532902	-0.00425158534198999	0.0123068047687411	0.000943203864153475	NaN	2.15388941764832	0.444803804159164	NaN	NaN
629	93.5182450335478	-7.04325579491559	-7.99315214157104	-0.00425158534198999	-0.00782300252467394	-0.00132951640989631	-0.00555028254166245	NaN	0.205843508243561	1.4188266992569	NaN	NaN
630	93.5182450335478	-6.71858142701093	-7.86328220367432	-0.00165419070981443	-0.00782300252467394	0.00256657530553639	-0.0104203969240189	NaN	0.205843508243561	1.74350106716156	NaN	NaN
631	94.1675936501479	-8.01727869001333	-7.86328220367432	-0.00392691092565656	-0.00912170019000769	-0.00132951640989631	0.00354059832170606	NaN	0.855192124843597	0.444803804159164	NaN	NaN
632	94.8169423263525	-7.04325579491559	-7.99315214157104	-0.00197886489331722	0.00808603875339031	-0.00327756232582033	-0.00490093370899558	NaN	1.50454080104828	1.4188266992569	NaN	NaN
633	90.2715020101523	-6.71858142701093	-7.79834747314453	-0.00684897974133492	0.00256657530553639	-0.000355493422830477	0.00159255252219737	NaN	-3.04089951515198	1.74350106716156	NaN	NaN
634	94.8169423263525	-8.01727869001333	-7.86328220367432	0.00256657530553639	0.00159255252219737	-0.00100484199356288	0.00126787810586393	NaN	1.50454080104828	0.444803804159164	NaN	NaN
635	95.4662909429526	-7.69260435191099	-7.9282169342041	-0.00782300252467394	-3.08191010844894e-05	-0.00425158534198999	-0.00522560812532902	NaN	2.15388941764832	0.769478142261505	NaN	NaN
636	93.5182450335478	-6.39390717831556	-8.18795680999756	-0.00165419070981443	0.00646266713738441	-0.00782300252467394	-0.00165419070981443	NaN	0.205843508243561	2.06817531585693	NaN	NaN
637	94.1675936501479	-9.31597595301572	-7.79834747314453	0.00906006153672934	-0.00360223650932312	-0.00814767740666866	0.00776136433705688	NaN	0.855192124843597	-0.853893458843231	NaN	NaN
638	94.8169423263525	-7.36793004361097	-8.05808639526367	0.000943203864153475	-0.00392691092565656	-0.00749832857400179	0.0103587592020631	NaN	1.50454080104828	1.09415245056152	NaN	NaN
639	93.5182450335478	-8.34195299831335	-7.34380340576172	0.00354059832170606	0.00776136433705688	-0.0224333461374044	0.00646266713738441	NaN	0.205843508243561	0.120129495859146	NaN	NaN
640	93.5182450335478	-8.01727869001333	-7.27886867523193	-0.000680167751852423	0.0158782228827477	-0.00879702530801296	0.00386527273803949	NaN	0.205843508243561	0.444803804159164	NaN	NaN
641	94.8169423263525	-8.34195299831335	-7.53860807418823	0.00386527273803949	0.00321592413820326	-0.0146411629393697	0.00678734155371785	NaN	1.50454080104828	0.120129495859146	NaN	NaN
642	94.8169423263525	-8.01727869001333	-8.12302207946777	0.0116574559360743	0.0126314787194133	-0.00717365415766835	-0.00522560812532902	NaN	1.50454080104828	0.444803804159164	NaN	NaN
643	94.8169423263525	-7.69260435191099	-7.86328220367432	0.00354059832170606	0.00354059832170606	0.00711201597005129	0.00548864435404539	NaN	1.50454080104828	0.769478142261505	NaN	NaN
644	94.8169423263525	-8.66662730661336	-7.79834747314453	-0.00100484199356288	-0.00425158534198999	-0.00749832857400179	-0.00132951640989631	NaN	1.50454080104828	-0.204544812440872	NaN	NaN
645	92.8688964169478	-6.39390717831556	-7.79834747314453	-0.00132951640989631	0.00289124972186983	0.00256657530553639	-0.00912170019000769	NaN	-0.443505108356476	2.06817531585693	NaN	NaN
646	92.2195477407431	-8.01727869001333	-7.34380340576172	-0.0130177913233638	0.00386527273803949	-0.0113944197073579	-0.00490093370899558	NaN	-1.09285378456116	0.444803804159164	NaN	NaN
647	93.5182450335478	-6.71858142701093	-7.34380340576172	-0.00847235135734081	0.00808603875339031	-0.00652430532500148	0.000293855206109583	NaN	0.205843508243561	1.74350106716156	NaN	NaN
648	95.4662909429526	-7.69260435191099	-7.79834747314453	-0.00425158534198999	-0.00619963090866804	0.0116574559360743	-0.00912170019000769	NaN	2.15388941764832	0.769478142261505	NaN	NaN
649	92.8688964169478	-7.04325579491559	-7.99315214157104	-0.0139918150380254	-0.00132951640989631	0.00841071270406246	-0.00912170019000769	NaN	-0.443505108356476	1.4188266992569	NaN	NaN
650	94.1675936501479	-7.36793004361097	-7.6684775352478	-0.0136671401560307	-0.0230826959013939	0.000293855206109583	-0.00457625929266214	NaN	0.855192124843597	1.09415245056152	NaN	NaN
651	93.5182450335478	-7.36793004361097	-7.47367286682129	-0.00587495695799589	-0.0243813935667276	-0.00197886489331722	-0.00717365415766835	NaN	0.205843508243561	1.09415245056152	NaN	NaN
652	92.2195477407431	-6.71858142701093	-7.27886867523193	-0.00425158534198999	0.00906006153672934	-0.00327756232582033	-3.08191010844894e-05	NaN	-1.09285378456116	1.74350106716156	NaN	NaN
653	91.5701991241431	-7.36793004361097	-7.27886867523193	-0.0182125810533762	-0.000355493422830477	0.00126787810586393	0.00970941036939621	NaN	-1.74220240116119	1.09415245056152	NaN	NaN
654	95.4662909429526	-7.36793004361097	-7.47367286682129	-0.00782300252467394	0.00386527273803949	-0.00100484199356288	0.00581331877037883	NaN	2.15388941764832	1.09415245056152	NaN	NaN
655	95.4662909429526	-8.34195299831335	-7.73341274261475	-0.00132951640989631	0.00126787810586393	-0.0107450718060136	0.00646266713738441	NaN	2.15388941764832	0.120129495859146	NaN	NaN
656	94.1675936501479	-7.04325579491559	-7.99315214157104	0.000943203864153475	0.00743668992072344	-0.0113944197073579	-3.08191010844894e-05	NaN	0.855192124843597	1.4188266992569	NaN	NaN
657	94.1675936501479	-8.9913016447157	-7.60354280471802	0.00711201597005129	-0.00360223650932312	-0.00490093370899558	0.000618529506027699	NaN	0.855192124843597	-0.529219150543213	NaN	NaN
658	94.1675936501479	-8.01727869001333	-7.9282169342041	0.00743668992072344	0.00289124972186983	-0.0107450718060136	0.00938473641872406	NaN	0.855192124843597	0.444803804159164	NaN	NaN
659	92.8688964169478	-7.36793004361097	-7.4087381362915	0.0123068047687411	0.00938473641872406	-0.0169138833880424	0.00483929552137852	NaN	-0.443505108356476	1.09415245056152	NaN	NaN
660	94.1675936501479	-8.34195299831335	-7.47367286682129	0.00808603875339031	0.00743668992072344	-0.0136671401560307	-0.00197886489331722	NaN	0.855192124843597	0.120129495859146	NaN	NaN
661	95.4662909429526	-8.34195299831335	-7.34380340576172	0.00873538758605719	0.0152288740500808	-0.0152905117720366	-0.00392691092565656	NaN	2.15388941764832	0.120129495859146	NaN	NaN
662	96.1156394403433	-8.34195299831335	-8.25289154052734	0.00483929552137852	0.0116574559360743	-0.00912170019000769	0.00289124972186983	NaN	2.80323791503906	0.120129495859146	NaN	NaN
663	92.8688964169478	-7.69260435191099	-7.86328220367432	0.0106834331527352	0.00354059832170606	0.00776136433705688	-0.00327756232582033	NaN	-0.443505108356476	0.769478142261505	NaN	NaN
664	94.1675936501479	-8.34195299831335	-7.9282169342041	0.00354059832170606	-0.0120437685400248	-0.000680167751852423	0.00451462110504508	NaN	0.855192124843597	0.120129495859146	NaN	NaN
665	96.1156394403433	-8.34195299831335	-7.60354280471802	-0.00100484199356288	0.00159255252219737	-0.00100484199356288	-0.00425158534198999	NaN	2.80323791503906	0.120129495859146	NaN	NaN
666	90.2715020101523	-6.71858142701093	-7.73341274261475	-0.00230353930965066	0.00191722682211548	-0.00425158534198999	-0.0120437685400248	NaN	-3.04089951515198	1.74350106716156	NaN	NaN
667	94.1675936501479	-7.36793004361097	-7.53860807418823	-0.000680167751852423	0.0123068047687411	-0.00749832857400179	0.0022419011220336	NaN	0.855192124843597	1.09415245056152	NaN	NaN
668	94.8169423263525	-7.69260435191099	-7.99315214157104	-0.0100957229733467	-0.00912170019000769	0.00418994715437293	-0.00132951640989631	NaN	1.50454080104828	0.769478142261505	NaN	NaN
669	95.4662909429526	-7.69260435191099	-8.18795680999756	-0.00847235135734081	-3.08191010844894e-05	0.0106834331527352	-0.00782300252467394	NaN	2.15388941764832	0.769478142261505	NaN	NaN
670	93.5182450335478	-7.69260435191099	-7.99315214157104	-0.0123684434220195	-0.0133424662053585	0.00873538758605719	-0.00879702530801296	NaN	0.205843508243561	0.769478142261505	NaN	NaN
671	94.1675936501479	-8.01727869001333	-7.79834747314453	-0.00912170019000769	-0.00327756232582033	-0.00944637414067984	-0.00327756232582033	NaN	0.855192124843597	0.444803804159164	NaN	NaN
672	93.5182450335478	-7.04325579491559	-7.9282169342041	-0.00522560812532902	0.00613799272105098	-0.00360223650932312	0.00581331877037883	NaN	0.205843508243561	1.4188266992569	NaN	NaN
673	91.5701991241431	-7.36793004361097	-7.4087381362915	-0.0107450718060136	0.0116574559360743	-0.00425158534198999	0.00159255252219737	NaN	-1.74220240116119	1.09415245056152	NaN	NaN
674	96.1156394403433	-8.66662730661336	-7.34380340576172	0.000618529506027699	0.00354059832170606	-0.0026282137259841	0.00386527273803949	NaN	2.80323791503906	-0.204544812440872	NaN	NaN
675	93.5182450335478	-7.69260435191099	-7.79834747314453	-0.0026282137259841	-0.00197886489331722	-0.00457625929266214	-0.00749832857400179	NaN	0.205843508243561	0.769478142261505	NaN	NaN
676	92.8688964169478	-7.04325579491559	-7.79834747314453	0.00548864435404539	0.00159255252219737	-0.00619963090866804	-3.08191010844894e-05	NaN	-0.443505108356476	1.4188266992569	NaN	NaN
677	96.1156394403433	-9.31597595301572	-7.53860807418823	0.00191722682211548	-0.000355493422830477	-0.00425158534198999	0.000943203864153475	NaN	2.80323791503906	-0.853893458843231	NaN	NaN
678	94.8169423263525	-8.66662730661336	-7.4087381362915	0.00808603875339031	0.00646266713738441	-0.00132951640989631	0.00808603875339031	NaN	1.50454080104828	-0.204544812440872	NaN	NaN
679	92.8688964169478	-7.69260435191099	-7.53860807418823	0.0217223595827818	0.00743668992072344	-0.00782300252467394	0.0103587592020631	NaN	-0.443505108356476	0.769478142261505	NaN	NaN
680	90.920850507543	-7.69260435191099	-7.21393346786499	0.0197743140161037	0.00646266713738441	-0.0182125810533762	0.00126787810586393	NaN	-2.39155101776123	0.769478142261505	NaN	NaN
681	94.1675936501479	-8.01727869001333	-7.47367286682129	-0.00782300252467394	0.00678734155371785	-0.0159398596733809	-0.00555028254166245	NaN	0.855192124843597	0.444803804159164	NaN	NaN
682	93.5182450335478	-8.34195299831335	-8.05808639526367	0.0116574559360743	0.00418994715437293	-0.00977104809135199	0.00581331877037883	NaN	0.205843508243561	0.120129495859146	NaN	NaN
683	94.1675936501479	-7.69260435191099	-7.86328220367432	0.00516396993771195	-0.00425158534198999	0.00354059832170606	-3.08191010844894e-05	NaN	0.855192124843597	0.769478142261505	NaN	NaN
684	93.5182450335478	-8.01727869001333	-7.6684775352478	-0.00717365415766835	-0.0133424662053585	0.00548864435404539	0.000293855206109583	NaN	0.205843508243561	0.444803804159164	NaN	NaN
685	94.1675936501479	-8.66662730661336	-7.47367286682129	-0.000680167751852423	-0.00684897974133492	-0.00619963090866804	-0.0143164889886975	NaN	0.855192124843597	-0.204544812440872	NaN	NaN
686	92.2195477407431	-7.69260435191099	-7.79834747314453	-0.00392691092565656	-0.0026282137259841	-0.00684897974133492	-0.000680167751852423	NaN	-1.09285378456116	0.769478142261505	NaN	NaN
687	92.8688964169478	-8.01727869001333	-7.47367286682129	-3.08191010844894e-05	0.00451462110504508	-0.00327756232582033	0.00126787810586393	NaN	-0.443505108356476	0.444803804159164	NaN	NaN
688	92.8688964169478	-7.69260435191099	-8.05808639526367	-0.00197886489331722	-0.0104203969240189	0.0106834331527352	-0.0026282137259841	NaN	-0.443505108356476	0.769478142261505	NaN	NaN
689	96.1156394403433	-8.66662730661336	-7.9282169342041	-0.00392691092565656	-0.0130177913233638	0.00873538758605719	-0.0104203969240189	NaN	2.80323791503906	-0.204544812440872	NaN	NaN
690	94.1675936501479	-8.01727869001333	-7.79834747314453	-0.00360223650932312	-0.00230353930965066	0.00159255252219737	-0.00295288790948689	NaN	0.855192124843597	0.444803804159164	NaN	NaN
691	93.5182450335478	-8.9913016447157	-7.60354280471802	-0.00425158534198999	-0.0292515084147453	-0.00100484199356288	-0.00814767740666866	NaN	0.205843508243561	-0.529219150543213	NaN	NaN
692	92.8688964169478	-8.01727869001333	-7.9282169342041	-0.00197886489331722	0.00354059832170606	0.00256657530553639	-0.00295288790948689	NaN	-0.443505108356476	0.444803804159164	NaN	NaN
693	93.5182450335478	-8.66662730661336	-7.4087381362915	-0.00879702530801296	0.000618529506027699	0.000943203864153475	0.00354059832170606	NaN	0.205843508243561	-0.204544812440872	NaN	NaN
694	94.1675936501479	-8.9913016447157	-7.34380340576172	0.00256657530553639	-0.00360223650932312	-0.0100957229733467	0.000943203864153475	NaN	0.855192124843597	-0.529219150543213	NaN	NaN
695	93.5182450335478	-7.69260435191099	-7.79834747314453	-0.00392691092565656	-0.00392691092565656	0.000943203864153475	-0.000355493422830477	NaN	0.205843508243561	0.769478142261505	NaN	NaN
696	95.4662909429526	-8.01727869001333	-8.05808639526367	-0.00197886489331722	-0.000680167751852423	-0.00490093370899558	-0.00360223650932312	NaN	2.15388941764832	0.444803804159164	NaN	NaN
697	92.8688964169478	-8.01727869001333	-7.47367286682129	0.00159255252219737	-0.00197886489331722	-0.0113944197073579	0.00483929552137852	NaN	-0.443505108356476	0.444803804159164	NaN	NaN
698	96.1156394403433	-10.6146732458204	-7.47367286682129	0.00873538758605719	-0.00197886489331722	-0.00587495695799589	0.00386527273803949	NaN	2.80323791503906	-2.15259075164795	NaN	NaN
699	93.5182450335478	-7.36793004361097	-7.53860807418823	0.00483929552137852	0.00321592413820326	-0.0133424662053585	0.0136055024340749	NaN	0.205843508243561	1.09415245056152	NaN	NaN
700	91.5701991241431	-7.69260435191099	-7.27886867523193	-0.0126931173726916	0.00613799272105098	-0.0146411629393697	0.00418994715437293	NaN	-1.74220240116119	0.769478142261505	NaN	NaN
701	92.8688964169478	-7.69260435191099	-7.4087381362915	0.00808603875339031	0.011982130818069	-0.00879702530801296	-0.00522560812532902	NaN	-0.443505108356476	0.769478142261505	NaN	NaN
702	93.5182450335478	-7.36793004361097	-8.05808639526367	0.00126787810586393	0.00646266713738441	-0.0113944197073579	0.00808603875339031	NaN	0.205843508243561	1.09415245056152	NaN	NaN
703	92.8688964169478	-7.69260435191099	-7.9282169342041	-0.00197886489331722	0.00191722682211548	-0.00132951640989631	0.00483929552137852	NaN	-0.443505108356476	0.769478142261505	NaN	NaN
704	94.8169423263525	-8.9913016447157	-7.6684775352478	-0.000680167751852423	-0.00555028254166245	-0.00490093370899558	-0.000680167751852423	NaN	1.50454080104828	-0.529219150543213	NaN	NaN
705	94.8169423263525	-9.64065026131574	-7.73341274261475	-0.00327756232582033	0.000293855206109583	0.000943203864153475	0.000293855206109583	NaN	1.50454080104828	-1.17856776714325	NaN	NaN
706	92.8688964169478	-8.34195299831335	-7.6684775352478	-0.00522560812532902	0.01100810803473	-0.00912170019000769	-0.00619963090866804	NaN	-0.443505108356476	0.120129495859146	NaN	NaN
707	92.2195477407431	-8.66662730661336	-7.47367286682129	-0.00360223650932312	0.00548864435404539	-0.00132951640989631	0.000618529506027699	NaN	-1.09285378456116	-0.204544812440872	NaN	NaN
708	92.8688964169478	-7.69260435191099	-7.9282169342041	-0.0107450718060136	-0.00555028254166245	0.0113327819854021	-0.00197886489331722	NaN	-0.443505108356476	0.769478142261505	NaN	NaN
709	94.8169423263525	-8.66662730661336	-7.99315214157104	-0.00490093370899558	-0.000680167751852423	-0.000355493422830477	-0.0026282137259841	NaN	1.50454080104828	-0.204544812440872	NaN	NaN
710	94.8169423263525	-8.9913016447157	-7.86328220367432	-0.00457625929266214	-0.00847235135734081	0.00418994715437293	-0.0100957229733467	NaN	1.50454080104828	-0.529219150543213	NaN	NaN
711	94.8169423263525	-9.9653246292204	-7.79834747314453	-0.00847235135734081	-0.00652430532500148	0.0022419011220336	-0.00619963090866804	NaN	1.50454080104828	-1.50324213504791	NaN	NaN
712	95.4662909429526	-9.64065026131574	-7.79834747314453	0.00159255252219737	-0.000680167751852423	-0.00879702530801296	0.0126314787194133	NaN	2.15388941764832	-1.17856776714325	NaN	NaN
713	94.1675936501479	-8.66662730661336	-7.08406400680542	-0.000680167751852423	0.000943203864153475	-0.00425158534198999	-0.00100484199356288	NaN	0.855192124843597	-0.204544812440872	NaN	NaN
714	92.2195477407431	-8.34195299831335	-7.73341274261475	0.00451462110504508	0.00126787810586393	0.000618529506027699	0.000943203864153475	NaN	-1.09285378456116	0.120129495859146	NaN	NaN
715	92.8688964169478	-7.69260435191099	-8.12302207946777	-0.00230353930965066	-0.00132951640989631	-0.00912170019000769	-0.00100484199356288	NaN	-0.443505108356476	0.769478142261505	NaN	NaN
716	95.4662909429526	-8.66662730661336	-8.05808639526367	-3.08191010844894e-05	0.00516396993771195	-0.0026282137259841	-0.00165419070981443	NaN	2.15388941764832	-0.204544812440872	NaN	NaN
717	92.8688964169478	-8.34195299831335	-7.6684775352478	-3.08191010844894e-05	0.0123068047687411	-0.00295288790948689	0.00808603875339031	NaN	-0.443505108356476	0.120129495859146	NaN	NaN
718	96.1156394403433	-10.6146732458204	-7.4087381362915	0.0178262684494257	0.000293855206109583	-0.00749832857400179	0.00289124972186983	NaN	2.80323791503906	-2.15259075164795	NaN	NaN
719	93.5182450335478	-8.01727869001333	-7.60354280471802	0.00483929552137852	0.000618529506027699	-0.00684897974133492	0.00256657530553639	NaN	0.205843508243561	0.444803804159164	NaN	NaN
720	92.2195477407431	-7.36793004361097	-7.4087381362915	0.00516396993771195	0.00613799272105098	-0.0156151866540313	0.00451462110504508	NaN	-1.09285378456116	1.09415245056152	NaN	NaN
721	92.8688964169478	-8.01727869001333	-7.79834747314453	0.01100810803473	0.00321592413820326	-0.0139918150380254	0.00289124972186983	NaN	-0.443505108356476	0.444803804159164	NaN	NaN
722	93.5182450335478	-7.04325579491559	-7.73341274261475	0.00289124972186983	0.00321592413820326	-0.00587495695799589	0.0022419011220336	NaN	0.205843508243561	1.4188266992569	NaN	NaN
723	93.5182450335478	-7.69260435191099	-8.12302207946777	0.00451462110504508	-0.000355493422830477	-0.00360223650932312	0.00126787810586393	NaN	0.205843508243561	0.769478142261505	NaN	NaN
724	96.1156394403433	-8.9913016447157	-7.21393346786499	0.00613799272105098	-0.0026282137259841	-0.0113944197073579	0.00321592413820326	NaN	2.80323791503906	-0.529219150543213	NaN	NaN
725	92.8688964169478	-9.64065026131574	-7.14899873733521	-0.00587495695799589	-0.000355493422830477	-0.00717365415766835	-0.00977104809135199	NaN	-0.443505108356476	-1.17856776714325	NaN	NaN
726	94.1675936501479	-8.01727869001333	-7.21393346786499	-0.00717365415766835	0.00289124972186983	-0.00360223650932312	-0.00814767740666866	NaN	0.855192124843597	0.444803804159164	NaN	NaN
727	92.8688964169478	-9.31597595301572	-7.27886867523193	-0.00522560812532902	0.00613799272105098	0.00516396993771195	-0.000680167751852423	NaN	-0.443505108356476	-0.853893458843231	NaN	NaN
728	92.2195477407431	-7.04325579491559	-7.99315214157104	-0.00522560812532902	-0.000355493422830477	0.0136055024340749	-0.000355493422830477	NaN	-1.09285378456116	1.4188266992569	NaN	NaN
729	94.8169423263525	-8.66662730661336	-7.53860807418823	-0.0139918150380254	-0.0130177913233638	0.00646266713738441	-0.00652430532500148	NaN	1.50454080104828	-0.204544812440872	NaN	NaN
730	96.1156394403433	-8.9913016447157	-7.6684775352478	-0.00165419070981443	-0.00684897974133492	-0.00197886489331722	-0.00944637414067984	NaN	2.80323791503906	-0.529219150543213	NaN	NaN
731	95.4662909429526	-8.66662730661336	-7.47367286682129	-0.00295288790948689	-0.00360223650932312	-3.08191010844894e-05	-0.0156151866540313	NaN	2.15388941764832	-0.204544812440872	NaN	NaN
732	95.4662909429526	-8.9913016447157	-7.47367286682129	-0.000355493422830477	0.00256657530553639	-0.00100484199356288	0.00711201597005129	NaN	2.15388941764832	-0.529219150543213	NaN	NaN
733	95.4662909429526	-8.9913016447157	-7.4087381362915	-0.00100484199356288	0.00126787810586393	-3.08191010844894e-05	0.00418994715437293	NaN	2.15388941764832	-0.529219150543213	NaN	NaN
734	91.5701991241431	-7.36793004361097	-7.73341274261475	-0.00912170019000769	0.00354059832170606	0.00256657530553639	0.00159255252219737	NaN	-1.74220240116119	1.09415245056152	NaN	NaN
735	93.5182450335478	-7.36793004361097	-7.9282169342041	-0.00360223650932312	0.000293855206109583	-0.0120437685400248	0.00321592413820326	NaN	0.205843508243561	1.09415245056152	NaN	NaN
736	96.1156394403433	-8.34195299831335	-8.12302207946777	-0.00197886489331722	0.00289124972186983	-0.000680167751852423	-0.00684897974133492	NaN	2.80323791503906	0.120129495859146	NaN	NaN
737	92.8688964169478	-7.04325579491559	-7.73341274261475	0.00159255252219737	0.00126787810586393	-0.0130177913233638	0.00548864435404539	NaN	-0.443505108356476	1.4188266992569	NaN	NaN
738	92.2195477407431	-8.01727869001333	-7.34380340576172	0.00711201597005129	-0.00327756232582033	-0.00847235135734081	0.00906006153672934	NaN	-1.09285378456116	0.444803804159164	NaN	NaN
739	96.1156394403433	-9.31597595301572	-7.34380340576172	0.0145795252174139	-0.00555028254166245	-0.0165892094373703	0.0123068047687411	NaN	2.80323791503906	-0.853893458843231	NaN	NaN
740	93.5182450335478	-7.04325579491559	-7.47367286682129	-0.00977104809135199	0.00548864435404539	-0.0136671401560307	0.00418994715437293	NaN	0.205843508243561	1.4188266992569	NaN	NaN
741	90.920850507543	-6.71858142701093	-8.05808639526367	-0.0143164889886975	0.0100340843200684	-0.0117190945893526	0.01100810803473	NaN	-2.39155101776123	1.74350106716156	NaN	NaN
742	94.1675936501479	-7.04325579491559	-8.12302207946777	0.0168522447347641	0.00581331877037883	-0.00522560812532902	-0.000355493422830477	NaN	0.855192124843597	1.4188266992569	NaN	NaN
743	95.4662909429526	-8.01727869001333	-8.18795680999756	0.00126787810586393	0.0100340843200684	0.00581331877037883	-0.000680167751852423	NaN	2.15388941764832	0.444803804159164	NaN	NaN
744	95.4662909429526	-8.34195299831335	-7.60354280471802	0.00289124972186983	-0.00587495695799589	0.00970941036939621	0.00776136433705688	NaN	2.15388941764832	0.120129495859146	NaN	NaN
745	95.4662909429526	-8.01727869001333	-7.9282169342041	-0.00555028254166245	0.000943203864153475	-0.00619963090866804	0.00256657530553639	NaN	2.15388941764832	0.444803804159164	NaN	NaN
746	94.8169423263525	-8.01727869001333	-7.21393346786499	-0.00425158534198999	0.00321592413820326	0.00386527273803949	-0.0107450718060136	NaN	1.50454080104828	0.444803804159164	NaN	NaN
747	90.920850507543	-7.04325579491559	-7.47367286682129	-0.000680167751852423	0.00191722682211548	-0.00392691092565656	-0.00230353930965066	NaN	-2.39155101776123	1.4188266992569	NaN	NaN
748	94.1675936501479	-8.34195299831335	-7.6684775352478	-0.0133424662053585	0.000618529506027699	0.0123068047687411	-0.00360223650932312	NaN	0.855192124843597	0.120129495859146	NaN	NaN
749	93.5182450335478	-6.39390717831556	-7.86328220367432	-0.00490093370899558	-0.0120437685400248	0.01100810803473	-0.00944637414067984	NaN	0.205843508243561	2.06817531585693	NaN	NaN
750	94.8169423263525	-8.34195299831335	-7.73341274261475	-0.00944637414067984	-0.000355493422830477	0.00808603875339031	-0.00814767740666866	NaN	1.50454080104828	0.120129495859146	NaN	NaN
751	95.4662909429526	-8.34195299831335	-7.47367286682129	-0.00652430532500148	-0.00652430532500148	-0.00295288790948689	0.00159255252219737	NaN	2.15388941764832	0.120129495859146	NaN	NaN
752	95.4662909429526	-8.66662730661336	-7.4087381362915	0.00321592413820326	0.00256657530553639	-0.00100484199356288	-0.00749832857400179	NaN	2.15388941764832	-0.204544812440872	NaN	NaN
753	95.4662909429526	-8.34195299831335	-7.08406400680542	-0.0107450718060136	-3.08191010844894e-05	0.00289124972186983	0.00451462110504508	NaN	2.15388941764832	0.120129495859146	NaN	NaN
754	91.5701991241431	-8.01727869001333	-7.34380340576172	-0.00165419070981443	0.000943203864153475	-0.00490093370899558	0.00548864435404539	NaN	-1.74220240116119	0.444803804159164	NaN	NaN
755	91.5701991241431	-6.71858142701093	-7.79834747314453	-0.00847235135734081	0.00711201597005129	0.000943203864153475	0.0022419011220336	NaN	-1.74220240116119	1.74350106716156	NaN	NaN
756	94.8169423263525	-7.69260435191099	-7.6684775352478	0.00321592413820326	0.00126787810586393	-0.0104203969240189	-3.08191010844894e-05	NaN	1.50454080104828	0.769478142261505	NaN	NaN
757	94.1675936501479	-7.36793004361097	-7.6684775352478	0.00256657530553639	0.00256657530553639	-0.0123684434220195	0.00581331877037883	NaN	0.855192124843597	1.09415245056152	NaN	NaN
758	93.5182450335478	-6.71858142701093	-7.73341274261475	-0.00295288790948689	0.00451462110504508	-0.00392691092565656	0.00808603875339031	NaN	0.205843508243561	1.74350106716156	NaN	NaN
759	92.8688964169478	-8.9913016447157	-7.34380340576172	0.0132808275520802	-0.00847235135734081	-0.00684897974133492	0.00711201597005129	NaN	-0.443505108356476	-0.529219150543213	NaN	NaN
760	94.1675936501479	-8.01727869001333	-7.21393346786499	0.00159255252219737	0.00613799272105098	-0.0136671401560307	-0.00132951640989631	NaN	0.855192124843597	0.444803804159164	NaN	NaN
761	91.5701991241431	-7.69260435191099	-7.47367286682129	-0.00619963090866804	0.012956153601408	-0.0113944197073579	-0.000680167751852423	NaN	-1.74220240116119	0.769478142261505	NaN	NaN
762	92.8688964169478	-7.04325579491559	-7.47367286682129	0.00321592413820326	0.0100340843200684	-0.00522560812532902	-0.00230353930965066	NaN	-0.443505108356476	1.4188266992569	NaN	NaN
763	94.1675936501479	-6.39390717831556	-8.25289154052734	-0.00230353930965066	0.00581331877037883	0.000618529506027699	0.00289124972186983	NaN	0.855192124843597	2.06817531585693	NaN	NaN
764	94.8169423263525	-7.36793004361097	-7.79834747314453	0.00613799272105098	0.000293855206109583	-3.08191010844894e-05	0.000943203864153475	NaN	1.50454080104828	1.09415245056152	NaN	NaN
765	92.8688964169478	-7.36793004361097	-7.34380340576172	-0.00295288790948689	0.00646266713738441	-0.0113944197073579	0.00289124972186983	NaN	-0.443505108356476	1.09415245056152	NaN	NaN
766	94.8169423263525	-8.34195299831335	-7.47367286682129	0.000618529506027699	-0.00295288790948689	-0.00847235135734081	-3.08191010844894e-05	NaN	1.50454080104828	0.120129495859146	NaN	NaN
767	92.8688964169478	-6.0692328104109	-7.9282169342041	-0.00522560812532902	0.00418994715437293	-0.0123684434220195	0.00354059832170606	NaN	-0.443505108356476	2.3928496837616	NaN	NaN
768	90.920850507543	-7.69260435191099	-7.79834747314453	-0.0159398596733809	-0.00684897974133492	0.0106834331527352	0.000618529506027699	NaN	-2.39155101776123	0.769478142261505	NaN	NaN
769	92.2195477407431	-6.0692328104109	-7.79834747314453	-0.00490093370899558	0.000293855206109583	0.00873538758605719	-0.00360223650932312	NaN	-1.09285378456116	2.3928496837616	NaN	NaN
770	94.8169423263525	-7.36793004361097	-8.12302207946777	-0.00912170019000769	-0.0100957229733467	0.00776136433705688	-0.00555028254166245	NaN	1.50454080104828	1.09415245056152	NaN	NaN
771	95.4662909429526	-8.01727869001333	-7.73341274261475	-0.00879702530801296	0.000618529506027699	-0.00327756232582033	-0.00360223650932312	NaN	2.15388941764832	0.444803804159164	NaN	NaN
772	94.1675936501479	-8.01727869001333	-7.6684775352478	0.00256657530553639	-3.08191010844894e-05	-0.00912170019000769	0.000293855206109583	NaN	0.855192124843597	0.444803804159164	NaN	NaN
773	93.5182450335478	-8.01727869001333	-7.47367286682129	-0.00912170019000769	0.00256657530553639	0.0022419011220336	-3.08191010844894e-05	NaN	0.205843508243561	0.444803804159164	NaN	NaN
774	94.8169423263525	-7.36793004361097	-7.53860807418823	-0.00327756232582033	-0.00457625929266214	0.00126787810586393	-0.000355493422830477	NaN	1.50454080104828	1.09415245056152	NaN	NaN
775	91.5701991241431	-7.36793004361097	-7.60354280471802	-0.00782300252467394	-0.000355493422830477	-0.00587495695799589	-0.00360223650932312	NaN	-1.74220240116119	1.09415245056152	NaN	NaN
776	92.2195477407431	-6.39390717831556	-7.86328220367432	0.00483929552137852	0.00548864435404539	-0.00912170019000769	-0.00522560812532902	NaN	-1.09285378456116	2.06817531585693	NaN	NaN
777	96.1156394403433	-7.69260435191099	-7.6684775352478	0.0100340843200684	0.00938473641872406	-0.0133424662053585	0.00191722682211548	NaN	2.80323791503906	0.769478142261505	NaN	NaN
778	92.8688964169478	-6.0692328104109	-7.99315214157104	-0.00490093370899558	0.00711201597005129	-0.0026282137259841	0.00451462110504508	NaN	-0.443505108356476	2.3928496837616	NaN	NaN
779	91.5701991241431	-8.01727869001333	-7.47367286682129	0.0175015944987535	0.00159255252219737	-0.00944637414067984	0.00321592413820326	NaN	-1.74220240116119	0.444803804159164	NaN	NaN
780	93.5182450335478	-6.71858142701093	-7.47367286682129	-0.00132951640989631	0.00289124972186983	-0.0191866029053926	0.00354059832170606	NaN	0.205843508243561	1.74350106716156	NaN	NaN
781	92.2195477407431	-6.39390717831556	-7.9282169342041	-0.00327756232582033	0.0136055024340749	-0.0107450718060136	-0.00230353930965066	NaN	-1.09285378456116	2.06817531585693	NaN	NaN
782	91.5701991241431	-6.39390717831556	-7.79834747314453	-0.0117190945893526	-3.08191010844894e-05	-0.00392691092565656	0.0022419011220336	NaN	-1.74220240116119	2.06817531585693	NaN	NaN
783	95.4662909429526	-7.69260435191099	-7.86328220367432	0.00906006153672934	0.00548864435404539	0.00386527273803949	0.00548864435404539	NaN	2.15388941764832	0.769478142261505	NaN	NaN
784	93.5182450335478	-6.0692328104109	-8.12302207946777	0.0022419011220336	-0.00327756232582033	0.00321592413820326	-0.00457625929266214	NaN	0.205843508243561	2.3928496837616	NaN	NaN
785	93.5182450335478	-7.36793004361097	-7.60354280471802	-0.0026282137259841	-0.0026282137259841	-0.00425158534198999	0.00516396993771195	NaN	0.205843508243561	1.09415245056152	NaN	NaN
786	94.1675936501479	-8.9913016447157	-7.27886867523193	-0.00132951640989631	-0.00652430532500148	-0.00425158534198999	-0.00490093370899558	NaN	0.855192124843597	-0.529219150543213	NaN	NaN
787	94.1675936501479	-7.04325579491559	-7.73341274261475	0.00321592413820326	-0.00197886489331722	0.00289124972186983	-0.00392691092565656	NaN	0.855192124843597	1.4188266992569	NaN	NaN
788	91.5701991241431	-6.39390717831556	-7.86328220367432	-0.0185372550040483	-0.00360223650932312	0.0106834331527352	0.000293855206109583	NaN	-1.74220240116119	2.06817531585693	NaN	NaN
789	92.8688964169478	-6.39390717831556	-7.86328220367432	-0.0172385573387146	-0.00879702530801296	0.0197743140161037	-0.00879702530801296	NaN	-0.443505108356476	2.06817531585693	NaN	NaN
790	92.8688964169478	-6.39390717831556	-7.6684775352478	-0.0139918150380254	-0.00814767740666866	0.00548864435404539	-0.00425158534198999	NaN	-0.443505108356476	2.06817531585693	NaN	NaN
791	94.1675936501479	-7.04325579491559	-7.6684775352478	-0.00879702530801296	0.0149041991680861	-0.00132951640989631	-0.00555028254166245	NaN	0.855192124843597	1.4188266992569	NaN	NaN
792	92.8688964169478	-8.01727869001333	-7.34380340576172	0.00256657530553639	-0.00490093370899558	-0.00360223650932312	0.00418994715437293	NaN	-0.443505108356476	0.444803804159164	NaN	NaN
793	92.8688964169478	-7.04325579491559	-7.4087381362915	0.00159255252219737	-0.00425158534198999	0.00970941036939621	-0.00230353930965066	NaN	-0.443505108356476	1.4188266992569	NaN	NaN
794	92.8688964169478	-6.39390717831556	-7.79834747314453	-0.00327756232582033	0.00159255252219737	0.0022419011220336	0.00646266713738441	NaN	-0.443505108356476	2.06817531585693	NaN	NaN
795	93.5182450335478	-7.04325579491559	-7.47367286682129	-0.0107450718060136	0.00451462110504508	0.000293855206109583	0.00548864435404539	NaN	0.205843508243561	1.4188266992569	NaN	NaN
796	92.2195477407431	-5.74455844250623	-7.6684775352478	0.00126787810586393	-0.00230353930965066	-0.00100484199356288	-0.00814767740666866	NaN	-1.09285378456116	2.71752405166626	NaN	NaN
797	95.4662909429526	-6.71858142701093	-7.86328220367432	0.0145795252174139	0.00159255252219737	-0.0107450718060136	0.00256657530553639	NaN	2.15388941764832	1.74350106716156	NaN	NaN
798	92.8688964169478	-6.0692328104109	-7.53860807418823	-0.00165419070981443	0.00938473641872406	-0.00684897974133492	0.00516396993771195	NaN	-0.443505108356476	2.3928496837616	NaN	NaN
799	93.5182450335478	-8.01727869001333	-7.27886867523193	-0.0126931173726916	-0.00100484199356288	-0.0139918150380254	0.00418994715437293	NaN	0.205843508243561	0.444803804159164	NaN	NaN
800	93.5182450335478	-7.04325579491559	-7.47367286682129	0.00321592413820326	-0.000680167751852423	-0.00879702530801296	0.0022419011220336	NaN	0.205843508243561	1.4188266992569	NaN	NaN
801	93.5182450335478	-6.0692328104109	-7.99315214157104	0.00613799272105098	0.00906006153672934	-0.0130177913233638	0.00159255252219737	NaN	0.205843508243561	2.3928496837616	NaN	NaN
802	89.6221532743429	-5.74455844250623	-7.86328220367432	0.00256657530553639	-0.00100484199356288	-0.00425158534198999	0.00289124972186983	NaN	-3.6902482509613	2.71752405166626	NaN	NaN
803	92.8688964169478	-7.04325579491559	-7.6684775352478	0.00613799272105098	0.00451462110504508	-0.00392691092565656	0.00354059832170606	NaN	-0.443505108356476	1.4188266992569	NaN	NaN
804	94.8169423263525	-8.01727869001333	-7.60354280471802	0.000293855206109583	0.00483929552137852	-0.00555028254166245	0.00126787810586393	NaN	1.50454080104828	0.444803804159164	NaN	NaN
805	92.2195477407431	-6.0692328104109	-7.53860807418823	0.00516396993771195	0.00289124972186983	0.00906006153672934	-0.0104203969240189	NaN	-1.09285378456116	2.3928496837616	NaN	NaN
806	95.4662909429526	-8.34195299831335	-7.47367286682129	0.00159255252219737	-0.00814767740666866	-0.00652430532500148	-0.00814767740666866	NaN	2.15388941764832	0.120129495859146	NaN	NaN
807	93.5182450335478	-6.71858142701093	-7.79834747314453	0.0113327819854021	-0.00392691092565656	0.00776136433705688	-0.00132951640989631	NaN	0.205843508243561	1.74350106716156	NaN	NaN
808	92.8688964169478	-6.39390717831556	-7.86328220367432	-0.00684897974133492	-0.00165419070981443	0.0113327819854021	-0.0136671401560307	NaN	-0.443505108356476	2.06817531585693	NaN	NaN
809	90.2715020101523	-6.39390717831556	-7.9282169342041	-0.0175632312893867	0.00191722682211548	0.00970941036939621	-0.00847235135734081	NaN	-3.04089951515198	2.06817531585693	NaN	NaN
810	93.5182450335478	-6.39390717831556	-7.99315214157104	-0.00782300252467394	-0.00652430532500148	0.00451462110504508	-0.00652430532500148	NaN	0.205843508243561	2.06817531585693	NaN	NaN
811	93.5182450335478	-5.74455844250623	-7.99315214157104	-0.00100484199356288	-0.000355493422830477	-0.0149658378213644	-0.00717365415766835	NaN	0.205843508243561	2.71752405166626	NaN	NaN
812	92.8688964169478	-6.39390717831556	-7.34380340576172	0.00483929552137852	0.00159255252219737	-0.000680167751852423	-0.000680167751852423	NaN	-0.443505108356476	2.06817531585693	NaN	NaN
813	93.5182450335478	-7.69260435191099	-7.34380340576172	-0.00522560812532902	-3.08191010844894e-05	0.00418994715437293	-0.00587495695799589	NaN	0.205843508243561	0.769478142261505	NaN	NaN
814	93.5182450335478	-5.74455844250623	-7.79834747314453	0.00289124972186983	-0.00230353930965066	-3.08191010844894e-05	-0.00392691092565656	NaN	0.205843508243561	2.71752405166626	NaN	NaN
815	93.5182450335478	-7.69260435191099	-7.53860807418823	-0.00814767740666866	0.000618529506027699	-3.08191010844894e-05	0.00191722682211548	NaN	0.205843508243561	0.769478142261505	NaN	NaN
816	92.8688964169478	-6.39390717831556	-7.99315214157104	-0.00782300252467394	0.00418994715437293	-0.00425158534198999	0.00321592413820326	NaN	-0.443505108356476	2.06817531585693	NaN	NaN
817	94.1675936501479	-6.71858142701093	-7.79834747314453	0.013930176384747	0.00678734155371785	-0.00457625929266214	-0.00100484199356288	NaN	0.855192124843597	1.74350106716156	NaN	NaN
818	94.1675936501479	-5.74455844250623	-7.99315214157104	0.00743668992072344	0.012956153601408	-0.0104203969240189	0.00613799272105098	NaN	0.855192124843597	2.71752405166626	NaN	NaN
819	94.8169423263525	-8.01727869001333	-7.14899873733521	0.0142548503354192	0.00938473641872406	-0.0100957229733467	0.0217223595827818	NaN	1.50454080104828	0.444803804159164	NaN	NaN
820	96.1156394403433	-8.9913016447157	-7.4087381362915	0.0100340843200684	-0.00360223650932312	-0.0146411629393697	-0.00587495695799589	NaN	2.80323791503906	-0.529219150543213	NaN	NaN
821	94.8169423263525	-7.69260435191099	-7.6684775352478	0.0239950809627771	0.00581331877037883	-0.0149658378213644	0.00451462110504508	NaN	1.50454080104828	0.769478142261505	NaN	NaN
822	93.5182450335478	-8.34195299831335	-7.79834747314453	0.0239950809627771	0.00256657530553639	-0.0104203969240189	0.00289124972186983	NaN	0.205843508243561	0.120129495859146	NaN	NaN
823	94.8169423263525	-7.36793004361097	-7.60354280471802	-0.00392691092565656	0.000943203864153475	-3.08191010844894e-05	0.000618529506027699	NaN	1.50454080104828	1.09415245056152	NaN	NaN
824	94.8169423263525	-8.01727869001333	-7.53860807418823	0.00321592413820326	0.00126787810586393	0.00126787810586393	-0.00327756232582033	NaN	1.50454080104828	0.444803804159164	NaN	NaN
825	94.1675936501479	-7.04325579491559	-7.73341274261475	-0.00425158534198999	0.00548864435404539	-0.00652430532500148	-0.00165419070981443	NaN	0.855192124843597	1.4188266992569	NaN	NaN
826	94.8169423263525	-8.01727869001333	-7.14899873733521	-3.08191010844894e-05	-0.000355493422830477	-0.00717365415766835	-0.0120437685400248	NaN	1.50454080104828	0.444803804159164	NaN	NaN
827	94.1675936501479	-8.01727869001333	-7.73341274261475	0.00808603875339031	-0.00782300252467394	-0.00165419070981443	-0.00522560812532902	NaN	0.855192124843597	0.444803804159164	NaN	NaN
828	95.4662909429526	-8.01727869001333	-7.6684775352478	-0.00132951640989631	0.00418994715437293	0.00613799272105098	-0.00879702530801296	NaN	2.15388941764832	0.444803804159164	NaN	NaN
829	91.5701991241431	-6.71858142701093	-8.05808639526367	-0.0107450718060136	-0.00782300252467394	0.00906006153672934	-0.00652430532500148	NaN	-1.74220240116119	1.74350106716156	NaN	NaN
830	93.5182450335478	-7.04325579491559	-7.9282169342041	-0.00847235135734081	-0.00360223650932312	0.00159255252219737	0.000293855206109583	NaN	0.205843508243561	1.4188266992569	NaN	NaN
831	94.1675936501479	-7.04325579491559	-8.05808639526367	-0.0117190945893526	-0.00879702530801296	0.00613799272105098	-0.000680167751852423	NaN	0.855192124843597	1.4188266992569	NaN	NaN
832	92.8688964169478	-6.39390717831556	-7.86328220367432	-0.00425158534198999	0.00516396993771195	-0.0026282137259841	0.000943203864153475	NaN	-0.443505108356476	2.06817531585693	NaN	NaN
833	92.8688964169478	-7.36793004361097	-7.73341274261475	0.00159255252219737	0.00354059832170606	0.00418994715437293	0.00191722682211548	NaN	-0.443505108356476	1.09415245056152	NaN	NaN
834	95.4662909429526	-8.9913016447157	-7.9282169342041	-0.00457625929266214	-0.0139918150380254	0.00191722682211548	0.00613799272105098	NaN	2.15388941764832	-0.529219150543213	NaN	NaN
835	94.8169423263525	-7.36793004361097	-7.73341274261475	-0.00327756232582033	-0.00100484199356288	-0.00100484199356288	0.00126787810586393	NaN	1.50454080104828	1.09415245056152	NaN	NaN
836	90.920850507543	-7.04325579491559	-7.9282169342041	-0.0130177913233638	0.00808603875339031	-0.00619963090866804	0.00191722682211548	NaN	-2.39155101776123	1.4188266992569	NaN	NaN
837	94.8169423263525	-7.69260435191099	-7.73341274261475	0.00548864435404539	0.00289124972186983	-0.00619963090866804	0.00646266713738441	NaN	1.50454080104828	0.769478142261505	NaN	NaN
838	92.8688964169478	-6.39390717831556	-8.05808639526367	0.00970941036939621	0.0106834331527352	-0.00425158534198999	0.00678734155371785	NaN	-0.443505108356476	2.06817531585693	NaN	NaN
839	94.1675936501479	-8.66662730661336	-7.27886867523193	0.0126314787194133	-3.08191010844894e-05	-0.00749832857400179	0.0113327819854021	NaN	0.855192124843597	-0.204544812440872	NaN	NaN
840	95.4662909429526	-9.31597595301572	-7.21393346786499	0.0022419011220336	-0.00230353930965066	-0.0143164889886975	-0.00132951640989631	NaN	2.15388941764832	-0.853893458843231	NaN	NaN
841	94.8169423263525	-8.34195299831335	-7.60354280471802	0.020423661917448	0.00354059832170606	-0.00814767740666866	0.000293855206109583	NaN	1.50454080104828	0.120129495859146	NaN	NaN
842	93.5182450335478	-7.69260435191099	-7.60354280471802	-0.00619963090866804	-0.00587495695799589	-0.00490093370899558	0.00548864435404539	NaN	0.205843508243561	0.769478142261505	NaN	NaN
843	92.8688964169478	-7.69260435191099	-7.53860807418823	-0.00684897974133492	-0.000680167751852423	-0.00555028254166245	0.00678734155371785	NaN	-0.443505108356476	0.769478142261505	NaN	NaN
844	93.5182450335478	-6.71858142701093	-7.53860807418823	-0.00197886489331722	0.00354059832170606	0.00808603875339031	-0.00295288790948689	NaN	0.205843508243561	1.74350106716156	NaN	NaN
845	93.5182450335478	-7.04325579491559	-7.60354280471802	0.00256657530553639	0.00516396993771195	0.000618529506027699	0.00159255252219737	NaN	0.205843508243561	1.4188266992569	NaN	NaN
846	94.8169423263525	-8.34195299831335	-6.95419406890869	-0.00230353930965066	0.00743668992072344	-0.0130177913233638	-0.00944637414067984	NaN	1.50454080104828	0.120129495859146	NaN	NaN
847	92.8688964169478	-8.01727869001333	-7.47367286682129	0.0022419011220336	-0.0139918150380254	0.0113327819854021	-3.08191010844894e-05	NaN	-0.443505108356476	0.444803804159164	NaN	NaN
848	94.1675936501479	-8.01727869001333	-7.53860807418823	0.000293855206109583	-0.00457625929266214	0.00386527273803949	-0.00684897974133492	NaN	0.855192124843597	0.444803804159164	NaN	NaN
849	93.5182450335478	-7.69260435191099	-8.18795680999756	-0.0146411629393697	-0.00782300252467394	0.00581331877037883	-0.00392691092565656	NaN	0.205843508243561	0.769478142261505	NaN	NaN
850	90.920850507543	-6.71858142701093	-8.12302207946777	-0.017887907102704	-0.00587495695799589	0.00808603875339031	-0.00230353930965066	NaN	-2.39155101776123	1.74350106716156	NaN	NaN
851	92.2195477407431	-7.04325579491559	-7.99315214157104	-0.00912170019000769	0.00354059832170606	-0.00814767740666866	0.00126787810586393	NaN	-1.09285378456116	1.4188266992569	NaN	NaN
852	94.1675936501479	-7.04325579491559	-8.05808639526367	-0.00100484199356288	-0.000680167751852423	-3.08191010844894e-05	0.00191722682211548	NaN	0.855192124843597	1.4188266992569	NaN	NaN
853	94.1675936501479	-7.69260435191099	-7.4087381362915	0.00191722682211548	-0.00100484199356288	0.00646266713738441	0.00418994715437293	NaN	0.855192124843597	0.769478142261505	NaN	NaN
854	96.1156394403433	-9.9653246292204	-7.34380340576172	-0.00295288790948689	-0.00749832857400179	-0.00555028254166245	0.00289124972186983	NaN	2.80323791503906	-1.50324213504791	NaN	NaN
855	92.8688964169478	-8.34195299831335	-7.47367286682129	0.00678734155371785	-0.00132951640989631	-0.00912170019000769	-0.00555028254166245	NaN	-0.443505108356476	0.120129495859146	NaN	NaN
856	92.2195477407431	-7.36793004361097	-7.79834747314453	-0.0130177913233638	0.00289124972186983	-0.00490093370899558	0.00191722682211548	NaN	-1.09285378456116	1.09415245056152	NaN	NaN
857	95.4662909429526	-8.34195299831335	-7.79834747314453	0.00743668992072344	0.00386527273803949	-0.00197886489331722	0.00516396993771195	NaN	2.15388941764832	0.120129495859146	NaN	NaN
858	94.8169423263525	-7.36793004361097	-8.12302207946777	0.0165275707840919	0.00289124972186983	-0.0143164889886975	0.0113327819854021	NaN	1.50454080104828	1.09415245056152	NaN	NaN
859	93.5182450335478	-6.71858142701093	-7.79834747314453	0.0116574559360743	0.00418994715437293	-0.0130177913233638	0.0152288740500808	NaN	0.205843508243561	1.74350106716156	NaN	NaN
860	94.8169423263525	-8.66662730661336	-7.47367286682129	-0.00100484199356288	0.000293855206109583	-0.0143164889886975	-0.00327756232582033	NaN	1.50454080104828	-0.204544812440872	NaN	NaN
861	94.8169423263525	-9.31597595301572	-7.60354280471802	-0.000355493422830477	0.00906006153672934	-0.0113944197073579	-0.00619963090866804	NaN	1.50454080104828	-0.853893458843231	NaN	NaN
862	94.8169423263525	-8.01727869001333	-7.9282169342041	0.0230210572481155	0.00743668992072344	0.00516396993771195	0.00289124972186983	NaN	1.50454080104828	0.444803804159164	NaN	NaN
863	91.5701991241431	-7.36793004361097	-7.79834747314453	-0.0104203969240189	0.00418994715437293	-0.000355493422830477	0.00548864435404539	NaN	-1.74220240116119	1.09415245056152	NaN	NaN
864	92.8688964169478	-6.71858142701093	-8.05808639526367	-3.08191010844894e-05	-0.00522560812532902	-0.000355493422830477	0.00191722682211548	NaN	-0.443505108356476	1.74350106716156	NaN	NaN
865	94.8169423263525	-8.34195299831335	-7.86328220367432	-0.0107450718060136	0.00418994715437293	-0.00749832857400179	-0.0026282137259841	NaN	1.50454080104828	0.120129495859146	NaN	NaN
866	94.1675936501479	-7.69260435191099	-7.9282169342041	-0.00197886489331722	0.0100340843200684	-0.00522560812532902	-0.00327756232582033	NaN	0.855192124843597	0.769478142261505	NaN	NaN
867	95.4662909429526	-7.69260435191099	-7.73341274261475	0.000293855206109583	0.000618529506027699	0.00126787810586393	-0.00360223650932312	NaN	2.15388941764832	0.769478142261505	NaN	NaN
868	94.1675936501479	-8.9913016447157	-7.6684775352478	-0.00425158534198999	-0.0123684434220195	0.00613799272105098	-0.00912170019000769	NaN	0.855192124843597	-0.529219150543213	NaN	NaN
869	95.4662909429526	-8.34195299831335	-7.9282169342041	-0.0227580219507217	-0.0104203969240189	0.00906006153672934	-0.00522560812532902	NaN	2.15388941764832	0.120129495859146	NaN	NaN
870	90.920850507543	-6.71858142701093	-8.12302207946777	-0.0201606266200542	-0.0117190945893526	0.00354059832170606	-0.00587495695799589	NaN	-2.39155101776123	1.74350106716156	NaN	NaN
871	92.8688964169478	-7.04325579491559	-8.12302207946777	-0.0117190945893526	0.00451462110504508	-0.0026282137259841	-0.00490093370899558	NaN	-0.443505108356476	1.4188266992569	NaN	NaN
872	94.1675936501479	-7.04325579491559	-7.86328220367432	0.000943203864153475	0.00516396993771195	-0.00782300252467394	-0.00165419070981443	NaN	0.855192124843597	1.4188266992569	NaN	NaN
873	95.4662909429526	-7.04325579491559	-7.53860807418823	-0.00100484199356288	-0.00132951640989631	-0.000355493422830477	0.00159255252219737	NaN	2.15388941764832	1.4188266992569	NaN	NaN
874	95.4662909429526	-9.31597595301572	-7.27886867523193	-0.00165419070981443	-0.0117190945893526	-0.00619963090866804	-0.00230353930965066	NaN	2.15388941764832	-0.853893458843231	NaN	NaN
875	94.8169423263525	-7.69260435191099	-7.79834747314453	-0.00165419070981443	-0.00847235135734081	-0.00555028254166245	-3.08191010844894e-05	NaN	1.50454080104828	0.769478142261505	NaN	NaN
876	92.8688964169478	-8.01727869001333	-7.60354280471802	-0.00457625929266214	0.00191722682211548	-0.0120437685400248	-0.00392691092565656	NaN	-0.443505108356476	0.444803804159164	NaN	NaN
877	92.2195477407431	-7.69260435191099	-7.60354280471802	0.00126787810586393	0.00126787810586393	-0.00132951640989631	0.00516396993771195	NaN	-1.09285378456116	0.769478142261505	NaN	NaN
878	96.1156394403433	-8.34195299831335	-7.79834747314453	0.0152288740500808	0.00256657530553639	-0.0182125810533762	0.0165275707840919	NaN	2.80323791503906	0.120129495859146	NaN	NaN
879	94.1675936501479	-7.04325579491559	-7.9282169342041	0.00516396993771195	0.00256657530553639	-0.0100957229733467	0.0155535480007529	NaN	0.855192124843597	1.4188266992569	NaN	NaN
880	94.1675936501479	-8.34195299831335	-7.21393346786499	-0.00522560812532902	0.00906006153672934	-0.0169138833880424	-0.00197886489331722	NaN	0.855192124843597	0.120129495859146	NaN	NaN
881	95.4662909429526	-9.31597595301572	-7.08406400680542	-3.08191010844894e-05	-3.08191010844894e-05	-0.0117190945893526	0.000293855206109583	NaN	2.15388941764832	-0.853893458843231	NaN	NaN
882	94.1675936501479	-8.01727869001333	-7.6684775352478	0.00776136433705688	0.00451462110504508	-0.00360223650932312	0.000618529506027699	NaN	0.855192124843597	0.444803804159164	NaN	NaN
883	90.920850507543	-7.36793004361097	-7.79834747314453	-0.0107450718060136	-0.00392691092565656	-0.00782300252467394	0.00743668992072344	NaN	-2.39155101776123	1.09415245056152	NaN	NaN
884	93.5182450335478	-7.04325579491559	-7.6684775352478	-0.00555028254166245	0.00548864435404539	0.000943203864153475	0.00418994715437293	NaN	0.205843508243561	1.4188266992569	NaN	NaN
885	95.4662909429526	-7.69260435191099	-7.4087381362915	0.00126787810586393	0.00191722682211548	-0.0123684434220195	-0.0110697457566857	NaN	2.15388941764832	0.769478142261505	NaN	NaN
886	92.8688964169478	-7.04325579491559	-7.60354280471802	-0.0026282137259841	0.0022419011220336	-0.00912170019000769	-0.00619963090866804	NaN	-0.443505108356476	1.4188266992569	NaN	NaN
887	95.4662909429526	-8.66662730661336	-7.47367286682129	-0.00165419070981443	-0.00197886489331722	-0.00230353930965066	-0.00652430532500148	NaN	2.15388941764832	-0.204544812440872	NaN	NaN
888	92.8688964169478	-7.36793004361097	-7.47367286682129	-0.00392691092565656	-0.00522560812532902	0.00776136433705688	-0.00100484199356288	NaN	-0.443505108356476	1.09415245056152	NaN	NaN
889	93.5182450335478	-8.01727869001333	-7.53860807418823	-0.0224333461374044	-0.0133424662053585	0.0106834331527352	-0.00749832857400179	NaN	0.205843508243561	0.444803804159164	NaN	NaN
890	94.1675936501479	-8.34195299831335	-8.05808639526367	-0.0191866029053926	-0.00457625929266214	0.00256657530553639	-0.0126931173726916	NaN	0.855192124843597	0.120129495859146	NaN	NaN
891	94.8169423263525	-7.04325579491559	-8.12302207946777	-0.00782300252467394	-0.00197886489331722	0.000618529506027699	-0.00360223650932312	NaN	1.50454080104828	1.4188266992569	NaN	NaN
892	94.1675936501479	-7.04325579491559	-7.99315214157104	-0.00327756232582033	0.000618529506027699	-0.00652430532500148	0.00321592413820326	NaN	0.855192124843597	1.4188266992569	NaN	NaN
893	96.1156394403433	-8.01727869001333	-7.47367286682129	-0.00327756232582033	0.00159255252219737	-0.00165419070981443	0.00548864435404539	NaN	2.80323791503906	0.444803804159164	NaN	NaN
894	94.8169423263525	-8.9913016447157	-7.14899873733521	0.00711201597005129	-0.00425158534198999	0.00581331877037883	-0.00327756232582033	NaN	1.50454080104828	-0.529219150543213	NaN	NaN
895	93.5182450335478	-7.04325579491559	-7.47367286682129	-3.08191010844894e-05	-0.00132951640989631	-0.0026282137259841	-3.08191010844894e-05	NaN	0.205843508243561	1.4188266992569	NaN	NaN
896	93.5182450335478	-8.34195299831335	-7.99315214157104	0.00256657530553639	0.00159255252219737	-0.00847235135734081	0.00451462110504508	NaN	0.205843508243561	0.120129495859146	NaN	NaN
897	93.5182450335478	-6.71858142701093	-8.05808639526367	0.00418994715437293	0.00711201597005129	-0.00425158534198999	-0.000680167751852423	NaN	0.205843508243561	1.74350106716156	NaN	NaN
898	94.8169423263525	-8.01727869001333	-7.79834747314453	0.00808603875339031	0.0100340843200684	-0.00165419070981443	0.0136055024340749	NaN	1.50454080104828	0.444803804159164	NaN	NaN
899	94.1675936501479	-7.36793004361097	-7.79834747314453	0.0136055024340749	0.0116574559360743	-0.0123684434220195	0.00483929552137852	NaN	0.855192124843597	1.09415245056152	NaN	NaN
900	92.8688964169478	-7.04325579491559	-7.53860807418823	0.00516396993771195	0.011982130818069	-0.00847235135734081	0.00548864435404539	NaN	-0.443505108356476	1.4188266992569	NaN	NaN
901	92.8688964169478	-8.9913016447157	-7.01912927627563	0.0123068047687411	0.00678734155371785	-0.0136671401560307	-0.00360223650932312	NaN	-0.443505108356476	-0.529219150543213	NaN	NaN
902	92.8688964169478	-7.04325579491559	-7.53860807418823	0.00548864435404539	0.0103587592020631	-0.00165419070981443	-0.00360223650932312	NaN	-0.443505108356476	1.4188266992569	NaN	NaN
903	89.6221532743429	-6.71858142701093	-8.18795680999756	-0.00587495695799589	-3.08191010844894e-05	-0.00392691092565656	0.00938473641872406	NaN	-3.6902482509613	1.74350106716156	NaN	NaN
904	93.5182450335478	-7.04325579491559	-7.99315214157104	0.00386527273803949	-0.00100484199356288	-0.00652430532500148	0.0022419011220336	NaN	0.205843508243561	1.4188266992569	NaN	NaN
905	94.8169423263525	-8.01727869001333	-7.99315214157104	0.000943203864153475	-0.00360223650932312	-0.00684897974133492	0.000293855206109583	NaN	1.50454080104828	0.444803804159164	NaN	NaN
906	92.8688964169478	-6.71858142701093	-7.79834747314453	0.00256657530553639	0.00354059832170606	-0.00587495695799589	-0.00100484199356288	NaN	-0.443505108356476	1.74350106716156	NaN	NaN
907	94.1675936501479	-8.9913016447157	-7.21393346786499	-0.00100484199356288	0.00418994715437293	-0.00944637414067984	-0.00555028254166245	NaN	0.855192124843597	-0.529219150543213	NaN	NaN
908	93.5182450335478	-7.69260435191099	-7.60354280471802	-0.00717365415766835	-0.0182125810533762	0.0142548503354192	0.00613799272105098	NaN	0.205843508243561	0.769478142261505	NaN	NaN
909	94.1675936501479	-7.69260435191099	-7.9282169342041	-0.0100957229733467	-0.00912170019000769	0.0113327819854021	-0.00490093370899558	NaN	0.855192124843597	0.769478142261505	NaN	NaN
910	92.2195477407431	-8.01727869001333	-7.79834747314453	-0.0133424662053585	-0.00847235135734081	0.00289124972186983	-0.0026282137259841	NaN	-1.09285378456116	0.444803804159164	NaN	NaN
911	94.8169423263525	-7.69260435191099	-8.05808639526367	-0.0136671401560307	0.00126787810586393	-0.0110697457566857	-0.00197886489331722	NaN	1.50454080104828	0.769478142261505	NaN	NaN
912	94.1675936501479	-7.36793004361097	-7.99315214157104	0.00289124972186983	0.00418994715437293	-0.00392691092565656	-0.000355493422830477	NaN	0.855192124843597	1.09415245056152	NaN	NaN
913	94.1675936501479	-8.66662730661336	-7.34380340576172	-0.000680167751852423	-0.00132951640989631	-0.000355493422830477	0.00516396993771195	NaN	0.855192124843597	-0.204544812440872	NaN	NaN
914	94.1675936501479	-8.9913016447157	-7.34380340576172	-0.00814767740666866	-0.00847235135734081	0.000618529506027699	0.0145795252174139	NaN	0.855192124843597	-0.529219150543213	NaN	NaN
915	92.8688964169478	-7.04325579491559	-7.86328220367432	-0.00555028254166245	-0.00327756232582033	-0.000355493422830477	0.00321592413820326	NaN	-0.443505108356476	1.4188266992569	NaN	NaN
916	94.1675936501479	-8.34195299831335	-7.86328220367432	0.00873538758605719	-0.00392691092565656	-0.0117190945893526	-0.000355493422830477	NaN	0.855192124843597	0.120129495859146	NaN	NaN
917	90.920850507543	-7.04325579491559	-7.79834747314453	-0.00490093370899558	0.00159255252219737	-0.00587495695799589	-0.00782300252467394	NaN	-2.39155101776123	1.4188266992569	NaN	NaN
918	94.8169423263525	-7.69260435191099	-7.86328220367432	0.0123068047687411	0.0136055024340749	-0.00717365415766835	0.00970941036939621	NaN	1.50454080104828	0.769478142261505	NaN	NaN
919	92.2195477407431	-7.04325579491559	-8.12302207946777	0.00841071270406246	0.00581331877037883	-0.0237320438027382	0.00516396993771195	NaN	-1.09285378456116	1.4188266992569	NaN	NaN
920	92.8688964169478	-7.04325579491559	-7.86328220367432	0.00678734155371785	0.00711201597005129	-0.00684897974133492	-0.00165419070981443	NaN	-0.443505108356476	1.4188266992569	NaN	NaN
921	91.5701991241431	-7.36793004361097	-7.4087381362915	0.0022419011220336	0.00289124972186983	-0.0107450718060136	0.00191722682211548	NaN	-1.74220240116119	1.09415245056152	NaN	NaN
922	91.5701991241431	-7.69260435191099	-7.6684775352478	0.00711201597005129	-0.000355493422830477	-0.00522560812532902	0.000618529506027699	NaN	-1.74220240116119	0.769478142261505	NaN	NaN
923	92.2195477407431	-6.71858142701093	-7.60354280471802	-0.00230353930965066	0.00289124972186983	0.00516396993771195	-3.08191010844894e-05	NaN	-1.09285378456116	1.74350106716156	NaN	NaN
924	93.5182450335478	-8.01727869001333	-7.73341274261475	-0.00327756232582033	0.00451462110504508	-0.00327756232582033	-0.00684897974133492	NaN	0.205843508243561	0.444803804159164	NaN	NaN
925	94.8169423263525	-8.01727869001333	-7.47367286682129	-0.000680167751852423	0.000618529506027699	0.00321592413820326	-0.00230353930965066	NaN	1.50454080104828	0.444803804159164	NaN	NaN
926	92.2195477407431	-6.0692328104109	-8.25289154052734	0.00548864435404539	0.00548864435404539	-0.0100957229733467	-0.00944637414067984	NaN	-1.09285378456116	2.3928496837616	NaN	NaN
927	93.5182450335478	-7.36793004361097	-7.60354280471802	-0.000680167751852423	0.00646266713738441	-0.000680167751852423	-0.00555028254166245	NaN	0.205843508243561	1.09415245056152	NaN	NaN
928	92.2195477407431	-7.69260435191099	-7.53860807418823	0.0022419011220336	-0.0149658378213644	0.0113327819854021	-0.0107450718060136	NaN	-1.09285378456116	0.769478142261505	NaN	NaN
929	93.5182450335478	-7.69260435191099	-7.86328220367432	-0.0120437685400248	0.000293855206109583	0.013930176384747	-0.0133424662053585	NaN	0.205843508243561	0.769478142261505	NaN	NaN
930	91.5701991241431	-7.36793004361097	-7.60354280471802	-0.0152905117720366	-0.00587495695799589	0.00483929552137852	-0.00652430532500148	NaN	-1.74220240116119	1.09415245056152	NaN	NaN
931	94.1675936501479	-7.69260435191099	-7.60354280471802	-0.00879702530801296	0.000293855206109583	0.00354059832170606	-0.00425158534198999	NaN	0.855192124843597	0.769478142261505	NaN	NaN
932	94.8169423263525	-7.69260435191099	-7.6684775352478	-0.0026282137259841	-3.08191010844894e-05	-0.00132951640989631	-0.00425158534198999	NaN	1.50454080104828	0.769478142261505	NaN	NaN
933	94.1675936501479	-7.36793004361097	-7.60354280471802	-0.00132951640989631	0.00289124972186983	0.00191722682211548	-0.000355493422830477	NaN	0.855192124843597	1.09415245056152	NaN	NaN
934	92.8688964169478	-7.36793004361097	-7.21393346786499	-0.00230353930965066	-0.00295288790948689	-0.00555028254166245	0.00256657530553639	NaN	-0.443505108356476	1.09415245056152	NaN	NaN
935	92.8688964169478	-7.69260435191099	-7.6684775352478	-0.00392691092565656	-0.0100957229733467	0.00256657530553639	-0.00100484199356288	NaN	-0.443505108356476	0.769478142261505	NaN	NaN
936	93.5182450335478	-7.36793004361097	-7.53860807418823	0.000293855206109583	-0.00100484199356288	-0.00522560812532902	0.000293855206109583	NaN	0.205843508243561	1.09415245056152	NaN	NaN
937	89.6221532743429	-6.0692328104109	-7.73341274261475	-0.00814767740666866	0.0106834331527352	-0.00847235135734081	0.00938473641872406	NaN	-3.6902482509613	2.3928496837616	NaN	NaN
938	94.1675936501479	-7.36793004361097	-7.86328220367432	0.0132808275520802	0.0113327819854021	-0.00879702530801296	0.00613799272105098	NaN	0.855192124843597	1.09415245056152	NaN	NaN
939	92.8688964169478	-6.0692328104109	-8.18795680999756	-0.0104203969240189	0.011982130818069	-0.0162645354866982	0.00776136433705688	NaN	-0.443505108356476	2.3928496837616	NaN	NaN
940	92.2195477407431	-6.71858142701093	-7.86328220367432	-3.08191010844894e-05	0.00354059832170606	-0.0110697457566857	-0.00587495695799589	NaN	-1.09285378456116	1.74350106716156	NaN	NaN
941	92.8688964169478	-7.04325579491559	-7.27886867523193	-0.00132951640989631	0.01100810803473	-0.0100957229733467	0.00418994715437293	NaN	-0.443505108356476	1.4188266992569	NaN	NaN
942	92.2195477407431	-7.04325579491559	-7.6684775352478	0.000943203864153475	0.00256657530553639	-0.00847235135734081	-0.00100484199356288	NaN	-1.09285378456116	1.4188266992569	NaN	NaN
943	92.2195477407431	-6.0692328104109	-8.12302207946777	0.000618529506027699	0.01100810803473	0.00191722682211548	-0.00132951640989631	NaN	-1.09285378456116	2.3928496837616	NaN	NaN
944	91.5701991241431	-7.04325579491559	-7.79834747314453	-0.00977104809135199	-0.0026282137259841	0.00159255252219737	-0.00360223650932312	NaN	-1.74220240116119	1.4188266992569	NaN	NaN
945	92.8688964169478	-6.39390717831556	-7.86328220367432	0.00159255252219737	-0.00230353930965066	-0.00457625929266214	-0.00197886489331722	NaN	-0.443505108356476	2.06817531585693	NaN	NaN
946	94.1675936501479	-6.71858142701093	-8.25289154052734	-0.00782300252467394	0.00451462110504508	-0.00587495695799589	-0.000680167751852423	NaN	0.855192124843597	1.74350106716156	NaN	NaN
947	94.1675936501479	-7.36793004361097	-7.6684775352478	0.00289124972186983	0.00289124972186983	0.000943203864153475	-0.00749832857400179	NaN	0.855192124843597	1.09415245056152	NaN	NaN
948	91.5701991241431	-7.36793004361097	-7.47367286682129	-0.00717365415766835	-0.00490093370899558	0.00938473641872406	-0.000355493422830477	NaN	-1.74220240116119	1.09415245056152	NaN	NaN
949	93.5182450335478	-7.69260435191099	-7.47367286682129	-0.00782300252467394	-0.0139918150380254	0.00386527273803949	-0.00295288790948689	NaN	0.205843508243561	0.769478142261505	NaN	NaN
950	92.8688964169478	-7.36793004361097	-7.6684775352478	-0.0198359526693821	-0.00165419070981443	0.00678734155371785	-0.00360223650932312	NaN	-0.443505108356476	1.09415245056152	NaN	NaN
951	93.5182450335478	-7.36793004361097	-7.47367286682129	-0.00782300252467394	-0.00100484199356288	0.00354059832170606	-0.00100484199356288	NaN	0.205843508243561	1.09415245056152	NaN	NaN
952	94.1675936501479	-7.36793004361097	-7.6684775352478	-0.00717365415766835	-0.00100484199356288	-0.00749832857400179	0.00483929552137852	NaN	0.855192124843597	1.09415245056152	NaN	NaN
953	94.1675936501479	-6.71858142701093	-7.6684775352478	0.00516396993771195	-0.000355493422830477	0.00354059832170606	0.00711201597005129	NaN	0.855192124843597	1.74350106716156	NaN	NaN
954	92.2195477407431	-6.39390717831556	-7.4087381362915	-0.00295288790948689	-0.00392691092565656	-0.00165419070981443	-3.08191010844894e-05	NaN	-1.09285378456116	2.06817531585693	NaN	NaN
955	94.8169423263525	-8.34195299831335	-7.47367286682129	-0.00684897974133492	-0.00392691092565656	0.00418994715437293	0.00126787810586393	NaN	1.50454080104828	0.120129495859146	NaN	NaN
956	94.1675936501479	-7.36793004361097	-7.60354280471802	0.00386527273803949	-0.00100484199356288	-0.000355493422830477	-0.00132951640989631	NaN	0.855192124843597	1.09415245056152	NaN	NaN
957	89.6221532743429	-6.71858142701093	-7.86328220367432	-0.00360223650932312	0.00613799272105098	-0.00230353930965066	0.00678734155371785	NaN	-3.6902482509613	1.74350106716156	NaN	NaN
958	94.8169423263525	-7.69260435191099	-7.4087381362915	0.000618529506027699	0.01100810803473	-0.0104203969240189	0.0100340843200684	NaN	1.50454080104828	0.769478142261505	NaN	NaN
959	94.1675936501479	-6.71858142701093	-7.86328220367432	0.01100810803473	0.00386527273803949	-0.0104203969240189	0.00613799272105098	NaN	0.855192124843597	1.74350106716156	NaN	NaN
960	92.2195477407431	-6.39390717831556	-7.6684775352478	0.0194496400654316	0.0113327819854021	-0.00360223650932312	0.0100340843200684	NaN	-1.09285378456116	2.06817531585693	NaN	NaN
961	92.8688964169478	-6.39390717831556	-7.47367286682129	-0.000680167751852423	0.00451462110504508	-0.0208099745213985	0.00354059832170606	NaN	-0.443505108356476	2.06817531585693	NaN	NaN
962	92.8688964169478	-7.04325579491559	-7.79834747314453	0.00386527273803949	0.00418994715437293	-0.0110697457566857	-0.00425158534198999	NaN	-0.443505108356476	1.4188266992569	NaN	NaN
963	94.1675936501479	-6.71858142701093	-7.86328220367432	0.00808603875339031	-0.000355493422830477	-0.00197886489331722	0.00548864435404539	NaN	0.855192124843597	1.74350106716156	NaN	NaN
964	92.2195477407431	-7.69260435191099	-7.60354280471802	-0.00717365415766835	-0.00684897974133492	-0.00619963090866804	0.00191722682211548	NaN	-1.09285378456116	0.769478142261505	NaN	NaN
965	92.8688964169478	-5.74455844250623	-7.73341274261475	-0.00652430532500148	0.00126787810586393	-3.08191010844894e-05	-0.00684897974133492	NaN	-0.443505108356476	2.71752405166626	NaN	NaN
966	94.1675936501479	-7.36793004361097	-7.6684775352478	0.00451462110504508	-0.00295288790948689	-0.00457625929266214	-0.00360223650932312	NaN	0.855192124843597	1.09415245056152	NaN	NaN
967	93.5182450335478	-7.69260435191099	-7.34380340576172	-0.00100484199356288	0.0022419011220336	-0.000355493422830477	0.00256657530553639	NaN	0.205843508243561	0.769478142261505	NaN	NaN
968	94.1675936501479	-6.71858142701093	-7.4087381362915	-0.0113944197073579	-0.00165419070981443	0.0149041991680861	-0.00555028254166245	NaN	0.855192124843597	1.74350106716156	NaN	NaN
969	92.8688964169478	-7.04325579491559	-7.9282169342041	-0.0126931173726916	-0.00555028254166245	0.00776136433705688	-0.000355493422830477	NaN	-0.443505108356476	1.4188266992569	NaN	NaN
970	93.5182450335478	-7.04325579491559	-7.99315214157104	-0.0126931173726916	-0.0107450718060136	0.01100810803473	-0.00912170019000769	NaN	0.205843508243561	1.4188266992569	NaN	NaN
971	92.2195477407431	-6.71858142701093	-7.79834747314453	-0.0143164889886975	-0.00230353930965066	-0.00327756232582033	-0.000355493422830477	NaN	-1.09285378456116	1.74350106716156	NaN	NaN
972	94.1675936501479	-7.69260435191099	-7.60354280471802	0.00256657530553639	0.00451462110504508	0.0022419011220336	0.00678734155371785	NaN	0.855192124843597	0.769478142261505	NaN	NaN
973	94.1675936501479	-7.36793004361097	-7.9282169342041	0.00321592413820326	0.000618529506027699	0.00678734155371785	0.00191722682211548	NaN	0.855192124843597	1.09415245056152	NaN	NaN
974	92.8688964169478	-6.0692328104109	-7.6684775352478	0.00191722682211548	0.000943203864153475	-0.00392691092565656	0.00126787810586393	NaN	-0.443505108356476	2.3928496837616	NaN	NaN
975	94.1675936501479	-8.34195299831335	-7.60354280471802	-0.00879702530801296	-0.00230353930965066	0.00126787810586393	-0.00490093370899558	NaN	0.855192124843597	0.120129495859146	NaN	NaN
976	93.5182450335478	-7.04325579491559	-7.99315214157104	0.00613799272105098	0.00191722682211548	0.00159255252219737	0.00841071270406246	NaN	0.205843508243561	1.4188266992569	NaN	NaN
977	92.8688964169478	-6.0692328104109	-8.12302207946777	-0.000355493422830477	0.00581331877037883	-0.00912170019000769	0.00126787810586393	NaN	-0.443505108356476	2.3928496837616	NaN	NaN
978	90.920850507543	-6.71858142701093	-7.73341274261475	0.00418994715437293	0.00776136433705688	-0.0110697457566857	0.00808603875339031	NaN	-2.39155101776123	1.74350106716156	NaN	NaN
979	96.1156394403433	-7.69260435191099	-7.47367286682129	0.00938473641872406	0.00776136433705688	-0.0136671401560307	0.00711201597005129	NaN	2.80323791503906	0.769478142261505	NaN	NaN
980	93.5182450335478	-7.04325579491559	-7.73341274261475	0.00841071270406246	0.0103587592020631	-0.00749832857400179	0.00581331877037883	NaN	0.205843508243561	1.4188266992569	NaN	NaN
981	93.5182450335478	-7.69260435191099	-7.34380340576172	0.0136055024340749	0.00581331877037883	-0.0100957229733467	0.00516396993771195	NaN	0.205843508243561	0.769478142261505	NaN	NaN
982	94.8169423263525	-8.9913016447157	-7.6684775352478	0.00289124972186983	-0.000355493422830477	-0.00847235135734081	0.00321592413820326	NaN	1.50454080104828	-0.529219150543213	NaN	NaN
983	94.8169423263525	-7.36793004361097	-7.60354280471802	-0.00327756232582033	0.00776136433705688	-0.0026282137259841	-0.00457625929266214	NaN	1.50454080104828	1.09415245056152	NaN	NaN
984	90.920850507543	-7.36793004361097	-7.47367286682129	0.000618529506027699	0.000943203864153475	-0.00652430532500148	-0.000355493422830477	NaN	-2.39155101776123	1.09415245056152	NaN	NaN
985	92.8688964169478	-6.39390717831556	-7.73341274261475	-0.00555028254166245	-0.00684897974133492	0.00354059832170606	0.000618529506027699	NaN	-0.443505108356476	2.06817531585693	NaN	NaN
986	94.8169423263525	-7.04325579491559	-7.47367286682129	-0.00100484199356288	0.00289124972186983	-0.00490093370899558	0.00451462110504508	NaN	1.50454080104828	1.4188266992569	NaN	NaN
987	92.2195477407431	-6.0692328104109	-7.60354280471802	-0.00457625929266214	0.00841071270406246	0.00126787810586393	0.000943203864153475	NaN	-1.09285378456116	2.3928496837616	NaN	NaN
988	93.5182450335478	-7.69260435191099	-7.47367286682129	-0.00425158534198999	-0.00522560812532902	0.00873538758605719	-0.00684897974133492	NaN	0.205843508243561	0.769478142261505	NaN	NaN
989	92.8688964169478	-7.36793004361097	-7.9282169342041	-0.0123684434220195	-0.0159398596733809	0.00938473641872406	-0.00522560812532902	NaN	-0.443505108356476	1.09415245056152	NaN	NaN
990	92.2195477407431	-6.71858142701093	-7.6684775352478	-0.0130177913233638	-0.00619963090866804	0.00159255252219737	-0.0107450718060136	NaN	-1.09285378456116	1.74350106716156	NaN	NaN
991	92.2195477407431	-7.36793004361097	-7.60354280471802	-0.0159398596733809	-0.00230353930965066	0.00776136433705688	-0.00230353930965066	NaN	-1.09285378456116	1.09415245056152	NaN	NaN
992	94.8169423263525	-7.36793004361097	-7.53860807418823	0.000293855206109583	0.00613799272105098	-0.00165419070981443	-0.00327756232582033	NaN	1.50454080104828	1.09415245056152	NaN	NaN
993	94.1675936501479	-7.04325579491559	-7.79834747314453	0.00483929552137852	0.00159255252219737	-0.000680167751852423	0.00418994715437293	NaN	0.855192124843597	1.4188266992569	NaN	NaN
994	94.1675936501479	-6.71858142701093	-7.73341274261475	0.000293855206109583	0.000943203864153475	-0.00814767740666866	0.00418994715437293	NaN	0.855192124843597	1.74350106716156	NaN	NaN
995	95.4662909429526	-8.34195299831335	-7.47367286682129	-0.00522560812532902	-0.00684897974133492	0.00354059832170606	-0.00360223650932312	NaN	2.15388941764832	0.120129495859146	NaN	NaN
996	92.8688964169478	-7.69260435191099	-7.99315214157104	0.00678734155371785	-0.00197886489331722	-0.00684897974133492	-0.0026282137259841	NaN	-0.443505108356476	0.769478142261505	NaN	NaN
997	95.4662909429526	-8.01727869001333	-7.86328220367432	0.00126787810586393	0.00418994715437293	-0.00132951640989631	0.00451462110504508	NaN	2.15388941764832	0.444803804159164	NaN	NaN
998	89.6221532743429	-6.71858142701093	-8.12302207946777	0.012956153601408	0.0113327819854021	-0.00619963090866804	0.00581331877037883	NaN	-3.6902482509613	1.74350106716156	NaN	NaN
999	93.5182450335478	-8.01727869001333	-7.60354280471802	0.00289124972186983	-3.08191010844894e-05	-0.00977104809135199	0.0152288740500808	NaN	0.205843508243561	0.444803804159164	NaN	NaN
1000	95.4662909429526	-8.34195299831335	-7.60354280471802	0.0168522447347641	0.0123068047687411	-0.0159398596733809	-0.00230353930965066	NaN	2.15388941764832	0.120129495859146	NaN	NaN
1001	95.4662909429526	-8.01727869001333	-7.4087381362915	0.00873538758605719	0.000618529506027699	-0.00814767740666866	0.000293855206109583	NaN	2.15388941764832	0.444803804159164	NaN	NaN
1002	94.8169423263525	-8.9913016447157	-7.79834747314453	0.00289124972186983	-0.00684897974133492	-0.00100484199356288	0.00256657530553639	NaN	1.50454080104828	-0.529219150543213	NaN	NaN
1003	94.8169423263525	-8.66662730661336	-7.9282169342041	-0.00360223650932312	0.00354059832170606	0.00256657530553639	0.00354059832170606	NaN	1.50454080104828	-0.204544812440872	NaN	NaN
1004	91.5701991241431	-6.39390717831556	-8.12302207946777	-0.00555028254166245	0.00191722682211548	-0.00782300252467394	0.00126787810586393	NaN	-1.74220240116119	2.06817531585693	NaN	NaN
1005	93.5182450335478	-8.01727869001333	-7.86328220367432	-0.00619963090866804	-0.00100484199356288	-0.00457625929266214	-0.00684897974133492	NaN	0.205843508243561	0.444803804159164	NaN	NaN
1006	92.8688964169478	-7.36793004361097	-7.47367286682129	0.0022419011220336	0.000618529506027699	-0.00587495695799589	-0.0104203969240189	NaN	-0.443505108356476	1.09415245056152	NaN	NaN
1007	92.8688964169478	-6.71858142701093	-7.6684775352478	-0.00684897974133492	0.000293855206109583	-0.00522560812532902	-0.00392691092565656	NaN	-0.443505108356476	1.74350106716156	NaN	NaN
1008	95.4662909429526	-8.34195299831335	-7.01912927627563	-0.00619963090866804	-0.00944637414067984	0.00483929552137852	-0.00295288790948689	NaN	2.15388941764832	0.120129495859146	NaN	NaN
1009	92.8688964169478	-8.34195299831335	-7.99315214157104	-0.00652430532500148	-0.0123684434220195	0.0123068047687411	-0.0126931173726916	NaN	-0.443505108356476	0.120129495859146	NaN	NaN
1010	92.2195477407431	-7.04325579491559	-7.86328220367432	-0.00912170019000769	-0.00684897974133492	0.00743668992072344	-0.00749832857400179	NaN	-1.09285378456116	1.4188266992569	NaN	NaN
1011	90.920850507543	-7.36793004361097	-7.6684775352478	-0.00944637414067984	-0.00977104809135199	-0.00490093370899558	-0.00457625929266214	NaN	-2.39155101776123	1.09415245056152	NaN	NaN
1012	92.2195477407431	-7.36793004361097	-8.05808639526367	-0.00555028254166245	0.00418994715437293	-0.00132951640989631	0.00646266713738441	NaN	-1.09285378456116	1.09415245056152	NaN	NaN
1013	92.2195477407431	-7.04325579491559	-7.86328220367432	0.00321592413820326	0.00516396993771195	0.000293855206109583	0.000618529506027699	NaN	-1.09285378456116	1.4188266992569	NaN	NaN
1014	94.1675936501479	-7.04325579491559	-7.53860807418823	-0.00197886489331722	-0.00132951640989631	-0.00165419070981443	0.00548864435404539	NaN	0.855192124843597	1.4188266992569	NaN	NaN
1015	94.8169423263525	-8.66662730661336	-7.47367286682129	0.00418994715437293	0.000943203864153475	-0.00327756232582033	-0.00392691092565656	NaN	1.50454080104828	-0.204544812440872	NaN	NaN
1016	91.5701991241431	-8.34195299831335	-7.86328220367432	-0.00295288790948689	-0.000680167751852423	-0.00230353930965066	-0.0026282137259841	NaN	-1.74220240116119	0.120129495859146	NaN	NaN
1017	93.5182450335478	-8.34195299831335	-7.73341274261475	0.00354059832170606	0.00906006153672934	-0.00879702530801296	0.00516396993771195	NaN	0.205843508243561	0.120129495859146	NaN	NaN
1018	90.920850507543	-7.36793004361097	-8.05808639526367	-0.00847235135734081	0.00711201597005129	-0.00295288790948689	0.00483929552137852	NaN	-2.39155101776123	1.09415245056152	NaN	NaN
1019	92.2195477407431	-7.69260435191099	-7.47367286682129	0.0136055024340749	0.00581331877037883	-0.00555028254166245	0.00776136433705688	NaN	-1.09285378456116	0.769478142261505	NaN	NaN
1020	94.1675936501479	-8.34195299831335	-7.47367286682129	0.0022419011220336	0.00646266713738441	-0.0136671401560307	0.00159255252219737	NaN	0.855192124843597	0.120129495859146	NaN	NaN
1021	94.8169423263525	-8.01727869001333	-7.47367286682129	0.00613799272105098	0.00451462110504508	-0.00847235135734081	-0.00555028254166245	NaN	1.50454080104828	0.444803804159164	NaN	NaN
1022	93.5182450335478	-8.9913016447157	-7.47367286682129	0.00743668992072344	0.00354059832170606	-0.00295288790948689	-0.00100484199356288	NaN	0.205843508243561	-0.529219150543213	NaN	NaN
1023	92.8688964169478	-8.66662730661336	-8.05808639526367	-0.00230353930965066	-0.00165419070981443	-0.00587495695799589	0.00711201597005129	NaN	-0.443505108356476	-0.204544812440872	NaN	NaN
1024	92.2195477407431	-7.69260435191099	-7.79834747314453	0.000293855206109583	-0.00100484199356288	0.00678734155371785	-0.00100484199356288	NaN	-1.09285378456116	0.769478142261505	NaN	NaN
1025	92.2195477407431	-8.34195299831335	-7.86328220367432	-0.0110697457566857	0.00256657530553639	-0.0120437685400248	-0.00360223650932312	NaN	-1.09285378456116	0.120129495859146	NaN	NaN
1026	92.8688964169478	-7.36793004361097	-7.60354280471802	-0.00230353930965066	0.00159255252219737	-0.00522560812532902	0.00321592413820326	NaN	-0.443505108356476	1.09415245056152	NaN	NaN
1027	92.8688964169478	-7.69260435191099	-7.6684775352478	0.00386527273803949	0.000618529506027699	-0.0026282137259841	-3.08191010844894e-05	NaN	-0.443505108356476	0.769478142261505	NaN	NaN
1028	96.1156394403433	-8.66662730661336	-7.4087381362915	-0.00847235135734081	-3.08191010844894e-05	0.00906006153672934	-0.00295288790948689	NaN	2.80323791503906	-0.204544812440872	NaN	NaN
1029	95.4662909429526	-8.34195299831335	-8.18795680999756	-0.0169138833880424	-0.0146411629393697	-0.00132951640989631	-0.00652430532500148	NaN	2.15388941764832	0.120129495859146	NaN	NaN
1030	92.8688964169478	-8.34195299831335	-8.05808639526367	-0.0126931173726916	-0.00749832857400179	0.00418994715437293	-0.0104203969240189	NaN	-0.443505108356476	0.120129495859146	NaN	NaN
1031	93.5182450335478	-7.36793004361097	-8.05808639526367	-0.0123684434220195	0.000293855206109583	-0.00652430532500148	-0.00684897974133492	NaN	0.205843508243561	1.09415245056152	NaN	NaN
1032	90.920850507543	-7.36793004361097	-8.05808639526367	-0.00782300252467394	0.00126787810586393	-0.00684897974133492	0.000618529506027699	NaN	-2.39155101776123	1.09415245056152	NaN	NaN
1033	93.5182450335478	-7.36793004361097	-7.79834747314453	-0.000355493422830477	-0.00425158534198999	0.000943203864153475	0.000943203864153475	NaN	0.205843508243561	1.09415245056152	NaN	NaN
1034	95.4662909429526	-7.69260435191099	-7.9282169342041	-0.00295288790948689	0.00126787810586393	0.00354059832170606	0.00386527273803949	NaN	2.15388941764832	0.769478142261505	NaN	NaN
1035	95.4662909429526	-8.9913016447157	-7.6684775352478	-0.00522560812532902	-0.00165419070981443	-0.0107450718060136	-0.0026282137259841	NaN	2.15388941764832	-0.529219150543213	NaN	NaN
1036	92.2195477407431	-8.34195299831335	-7.9282169342041	0.000293855206109583	-0.00392691092565656	-0.00425158534198999	-0.00912170019000769	NaN	-1.09285378456116	0.120129495859146	NaN	NaN
1037	94.8169423263525	-8.9913016447157	-7.60354280471802	0.00451462110504508	-3.08191010844894e-05	-0.00912170019000769	0.00386527273803949	NaN	1.50454080104828	-0.529219150543213	NaN	NaN
1038	95.4662909429526	-8.66662730661336	-7.53860807418823	0.00613799272105098	0.0145795252174139	-0.00749832857400179	0.00808603875339031	NaN	2.15388941764832	-0.204544812440872	NaN	NaN
1039	90.920850507543	-7.36793004361097	-7.73341274261475	0.0136055024340749	0.00256657530553639	-0.0133424662053585	0.00321592413820326	NaN	-2.39155101776123	1.09415245056152	NaN	NaN
1040	93.5182450335478	-7.36793004361097	-7.4087381362915	0.00938473641872406	0.013930176384747	-0.0130177913233638	-0.00295288790948689	NaN	0.205843508243561	1.09415245056152	NaN	NaN
1041	94.1675936501479	-7.36793004361097	-7.4087381362915	0.00418994715437293	0.0152288740500808	-0.0217839982360601	-0.00814767740666866	NaN	0.855192124843597	1.09415245056152	NaN	NaN
1042	93.5182450335478	-7.04325579491559	-7.73341274261475	0.0100340843200684	0.00386527273803949	-0.00132951640989631	-0.00392691092565656	NaN	0.205843508243561	1.4188266992569	NaN	NaN
1043	92.2195477407431	-8.34195299831335	-7.47367286682129	-0.00165419070981443	-0.00522560812532902	0.000293855206109583	0.00418994715437293	NaN	-1.09285378456116	0.120129495859146	NaN	NaN
1044	94.8169423263525	-8.34195299831335	-7.6684775352478	0.00126787810586393	-0.00912170019000769	0.00386527273803949	0.0022419011220336	NaN	1.50454080104828	0.120129495859146	NaN	NaN
1045	91.5701991241431	-8.34195299831335	-7.34380340576172	0.0113327819854021	-0.00717365415766835	-0.0126931173726916	-0.00555028254166245	NaN	-1.74220240116119	0.120129495859146	NaN	NaN
1046	93.5182450335478	-7.69260435191099	-7.34380340576172	0.000943203864153475	0.00451462110504508	0.00191722682211548	-0.00619963090866804	NaN	0.205843508243561	0.769478142261505	NaN	NaN
1047	94.8169423263525	-8.66662730661336	-7.4087381362915	0.00743668992072344	0.00386527273803949	0.000293855206109583	-0.00392691092565656	NaN	1.50454080104828	-0.204544812440872	NaN	NaN
1048	92.8688964169478	-8.34195299831335	-7.4087381362915	-0.00327756232582033	-0.00132951640989631	0.0152288740500808	-0.00652430532500148	NaN	-0.443505108356476	0.120129495859146	NaN	NaN
1049	93.5182450335478	-8.34195299831335	-7.73341274261475	-0.0110697457566857	-0.0182125810533762	0.00841071270406246	-0.00684897974133492	NaN	0.205843508243561	0.120129495859146	NaN	NaN
1050	94.1675936501479	-8.9913016447157	-7.9282169342041	-0.00132951640989631	-0.0117190945893526	0.00743668992072344	-0.00425158534198999	NaN	0.855192124843597	-0.529219150543213	NaN	NaN
1051	92.2195477407431	-7.36793004361097	-7.86328220367432	-0.00457625929266214	-0.00522560812532902	-0.00100484199356288	-0.00652430532500148	NaN	-1.09285378456116	1.09415245056152	NaN	NaN
1052	90.2715020101523	-7.36793004361097	-7.73341274261475	-0.00425158534198999	0.00191722682211548	0.00516396993771195	0.00451462110504508	NaN	-3.04089951515198	1.09415245056152	NaN	NaN
1053	92.8688964169478	-7.36793004361097	-7.99315214157104	-0.00912170019000769	0.00776136433705688	-0.00295288790948689	0.00970941036939621	NaN	-0.443505108356476	1.09415245056152	NaN	NaN
1054	93.5182450335478	-7.36793004361097	-7.73341274261475	0.00126787810586393	-0.00847235135734081	0.00451462110504508	0.00418994715437293	NaN	0.205843508243561	1.09415245056152	NaN	NaN
1055	93.5182450335478	-8.34195299831335	-7.60354280471802	-0.00847235135734081	0.00191722682211548	-0.0026282137259841	-0.00132951640989631	NaN	0.205843508243561	0.120129495859146	NaN	NaN
1056	93.5182450335478	-7.69260435191099	-8.12302207946777	0.00256657530553639	0.000618529506027699	-0.00814767740666866	-0.00197886489331722	NaN	0.205843508243561	0.769478142261505	NaN	NaN
1057	94.8169423263525	-8.66662730661336	-7.79834747314453	0.00451462110504508	-0.00295288790948689	-0.00977104809135199	0.00354059832170606	NaN	1.50454080104828	-0.204544812440872	NaN	NaN
1058	94.1675936501479	-8.01727869001333	-7.86328220367432	-0.00295288790948689	0.0136055024340749	-0.00652430532500148	0.0126314787194133	NaN	0.855192124843597	0.444803804159164	NaN	NaN
1059	90.2715020101523	-7.36793004361097	-7.99315214157104	-0.0104203969240189	0.00256657530553639	-0.0139918150380254	0.00906006153672934	NaN	-3.04089951515198	1.09415245056152	NaN	NaN
1060	92.2195477407431	-6.71858142701093	-7.86328220367432	0.00711201597005129	0.00516396993771195	-0.00684897974133492	-3.08191010844894e-05	NaN	-1.09285378456116	1.74350106716156	NaN	NaN
1061	93.5182450335478	-7.04325579491559	-7.79834747314453	-0.0026282137259841	0.0106834331527352	-0.0149658378213644	-0.00230353930965066	NaN	0.205843508243561	1.4188266992569	NaN	NaN
1062	93.5182450335478	-6.71858142701093	-8.12302207946777	0.00548864435404539	0.00483929552137852	-0.00490093370899558	0.00841071270406246	NaN	0.205843508243561	1.74350106716156	NaN	NaN
1063	93.5182450335478	-8.34195299831335	-8.12302207946777	-0.00457625929266214	-0.00132951640989631	0.00289124972186983	-0.00879702530801296	NaN	0.205843508243561	0.120129495859146	NaN	NaN
1064	94.1675936501479	-8.66662730661336	-7.73341274261475	0.000618529506027699	-0.00360223650932312	-0.00587495695799589	-0.00425158534198999	NaN	0.855192124843597	-0.204544812440872	NaN	NaN
1065	92.2195477407431	-7.04325579491559	-7.73341274261475	-0.00425158534198999	-0.00230353930965066	-0.00327756232582033	0.00516396993771195	NaN	-1.09285378456116	1.4188266992569	NaN	NaN
1066	91.5701991241431	-7.69260435191099	-7.34380340576172	-0.00847235135734081	0.000943203864153475	0.0022419011220336	-0.00555028254166245	NaN	-1.74220240116119	0.769478142261505	NaN	NaN
1067	94.8169423263525	-8.01727869001333	-7.14899873733521	0.000943203864153475	0.0106834331527352	-0.00132951640989631	0.00126787810586393	NaN	1.50454080104828	0.444803804159164	NaN	NaN
1068	92.8688964169478	-7.04325579491559	-7.86328220367432	-0.00230353930965066	-0.00197886489331722	0.00938473641872406	-0.00197886489331722	NaN	-0.443505108356476	1.4188266992569	NaN	NaN
1069	94.1675936501479	-7.69260435191099	-7.99315214157104	-0.0136671401560307	-0.017887907102704	0.011982130818069	-0.00717365415766835	NaN	0.855192124843597	0.769478142261505	NaN	NaN
1070	92.8688964169478	-7.69260435191099	-7.9282169342041	-0.0126931173726916	-0.0113944197073579	0.00386527273803949	-0.000680167751852423	NaN	-0.443505108356476	0.769478142261505	NaN	NaN
1071	92.8688964169478	-6.71858142701093	-7.73341274261475	0.000293855206109583	0.0022419011220336	0.00451462110504508	-0.00490093370899558	NaN	-0.443505108356476	1.74350106716156	NaN	NaN
1072	90.920850507543	-6.0692328104109	-7.6684775352478	-0.0100957229733467	0.00159255252219737	-0.0107450718060136	0.00548864435404539	NaN	-2.39155101776123	2.3928496837616	NaN	NaN
1073	91.5701991241431	-7.04325579491559	-7.4087381362915	0.0022419011220336	0.00289124972186983	0.00354059832170606	0.00354059832170606	NaN	-1.74220240116119	1.4188266992569	NaN	NaN
1074	91.5701991241431	-6.71858142701093	-7.60354280471802	-0.0026282137259841	-0.00295288790948689	0.00159255252219737	0.00289124972186983	NaN	-1.74220240116119	1.74350106716156	NaN	NaN
1075	92.2195477407431	-7.04325579491559	-7.47367286682129	-0.0143164889886975	0.000618529506027699	0.00873538758605719	-0.00360223650932312	NaN	-1.09285378456116	1.4188266992569	NaN	NaN
1076	92.8688964169478	-7.04325579491559	-7.47367286682129	-0.00100484199356288	0.00354059832170606	-0.000680167751852423	0.00289124972186983	NaN	-0.443505108356476	1.4188266992569	NaN	NaN
1077	94.8169423263525	-8.01727869001333	-7.86328220367432	0.00678734155371785	-0.00522560812532902	-0.00977104809135199	0.00386527273803949	NaN	1.50454080104828	0.444803804159164	NaN	NaN
1078	92.2195477407431	-7.36793004361097	-7.47367286682129	0.0022419011220336	0.012956153601408	-0.00847235135734081	0.01100810803473	NaN	-1.09285378456116	1.09415245056152	NaN	NaN
1079	90.920850507543	-7.36793004361097	-7.27886867523193	0.00354059832170606	0.00970941036939621	-0.0104203969240189	0.01100810803473	NaN	-2.39155101776123	1.09415245056152	NaN	NaN
1080	94.1675936501479	-7.36793004361097	-7.53860807418823	0.011982130818069	0.00191722682211548	-0.0107450718060136	0.0116574559360743	NaN	0.855192124843597	1.09415245056152	NaN	NaN
1081	92.8688964169478	-7.04325579491559	-7.6684775352478	0.0197743140161037	0.0106834331527352	-0.00490093370899558	0.00191722682211548	NaN	-0.443505108356476	1.4188266992569	NaN	NaN
1082	92.8688964169478	-7.36793004361097	-7.73341274261475	0.0152288740500808	0.00646266713738441	-0.0113944197073579	-0.00100484199356288	NaN	-0.443505108356476	1.09415245056152	NaN	NaN
1083	93.5182450335478	-7.04325579491559	-8.12302207946777	-3.08191010844894e-05	0.000293855206109583	-0.00132951640989631	-0.00100484199356288	NaN	0.205843508243561	1.4188266992569	NaN	NaN
1084	94.1675936501479	-7.04325579491559	-7.6684775352478	0.00418994715437293	-0.00165419070981443	0.00451462110504508	-0.00327756232582033	NaN	0.855192124843597	1.4188266992569	NaN	NaN
1085	90.920850507543	-7.04325579491559	-7.47367286682129	0.000618529506027699	-0.00100484199356288	-0.00555028254166245	-0.00490093370899558	NaN	-2.39155101776123	1.4188266992569	NaN	NaN
1086	90.2715020101523	-6.39390717831556	-7.73341274261475	-0.00457625929266214	0.00711201597005129	-0.00944637414067984	0.00191722682211548	NaN	-3.04089951515198	2.06817531585693	NaN	NaN
1087	94.1675936501479	-6.39390717831556	-7.47367286682129	0.00191722682211548	0.00646266713738441	-0.00197886489331722	0.00678734155371785	NaN	0.855192124843597	2.06817531585693	NaN	NaN
1088	92.2195477407431	-6.71858142701093	-7.60354280471802	0.00321592413820326	-0.00132951640989631	0.00970941036939621	-0.00749832857400179	NaN	-1.09285378456116	1.74350106716156	NaN	NaN
1089	94.8169423263525	-7.36793004361097	-7.9282169342041	-0.0104203969240189	-0.0191866029053926	0.00743668992072344	-0.00652430532500148	NaN	1.50454080104828	1.09415245056152	NaN	NaN
1090	93.5182450335478	-7.69260435191099	-8.05808639526367	-0.00977104809135199	-0.0136671401560307	0.00776136433705688	-0.00165419070981443	NaN	0.205843508243561	0.769478142261505	NaN	NaN
1091	92.2195477407431	-7.04325579491559	-7.9282169342041	-0.00879702530801296	-0.00717365415766835	0.00646266713738441	-0.00652430532500148	NaN	-1.09285378456116	1.4188266992569	NaN	NaN
1092	90.920850507543	-6.0692328104109	-7.6684775352478	0.000293855206109583	0.00548864435404539	-0.0104203969240189	-0.00490093370899558	NaN	-2.39155101776123	2.3928496837616	NaN	NaN
1093	92.2195477407431	-7.04325579491559	-7.6684775352478	-0.00684897974133492	-0.00197886489331722	0.0022419011220336	0.000618529506027699	NaN	-1.09285378456116	1.4188266992569	NaN	NaN
1094	94.8169423263525	-7.36793004361097	-7.4087381362915	0.00191722682211548	0.00256657530553639	-0.00295288790948689	0.00613799272105098	NaN	1.50454080104828	1.09415245056152	NaN	NaN
1095	92.2195477407431	-6.39390717831556	-8.25289154052734	-0.00522560812532902	0.00354059832170606	-0.000355493422830477	-0.00295288790948689	NaN	-1.09285378456116	2.06817531585693	NaN	NaN
1096	94.1675936501479	-7.04325579491559	-8.05808639526367	-0.00165419070981443	0.00483929552137852	-0.00749832857400179	-0.00230353930965066	NaN	0.855192124843597	1.4188266992569	NaN	NaN
1097	92.8688964169478	-6.71858142701093	-7.73341274261475	0.0116574559360743	-0.00684897974133492	-0.00717365415766835	0.00483929552137852	NaN	-0.443505108356476	1.74350106716156	NaN	NaN
1098	94.1675936501479	-7.36793004361097	-7.53860807418823	0.0158782228827477	0.0132808275520802	-0.0113944197073579	0.0126314787194133	NaN	0.855192124843597	1.09415245056152	NaN	NaN
1099	90.2715020101523	-5.74455844250623	-7.73341274261475	0.0175015944987535	0.00321592413820326	-0.00619963090866804	0.00776136433705688	NaN	-3.04089951515198	2.71752405166626	NaN	NaN
1100	92.2195477407431	-6.0692328104109	-7.47367286682129	0.000293855206109583	0.00678734155371785	-0.0104203969240189	0.00386527273803949	NaN	-1.09285378456116	2.3928496837616	NaN	NaN
1101	92.8688964169478	-5.74455844250623	-7.4087381362915	0.0136055024340749	0.00743668992072344	-0.00392691092565656	0.00191722682211548	NaN	-0.443505108356476	2.71752405166626	NaN	NaN
1102	91.5701991241431	-6.0692328104109	-8.18795680999756	0.00646266713738441	0.00289124972186983	-0.00522560812532902	-0.00100484199356288	NaN	-1.74220240116119	2.3928496837616	NaN	NaN
1103	94.1675936501479	-6.39390717831556	-7.86328220367432	0.00126787810586393	-0.000355493422830477	-0.00749832857400179	0.00646266713738441	NaN	0.855192124843597	2.06817531585693	NaN	NaN
1104	93.5182450335478	-8.01727869001333	-7.53860807418823	-0.00749832857400179	-0.00619963090866804	0.00451462110504508	0.000618529506027699	NaN	0.205843508243561	0.444803804159164	NaN	NaN
1105	91.5701991241431	-6.39390717831556	-7.47367286682129	-0.0026282137259841	-0.00100484199356288	-0.00847235135734081	0.00321592413820326	NaN	-1.74220240116119	2.06817531585693	NaN	NaN
1106	92.8688964169478	-7.04325579491559	-7.08406400680542	-0.00230353930965066	0.00126787810586393	-0.00814767740666866	-0.00457625929266214	NaN	-0.443505108356476	1.4188266992569	NaN	NaN
1107	90.920850507543	-7.04325579491559	-7.27886867523193	0.00581331877037883	-0.00132951640989631	0.00581331877037883	-3.08191010844894e-05	NaN	-2.39155101776123	1.4188266992569	NaN	NaN
1108	91.5701991241431	-5.74455844250623	-7.86328220367432	-0.00684897974133492	-0.00457625929266214	0.00289124972186983	-0.00327756232582033	NaN	-1.74220240116119	2.71752405166626	NaN	NaN
1109	93.5182450335478	-7.36793004361097	-7.86328220367432	-0.0162645354866982	-0.00749832857400179	0.00516396993771195	-0.00522560812532902	NaN	0.205843508243561	1.09415245056152	NaN	NaN
1110	93.5182450335478	-6.39390717831556	-7.53860807418823	-0.00425158534198999	-0.0113944197073579	0.00808603875339031	-0.000680167751852423	NaN	0.205843508243561	2.06817531585693	NaN	NaN
1111	92.8688964169478	-8.34195299831335	-7.73341274261475	-0.0143164889886975	-0.00749832857400179	-0.00100484199356288	0.000943203864153475	NaN	-0.443505108356476	0.120129495859146	NaN	NaN
1112	93.5182450335478	-6.39390717831556	-7.73341274261475	0.00191722682211548	-3.08191010844894e-05	-0.00814767740666866	0.00970941036939621	NaN	0.205843508243561	2.06817531585693	NaN	NaN
1113	90.920850507543	-6.71858142701093	-7.6684775352478	-0.00847235135734081	0.00159255252219737	-0.00555028254166245	0.000618529506027699	NaN	-2.39155101776123	1.74350106716156	NaN	NaN
1114	92.8688964169478	-7.69260435191099	-7.4087381362915	-0.0026282137259841	-0.00555028254166245	0.00191722682211548	0.00743668992072344	NaN	-0.443505108356476	0.769478142261505	NaN	NaN
1115	92.8688964169478	-6.0692328104109	-8.12302207946777	-0.00197886489331722	-0.00457625929266214	-0.00652430532500148	-0.00490093370899558	NaN	-0.443505108356476	2.3928496837616	NaN	NaN
1116	92.8688964169478	-5.74455844250623	-8.31782627105713	0.00418994715437293	0.00126787810586393	-0.0026282137259841	-0.00197886489331722	NaN	-0.443505108356476	2.71752405166626	NaN	NaN
1117	92.2195477407431	-7.36793004361097	-7.6684775352478	0.0100340843200684	0.00613799272105098	-0.00944637414067984	0.00613799272105098	NaN	-1.09285378456116	1.09415245056152	NaN	NaN
1118	92.8688964169478	-7.36793004361097	-8.05808639526367	0.0022419011220336	0.00483929552137852	-0.0159398596733809	0.0113327819854021	NaN	-0.443505108356476	1.09415245056152	NaN	NaN
1119	93.5182450335478	-6.71858142701093	-7.6684775352478	0.0265924744307995	0.00126787810586393	-0.00912170019000769	-0.00197886489331722	NaN	0.205843508243561	1.74350106716156	NaN	NaN
1120	90.920850507543	-7.69260435191099	-7.34380340576172	-0.00425158534198999	0.00970941036939621	-0.0126931173726916	0.00808603875339031	NaN	-2.39155101776123	0.769478142261505	NaN	NaN
1121	94.1675936501479	-8.01727869001333	-7.4087381362915	0.00873538758605719	0.00938473641872406	-3.08191010844894e-05	-0.00555028254166245	NaN	0.855192124843597	0.444803804159164	NaN	NaN
1122	92.2195477407431	-7.04325579491559	-7.9282169342041	0.0168522447347641	0.00970941036939621	-0.0133424662053585	0.000293855206109583	NaN	-1.09285378456116	1.4188266992569	NaN	NaN
1123	91.5701991241431	-6.71858142701093	-7.99315214157104	0.00289124972186983	0.00776136433705688	0.000618529506027699	-0.00392691092565656	NaN	-1.74220240116119	1.74350106716156	NaN	NaN
1124	94.1675936501479	-8.01727869001333	-7.6684775352478	-0.000355493422830477	-0.00555028254166245	-0.00814767740666866	-0.00165419070981443	NaN	0.855192124843597	0.444803804159164	NaN	NaN
1125	92.2195477407431	-6.39390717831556	-7.60354280471802	0.00289124972186983	-0.00684897974133492	-0.00132951640989631	-0.0110697457566857	NaN	-1.09285378456116	2.06817531585693	NaN	NaN
1126	92.8688964169478	-7.36793004361097	-7.34380340576172	-0.0026282137259841	0.00191722682211548	-0.00912170019000769	-0.00749832857400179	NaN	-0.443505108356476	1.09415245056152	NaN	NaN
1127	90.2715020101523	-6.71858142701093	-7.14899873733521	-0.00425158534198999	-0.00197886489331722	0.00516396993771195	-0.00912170019000769	NaN	-3.04089951515198	1.74350106716156	NaN	NaN
1128	92.2195477407431	-6.0692328104109	-7.86328220367432	-0.00912170019000769	0.000943203864153475	0.00938473641872406	-0.00587495695799589	NaN	-1.09285378456116	2.3928496837616	NaN	NaN
1129	92.8688964169478	-7.69260435191099	-7.86328220367432	-0.00944637414067984	-0.00295288790948689	0.00581331877037883	-0.00392691092565656	NaN	-0.443505108356476	0.769478142261505	NaN	NaN
1130	94.1675936501479	-7.04325579491559	-7.6684775352478	-0.00977104809135199	-0.00392691092565656	0.00516396993771195	-0.00814767740666866	NaN	0.855192124843597	1.4188266992569	NaN	NaN
1131	91.5701991241431	-7.04325579491559	-7.79834747314453	-0.00814767740666866	-0.00360223650932312	0.000293855206109583	-0.00230353930965066	NaN	-1.74220240116119	1.4188266992569	NaN	NaN
1132	90.920850507543	-7.04325579491559	-7.53860807418823	0.00483929552137852	-0.00230353930965066	-0.00360223650932312	0.00191722682211548	NaN	-2.39155101776123	1.4188266992569	NaN	NaN
1133	90.920850507543	-7.04325579491559	-7.73341274261475	0.000943203864153475	0.00483929552137852	-0.00197886489331722	-0.000680167751852423	NaN	-2.39155101776123	1.4188266992569	NaN	NaN
1134	88.9728047769522	-6.0692328104109	-7.4087381362915	-0.00684897974133492	0.00159255252219737	0.000618529506027699	0.00354059832170606	NaN	-4.33959674835205	2.3928496837616	NaN	NaN
1135	92.8688964169478	-7.69260435191099	-7.86328220367432	0.000943203864153475	-0.00197886489331722	0.000293855206109583	0.00126787810586393	NaN	-0.443505108356476	0.769478142261505	NaN	NaN
1136	94.1675936501479	-7.36793004361097	-7.6684775352478	0.00678734155371785	0.000618529506027699	-0.00230353930965066	-0.00717365415766835	NaN	0.855192124843597	1.09415245056152	NaN	NaN
1137	92.2195477407431	-6.0692328104109	-7.47367286682129	0.00873538758605719	0.00483929552137852	-0.00230353930965066	0.000618529506027699	NaN	-1.09285378456116	2.3928496837616	NaN	NaN
1138	92.8688964169478	-8.34195299831335	-7.34380340576172	0.0132808275520802	0.00159255252219737	-0.00587495695799589	0.0103587592020631	NaN	-0.443505108356476	0.120129495859146	NaN	NaN
1139	93.5182450335478	-7.69260435191099	-7.47367286682129	0.00581331877037883	0.0022419011220336	-0.0104203969240189	-0.00522560812532902	NaN	0.205843508243561	0.769478142261505	NaN	NaN
1140	92.2195477407431	-7.04325579491559	-7.21393346786499	0.00841071270406246	0.00646266713738441	-0.0113944197073579	0.00321592413820326	NaN	-1.09285378456116	1.4188266992569	NaN	NaN
1141	89.6221532743429	-7.36793004361097	-7.27886867523193	0.00743668992072344	0.00483929552137852	-0.00295288790948689	-0.00425158534198999	NaN	-3.6902482509613	1.09415245056152	NaN	NaN
1142	92.2195477407431	-6.39390717831556	-7.9282169342041	0.00159255252219737	0.00841071270406246	-0.00457625929266214	0.000293855206109583	NaN	-1.09285378456116	2.06817531585693	NaN	NaN
1143	92.2195477407431	-6.39390717831556	-8.05808639526367	0.00256657530553639	-0.00165419070981443	-0.00392691092565656	0.00678734155371785	NaN	-1.09285378456116	2.06817531585693	NaN	NaN
1144	91.5701991241431	-6.71858142701093	-7.86328220367432	-0.00100484199356288	-0.00230353930965066	0.00548864435404539	-3.08191010844894e-05	NaN	-1.74220240116119	1.74350106716156	NaN	NaN
1145	94.1675936501479	-9.31597595301572	-7.4087381362915	-0.00197886489331722	-0.00847235135734081	-0.0113944197073579	0.000293855206109583	NaN	0.855192124843597	-0.853893458843231	NaN	NaN
1146	91.5701991241431	-5.74455844250623	-7.6684775352478	-3.08191010844894e-05	0.0103587592020631	-0.0026282137259841	-0.00327756232582033	NaN	-1.74220240116119	2.71752405166626	NaN	NaN
1147	90.920850507543	-7.69260435191099	-7.08406400680542	-0.00327756232582033	-0.00165419070981443	0.00776136433705688	0.00191722682211548	NaN	-2.39155101776123	0.769478142261505	NaN	NaN
1148	94.1675936501479	-7.04325579491559	-7.60354280471802	-0.00652430532500148	-0.0123684434220195	0.0113327819854021	-0.00327756232582033	NaN	0.855192124843597	1.4188266992569	NaN	NaN
1149	93.5182450335478	-7.04325579491559	-7.9282169342041	-0.0136671401560307	-0.00425158534198999	0.00873538758605719	-0.00782300252467394	NaN	0.205843508243561	1.4188266992569	NaN	NaN
1150	93.5182450335478	-6.71858142701093	-7.99315214157104	-0.0113944197073579	-0.00490093370899558	0.00159255252219737	0.000618529506027699	NaN	0.205843508243561	1.74350106716156	NaN	NaN
1151	94.1675936501479	-7.69260435191099	-7.9282169342041	0.000943203864153475	-0.00392691092565656	0.00354059832170606	-0.0026282137259841	NaN	0.855192124843597	0.769478142261505	NaN	NaN
1152	92.8688964169478	-8.34195299831335	-7.79834747314453	0.00159255252219737	-0.00360223650932312	0.0100340843200684	0.00581331877037883	NaN	-0.443505108356476	0.120129495859146	NaN	NaN
1153	92.2195477407431	-7.36793004361097	-7.47367286682129	-0.00457625929266214	0.000293855206109583	0.00191722682211548	-0.00132951640989631	NaN	-1.09285378456116	1.09415245056152	NaN	NaN
1154	89.6221532743429	-6.39390717831556	-7.73341274261475	-0.00782300252467394	-0.00100484199356288	0.00483929552137852	-0.00197886489331722	NaN	-3.6902482509613	2.06817531585693	NaN	NaN
1155	94.1675936501479	-7.69260435191099	-7.9282169342041	-0.0104203969240189	-0.00100484199356288	0.00386527273803949	-0.00295288790948689	NaN	0.855192124843597	0.769478142261505	NaN	NaN
1156	92.2195477407431	-6.71858142701093	-8.31782627105713	-3.08191010844894e-05	0.00678734155371785	-0.00392691092565656	-0.00165419070981443	NaN	-1.09285378456116	1.74350106716156	NaN	NaN
1157	94.1675936501479	-6.71858142701093	-8.18795680999756	0.00613799272105098	0.00776136433705688	-0.00490093370899558	0.00321592413820326	NaN	0.855192124843597	1.74350106716156	NaN	NaN
1158	92.8688964169478	-8.01727869001333	-7.79834747314453	0.00548864435404539	0.0103587592020631	-0.00197886489331722	0.00191722682211548	NaN	-0.443505108356476	0.444803804159164	NaN	NaN
1159	92.8688964169478	-8.01727869001333	-7.53860807418823	0.00354059832170606	0.00354059832170606	-0.0143164889886975	0.0249691028147936	NaN	-0.443505108356476	0.444803804159164	NaN	NaN
1160	91.5701991241431	-6.71858142701093	-7.4087381362915	0.012956153601408	0.0123068047687411	-0.0143164889886975	-0.00425158534198999	NaN	-1.74220240116119	1.74350106716156	NaN	NaN
1161	88.3234560411429	-6.0692328104109	-7.60354280471802	-0.00425158534198999	0.00678734155371785	-0.0113944197073579	0.00256657530553639	NaN	-4.98894548416138	2.3928496837616	NaN	NaN
1162	92.2195477407431	-6.39390717831556	-7.79834747314453	0.00548864435404539	0.0100340843200684	-0.0113944197073579	-0.00847235135734081	NaN	-1.09285378456116	2.06817531585693	NaN	NaN
1163	92.2195477407431	-6.0692328104109	-8.18795680999756	0.00386527273803949	0.00126787810586393	0.000293855206109583	0.00548864435404539	NaN	-1.09285378456116	2.3928496837616	NaN	NaN
1164	92.8688964169478	-7.36793004361097	-7.47367286682129	0.0022419011220336	-0.0026282137259841	-0.00327756232582033	-0.00165419070981443	NaN	-0.443505108356476	1.09415245056152	NaN	NaN
1165	92.2195477407431	-8.01727869001333	-7.34380340576172	0.00289124972186983	-0.00652430532500148	-0.00749832857400179	-0.00360223650932312	NaN	-1.09285378456116	0.444803804159164	NaN	NaN
1166	92.8688964169478	-7.36793004361097	-7.60354280471802	0.00191722682211548	0.0123068047687411	-3.08191010844894e-05	-0.00555028254166245	NaN	-0.443505108356476	1.09415245056152	NaN	NaN
1167	92.2195477407431	-7.36793004361097	-7.27886867523193	-3.08191010844894e-05	0.000943203864153475	-0.00457625929266214	-0.00490093370899558	NaN	-1.09285378456116	1.09415245056152	NaN	NaN
1168	92.2195477407431	-7.04325579491559	-7.34380340576172	-0.00652430532500148	-0.00879702530801296	0.00970941036939621	0.000293855206109583	NaN	-1.09285378456116	1.4188266992569	NaN	NaN
1169	92.2195477407431	-6.0692328104109	-8.05808639526367	-0.00912170019000769	-0.00555028254166245	0.0158782228827477	-0.0120437685400248	NaN	-1.09285378456116	2.3928496837616	NaN	NaN
1170	91.5701991241431	-6.0692328104109	-7.99315214157104	-0.0126931173726916	-0.0100957229733467	0.00191722682211548	-0.00522560812532902	NaN	-1.74220240116119	2.3928496837616	NaN	NaN
1171	92.2195477407431	-6.0692328104109	-7.79834747314453	-0.00944637414067984	-0.00490093370899558	-0.00425158534198999	-0.00912170019000769	NaN	-1.09285378456116	2.3928496837616	NaN	NaN
1172	92.2195477407431	-8.01727869001333	-7.6684775352478	0.000943203864153475	-0.00360223650932312	0.00289124972186983	-0.00295288790948689	NaN	-1.09285378456116	0.444803804159164	NaN	NaN
1173	93.5182450335478	-6.71858142701093	-7.53860807418823	0.00159255252219737	-0.000355493422830477	0.0100340843200684	0.00451462110504508	NaN	0.205843508243561	1.74350106716156	NaN	NaN
1174	92.2195477407431	-8.01727869001333	-7.08406400680542	-0.0120437685400248	-0.00425158534198999	0.000618529506027699	0.00776136433705688	NaN	-1.09285378456116	0.444803804159164	NaN	NaN
1175	91.5701991241431	-6.0692328104109	-7.86328220367432	-0.00555028254166245	0.000293855206109583	-0.000680167751852423	-0.00360223650932312	NaN	-1.74220240116119	2.3928496837616	NaN	NaN
1176	93.5182450335478	-7.04325579491559	-8.12302207946777	-0.00555028254166245	0.00743668992072344	-0.0100957229733467	-0.00392691092565656	NaN	0.205843508243561	1.4188266992569	NaN	NaN
1177	94.1675936501479	-7.69260435191099	-8.05808639526367	-3.08191010844894e-05	0.0103587592020631	-0.0104203969240189	0.00126787810586393	NaN	0.855192124843597	0.769478142261505	NaN	NaN
1178	91.5701991241431	-6.0692328104109	-7.53860807418823	-0.000680167751852423	0.00873538758605719	-0.0110697457566857	0.000293855206109583	NaN	-1.74220240116119	2.3928496837616	NaN	NaN
1179	93.5182450335478	-7.69260435191099	-7.47367286682129	0.000618529506027699	0.000618529506027699	-0.00555028254166245	0.00678734155371785	NaN	0.205843508243561	0.769478142261505	NaN	NaN
1180	93.5182450335478	-5.74455844250623	-7.34380340576172	0.011982130818069	0.00808603875339031	-0.0146411629393697	-0.00619963090866804	NaN	0.205843508243561	2.71752405166626	NaN	NaN
1181	89.6221532743429	-5.41988407460157	-7.60354280471802	-0.00392691092565656	0.00418994715437293	-0.0107450718060136	-0.000680167751852423	NaN	-3.6902482509613	3.04219841957092	NaN	NaN
1182	90.920850507543	-5.41988407460157	-8.05808639526367	0.00289124972186983	0.00159255252219737	-0.0110697457566857	-0.00392691092565656	NaN	-2.39155101776123	3.04219841957092	NaN	NaN
1183	92.8688964169478	-5.74455844250623	-8.25289154052734	0.00289124972186983	0.00483929552137852	-0.00327756232582033	-0.00100484199356288	NaN	-0.443505108356476	2.71752405166626	NaN	NaN
1184	92.8688964169478	-7.04325579491559	-7.79834747314453	-0.0110697457566857	0.00159255252219737	-0.00425158534198999	-0.00717365415766835	NaN	-0.443505108356476	1.4188266992569	NaN	NaN
1185	92.2195477407431	-7.36793004361097	-7.60354280471802	-0.00392691092565656	-0.00587495695799589	-0.00360223650932312	-0.00619963090866804	NaN	-1.09285378456116	1.09415245056152	NaN	NaN
1186	92.8688964169478	-6.71858142701093	-7.99315214157104	-0.00295288790948689	0.00159255252219737	-0.0026282137259841	-0.00749832857400179	NaN	-0.443505108356476	1.74350106716156	NaN	NaN
1187	91.5701991241431	-6.39390717831556	-7.4087381362915	0.00386527273803949	0.00808603875339031	0.00418994715437293	-0.00944637414067984	NaN	-1.74220240116119	2.06817531585693	NaN	NaN
1188	90.920850507543	-7.04325579491559	-7.73341274261475	-0.0146411629393697	-0.00425158534198999	0.0152288740500808	-3.08191010844894e-05	NaN	-2.39155101776123	1.4188266992569	NaN	NaN
1189	94.8169423263525	-5.41988407460157	-8.12302207946777	-0.0113944197073579	0.00289124972186983	0.00613799272105098	-0.00490093370899558	NaN	1.50454080104828	3.04219841957092	NaN	NaN
1190	92.8688964169478	-4.77053557721082	-8.31782627105713	-0.0172385573387146	-0.00327756232582033	-0.00425158534198999	-0.00392691092565656	NaN	-0.443505108356476	3.69154691696167	NaN	NaN
1191	92.2195477407431	-5.74455844250623	-7.60354280471802	-0.00879702530801296	0.00386527273803949	0.000943203864153475	-0.00360223650932312	NaN	-1.09285378456116	2.71752405166626	NaN	NaN
1192	93.5182450335478	-7.04325579491559	-7.73341274261475	0.000943203864153475	0.000293855206109583	-0.00555028254166245	0.00451462110504508	NaN	0.205843508243561	1.4188266992569	NaN	NaN
1193	92.8688964169478	-6.39390717831556	-7.27886867523193	0.00451462110504508	0.00126787810586393	0.00548864435404539	0.00548864435404539	NaN	-0.443505108356476	2.06817531585693	NaN	NaN
1194	90.2715020101523	-6.39390717831556	-7.21393346786499	-0.00684897974133492	0.00646266713738441	-0.00132951640989631	0.00321592413820326	NaN	-3.04089951515198	2.06817531585693	NaN	NaN
1195	92.2195477407431	-5.74455844250623	-7.86328220367432	-0.00619963090866804	-0.00295288790948689	0.00159255252219737	0.0116574559360743	NaN	-1.09285378456116	2.71752405166626	NaN	NaN
1196	92.2195477407431	-6.0692328104109	-7.6684775352478	-0.00132951640989631	-0.000355493422830477	-0.00782300252467394	-0.00977104809135199	NaN	-1.09285378456116	2.3928496837616	NaN	NaN
1197	92.8688964169478	-6.39390717831556	-7.60354280471802	0.000618529506027699	0.00548864435404539	-0.00360223650932312	0.00418994715437293	NaN	-0.443505108356476	2.06817531585693	NaN	NaN
1198	93.5182450335478	-5.09520994511549	-7.73341274261475	0.00289124972186983	0.00354059832170606	-0.0126931173726916	0.0152288740500808	NaN	0.205843508243561	3.36687254905701	NaN	NaN
1199	93.5182450335478	-7.04325579491559	-7.34380340576172	0.01100810803473	-0.00295288790948689	-0.00782300252467394	0.0106834331527352	NaN	0.205843508243561	1.4188266992569	NaN	NaN
1200	91.5701991241431	-5.74455844250623	-7.34380340576172	0.00906006153672934	0.00516396993771195	-0.0110697457566857	-0.00555028254166245	NaN	-1.74220240116119	2.71752405166626	NaN	NaN
1201	90.920850507543	-4.77053557721082	-7.6684775352478	-0.0117190945893526	0.0100340843200684	-0.0149658378213644	0.00776136433705688	NaN	-2.39155101776123	3.69154691696167	NaN	NaN
1202	90.2715020101523	-4.77053557721082	-7.86328220367432	0.00159255252219737	0.00256657530553639	0.00354059832170606	-0.00230353930965066	NaN	-3.04089951515198	3.69154691696167	NaN	NaN
1203	91.5701991241431	-5.09520994511549	-7.9282169342041	-0.0159398596733809	0.00191722682211548	0.00321592413820326	0.00256657530553639	NaN	-1.74220240116119	3.36687254905701	NaN	NaN
1204	92.2195477407431	-5.09520994511549	-7.99315214157104	-0.00132951640989631	0.00256657530553639	-0.00490093370899558	-0.000355493422830477	NaN	-1.09285378456116	3.36687254905701	NaN	NaN
1205	92.8688964169478	-5.74455844250623	-7.47367286682129	0.00354059832170606	-0.00522560812532902	-0.00392691092565656	-3.08191010844894e-05	NaN	-0.443505108356476	2.71752405166626	NaN	NaN
1206	91.5701991241431	-6.39390717831556	-7.27886867523193	-0.000680167751852423	0.00354059832170606	-0.00652430532500148	-0.00327756232582033	NaN	-1.74220240116119	2.06817531585693	NaN	NaN
1207	94.8169423263525	-6.0692328104109	-7.4087381362915	-0.00327756232582033	-0.00230353930965066	0.000293855206109583	0.00256657530553639	NaN	1.50454080104828	2.3928496837616	NaN	NaN
1208	92.2195477407431	-5.74455844250623	-7.73341274261475	-0.0117190945893526	-0.00360223650932312	0.00678734155371785	0.00418994715437293	NaN	-1.09285378456116	2.71752405166626	NaN	NaN
1209	92.8688964169478	-6.0692328104109	-7.79834747314453	-0.0113944197073579	0.00256657530553639	0.0165275707840919	-0.00165419070981443	NaN	-0.443505108356476	2.3928496837616	NaN	NaN
1210	94.1675936501479	-6.0692328104109	-8.12302207946777	-0.00847235135734081	-0.0256800893694162	0.00256657530553639	0.00159255252219737	NaN	0.855192124843597	2.3928496837616	NaN	NaN
1211	93.5182450335478	-5.74455844250623	-7.60354280471802	-0.00749832857400179	-0.0149658378213644	0.000943203864153475	-0.00717365415766835	NaN	0.205843508243561	2.71752405166626	NaN	NaN
1212	93.5182450335478	-6.39390717831556	-7.27886867523193	-0.00587495695799589	0.00873538758605719	0.00256657530553639	-3.08191010844894e-05	NaN	0.205843508243561	2.06817531585693	NaN	NaN
1213	92.8688964169478	-6.39390717831556	-7.53860807418823	0.00483929552137852	0.000618529506027699	0.00289124972186983	0.00386527273803949	NaN	-0.443505108356476	2.06817531585693	NaN	NaN
1214	92.8688964169478	-5.74455844250623	-7.27886867523193	-0.00327756232582033	-0.00619963090866804	0.00191722682211548	-0.00197886489331722	NaN	-0.443505108356476	2.71752405166626	NaN	NaN
1215	89.6221532743429	-5.09520994511549	-7.79834747314453	-0.00847235135734081	-0.00295288790948689	0.000618529506027699	0.00581331877037883	NaN	-3.6902482509613	3.36687254905701	NaN	NaN
1216	91.5701991241431	-4.77053557721082	-7.79834747314453	-0.00555028254166245	0.000943203864153475	-0.0120437685400248	0.00386527273803949	NaN	-1.74220240116119	3.69154691696167	NaN	NaN
1217	92.8688964169478	-4.44586144772474	-8.25289154052734	0.0145795252174139	0.00776136433705688	-0.0104203969240189	0.00711201597005129	NaN	-0.443505108356476	4.01622104644775	NaN	NaN
1218	92.2195477407431	-6.0692328104109	-7.79834747314453	0.0223717093467712	0.00516396993771195	-0.00555028254166245	0.00970941036939621	NaN	-1.09285378456116	2.3928496837616	NaN	NaN
1219	94.1675936501479	-6.71858142701093	-7.6684775352478	0.00418994715437293	0.00386527273803949	-0.0188619289547205	0.00418994715437293	NaN	0.855192124843597	1.74350106716156	NaN	NaN
1220	92.8688964169478	-6.0692328104109	-7.6684775352478	0.0123068047687411	0.00711201597005129	-0.0110697457566857	0.00159255252219737	NaN	-0.443505108356476	2.3928496837616	NaN	NaN
1221	91.5701991241431	-4.77053557721082	-7.9282169342041	0.00289124972186983	0.00841071270406246	-0.0182125810533762	-0.00132951640989631	NaN	-1.74220240116119	3.69154691696167	NaN	NaN
1222	90.920850507543	-5.09520994511549	-7.86328220367432	-3.08191010844894e-05	0.00354059832170606	-0.00522560812532902	0.00354059832170606	NaN	-2.39155101776123	3.36687254905701	NaN	NaN
1223	94.1675936501479	-5.41988407460157	-7.73341274261475	0.00289124972186983	0.00776136433705688	0.00256657530553639	-0.000355493422830477	NaN	0.855192124843597	3.04219841957092	NaN	NaN
1224	93.5182450335478	-5.74455844250623	-7.73341274261475	-3.08191010844894e-05	-0.00230353930965066	-0.00490093370899558	-3.08191010844894e-05	NaN	0.205843508243561	2.71752405166626	NaN	NaN
1225	92.2195477407431	-5.09520994511549	-7.73341274261475	-0.00360223650932312	-0.00197886489331722	-0.0026282137259841	-0.00425158534198999	NaN	-1.09285378456116	3.36687254905701	NaN	NaN
1226	94.1675936501479	-6.39390717831556	-7.27886867523193	0.000293855206109583	-0.00360223650932312	-0.0139918150380254	-0.00295288790948689	NaN	0.855192124843597	2.06817531585693	NaN	NaN
1227	90.2715020101523	-5.09520994511549	-7.34380340576172	-0.00425158534198999	-0.00132951640989631	0.00581331877037883	-0.00717365415766835	NaN	-3.04089951515198	3.36687254905701	NaN	NaN
1228	92.2195477407431	-5.41988407460157	-7.53860807418823	-0.00977104809135199	-0.00425158534198999	0.00516396993771195	-0.00230353930965066	NaN	-1.09285378456116	3.04219841957092	NaN	NaN
1229	89.6221532743429	-4.1211868414015	-7.86328220367432	-0.0143164889886975	-0.00847235135734081	0.00776136433705688	-0.00717365415766835	NaN	-3.6902482509613	4.340895652771	NaN	NaN
1230	91.5701991241431	-4.77053557721082	-7.79834747314453	-0.00652430532500148	-0.00360223650932312	0.00191722682211548	0.000293855206109583	NaN	-1.74220240116119	3.69154691696167	NaN	NaN
1231	92.2195477407431	-4.77053557721082	-7.99315214157104	-0.0026282137259841	-3.08191010844894e-05	-0.00327756232582033	-0.000355493422830477	NaN	-1.09285378456116	3.69154691696167	NaN	NaN
1232	91.5701991241431	-4.44586144772474	-7.99315214157104	-0.00165419070981443	0.0116574559360743	0.00516396993771195	0.00126787810586393	NaN	-1.74220240116119	4.01622104644775	NaN	NaN
1233	92.2195477407431	-6.0692328104109	-7.6684775352478	-0.0026282137259841	-0.00425158534198999	-0.00587495695799589	0.00483929552137852	NaN	-1.09285378456116	2.3928496837616	NaN	NaN
1234	92.8688964169478	-5.74455844250623	-7.4087381362915	-0.00392691092565656	-0.00132951640989631	0.00159255252219737	-0.00100484199356288	NaN	-0.443505108356476	2.71752405166626	NaN	NaN
1235	89.6221532743429	-5.41988407460157	-8.12302207946777	-0.00847235135734081	0.00516396993771195	0.00126787810586393	-0.000680167751852423	NaN	-3.6902482509613	3.04219841957092	NaN	NaN
1236	92.2195477407431	-6.0692328104109	-7.86328220367432	-0.00132951640989631	0.00191722682211548	-0.0117190945893526	0.0022419011220336	NaN	-1.09285378456116	2.3928496837616	NaN	NaN
1237	92.8688964169478	-6.0692328104109	-7.86328220367432	-0.00360223650932312	0.00354059832170606	-0.00587495695799589	-0.00132951640989631	NaN	-0.443505108356476	2.3928496837616	NaN	NaN
1238	92.8688964169478	-4.77053557721082	-8.31782627105713	0.0149041991680861	0.00711201597005129	-0.0113944197073579	0.0116574559360743	NaN	-0.443505108356476	3.69154691696167	NaN	NaN
1239	94.1675936501479	-5.74455844250623	-7.27886867523193	0.0116574559360743	0.0106834331527352	-0.0117190945893526	0.0162028968334198	NaN	0.855192124843597	2.71752405166626	NaN	NaN
1240	92.2195477407431	-7.04325579491559	-7.27886867523193	0.00678734155371785	0.00451462110504508	-0.0133424662053585	0.00289124972186983	NaN	-1.09285378456116	1.4188266992569	NaN	NaN
1241	92.2195477407431	-5.41988407460157	-7.6684775352478	0.00646266713738441	0.00256657530553639	-0.0107450718060136	-0.000680167751852423	NaN	-1.09285378456116	3.04219841957092	NaN	NaN
1242	90.920850507543	-5.41988407460157	-7.86328220367432	-0.00100484199356288	0.00483929552137852	-0.00230353930965066	-0.00132951640989631	NaN	-2.39155101776123	3.04219841957092	NaN	NaN
1243	92.2195477407431	-6.0692328104109	-7.79834747314453	-0.00457625929266214	0.000943203864153475	-0.00457625929266214	0.00159255252219737	NaN	-1.09285378456116	2.3928496837616	NaN	NaN
1244	92.2195477407431	-5.41988407460157	-7.9282169342041	0.0022419011220336	0.00646266713738441	0.00354059832170606	-0.00230353930965066	NaN	-1.09285378456116	3.04219841957092	NaN	NaN
1245	92.8688964169478	-4.44586144772474	-8.18795680999756	0.00516396993771195	0.00289124972186983	-0.00425158534198999	-0.000355493422830477	NaN	-0.443505108356476	4.01622104644775	NaN	NaN
1246	93.5182450335478	-6.0692328104109	-7.6684775352478	0.000293855206109583	0.00516396993771195	-3.08191010844894e-05	-0.000680167751852423	NaN	0.205843508243561	2.3928496837616	NaN	NaN
1247	92.2195477407431	-6.0692328104109	-7.73341274261475	0.00841071270406246	0.00159255252219737	0.0022419011220336	-0.00490093370899558	NaN	-1.09285378456116	2.3928496837616	NaN	NaN
1248	93.5182450335478	-6.0692328104109	-7.47367286682129	-0.00977104809135199	-0.00425158534198999	0.0142548503354192	-0.00619963090866804	NaN	0.205843508243561	2.3928496837616	NaN	NaN
1249	89.6221532743429	-4.77053557721082	-7.86328220367432	-0.00782300252467394	-0.0026282137259841	0.0116574559360743	-0.000355493422830477	NaN	-3.6902482509613	3.69154691696167	NaN	NaN
1250	90.920850507543	-5.09520994511549	-7.86328220367432	-0.00619963090866804	-0.0120437685400248	0.00581331877037883	-0.00165419070981443	NaN	-2.39155101776123	3.36687254905701	NaN	NaN
1251	91.5701991241431	-4.77053557721082	-7.9282169342041	-0.00425158534198999	-0.00230353930965066	-0.00587495695799589	-0.000355493422830477	NaN	-1.74220240116119	3.69154691696167	NaN	NaN
1252	92.2195477407431	-4.44586144772474	-7.86328220367432	0.00159255252219737	0.00548864435404539	-0.00717365415766835	0.00386527273803949	NaN	-1.09285378456116	4.01622104644775	NaN	NaN
1253	93.5182450335478	-5.74455844250623	-7.60354280471802	0.00451462110504508	0.000943203864153475	0.0022419011220336	0.00776136433705688	NaN	0.205843508243561	2.71752405166626	NaN	NaN
1254	94.1675936501479	-7.36793004361097	-7.21393346786499	-0.00327756232582033	-0.00522560812532902	0.000618529506027699	-0.00392691092565656	NaN	0.855192124843597	1.09415245056152	NaN	NaN
1255	91.5701991241431	-4.1211868414015	-7.79834747314453	-0.00490093370899558	-0.00230353930965066	-0.00197886489331722	-0.00977104809135199	NaN	-1.74220240116119	4.340895652771	NaN	NaN
1256	90.2715020101523	-5.74455844250623	-7.60354280471802	-0.00717365415766835	-0.00197886489331722	0.00126787810586393	0.00256657530553639	NaN	-3.04089951515198	2.71752405166626	NaN	NaN
1257	94.1675936501479	-6.0692328104109	-7.60354280471802	0.00354059832170606	0.00418994715437293	-0.00977104809135199	0.0022419011220336	NaN	0.855192124843597	2.3928496837616	NaN	NaN
1258	92.2195477407431	-4.44586144772474	-7.9282169342041	0.013930176384747	0.012956153601408	-0.0100957229733467	-3.08191010844894e-05	NaN	-1.09285378456116	4.01622104644775	NaN	NaN
1259	92.2195477407431	-5.74455844250623	-7.47367286682129	-0.00684897974133492	0.00321592413820326	-0.00912170019000769	0.0022419011220336	NaN	-1.09285378456116	2.71752405166626	NaN	NaN
1260	94.1675936501479	-6.39390717831556	-7.08406400680542	-0.00100484199356288	-0.000355493422830477	-0.00555028254166245	0.000293855206109583	NaN	0.855192124843597	2.06817531585693	NaN	NaN
1261	92.2195477407431	-6.39390717831556	-7.21393346786499	0.00321592413820326	0.00191722682211548	-0.000680167751852423	-0.0107450718060136	NaN	-1.09285378456116	2.06817531585693	NaN	NaN
1262	92.8688964169478	-6.0692328104109	-7.6684775352478	-0.00392691092565656	0.00516396993771195	-0.00652430532500148	0.00581331877037883	NaN	-0.443505108356476	2.3928496837616	NaN	NaN
1263	92.2195477407431	-6.0692328104109	-7.6684775352478	-0.00327756232582033	0.00906006153672934	0.00289124972186983	0.00873538758605719	NaN	-1.09285378456116	2.3928496837616	NaN	NaN
1264	91.5701991241431	-4.44586144772474	-7.9282169342041	-0.00555028254166245	0.000943203864153475	0.00678734155371785	0.000943203864153475	NaN	-1.74220240116119	4.01622104644775	NaN	NaN
1265	93.5182450335478	-6.0692328104109	-7.9282169342041	0.000943203864153475	0.00191722682211548	-0.00684897974133492	-0.00555028254166245	NaN	0.205843508243561	2.3928496837616	NaN	NaN
1266	93.5182450335478	-5.74455844250623	-7.47367286682129	0.00256657530553639	0.00613799272105098	-0.00425158534198999	0.00711201597005129	NaN	0.205843508243561	2.71752405166626	NaN	NaN
1267	90.920850507543	-5.41988407460157	-7.47367286682129	-0.00490093370899558	0.0022419011220336	0.00711201597005129	-0.00684897974133492	NaN	-2.39155101776123	3.04219841957092	NaN	NaN
1268	92.2195477407431	-6.0692328104109	-7.21393346786499	-0.00977104809135199	-0.00555028254166245	0.0197743140161037	-0.00295288790948689	NaN	-1.09285378456116	2.3928496837616	NaN	NaN
1269	93.5182450335478	-6.0692328104109	-7.99315214157104	-0.0133424662053585	-0.0117190945893526	0.000618529506027699	-0.00295288790948689	NaN	0.205843508243561	2.3928496837616	NaN	NaN
1270	89.6221532743429	-4.44586144772474	-8.25289154052734	-0.0182125810533762	-0.0286021586507559	0.00743668992072344	-0.0104203969240189	NaN	-3.6902482509613	4.01622104644775	NaN	NaN
1271	91.5701991241431	-4.77053557721082	-7.9282169342041	-0.00717365415766835	-0.0113944197073579	-0.0026282137259841	-0.00717365415766835	NaN	-1.74220240116119	3.69154691696167	NaN	NaN
1272	92.2195477407431	-4.44586144772474	-8.31782627105713	0.00256657530553639	0.00289124972186983	-0.00132951640989631	0.00743668992072344	NaN	-1.09285378456116	4.01622104644775	NaN	NaN
1273	92.8688964169478	-5.41988407460157	-7.73341274261475	0.000618529506027699	-0.00295288790948689	-0.00230353930965066	-0.00684897974133492	NaN	-0.443505108356476	3.04219841957092	NaN	NaN
1274	92.2195477407431	-7.36793004361097	-7.34380340576172	-0.00587495695799589	-0.00782300252467394	-0.00165419070981443	0.00256657530553639	NaN	-1.09285378456116	1.09415245056152	NaN	NaN
1275	91.5701991241431	-5.09520994511549	-7.9282169342041	-0.00684897974133492	-0.00165419070981443	0.00386527273803949	0.000618529506027699	NaN	-1.74220240116119	3.36687254905701	NaN	NaN
1276	90.920850507543	-5.41988407460157	-7.9282169342041	-0.0026282137259841	0.00581331877037883	-0.00100484199356288	-0.00879702530801296	NaN	-2.39155101776123	3.04219841957092	NaN	NaN
1277	90.2715020101523	-6.0692328104109	-7.60354280471802	0.00873538758605719	0.00516396993771195	-0.0188619289547205	0.0106834331527352	NaN	-3.04089951515198	2.3928496837616	NaN	NaN
1278	93.5182450335478	-4.77053557721082	-8.05808639526367	-0.0113944197073579	0.0100340843200684	-0.0026282137259841	0.00581331877037883	NaN	0.205843508243561	3.69154691696167	NaN	NaN
1279	91.5701991241431	-4.44586144772474	-8.12302207946777	-0.0110697457566857	0.00581331877037883	-0.021459324285388	0.00126787810586393	NaN	-1.74220240116119	4.01622104644775	NaN	NaN
1280	92.8688964169478	-5.74455844250623	-7.34380340576172	0.012956153601408	0.0123068047687411	-0.00847235135734081	-0.00295288790948689	NaN	-0.443505108356476	2.71752405166626	NaN	NaN
1281	92.8688964169478	-7.04325579491559	-7.4087381362915	0.00418994715437293	-0.00327756232582033	-0.00555028254166245	0.00548864435404539	NaN	-0.443505108356476	1.4188266992569	NaN	NaN
1282	92.2195477407431	-4.77053557721082	-7.73341274261475	0.00711201597005129	0.00776136433705688	-0.0120437685400248	-0.00230353930965066	NaN	-1.09285378456116	3.69154691696167	NaN	NaN
1283	88.3234560411429	-4.77053557721082	-7.73341274261475	-0.00490093370899558	0.00354059832170606	0.00191722682211548	0.000293855206109583	NaN	-4.98894548416138	3.69154691696167	NaN	NaN
1284	90.920850507543	-4.77053557721082	-7.79834747314453	0.000943203864153475	-0.00100484199356288	-0.00749832857400179	0.000293855206109583	NaN	-2.39155101776123	3.69154691696167	NaN	NaN
1285	92.8688964169478	-5.41988407460157	-7.47367286682129	0.00451462110504508	-0.00457625929266214	-0.00132951640989631	-0.00360223650932312	NaN	-0.443505108356476	3.04219841957092	NaN	NaN
1286	90.2715020101523	-4.77053557721082	-7.34380340576172	-0.00425158534198999	0.00256657530553639	-0.00197886489331722	-0.00555028254166245	NaN	-3.04089951515198	3.69154691696167	NaN	NaN
1287	92.8688964169478	-6.0692328104109	-7.4087381362915	0.000943203864153475	0.00873538758605719	0.00126787810586393	0.00354059832170606	NaN	-0.443505108356476	2.3928496837616	NaN	NaN
1288	91.5701991241431	-5.09520994511549	-7.14899873733521	-0.00782300252467394	-0.00587495695799589	0.0155535480007529	-0.00749832857400179	NaN	-1.74220240116119	3.36687254905701	NaN	NaN
1289	92.8688964169478	-5.41988407460157	-7.60354280471802	-0.0169138833880424	0.00191722682211548	0.013930176384747	0.000293855206109583	NaN	-0.443505108356476	3.04219841957092	NaN	NaN
1290	90.2715020101523	-6.0692328104109	-7.73341274261475	-0.0195112787187099	-0.00522560812532902	0.000293855206109583	-0.000355493422830477	NaN	-3.04089951515198	2.3928496837616	NaN	NaN
1291	93.5182450335478	-5.41988407460157	-7.9282169342041	-0.00749832857400179	-0.00652430532500148	0.00321592413820326	-0.0143164889886975	NaN	0.205843508243561	3.04219841957092	NaN	NaN
1292	92.2195477407431	-5.74455844250623	-8.12302207946777	0.00191722682211548	0.00841071270406246	-0.00619963090866804	0.00126787810586393	NaN	-1.09285378456116	2.71752405166626	NaN	NaN
1293	92.8688964169478	-6.0692328104109	-7.60354280471802	-0.00522560812532902	0.00418994715437293	0.00418994715437293	0.000293855206109583	NaN	-0.443505108356476	2.3928496837616	NaN	NaN
1294	90.920850507543	-5.41988407460157	-7.60354280471802	-0.00165419070981443	-0.0110697457566857	-0.000680167751852423	0.00613799272105098	NaN	-2.39155101776123	3.04219841957092	NaN	NaN
1295	90.920850507543	-4.77053557721082	-7.79834747314453	-0.00197886489331722	-0.00392691092565656	-0.00392691092565656	-0.00132951640989631	NaN	-2.39155101776123	3.69154691696167	NaN	NaN
1296	92.2195477407431	-6.0692328104109	-7.60354280471802	-3.08191010844894e-05	-0.00295288790948689	0.000293855206109583	-0.00100484199356288	NaN	-1.09285378456116	2.3928496837616	NaN	NaN
1297	90.2715020101523	-4.1211868414015	-8.12302207946777	-0.00522560812532902	0.00711201597005129	-0.0126931173726916	0.00159255252219737	NaN	-3.04089951515198	4.340895652771	NaN	NaN
1298	92.8688964169478	-5.41988407460157	-7.9282169342041	0.00711201597005129	0.00711201597005129	-0.00327756232582033	0.00451462110504508	NaN	-0.443505108356476	3.04219841957092	NaN	NaN
1299	90.920850507543	-5.09520994511549	-8.12302207946777	0.0275664981454611	0.00126787810586393	-0.0156151866540313	0.00776136433705688	NaN	-2.39155101776123	3.36687254905701	NaN	NaN
1300	91.5701991241431	-4.1211868414015	-7.73341274261475	0.0145795252174139	0.00808603875339031	-0.00295288790948689	-0.0026282137259841	NaN	-1.74220240116119	4.340895652771	NaN	NaN
1301	92.2195477407431	-5.74455844250623	-7.47367286682129	-0.000680167751852423	-0.00490093370899558	-0.00749832857400179	-0.000680167751852423	NaN	-1.09285378456116	2.71752405166626	NaN	NaN
1302	92.2195477407431	-5.09520994511549	-7.53860807418823	0.000618529506027699	0.00873538758605719	-0.00425158534198999	0.00191722682211548	NaN	-1.09285378456116	3.36687254905701	NaN	NaN
1303	88.9728047769522	-4.44586144772474	-7.9282169342041	0.00516396993771195	-0.00165419070981443	-0.00132951640989631	-3.08191010844894e-05	NaN	-4.33959674835205	4.01622104644775	NaN	NaN
1304	92.8688964169478	-5.09520994511549	-7.79834747314453	-0.00392691092565656	-0.000680167751852423	0.00126787810586393	-0.00295288790948689	NaN	-0.443505108356476	3.36687254905701	NaN	NaN
1305	94.1675936501479	-5.74455844250623	-7.73341274261475	-0.0026282137259841	0.00159255252219737	-0.000680167751852423	-0.00652430532500148	NaN	0.855192124843597	2.71752405166626	NaN	NaN
1306	91.5701991241431	-4.1211868414015	-7.86328220367432	0.000943203864153475	-0.00165419070981443	-0.00879702530801296	-0.00684897974133492	NaN	-1.74220240116119	4.340895652771	NaN	NaN
1307	92.8688964169478	-6.0692328104109	-7.27886867523193	0.00126787810586393	0.0022419011220336	0.00191722682211548	-0.00327756232582033	NaN	-0.443505108356476	2.3928496837616	NaN	NaN
1308	92.2195477407431	-5.74455844250623	-7.47367286682129	-0.0026282137259841	-0.00814767740666866	0.0171769186854362	-0.00684897974133492	NaN	-1.09285378456116	2.71752405166626	NaN	NaN
1309	92.2195477407431	-5.74455844250623	-7.60354280471802	-0.0149658378213644	-0.00879702530801296	0.00711201597005129	-0.00230353930965066	NaN	-1.09285378456116	2.71752405166626	NaN	NaN
1310	90.2715020101523	-5.09520994511549	-7.4087381362915	-0.0208099745213985	-0.0100957229733467	-3.08191010844894e-05	-0.000680167751852423	NaN	-3.04089951515198	3.36687254905701	NaN	NaN
1311	93.5182450335478	-5.41988407460157	-7.60354280471802	-0.00782300252467394	-0.0026282137259841	0.000293855206109583	-0.00295288790948689	NaN	0.205843508243561	3.04219841957092	NaN	NaN
1312	92.2195477407431	-4.77053557721082	-7.73341274261475	0.000618529506027699	0.0022419011220336	-0.00587495695799589	0.00548864435404539	NaN	-1.09285378456116	3.69154691696167	NaN	NaN
1313	93.5182450335478	-5.74455844250623	-7.34380340576172	-0.00555028254166245	0.00581331877037883	0.00256657530553639	0.00548864435404539	NaN	0.205843508243561	2.71752405166626	NaN	NaN
1314	90.920850507543	-5.09520994511549	-7.73341274261475	0.0103587592020631	-3.08191010844894e-05	0.00548864435404539	0.00191722682211548	NaN	-2.39155101776123	3.36687254905701	NaN	NaN
1315	92.2195477407431	-6.39390717831556	-7.47367286682129	-0.0110697457566857	-0.00847235135734081	0.00191722682211548	0.00289124972186983	NaN	-1.09285378456116	2.06817531585693	NaN	NaN
1316	90.2715020101523	-4.1211868414015	-7.60354280471802	0.00581331877037883	-0.00295288790948689	-0.00879702530801296	0.0022419011220336	NaN	-3.04089951515198	4.340895652771	NaN	NaN
1317	87.6741073053335	-4.77053557721082	-7.9282169342041	-0.00197886489331722	0.011982130818069	-0.00944637414067984	0.00776136433705688	NaN	-5.6382942199707	3.69154691696167	NaN	NaN
1318	92.2195477407431	-5.09520994511549	-7.53860807418823	0.0207483377307653	0.00646266713738441	-0.0026282137259841	0.0106834331527352	NaN	-1.09285378456116	3.36687254905701	NaN	NaN
1319	91.5701991241431	-4.44586144772474	-7.86328220367432	0.00808603875339031	0.0142548503354192	-0.0136671401560307	0.00646266713738441	NaN	-1.74220240116119	4.01622104644775	NaN	NaN
1320	90.920850507543	-4.77053557721082	-7.6684775352478	0.00581331877037883	0.00841071270406246	-0.00912170019000769	0.00418994715437293	NaN	-2.39155101776123	3.69154691696167	NaN	NaN
1321	91.5701991241431	-4.77053557721082	-7.47367286682129	0.00938473641872406	0.00321592413820326	-0.00814767740666866	0.0022419011220336	NaN	-1.74220240116119	3.69154691696167	NaN	NaN
1322	91.5701991241431	-5.41988407460157	-7.60354280471802	0.0103587592020631	0.00938473641872406	-0.00100484199356288	0.00548864435404539	NaN	-1.74220240116119	3.04219841957092	NaN	NaN
1323	90.2715020101523	-4.1211868414015	-8.18795680999756	0.00191722682211548	-0.000355493422830477	0.00776136433705688	0.00711201597005129	NaN	-3.04089951515198	4.340895652771	NaN	NaN
1324	90.2715020101523	-5.41988407460157	-7.79834747314453	-0.0110697457566857	0.00581331877037883	-0.00652430532500148	0.00256657530553639	NaN	-3.04089951515198	3.04219841957092	NaN	NaN
1325	90.2715020101523	-4.44586144772474	-7.6684775352478	-0.00165419070981443	0.00451462110504508	-0.00490093370899558	0.00126787810586393	NaN	-3.04089951515198	4.01622104644775	NaN	NaN
1326	92.2195477407431	-5.74455844250623	-7.9282169342041	0.000293855206109583	0.00613799272105098	0.00256657530553639	-0.00522560812532902	NaN	-1.09285378456116	2.71752405166626	NaN	NaN
1327	92.2195477407431	-5.74455844250623	-7.34380340576172	-0.00100484199356288	0.00386527273803949	0.00256657530553639	0.0022419011220336	NaN	-1.09285378456116	2.71752405166626	NaN	NaN
1328	90.920850507543	-5.41988407460157	-7.34380340576172	-0.00782300252467394	-0.0100957229733467	0.0132808275520802	-0.00230353930965066	NaN	-2.39155101776123	3.04219841957092	NaN	NaN
1329	92.2195477407431	-5.74455844250623	-7.47367286682129	-0.00230353930965066	-0.0117190945893526	0.0113327819854021	-0.00587495695799589	NaN	-1.09285378456116	2.71752405166626	NaN	NaN
1330	90.920850507543	-5.41988407460157	-7.6684775352478	-0.0159398596733809	-0.00230353930965066	0.00548864435404539	-0.00295288790948689	NaN	-2.39155101776123	3.04219841957092	NaN	NaN
1331	90.920850507543	-5.74455844250623	-7.86328220367432	-0.00717365415766835	-0.000680167751852423	-0.00684897974133492	0.00126787810586393	NaN	-2.39155101776123	2.71752405166626	NaN	NaN
1332	92.2195477407431	-5.41988407460157	-7.6684775352478	0.00126787810586393	0.00418994715437293	0.000293855206109583	0.00159255252219737	NaN	-1.09285378456116	3.04219841957092	NaN	NaN
1333	92.2195477407431	-5.41988407460157	-7.86328220367432	0.00516396993771195	0.00126787810586393	0.000618529506027699	0.00321592413820326	NaN	-1.09285378456116	3.04219841957092	NaN	NaN
1334	90.2715020101523	-4.77053557721082	-7.6684775352478	-0.00457625929266214	-0.00230353930965066	-0.00717365415766835	0.0116574559360743	NaN	-3.04089951515198	3.69154691696167	NaN	NaN
1335	92.2195477407431	-6.71858142701093	-7.6684775352478	-0.00295288790948689	-0.0113944197073579	0.000618529506027699	-0.000355493422830477	NaN	-1.09285378456116	1.74350106716156	NaN	NaN
1336	90.920850507543	-4.44586144772474	-7.60354280471802	0.00613799272105098	0.00256657530553639	-0.00425158534198999	-0.0026282137259841	NaN	-2.39155101776123	4.01622104644775	NaN	NaN
1337	88.3234560411429	-4.77053557721082	-7.73341274261475	0.00321592413820326	0.00841071270406246	-0.00555028254166245	0.00321592413820326	NaN	-4.98894548416138	3.69154691696167	NaN	NaN
1338	92.2195477407431	-5.41988407460157	-7.73341274261475	0.00289124972186983	0.00841071270406246	-0.00782300252467394	0.000943203864153475	NaN	-1.09285378456116	3.04219841957092	NaN	NaN
1339	92.8688964169478	-5.41988407460157	-7.9282169342041	0.013930176384747	0.00646266713738441	-0.00522560812532902	0.0113327819854021	NaN	-0.443505108356476	3.04219841957092	NaN	NaN
1340	92.2195477407431	-4.77053557721082	-7.73341274261475	0.00354059832170606	0.00938473641872406	-0.0126931173726916	0.00581331877037883	NaN	-1.09285378456116	3.69154691696167	NaN	NaN
1341	91.5701991241431	-4.77053557721082	-7.34380340576172	-0.00197886489331722	-0.000680167751852423	-0.0126931173726916	-0.00360223650932312	NaN	-1.74220240116119	3.69154691696167	NaN	NaN
1342	91.5701991241431	-5.74455844250623	-7.73341274261475	0.000943203864153475	0.00354059832170606	-0.00327756232582033	0.00516396993771195	NaN	-1.74220240116119	2.71752405166626	NaN	NaN
1343	92.8688964169478	-5.41988407460157	-7.79834747314453	0.00159255252219737	0.00906006153672934	0.00646266713738441	0.00548864435404539	NaN	-0.443505108356476	3.04219841957092	NaN	NaN
1344	89.6221532743429	-5.74455844250623	-7.6684775352478	-0.0143164889886975	-0.00360223650932312	-0.00392691092565656	-0.00197886489331722	NaN	-3.6902482509613	2.71752405166626	NaN	NaN
1345	89.6221532743429	-4.1211868414015	-7.86328220367432	-0.00327756232582033	0.00354059832170606	-0.00814767740666866	-0.00360223650932312	NaN	-3.6902482509613	4.340895652771	NaN	NaN
1346	92.8688964169478	-5.74455844250623	-7.60354280471802	0.0022419011220336	0.00289124972186983	-0.00295288790948689	0.0022419011220336	NaN	-0.443505108356476	2.71752405166626	NaN	NaN
1347	90.2715020101523	-5.74455844250623	-7.34380340576172	0.0100340843200684	0.00581331877037883	0.00613799272105098	-0.00522560812532902	NaN	-3.04089951515198	2.71752405166626	NaN	NaN
1348	90.920850507543	-5.41988407460157	-7.60354280471802	-0.0113944197073579	-0.00490093370899558	0.00581331877037883	0.0100340843200684	NaN	-2.39155101776123	3.04219841957092	NaN	NaN
1349	92.2195477407431	-5.41988407460157	-7.6684775352478	-0.00295288790948689	-0.0117190945893526	0.00776136433705688	-0.0026282137259841	NaN	-1.09285378456116	3.04219841957092	NaN	NaN
1350	92.8688964169478	-4.77053557721082	-7.86328220367432	-0.0136671401560307	-0.00749832857400179	0.0171769186854362	-0.0104203969240189	NaN	-0.443505108356476	3.69154691696167	NaN	NaN
1351	90.2715020101523	-5.41988407460157	-7.73341274261475	-0.00944637414067984	-0.00879702530801296	-0.0026282137259841	-0.00100484199356288	NaN	-3.04089951515198	3.04219841957092	NaN	NaN
1352	92.8688964169478	-5.41988407460157	-7.53860807418823	0.00256657530553639	0.00743668992072344	-0.00912170019000769	0.00873538758605719	NaN	-0.443505108356476	3.04219841957092	NaN	NaN
1353	90.920850507543	-4.77053557721082	-7.73341274261475	-0.00100484199356288	-0.00100484199356288	0.00516396993771195	0.000943203864153475	NaN	-2.39155101776123	3.69154691696167	NaN	NaN
1354	92.2195477407431	-4.1211868414015	-7.79834747314453	0.0100340843200684	-0.00944637414067984	0.00743668992072344	0.00321592413820326	NaN	-1.09285378456116	4.340895652771	NaN	NaN
1355	93.5182450335478	-7.04325579491559	-7.53860807418823	-0.00100484199356288	-0.00490093370899558	-0.000680167751852423	-0.00295288790948689	NaN	0.205843508243561	1.4188266992569	NaN	NaN
1356	91.5701991241431	-4.44586144772474	-7.79834747314453	-0.00230353930965066	-3.08191010844894e-05	-3.08191010844894e-05	-3.08191010844894e-05	NaN	-1.74220240116119	4.01622104644775	NaN	NaN
1357	90.2715020101523	-4.44586144772474	-8.12302207946777	0.00386527273803949	0.0100340843200684	-0.0152905117720366	0.00354059832170606	NaN	-3.04089951515198	4.01622104644775	NaN	NaN
1358	90.2715020101523	-5.41988407460157	-7.79834747314453	-0.000680167751852423	0.00613799272105098	-0.00457625929266214	0.0106834331527352	NaN	-3.04089951515198	3.04219841957092	NaN	NaN
1359	93.5182450335478	-5.41988407460157	-7.9282169342041	0.0288651939481497	0.0100340843200684	-0.00684897974133492	0.00906006153672934	NaN	0.205843508243561	3.04219841957092	NaN	NaN
1360	92.8688964169478	-5.41988407460157	-7.79834747314453	0.00613799272105098	0.00386527273803949	-0.0195112787187099	0.000943203864153475	NaN	-0.443505108356476	3.04219841957092	NaN	NaN
1361	93.5182450335478	-4.77053557721082	-7.53860807418823	0.00159255252219737	0.00613799272105098	-0.0165892094373703	-0.00230353930965066	NaN	0.205843508243561	3.69154691696167	NaN	NaN
1362	93.5182450335478	-6.39390717831556	-7.21393346786499	0.00289124972186983	-0.00327756232582033	-0.00457625929266214	0.00678734155371785	NaN	0.205843508243561	2.06817531585693	NaN	NaN
1363	92.2195477407431	-5.74455844250623	-7.53860807418823	0.00386527273803949	0.0022419011220336	0.000293855206109583	0.00516396993771195	NaN	-1.09285378456116	2.71752405166626	NaN	NaN
1364	90.2715020101523	-4.77053557721082	-7.4087381362915	-0.00847235135734081	0.000943203864153475	-0.00295288790948689	0.00581331877037883	NaN	-3.04089951515198	3.69154691696167	NaN	NaN
1365	90.920850507543	-4.1211868414015	-7.79834747314453	-0.00814767740666866	0.00321592413820326	-0.00295288790948689	-0.00847235135734081	NaN	-2.39155101776123	4.340895652771	NaN	NaN
1366	92.2195477407431	-5.41988407460157	-7.99315214157104	0.00126787810586393	0.00451462110504508	-0.00684897974133492	-0.0026282137259841	NaN	-1.09285378456116	3.04219841957092	NaN	NaN
1367	91.5701991241431	-4.44586144772474	-7.86328220367432	-0.00132951640989631	0.00386527273803949	-0.00717365415766835	0.000943203864153475	NaN	-1.74220240116119	4.01622104644775	NaN	NaN
1368	92.2195477407431	-4.77053557721082	-7.73341274261475	-0.00912170019000769	-0.00522560812532902	0.01100810803473	-0.00295288790948689	NaN	-1.09285378456116	3.69154691696167	NaN	NaN
1369	91.5701991241431	-5.74455844250623	-7.60354280471802	-0.0117190945893526	-0.0152905117720366	0.0145795252174139	0.00159255252219737	NaN	-1.74220240116119	2.71752405166626	NaN	NaN
1370	91.5701991241431	-5.74455844250623	-7.86328220367432	-0.0107450718060136	-0.0198359526693821	0.00256657530553639	0.000618529506027699	NaN	-1.74220240116119	2.71752405166626	NaN	NaN
1371	90.2715020101523	-5.41988407460157	-7.60354280471802	-0.0152905117720366	-0.000355493422830477	0.00906006153672934	-0.00782300252467394	NaN	-3.04089951515198	3.04219841957092	NaN	NaN
1372	92.2195477407431	-5.09520994511549	-7.60354280471802	-0.00555028254166245	0.00354059832170606	0.000943203864153475	0.00289124972186983	NaN	-1.09285378456116	3.36687254905701	NaN	NaN
1373	92.2195477407431	-4.44586144772474	-7.86328220367432	-3.08191010844894e-05	0.0103587592020631	-0.00457625929266214	0.00191722682211548	NaN	-1.09285378456116	4.01622104644775	NaN	NaN
1374	90.920850507543	-4.1211868414015	-7.6684775352478	-0.00230353930965066	-0.00912170019000769	0.00256657530553639	0.00159255252219737	NaN	-2.39155101776123	4.340895652771	NaN	NaN
1375	92.2195477407431	-6.39390717831556	-7.4087381362915	-0.00425158534198999	-0.00165419070981443	-0.0110697457566857	-0.00522560812532902	NaN	-1.09285378456116	2.06817531585693	NaN	NaN
1376	93.5182450335478	-5.09520994511549	-7.86328220367432	-0.00847235135734081	0.00289124972186983	-0.00749832857400179	0.00321592413820326	NaN	0.205843508243561	3.36687254905701	NaN	NaN
1377	92.8688964169478	-6.0692328104109	-7.99315214157104	0.00418994715437293	0.00646266713738441	-0.00684897974133492	0.00386527273803949	NaN	-0.443505108356476	2.3928496837616	NaN	NaN
1378	89.6221532743429	-4.77053557721082	-7.73341274261475	-0.00392691092565656	0.00808603875339031	-0.00230353930965066	0.00256657530553639	NaN	-3.6902482509613	3.69154691696167	NaN	NaN
1379	93.5182450335478	-6.0692328104109	-7.47367286682129	0.0100340843200684	0.00646266713738441	-0.00425158534198999	0.00678734155371785	NaN	0.205843508243561	2.3928496837616	NaN	NaN
1380	93.5182450335478	-5.41988407460157	-7.99315214157104	0.0149041991680861	0.00548864435404539	-0.017887907102704	-0.00392691092565656	NaN	0.205843508243561	3.04219841957092	NaN	NaN
1381	92.8688964169478	-6.0692328104109	-7.60354280471802	0.0165275707840919	0.00711201597005129	-0.0100957229733467	-0.00197886489331722	NaN	-0.443505108356476	2.3928496837616	NaN	NaN
1382	92.8688964169478	-7.04325579491559	-7.14899873733521	0.00289124972186983	-0.00522560812532902	-0.00165419070981443	-0.00360223650932312	NaN	-0.443505108356476	1.4188266992569	NaN	NaN
1383	90.920850507543	-6.0692328104109	-7.6684775352478	-0.0165892094373703	0.00289124972186983	0.00451462110504508	-0.00295288790948689	NaN	-2.39155101776123	2.3928496837616	NaN	NaN
1384	88.3234560411429	-4.44586144772474	-7.73341274261475	0.00938473641872406	0.0022419011220336	0.00451462110504508	0.000618529506027699	NaN	-4.98894548416138	4.01622104644775	NaN	NaN
1385	91.5701991241431	-5.74455844250623	-7.60354280471802	-0.00717365415766835	0.000293855206109583	-0.00652430532500148	-0.00327756232582033	NaN	-1.74220240116119	2.71752405166626	NaN	NaN
1386	90.2715020101523	-4.44586144772474	-7.86328220367432	-0.00100484199356288	0.00613799272105098	-0.00132951640989631	-0.00912170019000769	NaN	-3.04089951515198	4.01622104644775	NaN	NaN
1387	91.5701991241431	-5.09520994511549	-7.79834747314453	0.0100340843200684	0.000943203864153475	-0.00295288790948689	-0.00100484199356288	NaN	-1.74220240116119	3.36687254905701	NaN	NaN
1388	93.5182450335478	-6.0692328104109	-7.47367286682129	-0.00425158534198999	0.00581331877037883	0.00841071270406246	-0.00457625929266214	NaN	0.205843508243561	2.3928496837616	NaN	NaN
1389	90.920850507543	-5.74455844250623	-7.47367286682129	-0.00587495695799589	-0.0480826161801815	0.00418994715437293	-0.0107450718060136	NaN	-2.39155101776123	2.71752405166626	NaN	NaN
1390	90.2715020101523	-5.41988407460157	-8.05808639526367	-0.0026282137259841	-0.00392691092565656	0.0022419011220336	-0.00814767740666866	NaN	-3.04089951515198	3.04219841957092	NaN	NaN
1391	88.9728047769522	-5.74455844250623	-7.99315214157104	-0.0113944197073579	-0.00457625929266214	0.00418994715437293	0.000293855206109583	NaN	-4.33959674835205	2.71752405166626	NaN	NaN
1392	91.5701991241431	-5.41988407460157	-7.99315214157104	-0.00197886489331722	0.00841071270406246	-0.00360223650932312	-0.000355493422830477	NaN	-1.74220240116119	3.04219841957092	NaN	NaN
1393	90.2715020101523	-4.77053557721082	-7.73341274261475	-0.00230353930965066	0.00289124972186983	-0.00197886489331722	0.00483929552137852	NaN	-3.04089951515198	3.69154691696167	NaN	NaN
1394	92.8688964169478	-6.0692328104109	-7.99315214157104	-0.00230353930965066	-0.00197886489331722	0.00289124972186983	0.00613799272105098	NaN	-0.443505108356476	2.3928496837616	NaN	NaN
1395	91.5701991241431	-6.0692328104109	-7.4087381362915	-0.00132951640989631	0.000618529506027699	-0.00749832857400179	0.00126787810586393	NaN	-1.74220240116119	2.3928496837616	NaN	NaN
1396	90.920850507543	-6.0692328104109	-7.73341274261475	-0.00360223650932312	-0.000680167751852423	-0.0107450718060136	-0.00425158534198999	NaN	-2.39155101776123	2.3928496837616	NaN	NaN
1397	92.8688964169478	-6.71858142701093	-7.79834747314453	0.00289124972186983	0.012956153601408	-0.00360223650932312	0.00548864435404539	NaN	-0.443505108356476	1.74350106716156	NaN	NaN
1398	88.9728047769522	-4.77053557721082	-7.79834747314453	0.000943203864153475	0.012956153601408	-0.0107450718060136	0.00516396993771195	NaN	-4.33959674835205	3.69154691696167	NaN	NaN
1399	92.2195477407431	-6.39390717831556	-7.53860807418823	-0.0113944197073579	0.0106834331527352	0.00354059832170606	0.00159255252219737	NaN	-1.09285378456116	2.06817531585693	NaN	NaN
1400	93.5182450335478	-6.71858142701093	-7.6684775352478	0.0181509424000978	0.00938473641872406	-0.0133424662053585	-0.00360223650932312	NaN	0.205843508243561	1.74350106716156	NaN	NaN
1401	94.1675936501479	-6.0692328104109	-7.60354280471802	-0.00360223650932312	0.00678734155371785	-0.00879702530801296	-0.00197886489331722	NaN	0.855192124843597	2.3928496837616	NaN	NaN
1402	92.8688964169478	-7.69260435191099	-7.27886867523193	0.000618529506027699	-0.00392691092565656	-0.00360223650932312	0.000618529506027699	NaN	-0.443505108356476	0.769478142261505	NaN	NaN
1403	92.2195477407431	-5.41988407460157	-7.99315214157104	0.00418994715437293	0.00678734155371785	0.00516396993771195	0.000618529506027699	NaN	-1.09285378456116	3.04219841957092	NaN	NaN
1404	88.9728047769522	-4.44586144772474	-8.12302207946777	-0.00977104809135199	-0.00165419070981443	-0.00360223650932312	0.0022419011220336	NaN	-4.33959674835205	4.01622104644775	NaN	NaN
1405	92.8688964169478	-6.0692328104109	-7.53860807418823	-0.00392691092565656	-0.0026282137259841	-0.00782300252467394	-0.00425158534198999	NaN	-0.443505108356476	2.3928496837616	NaN	NaN
1406	91.5701991241431	-5.74455844250623	-7.79834747314453	-0.00425158534198999	0.00256657530553639	-0.00555028254166245	0.000293855206109583	NaN	-1.74220240116119	2.71752405166626	NaN	NaN
1407	91.5701991241431	-5.09520994511549	-7.86328220367432	-0.00295288790948689	0.00418994715437293	0.00743668992072344	0.00159255252219737	NaN	-1.74220240116119	3.36687254905701	NaN	NaN
1408	92.8688964169478	-6.71858142701093	-7.27886867523193	-0.00457625929266214	-0.00555028254166245	0.0103587592020631	-0.00717365415766835	NaN	-0.443505108356476	1.74350106716156	NaN	NaN
1409	92.2195477407431	-6.0692328104109	-7.27886867523193	-0.00652430532500148	-0.00912170019000769	0.00613799272105098	-0.0026282137259841	NaN	-1.09285378456116	2.3928496837616	NaN	NaN
1410	90.920850507543	-5.09520994511549	-7.86328220367432	-0.00652430532500148	-0.00847235135734081	0.00581331877037883	-0.0117190945893526	NaN	-2.39155101776123	3.36687254905701	NaN	NaN
1411	89.6221532743429	-5.41988407460157	-7.79834747314453	-0.0113944197073579	-0.00100484199356288	-0.000680167751852423	-0.00425158534198999	NaN	-3.6902482509613	3.04219841957092	NaN	NaN
1412	92.2195477407431	-5.09520994511549	-8.05808639526367	0.00516396993771195	0.00159255252219737	-0.00132951640989631	-0.00814767740666866	NaN	-1.09285378456116	3.36687254905701	NaN	NaN
1413	89.6221532743429	-5.09520994511549	-7.99315214157104	-0.00295288790948689	0.00483929552137852	0.00581331877037883	0.00418994715437293	NaN	-3.6902482509613	3.36687254905701	NaN	NaN
1414	93.5182450335478	-6.71858142701093	-7.4087381362915	0.00126787810586393	0.0022419011220336	-0.00749832857400179	-3.08191010844894e-05	NaN	0.205843508243561	1.74350106716156	NaN	NaN
1415	92.8688964169478	-6.71858142701093	-7.47367286682129	-3.08191010844894e-05	-0.00717365415766835	-0.00360223650932312	-0.00392691092565656	NaN	-0.443505108356476	1.74350106716156	NaN	NaN
1416	90.920850507543	-5.74455844250623	-7.47367286682129	-0.00619963090866804	0.00159255252219737	0.000943203864153475	0.00159255252219737	NaN	-2.39155101776123	2.71752405166626	NaN	NaN
1417	92.2195477407431	-6.39390717831556	-7.60354280471802	0.00191722682211548	0.00386527273803949	-0.0146411629393697	0.00938473641872406	NaN	-1.09285378456116	2.06817531585693	NaN	NaN
1418	88.9728047769522	-5.41988407460157	-7.99315214157104	0.0217223595827818	0.0106834331527352	-0.0149658378213644	0.00321592413820326	NaN	-4.33959674835205	3.04219841957092	NaN	NaN
1419	90.2715020101523	-5.74455844250623	-7.86328220367432	-0.000680167751852423	0.00873538758605719	-0.00749832857400179	0.0155535480007529	NaN	-3.04089951515198	2.71752405166626	NaN	NaN
1420	92.2195477407431	-6.39390717831556	-7.60354280471802	0.0230210572481155	0.0162028968334198	-0.0237320438027382	0.00483929552137852	NaN	-1.09285378456116	2.06817531585693	NaN	NaN
1421	91.5701991241431	-5.74455844250623	-7.47367286682129	-0.00132951640989631	0.0145795252174139	-0.0104203969240189	-0.0143164889886975	NaN	-1.74220240116119	2.71752405166626	NaN	NaN
1422	90.2715020101523	-6.0692328104109	-7.34380340576172	0.00191722682211548	-0.0026282137259841	-0.00847235135734081	0.00354059832170606	NaN	-3.04089951515198	2.3928496837616	NaN	NaN
1423	92.2195477407431	-5.74455844250623	-7.47367286682129	0.00938473641872406	0.00354059832170606	-0.00457625929266214	0.00613799272105098	NaN	-1.09285378456116	2.71752405166626	NaN	NaN
1424	90.920850507543	-6.71858142701093	-7.79834747314453	-0.00132951640989631	0.00289124972186983	0.000943203864153475	-0.00684897974133492	NaN	-2.39155101776123	1.74350106716156	NaN	NaN
1425	91.5701991241431	-6.39390717831556	-7.6684775352478	-0.00555028254166245	0.00289124972186983	-0.00684897974133492	-0.00490093370899558	NaN	-1.74220240116119	2.06817531585693	NaN	NaN
1426	92.8688964169478	-5.41988407460157	-7.9282169342041	-0.00230353930965066	0.0113327819854021	-0.0133424662053585	-0.00879702530801296	NaN	-0.443505108356476	3.04219841957092	NaN	NaN
1427	92.2195477407431	-4.77053557721082	-7.9282169342041	0.00581331877037883	0.00126787810586393	0.00483929552137852	-0.00425158534198999	NaN	-1.09285378456116	3.69154691696167	NaN	NaN
1428	92.2195477407431	-6.39390717831556	-7.34380340576172	-0.00749832857400179	-0.00327756232582033	0.00938473641872406	-0.00587495695799589	NaN	-1.09285378456116	2.06817531585693	NaN	NaN
1429	93.5182450335478	-7.69260435191099	-7.14899873733521	-0.00879702530801296	-0.00587495695799589	0.00516396993771195	-0.00782300252467394	NaN	0.205843508243561	0.769478142261505	NaN	NaN
1430	90.2715020101523	-5.09520994511549	-7.60354280471802	-0.00197886489331722	-0.0123684434220195	0.00906006153672934	-0.0107450718060136	NaN	-3.04089951515198	3.36687254905701	NaN	NaN
1431	87.6741073053335	-5.41988407460157	-7.86328220367432	-0.0123684434220195	-0.0026282137259841	-0.00327756232582033	0.000293855206109583	NaN	-5.6382942199707	3.04219841957092	NaN	NaN
1432	91.5701991241431	-5.09520994511549	-8.18795680999756	0.00613799272105098	-0.00295288790948689	0.00159255252219737	-0.00100484199356288	NaN	-1.74220240116119	3.36687254905701	NaN	NaN
1433	90.920850507543	-5.09520994511549	-7.99315214157104	0.00321592413820326	-0.00457625929266214	-0.000355493422830477	-0.00587495695799589	NaN	-2.39155101776123	3.36687254905701	NaN	NaN
1434	92.8688964169478	-6.0692328104109	-7.79834747314453	0.00354059832170606	-0.00132951640989631	0.000943203864153475	-0.00392691092565656	NaN	-0.443505108356476	2.3928496837616	NaN	NaN
1435	92.8688964169478	-5.74455844250623	-7.60354280471802	-0.00295288790948689	-0.00165419070981443	-0.00392691092565656	-0.00684897974133492	NaN	-0.443505108356476	2.71752405166626	NaN	NaN
1436	92.8688964169478	-6.39390717831556	-7.6684775352478	-0.00165419070981443	0.00256657530553639	-0.0026282137259841	-0.00555028254166245	NaN	-0.443505108356476	2.06817531585693	NaN	NaN
1437	91.5701991241431	-6.39390717831556	-7.34380340576172	0.012956153601408	0.00256657530553639	-0.00749832857400179	0.00516396993771195	NaN	-1.74220240116119	2.06817531585693	NaN	NaN
1438	90.2715020101523	-6.39390717831556	-7.73341274261475	0.0100340843200684	0.0126314787194133	-0.0250307414680719	0.011982130818069	NaN	-3.04089951515198	2.06817531585693	NaN	NaN
1439	90.920850507543	-5.09520994511549	-7.86328220367432	-0.00165419070981443	0.00873538758605719	-0.00684897974133492	0.00256657530553639	NaN	-2.39155101776123	3.36687254905701	NaN	NaN
1440	90.2715020101523	-5.41988407460157	-7.9282169342041	-0.0107450718060136	0.00841071270406246	-0.0117190945893526	-0.00295288790948689	NaN	-3.04089951515198	3.04219841957092	NaN	NaN
1441	91.5701991241431	-5.41988407460157	-7.6684775352478	-3.08191010844894e-05	0.0106834331527352	-0.0026282137259841	-0.00132951640989631	NaN	-1.74220240116119	3.04219841957092	NaN	NaN
1442	90.920850507543	-6.0692328104109	-7.60354280471802	0.00451462110504508	0.00386527273803949	-0.000355493422830477	-0.00619963090866804	NaN	-2.39155101776123	2.3928496837616	NaN	NaN
1443	90.920850507543	-5.74455844250623	-7.60354280471802	0.00321592413820326	0.0022419011220336	-0.00814767740666866	0.00646266713738441	NaN	-2.39155101776123	2.71752405166626	NaN	NaN
1444	92.8688964169478	-6.39390717831556	-7.6684775352478	-0.00165419070981443	0.00386527273803949	-0.00912170019000769	-0.00425158534198999	NaN	-0.443505108356476	2.06817531585693	NaN	NaN
1445	88.3234560411429	-4.44586144772474	-7.79834747314453	-0.00847235135734081	0.0022419011220336	-0.00749832857400179	-0.00327756232582033	NaN	-4.98894548416138	4.01622104644775	NaN	NaN
1446	92.2195477407431	-6.0692328104109	-7.4087381362915	-0.00197886489331722	0.00548864435404539	-0.00360223650932312	-0.00132951640989631	NaN	-1.09285378456116	2.3928496837616	NaN	NaN
1447	94.1675936501479	-6.0692328104109	-7.86328220367432	-3.08191010844894e-05	0.00289124972186983	0.00256657530553639	-0.00100484199356288	NaN	0.855192124843597	2.3928496837616	NaN	NaN
1448	92.2195477407431	-5.41988407460157	-7.4087381362915	-0.00490093370899558	0.000943203864153475	0.013930176384747	-0.00490093370899558	NaN	-1.09285378456116	3.04219841957092	NaN	NaN
1449	92.2195477407431	-7.36793004361097	-7.21393346786499	-0.0149658378213644	-0.0172385573387146	0.00516396993771195	-0.00717365415766835	NaN	-1.09285378456116	1.09415245056152	NaN	NaN
1450	92.2195477407431	-6.0692328104109	-7.4087381362915	-0.00295288790948689	-0.0195112787187099	-0.00425158534198999	-0.000355493422830477	NaN	-1.09285378456116	2.3928496837616	NaN	NaN
1451	89.6221532743429	-4.77053557721082	-7.86328220367432	-0.0107450718060136	-0.00360223650932312	0.00321592413820326	-0.00197886489331722	NaN	-3.6902482509613	3.69154691696167	NaN	NaN
1452	90.2715020101523	-5.74455844250623	-8.12302207946777	0.0022419011220336	-0.000680167751852423	0.00516396993771195	0.0022419011220336	NaN	-3.04089951515198	2.71752405166626	NaN	NaN
1453	93.5182450335478	-6.39390717831556	-7.9282169342041	0.00386527273803949	0.00126787810586393	-0.00197886489331722	0.00841071270406246	NaN	0.205843508243561	2.06817531585693	NaN	NaN
1454	93.5182450335478	-5.41988407460157	-7.79834747314453	-0.00197886489331722	-0.00782300252467394	0.00808603875339031	-0.000680167751852423	NaN	0.205843508243561	3.04219841957092	NaN	NaN
1455	90.920850507543	-5.41988407460157	-7.86328220367432	-0.00847235135734081	0.00126787810586393	-0.00100484199356288	0.000293855206109583	NaN	-2.39155101776123	3.04219841957092	NaN	NaN
1456	92.8688964169478	-7.36793004361097	-7.47367286682129	0.0022419011220336	-0.00555028254166245	0.00678734155371785	-0.00327756232582033	NaN	-0.443505108356476	1.09415245056152	NaN	NaN
1457	91.5701991241431	-4.77053557721082	-7.6684775352478	0.00483929552137852	0.00613799272105098	-0.00132951640989631	-0.00490093370899558	NaN	-1.74220240116119	3.69154691696167	NaN	NaN
1458	90.920850507543	-6.39390717831556	-7.53860807418823	0.00191722682211548	0.0100340843200684	-0.00457625929266214	0.0126314787194133	NaN	-2.39155101776123	2.06817531585693	NaN	NaN
1459	92.2195477407431	-5.74455844250623	-8.12302207946777	0.00613799272105098	0.00289124972186983	-0.0104203969240189	0.00321592413820326	NaN	-1.09285378456116	2.71752405166626	NaN	NaN
1460	90.2715020101523	-4.44586144772474	-8.18795680999756	0.013930176384747	0.0100340843200684	-0.0113944197073579	-0.00165419070981443	NaN	-3.04089951515198	4.01622104644775	NaN	NaN
1461	90.920850507543	-5.09520994511549	-7.99315214157104	0.00646266713738441	0.00613799272105098	-0.00230353930965066	0.00516396993771195	NaN	-2.39155101776123	3.36687254905701	NaN	NaN
1462	92.2195477407431	-5.74455844250623	-7.73341274261475	0.00483929552137852	-0.00100484199356288	-0.00360223650932312	0.00548864435404539	NaN	-1.09285378456116	2.71752405166626	NaN	NaN
1463	92.8688964169478	-6.0692328104109	-7.4087381362915	0.00159255252219737	0.000618529506027699	-0.00295288790948689	0.000943203864153475	NaN	-0.443505108356476	2.3928496837616	NaN	NaN
1464	91.5701991241431	-6.71858142701093	-7.53860807418823	-0.00490093370899558	0.00841071270406246	-0.00295288790948689	0.000293855206109583	NaN	-1.74220240116119	1.74350106716156	NaN	NaN
1465	90.2715020101523	-4.77053557721082	-7.86328220367432	-0.00522560812532902	-0.00782300252467394	-0.00230353930965066	-0.00749832857400179	NaN	-3.04089951515198	3.69154691696167	NaN	NaN
1466	92.2195477407431	-6.0692328104109	-7.60354280471802	-0.00360223650932312	0.00451462110504508	-0.0107450718060136	-0.00522560812532902	NaN	-1.09285378456116	2.3928496837616	NaN	NaN
1467	92.2195477407431	-5.41988407460157	-7.73341274261475	0.00126787810586393	0.00581331877037883	-0.00230353930965066	-0.00197886489331722	NaN	-1.09285378456116	3.04219841957092	NaN	NaN
1468	90.920850507543	-5.09520994511549	-7.60354280471802	-0.0133424662053585	-0.00490093370899558	0.0158782228827477	0.0100340843200684	NaN	-2.39155101776123	3.36687254905701	NaN	NaN
1469	92.8688964169478	-6.39390717831556	-7.21393346786499	-0.00749832857400179	-0.00782300252467394	0.0142548503354192	-0.00490093370899558	NaN	-0.443505108356476	2.06817531585693	NaN	NaN
1470	91.5701991241431	-6.39390717831556	-7.34380340576172	-0.00977104809135199	-0.0165892094373703	0.00711201597005129	-0.00555028254166245	NaN	-1.74220240116119	2.06817531585693	NaN	NaN
1471	90.920850507543	-5.41988407460157	-7.79834747314453	-0.0149658378213644	0.000618529506027699	-0.00392691092565656	0.00581331877037883	NaN	-2.39155101776123	3.04219841957092	NaN	NaN
1472	92.2195477407431	-5.41988407460157	-7.86328220367432	0.000618529506027699	0.00516396993771195	-0.000680167751852423	-0.00360223650932312	NaN	-1.09285378456116	3.04219841957092	NaN	NaN
1473	92.2195477407431	-6.0692328104109	-7.60354280471802	0.00386527273803949	0.00354059832170606	0.00386527273803949	0.0106834331527352	NaN	-1.09285378456116	2.3928496837616	NaN	NaN
1474	92.8688964169478	-6.39390717831556	-7.60354280471802	-0.00847235135734081	-0.00392691092565656	0.00386527273803949	0.00354059832170606	NaN	-0.443505108356476	2.06817531585693	NaN	NaN
1475	91.5701991241431	-4.77053557721082	-7.6684775352478	-0.00327756232582033	-0.00132951640989631	-0.00392691092565656	0.00516396993771195	NaN	-1.74220240116119	3.69154691696167	NaN	NaN
1476	92.2195477407431	-7.36793004361097	-7.08406400680542	-0.00457625929266214	-0.00457625929266214	-0.00717365415766835	0.000943203864153475	NaN	-1.09285378456116	1.09415245056152	NaN	NaN
1477	90.920850507543	-5.09520994511549	-7.86328220367432	0.00191722682211548	0.00321592413820326	-0.00360223650932312	0.00289124972186983	NaN	-2.39155101776123	3.36687254905701	NaN	NaN
1478	87.6741073053335	-5.41988407460157	-7.86328220367432	0.0100340843200684	0.00191722682211548	-0.0139918150380254	0.0113327819854021	NaN	-5.6382942199707	3.04219841957092	NaN	NaN
1479	92.2195477407431	-6.0692328104109	-7.73341274261475	0.00354059832170606	0.00743668992072344	-0.00944637414067984	0.0103587592020631	NaN	-1.09285378456116	2.3928496837616	NaN	NaN
1480	92.2195477407431	-5.74455844250623	-8.12302207946777	0.0022419011220336	0.00516396993771195	-0.00847235135734081	0.000618529506027699	NaN	-1.09285378456116	2.71752405166626	NaN	NaN
1481	92.2195477407431	-5.41988407460157	-7.9282169342041	-0.00879702530801296	0.0152288740500808	-0.0143164889886975	-0.00814767740666866	NaN	-1.09285378456116	3.04219841957092	NaN	NaN
1482	92.2195477407431	-6.39390717831556	-7.4087381362915	0.00418994715437293	0.00711201597005129	-3.08191010844894e-05	0.00613799272105098	NaN	-1.09285378456116	2.06817531585693	NaN	NaN
1483	92.2195477407431	-7.36793004361097	-7.14899873733521	0.0103587592020631	0.00548864435404539	0.00483929552137852	0.00613799272105098	NaN	-1.09285378456116	1.09415245056152	NaN	NaN
1484	89.6221532743429	-4.44586144772474	-8.05808639526367	-0.00619963090866804	0.00548864435404539	-0.00165419070981443	-0.00295288790948689	NaN	-3.6902482509613	4.01622104644775	NaN	NaN
1485	89.6221532743429	-6.39390717831556	-7.9282169342041	-0.00782300252467394	-0.0026282137259841	-0.00587495695799589	-0.00522560812532902	NaN	-3.6902482509613	2.06817531585693	NaN	NaN
1486	90.2715020101523	-4.77053557721082	-8.12302207946777	0.00321592413820326	0.00354059832170606	-0.00392691092565656	-0.00749832857400179	NaN	-3.04089951515198	3.69154691696167	NaN	NaN
1487	90.920850507543	-5.09520994511549	-7.99315214157104	0.00418994715437293	-0.00100484199356288	0.00256657530553639	0.0022419011220336	NaN	-2.39155101776123	3.36687254905701	NaN	NaN
1488	90.920850507543	-4.44586144772474	-7.79834747314453	-0.00684897974133492	-3.08191010844894e-05	0.00321592413820326	-0.00457625929266214	NaN	-2.39155101776123	4.01622104644775	NaN	NaN
1489	92.2195477407431	-6.71858142701093	-7.60354280471802	-0.00360223650932312	-0.0354203209280968	0.0126314787194133	-0.0146411629393697	NaN	-1.09285378456116	1.74350106716156	NaN	NaN
1490	91.5701991241431	-5.74455844250623	-7.21393346786499	-0.0110697457566857	-0.00847235135734081	0.00938473641872406	-0.00522560812532902	NaN	-1.74220240116119	2.71752405166626	NaN	NaN
1491	90.920850507543	-5.74455844250623	-7.99315214157104	-0.00587495695799589	-0.00165419070981443	-0.00165419070981443	0.000943203864153475	NaN	-2.39155101776123	2.71752405166626	NaN	NaN
1492	90.920850507543	-5.41988407460157	-8.18795680999756	0.00289124972186983	-0.0026282137259841	0.00581331877037883	-0.00522560812532902	NaN	-2.39155101776123	3.04219841957092	NaN	NaN
1493	92.2195477407431	-6.0692328104109	-8.05808639526367	0.000943203864153475	-0.00197886489331722	0.000618529506027699	0.00906006153672934	NaN	-1.09285378456116	2.3928496837616	NaN	NaN
1494	93.5182450335478	-5.74455844250623	-7.79834747314453	0.00354059832170606	0.00906006153672934	0.000293855206109583	0.00289124972186983	NaN	0.205843508243561	2.71752405166626	NaN	NaN
1495	90.920850507543	-5.09520994511549	-7.79834747314453	0.00126787810586393	-0.00100484199356288	-0.00847235135734081	0.00321592413820326	NaN	-2.39155101776123	3.36687254905701	NaN	NaN
1496	90.920850507543	-6.0692328104109	-7.79834747314453	-0.0026282137259841	-0.00587495695799589	-0.00490093370899558	0.000943203864153475	NaN	-2.39155101776123	2.3928496837616	NaN	NaN
1497	92.2195477407431	-6.0692328104109	-7.21393346786499	0.0022419011220336	0.00418994715437293	-0.0104203969240189	0.00483929552137852	NaN	-1.09285378456116	2.3928496837616	NaN	NaN
1498	88.3234560411429	-4.77053557721082	-7.86328220367432	0.00159255252219737	0.00581331877037883	-0.0113944197073579	0.00776136433705688	NaN	-4.98894548416138	3.69154691696167	NaN	NaN
1499	90.920850507543	-6.0692328104109	-7.6684775352478	0.0155535480007529	0.00906006153672934	-0.00490093370899558	0.00906006153672934	NaN	-2.39155101776123	2.3928496837616	NaN	NaN
1500	92.8688964169478	-5.74455844250623	-7.6684775352478	-0.00425158534198999	0.00451462110504508	-0.0120437685400248	-0.00295288790948689	NaN	-0.443505108356476	2.71752405166626	NaN	NaN
1501	89.6221532743429	-4.77053557721082	-7.60354280471802	0.000618529506027699	0.0103587592020631	-0.0149658378213644	-0.00522560812532902	NaN	-3.6902482509613	3.69154691696167	NaN	NaN
1502	90.2715020101523	-5.09520994511549	-7.53860807418823	-0.00197886489331722	0.00354059832170606	-0.00295288790948689	0.00321592413820326	NaN	-3.04089951515198	3.36687254905701	NaN	NaN
1503	92.8688964169478	-7.04325579491559	-7.34380340576172	0.000293855206109583	0.000293855206109583	-0.0107450718060136	0.00126787810586393	NaN	-0.443505108356476	1.4188266992569	NaN	NaN
1504	92.2195477407431	-5.74455844250623	-7.47367286682129	-0.00392691092565656	0.0022419011220336	0.000943203864153475	-0.00490093370899558	NaN	-1.09285378456116	2.71752405166626	NaN	NaN
1505	88.9728047769522	-4.44586144772474	-7.9282169342041	-0.00360223650932312	-0.00100484199356288	0.00678734155371785	-0.000355493422830477	NaN	-4.33959674835205	4.01622104644775	NaN	NaN
1506	93.5182450335478	-5.41988407460157	-7.73341274261475	-0.00555028254166245	0.00808603875339031	-0.00879702530801296	-0.00165419070981443	NaN	0.205843508243561	3.04219841957092	NaN	NaN
1507	91.5701991241431	-5.74455844250623	-7.86328220367432	0.00159255252219737	0.00289124972186983	-3.08191010844894e-05	-0.0026282137259841	NaN	-1.74220240116119	2.71752405166626	NaN	NaN
1508	91.5701991241431	-5.09520994511549	-7.99315214157104	-0.00490093370899558	-0.00782300252467394	0.00613799272105098	0.0022419011220336	NaN	-1.74220240116119	3.36687254905701	NaN	NaN
1509	90.920850507543	-6.39390717831556	-7.53860807418823	-0.0165892094373703	-0.0100957229733467	0.00483929552137852	-0.00555028254166245	NaN	-2.39155101776123	2.06817531585693	NaN	NaN
1510	91.5701991241431	-5.74455844250623	-7.47367286682129	-0.00425158534198999	-0.00912170019000769	0.00873538758605719	-3.08191010844894e-05	NaN	-1.74220240116119	2.71752405166626	NaN	NaN
1511	90.920850507543	-6.0692328104109	-8.05808639526367	-0.0107450718060136	-3.08191010844894e-05	-0.00587495695799589	-0.00425158534198999	NaN	-2.39155101776123	2.3928496837616	NaN	NaN
1512	91.5701991241431	-6.71858142701093	-7.86328220367432	-0.00165419070981443	0.00581331877037883	-0.00230353930965066	-0.00165419070981443	NaN	-1.74220240116119	1.74350106716156	NaN	NaN
1513	91.5701991241431	-5.74455844250623	-7.86328220367432	-0.0026282137259841	-0.00132951640989631	0.00451462110504508	0.00711201597005129	NaN	-1.74220240116119	2.71752405166626	NaN	NaN
1514	91.5701991241431	-5.09520994511549	-8.18795680999756	-0.00944637414067984	-0.00490093370899558	-0.00100484199356288	0.00386527273803949	NaN	-1.74220240116119	3.36687254905701	NaN	NaN
1515	92.8688964169478	-6.0692328104109	-7.86328220367432	-0.000680167751852423	0.00548864435404539	0.00289124972186983	-0.00100484199356288	NaN	-0.443505108356476	2.3928496837616	NaN	NaN
1516	91.5701991241431	-7.36793004361097	-7.47367286682129	0.00548864435404539	-0.00457625929266214	-0.0110697457566857	-0.00327756232582033	NaN	-1.74220240116119	1.09415245056152	NaN	NaN
1517	90.920850507543	-5.09520994511549	-7.73341274261475	-0.00619963090866804	0.0022419011220336	-0.00717365415766835	-0.00165419070981443	NaN	-2.39155101776123	3.36687254905701	NaN	NaN
1518	90.2715020101523	-5.41988407460157	-7.79834747314453	0.00613799272105098	0.012956153601408	-0.00684897974133492	0.0158782228827477	NaN	-3.04089951515198	3.04219841957092	NaN	NaN
1519	92.8688964169478	-6.0692328104109	-7.9282169342041	0.00938473641872406	0.020423661917448	-0.00912170019000769	0.00386527273803949	NaN	-0.443505108356476	2.3928496837616	NaN	NaN
1520	92.2195477407431	-5.74455844250623	-8.05808639526367	-0.00392691092565656	0.00970941036939621	-0.00587495695799589	-0.00132951640989631	NaN	-1.09285378456116	2.71752405166626	NaN	NaN
1521	92.2195477407431	-6.39390717831556	-7.9282169342041	0.00516396993771195	0.00776136433705688	-0.0149658378213644	-0.00295288790948689	NaN	-1.09285378456116	2.06817531585693	NaN	NaN
1522	92.8688964169478	-6.0692328104109	-7.47367286682129	0.0142548503354192	0.00743668992072344	-0.00717365415766835	-0.00490093370899558	NaN	-0.443505108356476	2.3928496837616	NaN	NaN
1523	92.8688964169478	-7.36793004361097	-7.21393346786499	-0.000355493422830477	-0.00132951640989631	0.000943203864153475	0.00711201597005129	NaN	-0.443505108356476	1.09415245056152	NaN	NaN
1524	91.5701991241431	-5.41988407460157	-7.53860807418823	-0.00132951640989631	0.000618529506027699	0.00970941036939621	0.00418994715437293	NaN	-1.74220240116119	3.04219841957092	NaN	NaN
1525	89.6221532743429	-6.0692328104109	-7.86328220367432	-0.0117190945893526	0.000943203864153475	-0.00165419070981443	-0.00100484199356288	NaN	-3.6902482509613	2.3928496837616	NaN	NaN
1526	90.2715020101523	-5.09520994511549	-7.79834747314453	0.000293855206109583	0.00711201597005129	0.000618529506027699	-0.00295288790948689	NaN	-3.04089951515198	3.36687254905701	NaN	NaN
1527	92.2195477407431	-6.39390717831556	-7.79834747314453	0.000618529506027699	0.00451462110504508	-0.000680167751852423	-0.00652430532500148	NaN	-1.09285378456116	2.06817531585693	NaN	NaN
1528	90.920850507543	-4.44586144772474	-7.9282169342041	-0.00392691092565656	-0.00197886489331722	0.0116574559360743	-0.0130177913233638	NaN	-2.39155101776123	4.01622104644775	NaN	NaN
1529	90.920850507543	-5.74455844250623	-7.4087381362915	-0.00977104809135199	-0.00749832857400179	0.0162028968334198	-0.00847235135734081	NaN	-2.39155101776123	2.71752405166626	NaN	NaN
1530	94.1675936501479	-7.04325579491559	-7.01912927627563	-0.0026282137259841	-0.0253554154187441	-0.00295288790948689	-0.00360223650932312	NaN	0.855192124843597	1.4188266992569	NaN	NaN
1531	92.2195477407431	-5.74455844250623	-7.21393346786499	-0.00847235135734081	0.00256657530553639	-0.00457625929266214	-0.00814767740666866	NaN	-1.09285378456116	2.71752405166626	NaN	NaN
1532	89.6221532743429	-6.39390717831556	-7.53860807418823	-0.00587495695799589	0.00646266713738441	-0.000355493422830477	0.000293855206109583	NaN	-3.6902482509613	2.06817531585693	NaN	NaN
1533	93.5182450335478	-6.39390717831556	-7.60354280471802	0.00418994715437293	0.000943203864153475	-0.00165419070981443	0.00711201597005129	NaN	0.205843508243561	2.06817531585693	NaN	NaN
1534	90.2715020101523	-5.74455844250623	-8.05808639526367	-0.00490093370899558	-0.00165419070981443	-0.00100484199356288	-0.00165419070981443	NaN	-3.04089951515198	2.71752405166626	NaN	NaN
1535	92.2195477407431	-6.0692328104109	-7.60354280471802	-0.00782300252467394	-0.00132951640989631	-0.00360223650932312	-0.00619963090866804	NaN	-1.09285378456116	2.3928496837616	NaN	NaN
1536	92.2195477407431	-7.36793004361097	-7.27886867523193	-0.00425158534198999	-0.0104203969240189	-0.00912170019000769	-0.000355493422830477	NaN	-1.09285378456116	1.09415245056152	NaN	NaN
1537	89.6221532743429	-4.77053557721082	-7.60354280471802	0.00646266713738441	0.00191722682211548	-0.0120437685400248	-0.000680167751852423	NaN	-3.6902482509613	3.69154691696167	NaN	NaN
1538	88.9728047769522	-5.09520994511549	-7.73341274261475	0.01847561635077	0.00743668992072344	-0.00327756232582033	0.0132808275520802	NaN	-4.33959674835205	3.36687254905701	NaN	NaN
1539	90.920850507543	-6.71858142701093	-7.9282169342041	-0.00230353930965066	0.00483929552137852	-0.0162645354866982	0.00873538758605719	NaN	-2.39155101776123	1.74350106716156	NaN	NaN
1540	92.2195477407431	-5.74455844250623	-7.53860807418823	0.0171769186854362	0.01100810803473	-0.00847235135734081	-0.00977104809135199	NaN	-1.09285378456116	2.71752405166626	NaN	NaN
1541	91.5701991241431	-6.0692328104109	-7.73341274261475	-0.00132951640989631	0.00613799272105098	-0.0117190945893526	-0.0026282137259841	NaN	-1.74220240116119	2.3928496837616	NaN	NaN
1542	93.5182450335478	-6.71858142701093	-7.53860807418823	0.00289124972186983	-0.000355493422830477	-0.00425158534198999	0.00451462110504508	NaN	0.205843508243561	1.74350106716156	NaN	NaN
1543	90.2715020101523	-6.39390717831556	-7.9282169342041	0.000618529506027699	-0.00295288790948689	-0.00327756232582033	-0.00392691092565656	NaN	-3.04089951515198	2.06817531585693	NaN	NaN
1544	90.920850507543	-5.41988407460157	-7.6684775352478	0.000293855206109583	-0.00165419070981443	-0.00197886489331722	0.00646266713738441	NaN	-2.39155101776123	3.04219841957092	NaN	NaN
1545	90.920850507543	-6.39390717831556	-7.60354280471802	-0.00490093370899558	0.00581331877037883	0.00354059832170606	0.00159255252219737	NaN	-2.39155101776123	2.06817531585693	NaN	NaN
1546	90.2715020101523	-5.09520994511549	-7.86328220367432	0.000618529506027699	0.00126787810586393	-0.0104203969240189	-0.0123684434220195	NaN	-3.04089951515198	3.36687254905701	NaN	NaN
1547	91.5701991241431	-5.09520994511549	-7.9282169342041	-0.00360223650932312	0.00613799272105098	0.00516396993771195	0.000293855206109583	NaN	-1.74220240116119	3.36687254905701	NaN	NaN
1548	92.2195477407431	-5.41988407460157	-8.12302207946777	-0.00782300252467394	-0.00717365415766835	0.0103587592020631	-0.00847235135734081	NaN	-1.09285378456116	3.04219841957092	NaN	NaN
1549	90.2715020101523	-5.41988407460157	-7.99315214157104	-0.00652430532500148	-0.00652430532500148	0.00483929552137852	-0.00327756232582033	NaN	-3.04089951515198	3.04219841957092	NaN	NaN
1550	91.5701991241431	-7.36793004361097	-7.47367286682129	-0.00392691092565656	-0.0146411629393697	0.0116574559360743	-0.0113944197073579	NaN	-1.74220240116119	1.09415245056152	NaN	NaN
1551	92.8688964169478	-6.71858142701093	-7.53860807418823	-0.00619963090866804	0.000293855206109583	0.0022419011220336	-0.00230353930965066	NaN	-0.443505108356476	1.74350106716156	NaN	NaN
1552	90.2715020101523	-5.74455844250623	-7.79834747314453	-0.00944637414067984	0.00483929552137852	-0.0026282137259841	0.00126787810586393	NaN	-3.04089951515198	2.71752405166626	NaN	NaN
1553	91.5701991241431	-6.39390717831556	-7.79834747314453	0.000618529506027699	-0.00100484199356288	0.000293855206109583	0.00321592413820326	NaN	-1.74220240116119	2.06817531585693	NaN	NaN
1554	91.5701991241431	-5.74455844250623	-8.18795680999756	-0.00360223650932312	0.0103587592020631	0.00581331877037883	0.00678734155371785	NaN	-1.74220240116119	2.71752405166626	NaN	NaN
1555	92.2195477407431	-5.09520994511549	-8.18795680999756	-0.00197886489331722	-0.0139918150380254	-0.00425158534198999	-0.00652430532500148	NaN	-1.09285378456116	3.36687254905701	NaN	NaN
1556	91.5701991241431	-6.71858142701093	-7.53860807418823	0.00841071270406246	0.00159255252219737	-0.00555028254166245	0.00516396993771195	NaN	-1.74220240116119	1.74350106716156	NaN	NaN
1557	90.920850507543	-5.41988407460157	-7.86328220367432	0.00451462110504508	0.00289124972186983	-0.00684897974133492	0.00581331877037883	NaN	-2.39155101776123	3.04219841957092	NaN	NaN
1558	90.2715020101523	-5.09520994511549	-7.47367286682129	-0.000680167751852423	0.0106834331527352	-0.00197886489331722	0.0145795252174139	NaN	-3.04089951515198	3.36687254905701	NaN	NaN
1559	89.6221532743429	-5.74455844250623	-7.47367286682129	0.040228795260191	0.00841071270406246	-0.0113944197073579	0.00873538758605719	NaN	-3.6902482509613	2.71752405166626	NaN	NaN
1560	92.8688964169478	-6.0692328104109	-7.4087381362915	0.0623066499829292	0.00289124972186983	-0.00847235135734081	0.00386527273803949	NaN	-0.443505108356476	2.3928496837616	NaN	NaN
1561	92.2195477407431	-5.74455844250623	-7.53860807418823	-0.0240567177534103	0.00386527273803949	-0.00944637414067984	0.00321592413820326	NaN	-1.09285378456116	2.71752405166626	NaN	NaN
1562	90.2715020101523	-5.09520994511549	-7.53860807418823	0.00418994715437293	0.00354059832170606	-0.00490093370899558	-0.00165419070981443	NaN	-3.04089951515198	3.36687254905701	NaN	NaN
1563	91.5701991241431	-6.39390717831556	-7.6684775352478	0.00483929552137852	-0.00425158534198999	-0.00197886489331722	-0.00392691092565656	NaN	-1.74220240116119	2.06817531585693	NaN	NaN
1564	92.2195477407431	-5.74455844250623	-7.27886867523193	-0.0026282137259841	0.00256657530553639	0.000943203864153475	0.00516396993771195	NaN	-1.09285378456116	2.71752405166626	NaN	NaN
1565	88.9728047769522	-5.41988407460157	-7.47367286682129	-0.0126931173726916	-0.000680167751852423	-0.00360223650932312	-0.00165419070981443	NaN	-4.33959674835205	3.04219841957092	NaN	NaN
1566	92.8688964169478	-6.0692328104109	-7.6684775352478	-0.0117190945893526	-0.000355493422830477	-0.00522560812532902	0.00451462110504508	NaN	-0.443505108356476	2.3928496837616	NaN	NaN
1567	90.2715020101523	-5.74455844250623	-7.86328220367432	-0.000355493422830477	0.00841071270406246	0.00386527273803949	0.000618529506027699	NaN	-3.04089951515198	2.71752405166626	NaN	NaN
1568	91.5701991241431	-5.41988407460157	-7.73341274261475	-0.00619963090866804	-0.00360223650932312	0.0155535480007529	-0.00100484199356288	NaN	-1.74220240116119	3.04219841957092	NaN	NaN
1569	91.5701991241431	-6.0692328104109	-7.60354280471802	-0.00814767740666866	-0.00879702530801296	0.0113327819854021	-0.00230353930965066	NaN	-1.74220240116119	2.3928496837616	NaN	NaN
1570	91.5701991241431	-7.04325579491559	-7.60354280471802	-0.0182125810533762	-0.0230826959013939	0.00873538758605719	0.00776136433705688	NaN	-1.74220240116119	1.4188266992569	NaN	NaN
1571	92.8688964169478	-6.0692328104109	-7.27886867523193	-0.00814767740666866	-0.000355493422830477	-0.00165419070981443	-0.00132951640989631	NaN	-0.443505108356476	2.3928496837616	NaN	NaN
1572	90.2715020101523	-6.39390717831556	-7.73341274261475	-0.00392691092565656	0.00191722682211548	0.00646266713738441	0.00548864435404539	NaN	-3.04089951515198	2.06817531585693	NaN	NaN
1573	89.6221532743429	-6.0692328104109	-7.9282169342041	0.00354059832170606	0.00516396993771195	0.0103587592020631	0.00159255252219737	NaN	-3.6902482509613	2.3928496837616	NaN	NaN
1574	90.920850507543	-5.74455844250623	-7.9282169342041	-0.00749832857400179	-0.00392691092565656	-0.00522560812532902	0.00613799272105098	NaN	-2.39155101776123	2.71752405166626	NaN	NaN
1575	92.2195477407431	-6.39390717831556	-7.73341274261475	0.000943203864153475	0.000293855206109583	-0.00132951640989631	-0.00977104809135199	NaN	-1.09285378456116	2.06817531585693	NaN	NaN
1576	90.2715020101523	-6.0692328104109	-7.53860807418823	0.00191722682211548	-0.00879702530801296	0.00126787810586393	-0.00360223650932312	NaN	-3.04089951515198	2.3928496837616	NaN	NaN
1577	92.2195477407431	-6.0692328104109	-7.4087381362915	0.00289124972186983	0.00873538758605719	-0.0198359526693821	-0.00197886489331722	NaN	-1.09285378456116	2.3928496837616	NaN	NaN
1578	89.6221532743429	-5.74455844250623	-7.47367286682129	0.0220470335334539	0.0116574559360743	-0.00652430532500148	0.00938473641872406	NaN	-3.6902482509613	2.71752405166626	NaN	NaN
1579	89.6221532743429	-5.74455844250623	-7.60354280471802	-0.00879702530801296	0.0103587592020631	-0.00977104809135199	0.00646266713738441	NaN	-3.6902482509613	2.71752405166626	NaN	NaN
1580	92.2195477407431	-6.39390717831556	-7.6684775352478	0.0165275707840919	0.0106834331527352	-0.0172385573387146	-0.00197886489331722	NaN	-1.09285378456116	2.06817531585693	NaN	NaN
1581	91.5701991241431	-6.0692328104109	-7.73341274261475	0.00159255252219737	0.00354059832170606	-0.00619963090866804	-0.0026282137259841	NaN	-1.74220240116119	2.3928496837616	NaN	NaN
1582	90.920850507543	-5.09520994511549	-7.47367286682129	0.00386527273803949	0.00938473641872406	-0.00295288790948689	-0.00230353930965066	NaN	-2.39155101776123	3.36687254905701	NaN	NaN
1583	90.920850507543	-6.39390717831556	-7.53860807418823	0.0022419011220336	-0.00360223650932312	-0.00782300252467394	0.00873538758605719	NaN	-2.39155101776123	2.06817531585693	NaN	NaN
1584	92.8688964169478	-5.74455844250623	-7.34380340576172	0.0022419011220336	-3.08191010844894e-05	0.00678734155371785	0.00711201597005129	NaN	-0.443505108356476	2.71752405166626	NaN	NaN
1585	87.6741073053335	-5.09520994511549	-7.47367286682129	-0.00230353930965066	-3.08191010844894e-05	-0.00197886489331722	-0.00555028254166245	NaN	-5.6382942199707	3.36687254905701	NaN	NaN
1586	90.2715020101523	-6.39390717831556	-7.60354280471802	-0.00522560812532902	0.00646266713738441	0.00548864435404539	-0.0026282137259841	NaN	-3.04089951515198	2.06817531585693	NaN	NaN
1587	90.920850507543	-5.09520994511549	-7.9282169342041	0.00126787810586393	0.00548864435404539	0.0022419011220336	-0.00132951640989631	NaN	-2.39155101776123	3.36687254905701	NaN	NaN
1588	92.2195477407431	-5.74455844250623	-8.12302207946777	0.00548864435404539	-0.00652430532500148	0.0142548503354192	-0.00814767740666866	NaN	-1.09285378456116	2.71752405166626	NaN	NaN
1589	90.920850507543	-5.41988407460157	-7.6684775352478	-0.00490093370899558	-0.00782300252467394	0.00906006153672934	-0.00327756232582033	NaN	-2.39155101776123	3.04219841957092	NaN	NaN
1590	91.5701991241431	-7.69260435191099	-7.4087381362915	0.00159255252219737	-0.023407369852066	0.00841071270406246	-0.00522560812532902	NaN	-1.74220240116119	0.769478142261505	NaN	NaN
1591	92.2195477407431	-5.74455844250623	-7.21393346786499	-0.00522560812532902	-0.00457625929266214	-0.000355493422830477	-0.0107450718060136	NaN	-1.09285378456116	2.71752405166626	NaN	NaN
1592	89.6221532743429	-6.39390717831556	-7.34380340576172	-0.00879702530801296	-0.00197886489331722	-0.00912170019000769	0.00191722682211548	NaN	-3.6902482509613	2.06817531585693	NaN	NaN
1593	92.2195477407431	-6.0692328104109	-7.6684775352478	0.00613799272105098	0.00386527273803949	0.00321592413820326	0.00256657530553639	NaN	-1.09285378456116	2.3928496837616	NaN	NaN
1594	91.5701991241431	-6.39390717831556	-7.73341274261475	0.000618529506027699	-0.00652430532500148	-0.00425158534198999	0.00548864435404539	NaN	-1.74220240116119	2.06817531585693	NaN	NaN
1595	90.920850507543	-5.09520994511549	-8.18795680999756	-0.00490093370899558	-0.00425158534198999	-0.00814767740666866	0.000943203864153475	NaN	-2.39155101776123	3.36687254905701	NaN	NaN
1596	92.2195477407431	-6.71858142701093	-7.47367286682129	0.00159255252219737	-0.00295288790948689	-0.0169138833880424	0.00159255252219737	NaN	-1.09285378456116	1.74350106716156	NaN	NaN
1597	91.5701991241431	-6.39390717831556	-7.60354280471802	-0.00165419070981443	0.00613799272105098	-0.00295288790948689	0.00451462110504508	NaN	-1.74220240116119	2.06817531585693	NaN	NaN
1598	92.2195477407431	-5.41988407460157	-7.08406400680542	0.00256657530553639	0.00678734155371785	-0.0165892094373703	0.0106834331527352	NaN	-1.09285378456116	3.04219841957092	NaN	NaN
1599	88.3234560411429	-4.77053557721082	-7.6684775352478	-0.00392691092565656	0.0149041991680861	-0.00814767740666866	0.0100340843200684	NaN	-4.98894548416138	3.69154691696167	NaN	NaN
1600	90.2715020101523	-5.09520994511549	-7.6684775352478	-0.00295288790948689	0.00776136433705688	-0.00782300252467394	-0.00425158534198999	NaN	-3.04089951515198	3.36687254905701	NaN	NaN
1601	90.920850507543	-5.09520994511549	-8.05808639526367	0.0022419011220336	0.0155535480007529	-0.0146411629393697	0.000618529506027699	NaN	-2.39155101776123	3.36687254905701	NaN	NaN
1602	92.2195477407431	-6.0692328104109	-7.73341274261475	0.00516396993771195	0.000943203864153475	-0.00457625929266214	-0.00555028254166245	NaN	-1.09285378456116	2.3928496837616	NaN	NaN
1603	92.8688964169478	-6.71858142701093	-7.53860807418823	0.0022419011220336	-3.08191010844894e-05	0.00126787810586393	0.00451462110504508	NaN	-0.443505108356476	1.74350106716156	NaN	NaN
1604	90.920850507543	-6.39390717831556	-7.60354280471802	0.00678734155371785	-0.00490093370899558	-0.00652430532500148	-3.08191010844894e-05	NaN	-2.39155101776123	2.06817531585693	NaN	NaN
1605	92.2195477407431	-6.0692328104109	-7.08406400680542	-0.0123684434220195	-3.08191010844894e-05	0.00289124972186983	-0.0107450718060136	NaN	-1.09285378456116	2.3928496837616	NaN	NaN
1606	89.6221532743429	-6.0692328104109	-7.60354280471802	-0.0110697457566857	0.00191722682211548	-0.0136671401560307	-0.00522560812532902	NaN	-3.6902482509613	2.3928496837616	NaN	NaN
1607	92.8688964169478	-6.39390717831556	-7.6684775352478	-0.00327756232582033	-0.000355493422830477	-0.000355493422830477	-0.00132951640989631	NaN	-0.443505108356476	2.06817531585693	NaN	NaN
1608	92.2195477407431	-5.41988407460157	-7.99315214157104	-0.00360223650932312	-0.00619963090866804	0.00808603875339031	-0.0146411629393697	NaN	-1.09285378456116	3.04219841957092	NaN	NaN
1609	90.2715020101523	-5.09520994511549	-7.86328220367432	-0.00684897974133492	-0.00717365415766835	0.00516396993771195	-0.00977104809135199	NaN	-3.04089951515198	3.36687254905701	NaN	NaN
1610	91.5701991241431	-5.74455844250623	-7.60354280471802	-0.00879702530801296	-0.00977104809135199	-0.00100484199356288	-0.00392691092565656	NaN	-1.74220240116119	2.71752405166626	NaN	NaN
1611	90.920850507543	-7.04325579491559	-7.27886867523193	-0.00132951640989631	-0.0113944197073579	-0.00457625929266214	-0.00490093370899558	NaN	-2.39155101776123	1.4188266992569	NaN	NaN
1612	90.920850507543	-5.09520994511549	-7.14899873733521	-0.000355493422830477	0.00418994715437293	0.00191722682211548	-0.000355493422830477	NaN	-2.39155101776123	3.36687254905701	NaN	NaN
1613	88.3234560411429	-5.41988407460157	-7.73341274261475	-0.00100484199356288	-0.00327756232582033	0.00191722682211548	0.00516396993771195	NaN	-4.98894548416138	3.04219841957092	NaN	NaN
1614	92.2195477407431	-5.09520994511549	-7.86328220367432	0.00613799272105098	0.00386527273803949	0.00808603875339031	-0.00295288790948689	NaN	-1.09285378456116	3.36687254905701	NaN	NaN
1615	91.5701991241431	-6.39390717831556	-7.60354280471802	-0.00912170019000769	-0.00814767740666866	-0.00425158534198999	0.000618529506027699	NaN	-1.74220240116119	2.06817531585693	NaN	NaN
1616	91.5701991241431	-5.41988407460157	-7.86328220367432	-0.00652430532500148	-0.00360223650932312	-0.00457625929266214	0.00354059832170606	NaN	-1.74220240116119	3.04219841957092	NaN	NaN
1617	92.8688964169478	-6.39390717831556	-7.47367286682129	0.00126787810586393	0.00613799272105098	-0.00847235135734081	0.00516396993771195	NaN	-0.443505108356476	2.06817531585693	NaN	NaN
1618	90.920850507543	-6.0692328104109	-7.53860807418823	0.0200989879667759	0.00386527273803949	-3.08191010844894e-05	0.00873538758605719	NaN	-2.39155101776123	2.3928496837616	NaN	NaN
1619	92.2195477407431	-6.39390717831556	-7.21393346786499	0.0126314787194133	0.00711201597005129	-0.0162645354866982	0.00873538758605719	NaN	-1.09285378456116	2.06817531585693	NaN	NaN
1620	89.6221532743429	-6.0692328104109	-7.60354280471802	-0.00717365415766835	0.0113327819854021	-0.0107450718060136	-0.00132951640989631	NaN	-3.6902482509613	2.3928496837616	NaN	NaN
1621	92.8688964169478	-6.0692328104109	-7.60354280471802	0.00418994715437293	0.0136055024340749	-0.0104203969240189	-0.0126931173726916	NaN	-0.443505108356476	2.3928496837616	NaN	NaN
1622	93.5182450335478	-6.39390717831556	-7.73341274261475	-0.00197886489331722	0.00548864435404539	-0.0146411629393697	-0.00197886489331722	NaN	0.205843508243561	2.06817531585693	NaN	NaN
1623	91.5701991241431	-5.09520994511549	-7.53860807418823	0.00289124972186983	0.00321592413820326	-0.00684897974133492	-0.000355493422830477	NaN	-1.74220240116119	3.36687254905701	NaN	NaN
1624	90.2715020101523	-5.74455844250623	-7.9282169342041	0.00159255252219737	0.000943203864153475	-0.0026282137259841	0.00321592413820326	NaN	-3.04089951515198	2.71752405166626	NaN	NaN
1625	92.8688964169478	-7.36793004361097	-7.4087381362915	-0.0100957229733467	-0.00684897974133492	-0.00132951640989631	-0.00555028254166245	NaN	-0.443505108356476	1.09415245056152	NaN	NaN
1626	90.2715020101523	-4.77053557721082	-7.9282169342041	-0.00132951640989631	0.00808603875339031	0.00776136433705688	-0.00684897974133492	NaN	-3.04089951515198	3.69154691696167	NaN	NaN
1627	87.6741073053335	-5.41988407460157	-8.12302207946777	-0.0126931173726916	-3.08191010844894e-05	-0.00230353930965066	-0.0026282137259841	NaN	-5.6382942199707	3.04219841957092	NaN	NaN
1628	92.8688964169478	-6.39390717831556	-7.47367286682129	-0.0117190945893526	0.000293855206109583	0.0126314787194133	-0.00360223650932312	NaN	-0.443505108356476	2.06817531585693	NaN	NaN
1629	90.2715020101523	-4.77053557721082	-7.99315214157104	-0.0143164889886975	-0.00522560812532902	0.0123068047687411	0.000943203864153475	NaN	-3.04089951515198	3.69154691696167	NaN	NaN
1630	90.2715020101523	-5.09520994511549	-8.05808639526367	-0.00814767740666866	-0.00490093370899558	0.00711201597005129	-0.00327756232582033	NaN	-3.04089951515198	3.36687254905701	NaN	NaN
1631	91.5701991241431	-6.0692328104109	-7.60354280471802	-0.000355493422830477	-0.00652430532500148	-0.00327756232582033	-0.00587495695799589	NaN	-1.74220240116119	2.3928496837616	NaN	NaN
1632	90.2715020101523	-6.0692328104109	-7.4087381362915	-0.00522560812532902	0.00451462110504508	-0.00684897974133492	-0.00392691092565656	NaN	-3.04089951515198	2.3928496837616	NaN	NaN
1633	90.2715020101523	-5.09520994511549	-7.9282169342041	0.000943203864153475	0.00159255252219737	-0.00197886489331722	0.00159255252219737	NaN	-3.04089951515198	3.36687254905701	NaN	NaN
1634	88.9728047769522	-5.41988407460157	-8.12302207946777	-0.00522560812532902	0.00126787810586393	-0.00327756232582033	0.00256657530553639	NaN	-4.33959674835205	3.04219841957092	NaN	NaN
1635	93.5182450335478	-6.0692328104109	-7.53860807418823	-3.08191010844894e-05	0.000618529506027699	-0.00814767740666866	-0.00652430532500148	NaN	0.205843508243561	2.3928496837616	NaN	NaN
1636	91.5701991241431	-5.09520994511549	-7.9282169342041	-0.00197886489331722	-0.00360223650932312	-0.00490093370899558	-0.00197886489331722	NaN	-1.74220240116119	3.36687254905701	NaN	NaN
1637	92.2195477407431	-6.0692328104109	-7.21393346786499	0.00386527273803949	0.00483929552137852	-0.00684897974133492	0.0142548503354192	NaN	-1.09285378456116	2.3928496837616	NaN	NaN
1638	92.2195477407431	-7.04325579491559	-7.27886867523193	0.0210730116814375	0.00126787810586393	-0.00977104809135199	0.000293855206109583	NaN	-1.09285378456116	1.4188266992569	NaN	NaN
1639	91.5701991241431	-5.74455844250623	-7.34380340576172	0.00126787810586393	0.00159255252219737	-0.00749832857400179	0.01100810803473	NaN	-1.74220240116119	2.71752405166626	NaN	NaN
1640	91.5701991241431	-5.09520994511549	-7.79834747314453	0.0116574559360743	0.00354059832170606	-0.0110697457566857	-0.00327756232582033	NaN	-1.74220240116119	3.36687254905701	NaN	NaN
1641	88.9728047769522	-5.09520994511549	-7.73341274261475	-0.00490093370899558	0.00159255252219737	-0.0120437685400248	-0.00165419070981443	NaN	-4.33959674835205	3.36687254905701	NaN	NaN
1642	90.920850507543	-5.09520994511549	-7.99315214157104	0.00808603875339031	0.00711201597005129	-0.00587495695799589	0.00548864435404539	NaN	-2.39155101776123	3.36687254905701	NaN	NaN
1643	93.5182450335478	-6.39390717831556	-7.99315214157104	0.00646266713738441	0.00321592413820326	-0.00749832857400179	0.000943203864153475	NaN	0.205843508243561	2.06817531585693	NaN	NaN
1644	90.2715020101523	-5.74455844250623	-7.4087381362915	-0.00327756232582033	-0.00879702530801296	0.00678734155371785	-0.00100484199356288	NaN	-3.04089951515198	2.71752405166626	NaN	NaN
1645	92.2195477407431	-6.39390717831556	-7.53860807418823	0.00256657530553639	-0.00392691092565656	-0.00490093370899558	-0.00327756232582033	NaN	-1.09285378456116	2.06817531585693	NaN	NaN
1646	93.5182450335478	-6.39390717831556	-7.14899873733521	-0.00100484199356288	-0.00132951640989631	-0.00457625929266214	-0.00749832857400179	NaN	0.205843508243561	2.06817531585693	NaN	NaN
1647	88.9728047769522	-5.09520994511549	-7.86328220367432	-0.00457625929266214	0.00548864435404539	0.00451462110504508	-0.00879702530801296	NaN	-4.33959674835205	3.36687254905701	NaN	NaN
1648	92.2195477407431	-6.39390717831556	-7.86328220367432	-0.00684897974133492	-0.000355493422830477	0.0210730116814375	-0.00749832857400179	NaN	-1.09285378456116	2.06817531585693	NaN	NaN
1649	90.920850507543	-4.77053557721082	-8.18795680999756	-0.00912170019000769	-0.00717365415766835	0.00516396993771195	0.00159255252219737	NaN	-2.39155101776123	3.69154691696167	NaN	NaN
1650	90.920850507543	-5.09520994511549	-8.18795680999756	-0.00132951640989631	-0.00360223650932312	0.00581331877037883	-0.0107450718060136	NaN	-2.39155101776123	3.36687254905701	NaN	NaN
1651	90.920850507543	-6.39390717831556	-7.4087381362915	-0.00522560812532902	0.00321592413820326	0.000293855206109583	-0.00717365415766835	NaN	-2.39155101776123	2.06817531585693	NaN	NaN
1652	91.5701991241431	-7.04325579491559	-7.21393346786499	-0.00132951640989631	-0.00490093370899558	0.000943203864153475	0.00159255252219737	NaN	-1.74220240116119	1.4188266992569	NaN	NaN
1653	89.6221532743429	-4.77053557721082	-7.53860807418823	-0.00360223650932312	0.00386527273803949	0.00191722682211548	-0.00100484199356288	NaN	-3.6902482509613	3.69154691696167	NaN	NaN
1654	87.6741073053335	-5.41988407460157	-7.79834747314453	-0.000680167751852423	0.000618529506027699	0.00386527273803949	0.00354059832170606	NaN	-5.6382942199707	3.04219841957092	NaN	NaN
1655	92.2195477407431	-6.71858142701093	-7.6684775352478	-0.00912170019000769	-0.00360223650932312	-0.00587495695799589	-0.000680167751852423	NaN	-1.09285378456116	1.74350106716156	NaN	NaN
1656	91.5701991241431	-5.09520994511549	-7.86328220367432	0.000943203864153475	0.00386527273803949	-0.00619963090866804	-0.00912170019000769	NaN	-1.74220240116119	3.36687254905701	NaN	NaN
1657	92.8688964169478	-6.71858142701093	-7.86328220367432	0.000618529506027699	0.00678734155371785	-0.0126931173726916	0.00451462110504508	NaN	-0.443505108356476	1.74350106716156	NaN	NaN
1658	94.1675936501479	-6.71858142701093	-7.86328220367432	0.01100810803473	0.00906006153672934	-0.0026282137259841	0.00970941036939621	NaN	0.855192124843597	1.74350106716156	NaN	NaN
1659	90.2715020101523	-6.0692328104109	-7.73341274261475	0.000943203864153475	-0.00879702530801296	-0.0182125810533762	0.000618529506027699	NaN	-3.04089951515198	2.3928496837616	NaN	NaN
1660	90.2715020101523	-5.09520994511549	-7.6684775352478	-3.08191010844894e-05	0.00743668992072344	-0.00814767740666866	-3.08191010844894e-05	NaN	-3.04089951515198	3.36687254905701	NaN	NaN
1661	89.6221532743429	-5.41988407460157	-8.18795680999756	-0.00619963090866804	0.00126787810586393	-0.0117190945893526	-0.00100484199356288	NaN	-3.6902482509613	3.04219841957092	NaN	NaN
1662	92.2195477407431	-5.09520994511549	-8.12302207946777	0.00483929552137852	0.00256657530553639	-0.00749832857400179	0.00126787810586393	NaN	-1.09285378456116	3.36687254905701	NaN	NaN
1663	92.8688964169478	-6.71858142701093	-7.9282169342041	-0.00555028254166245	0.00581331877037883	0.00159255252219737	0.00646266713738441	NaN	-0.443505108356476	1.74350106716156	NaN	NaN
1664	91.5701991241431	-5.74455844250623	-8.12302207946777	0.000943203864153475	0.00191722682211548	-0.00587495695799589	0.00516396993771195	NaN	-1.74220240116119	2.71752405166626	NaN	NaN
1665	92.2195477407431	-6.71858142701093	-7.79834747314453	-0.00360223650932312	-0.00555028254166245	-0.00619963090866804	-0.00522560812532902	NaN	-1.09285378456116	1.74350106716156	NaN	NaN
1666	90.2715020101523	-6.71858142701093	-7.14899873733521	0.00321592413820326	-0.000680167751852423	0.00321592413820326	-0.00555028254166245	NaN	-3.04089951515198	1.74350106716156	NaN	NaN
1667	90.920850507543	-5.74455844250623	-7.86328220367432	-0.00100484199356288	-0.00230353930965066	0.000618529506027699	0.000943203864153475	NaN	-2.39155101776123	2.71752405166626	NaN	NaN
1668	90.2715020101523	-6.0692328104109	-7.6684775352478	-0.0136671401560307	-0.00132951640989631	0.0132808275520802	-0.00360223650932312	NaN	-3.04089951515198	2.3928496837616	NaN	NaN
1669	90.2715020101523	-5.09520994511549	-7.73341274261475	0.000943203864153475	-0.0188619289547205	0.00938473641872406	-0.00717365415766835	NaN	-3.04089951515198	3.36687254905701	NaN	NaN
1670	92.8688964169478	-5.41988407460157	-7.79834747314453	-0.0120437685400248	-0.0389917381107807	-0.00912170019000769	-0.00327756232582033	NaN	-0.443505108356476	3.04219841957092	NaN	NaN
1671	92.8688964169478	-6.0692328104109	-7.27886867523193	-0.00490093370899558	0.00483929552137852	-0.00295288790948689	-0.0126931173726916	NaN	-0.443505108356476	2.3928496837616	NaN	NaN
1672	92.8688964169478	-7.04325579491559	-7.27886867523193	0.00321592413820326	-0.00132951640989631	-0.0026282137259841	-0.000355493422830477	NaN	-0.443505108356476	1.4188266992569	NaN	NaN
1673	92.8688964169478	-7.69260435191099	-7.08406400680542	0.00711201597005129	-0.00814767740666866	0.00646266713738441	0.00354059832170606	NaN	-0.443505108356476	0.769478142261505	NaN	NaN
1674	90.2715020101523	-5.09520994511549	-7.60354280471802	0.00386527273803949	-3.08191010844894e-05	0.00321592413820326	-0.000680167751852423	NaN	-3.04089951515198	3.36687254905701	NaN	NaN
1675	88.3234560411429	-5.74455844250623	-7.9282169342041	-0.00165419070981443	-0.00490093370899558	-0.00327756232582033	-0.000355493422830477	NaN	-4.98894548416138	2.71752405166626	NaN	NaN
1676	94.1675936501479	-6.39390717831556	-7.79834747314453	0.00289124972186983	0.00516396993771195	-0.00425158534198999	-0.00457625929266214	NaN	0.855192124843597	2.06817531585693	NaN	NaN
1677	91.5701991241431	-4.77053557721082	-8.25289154052734	0.00581331877037883	0.00483929552137852	-0.0162645354866982	0.00256657530553639	NaN	-1.74220240116119	3.69154691696167	NaN	NaN
1678	91.5701991241431	-6.39390717831556	-7.79834747314453	0.0132808275520802	0.0100340843200684	-0.00684897974133492	0.00776136433705688	NaN	-1.74220240116119	2.06817531585693	NaN	NaN
1679	92.2195477407431	-6.0692328104109	-7.9282169342041	0.0113327819854021	0.0022419011220336	-0.00587495695799589	0.00483929552137852	NaN	-1.09285378456116	2.3928496837616	NaN	NaN
1680	91.5701991241431	-6.39390717831556	-7.6684775352478	-0.00230353930965066	0.000618529506027699	-0.0130177913233638	-0.00555028254166245	NaN	-1.74220240116119	2.06817531585693	NaN	NaN
1681	93.5182450335478	-6.39390717831556	-7.79834747314453	0.0142548503354192	0.00126787810586393	-0.0110697457566857	-0.00132951640989631	NaN	0.205843508243561	2.06817531585693	NaN	NaN
1682	92.2195477407431	-6.71858142701093	-7.47367286682129	-0.0026282137259841	0.00581331877037883	-0.00360223650932312	0.00483929552137852	NaN	-1.09285378456116	1.74350106716156	NaN	NaN
1683	90.920850507543	-5.09520994511549	-7.73341274261475	0.00711201597005129	0.00321592413820326	0.000293855206109583	0.00354059832170606	NaN	-2.39155101776123	3.36687254905701	NaN	NaN
1684	92.8688964169478	-6.39390717831556	-7.73341274261475	0.00159255252219737	0.00451462110504508	0.00126787810586393	0.000943203864153475	NaN	-0.443505108356476	2.06817531585693	NaN	NaN
1685	92.2195477407431	-5.74455844250623	-7.73341274261475	-0.00392691092565656	0.00613799272105098	0.000293855206109583	-0.00295288790948689	NaN	-1.09285378456116	2.71752405166626	NaN	NaN
1686	92.2195477407431	-6.71858142701093	-7.27886867523193	-0.00977104809135199	0.00354059832170606	0.00418994715437293	-0.00749832857400179	NaN	-1.09285378456116	1.74350106716156	NaN	NaN
1687	90.920850507543	-6.71858142701093	-7.21393346786499	-0.00490093370899558	0.000618529506027699	0.00321592413820326	0.000293855206109583	NaN	-2.39155101776123	1.74350106716156	NaN	NaN
1688	92.8688964169478	-6.71858142701093	-7.53860807418823	-0.00749832857400179	-3.08191010844894e-05	0.0168522447347641	0.00418994715437293	NaN	-0.443505108356476	1.74350106716156	NaN	NaN
1689	88.9728047769522	-5.09520994511549	-7.79834747314453	-0.0136671401560307	-0.00717365415766835	0.00548864435404539	-3.08191010844894e-05	NaN	-4.33959674835205	3.36687254905701	NaN	NaN
1690	90.920850507543	-5.74455844250623	-7.73341274261475	-0.0156151866540313	-0.0237320438027382	0.00581331877037883	-0.00100484199356288	NaN	-2.39155101776123	2.71752405166626	NaN	NaN
1691	92.2195477407431	-5.41988407460157	-8.18795680999756	-0.00749832857400179	-0.00360223650932312	-0.00652430532500148	-0.00749832857400179	NaN	-1.09285378456116	3.04219841957092	NaN	NaN
1692	90.920850507543	-5.09520994511549	-7.99315214157104	0.00256657530553639	0.00841071270406246	0.00256657530553639	0.00289124972186983	NaN	-2.39155101776123	3.36687254905701	NaN	NaN
1693	92.8688964169478	-7.04325579491559	-7.6684775352478	-0.00100484199356288	-0.00555028254166245	-3.08191010844894e-05	0.00711201597005129	NaN	-0.443505108356476	1.4188266992569	NaN	NaN
1694	94.1675936501479	-6.71858142701093	-7.60354280471802	0.00873538758605719	0.00256657530553639	0.000618529506027699	0.000618529506027699	NaN	0.855192124843597	1.74350106716156	NaN	NaN
1695	89.6221532743429	-5.41988407460157	-7.99315214157104	-0.00587495695799589	0.000618529506027699	-0.0110697457566857	-0.00165419070981443	NaN	-3.6902482509613	3.04219841957092	NaN	NaN
1696	91.5701991241431	-6.39390717831556	-7.86328220367432	-0.00132951640989631	0.00289124972186983	0.00159255252219737	0.00256657530553639	NaN	-1.74220240116119	2.06817531585693	NaN	NaN
1697	94.1675936501479	-6.39390717831556	-7.47367286682129	0.0022419011220336	0.00483929552137852	-0.00425158534198999	0.00451462110504508	NaN	0.855192124843597	2.06817531585693	NaN	NaN
1698	90.920850507543	-4.44586144772474	-7.99315214157104	0.01100810803473	0.00938473641872406	-0.0104203969240189	0.00841071270406246	NaN	-2.39155101776123	4.01622104644775	NaN	NaN
1699	91.5701991241431	-6.39390717831556	-7.27886867523193	0.0155535480007529	0.0152288740500808	-0.0143164889886975	0.00808603875339031	NaN	-1.74220240116119	2.06817531585693	NaN	NaN
1700	93.5182450335478	-7.69260435191099	-7.14899873733521	0.00970941036939621	0.00483929552137852	-0.00652430532500148	0.000618529506027699	NaN	0.205843508243561	0.769478142261505	NaN	NaN
1701	92.2195477407431	-6.39390717831556	-7.47367286682129	0.0126314787194133	0.013930176384747	-0.00977104809135199	-0.00457625929266214	NaN	-1.09285378456116	2.06817531585693	NaN	NaN
1702	90.920850507543	-6.71858142701093	-7.60354280471802	0.00646266713738441	0.000293855206109583	-0.00814767740666866	-0.00392691092565656	NaN	-2.39155101776123	1.74350106716156	NaN	NaN
1703	90.920850507543	-5.09520994511549	-7.79834747314453	-0.00457625929266214	-3.08191010844894e-05	-0.00230353930965066	0.00678734155371785	NaN	-2.39155101776123	3.36687254905701	NaN	NaN
1704	90.920850507543	-4.44586144772474	-7.86328220367432	-0.00230353930965066	-0.00132951640989631	0.00256657530553639	-0.00100484199356288	NaN	-2.39155101776123	4.01622104644775	NaN	NaN
1705	92.2195477407431	-6.71858142701093	-7.47367286682129	-0.00327756232582033	0.00418994715437293	-0.00847235135734081	0.00483929552137852	NaN	-1.09285378456116	1.74350106716156	NaN	NaN
1706	92.8688964169478	-5.41988407460157	-7.6684775352478	0.00776136433705688	0.00354059832170606	-0.0026282137259841	-0.000355493422830477	NaN	-0.443505108356476	3.04219841957092	NaN	NaN
1707	92.8688964169478	-6.71858142701093	-7.53860807418823	-0.00684897974133492	-0.00879702530801296	0.0123068047687411	-0.00814767740666866	NaN	-0.443505108356476	1.74350106716156	NaN	NaN
1708	91.5701991241431	-6.0692328104109	-7.60354280471802	-0.00944637414067984	-0.0279528107494116	0.00613799272105098	-0.00587495695799589	NaN	-1.74220240116119	2.3928496837616	NaN	NaN
1709	92.2195477407431	-6.39390717831556	-7.79834747314453	-0.00912170019000769	-0.00490093370899558	0.00451462110504508	-0.0026282137259841	NaN	-1.09285378456116	2.06817531585693	NaN	NaN
1710	92.8688964169478	-4.77053557721082	-8.05808639526367	-0.00977104809135199	-0.0104203969240189	0.0022419011220336	-0.00490093370899558	NaN	-0.443505108356476	3.69154691696167	NaN	NaN
1711	91.5701991241431	-5.74455844250623	-7.99315214157104	-0.00555028254166245	0.00354059832170606	-3.08191010844894e-05	-0.000355493422830477	NaN	-1.74220240116119	2.71752405166626	NaN	NaN
1712	92.8688964169478	-6.0692328104109	-8.18795680999756	0.00289124972186983	0.00483929552137852	-0.00522560812532902	0.0022419011220336	NaN	-0.443505108356476	2.3928496837616	NaN	NaN
1713	92.8688964169478	-6.0692328104109	-7.27886867523193	-0.000355493422830477	0.000618529506027699	-0.00457625929266214	0.00613799272105098	NaN	-0.443505108356476	2.3928496837616	NaN	NaN
1714	94.1675936501479	-7.69260435191099	-7.08406400680542	-0.00132951640989631	-0.00977104809135199	-0.00522560812532902	0.00289124972186983	NaN	0.855192124843597	0.769478142261505	NaN	NaN
1715	92.2195477407431	-5.41988407460157	-7.86328220367432	0.00289124972186983	-0.00165419070981443	-0.00327756232582033	0.00483929552137852	NaN	-1.09285378456116	3.04219841957092	NaN	NaN
1716	89.6221532743429	-6.0692328104109	-7.99315214157104	-0.00684897974133492	0.00873538758605719	-0.00814767740666866	0.00289124972186983	NaN	-3.6902482509613	2.3928496837616	NaN	NaN
1717	90.920850507543	-6.0692328104109	-7.6684775352478	0.000293855206109583	0.00938473641872406	-0.0133424662053585	0.00548864435404539	NaN	-2.39155101776123	2.3928496837616	NaN	NaN
1718	94.8169423263525	-7.04325579491559	-7.73341274261475	-0.000680167751852423	0.0116574559360743	-0.00814767740666866	0.0113327819854021	NaN	1.50454080104828	1.4188266992569	NaN	NaN
1719	92.2195477407431	-4.44586144772474	-7.73341274261475	0.013930176384747	0.01100810803473	-0.00717365415766835	0.0022419011220336	NaN	-1.09285378456116	4.01622104644775	NaN	NaN
1720	91.5701991241431	-5.41988407460157	-7.47367286682129	-0.00782300252467394	0.00451462110504508	-0.0159398596733809	0.00970941036939621	NaN	-1.74220240116119	3.04219841957092	NaN	NaN
1721	92.2195477407431	-6.71858142701093	-7.53860807418823	0.00126787810586393	-0.00749832857400179	-0.00619963090866804	0.00970941036939621	NaN	-1.09285378456116	1.74350106716156	NaN	NaN
1722	90.920850507543	-5.09520994511549	-8.05808639526367	0.00646266713738441	0.00354059832170606	-0.0120437685400248	-0.000355493422830477	NaN	-2.39155101776123	3.36687254905701	NaN	NaN
1723	90.920850507543	-7.04325579491559	-7.79834747314453	-0.00490093370899558	0.0022419011220336	0.00191722682211548	0.00613799272105098	NaN	-2.39155101776123	1.4188266992569	NaN	NaN
1724	92.2195477407431	-5.41988407460157	-7.60354280471802	-0.000355493422830477	0.00191722682211548	0.00386527273803949	0.00191722682211548	NaN	-1.09285378456116	3.04219841957092	NaN	NaN
1725	91.5701991241431	-5.09520994511549	-7.9282169342041	-0.00100484199356288	-0.00684897974133492	-0.0113944197073579	0.000293855206109583	NaN	-1.74220240116119	3.36687254905701	NaN	NaN
1726	90.920850507543	-6.0692328104109	-7.27886867523193	-0.00392691092565656	0.00808603875339031	-0.00587495695799589	-0.0026282137259841	NaN	-2.39155101776123	2.3928496837616	NaN	NaN
1727	93.5182450335478	-7.36793004361097	-7.4087381362915	0.00159255252219737	-0.0104203969240189	-0.000680167751852423	-0.000680167751852423	NaN	0.205843508243561	1.09415245056152	NaN	NaN
1728	90.920850507543	-5.74455844250623	-7.86328220367432	-0.00879702530801296	-0.0026282137259841	0.011982130818069	-3.08191010844894e-05	NaN	-2.39155101776123	2.71752405166626	NaN	NaN
1729	91.5701991241431	-7.04325579491559	-7.79834747314453	-0.0104203969240189	-0.0126931173726916	0.00776136433705688	-0.00165419070981443	NaN	-1.74220240116119	1.4188266992569	NaN	NaN
1730	91.5701991241431	-6.71858142701093	-7.86328220367432	-0.0146411629393697	-0.0149658378213644	0.000293855206109583	-0.00295288790948689	NaN	-1.74220240116119	1.74350106716156	NaN	NaN
1731	91.5701991241431	-4.77053557721082	-7.79834747314453	-0.00782300252467394	0.00678734155371785	-0.00457625929266214	-0.00522560812532902	NaN	-1.74220240116119	3.69154691696167	NaN	NaN
1732	92.2195477407431	-5.41988407460157	-7.79834747314453	0.0022419011220336	-0.00587495695799589	-0.00977104809135199	0.000943203864153475	NaN	-1.09285378456116	3.04219841957092	NaN	NaN
1733	92.8688964169478	-5.41988407460157	-7.47367286682129	0.00159255252219737	0.000618529506027699	-0.00425158534198999	0.0022419011220336	NaN	-0.443505108356476	3.04219841957092	NaN	NaN
1734	93.5182450335478	-7.69260435191099	-7.14899873733521	-0.00100484199356288	-0.0123684434220195	-0.000355493422830477	0.00548864435404539	NaN	0.205843508243561	0.769478142261505	NaN	NaN
1735	92.8688964169478	-6.71858142701093	-7.47367286682129	-0.000355493422830477	-0.00684897974133492	-0.00684897974133492	-0.00132951640989631	NaN	-0.443505108356476	1.74350106716156	NaN	NaN
1736	89.6221532743429	-5.41988407460157	-7.86328220367432	-0.00165419070981443	-0.000355493422830477	-0.00425158534198999	-0.00197886489331722	NaN	-3.6902482509613	3.04219841957092	NaN	NaN
1737	90.920850507543	-6.0692328104109	-7.6684775352478	0.0126314787194133	0.0132808275520802	-0.00327756232582033	-0.00132951640989631	NaN	-2.39155101776123	2.3928496837616	NaN	NaN
1738	90.2715020101523	-5.74455844250623	-7.73341274261475	0.0155535480007529	0.00938473641872406	-0.0126931173726916	0.00906006153672934	NaN	-3.04089951515198	2.71752405166626	NaN	NaN
1739	93.5182450335478	-6.71858142701093	-7.9282169342041	0.00938473641872406	0.0145795252174139	-0.0104203969240189	0.00938473641872406	NaN	0.205843508243561	1.74350106716156	NaN	NaN
1740	92.8688964169478	-6.0692328104109	-7.21393346786499	0.00451462110504508	0.00581331877037883	-0.00555028254166245	-0.00165419070981443	NaN	-0.443505108356476	2.3928496837616	NaN	NaN
1741	94.1675936501479	-8.34195299831335	-7.27886867523193	-0.00230353930965066	-0.00100484199356288	-0.00977104809135199	-0.00717365415766835	NaN	0.855192124843597	0.120129495859146	NaN	NaN
1742	94.1675936501479	-6.39390717831556	-7.73341274261475	0.00256657530553639	0.00613799272105098	-0.00230353930965066	0.00256657530553639	NaN	0.855192124843597	2.06817531585693	NaN	NaN
1743	90.2715020101523	-4.77053557721082	-8.12302207946777	-0.0026282137259841	0.0136055024340749	0.00418994715437293	0.00159255252219737	NaN	-3.04089951515198	3.69154691696167	NaN	NaN
1744	92.8688964169478	-6.71858142701093	-7.73341274261475	-0.00327756232582033	0.00191722682211548	-0.00457625929266214	-0.000355493422830477	NaN	-0.443505108356476	1.74350106716156	NaN	NaN
1745	92.8688964169478	-5.41988407460157	-7.73341274261475	0.00159255252219737	0.00483929552137852	-0.00165419070981443	-0.00587495695799589	NaN	-0.443505108356476	3.04219841957092	NaN	NaN
1746	92.2195477407431	-5.09520994511549	-7.79834747314453	-0.00100484199356288	0.0106834331527352	-0.00782300252467394	-0.00230353930965066	NaN	-1.09285378456116	3.36687254905701	NaN	NaN
1747	91.5701991241431	-5.74455844250623	-7.4087381362915	-0.000680167751852423	-0.00100484199356288	0.00711201597005129	-0.00749832857400179	NaN	-1.74220240116119	2.71752405166626	NaN	NaN
1748	92.2195477407431	-6.71858142701093	-7.27886867523193	-0.0100957229733467	-0.00555028254166245	0.00906006153672934	-0.00230353930965066	NaN	-1.09285378456116	1.74350106716156	NaN	NaN
1749	92.8688964169478	-6.0692328104109	-7.73341274261475	-0.00879702530801296	-0.0263294391334057	0.0113327819854021	0.0022419011220336	NaN	-0.443505108356476	2.3928496837616	NaN	NaN
1750	90.920850507543	-6.39390717831556	-7.47367286682129	-0.0123684434220195	-0.00912170019000769	0.00321592413820326	0.00776136433705688	NaN	-2.39155101776123	2.06817531585693	NaN	NaN
1751	92.8688964169478	-6.39390717831556	-7.73341274261475	-0.0117190945893526	0.00613799272105098	-0.00425158534198999	0.000293855206109583	NaN	-0.443505108356476	2.06817531585693	NaN	NaN
1752	93.5182450335478	-6.0692328104109	-7.79834747314453	0.00159255252219737	0.00256657530553639	-0.00490093370899558	0.00321592413820326	NaN	0.205843508243561	2.3928496837616	NaN	NaN
1753	93.5182450335478	-6.39390717831556	-7.34380340576172	-0.00100484199356288	0.0022419011220336	0.0100340843200684	0.00808603875339031	NaN	0.205843508243561	2.06817531585693	NaN	NaN
1754	92.2195477407431	-7.36793004361097	-7.47367286682129	0.0022419011220336	-0.0104203969240189	0.00548864435404539	-0.0026282137259841	NaN	-1.09285378456116	1.09415245056152	NaN	NaN
1755	90.920850507543	-5.74455844250623	-8.05808639526367	-0.0026282137259841	-0.00814767740666866	0.00548864435404539	-0.000355493422830477	NaN	-2.39155101776123	2.71752405166626	NaN	NaN
1756	92.8688964169478	-7.04325579491559	-7.53860807418823	0.000293855206109583	0.00678734155371785	-0.00587495695799589	0.0022419011220336	NaN	-0.443505108356476	1.4188266992569	NaN	NaN
1757	89.6221532743429	-5.74455844250623	-7.73341274261475	-0.0026282137259841	0.00743668992072344	-0.00684897974133492	0.00581331877037883	NaN	-3.6902482509613	2.71752405166626	NaN	NaN
1758	94.1675936501479	-6.39390717831556	-7.53860807418823	0.0152288740500808	0.0142548503354192	-0.0149658378213644	0.00678734155371785	NaN	0.855192124843597	2.06817531585693	NaN	NaN
1759	92.2195477407431	-5.74455844250623	-7.86328220367432	0.00289124972186983	0.00841071270406246	-0.00522560812532902	0.00776136433705688	NaN	-1.09285378456116	2.71752405166626	NaN	NaN
1760	92.2195477407431	-5.74455844250623	-7.53860807418823	0.00418994715437293	0.00451462110504508	-0.00847235135734081	0.00289124972186983	NaN	-1.09285378456116	2.71752405166626	NaN	NaN
1761	91.5701991241431	-6.0692328104109	-7.73341274261475	0.00483929552137852	0.00321592413820326	-0.0120437685400248	0.000943203864153475	NaN	-1.74220240116119	2.3928496837616	NaN	NaN
1762	92.8688964169478	-6.71858142701093	-7.86328220367432	0.00548864435404539	0.0113327819854021	-0.0100957229733467	0.00159255252219737	NaN	-0.443505108356476	1.74350106716156	NaN	NaN
1763	92.8688964169478	-7.36793004361097	-7.86328220367432	-0.00392691092565656	0.00841071270406246	-0.00522560812532902	0.0136055024340749	NaN	-0.443505108356476	1.09415245056152	NaN	NaN
1764	89.6221532743429	-5.41988407460157	-7.86328220367432	-0.00587495695799589	-0.00132951640989631	0.00418994715437293	0.00548864435404539	NaN	-3.6902482509613	3.04219841957092	NaN	NaN
1765	92.8688964169478	-6.39390717831556	-7.99315214157104	-0.00425158534198999	0.0022419011220336	0.000293855206109583	-0.00100484199356288	NaN	-0.443505108356476	2.06817531585693	NaN	NaN
1766	91.5701991241431	-6.39390717831556	-7.73341274261475	-0.000680167751852423	0.00451462110504508	-0.0110697457566857	-0.00749832857400179	NaN	-1.74220240116119	2.06817531585693	NaN	NaN
1767	92.2195477407431	-6.71858142701093	-7.27886867523193	-0.00425158534198999	-0.000355493422830477	0.0100340843200684	0.000293855206109583	NaN	-1.09285378456116	1.74350106716156	NaN	NaN
1768	90.2715020101523	-6.71858142701093	-7.6684775352478	-0.0100957229733467	-0.0133424662053585	0.0126314787194133	-0.00392691092565656	NaN	-3.04089951515198	1.74350106716156	NaN	NaN
1769	92.2195477407431	-7.69260435191099	-7.79834747314453	-0.00327756232582033	-0.0107450718060136	0.0106834331527352	-0.00944637414067984	NaN	-1.09285378456116	0.769478142261505	NaN	NaN
1770	92.2195477407431	-6.71858142701093	-7.79834747314453	-0.0143164889886975	-0.00782300252467394	0.000293855206109583	-0.00295288790948689	NaN	-1.09285378456116	1.74350106716156	NaN	NaN
1771	93.5182450335478	-7.04325579491559	-7.86328220367432	-0.00555028254166245	0.00711201597005129	-0.00977104809135199	-0.00879702530801296	NaN	0.205843508243561	1.4188266992569	NaN	NaN
1772	92.2195477407431	-6.71858142701093	-7.53860807418823	0.00418994715437293	-0.00327756232582033	0.00159255252219737	-0.00295288790948689	NaN	-1.09285378456116	1.74350106716156	NaN	NaN
1773	92.8688964169478	-7.04325579491559	-7.6684775352478	-3.08191010844894e-05	-0.000680167751852423	-0.000680167751852423	-3.08191010844894e-05	NaN	-0.443505108356476	1.4188266992569	NaN	NaN
1774	90.920850507543	-5.74455844250623	-7.21393346786499	0.00808603875339031	-0.00230353930965066	-0.00197886489331722	0.00354059832170606	NaN	-2.39155101776123	2.71752405166626	NaN	NaN
1775	90.920850507543	-7.04325579491559	-7.53860807418823	-3.08191010844894e-05	-0.00457625929266214	0.000293855206109583	-0.00522560812532902	NaN	-2.39155101776123	1.4188266992569	NaN	NaN
1776	91.5701991241431	-7.04325579491559	-7.6684775352478	0.00581331877037883	0.00581331877037883	-0.00392691092565656	-0.00360223650932312	NaN	-1.74220240116119	1.4188266992569	NaN	NaN
1777	88.9728047769522	-5.74455844250623	-7.73341274261475	0.00256657530553639	0.00646266713738441	-0.0130177913233638	0.00613799272105098	NaN	-4.33959674835205	2.71752405166626	NaN	NaN
1778	92.2195477407431	-7.04325579491559	-7.60354280471802	0.00354059832170606	0.0103587592020631	-0.00814767740666866	0.00743668992072344	NaN	-1.09285378456116	1.4188266992569	NaN	NaN
1779	93.5182450335478	-6.39390717831556	-7.73341274261475	0.011982130818069	0.000618529506027699	-0.00360223650932312	0.012956153601408	NaN	0.205843508243561	2.06817531585693	NaN	NaN
1780	93.5182450335478	-7.04325579491559	-7.53860807418823	0.0165275707840919	0.00841071270406246	-0.0201606266200542	-0.000355493422830477	NaN	0.205843508243561	1.4188266992569	NaN	NaN
1781	92.8688964169478	-7.36793004361097	-7.08406400680542	0.00354059832170606	0.00354059832170606	-0.00782300252467394	-0.00814767740666866	NaN	-0.443505108356476	1.09415245056152	NaN	NaN
1782	93.5182450335478	-8.01727869001333	-7.86328220367432	0.0181509424000978	0.0022419011220336	-0.00295288790948689	-0.00652430532500148	NaN	0.205843508243561	0.444803804159164	NaN	NaN
1783	92.8688964169478	-6.71858142701093	-7.47367286682129	0.00418994715437293	0.00191722682211548	-0.000355493422830477	0.00548864435404539	NaN	-0.443505108356476	1.74350106716156	NaN	NaN
1784	89.6221532743429	-5.74455844250623	-8.25289154052734	-0.00132951640989631	-0.00100484199356288	-0.00392691092565656	-0.00100484199356288	NaN	-3.6902482509613	2.71752405166626	NaN	NaN
1785	93.5182450335478	-7.04325579491559	-7.73341274261475	0.00289124972186983	-0.0026282137259841	-0.000355493422830477	-0.0026282137259841	NaN	0.205843508243561	1.4188266992569	NaN	NaN
1786	92.2195477407431	-6.0692328104109	-8.18795680999756	-0.00944637414067984	0.00938473641872406	-0.0123684434220195	-0.00555028254166245	NaN	-1.09285378456116	2.3928496837616	NaN	NaN
1787	93.5182450335478	-6.71858142701093	-7.53860807418823	-0.00327756232582033	0.00191722682211548	0.0126314787194133	-0.00360223650932312	NaN	0.205843508243561	1.74350106716156	NaN	NaN
1788	92.8688964169478	-6.39390717831556	-7.79834747314453	-0.00490093370899558	-0.0247060675173998	0.00873538758605719	-0.00425158534198999	NaN	-0.443505108356476	2.06817531585693	NaN	NaN
1789	93.5182450335478	-7.69260435191099	-7.53860807418823	-0.0100957229733467	-0.00230353930965066	0.00808603875339031	-0.00944637414067984	NaN	0.205843508243561	0.769478142261505	NaN	NaN
1790	92.2195477407431	-6.71858142701093	-7.6684775352478	-0.0146411629393697	0.00678734155371785	0.00873538758605719	-0.00749832857400179	NaN	-1.09285378456116	1.74350106716156	NaN	NaN
1791	90.2715020101523	-6.71858142701093	-7.53860807418823	-0.0208099745213985	-0.00360223650932312	-0.00197886489331722	-0.000355493422830477	NaN	-3.04089951515198	1.74350106716156	NaN	NaN
1792	94.1675936501479	-6.71858142701093	-7.53860807418823	-0.00457625929266214	0.00159255252219737	-0.00490093370899558	-0.00230353930965066	NaN	0.855192124843597	1.74350106716156	NaN	NaN
1793	92.2195477407431	-7.04325579491559	-7.53860807418823	0.0022419011220336	0.000943203864153475	-0.00587495695799589	0.0022419011220336	NaN	-1.09285378456116	1.4188266992569	NaN	NaN
1794	90.2715020101523	-5.74455844250623	-7.34380340576172	-0.00392691092565656	-0.00392691092565656	0.0022419011220336	-0.00360223650932312	NaN	-3.04089951515198	2.71752405166626	NaN	NaN
1795	92.8688964169478	-7.36793004361097	-7.47367286682129	0.00159255252219737	-0.00457625929266214	-0.00230353930965066	-0.000355493422830477	NaN	-0.443505108356476	1.09415245056152	NaN	NaN
1796	92.8688964169478	-6.71858142701093	-7.6684775352478	-0.00295288790948689	0.00548864435404539	-0.00814767740666866	-0.00717365415766835	NaN	-0.443505108356476	1.74350106716156	NaN	NaN
1797	89.6221532743429	-5.74455844250623	-8.05808639526367	0.00548864435404539	0.0126314787194133	-0.043212503194809	-3.08191010844894e-05	NaN	-3.6902482509613	2.71752405166626	NaN	NaN
1798	89.6221532743429	-6.0692328104109	-7.79834747314453	0.0126314787194133	0.00873538758605719	-0.085420161485672	0.00808603875339031	NaN	-3.6902482509613	2.3928496837616	NaN	NaN
1799	93.5182450335478	-6.71858142701093	-7.79834747314453	0.00743668992072344	0.01100810803473	-0.0458098985254765	0.00613799272105098	NaN	0.205843508243561	1.74350106716156	NaN	NaN
1800	92.2195477407431	-7.04325579491559	-7.73341274261475	0.00126787810586393	0.0158782228827477	-0.0237320438027382	0.00354059832170606	NaN	-1.09285378456116	1.4188266992569	NaN	NaN
1801	93.5182450335478	-7.04325579491559	-7.27886867523193	0.00386527273803949	0.0100340843200684	-0.0152905117720366	-0.00230353930965066	NaN	0.205843508243561	1.4188266992569	NaN	NaN
1802	92.8688964169478	-7.69260435191099	-7.86328220367432	0.00646266713738441	-0.00132951640989631	0.00159255252219737	-0.00619963090866804	NaN	-0.443505108356476	0.769478142261505	NaN	NaN
1803	91.5701991241431	-5.41988407460157	-8.12302207946777	0.000618529506027699	0.00126787810586393	0.0113327819854021	0.00126787810586393	NaN	-1.74220240116119	3.04219841957092	NaN	NaN
1804	91.5701991241431	-7.04325579491559	-7.99315214157104	-0.00717365415766835	0.00483929552137852	0.0158782228827477	-0.00100484199356288	NaN	-1.74220240116119	1.4188266992569	NaN	NaN
1805	90.920850507543	-6.39390717831556	-7.73341274261475	-0.00782300252467394	-0.0026282137259841	0.00970941036939621	-0.000680167751852423	NaN	-2.39155101776123	2.06817531585693	NaN	NaN
1806	92.8688964169478	-5.74455844250623	-7.99315214157104	-0.00555028254166245	0.00516396993771195	0.0158782228827477	0.00613799272105098	NaN	-0.443505108356476	2.71752405166626	NaN	NaN
1807	93.5182450335478	-7.04325579491559	-7.27886867523193	-0.0104203969240189	0.00451462110504508	0.0178262684494257	-0.00749832857400179	NaN	0.205843508243561	1.4188266992569	NaN	NaN
1808	90.2715020101523	-6.0692328104109	-7.60354280471802	-0.00977104809135199	0.00321592413820326	0.0272418223321438	-0.00522560812532902	NaN	-3.04089951515198	2.3928496837616	NaN	NaN
1809	90.2715020101523	-7.36793004361097	-7.60354280471802	-0.00587495695799589	-0.0175632312893867	0.0168522447347641	-0.0117190945893526	NaN	-3.04089951515198	1.09415245056152	NaN	NaN
1810	92.8688964169478	-7.04325579491559	-7.6684775352478	-0.00977104809135199	-0.00165419070981443	0.00418994715437293	-0.00100484199356288	NaN	-0.443505108356476	1.4188266992569	NaN	NaN
1811	89.6221532743429	-6.39390717831556	-7.60354280471802	-0.00912170019000769	0.0022419011220336	-0.00100484199356288	0.00256657530553639	NaN	-3.6902482509613	2.06817531585693	NaN	NaN
1812	92.8688964169478	-7.04325579491559	-7.79834747314453	0.00386527273803949	0.00321592413820326	0.00646266713738441	-0.00165419070981443	NaN	-0.443505108356476	1.4188266992569	NaN	NaN
1813	93.5182450335478	-6.71858142701093	-7.9282169342041	0.00743668992072344	0.00191722682211548	0.00126787810586393	0.00808603875339031	NaN	0.205843508243561	1.74350106716156	NaN	NaN
1814	92.2195477407431	-6.39390717831556	-7.47367286682129	0.0022419011220336	-0.00555028254166245	0.00418994715437293	-0.00749832857400179	NaN	-1.09285378456116	2.06817531585693	NaN	NaN
1815	90.2715020101523	-6.39390717831556	-7.79834747314453	-0.00100484199356288	-0.00425158534198999	0.00126787810586393	-0.00782300252467394	NaN	-3.04089951515198	2.06817531585693	NaN	NaN
1816	94.1675936501479	-7.36793004361097	-8.05808639526367	-0.0026282137259841	-0.000680167751852423	-0.00619963090866804	0.000943203864153475	NaN	0.855192124843597	1.09415245056152	NaN	NaN
1817	90.2715020101523	-5.74455844250623	-7.79834747314453	-0.00230353930965066	0.00841071270406246	-0.00490093370899558	-0.00295288790948689	NaN	-3.04089951515198	2.71752405166626	NaN	NaN
1818	89.6221532743429	-5.41988407460157	-7.99315214157104	0.0103587592020631	0.012956153601408	-0.00814767740666866	0.0162028968334198	NaN	-3.6902482509613	3.04219841957092	NaN	NaN
1819	91.5701991241431	-5.41988407460157	-8.05808639526367	0.00159255252219737	0.0022419011220336	-0.00587495695799589	0.00548864435404539	NaN	-1.74220240116119	3.04219841957092	NaN	NaN
1820	90.2715020101523	-5.41988407460157	-7.99315214157104	0.00743668992072344	0.0100340843200684	-0.00522560812532902	0.00126787810586393	NaN	-3.04089951515198	3.04219841957092	NaN	NaN
1821	90.920850507543	-6.0692328104109	-7.53860807418823	0.013930176384747	0.00711201597005129	-0.0113944197073579	-0.000680167751852423	NaN	-2.39155101776123	2.3928496837616	NaN	NaN
1822	92.2195477407431	-6.71858142701093	-7.99315214157104	0.00418994715437293	0.00678734155371785	-0.00132951640989631	-3.08191010844894e-05	NaN	-1.09285378456116	1.74350106716156	NaN	NaN
1823	91.5701991241431	-6.39390717831556	-7.6684775352478	-3.08191010844894e-05	0.00126787810586393	0.00483929552137852	0.000293855206109583	NaN	-1.74220240116119	2.06817531585693	NaN	NaN
1824	88.3234560411429	-6.0692328104109	-7.6684775352478	-0.00490093370899558	0.000618529506027699	-0.00522560812532902	0.00354059832170606	NaN	-4.98894548416138	2.3928496837616	NaN	NaN
1825	93.5182450335478	-6.39390717831556	-7.60354280471802	-0.000680167751852423	-0.000355493422830477	0.00256657530553639	-3.08191010844894e-05	NaN	0.205843508243561	2.06817531585693	NaN	NaN
1826	90.2715020101523	-5.09520994511549	-7.73341274261475	-0.00392691092565656	0.00451462110504508	-0.00749832857400179	-0.00879702530801296	NaN	-3.04089951515198	3.36687254905701	NaN	NaN
1827	91.5701991241431	-6.39390717831556	-7.14899873733521	0.0022419011220336	0.00873538758605719	-0.000680167751852423	-0.00749832857400179	NaN	-1.74220240116119	2.06817531585693	NaN	NaN
1828	90.920850507543	-5.74455844250623	-7.21393346786499	-0.00197886489331722	-0.00490093370899558	0.0149041991680861	-0.00165419070981443	NaN	-2.39155101776123	2.71752405166626	NaN	NaN
1829	90.2715020101523	-6.71858142701093	-7.86328220367432	-0.00619963090866804	-0.0126931173726916	0.0155535480007529	-0.00490093370899558	NaN	-3.04089951515198	1.74350106716156	NaN	NaN
1830	92.2195477407431	-7.04325579491559	-7.47367286682129	-0.0130177913233638	-0.00490093370899558	0.011982130818069	-0.00652430532500148	NaN	-1.09285378456116	1.4188266992569	NaN	NaN
1831	91.5701991241431	-7.04325579491559	-7.53860807418823	-0.00782300252467394	-0.0026282137259841	-0.00100484199356288	0.00289124972186983	NaN	-1.74220240116119	1.4188266992569	NaN	NaN
1832	90.920850507543	-6.39390717831556	-7.4087381362915	-0.00295288790948689	0.00548864435404539	0.00289124972186983	-3.08191010844894e-05	NaN	-2.39155101776123	2.06817531585693	NaN	NaN
1833	91.5701991241431	-5.41988407460157	-7.86328220367432	-0.00230353930965066	0.00483929552137852	0.00808603875339031	0.00776136433705688	NaN	-1.74220240116119	3.04219841957092	NaN	NaN
1834	92.8688964169478	-6.0692328104109	-7.86328220367432	-0.00425158534198999	0.00289124972186983	-0.00847235135734081	-0.00100484199356288	NaN	-0.443505108356476	2.3928496837616	NaN	NaN
1835	92.8688964169478	-6.0692328104109	-7.6684775352478	0.00516396993771195	-0.0100957229733467	0.00126787810586393	-0.00132951640989631	NaN	-0.443505108356476	2.3928496837616	NaN	NaN
1836	90.920850507543	-6.71858142701093	-7.79834747314453	-0.00879702530801296	0.000618529506027699	-0.00490093370899558	-0.00100484199356288	NaN	-2.39155101776123	1.74350106716156	NaN	NaN
1837	92.2195477407431	-5.74455844250623	-7.86328220367432	-0.00197886489331722	0.00516396993771195	-0.00522560812532902	0.00386527273803949	NaN	-1.09285378456116	2.71752405166626	NaN	NaN
1838	89.6221532743429	-5.74455844250623	-7.53860807418823	0.000293855206109583	0.013930176384747	-0.0123684434220195	0.00418994715437293	NaN	-3.6902482509613	2.71752405166626	NaN	NaN
1839	92.2195477407431	-6.0692328104109	-7.4087381362915	0.0103587592020631	0.00289124972186983	-0.00944637414067984	0.00678734155371785	NaN	-1.09285378456116	2.3928496837616	NaN	NaN
1840	94.1675936501479	-7.04325579491559	-7.6684775352478	0.00873538758605719	0.00256657530553639	-0.0100957229733467	0.00321592413820326	NaN	0.855192124843597	1.4188266992569	NaN	NaN
1841	92.8688964169478	-6.0692328104109	-7.4087381362915	-0.0100957229733467	0.00906006153672934	-0.00782300252467394	-0.00392691092565656	NaN	-0.443505108356476	2.3928496837616	NaN	NaN
1842	92.8688964169478	-6.39390717831556	-7.4087381362915	0.00548864435404539	0.00678734155371785	-0.00327756232582033	-0.00100484199356288	NaN	-0.443505108356476	2.06817531585693	NaN	NaN
1843	93.5182450335478	-7.36793004361097	-7.6684775352478	0.00548864435404539	-0.00327756232582033	-3.08191010844894e-05	0.00354059832170606	NaN	0.205843508243561	1.09415245056152	NaN	NaN
1844	90.920850507543	-4.44586144772474	-8.05808639526367	-0.00230353930965066	-0.00522560812532902	0.00646266713738441	-0.00165419070981443	NaN	-2.39155101776123	4.01622104644775	NaN	NaN
1845	89.6221532743429	-6.0692328104109	-7.4087381362915	-0.0104203969240189	0.00354059832170606	-0.00100484199356288	-0.00944637414067984	NaN	-3.6902482509613	2.3928496837616	NaN	NaN
1846	92.8688964169478	-5.41988407460157	-7.60354280471802	0.00126787810586393	0.00516396993771195	-0.00684897974133492	-0.000355493422830477	NaN	-0.443505108356476	3.04219841957092	NaN	NaN
1847	92.8688964169478	-5.74455844250623	-7.47367286682129	-0.00717365415766835	-0.000355493422830477	-0.00197886489331722	-0.00619963090866804	NaN	-0.443505108356476	2.71752405166626	NaN	NaN
1848	90.920850507543	-5.09520994511549	-7.47367286682129	-0.0159398596733809	0.00289124972186983	0.0149041991680861	-0.000355493422830477	NaN	-2.39155101776123	3.36687254905701	NaN	NaN
1849	92.2195477407431	-6.0692328104109	-7.79834747314453	-0.00522560812532902	-0.0136671401560307	0.0171769186854362	-0.00165419070981443	NaN	-1.09285378456116	2.3928496837616	NaN	NaN
1850	91.5701991241431	-6.39390717831556	-7.60354280471802	-0.00717365415766835	-0.0113944197073579	0.0142548503354192	-0.000680167751852423	NaN	-1.74220240116119	2.06817531585693	NaN	NaN
1851	91.5701991241431	-6.39390717831556	-7.4087381362915	-0.00749832857400179	-0.00814767740666866	-0.00847235135734081	0.000293855206109583	NaN	-1.74220240116119	2.06817531585693	NaN	NaN
1852	90.2715020101523	-6.39390717831556	-7.53860807418823	-0.00847235135734081	0.000943203864153475	-0.00717365415766835	0.000618529506027699	NaN	-3.04089951515198	2.06817531585693	NaN	NaN
1853	91.5701991241431	-4.77053557721082	-7.86328220367432	-0.00165419070981443	0.00483929552137852	0.00126787810586393	0.0113327819854021	NaN	-1.74220240116119	3.69154691696167	NaN	NaN
1854	90.920850507543	-5.09520994511549	-8.05808639526367	-0.00555028254166245	-0.00100484199356288	-0.00782300252467394	-0.00100484199356288	NaN	-2.39155101776123	3.36687254905701	NaN	NaN
1855	93.5182450335478	-6.71858142701093	-7.47367286682129	0.000943203864153475	-0.00457625929266214	0.00321592413820326	0.00159255252219737	NaN	0.205843508243561	1.74350106716156	NaN	NaN
1856	90.920850507543	-6.0692328104109	-7.99315214157104	-0.00392691092565656	-0.00490093370899558	-0.00392691092565656	-0.000355493422830477	NaN	-2.39155101776123	2.3928496837616	NaN	NaN
1857	92.2195477407431	-7.04325579491559	-7.79834747314453	0.00646266713738441	0.00646266713738441	-0.00457625929266214	0.00613799272105098	NaN	-1.09285378456116	1.4188266992569	NaN	NaN
1858	90.2715020101523	-5.09520994511549	-7.6684775352478	0.00354059832170606	0.00970941036939621	-0.00814767740666866	0.0113327819854021	NaN	-3.04089951515198	3.36687254905701	NaN	NaN
1859	90.2715020101523	-5.74455844250623	-7.53860807418823	-0.00782300252467394	0.00906006153672934	-0.00814767740666866	0.000293855206109583	NaN	-3.04089951515198	2.71752405166626	NaN	NaN
1860	92.2195477407431	-6.0692328104109	-7.47367286682129	-0.00619963090866804	0.00321592413820326	-0.0110697457566857	-0.00522560812532902	NaN	-1.09285378456116	2.3928496837616	NaN	NaN
1861	92.8688964169478	-6.71858142701093	-7.47367286682129	0.00159255252219737	0.00581331877037883	-0.00814767740666866	-0.00165419070981443	NaN	-0.443505108356476	1.74350106716156	NaN	NaN
1862	94.1675936501479	-6.39390717831556	-7.53860807418823	-3.08191010844894e-05	0.00938473641872406	-0.00587495695799589	-0.00295288790948689	NaN	0.855192124843597	2.06817531585693	NaN	NaN
1863	90.920850507543	-6.39390717831556	-7.79834747314453	0.00126787810586393	-0.00619963090866804	0.000618529506027699	0.00256657530553639	NaN	-2.39155101776123	2.06817531585693	NaN	NaN
1864	92.2195477407431	-5.74455844250623	-8.05808639526367	-0.00100484199356288	0.00711201597005129	0.000618529506027699	0.000618529506027699	NaN	-1.09285378456116	2.71752405166626	NaN	NaN
1865	90.2715020101523	-6.39390717831556	-7.9282169342041	-0.00749832857400179	-3.08191010844894e-05	-0.00717365415766835	0.000943203864153475	NaN	-3.04089951515198	2.06817531585693	NaN	NaN
1866	88.9728047769522	-5.41988407460157	-7.6684775352478	-0.0110697457566857	0.00451462110504508	-0.0123684434220195	0.00126787810586393	NaN	-4.33959674835205	3.04219841957092	NaN	NaN
1867	91.5701991241431	-5.74455844250623	-7.4087381362915	-0.00132951640989631	0.0022419011220336	0.00938473641872406	-0.00717365415766835	NaN	-1.74220240116119	2.71752405166626	NaN	NaN
1868	92.2195477407431	-5.41988407460157	-7.60354280471802	-0.0100957229733467	-0.00490093370899558	0.00581331877037883	0.0022419011220336	NaN	-1.09285378456116	3.04219841957092	NaN	NaN
1869	90.920850507543	-5.74455844250623	-7.53860807418823	-0.00749832857400179	-0.00652430532500148	0.0123068047687411	0.00678734155371785	NaN	-2.39155101776123	2.71752405166626	NaN	NaN
1870	91.5701991241431	-6.71858142701093	-7.6684775352478	-0.00749832857400179	-0.0169138833880424	0.00970941036939621	0.00126787810586393	NaN	-1.74220240116119	1.74350106716156	NaN	NaN
1871	91.5701991241431	-6.0692328104109	-7.60354280471802	-0.00749832857400179	-3.08191010844894e-05	-0.00425158534198999	-0.00100484199356288	NaN	-1.74220240116119	2.3928496837616	NaN	NaN
1872	88.3234560411429	-5.74455844250623	-7.4087381362915	-0.00717365415766835	0.00711201597005129	-3.08191010844894e-05	0.00191722682211548	NaN	-4.98894548416138	2.71752405166626	NaN	NaN
1873	90.920850507543	-6.0692328104109	-7.6684775352478	0.00159255252219737	0.000943203864153475	-3.08191010844894e-05	0.0022419011220336	NaN	-2.39155101776123	2.3928496837616	NaN	NaN
1874	92.2195477407431	-5.74455844250623	-7.73341274261475	-0.00100484199356288	-0.00425158534198999	0.000943203864153475	0.00386527273803949	NaN	-1.09285378456116	2.71752405166626	NaN	NaN
1875	92.8688964169478	-6.71858142701093	-7.27886867523193	-0.00684897974133492	0.00516396993771195	-0.00425158534198999	-0.00100484199356288	NaN	-0.443505108356476	1.74350106716156	NaN	NaN
1876	90.920850507543	-5.74455844250623	-7.73341274261475	0.00256657530553639	0.00321592413820326	-0.00457625929266214	-0.0026282137259841	NaN	-2.39155101776123	2.71752405166626	NaN	NaN
1877	92.2195477407431	-8.01727869001333	-7.9282169342041	0.00483929552137852	0.000943203864153475	-0.00327756232582033	0.0113327819854021	NaN	-1.09285378456116	0.444803804159164	NaN	NaN
1878	90.2715020101523	-5.74455844250623	-8.05808639526367	0.01847561635077	0.00808603875339031	-0.0136671401560307	0.0152288740500808	NaN	-3.04089951515198	2.71752405166626	NaN	NaN
1879	89.6221532743429	-7.04325579491559	-7.6684775352478	0.000618529506027699	0.00743668992072344	-0.00457625929266214	0.00970941036939621	NaN	-3.6902482509613	1.4188266992569	NaN	NaN
1880	92.2195477407431	-6.39390717831556	-7.47367286682129	0.00451462110504508	0.0106834331527352	-0.0113944197073579	0.00646266713738441	NaN	-1.09285378456116	2.06817531585693	NaN	NaN
1881	92.8688964169478	-6.71858142701093	-7.34380340576172	0.00126787810586393	-0.0026282137259841	-0.0133424662053585	-0.00165419070981443	NaN	-0.443505108356476	1.74350106716156	NaN	NaN
1882	91.5701991241431	-6.71858142701093	-7.34380340576172	0.00516396993771195	0.00873538758605719	-0.00944637414067984	0.00483929552137852	NaN	-1.74220240116119	1.74350106716156	NaN	NaN
1883	91.5701991241431	-5.74455844250623	-7.79834747314453	0.00678734155371785	-0.00165419070981443	0.00191722682211548	-0.00555028254166245	NaN	-1.74220240116119	2.71752405166626	NaN	NaN
1884	92.2195477407431	-7.69260435191099	-7.34380340576172	-0.00522560812532902	-0.0026282137259841	-0.00100484199356288	-0.00132951640989631	NaN	-1.09285378456116	0.769478142261505	NaN	NaN
1885	90.920850507543	-6.0692328104109	-7.60354280471802	0.000618529506027699	-0.00230353930965066	-0.00230353930965066	-0.0156151866540313	NaN	-2.39155101776123	2.3928496837616	NaN	NaN
1886	90.2715020101523	-6.39390717831556	-7.60354280471802	-0.0159398596733809	0.00386527273803949	-0.00490093370899558	-0.00490093370899558	NaN	-3.04089951515198	2.06817531585693	NaN	NaN
1887	90.920850507543	-5.74455844250623	-7.60354280471802	-0.00360223650932312	-0.0123684434220195	-0.00100484199356288	-0.00555028254166245	NaN	-2.39155101776123	2.71752405166626	NaN	NaN
1888	93.5182450335478	-6.71858142701093	-7.53860807418823	-0.00425158534198999	-0.00360223650932312	0.0246444288641214	-0.0104203969240189	NaN	0.205843508243561	1.74350106716156	NaN	NaN
1889	91.5701991241431	-5.41988407460157	-7.34380340576172	-0.0026282137259841	-0.00165419070981443	0.0171769186854362	-0.00100484199356288	NaN	-1.74220240116119	3.04219841957092	NaN	NaN
1890	90.920850507543	-6.71858142701093	-7.6684775352478	-0.0104203969240189	-0.00944637414067984	0.00678734155371785	-0.00847235135734081	NaN	-2.39155101776123	1.74350106716156	NaN	NaN
1891	91.5701991241431	-6.71858142701093	-7.6684775352478	0.000293855206109583	-0.00782300252467394	-0.00197886489331722	0.000293855206109583	NaN	-1.74220240116119	1.74350106716156	NaN	NaN
1892	90.2715020101523	-6.0692328104109	-7.60354280471802	-0.00425158534198999	0.00451462110504508	0.00354059832170606	-0.000355493422830477	NaN	-3.04089951515198	2.3928496837616	NaN	NaN
1893	88.9728047769522	-6.39390717831556	-7.79834747314453	-0.00360223650932312	0.00548864435404539	0.00126787810586393	0.00516396993771195	NaN	-4.33959674835205	2.06817531585693	NaN	NaN
1894	91.5701991241431	-5.74455844250623	-7.6684775352478	0.00126787810586393	-0.00847235135734081	-0.00197886489331722	0.00548864435404539	NaN	-1.74220240116119	2.71752405166626	NaN	NaN
1895	92.8688964169478	-6.71858142701093	-7.53860807418823	0.000618529506027699	-0.00230353930965066	0.00743668992072344	-0.00652430532500148	NaN	-0.443505108356476	1.74350106716156	NaN	NaN
1896	92.2195477407431	-5.74455844250623	-7.4087381362915	-0.000680167751852423	-0.00197886489331722	-0.00977104809135199	-0.00132951640989631	NaN	-1.09285378456116	2.71752405166626	NaN	NaN
1897	93.5182450335478	-8.34195299831335	-7.53860807418823	0.0142548503354192	-0.00100484199356288	-0.00814767740666866	-0.0026282137259841	NaN	0.205843508243561	0.120129495859146	NaN	NaN
1898	92.2195477407431	-7.69260435191099	-7.73341274261475	0.0350340083241463	0.00938473641872406	-0.00587495695799589	0.00678734155371785	NaN	-1.09285378456116	0.769478142261505	NaN	NaN
1899	90.2715020101523	-6.0692328104109	-8.05808639526367	0.0178262684494257	0.00159255252219737	-0.0146411629393697	0.00906006153672934	NaN	-3.04089951515198	2.3928496837616	NaN	NaN
1900	90.2715020101523	-6.0692328104109	-7.73341274261475	-0.00619963090866804	0.00776136433705688	-0.00165419070981443	-0.00360223650932312	NaN	-3.04089951515198	2.3928496837616	NaN	NaN
1901	92.2195477407431	-6.0692328104109	-7.60354280471802	0.00483929552137852	0.00808603875339031	-0.0133424662053585	-0.00522560812532902	NaN	-1.09285378456116	2.3928496837616	NaN	NaN
1902	92.8688964169478	-7.69260435191099	-7.27886867523193	0.00321592413820326	0.0022419011220336	-0.00717365415766835	0.00483929552137852	NaN	-0.443505108356476	0.769478142261505	NaN	NaN
1903	90.920850507543	-7.36793004361097	-7.47367286682129	0.00841071270406246	0.00548864435404539	0.00938473641872406	-0.00327756232582033	NaN	-2.39155101776123	1.09415245056152	NaN	NaN
1904	90.920850507543	-7.36793004361097	-8.12302207946777	0.00159255252219737	-0.0026282137259841	-0.00230353930965066	0.00386527273803949	NaN	-2.39155101776123	1.09415245056152	NaN	NaN
1905	92.8688964169478	-7.36793004361097	-7.6684775352478	0.00126787810586393	0.0022419011220336	-0.00587495695799589	-0.00782300252467394	NaN	-0.443505108356476	1.09415245056152	NaN	NaN
1906	91.5701991241431	-7.69260435191099	-7.6684775352478	-0.0026282137259841	0.000618529506027699	-0.00847235135734081	0.00613799272105098	NaN	-1.74220240116119	0.769478142261505	NaN	NaN
1907	89.6221532743429	-6.0692328104109	-7.73341274261475	-0.00457625929266214	0.00191722682211548	0.0022419011220336	-0.00132951640989631	NaN	-3.6902482509613	2.3928496837616	NaN	NaN
1908	93.5182450335478	-7.69260435191099	-7.53860807418823	-0.00230353930965066	-0.00360223650932312	-0.00165419070981443	-0.00684897974133492	NaN	0.205843508243561	0.769478142261505	NaN	NaN
1909	91.5701991241431	-6.39390717831556	-7.6684775352478	-0.00230353930965066	-0.00879702530801296	0.00646266713738441	-0.00165419070981443	NaN	-1.74220240116119	2.06817531585693	NaN	NaN
1910	91.5701991241431	-6.39390717831556	-7.86328220367432	-0.00197886489331722	-0.00587495695799589	0.00678734155371785	0.000293855206109583	NaN	-1.74220240116119	2.06817531585693	NaN	NaN
1911	91.5701991241431	-7.36793004361097	-7.73341274261475	-0.00847235135734081	-0.00619963090866804	-0.00619963090866804	-0.00555028254166245	NaN	-1.74220240116119	1.09415245056152	NaN	NaN
1912	92.2195477407431	-6.0692328104109	-7.79834747314453	0.00321592413820326	-0.000355493422830477	0.00256657530553639	-0.00587495695799589	NaN	-1.09285378456116	2.3928496837616	NaN	NaN
1913	88.3234560411429	-6.0692328104109	-7.73341274261475	-0.00425158534198999	0.00743668992072344	0.00516396993771195	0.00516396993771195	NaN	-4.98894548416138	2.3928496837616	NaN	NaN
1914	92.2195477407431	-7.36793004361097	-7.60354280471802	-0.00490093370899558	0.00516396993771195	-0.0026282137259841	0.00678734155371785	NaN	-1.09285378456116	1.09415245056152	NaN	NaN
1915	92.8688964169478	-7.69260435191099	-7.53860807418823	-0.00457625929266214	-3.08191010844894e-05	-0.00132951640989631	-0.0026282137259841	NaN	-0.443505108356476	0.769478142261505	NaN	NaN
1916	90.920850507543	-6.39390717831556	-7.99315214157104	0.00321592413820326	0.0022419011220336	-0.0123684434220195	0.0022419011220336	NaN	-2.39155101776123	2.06817531585693	NaN	NaN
1917	92.2195477407431	-7.36793004361097	-7.73341274261475	0.0269171483814716	0.0106834331527352	-0.0191866029053926	0.0113327819854021	NaN	-1.09285378456116	1.09415245056152	NaN	NaN
1918	92.8688964169478	-8.34195299831335	-7.79834747314453	-0.00295288790948689	0.0100340843200684	-0.00652430532500148	0.00159255252219737	NaN	-0.443505108356476	0.120129495859146	NaN	NaN
1919	90.920850507543	-6.39390717831556	-7.86328220367432	0.0265924744307995	0.00873538758605719	-0.0165892094373703	0.0113327819854021	NaN	-2.39155101776123	2.06817531585693	NaN	NaN
1920	88.9728047769522	-6.71858142701093	-7.6684775352478	-0.0152905117720366	0.00906006153672934	-0.0123684434220195	0.00321592413820326	NaN	-4.33959674835205	1.74350106716156	NaN	NaN
1921	90.920850507543	-6.71858142701093	-7.73341274261475	0.0340599827468395	0.0022419011220336	-0.0110697457566857	-0.000355493422830477	NaN	-2.39155101776123	1.74350106716156	NaN	NaN
1922	92.2195477407431	-6.39390717831556	-7.47367286682129	-0.00360223650932312	0.0168522447347641	-0.00749832857400179	0.00516396993771195	NaN	-1.09285378456116	2.06817531585693	NaN	NaN
1923	94.1675936501479	-7.04325579491559	-7.53860807418823	0.00581331877037883	0.00548864435404539	0.000943203864153475	0.000293855206109583	NaN	0.855192124843597	1.4188266992569	NaN	NaN
1924	91.5701991241431	-6.71858142701093	-7.86328220367432	0.00159255252219737	-3.08191010844894e-05	0.00191722682211548	0.00191722682211548	NaN	-1.74220240116119	1.74350106716156	NaN	NaN
1925	92.8688964169478	-8.9913016447157	-8.12302207946777	-0.00555028254166245	-0.00295288790948689	-0.000680167751852423	-0.00490093370899558	NaN	-0.443505108356476	-0.529219150543213	NaN	NaN
1926	93.5182450335478	-7.69260435191099	-7.4087381362915	-0.00814767740666866	0.00613799272105098	-0.00295288790948689	-0.00197886489331722	NaN	0.205843508243561	0.769478142261505	NaN	NaN
1927	87.6741073053335	-6.0692328104109	-7.73341274261475	-0.00912170019000769	0.00581331877037883	-0.00100484199356288	-0.0113944197073579	NaN	-5.6382942199707	2.3928496837616	NaN	NaN
1928	93.5182450335478	-7.04325579491559	-7.4087381362915	-0.00425158534198999	-0.0117190945893526	0.0158782228827477	-0.00197886489331722	NaN	0.205843508243561	1.4188266992569	NaN	NaN
1929	92.8688964169478	-6.71858142701093	-7.53860807418823	-0.00717365415766835	-0.0331475995481014	0.00646266713738441	0.000618529506027699	NaN	-0.443505108356476	1.74350106716156	NaN	NaN
1930	92.8688964169478	-7.04325579491559	-7.79834747314453	-0.00652430532500148	-0.0295761823654175	0.01100810803473	-0.00490093370899558	NaN	-0.443505108356476	1.4188266992569	NaN	NaN
1931	91.5701991241431	-6.39390717831556	-7.9282169342041	-0.00912170019000769	-0.00392691092565656	-0.00197886489331722	-0.00684897974133492	NaN	-1.74220240116119	2.06817531585693	NaN	NaN
1932	91.5701991241431	-7.36793004361097	-7.73341274261475	0.000293855206109583	-0.00522560812532902	-0.00814767740666866	0.00483929552137852	NaN	-1.74220240116119	1.09415245056152	NaN	NaN
1933	91.5701991241431	-6.39390717831556	-7.79834747314453	-0.00165419070981443	-0.00587495695799589	-0.00230353930965066	-0.000680167751852423	NaN	-1.74220240116119	2.06817531585693	NaN	NaN
1934	88.9728047769522	-6.71858142701093	-7.6684775352478	-0.00619963090866804	-0.00652430532500148	-0.0026282137259841	0.00516396993771195	NaN	-4.33959674835205	1.74350106716156	NaN	NaN
1935	92.8688964169478	-7.69260435191099	-7.27886867523193	-0.00327756232582033	-0.00327756232582033	-0.000355493422830477	-0.00165419070981443	NaN	-0.443505108356476	0.769478142261505	NaN	NaN
1936	92.2195477407431	-6.71858142701093	-7.73341274261475	0.00516396993771195	-0.00327756232582033	-0.00555028254166245	-0.00392691092565656	NaN	-1.09285378456116	1.74350106716156	NaN	NaN
1937	94.1675936501479	-7.04325579491559	-7.6684775352478	0.00256657530553639	0.00873538758605719	-0.0143164889886975	0.00483929552137852	NaN	0.855192124843597	1.4188266992569	NaN	NaN
1938	93.5182450335478	-8.01727869001333	-7.9282169342041	0.020423661917448	0.00841071270406246	-0.0156151866540313	0.012956153601408	NaN	0.205843508243561	0.444803804159164	NaN	NaN
1939	90.920850507543	-7.36793004361097	-8.05808639526367	-0.00684897974133492	0.00321592413820326	-0.00847235135734081	0.00451462110504508	NaN	-2.39155101776123	1.09415245056152	NaN	NaN
1940	91.5701991241431	-6.39390717831556	-8.05808639526367	0.00646266713738441	0.00970941036939621	-0.0100957229733467	-0.00100484199356288	NaN	-1.74220240116119	2.06817531585693	NaN	NaN
1941	88.9728047769522	-6.0692328104109	-7.86328220367432	-0.0110697457566857	-0.0026282137259841	-0.0130177913233638	-0.00230353930965066	NaN	-4.33959674835205	2.3928496837616	NaN	NaN
1942	92.8688964169478	-6.71858142701093	-7.60354280471802	-0.000680167751852423	0.00776136433705688	-0.00392691092565656	0.000618529506027699	NaN	-0.443505108356476	1.74350106716156	NaN	NaN
1943	92.8688964169478	-7.04325579491559	-7.47367286682129	0.00321592413820326	0.00159255252219737	0.000293855206109583	-0.00457625929266214	NaN	-0.443505108356476	1.4188266992569	NaN	NaN
1944	92.8688964169478	-6.71858142701093	-7.9282169342041	-3.08191010844894e-05	0.00483929552137852	-0.00230353930965066	-0.00360223650932312	NaN	-0.443505108356476	1.74350106716156	NaN	NaN
1945	92.2195477407431	-7.36793004361097	-7.53860807418823	0.00483929552137852	-0.00230353930965066	-0.00197886489331722	-0.0126931173726916	NaN	-1.09285378456116	1.09415245056152	NaN	NaN
1946	92.8688964169478	-8.34195299831335	-7.4087381362915	0.00191722682211548	-0.00295288790948689	-0.00392691092565656	-0.00555028254166245	NaN	-0.443505108356476	0.120129495859146	NaN	NaN
1947	91.5701991241431	-6.0692328104109	-7.73341274261475	-0.00847235135734081	0.000293855206109583	-3.08191010844894e-05	-0.00457625929266214	NaN	-1.74220240116119	2.3928496837616	NaN	NaN
1948	91.5701991241431	-7.04325579491559	-7.4087381362915	-0.0126931173726916	-0.0100957229733467	0.0200989879667759	-0.00879702530801296	NaN	-1.74220240116119	1.4188266992569	NaN	NaN
1949	92.8688964169478	-6.39390717831556	-7.53860807418823	-0.00555028254166245	-0.00879702530801296	0.00776136433705688	-0.00522560812532902	NaN	-0.443505108356476	2.06817531585693	NaN	NaN
1950	92.2195477407431	-5.74455844250623	-7.79834747314453	-0.00717365415766835	0.00386527273803949	-0.000680167751852423	-0.00100484199356288	NaN	-1.09285378456116	2.71752405166626	NaN	NaN
1951	90.920850507543	-5.74455844250623	-7.79834747314453	-0.00165419070981443	-0.00360223650932312	-3.08191010844894e-05	0.00191722682211548	NaN	-2.39155101776123	2.71752405166626	NaN	NaN
1952	92.2195477407431	-6.71858142701093	-7.86328220367432	0.00321592413820326	0.00126787810586393	0.00678734155371785	0.00516396993771195	NaN	-1.09285378456116	1.74350106716156	NaN	NaN
1953	92.8688964169478	-6.39390717831556	-7.99315214157104	-0.00555028254166245	0.00289124972186983	-0.00392691092565656	0.00581331877037883	NaN	-0.443505108356476	2.06817531585693	NaN	NaN
1954	92.8688964169478	-6.39390717831556	-7.73341274261475	-0.00100484199356288	0.00678734155371785	0.00289124972186983	-0.0026282137259841	NaN	-0.443505108356476	2.06817531585693	NaN	NaN
1955	91.5701991241431	-7.04325579491559	-7.6684775352478	-0.00977104809135199	-0.000355493422830477	0.00581331877037883	-3.08191010844894e-05	NaN	-1.74220240116119	1.4188266992569	NaN	NaN
1956	92.2195477407431	-6.0692328104109	-7.79834747314453	-0.00457625929266214	-0.00197886489331722	-0.0110697457566857	0.00321592413820326	NaN	-1.09285378456116	2.3928496837616	NaN	NaN
1957	93.5182450335478	-6.39390717831556	-7.99315214157104	0.00970941036939621	0.0123068047687411	-0.0123684434220195	-0.00100484199356288	NaN	0.205843508243561	2.06817531585693	NaN	NaN
1958	93.5182450335478	-6.71858142701093	-7.60354280471802	0.0210730116814375	0.0106834331527352	-0.00749832857400179	0.0165275707840919	NaN	0.205843508243561	1.74350106716156	NaN	NaN
1959	92.2195477407431	-7.36793004361097	-7.86328220367432	0.0200989879667759	-0.00847235135734081	-0.0143164889886975	0.012956153601408	NaN	-1.09285378456116	1.09415245056152	NaN	NaN
1960	92.2195477407431	-5.74455844250623	-7.73341274261475	-0.00295288790948689	0.01100810803473	-0.00847235135734081	-0.00100484199356288	NaN	-1.09285378456116	2.71752405166626	NaN	NaN
1961	90.920850507543	-6.0692328104109	-7.79834747314453	-0.00295288790948689	0.00581331877037883	-0.00749832857400179	-0.00490093370899558	NaN	-2.39155101776123	2.3928496837616	NaN	NaN
1962	92.2195477407431	-7.04325579491559	-7.34380340576172	-0.00555028254166245	0.00711201597005129	-0.00977104809135199	0.00354059832170606	NaN	-1.09285378456116	1.4188266992569	NaN	NaN
1963	92.8688964169478	-6.39390717831556	-7.34380340576172	-0.000680167751852423	0.00386527273803949	0.00126787810586393	-0.000355493422830477	NaN	-0.443505108356476	2.06817531585693	NaN	NaN
1964	90.920850507543	-5.74455844250623	-8.05808639526367	-0.000355493422830477	0.000943203864153475	-0.00392691092565656	0.000618529506027699	NaN	-2.39155101776123	2.71752405166626	NaN	NaN
1965	94.1675936501479	-7.04325579491559	-7.86328220367432	0.0022419011220336	0.00451462110504508	-0.00230353930965066	-0.00392691092565656	NaN	0.855192124843597	1.4188266992569	NaN	NaN
1966	90.920850507543	-7.04325579491559	-7.9282169342041	-0.00457625929266214	-0.0110697457566857	-0.00912170019000769	-0.00847235135734081	NaN	-2.39155101776123	1.4188266992569	NaN	NaN
1967	90.920850507543	-6.0692328104109	-7.6684775352478	-0.00392691092565656	-0.00360223650932312	0.00191722682211548	0.00159255252219737	NaN	-2.39155101776123	2.3928496837616	NaN	NaN
1968	92.8688964169478	-7.36793004361097	-7.6684775352478	-0.0117190945893526	-0.00392691092565656	0.00841071270406246	-0.00230353930965066	NaN	-0.443505108356476	1.09415245056152	NaN	NaN
1969	91.5701991241431	-6.39390717831556	-7.73341274261475	-0.00749832857400179	0.000943203864153475	0.00841071270406246	-0.00782300252467394	NaN	-1.74220240116119	2.06817531585693	NaN	NaN
1970	91.5701991241431	-5.74455844250623	-7.73341274261475	-0.00879702530801296	-0.0113944197073579	0.00451462110504508	0.0022419011220336	NaN	-1.74220240116119	2.71752405166626	NaN	NaN
1971	92.2195477407431	-6.0692328104109	-8.18795680999756	-0.00360223650932312	0.00159255252219737	-0.00717365415766835	-0.00230353930965066	NaN	-1.09285378456116	2.3928496837616	NaN	NaN
1972	90.920850507543	-5.74455844250623	-7.79834747314453	0.00159255252219737	0.00743668992072344	-3.08191010844894e-05	-0.00522560812532902	NaN	-2.39155101776123	2.71752405166626	NaN	NaN
1973	92.2195477407431	-7.04325579491559	-7.99315214157104	-0.00392691092565656	-0.00749832857400179	0.00451462110504508	0.00418994715437293	NaN	-1.09285378456116	1.4188266992569	NaN	NaN
1974	94.8169423263525	-7.04325579491559	-7.79834747314453	-0.00944637414067984	-0.00490093370899558	-0.000355493422830477	-0.000680167751852423	NaN	1.50454080104828	1.4188266992569	NaN	NaN
1975	90.920850507543	-5.41988407460157	-7.60354280471802	-0.00717365415766835	-0.00132951640989631	-0.00230353930965066	-0.00165419070981443	NaN	-2.39155101776123	3.04219841957092	NaN	NaN
1976	90.2715020101523	-6.39390717831556	-7.34380340576172	0.000943203864153475	0.00289124972186983	-0.00587495695799589	-0.00100484199356288	NaN	-3.04089951515198	2.06817531585693	NaN	NaN
1977	92.8688964169478	-7.36793004361097	-7.4087381362915	0.0136055024340749	0.00159255252219737	-0.0117190945893526	0.0106834331527352	NaN	-0.443505108356476	1.09415245056152	NaN	NaN
1978	93.5182450335478	-6.71858142701093	-7.9282169342041	0.01100810803473	0.00776136433705688	-0.00295288790948689	0.0162028968334198	NaN	0.205843508243561	1.74350106716156	NaN	NaN
1979	90.920850507543	-6.0692328104109	-7.73341274261475	0.0126314787194133	0.00256657530553639	-0.0120437685400248	0.00646266713738441	NaN	-2.39155101776123	2.3928496837616	NaN	NaN
1980	91.5701991241431	-7.04325579491559	-7.79834747314453	-0.0165892094373703	0.00386527273803949	-0.00944637414067984	0.00548864435404539	NaN	-1.74220240116119	1.4188266992569	NaN	NaN
1981	92.2195477407431	-6.0692328104109	-7.73341274261475	-0.00132951640989631	0.00646266713738441	-0.0149658378213644	-0.00490093370899558	NaN	-1.09285378456116	2.3928496837616	NaN	NaN
1982	92.8688964169478	-7.04325579491559	-7.01912927627563	-0.00165419070981443	0.0106834331527352	-0.00879702530801296	-3.08191010844894e-05	NaN	-0.443505108356476	1.4188266992569	NaN	NaN
1983	92.2195477407431	-7.04325579491559	-7.34380340576172	-0.00327756232582033	0.0022419011220336	-0.0100957229733467	0.00711201597005129	NaN	-1.09285378456116	1.4188266992569	NaN	NaN
1984	91.5701991241431	-5.41988407460157	-7.60354280471802	-0.000680167751852423	0.000943203864153475	0.00126787810586393	0.00289124972186983	NaN	-1.74220240116119	3.04219841957092	NaN	NaN
1985	93.5182450335478	-7.04325579491559	-7.86328220367432	-0.00490093370899558	0.00386527273803949	-0.00619963090866804	0.00321592413820326	NaN	0.205843508243561	1.4188266992569	NaN	NaN
1986	92.8688964169478	-6.0692328104109	-7.79834747314453	-0.00295288790948689	0.000293855206109583	-0.00977104809135199	-3.08191010844894e-05	NaN	-0.443505108356476	2.3928496837616	NaN	NaN
1987	92.2195477407431	-6.71858142701093	-7.86328220367432	-0.00522560812532902	-0.00717365415766835	0.00516396993771195	-0.00652430532500148	NaN	-1.09285378456116	1.74350106716156	NaN	NaN
1988	92.8688964169478	-7.36793004361097	-7.4087381362915	-0.00392691092565656	0.00613799272105098	0.0152288740500808	-0.00132951640989631	NaN	-0.443505108356476	1.09415245056152	NaN	NaN
1989	92.8688964169478	-6.71858142701093	-7.47367286682129	-0.0149658378213644	-0.00490093370899558	0.00743668992072344	-0.00100484199356288	NaN	-0.443505108356476	1.74350106716156	NaN	NaN
1990	88.9728047769522	-5.41988407460157	-7.4087381362915	-0.0107450718060136	-0.000680167751852423	-0.00132951640989631	-0.0104203969240189	NaN	-4.33959674835205	3.04219841957092	NaN	NaN
1991	90.920850507543	-5.41988407460157	-7.60354280471802	-0.00555028254166245	-0.00100484199356288	-0.00165419070981443	-0.00522560812532902	NaN	-2.39155101776123	3.04219841957092	NaN	NaN
1992	92.2195477407431	-6.0692328104109	-8.05808639526367	0.000943203864153475	0.00613799272105098	-0.000680167751852423	0.0022419011220336	NaN	-1.09285378456116	2.3928496837616	NaN	NaN
1993	92.2195477407431	-5.41988407460157	-8.05808639526367	0.00256657530553639	0.000943203864153475	-0.00230353930965066	0.00808603875339031	NaN	-1.09285378456116	3.04219841957092	NaN	NaN
1994	92.2195477407431	-8.01727869001333	-7.86328220367432	-0.00717365415766835	-0.00977104809135199	0.0123068047687411	0.00191722682211548	NaN	-1.09285378456116	0.444803804159164	NaN	NaN
1995	91.5701991241431	-6.0692328104109	-7.99315214157104	-0.00457625929266214	0.00548864435404539	-0.000355493422830477	0.00256657530553639	NaN	-1.74220240116119	2.3928496837616	NaN	NaN
1996	90.920850507543	-6.0692328104109	-7.47367286682129	-0.0110697457566857	0.00289124972186983	-0.00652430532500148	-0.00847235135734081	NaN	-2.39155101776123	2.3928496837616	NaN	NaN
1997	89.6221532743429	-7.04325579491559	-7.14899873733521	0.0022419011220336	0.00613799272105098	-0.00749832857400179	0.00970941036939621	NaN	-3.6902482509613	1.4188266992569	NaN	NaN
1998	93.5182450335478	-6.71858142701093	-7.86328220367432	0.0123068047687411	0.0149041991680861	-0.0146411629393697	0.0272418223321438	NaN	0.205843508243561	1.74350106716156	NaN	NaN
1999	93.5182450335478	-5.74455844250623	-8.31782627105713	0.0126314787194133	0.0103587592020631	-0.0133424662053585	0.0168522447347641	NaN	0.205843508243561	2.71752405166626	NaN	NaN
2000	92.2195477407431	-6.0692328104109	-7.9282169342041	-0.00749832857400179	0.0103587592020631	-0.0133424662053585	-0.0026282137259841	NaN	-1.09285378456116	2.3928496837616	NaN	NaN
[truncated: 8,260 more rows]
