# Supplementary material for: Precise instruction and consideration of the vertical and horizontal force component increases validity and reliability of the 90:20 Isometric Posterior Chain Test
Source: PLoS One. 2024 Oct 28;19(10):e0312843. doi: 10.1371/journal.pone.0312843 (PMC11515970; doi:10.1371/journal.pone.0312843)
Supplement: S1 File — (ZIP) [file pone.0312843.s001.zip › S1_Raw_Data/M1_P10_v_1.csv]

1	87.2185592651367	8.56166172027588	-7.86328220367432	-0.00522560812532902	0.00970941036939621	-0.00327756232582033	-0.00490093370899558
2	87.8679046630859	7.91231298446655	-7.53860807418823	-0.00587495695799589	0.00613799272105098	0.00256657530553639	0.000618529506027699
3	88.5172576904297	7.58763885498047	-7.79834747314453	-0.0104203969240189	-0.00360223650932312	0.00126787810586393	0.00581331877037883
4	86.5692138671875	8.56166172027588	-8.12302207946777	-0.0182125810533762	-0.00814767740666866	0.01100810803473	-0.0026282137259841
5	87.8679046630859	7.91231298446655	-7.99315214157104	-0.0149658378213644	-0.0292515084147453	0.00159255252219737	-0.0113944197073579
6	87.8679046630859	9.21100997924805	-7.99315214157104	-0.00782300252467394	-0.00295288790948689	0.00418994715437293	-0.0120437685400248
7	85.2705154418945	8.56166172027588	-7.86328220367432	-0.0191866029053926	0.000618529506027699	0.000943203864153475	0.00646266713738441
8	88.5172576904297	9.21100997924805	-7.6684775352478	-0.00782300252467394	-0.0026282137259841	-0.00392691092565656	-0.00230353930965066
9	88.5172576904297	8.88633632659912	-7.73341274261475	-0.00360223650932312	-0.00782300252467394	0.00451462110504508	-0.00490093370899558
10	89.1666030883789	6.93829011917114	-7.60354280471802	-0.00619963090866804	-0.00100484199356288	-0.00457625929266214	-0.000355493422830477
11	87.2185592651367	7.91231298446655	-8.05808639526367	-0.00100484199356288	-0.000355493422830477	-0.0104203969240189	0.00483929552137852
12	89.1666030883789	7.26296424865723	-7.60354280471802	-0.00977104809135199	-0.000680167751852423	-0.00230353930965066	0.0123068047687411
13	89.1666030883789	7.91231298446655	-7.6684775352478	0.000618529506027699	0.00581331877037883	-0.00197886489331722	0.0100340843200684
14	87.2185592651367	8.88633632659912	-7.79834747314453	-0.00327756232582033	0.00970941036939621	-0.0123684434220195	0.0022419011220336
15	88.5172576904297	8.88633632659912	-7.34380340576172	0.000293855206109583	0.0136055024340749	-0.0208099745213985	0.00548864435404539
16	87.8679046630859	7.91231298446655	-6.95419406890869	0.00289124972186983	0.0022419011220336	-0.0123684434220195	-0.0104203969240189
17	87.2185592651367	8.56166172027588	-7.14899873733521	0.00613799272105098	0.00548864435404539	0.0022419011220336	0.00451462110504508
18	85.2705154418945	8.56166172027588	-7.79834747314453	-0.0123684434220195	0.0022419011220336	-0.00230353930965066	-0.00197886489331722
19	86.5692138671875	9.21100997924805	-7.53860807418823	-0.00327756232582033	0.00873538758605719	-0.00555028254166245	-0.00717365415766835
20	89.8159561157227	7.58763885498047	-7.47367286682129	0.00159255252219737	0.00646266713738441	-3.08191010844894e-05	-0.00100484199356288
21	87.2185592651367	8.56166172027588	-7.4087381362915	0.00126787810586393	0.012956153601408	-0.0123684434220195	-0.00230353930965066
22	89.8159561157227	6.28894138336182	-7.01912927627563	-0.00327756232582033	-0.00619963090866804	0.000943203864153475	-0.00587495695799589
23	86.5692138671875	7.58763885498047	-7.27886867523193	-0.00749832857400179	-0.00165419070981443	0.000618529506027699	-0.00295288790948689
24	84.6211624145508	8.56166172027588	-7.73341274261475	-0.0117190945893526	0.00256657530553639	0.012956153601408	-0.0107450718060136
25	87.8679046630859	7.58763885498047	-7.73341274261475	-0.0117190945893526	-0.00295288790948689	-0.00100484199356288	-0.00165419070981443
26	87.8679046630859	7.91231298446655	-7.60354280471802	-0.00912170019000769	-0.00100484199356288	-0.00522560812532902	-0.00977104809135199
27	88.5172576904297	6.61361598968506	-7.4087381362915	-0.00749832857400179	0.000618529506027699	0.0106834331527352	0.00548864435404539
28	88.5172576904297	7.58763885498047	-7.47367286682129	-0.00879702530801296	0.00354059832170606	0.000618529506027699	0.00321592413820326
29	83.9718170166016	9.53568458557129	-7.73341274261475	-0.0159398596733809	0.00873538758605719	0.00386527273803949	0.000943203864153475
30	87.8679046630859	8.23698711395264	-7.79834747314453	-0.00879702530801296	0.000943203864153475	0.00386527273803949	-3.08191010844894e-05
31	87.2185592651367	7.91231298446655	-7.9282169342041	-0.00360223650932312	0.00418994715437293	-0.0113944197073579	-0.00587495695799589
32	87.2185592651367	8.23698711395264	-7.99315214157104	-0.00749832857400179	-3.08191010844894e-05	0.00808603875339031	0.00711201597005129
33	87.2185592651367	7.91231298446655	-7.99315214157104	-0.00490093370899558	-0.00197886489331722	-0.00717365415766835	0.00354059832170606
34	86.5692138671875	7.91231298446655	-7.73341274261475	-0.00457625929266214	0.000943203864153475	-0.0182125810533762	0.00743668992072344
35	86.5692138671875	7.58763885498047	-7.6684775352478	-0.0113944197073579	0.00906006153672934	-0.0143164889886975	0.00451462110504508
36	89.1666030883789	8.23698711395264	-7.53860807418823	0.000943203864153475	0.00516396993771195	-0.00977104809135199	-0.00749832857400179
37	87.8679046630859	8.23698711395264	-7.79834747314453	-0.00555028254166245	0.00970941036939621	-0.000680167751852423	0.00548864435404539
38	88.5172576904297	7.58763885498047	-7.79834747314453	-0.00522560812532902	-0.00165419070981443	-0.00392691092565656	0.00191722682211548
39	86.5692138671875	8.88633632659912	-7.86328220367432	0.00126787810586393	-0.0026282137259841	-0.00425158534198999	0.00548864435404539
40	85.2705154418945	9.21100997924805	-7.6684775352478	0.000618529506027699	0.00841071270406246	0.0022419011220336	-0.00132951640989631
41	87.8679046630859	7.26296424865723	-7.4087381362915	-0.00327756232582033	0.00581331877037883	-0.00912170019000769	-0.0026282137259841
42	87.8679046630859	9.86035919189453	-7.9282169342041	0.00159255252219737	0.00548864435404539	0.0022419011220336	0.000943203864153475
43	86.5692138671875	8.88633632659912	-7.4087381362915	-0.00652430532500148	-0.00360223650932312	0.0106834331527352	-0.00457625929266214
44	89.1666030883789	6.61361598968506	-7.53860807418823	-0.0159398596733809	-0.0133424662053585	0.00808603875339031	-0.00944637414067984
45	88.5172576904297	8.88633632659912	-7.6684775352478	-0.00587495695799589	-0.0185372550040483	-0.00749832857400179	-0.00977104809135199
46	86.5692138671875	7.91231298446655	-7.73341274261475	-0.0136671401560307	-3.08191010844894e-05	0.00841071270406246	-0.00165419070981443
47	89.1666030883789	7.58763885498047	-7.73341274261475	-0.00425158534198999	0.00743668992072344	0.000943203864153475	0.00743668992072344
48	89.1666030883789	8.23698711395264	-7.4087381362915	-0.00425158534198999	-0.00165419070981443	0.00418994715437293	0.00808603875339031
49	87.2185592651367	7.91231298446655	-6.95419406890869	-0.00749832857400179	-0.0026282137259841	0.00126787810586393	0.00354059832170606
50	85.9198608398438	8.88633632659912	-7.34380340576172	-0.00360223650932312	0.000943203864153475	-0.00295288790948689	0.00483929552137852
51	87.2185592651367	7.91231298446655	-7.34380340576172	-0.00132951640989631	0.00418994715437293	-0.0172385573387146	0.00354059832170606
52	87.2185592651367	9.21100997924805	-7.9282169342041	0.00321592413820326	0.00386527273803949	-0.00230353930965066	-0.00132951640989631
53	86.5692138671875	8.88633632659912	-8.12302207946777	-0.00230353930965066	0.00451462110504508	-0.0195112787187099	0.00126787810586393
54	89.8159561157227	7.91231298446655	-7.34380340576172	0.01100810803473	0.000943203864153475	-0.00912170019000769	0.00418994715437293
55	89.1666030883789	7.58763885498047	-7.79834747314453	0.00159255252219737	0.00289124972186983	-0.0195112787187099	-0.0026282137259841
56	86.5692138671875	8.88633632659912	-7.4087381362915	0.0269171483814716	0.012956153601408	-0.00944637414067984	-0.00230353930965066
57	85.2705154418945	8.56166172027588	-7.53860807418823	0.00354059832170606	0.0126314787194133	0.000943203864153475	0.00321592413820326
58	88.5172576904297	7.91231298446655	-7.86328220367432	0.00711201597005129	0.000293855206109583	0.000618529506027699	0.00354059832170606
59	89.1666030883789	7.91231298446655	-7.99315214157104	0.00938473641872406	0.00776136433705688	-0.00490093370899558	0.00289124972186983
60	86.5692138671875	7.26296424865723	-7.60354280471802	0.00711201597005129	0.00321592413820326	-0.00360223650932312	-0.00749832857400179
61	89.1666030883789	7.58763885498047	-7.79834747314453	0.0223717093467712	0.00516396993771195	0.00289124972186983	-0.00814767740666866
62	85.2705154418945	9.86035919189453	-7.6684775352478	-0.00295288790948689	0.00321592413820326	0.00906006153672934	0.00354059832170606
63	86.5692138671875	8.88633632659912	-7.47367286682129	-0.00425158534198999	0.000293855206109583	0.00841071270406246	0.00159255252219737
64	89.8159561157227	7.91231298446655	-8.12302207946777	-0.00132951640989631	-0.00944637414067984	0.00938473641872406	-0.0026282137259841
65	86.5692138671875	9.21100997924805	-8.12302207946777	-0.00230353930965066	-0.0224333461374044	-0.000680167751852423	-0.00912170019000769
66	86.5692138671875	8.23698711395264	-8.05808639526367	-0.00132951640989631	-0.00360223650932312	0.00126787810586393	-0.00295288790948689
67	85.9198608398438	8.88633632659912	-8.05808639526367	-0.00392691092565656	0.00386527273803949	-3.08191010844894e-05	0.0106834331527352
68	87.2185592651367	8.88633632659912	-7.73341274261475	-0.00490093370899558	-0.00425158534198999	-0.00684897974133492	-0.00295288790948689
69	89.1666030883789	7.58763885498047	-7.60354280471802	-0.00132951640989631	0.000943203864153475	-0.00555028254166245	0.00354059832170606
70	87.2185592651367	8.56166172027588	-7.47367286682129	0.0022419011220336	-3.08191010844894e-05	-0.0152905117720366	0.000618529506027699
71	88.5172576904297	7.26296424865723	-7.73341274261475	0.00548864435404539	-0.00684897974133492	-0.0136671401560307	-0.00652430532500148
72	87.2185592651367	9.53568458557129	-7.27886867523193	0.0022419011220336	0.00321592413820326	-0.00522560812532902	0.00776136433705688
73	87.2185592651367	8.23698711395264	-7.14899873733521	-0.00684897974133492	0.00321592413820326	-0.017887907102704	0.0116574559360743
74	87.2185592651367	8.88633632659912	-7.60354280471802	0.00970941036939621	0.00581331877037883	-0.00879702530801296	-0.00977104809135199
75	87.2185592651367	8.88633632659912	-7.86328220367432	0.00613799272105098	0.0100340843200684	-0.0159398596733809	0.00581331877037883
76	87.8679046630859	8.23698711395264	-7.08406400680542	0.011982130818069	0.00970941036939621	-0.0113944197073579	-3.08191010844894e-05
77	87.8679046630859	7.91231298446655	-7.14899873733521	0.00289124972186983	0.0103587592020631	0.00321592413820326	0.00483929552137852
78	86.5692138671875	8.88633632659912	-7.34380340576172	-0.00555028254166245	0.00613799272105098	0.00451462110504508	0.00289124972186983
79	87.8679046630859	8.56166172027588	-7.86328220367432	-0.00230353930965066	0.00516396993771195	0.0022419011220336	0.00354059832170606
80	89.8159561157227	7.26296424865723	-7.79834747314453	0.00354059832170606	0.0103587592020631	-0.00652430532500148	-0.00295288790948689
81	87.8679046630859	8.23698711395264	-7.79834747314453	0.000943203864153475	0.0106834331527352	-0.00555028254166245	-0.0100957229733467
82	88.5172576904297	6.28894138336182	-7.4087381362915	0.000293855206109583	0.00354059832170606	0.00418994715437293	0.00548864435404539
83	88.5172576904297	7.26296424865723	-6.95419406890869	-0.00327756232582033	0.000618529506027699	0.00841071270406246	0.000293855206109583
84	85.2705154418945	8.56166172027588	-7.27886867523193	-0.0123684434220195	0.00191722682211548	0.0126314787194133	-0.00490093370899558
85	87.8679046630859	8.88633632659912	-7.79834747314453	-0.0026282137259841	0.00548864435404539	0.00743668992072344	-0.0156151866540313
86	87.2185592651367	7.58763885498047	-7.99315214157104	0.000943203864153475	-0.000355493422830477	-0.00555028254166245	-0.0100957229733467
87	88.5172576904297	6.93829011917114	-7.86328220367432	0.00646266713738441	0.00256657530553639	0.00548864435404539	0.00613799272105098
88	86.5692138671875	8.23698711395264	-7.60354280471802	0.00256657530553639	-0.000355493422830477	-0.00165419070981443	-0.00230353930965066
89	85.2705154418945	8.23698711395264	-7.60354280471802	-0.00522560812532902	0.00289124972186983	-0.00132951640989631	-0.00165419070981443
90	89.1666030883789	6.61361598968506	-7.21393346786499	0.0123068047687411	0.0022419011220336	-0.00977104809135199	-0.00327756232582033
91	87.8679046630859	8.56166172027588	-7.79834747314453	0.0168522447347641	0.00386527273803949	-0.0113944197073579	-0.00457625929266214
92	89.1666030883789	7.26296424865723	-7.6684775352478	0.0304885655641556	0.00841071270406246	-0.00360223650932312	0.0136055024340749
93	89.1666030883789	5.96426725387573	-7.73341274261475	-0.00652430532500148	-0.00230353930965066	-0.00684897974133492	0.00841071270406246
94	87.2185592651367	8.23698711395264	-7.99315214157104	0.0191249661147594	0.00711201597005129	-0.00652430532500148	0.0106834331527352
95	85.2705154418945	7.26296424865723	-7.79834747314453	0.0022419011220336	0.00646266713738441	-0.00977104809135199	0.00483929552137852
96	89.1666030883789	7.26296424865723	-7.6684775352478	0.00418994715437293	0.00678734155371785	-0.0165892094373703	0.00289124972186983
97	89.1666030883789	6.93829011917114	-7.47367286682129	0.000293855206109583	0.000293855206109583	0.00548864435404539	0.000293855206109583
98	88.5172576904297	6.61361598968506	-7.60354280471802	-0.000355493422830477	-0.0113944197073579	0.00581331877037883	-3.08191010844894e-05
99	86.5692138671875	7.91231298446655	-7.9282169342041	-0.0026282137259841	-0.00327756232582033	-0.00132951640989631	-0.00360223650932312
100	87.8679046630859	6.61361598968506	-8.05808639526367	-0.00652430532500148	-0.00587495695799589	0.00548864435404539	-0.00230353930965066
101	87.8679046630859	7.58763885498047	-7.4087381362915	0.00938473641872406	-0.00132951640989631	0.000618529506027699	-0.00977104809135199
102	89.1666030883789	7.58763885498047	-7.86328220367432	-3.08191010844894e-05	-0.00782300252467394	0.00451462110504508	0.00386527273803949
103	89.1666030883789	7.91231298446655	-7.6684775352478	0.00678734155371785	-0.00782300252467394	0.00613799272105098	-0.00587495695799589
104	88.5172576904297	6.28894138336182	-7.27886867523193	-0.0175632312893867	-0.00652430532500148	0.00159255252219737	-0.0143164889886975
105	87.8679046630859	6.93829011917114	-7.60354280471802	-0.0152905117720366	-0.00295288790948689	-0.0026282137259841	-0.00360223650932312
106	86.5692138671875	7.26296424865723	-7.60354280471802	-0.00879702530801296	-0.00457625929266214	0.00841071270406246	-0.00132951640989631
107	90.4653015136719	6.93829011917114	-7.6684775352478	-3.08191010844894e-05	0.000293855206109583	-0.00555028254166245	0.00678734155371785
108	88.5172576904297	7.26296424865723	-7.60354280471802	-0.00652430532500148	-0.000680167751852423	0.00418994715437293	0.00776136433705688
109	87.2185592651367	7.26296424865723	-7.60354280471802	-0.00230353930965066	-0.0123684434220195	-0.00652430532500148	-0.00392691092565656
110	89.8159561157227	7.91231298446655	-7.4087381362915	0.00289124972186983	-0.00197886489331722	0.00418994715437293	0.000618529506027699
111	85.2705154418945	7.26296424865723	-7.34380340576172	-0.00847235135734081	0.00159255252219737	-0.00360223650932312	-0.00944637414067984
112	88.5172576904297	8.23698711395264	-7.99315214157104	0.00483929552137852	0.0100340843200684	-0.00100484199356288	0.01100810803473
113	88.5172576904297	7.91231298446655	-7.99315214157104	-0.00587495695799589	-0.00165419070981443	-0.00100484199356288	0.0116574559360743
114	89.1666030883789	6.61361598968506	-7.6684775352478	0.0113327819854021	-0.00165419070981443	-0.00230353930965066	0.00516396993771195
115	89.8159561157227	6.61361598968506	-7.47367286682129	0.0100340843200684	0.00516396993771195	-0.00392691092565656	0.00451462110504508
116	87.8679046630859	6.93829011917114	-7.47367286682129	0.00159255252219737	0.00548864435404539	0.000943203864153475	0.00613799272105098
117	89.1666030883789	6.28894138336182	-7.27886867523193	0.000618529506027699	0.000293855206109583	0.0301638916134834	-0.000680167751852423
118	89.8159561157227	7.58763885498047	-7.86328220367432	-0.000355493422830477	0.000293855206109583	0.0259431265294552	0.000618529506027699
119	88.5172576904297	6.93829011917114	-7.86328220367432	0.00938473641872406	-0.00717365415766835	0.000618529506027699	-0.00425158534198999
120	88.5172576904297	6.93829011917114	-7.79834747314453	-0.0026282137259841	-0.00522560812532902	-0.0256800893694162	-0.00522560812532902
121	88.5172576904297	6.93829011917114	-7.73341274261475	-0.00165419070981443	0.000943203864153475	0.00321592413820326	-0.00619963090866804
122	85.9198608398438	8.23698711395264	-7.86328220367432	-0.00360223650932312	0.000618529506027699	0.00970941036939621	-0.00327756232582033
123	89.1666030883789	7.58763885498047	-7.86328220367432	-0.00684897974133492	0.000943203864153475	0.00548864435404539	-0.000355493422830477
124	89.8159561157227	6.93829011917114	-7.6684775352478	-0.0100957229733467	-0.00912170019000769	-0.0273034609854221	-0.00944637414067984
125	89.8159561157227	7.26296424865723	-8.05808639526367	-0.0113944197073579	-0.000355493422830477	-0.0211346503347158	-0.00782300252467394
126	87.8679046630859	6.61361598968506	-7.99315214157104	-0.00360223650932312	0.000293855206109583	-0.00912170019000769	-0.00425158534198999
127	85.9198608398438	7.26296424865723	-8.18795680999756	-0.00782300252467394	0.00906006153672934	0.000618529506027699	0.00711201597005129
128	88.5172576904297	6.93829011917114	-7.99315214157104	0.00256657530553639	-0.00295288790948689	0.00418994715437293	0.00548864435404539
129	89.1666030883789	6.61361598968506	-7.86328220367432	0.000618529506027699	-0.000355493422830477	-0.000355493422830477	-0.00749832857400179
130	88.5172576904297	7.26296424865723	-7.86328220367432	-0.00619963090866804	-0.000680167751852423	-0.00392691092565656	0.0022419011220336
131	89.8159561157227	5.31491851806641	-7.60354280471802	-0.00100484199356288	-0.00392691092565656	-0.00652430532500148	-0.00392691092565656
132	87.8679046630859	7.58763885498047	-8.05808639526367	0.00354059832170606	-3.08191010844894e-05	-0.0159398596733809	-3.08191010844894e-05
133	87.2185592651367	6.93829011917114	-7.60354280471802	-0.0113944197073579	0.00873538758605719	-0.023407369852066	0.00841071270406246
134	89.8159561157227	6.93829011917114	-7.73341274261475	-0.00652430532500148	-0.00197886489331722	-0.0136671401560307	0.00841071270406246
135	88.5172576904297	7.26296424865723	-8.25289154052734	0.00841071270406246	0.00938473641872406	-0.0172385573387146	0.00159255252219737
136	88.5172576904297	6.93829011917114	-7.79834747314453	0.00613799272105098	0.011982130818069	-0.0126931173726916	-0.00230353930965066
137	87.8679046630859	7.26296424865723	-7.4087381362915	0.00678734155371785	0.00483929552137852	-0.0113944197073579	-0.00295288790948689
138	85.9198608398438	7.26296424865723	-7.79834747314453	-0.00360223650932312	-0.000355493422830477	-0.0107450718060136	-0.000355493422830477
139	89.1666030883789	6.28894138336182	-7.60354280471802	-0.00847235135734081	0.000293855206109583	-0.0182125810533762	-0.00652430532500148
140	87.8679046630859	7.26296424865723	-7.99315214157104	0.00191722682211548	0.012956153601408	-0.0130177913233638	-0.00295288790948689
141	89.1666030883789	6.93829011917114	-7.6684775352478	0.00289124972186983	0.0162028968334198	-0.00912170019000769	0.000618529506027699
142	87.8679046630859	6.28894138336182	-7.21393346786499	0.011982130818069	-0.00360223650932312	-0.0130177913233638	-0.000680167751852423
143	88.5172576904297	6.61361598968506	-7.14899873733521	-0.0130177913233638	-0.00230353930965066	-0.00522560812532902	-0.000355493422830477
144	84.6211624145508	7.91231298446655	-7.21393346786499	-0.0227580219507217	-0.0120437685400248	0.0022419011220336	-0.0104203969240189
145	86.5692138671875	7.58763885498047	-7.53860807418823	-0.00490093370899558	-0.00100484199356288	-0.000680167751852423	-0.00944637414067984
146	87.8679046630859	6.93829011917114	-7.79834747314453	-0.00684897974133492	0.000293855206109583	-0.00555028254166245	-0.00717365415766835
147	87.2185592651367	7.58763885498047	-7.4087381362915	-0.00360223650932312	-0.00457625929266214	0.0178262684494257	0.00354059832170606
148	86.5692138671875	6.61361598968506	-7.47367286682129	0.00159255252219737	-0.0104203969240189	0.0197743140161037	-0.000355493422830477
149	85.9198608398438	7.26296424865723	-7.60354280471802	-0.0100957229733467	-0.0123684434220195	0.0022419011220336	0.00743668992072344
150	88.5172576904297	6.28894138336182	-7.14899873733521	0.000618529506027699	0.00548864435404539	0.00191722682211548	-0.00847235135734081
151	87.2185592651367	7.91231298446655	-7.9282169342041	0.00256657530553639	0.00256657530553639	-0.00327756232582033	-0.00360223650932312
152	88.5172576904297	6.28894138336182	-7.60354280471802	0.00354059832170606	0.00159255252219737	0.00483929552137852	0.00548864435404539
153	88.5172576904297	5.31491851806641	-7.47367286682129	0.00289124972186983	-0.00717365415766835	-0.00587495695799589	0.00711201597005129
154	87.8679046630859	7.26296424865723	-7.53860807418823	0.00906006153672934	0.00711201597005129	-0.00652430532500148	0.00418994715437293
155	84.6211624145508	7.26296424865723	-7.9282169342041	0.00678734155371785	0.00873538758605719	-0.00295288790948689	0.00776136433705688
156	89.8159561157227	7.58763885498047	-7.9282169342041	0.0103587592020631	0.01100810803473	-0.0143164889886975	-0.00879702530801296
157	89.8159561157227	7.26296424865723	-7.86328220367432	0.0155535480007529	-0.00327756232582033	0.00548864435404539	0.00418994715437293
158	88.5172576904297	6.28894138336182	-7.73341274261475	-0.00197886489331722	-0.00425158534198999	0.00841071270406246	0.00516396993771195
159	87.2185592651367	6.93829011917114	-8.12302207946777	-0.00490093370899558	-0.00490093370899558	0.000293855206109583	-0.00425158534198999
160	87.2185592651367	7.58763885498047	-8.12302207946777	-0.0026282137259841	0.00386527273803949	0.00743668992072344	-0.00717365415766835
161	86.5692138671875	8.56166172027588	-7.86328220367432	0.00159255252219737	0.011982130818069	-0.00100484199356288	-0.00457625929266214
162	86.5692138671875	7.91231298446655	-8.05808639526367	0.00451462110504508	0.00841071270406246	-0.00490093370899558	0.000943203864153475
163	88.5172576904297	6.28894138336182	-7.6684775352478	-0.00522560812532902	-0.00132951640989631	0.0100340843200684	-0.00490093370899558
164	86.5692138671875	6.93829011917114	-7.79834747314453	-0.0120437685400248	-0.0113944197073579	0.0152288740500808	-0.0100957229733467
165	88.5172576904297	6.61361598968506	-7.79834747314453	-0.00912170019000769	-0.00197886489331722	0.00938473641872406	-0.00132951640989631
166	87.2185592651367	6.93829011917114	-7.86328220367432	-0.0149658378213644	0.00321592413820326	-0.00100484199356288	0.000618529506027699
167	88.5172576904297	7.58763885498047	-8.05808639526367	-0.00749832857400179	0.00126787810586393	0.00126787810586393	-0.00100484199356288
168	88.5172576904297	7.26296424865723	-8.12302207946777	-0.0104203969240189	0.00483929552137852	0.00776136433705688	0.00321592413820326
169	89.1666030883789	6.93829011917114	-7.47367286682129	-0.00360223650932312	-0.00749832857400179	-0.0100957229733467	-0.00230353930965066
170	88.5172576904297	6.61361598968506	-7.08406400680542	-0.00392691092565656	0.00646266713738441	0.00159255252219737	-0.00684897974133492
171	86.5692138671875	8.56166172027588	-7.60354280471802	-0.0113944197073579	0.0100340843200684	-0.00165419070981443	0.00841071270406246
172	88.5172576904297	6.93829011917114	-7.6684775352478	-0.00490093370899558	0.000293855206109583	-0.00392691092565656	0.00191722682211548
173	87.8679046630859	8.88633632659912	-8.12302207946777	0.0136055024340749	0.00159255252219737	-0.00425158534198999	0.00678734155371785
174	87.2185592651367	8.23698711395264	-7.79834747314453	0.01847561635077	0.00711201597005129	-0.00847235135734081	0.00743668992072344
175	87.2185592651367	7.58763885498047	-7.27886867523193	0.0243197549134493	0.00711201597005129	-0.0143164889886975	-0.00165419070981443
176	85.9198608398438	8.56166172027588	-7.27886867523193	0.0223717093467712	0.00743668992072344	-0.00944637414067984	0.00289124972186983
177	85.9198608398438	7.91231298446655	-7.27886867523193	0.00646266713738441	0.00938473641872406	-0.00912170019000769	0.00354059832170606
178	88.5172576904297	7.26296424865723	-7.53860807418823	0.0226963832974434	-0.000680167751852423	0.00126787810586393	-0.000355493422830477
179	88.5172576904297	8.88633632659912	-7.9282169342041	0.0116574559360743	0.00256657530553639	-0.00684897974133492	0.00256657530553639
180	88.5172576904297	7.91231298446655	-7.34380340576172	0.0142548503354192	0.00418994715437293	-0.00782300252467394	-0.0117190945893526
181	87.2185592651367	7.26296424865723	-7.6684775352478	0.0178262684494257	0.00126787810586393	-0.00587495695799589	-0.00684897974133492
182	87.2185592651367	8.88633632659912	-7.73341274261475	0.0155535480007529	-0.00132951640989631	0.000943203864153475	-0.00619963090866804
183	87.2185592651367	7.91231298446655	-7.21393346786499	0.0142548503354192	0.00321592413820326	-0.00327756232582033	-0.000355493422830477
184	88.5172576904297	8.23698711395264	-7.4087381362915	0.0178262684494257	-0.00360223650932312	0.0158782228827477	-0.00977104809135199
185	87.8679046630859	8.56166172027588	-7.99315214157104	0.0168522447347641	0.000618529506027699	-0.00295288790948689	-0.0126931173726916
186	87.2185592651367	8.56166172027588	-7.79834747314453	0.0226963832974434	-0.0243813935667276	0.0022419011220336	-0.0120437685400248
187	86.5692138671875	8.56166172027588	-7.9282169342041	0.0175015944987535	-0.000355493422830477	0.0022419011220336	0.0106834331527352
188	85.9198608398438	7.91231298446655	-7.79834747314453	0.0106834331527352	-0.00197886489331722	-0.00425158534198999	0.0022419011220336
189	89.8159561157227	7.58763885498047	-7.6684775352478	-0.00944637414067984	-0.0110697457566857	0.00516396993771195	0.00354059832170606
190	87.2185592651367	9.53568458557129	-7.99315214157104	0.00581331877037883	-0.00132951640989631	0.000618529506027699	-0.00490093370899558
191	88.5172576904297	8.23698711395264	-7.79834747314453	0.00159255252219737	0.00191722682211548	-0.00230353930965066	0.000943203864153475
192	89.1666030883789	7.91231298446655	-8.05808639526367	0.000293855206109583	-0.0146411629393697	-0.00327756232582033	0.00613799272105098
193	87.2185592651367	8.23698711395264	-7.9282169342041	0.00418994715437293	-0.00360223650932312	0.00354059832170606	0.00970941036939621
194	85.2705154418945	9.53568458557129	-8.05808639526367	0.00126787810586393	0.00808603875339031	-0.0120437685400248	0.0113327819854021
195	87.2185592651367	9.21100997924805	-7.60354280471802	0.0188002903014421	0.00906006153672934	-0.0107450718060136	0.00289124972186983
196	87.2185592651367	9.53568458557129	-7.60354280471802	0.00678734155371785	0.0116574559360743	-0.00555028254166245	-0.00392691092565656
197	86.5692138671875	8.88633632659912	-7.47367286682129	-0.00425158534198999	-0.000355493422830477	-0.0110697457566857	0.000943203864153475
198	87.2185592651367	8.88633632659912	-7.86328220367432	-0.00457625929266214	-0.00684897974133492	0.00418994715437293	0.00321592413820326
199	85.9198608398438	8.56166172027588	-7.86328220367432	-0.00782300252467394	0.00613799272105098	-0.00457625929266214	-0.000355493422830477
200	89.1666030883789	9.21100997924805	-7.53860807418823	0.00451462110504508	0.00938473641872406	-0.00392691092565656	-0.00327756232582033
201	86.5692138671875	9.86035919189453	-7.99315214157104	0.00159255252219737	0.00548864435404539	-0.00555028254166245	-0.00197886489331722
202	89.8159561157227	8.23698711395264	-7.4087381362915	-0.00814767740666866	0.00386527273803949	0.00289124972186983	-0.00100484199356288
203	88.5172576904297	7.91231298446655	-7.14899873733521	-0.0130177913233638	-0.0107450718060136	0.0132808275520802	-0.00490093370899558
204	85.2705154418945	9.53568458557129	-7.73341274261475	-0.0188619289547205	-0.00652430532500148	0.012956153601408	-0.0123684434220195
205	85.9198608398438	8.88633632659912	-7.79834747314453	-0.0172385573387146	-0.0100957229733467	-0.00360223650932312	-0.00652430532500148
206	87.8679046630859	9.21100997924805	-7.99315214157104	-0.0104203969240189	0.00418994715437293	-0.0328229255974293	-0.00587495695799589
207	86.5692138671875	9.53568458557129	-7.60354280471802	-0.0149658378213644	0.00711201597005129	-0.0480826161801815	0.00386527273803949
208	87.2185592651367	8.23698711395264	-7.53860807418823	-0.00230353930965066	-0.00619963090866804	-0.0357449948787689	0.00451462110504508
209	89.1666030883789	8.88633632659912	-7.6684775352478	-0.00522560812532902	0.00841071270406246	-0.0247060675173998	0.00451462110504508
210	85.9198608398438	8.56166172027588	-7.14899873733521	-0.00912170019000769	0.00808603875339031	0.00159255252219737	0.00581331877037883
211	86.5692138671875	9.86035919189453	-7.79834747314453	-3.08191010844894e-05	0.0132808275520802	0.00548864435404539	-0.00392691092565656
212	89.8159561157227	8.88633632659912	-7.79834747314453	-0.000680167751852423	0.011982130818069	0.00451462110504508	0.00678734155371785
213	88.5172576904297	9.21100997924805	-7.73341274261475	-0.00490093370899558	0.0100340843200684	0.0123068047687411	0.0116574559360743
214	86.5692138671875	8.88633632659912	-7.9282169342041	0.0126314787194133	0.00970941036939621	-0.00295288790948689	0.0149041991680861
215	88.5172576904297	8.56166172027588	-7.6684775352478	0.00711201597005129	0.013930176384747	-0.0133424662053585	0.00451462110504508
216	86.5692138671875	8.88633632659912	-7.47367286682129	0.0100340843200684	0.0158782228827477	-0.00912170019000769	0.00126787810586393
217	87.8679046630859	8.56166172027588	-7.79834747314453	0.00776136433705688	0.00354059832170606	-0.00814767740666866	0.00613799272105098
218	87.2185592651367	9.53568458557129	-7.99315214157104	-0.00522560812532902	0.00386527273803949	-0.00100484199356288	0.00289124972186983
219	87.2185592651367	8.56166172027588	-8.18795680999756	-0.00100484199356288	-0.00392691092565656	-0.00555028254166245	0.00289124972186983
220	87.8679046630859	8.88633632659912	-7.79834747314453	-0.00457625929266214	0.00126787810586393	-0.000680167751852423	-0.00132951640989631
221	83.9718170166016	9.86035919189453	-7.86328220367432	0.00289124972186983	0.00711201597005129	0.000943203864153475	0.00451462110504508
222	89.1666030883789	8.56166172027588	-7.60354280471802	0.00483929552137852	0.00289124972186983	0.00678734155371785	0.000293855206109583
223	86.5692138671875	10.1850328445435	-7.99315214157104	-0.00652430532500148	-0.00879702530801296	0.0188002903014421	-0.00425158534198999
224	86.5692138671875	8.56166172027588	-7.4087381362915	-0.00814767740666866	-0.00847235135734081	0.025618452578783	-0.00360223650932312
225	89.8159561157227	7.91231298446655	-7.6684775352478	-0.0139918150380254	-0.00912170019000769	0.00516396993771195	-0.0165892094373703
226	87.8679046630859	9.21100997924805	-7.6684775352478	-0.00619963090866804	-0.00912170019000769	0.011982130818069	-0.0026282137259841
227	85.9198608398438	8.56166172027588	-7.47367286682129	-0.00814767740666866	-0.00197886489331722	0.0126314787194133	0.00646266713738441
228	89.1666030883789	8.56166172027588	-7.53860807418823	-0.00457625929266214	-0.00100484199356288	-0.00100484199356288	0.00321592413820326
229	87.2185592651367	9.53568458557129	-7.53860807418823	-0.0110697457566857	-0.00457625929266214	0.00191722682211548	-0.00327756232582033
230	88.5172576904297	7.58763885498047	-7.34380340576172	-0.00782300252467394	-0.0152905117720366	0.00646266713738441	0.00516396993771195
231	87.8679046630859	8.88633632659912	-7.47367286682129	-0.00522560812532902	-0.00587495695799589	0.00386527273803949	-0.0026282137259841
232	85.9198608398438	8.56166172027588	-7.79834747314453	-0.0139918150380254	-0.000680167751852423	-3.08191010844894e-05	0.00938473641872406
233	86.5692138671875	9.86035919189453	-7.9282169342041	0.00191722682211548	0.00354059832170606	0.00126787810586393	0.00841071270406246
234	88.5172576904297	8.56166172027588	-7.79834747314453	0.00354059832170606	0.00613799272105098	-0.0113944197073579	0.00906006153672934
235	89.1666030883789	8.23698711395264	-7.53860807418823	-0.0026282137259841	0.00516396993771195	-0.0113944197073579	0.00256657530553639
236	88.5172576904297	7.91231298446655	-7.27886867523193	-3.08191010844894e-05	-0.000355493422830477	-0.00782300252467394	-0.00132951640989631
237	87.8679046630859	8.56166172027588	-7.21393346786499	-0.0026282137259841	-0.00619963090866804	0.00678734155371785	0.000618529506027699
238	88.5172576904297	8.23698711395264	-7.6684775352478	-0.00782300252467394	-0.00652430532500148	0.00451462110504508	0.00354059832170606
239	87.2185592651367	9.53568458557129	-7.73341274261475	-0.0162645354866982	-0.00197886489331722	0.00256657530553639	-0.00392691092565656
240	87.8679046630859	9.53568458557129	-7.86328220367432	0.000618529506027699	0.00126787810586393	-0.000355493422830477	-0.0113944197073579
241	89.8159561157227	7.58763885498047	-7.4087381362915	-0.00360223650932312	-0.00165419070981443	-0.00684897974133492	-0.00132951640989631
242	87.2185592651367	9.53568458557129	-7.79834747314453	-0.00587495695799589	0.00126787810586393	-0.000355493422830477	0.00548864435404539
243	83.9718170166016	9.53568458557129	-7.73341274261475	-0.0172385573387146	-0.0279528107494116	0.0155535480007529	0.00256657530553639
244	88.5172576904297	8.23698711395264	-7.73341274261475	-0.0149658378213644	0.00581331877037883	0.0123068047687411	-0.00912170019000769
245	89.1666030883789	9.21100997924805	-8.31782627105713	-0.0110697457566857	-0.0126931173726916	-0.00165419070981443	-0.00360223650932312
246	87.2185592651367	9.86035919189453	-8.12302207946777	-0.00555028254166245	-0.0026282137259841	0.00386527273803949	0.00159255252219737
247	87.8679046630859	8.23698711395264	-7.9282169342041	-0.0120437685400248	-0.00490093370899558	0.00451462110504508	-0.00327756232582033
248	88.5172576904297	8.23698711395264	-7.79834747314453	-0.0113944197073579	0.00646266713738441	-0.00230353930965066	0.00451462110504508
249	86.5692138671875	9.21100997924805	-7.53860807418823	-0.00457625929266214	-0.00132951640989631	0.00354059832170606	0.000293855206109583
250	87.2185592651367	9.53568458557129	-7.79834747314453	-0.00132951640989631	0.0022419011220336	-0.00977104809135199	0.00418994715437293
251	89.8159561157227	8.56166172027588	-7.99315214157104	0.00354059832170606	0.00743668992072344	-0.00295288790948689	-0.00295288790948689
252	86.5692138671875	8.56166172027588	-8.18795680999756	-0.00587495695799589	-0.00100484199356288	-0.00555028254166245	0.0106834331527352
253	87.8679046630859	8.23698711395264	-7.73341274261475	0.00386527273803949	0.00451462110504508	-0.00425158534198999	0.00646266713738441
254	87.2185592651367	8.56166172027588	-7.99315214157104	-0.000680167751852423	0.0022419011220336	-0.0208099745213985	0.0132808275520802
255	87.2185592651367	9.53568458557129	-7.86328220367432	0.0132808275520802	0.00386527273803949	-0.0172385573387146	-0.00555028254166245
256	86.5692138671875	9.86035919189453	-7.6684775352478	0.00483929552137852	0.0155535480007529	-0.00782300252467394	-0.00132951640989631
257	86.5692138671875	8.88633632659912	-7.47367286682129	0.00808603875339031	-0.0026282137259841	-0.0117190945893526	0.00354059832170606
258	89.8159561157227	7.58763885498047	-7.86328220367432	0.00483929552137852	-0.00165419070981443	0.00483929552137852	0.00613799272105098
259	88.5172576904297	8.56166172027588	-7.73341274261475	-0.00197886489331722	0.00126787810586393	-0.00230353930965066	-0.00782300252467394
260	84.6211624145508	8.88633632659912	-7.6684775352478	-0.00327756232582033	0.00386527273803949	-0.0113944197073579	-0.0026282137259841
261	89.8159561157227	7.91231298446655	-7.6684775352478	0.00386527273803949	0.00678734155371785	-0.00717365415766835	-0.00749832857400179
262	87.8679046630859	9.21100997924805	-7.86328220367432	0.00483929552137852	0.00289124972186983	-0.00197886489331722	0.00743668992072344
263	89.1666030883789	7.26296424865723	-7.27886867523193	-0.00360223650932312	-0.00847235135734081	0.00938473641872406	-0.00165419070981443
264	87.8679046630859	8.88633632659912	-7.60354280471802	-0.0113944197073579	-0.00749832857400179	0.00938473641872406	-0.00847235135734081
265	84.6211624145508	8.88633632659912	-7.86328220367432	-0.0123684434220195	-0.00132951640989631	0.00321592413820326	-0.0130177913233638
266	87.2185592651367	8.88633632659912	-7.73341274261475	-0.00392691092565656	0.00483929552137852	0.00126787810586393	-0.00230353930965066
267	87.2185592651367	9.21100997924805	-8.05808639526367	0.00581331877037883	0.000618529506027699	-0.000355493422830477	0.00159255252219737
268	87.2185592651367	8.56166172027588	-7.4087381362915	0.00418994715437293	-0.00457625929266214	0.000293855206109583	-0.00197886489331722
269	87.2185592651367	8.23698711395264	-7.73341274261475	0.000618529506027699	-0.0100957229733467	0.00256657530553639	-0.00619963090866804
270	87.8679046630859	7.58763885498047	-7.14899873733521	-0.00100484199356288	0.00743668992072344	-0.00912170019000769	-0.00522560812532902
271	86.5692138671875	8.56166172027588	-7.86328220367432	-0.00165419070981443	0.00613799272105098	-0.00847235135734081	0.00418994715437293
272	89.1666030883789	7.91231298446655	-7.79834747314453	-0.00360223650932312	-0.000680167751852423	0.0022419011220336	0.00321592413820326
273	88.5172576904297	7.26296424865723	-7.60354280471802	0.00743668992072344	0.00483929552137852	-0.000680167751852423	0.0100340843200684
274	89.1666030883789	7.58763885498047	-7.73341274261475	0.0022419011220336	-0.000355493422830477	-0.0104203969240189	0.0168522447347641
275	86.5692138671875	9.21100997924805	-7.99315214157104	0.00159255252219737	0.0100340843200684	-0.00912170019000769	-0.00977104809135199
276	83.9718170166016	9.21100997924805	-7.34380340576172	0.000293855206109583	0.01100810803473	-0.00977104809135199	-0.00555028254166245
277	87.8679046630859	8.56166172027588	-7.60354280471802	-0.0026282137259841	0.00841071270406246	-0.00360223650932312	-0.00230353930965066
278	87.8679046630859	8.88633632659912	-8.38276100158691	-0.00457625929266214	0.000293855206109583	-0.00360223650932312	-0.00912170019000769
279	89.1666030883789	7.91231298446655	-8.05808639526367	-0.000355493422830477	0.000618529506027699	-0.00879702530801296	0.0022419011220336
280	88.5172576904297	6.28894138336182	-7.53860807418823	0.00321592413820326	-3.08191010844894e-05	-0.0175632312893867	-0.00814767740666866
281	85.9198608398438	8.23698711395264	-7.73341274261475	0.00159255252219737	0.00743668992072344	-0.00457625929266214	-0.00652430532500148
282	88.5172576904297	7.91231298446655	-7.4087381362915	-0.0126931173726916	0.00126787810586393	0.011982130818069	0.00808603875339031
283	88.5172576904297	7.91231298446655	-7.53860807418823	-0.0130177913233638	-0.000355493422830477	0.00321592413820326	-0.0104203969240189
284	88.5172576904297	8.23698711395264	-7.86328220367432	-0.00912170019000769	-0.0026282137259841	0.0123068047687411	0.000293855206109583
285	87.8679046630859	6.28894138336182	-7.79834747314453	-0.0113944197073579	-0.00944637414067984	-0.00100484199356288	-0.0175632312893867
286	87.8679046630859	6.93829011917114	-7.53860807418823	-0.00749832857400179	0.00289124972186983	0.00321592413820326	-0.00327756232582033
287	87.8679046630859	7.26296424865723	-7.47367286682129	-0.0117190945893526	0.00613799272105098	-0.00165419070981443	0.00483929552137852
288	89.1666030883789	7.26296424865723	-7.53860807418823	-0.00360223650932312	0.00451462110504508	-0.00197886489331722	-0.00295288790948689
289	87.2185592651367	7.91231298446655	-7.6684775352478	-0.00132951640989631	-0.00782300252467394	-0.00295288790948689	0.00873538758605719
290	87.8679046630859	7.91231298446655	-7.47367286682129	-0.00749832857400179	0.00256657530553639	-0.00847235135734081	-0.00360223650932312
291	89.8159561157227	5.96426725387573	-7.14899873733521	0.00159255252219737	-0.00425158534198999	0.0022419011220336	0.000293855206109583
292	86.5692138671875	7.91231298446655	-7.9282169342041	-0.000355493422830477	0.00126787810586393	-0.00490093370899558	0.0113327819854021
293	87.8679046630859	7.26296424865723	-7.47367286682129	-0.00327756232582033	0.0022419011220336	-0.0113944197073579	-0.00100484199356288
294	87.2185592651367	8.56166172027588	-7.9282169342041	0.011982130818069	0.00451462110504508	-0.0162645354866982	0.00841071270406246
295	87.8679046630859	8.88633632659912	-7.79834747314453	0.0217223595827818	0.00678734155371785	-0.0139918150380254	-0.000355493422830477
296	87.8679046630859	7.58763885498047	-7.47367286682129	0.0155535480007529	0.00159255252219737	-0.00587495695799589	0.00321592413820326
297	87.2185592651367	8.23698711395264	-7.73341274261475	0.000293855206109583	0.00483929552137852	0.00548864435404539	0.00256657530553639
298	86.5692138671875	7.91231298446655	-7.99315214157104	-0.00490093370899558	0.00418994715437293	0.00159255252219737	-0.00100484199356288
299	89.1666030883789	6.93829011917114	-7.6684775352478	-0.00132951640989631	0.00289124972186983	0.00191722682211548	0.00256657530553639
300	87.8679046630859	8.56166172027588	-8.12302207946777	-0.000680167751852423	0.00126787810586393	-0.0136671401560307	0.00159255252219737
301	88.5172576904297	7.26296424865723	-7.53860807418823	0.00386527273803949	0.0136055024340749	-0.00425158534198999	-3.08191010844894e-05
302	89.8159561157227	5.63959264755249	-7.4087381362915	0.00483929552137852	-0.00879702530801296	0.00516396993771195	-0.00327756232582033
303	87.8679046630859	7.91231298446655	-7.47367286682129	-0.00360223650932312	-0.00555028254166245	0.0116574559360743	-0.0100957229733467
304	87.2185592651367	6.61361598968506	-7.47367286682129	-0.021459324285388	-0.0026282137259841	0.00873538758605719	0.000943203864153475
305	89.1666030883789	7.58763885498047	-8.18795680999756	-0.0104203969240189	-0.000680167751852423	0.0022419011220336	-0.00100484199356288
306	88.5172576904297	7.91231298446655	-8.12302207946777	-0.00587495695799589	0.000618529506027699	-0.00197886489331722	-0.00717365415766835
307	89.1666030883789	6.93829011917114	-8.12302207946777	-0.00165419070981443	-0.00132951640989631	-0.00100484199356288	0.00386527273803949
308	87.8679046630859	8.23698711395264	-7.79834747314453	-0.00100484199356288	-0.00717365415766835	0.00418994715437293	0.0022419011220336
309	86.5692138671875	6.93829011917114	-7.86328220367432	-0.00684897974133492	0.00126787810586393	0.00451462110504508	0.00970941036939621
310	90.4653015136719	6.28894138336182	-7.47367286682129	-0.00295288790948689	0.00581331877037883	-0.00912170019000769	-0.00295288790948689
311	88.5172576904297	7.91231298446655	-8.12302207946777	0.00483929552137852	0.0103587592020631	-0.00847235135734081	-0.00100484199356288
312	89.8159561157227	6.28894138336182	-7.86328220367432	-0.00197886489331722	-0.00132951640989631	0.00711201597005129	0.000293855206109583
313	89.1666030883789	5.96426725387573	-8.12302207946777	0.00159255252219737	-0.0026282137259841	-0.0100957229733467	0.00873538758605719
314	89.8159561157227	6.93829011917114	-7.6684775352478	0.0165275707840919	0.00873538758605719	-0.00782300252467394	0.00159255252219737
315	87.2185592651367	7.26296424865723	-7.79834747314453	-0.000680167751852423	0.0126314787194133	-0.0195112787187099	0.00516396993771195
316	89.1666030883789	6.61361598968506	-7.53860807418823	0.000943203864153475	0.00906006153672934	-0.0133424662053585	-0.00197886489331722
317	89.8159561157227	6.28894138336182	-7.27886867523193	0.00873538758605719	0.00711201597005129	-0.00197886489331722	0.00386527273803949
318	87.8679046630859	7.58763885498047	-7.6684775352478	0.00159255252219737	-0.0026282137259841	0.00354059832170606	0.00483929552137852
319	89.8159561157227	6.28894138336182	-7.79834747314453	-0.00522560812532902	0.00711201597005129	0.00516396993771195	-0.00360223650932312
320	86.5692138671875	6.93829011917114	-7.53860807418823	-0.00587495695799589	0.00451462110504508	-0.0139918150380254	-0.0100957229733467
321	89.8159561157227	7.26296424865723	-7.60354280471802	0.00873538758605719	0.0123068047687411	-0.0026282137259841	-0.00684897974133492
322	88.5172576904297	7.91231298446655	-7.9282169342041	0.00678734155371785	0.012956153601408	0.00289124972186983	0.00126787810586393
323	90.4653015136719	6.28894138336182	-6.95419406890869	-0.0117190945893526	0.000293855206109583	0.0100340843200684	0.0022419011220336
324	87.8679046630859	6.61361598968506	-7.21393346786499	-0.00555028254166245	-0.0126931173726916	0.00678734155371785	-0.00490093370899558
325	87.8679046630859	7.26296424865723	-7.6684775352478	-0.000680167751852423	0.00159255252219737	0.00159255252219737	-0.0117190945893526
326	88.5172576904297	5.96426725387573	-7.53860807418823	-0.00619963090866804	0.00418994715437293	-0.00912170019000769	0.00386527273803949
327	89.8159561157227	6.28894138336182	-7.6684775352478	-0.00230353930965066	0.00548864435404539	0.00613799272105098	0.00613799272105098
328	89.1666030883789	6.28894138336182	-7.6684775352478	0.00191722682211548	0.00451462110504508	0.000943203864153475	0.000293855206109583
329	88.5172576904297	6.28894138336182	-7.53860807418823	0.00613799272105098	0.00581331877037883	0.000943203864153475	0.00418994715437293
330	89.1666030883789	6.93829011917114	-7.4087381362915	0.00646266713738441	0.00841071270406246	-0.0117190945893526	-0.00360223650932312
331	87.2185592651367	6.93829011917114	-7.47367286682129	-0.00100484199356288	0.00646266713738441	-0.00717365415766835	0.0022419011220336
332	87.8679046630859	7.26296424865723	-7.79834747314453	0.0249691028147936	0.00451462110504508	-0.00425158534198999	0.00516396993771195
333	91.1146545410156	6.61361598968506	-7.73341274261475	0.000293855206109583	0.00646266713738441	-0.00425158534198999	0.00808603875339031
334	88.5172576904297	7.26296424865723	-7.79834747314453	-0.00619963090866804	0.00483929552137852	-0.0191866029053926	0.00711201597005129
335	87.8679046630859	6.28894138336182	-7.60354280471802	0.0106834331527352	0.00483929552137852	-0.0139918150380254	-0.00197886489331722
336	87.8679046630859	7.26296424865723	-7.86328220367432	0.00516396993771195	0.00970941036939621	-0.00652430532500148	0.000293855206109583
337	87.2185592651367	7.26296424865723	-7.60354280471802	0.00126787810586393	0.00483929552137852	-0.00652430532500148	-0.00457625929266214
338	89.1666030883789	6.28894138336182	-8.12302207946777	0.00289124972186983	0.000618529506027699	-0.00522560812532902	-0.00717365415766835
339	87.8679046630859	6.61361598968506	-7.9282169342041	-0.00360223650932312	-0.00100484199356288	-0.00132951640989631	-0.00132951640989631
340	88.5172576904297	6.28894138336182	-8.05808639526367	-0.00522560812532902	-0.00425158534198999	-0.00717365415766835	0.0022419011220336
341	87.8679046630859	6.93829011917114	-7.79834747314453	0.00126787810586393	-0.00295288790948689	0.00906006153672934	-0.00587495695799589
342	86.5692138671875	6.28894138336182	-7.53860807418823	-0.00912170019000769	-0.00165419070981443	0.00516396993771195	0.00548864435404539
343	87.2185592651367	7.26296424865723	-7.79834747314453	-0.0113944197073579	-0.0136671401560307	0.00646266713738441	0.00159255252219737
344	89.8159561157227	6.61361598968506	-7.73341274261475	-0.0182125810533762	-0.00684897974133492	0.0155535480007529	-0.00360223650932312
345	89.8159561157227	5.96426725387573	-7.73341274261475	-0.00782300252467394	-0.00457625929266214	0.00159255252219737	-0.00944637414067984
346	90.4653015136719	6.28894138336182	-8.12302207946777	-0.00490093370899558	-0.00555028254166245	-0.00132951640989631	-0.0026282137259841
347	85.9198608398438	7.26296424865723	-8.12302207946777	-3.08191010844894e-05	-0.00912170019000769	0.0022419011220336	-0.00230353930965066
348	89.1666030883789	6.28894138336182	-7.99315214157104	-0.00749832857400179	-0.00587495695799589	0.0136055024340749	0.00938473641872406
349	90.4653015136719	5.96426725387573	-7.79834747314453	-0.00165419070981443	-0.00425158534198999	-0.00749832857400179	0.000943203864153475
350	87.8679046630859	7.26296424865723	-7.53860807418823	-0.00717365415766835	-0.00230353930965066	-0.00457625929266214	-0.00555028254166245
351	88.5172576904297	6.61361598968506	-7.79834747314453	-0.000680167751852423	-0.00587495695799589	-0.00327756232582033	-0.00555028254166245
352	89.1666030883789	6.28894138336182	-7.53860807418823	-0.00425158534198999	-0.00100484199356288	0.00970941036939621	0.00808603875339031
353	85.2705154418945	7.58763885498047	-7.86328220367432	-0.00197886489331722	0.00483929552137852	-0.00619963090866804	0.012956153601408
354	87.8679046630859	7.91231298446655	-7.34380340576172	0.00646266713738441	-0.000355493422830477	-0.00912170019000769	0.00451462110504508
355	89.8159561157227	6.28894138336182	-7.60354280471802	0.00906006153672934	0.01100810803473	-0.0117190945893526	-0.00100484199356288
356	89.1666030883789	5.96426725387573	-7.08406400680542	0.0226963832974434	0.000943203864153475	-0.0120437685400248	-0.00684897974133492
357	87.8679046630859	7.58763885498047	-7.21393346786499	0.00581331877037883	-0.00295288790948689	0.0022419011220336	0.00841071270406246
358	87.2185592651367	7.91231298446655	-7.27886867523193	0.00483929552137852	-0.00392691092565656	0.00191722682211548	0.0022419011220336
359	90.4653015136719	6.93829011917114	-7.4087381362915	0.0207483377307653	0.000943203864153475	0.000293855206109583	-0.00522560812532902
360	88.5172576904297	7.91231298446655	-7.73341274261475	0.0223717093467712	0.000293855206109583	-0.00457625929266214	-0.00814767740666866
361	89.1666030883789	6.28894138336182	-7.4087381362915	0.020423661917448	0.00938473641872406	-0.00782300252467394	-0.00587495695799589
362	89.8159561157227	5.31491851806641	-7.27886867523193	0.0226963832974434	0.00159255252219737	0.00354059832170606	0.00938473641872406
363	88.5172576904297	6.93829011917114	-7.14899873733521	0.0152288740500808	-0.00425158534198999	0.00906006153672934	-0.00912170019000769
364	87.8679046630859	7.26296424865723	-7.14899873733521	-0.0149658378213644	-0.00684897974133492	0.020423661917448	-0.0133424662053585
365	88.5172576904297	7.91231298446655	-7.47367286682129	-0.0136671401560307	-0.00295288790948689	-0.00327756232582033	-0.00684897974133492
366	89.8159561157227	6.93829011917114	-7.53860807418823	-0.00457625929266214	0.000943203864153475	-0.00782300252467394	-0.00392691092565656
367	89.1666030883789	6.28894138336182	-7.21393346786499	-0.00522560812532902	0.0103587592020631	0.0142548503354192	0.00386527273803949
368	89.1666030883789	6.28894138336182	-7.47367286682129	-0.00522560812532902	0.00354059832170606	-0.00490093370899558	-0.00652430532500148
369	86.5692138671875	6.93829011917114	-7.53860807418823	-0.00392691092565656	-0.00555028254166245	0.0022419011220336	0.00646266713738441
370	87.2185592651367	8.23698711395264	-7.86328220367432	0.00418994715437293	0.000943203864153475	0.000293855206109583	-0.000680167751852423
371	89.1666030883789	6.93829011917114	-7.6684775352478	0.000943203864153475	0.00678734155371785	-0.0136671401560307	-3.08191010844894e-05
372	87.2185592651367	7.26296424865723	-7.79834747314453	0.00289124972186983	0.00159255252219737	-0.00847235135734081	0.0113327819854021
373	89.1666030883789	6.28894138336182	-7.99315214157104	0.0142548503354192	0.0022419011220336	-0.00652430532500148	0.0116574559360743
374	89.1666030883789	6.61361598968506	-7.79834747314453	0.0100340843200684	0.00938473641872406	-0.0143164889886975	0.00289124972186983
375	87.2185592651367	6.61361598968506	-7.79834747314453	0.00451462110504508	0.0136055024340749	-0.00619963090866804	-0.00327756232582033
376	89.8159561157227	6.93829011917114	-7.6684775352478	0.011982130818069	0.00970941036939621	-0.00425158534198999	-0.00230353930965066
377	88.5172576904297	7.26296424865723	-7.79834747314453	0.00289124972186983	0.00516396993771195	0.00516396993771195	0.0022419011220336
378	87.2185592651367	7.58763885498047	-7.34380340576172	-0.0026282137259841	-0.0133424662053585	-0.00944637414067984	0.00289124972186983
379	87.2185592651367	7.58763885498047	-8.05808639526367	0.00451462110504508	-0.00619963090866804	-0.00392691092565656	-0.00295288790948689
380	87.2185592651367	7.58763885498047	-7.86328220367432	-0.0100957229733467	0.00321592413820326	-0.00360223650932312	-0.000355493422830477
381	87.2185592651367	7.91231298446655	-7.6684775352478	-0.00197886489331722	-0.00165419070981443	-0.00100484199356288	-0.00100484199356288
382	89.8159561157227	7.26296424865723	-7.79834747314453	-0.0104203969240189	0.00289124972186983	-0.00132951640989631	0.00808603875339031
383	87.8679046630859	7.58763885498047	-7.53860807418823	-0.00619963090866804	-0.0100957229733467	0.01847561635077	-0.00587495695799589
384	87.2185592651367	6.93829011917114	-7.34380340576172	-0.0120437685400248	-0.0253554154187441	0.00418994715437293	-0.00619963090866804
385	87.2185592651367	8.23698711395264	-7.14899873733521	-0.00814767740666866	-0.0110697457566857	0.00418994715437293	-0.00587495695799589
386	84.6211624145508	8.88633632659912	-7.6684775352478	-0.0139918150380254	-0.00457625929266214	-0.000355493422830477	-0.00652430532500148
387	86.5692138671875	8.56166172027588	-7.60354280471802	-0.00327756232582033	0.000943203864153475	0.00386527273803949	0.00451462110504508
388	89.8159561157227	8.23698711395264	-7.99315214157104	0.00126787810586393	0.00159255252219737	0.0022419011220336	0.00354059832170606
389	88.5172576904297	7.58763885498047	-7.47367286682129	0.000618529506027699	-0.00490093370899558	-0.00457625929266214	0.0022419011220336
390	86.5692138671875	8.56166172027588	-7.73341274261475	-0.00197886489331722	0.00613799272105098	-0.00782300252467394	-0.00360223650932312
391	86.5692138671875	7.91231298446655	-7.27886867523193	-0.00684897974133492	0.00581331877037883	-0.00619963090866804	0.00386527273803949
392	85.9198608398438	8.88633632659912	-7.53860807418823	0.00354059832170606	0.00873538758605719	0.000293855206109583	-0.000355493422830477
393	88.5172576904297	8.23698711395264	-7.86328220367432	-0.00977104809135199	0.0022419011220336	-0.00327756232582033	0.00516396993771195
394	87.2185592651367	8.56166172027588	-7.86328220367432	0.00354059832170606	0.0100340843200684	-0.00847235135734081	0.00613799272105098
395	86.5692138671875	7.58763885498047	-7.73341274261475	0.000293855206109583	-0.000355493422830477	-0.0139918150380254	0.00386527273803949
396	87.8679046630859	8.23698711395264	-7.47367286682129	0.0175015944987535	0.00906006153672934	-0.0149658378213644	-0.00522560812532902
397	84.6211624145508	7.58763885498047	-7.34380340576172	-0.00814767740666866	0.011982130818069	0.0022419011220336	0.00613799272105098
398	86.5692138671875	8.56166172027588	-7.34380340576172	0.00613799272105098	-0.00652430532500148	0.00191722682211548	0.00548864435404539
399	86.5692138671875	8.88633632659912	-7.99315214157104	0.000293855206109583	-0.00587495695799589	-0.00132951640989631	-0.00717365415766835
400	88.5172576904297	6.61361598968506	-7.86328220367432	0.0152288740500808	-0.00100484199356288	-0.00327756232582033	-0.00944637414067984
401	86.5692138671875	8.23698711395264	-7.73341274261475	0.000943203864153475	0.00906006153672934	-0.0104203969240189	-0.000680167751852423
402	85.9198608398438	7.91231298446655	-8.12302207946777	-0.00814767740666866	0.00743668992072344	0.00678734155371785	-0.000355493422830477
403	87.8679046630859	8.23698711395264	-7.79834747314453	-0.00977104809135199	-0.00100484199356288	0.00548864435404539	0.000943203864153475
404	87.2185592651367	8.88633632659912	-8.18795680999756	-0.0123684434220195	-0.000680167751852423	0.00386527273803949	-0.00555028254166245
405	86.5692138671875	9.21100997924805	-7.6684775352478	-0.00944637414067984	-0.0110697457566857	0.00483929552137852	-0.00652430532500148
406	85.9198608398438	8.23698711395264	-7.86328220367432	0.00126787810586393	-0.00522560812532902	-0.000355493422830477	-0.00490093370899558
407	86.5692138671875	8.88633632659912	-8.05808639526367	-0.00555028254166245	0.00451462110504508	0.00451462110504508	0.01100810803473
408	87.2185592651367	7.91231298446655	-7.9282169342041	-0.00425158534198999	-3.08191010844894e-05	0.00191722682211548	-0.000355493422830477
409	87.8679046630859	8.56166172027588	-7.79834747314453	-0.00360223650932312	0.00548864435404539	-0.00619963090866804	0.0022419011220336
410	87.2185592651367	9.21100997924805	-8.12302207946777	-0.00392691092565656	0.00581331877037883	-0.00717365415766835	0.00386527273803949
411	87.8679046630859	7.91231298446655	-7.34380340576172	-0.00652430532500148	0.00126787810586393	-0.00295288790948689	0.00386527273803949
412	85.9198608398438	9.86035919189453	-7.4087381362915	0.0022419011220336	0.00970941036939621	-0.000680167751852423	-0.00165419070981443
413	83.3224639892578	8.88633632659912	-7.60354280471802	0.0162028968334198	0.00776136433705688	-0.00490093370899558	0.0149041991680861
414	87.8679046630859	8.56166172027588	-7.6684775352478	0.0233457311987877	0.00581331877037883	-0.0130177913233638	0.00451462110504508
415	87.2185592651367	8.23698711395264	-7.9282169342041	0.00581331877037883	0.00711201597005129	-0.0165892094373703	-0.00392691092565656
416	87.2185592651367	9.21100997924805	-7.79834747314453	-0.00457625929266214	0.00354059832170606	-0.0126931173726916	-0.00587495695799589
417	86.5692138671875	8.23698711395264	-7.34380340576172	0.00159255252219737	-0.00587495695799589	0.00256657530553639	-0.0026282137259841
418	85.9198608398438	9.53568458557129	-7.60354280471802	-0.00912170019000769	-0.00457625929266214	0.000618529506027699	0.00386527273803949
419	85.9198608398438	8.88633632659912	-7.21393346786499	-0.00522560812532902	-0.000355493422830477	-0.00100484199356288	-0.00230353930965066
420	87.8679046630859	8.23698711395264	-7.47367286682129	-0.00847235135734081	0.00776136433705688	0.00126787810586393	-0.00327756232582033
421	87.2185592651367	9.86035919189453	-7.79834747314453	-0.00684897974133492	0.00483929552137852	-0.00912170019000769	-0.0149658378213644
422	87.8679046630859	7.58763885498047	-7.53860807418823	-0.00684897974133492	0.000293855206109583	0.00321592413820326	0.00191722682211548
423	86.5692138671875	9.21100997924805	-7.73341274261475	-0.0120437685400248	-0.00522560812532902	0.00906006153672934	0.000293855206109583
424	83.9718170166016	9.21100997924805	-7.6684775352478	-0.0227580219507217	-0.0100957229733467	0.00613799272105098	-0.00392691092565656
425	85.9198608398438	10.1850328445435	-7.6684775352478	-0.00425158534198999	0.000943203864153475	0.000293855206109583	-0.00879702530801296
426	85.9198608398438	9.53568458557129	-7.4087381362915	-3.08191010844894e-05	0.00321592413820326	0.000943203864153475	-0.00490093370899558
427	87.2185592651367	8.88633632659912	-7.79834747314453	-0.00555028254166245	0.0100340843200684	0.000943203864153475	0.012956153601408
428	87.8679046630859	7.58763885498047	-7.6684775352478	-3.08191010844894e-05	-0.00360223650932312	0.0103587592020631	0.00483929552137852
429	85.2705154418945	10.1850328445435	-8.05808639526367	-0.00684897974133492	0.000943203864153475	-0.00327756232582033	0.00159255252219737
430	87.2185592651367	8.23698711395264	-7.73341274261475	-0.00360223650932312	0.000618529506027699	-0.00619963090866804	0.00386527273803949
431	88.5172576904297	8.23698711395264	-7.9282169342041	0.00743668992072344	0.000293855206109583	-0.00619963090866804	-0.00295288790948689
432	85.9198608398438	9.86035919189453	-7.86328220367432	0.00873538758605719	0.00256657530553639	0.00354059832170606	-0.000680167751852423
433	87.8679046630859	6.93829011917114	-7.4087381362915	-0.00165419070981443	-0.0026282137259841	-0.00879702530801296	0.0103587592020631
434	87.8679046630859	9.53568458557129	-8.05808639526367	0.0162028968334198	0.00451462110504508	-0.0185372550040483	0.0113327819854021
435	83.9718170166016	10.1850328445435	-8.12302207946777	-0.00392691092565656	0.00646266713738441	-0.0159398596733809	-0.00425158534198999
436	85.9198608398438	9.53568458557129	-8.12302207946777	0.0158782228827477	0.00938473641872406	-0.0146411629393697	-0.00879702530801296
437	86.5692138671875	9.21100997924805	-8.12302207946777	0.00743668992072344	-0.00230353930965066	0.00321592413820326	0.00289124972186983
438	86.5692138671875	8.88633632659912	-7.9282169342041	0.013930176384747	-0.0126931173726916	0.00581331877037883	0.00776136433705688
439	88.5172576904297	8.23698711395264	-7.47367286682129	0.0113327819854021	-0.00879702530801296	-0.0110697457566857	0.00418994715437293
440	85.9198608398438	8.23698711395264	-7.4087381362915	-0.0204853005707264	0.00289124972186983	-0.00684897974133492	-0.00230353930965066
441	85.9198608398438	9.21100997924805	-8.12302207946777	0.0269171483814716	0.00126787810586393	0.00289124972186983	-0.00977104809135199
442	87.8679046630859	8.23698711395264	-8.18795680999756	-0.00165419070981443	0.00581331877037883	0.000943203864153475	0.00548864435404539
443	87.8679046630859	7.58763885498047	-7.47367286682129	0.00451462110504508	-0.017887907102704	0.00808603875339031	-0.0107450718060136
444	87.8679046630859	7.91231298446655	-7.79834747314453	-0.00425158534198999	-0.00912170019000769	0.00256657530553639	-0.0110697457566857
445	85.9198608398438	10.1850328445435	-7.6684775352478	-0.00522560812532902	-0.00295288790948689	0.00418994715437293	-0.0100957229733467
446	83.9718170166016	9.21100997924805	-7.60354280471802	-0.0152905117720366	0.00159255252219737	0.00289124972186983	-3.08191010844894e-05
447	87.2185592651367	8.88633632659912	-7.6684775352478	-0.000355493422830477	-3.08191010844894e-05	0.000943203864153475	0.00386527273803949
448	85.9198608398438	9.53568458557129	-7.99315214157104	-0.00327756232582033	-0.00587495695799589	-3.08191010844894e-05	0.00126787810586393
449	87.2185592651367	7.58763885498047	-7.53860807418823	-0.00132951640989631	-0.00522560812532902	-0.00490093370899558	-0.00360223650932312
450	87.8679046630859	8.23698711395264	-7.53860807418823	-0.0123684434220195	0.00451462110504508	-0.00782300252467394	-0.00652430532500148
451	84.6211624145508	8.88633632659912	-7.73341274261475	-0.0130177913233638	-0.0026282137259841	-0.000355493422830477	-0.00100484199356288
452	88.5172576904297	7.58763885498047	-7.4087381362915	-0.00522560812532902	0.00613799272105098	-3.08191010844894e-05	0.00646266713738441
453	87.2185592651367	8.88633632659912	-7.34380340576172	-0.00132951640989631	0.00711201597005129	-0.0136671401560307	0.0103587592020631
454	86.5692138671875	8.23698711395264	-7.27886867523193	0.0191249661147594	0.000618529506027699	-0.0146411629393697	0.00418994715437293
455	87.8679046630859	6.61361598968506	-7.6684775352478	-0.00522560812532902	0.00418994715437293	-0.0195112787187099	0.00516396993771195
456	88.5172576904297	7.91231298446655	-7.4087381362915	0.00321592413820326	0.0100340843200684	-0.0139918150380254	-0.00522560812532902
457	86.5692138671875	7.58763885498047	-7.47367286682129	0.00418994715437293	0.000618529506027699	-0.00587495695799589	0.00516396993771195
458	87.8679046630859	8.56166172027588	-7.47367286682129	0.00678734155371785	0.00451462110504508	-0.00327756232582033	0.000293855206109583
459	85.9198608398438	8.56166172027588	-7.53860807418823	0.0213976856321096	0.00451462110504508	-0.00555028254166245	0.000618529506027699
460	89.8159561157227	6.93829011917114	-7.4087381362915	-0.00327756232582033	0.000943203864153475	-0.00782300252467394	-0.00782300252467394
461	85.9198608398438	9.21100997924805	-8.12302207946777	0.00191722682211548	0.00321592413820326	-0.00230353930965066	-0.00814767740666866
462	85.2705154418945	7.26296424865723	-7.73341274261475	-0.00847235135734081	0.0145795252174139	-0.00457625929266214	0.00256657530553639
463	87.8679046630859	8.23698711395264	-7.79834747314453	-0.0159398596733809	-0.00555028254166245	0.00873538758605719	-0.00490093370899558
464	87.8679046630859	7.26296424865723	-7.73341274261475	-0.00717365415766835	-0.0110697457566857	0.00321592413820326	-0.0146411629393697
465	87.8679046630859	6.93829011917114	-7.53860807418823	-0.0162645354866982	-0.00457625929266214	0.00678734155371785	-0.00132951640989631
466	88.5172576904297	5.96426725387573	-7.53860807418823	-0.00360223650932312	-0.00327756232582033	0.000618529506027699	-0.00847235135734081
467	88.5172576904297	6.93829011917114	-7.47367286682129	-0.00652430532500148	-0.00490093370899558	0.00841071270406246	0.00256657530553639
468	85.9198608398438	7.58763885498047	-7.79834747314453	-0.000680167751852423	0.0022419011220336	-0.00165419070981443	0.00548864435404539
469	87.2185592651367	8.23698711395264	-8.38276100158691	-0.00197886489331722	-0.00230353930965066	-3.08191010844894e-05	-0.00295288790948689
470	88.5172576904297	7.26296424865723	-7.9282169342041	-0.00392691092565656	0.00386527273803949	-0.00490093370899558	-0.00912170019000769
471	86.5692138671875	6.93829011917114	-7.9282169342041	-0.00132951640989631	0.000943203864153475	-0.0126931173726916	0.00581331877037883
472	87.8679046630859	6.61361598968506	-7.73341274261475	-0.000680167751852423	0.0106834331527352	-0.00847235135734081	0.00516396993771195
473	84.6211624145508	8.23698711395264	-7.53860807418823	-0.00230353930965066	0.00548864435404539	0.000618529506027699	0.013930176384747
474	88.5172576904297	7.58763885498047	-7.73341274261475	0.00646266713738441	0.00743668992072344	-0.0198359526693821	0.00841071270406246
475	89.1666030883789	6.93829011917114	-8.31782627105713	0.00516396993771195	0.01100810803473	-0.00295288790948689	0.000618529506027699
476	88.5172576904297	7.58763885498047	-7.79834747314453	-0.00197886489331722	-3.08191010844894e-05	-0.0136671401560307	0.00126787810586393
477	89.1666030883789	7.26296424865723	-7.79834747314453	-0.0026282137259841	-0.00197886489331722	-0.00555028254166245	-0.00360223650932312
478	87.8679046630859	6.61361598968506	-7.47367286682129	-0.00100484199356288	0.00938473641872406	0.00191722682211548	-0.00132951640989631
479	88.5172576904297	6.93829011917114	-7.34380340576172	-0.0113944197073579	0.00159255252219737	-0.00360223650932312	-0.0100957229733467
480	87.2185592651367	7.91231298446655	-7.6684775352478	-0.00327756232582033	0.011982130818069	-0.00457625929266214	-0.00717365415766835
481	88.5172576904297	7.26296424865723	-7.47367286682129	-0.00132951640989631	0.00743668992072344	-0.0123684434220195	-3.08191010844894e-05
482	87.8679046630859	6.61361598968506	-7.79834747314453	-0.00295288790948689	-0.00392691092565656	-0.00230353930965066	0.0022419011220336
483	87.8679046630859	6.61361598968506	-7.34380340576172	-0.00782300252467394	-0.00522560812532902	0.00613799272105098	-0.00749832857400179
484	86.5692138671875	7.26296424865723	-7.34380340576172	-0.0276281367987394	-0.00165419070981443	0.0152288740500808	-0.00912170019000769
485	87.8679046630859	7.26296424865723	-7.79834747314453	-0.00652430532500148	0.00126787810586393	0.000943203864153475	-0.00912170019000769
486	88.5172576904297	7.26296424865723	-7.6684775352478	-0.00814767740666866	0.00354059832170606	-0.00360223650932312	-0.00197886489331722
487	87.2185592651367	7.58763885498047	-7.34380340576172	-0.00100484199356288	0.00613799272105098	0.00159255252219737	0.00418994715437293
488	89.1666030883789	6.61361598968506	-7.6684775352478	-0.00132951640989631	-0.00684897974133492	0.00191722682211548	0.0103587592020631
489	87.8679046630859	6.28894138336182	-7.53860807418823	0.000618529506027699	-0.000355493422830477	-0.00847235135734081	0.00418994715437293
490	87.2185592651367	7.58763885498047	-7.79834747314453	0.00191722682211548	0.00841071270406246	-0.00912170019000769	-0.00295288790948689
491	89.8159561157227	6.28894138336182	-7.79834747314453	0.00256657530553639	-0.0026282137259841	-0.000680167751852423	-0.00457625929266214
492	87.8679046630859	7.26296424865723	-7.60354280471802	0.0100340843200684	0.000943203864153475	-0.00425158534198999	0.00970941036939621
493	89.8159561157227	4.66556978225708	-7.34380340576172	0.0149041991680861	-0.00360223650932312	-0.00814767740666866	0.00906006153672934
494	86.5692138671875	7.91231298446655	-7.60354280471802	0.0113327819854021	0.0022419011220336	-0.0100957229733467	0.00646266713738441
495	84.6211624145508	7.58763885498047	-7.86328220367432	-3.08191010844894e-05	0.00386527273803949	-0.0165892094373703	0.00711201597005129
496	88.5172576904297	6.93829011917114	-8.05808639526367	0.01100810803473	0.0126314787194133	-0.0113944197073579	0.00418994715437293
497	87.8679046630859	7.58763885498047	-8.12302207946777	-0.00295288790948689	0.00386527273803949	-0.00490093370899558	0.00321592413820326
498	87.8679046630859	6.61361598968506	-7.79834747314453	0.000618529506027699	-0.00100484199356288	0.00808603875339031	0.000943203864153475
499	89.8159561157227	5.63959264755249	-7.6684775352478	-0.00555028254166245	-0.00587495695799589	0.00418994715437293	-0.000680167751852423
500	85.9198608398438	6.93829011917114	-7.34380340576172	-0.00490093370899558	0.00191722682211548	0.000293855206109583	-0.00295288790948689
501	87.8679046630859	6.93829011917114	-7.9282169342041	0.00159255252219737	0.00159255252219737	0.00711201597005129	-0.00652430532500148
502	87.8679046630859	6.28894138336182	-8.12302207946777	-0.00230353930965066	-0.00360223650932312	-0.00295288790948689	0.000293855206109583
503	89.8159561157227	5.96426725387573	-7.79834747314453	-0.00197886489331722	0.00191722682211548	0.0136055024340749	-0.00587495695799589
504	87.8679046630859	6.28894138336182	-7.99315214157104	-0.0136671401560307	-0.00717365415766835	0.00613799272105098	-0.00652430532500148
505	87.8679046630859	7.26296424865723	-7.47367286682129	-0.00457625929266214	-0.00522560812532902	0.00483929552137852	-0.0104203969240189
506	86.5692138671875	6.28894138336182	-7.4087381362915	-0.00944637414067984	0.00581331877037883	0.00516396993771195	0.00159255252219737
507	87.8679046630859	7.26296424865723	-7.34380340576172	0.00126787810586393	0.00418994715437293	0.00516396993771195	-0.000355493422830477
508	87.8679046630859	7.26296424865723	-7.60354280471802	-0.00165419070981443	-0.0026282137259841	-0.00100484199356288	0.000293855206109583
509	87.8679046630859	6.28894138336182	-7.6684775352478	-0.00782300252467394	-0.000355493422830477	0.00289124972186983	-0.00132951640989631
510	89.8159561157227	6.61361598968506	-7.34380340576172	0.000943203864153475	-0.00100484199356288	-0.00684897974133492	-0.00132951640989631
511	85.2705154418945	7.58763885498047	-7.47367286682129	-0.00977104809135199	0.00808603875339031	0.000293855206109583	0.0113327819854021
512	90.4653015136719	5.63959264755249	-7.47367286682129	0.00418994715437293	0.00483929552137852	-0.00944637414067984	0.0132808275520802
513	89.1666030883789	7.26296424865723	-7.9282169342041	0.00191722682211548	0.00906006153672934	-0.00327756232582033	0.00483929552137852
514	87.8679046630859	6.93829011917114	-7.14899873733521	-0.00165419070981443	0.0123068047687411	-0.0156151866540313	0.00873538758605719
515	88.5172576904297	4.99024438858032	-7.47367286682129	0.00159255252219737	0.00581331877037883	-0.0165892094373703	-0.000355493422830477
516	87.8679046630859	5.96426725387573	-7.60354280471802	0.00191722682211548	0.0126314787194133	-0.0104203969240189	-0.00327756232582033
517	87.2185592651367	6.61361598968506	-7.6684775352478	-0.00619963090866804	0.00256657530553639	-0.00717365415766835	0.00159255252219737
518	87.2185592651367	7.58763885498047	-8.05808639526367	-0.00425158534198999	0.00613799272105098	-0.00392691092565656	0.00808603875339031
519	87.2185592651367	6.93829011917114	-7.73341274261475	-0.0113944197073579	-0.00165419070981443	-0.00749832857400179	-0.00165419070981443
520	87.2185592651367	5.96426725387573	-7.27886867523193	0.00126787810586393	-0.0107450718060136	-0.00490093370899558	-0.00327756232582033
521	85.9198608398438	7.26296424865723	-7.34380340576172	-0.00100484199356288	0.00743668992072344	-0.00587495695799589	-0.00295288790948689
522	87.2185592651367	6.28894138336182	-7.9282169342041	-0.00522560812532902	-3.08191010844894e-05	-0.00100484199356288	-0.000680167751852423
523	88.5172576904297	8.23698711395264	-8.18795680999756	-0.0117190945893526	-0.00392691092565656	0.00548864435404539	-0.00522560812532902
524	89.8159561157227	5.96426725387573	-7.86328220367432	-0.0143164889886975	-0.00392691092565656	0.00483929552137852	-0.00879702530801296
525	88.5172576904297	5.96426725387573	-7.79834747314453	-0.00847235135734081	-0.00522560812532902	0.00646266713738441	-0.00879702530801296
526	89.1666030883789	6.28894138336182	-7.73341274261475	-0.00165419070981443	-0.00165419070981443	-0.0026282137259841	-0.00977104809135199
527	85.9198608398438	6.28894138336182	-7.53860807418823	-0.00652430532500148	0.00516396993771195	0.0022419011220336	-3.08191010844894e-05
528	89.1666030883789	6.61361598968506	-7.4087381362915	0.00451462110504508	-0.000355493422830477	0.00970941036939621	0.00418994715437293
529	86.5692138671875	7.58763885498047	-8.31782627105713	-0.0026282137259841	-0.00944637414067984	-0.00100484199356288	0.00321592413820326
530	89.1666030883789	6.28894138336182	-7.79834747314453	0.00548864435404539	-0.00132951640989631	-0.00522560812532902	-0.0026282137259841
531	87.8679046630859	5.63959264755249	-8.05808639526367	0.00159255252219737	-0.00165419070981443	0.00256657530553639	0.00256657530553639
532	89.1666030883789	6.61361598968506	-7.73341274261475	-0.000680167751852423	-0.000680167751852423	0.00126787810586393	0.00354059832170606
533	85.2705154418945	7.91231298446655	-7.9282169342041	-0.00392691092565656	0.00126787810586393	-0.00132951640989631	0.00873538758605719
534	88.5172576904297	6.28894138336182	-7.60354280471802	0.0126314787194133	0.00289124972186983	-0.0133424662053585	0.00938473641872406
535	89.1666030883789	6.61361598968506	-7.47367286682129	0.0158782228827477	0.00646266713738441	-0.0130177913233638	0.00386527273803949
536	87.8679046630859	6.28894138336182	-7.86328220367432	0.0103587592020631	0.00516396993771195	0.0022419011220336	-0.00652430532500148
537	87.8679046630859	6.28894138336182	-7.6684775352478	0.0298392176628113	0.000293855206109583	-0.000355493422830477	-0.00522560812532902
538	87.2185592651367	6.28894138336182	-7.53860807418823	0.00321592413820326	-0.000355493422830477	0.00873538758605719	0.00970941036939621
539	87.8679046630859	6.61361598968506	-7.47367286682129	-0.00619963090866804	-0.00555028254166245	0.00321592413820326	0.00743668992072344
540	86.5692138671875	7.58763885498047	-7.73341274261475	0.00289124972186983	0.00906006153672934	-0.00360223650932312	-0.00879702530801296
541	90.4653015136719	6.93829011917114	-6.88925933837891	0.00548864435404539	-0.000680167751852423	-0.0152905117720366	-0.00619963090866804
542	85.9198608398438	6.28894138336182	-7.99315214157104	-0.00100484199356288	-0.00652430532500148	0.00126787810586393	0.000943203864153475
543	85.2705154418945	7.91231298446655	-7.86328220367432	-0.0107450718060136	0.00418994715437293	0.0142548503354192	0.000618529506027699
544	86.5692138671875	6.61361598968506	-7.6684775352478	-0.0198359526693821	-0.0146411629393697	0.00516396993771195	-0.00684897974133492
545	88.5172576904297	6.61361598968506	-7.9282169342041	-0.00749832857400179	0.000618529506027699	0.0116574559360743	0.00126787810586393
546	87.8679046630859	6.93829011917114	-7.79834747314453	0.000293855206109583	0.00256657530553639	-0.00327756232582033	0.00516396993771195
547	89.1666030883789	5.63959264755249	-7.53860807418823	-0.00230353930965066	-0.00587495695799589	0.00516396993771195	0.00289124972186983
548	87.2185592651367	7.58763885498047	-7.34380340576172	0.00159255252219737	-0.00392691092565656	0.000293855206109583	0.00646266713738441
549	84.6211624145508	8.23698711395264	-7.73341274261475	0.00321592413820326	-0.00165419070981443	0.000618529506027699	-0.000680167751852423
550	87.8679046630859	6.61361598968506	-7.6684775352478	0.00256657530553639	0.00386527273803949	-0.00587495695799589	0.0022419011220336
551	87.2185592651367	7.91231298446655	-8.12302207946777	0.00711201597005129	-0.00749832857400179	-0.00555028254166245	-0.00457625929266214
552	89.1666030883789	7.91231298446655	-7.6684775352478	-0.000355493422830477	0.0022419011220336	-0.00522560812532902	-0.00165419070981443
553	87.8679046630859	5.96426725387573	-7.4087381362915	-0.00100484199356288	-0.00425158534198999	-0.00490093370899558	0.00938473641872406
554	87.8679046630859	7.58763885498047	-7.60354280471802	0.00841071270406246	0.00906006153672934	-0.0104203969240189	0.00548864435404539
555	85.9198608398438	8.23698711395264	-7.73341274261475	-0.00457625929266214	0.0103587592020631	-0.0159398596733809	-0.00100484199356288
556	87.2185592651367	7.58763885498047	-8.18795680999756	-0.00197886489331722	0.00906006153672934	-0.0113944197073579	-0.00555028254166245
557	87.2185592651367	7.91231298446655	-7.99315214157104	0.00354059832170606	0.00483929552137852	-0.00555028254166245	-0.00490093370899558
558	87.8679046630859	6.28894138336182	-8.18795680999756	-0.000680167751852423	-0.00587495695799589	-0.00132951640989631	0.00581331877037883
559	87.8679046630859	7.58763885498047	-7.99315214157104	-0.00360223650932312	0.00451462110504508	-0.00425158534198999	-0.00295288790948689
560	85.9198608398438	6.93829011917114	-7.6684775352478	-0.00165419070981443	0.00483929552137852	-0.00587495695799589	-0.0026282137259841
561	87.2185592651367	7.91231298446655	-7.86328220367432	0.00256657530553639	0.00548864435404539	-0.000680167751852423	-0.00944637414067984
562	87.8679046630859	6.93829011917114	-7.60354280471802	-0.00165419070981443	0.00191722682211548	0.00126787810586393	0.000618529506027699
563	87.8679046630859	6.61361598968506	-7.73341274261475	-0.00944637414067984	-0.00652430532500148	0.0100340843200684	-0.000355493422830477
564	89.1666030883789	5.96426725387573	-8.05808639526367	-0.00944637414067984	-0.0149658378213644	0.00418994715437293	-0.00652430532500148
565	85.9198608398438	8.23698711395264	-7.9282169342041	-0.0162645354866982	-0.0146411629393697	0.00159255252219737	-0.0117190945893526
566	87.2185592651367	7.58763885498047	-7.86328220367432	-0.00879702530801296	-0.00749832857400179	0.00191722682211548	0.000943203864153475
567	89.8159561157227	6.93829011917114	-7.79834747314453	0.00386527273803949	0.00386527273803949	0.000618529506027699	-0.00100484199356288
568	87.8679046630859	7.26296424865723	-7.34380340576172	0.000618529506027699	-0.00100484199356288	0.00678734155371785	0.000293855206109583
569	87.2185592651367	7.26296424865723	-7.4087381362915	0.000618529506027699	-0.00360223650932312	0.00418994715437293	0.00808603875339031
570	87.2185592651367	7.58763885498047	-7.47367286682129	-0.00522560812532902	0.00451462110504508	-0.0107450718060136	-0.000355493422830477
571	83.9718170166016	8.23698711395264	-7.9282169342041	-0.0026282137259841	0.00386527273803949	-0.00944637414067984	-0.000680167751852423
572	86.5692138671875	8.56166172027588	-7.60354280471802	-0.00100484199356288	0.00581331877037883	-0.00490093370899558	0.012956153601408
573	86.5692138671875	7.91231298446655	-7.6684775352478	0.00354059832170606	0.0136055024340749	-0.0107450718060136	0.0106834331527352
574	87.8679046630859	7.91231298446655	-7.60354280471802	0.01100810803473	0.00873538758605719	-0.0165892094373703	0.00126787810586393
575	87.8679046630859	6.61361598968506	-7.34380340576172	-0.00587495695799589	0.00970941036939621	-0.0162645354866982	0.00321592413820326
576	87.2185592651367	6.93829011917114	-7.14899873733521	0.00776136433705688	0.00646266713738441	-0.017887907102704	0.00321592413820326
577	87.2185592651367	7.58763885498047	-7.60354280471802	-0.00327756232582033	0.00418994715437293	-0.0117190945893526	-0.000355493422830477
578	87.8679046630859	7.58763885498047	-7.86328220367432	-3.08191010844894e-05	0.00159255252219737	-0.00555028254166245	-0.00425158534198999
579	85.9198608398438	8.56166172027588	-7.73341274261475	0.00321592413820326	0.00191722682211548	-0.00360223650932312	0.00126787810586393
580	87.2185592651367	6.93829011917114	-7.73341274261475	0.00126787810586393	-0.00100484199356288	-0.00879702530801296	-0.00619963090866804
581	88.5172576904297	7.26296424865723	-7.34380340576172	0.00646266713738441	0.0022419011220336	-0.00100484199356288	-0.00977104809135199
582	83.9718170166016	8.56166172027588	-7.27886867523193	-0.00944637414067984	-0.000680167751852423	0.00678734155371785	0.00451462110504508
583	87.8679046630859	7.26296424865723	-7.34380340576172	-0.00425158534198999	0.000943203864153475	0.00321592413820326	-0.00490093370899558
584	85.9198608398438	8.23698711395264	-8.05808639526367	-0.017887907102704	-0.00782300252467394	0.0126314787194133	-0.00619963090866804
585	85.9198608398438	8.23698711395264	-7.9282169342041	-0.0107450718060136	0.00289124972186983	0.000293855206109583	-0.0130177913233638
586	85.2705154418945	7.58763885498047	-7.6684775352478	-0.00652430532500148	-0.0026282137259841	0.00321592413820326	-0.00360223650932312
587	85.2705154418945	8.23698711395264	-7.6684775352478	-0.000355493422830477	0.00743668992072344	0.00126787810586393	0.00418994715437293
588	86.5692138671875	8.23698711395264	-7.9282169342041	-0.00392691092565656	0.000293855206109583	0.00808603875339031	-0.00295288790948689
589	88.5172576904297	7.26296424865723	-7.60354280471802	-0.0100957229733467	-0.00327756232582033	-0.00587495695799589	0.00483929552137852
590	87.2185592651367	7.91231298446655	-7.79834747314453	-0.00327756232582033	0.00581331877037883	-0.0130177913233638	0.000293855206109583
591	87.8679046630859	5.96426725387573	-7.79834747314453	0.000293855206109583	-0.00587495695799589	-0.00619963090866804	-0.00100484199356288
592	87.2185592651367	6.61361598968506	-7.79834747314453	-0.00425158534198999	0.00354059832170606	0.00743668992072344	0.00191722682211548
593	84.6211624145508	7.26296424865723	-7.86328220367432	-0.00522560812532902	0.00354059832170606	-0.00944637414067984	0.00354059832170606
594	87.8679046630859	6.93829011917114	-7.79834747314453	0.00451462110504508	0.0106834331527352	-0.0117190945893526	0.00841071270406246
595	86.5692138671875	7.91231298446655	-8.12302207946777	-0.00522560812532902	0.0113327819854021	-0.0152905117720366	-0.00100484199356288
596	85.9198608398438	7.58763885498047	-7.6684775352478	-0.0026282137259841	0.00906006153672934	-0.0104203969240189	0.000943203864153475
597	87.2185592651367	7.26296424865723	-7.73341274261475	-0.00230353930965066	-0.00100484199356288	0.00354059832170606	-0.00230353930965066
598	85.9198608398438	7.91231298446655	-7.86328220367432	-0.0126931173726916	0.000618529506027699	-0.00522560812532902	0.00159255252219737
599	87.2185592651367	6.61361598968506	-7.53860807418823	-0.00717365415766835	-0.00100484199356288	-0.000680167751852423	0.00354059832170606
600	87.2185592651367	7.91231298446655	-7.99315214157104	-0.00717365415766835	0.00191722682211548	-0.0146411629393697	-0.00587495695799589
601	87.8679046630859	7.91231298446655	-7.6684775352478	-3.08191010844894e-05	0.00256657530553639	0.00191722682211548	-0.0143164889886975
602	85.9198608398438	6.28894138336182	-7.47367286682129	-0.00425158534198999	-0.0143164889886975	0.011982130818069	0.00386527273803949
603	87.2185592651367	7.91231298446655	-7.47367286682129	-0.0113944197073579	-0.00782300252467394	0.0100340843200684	-0.000680167751852423
604	85.9198608398438	7.26296424865723	-7.14899873733521	-0.0146411629393697	-0.00944637414067984	0.0100340843200684	-0.00295288790948689
605	87.2185592651367	7.26296424865723	-7.4087381362915	-0.00782300252467394	-0.00360223650932312	-0.00360223650932312	-0.00392691092565656
606	87.8679046630859	6.61361598968506	-7.6684775352478	-0.00295288790948689	0.00321592413820326	-0.00327756232582033	-0.00490093370899558
607	89.1666030883789	5.63959264755249	-7.60354280471802	0.00516396993771195	-0.00619963090866804	0.000293855206109583	0.00126787810586393
608	85.9198608398438	8.23698711395264	-7.27886867523193	0.000293855206109583	-0.00132951640989631	0.00678734155371785	0.00451462110504508
609	83.3224639892578	7.91231298446655	-7.14899873733521	-0.00555028254166245	-0.00295288790948689	-0.000680167751852423	0.00711201597005129
610	88.5172576904297	6.93829011917114	-7.34380340576172	0.00581331877037883	0.00483929552137852	-0.0130177913233638	-0.00619963090866804
611	85.9198608398438	8.56166172027588	-8.05808639526367	0.0113327819854021	0.00678734155371785	-0.00425158534198999	0.000618529506027699
612	85.9198608398438	7.91231298446655	-7.73341274261475	0.00386527273803949	0.00516396993771195	-0.00425158534198999	0.00873538758605719
613	88.5172576904297	5.63959264755249	-7.53860807418823	0.0100340843200684	-0.00652430532500148	-0.00847235135734081	0.01100810803473
614	84.6211624145508	7.91231298446655	-8.05808639526367	0.0136055024340749	0.00711201597005129	-0.0117190945893526	0.00126787810586393
615	85.2705154418945	7.91231298446655	-7.9282169342041	0.00841071270406246	0.0168522447347641	-0.0172385573387146	0.00483929552137852
616	87.2185592651367	6.93829011917114	-7.27886867523193	0.0178262684494257	0.00970941036939621	-0.00977104809135199	-0.00652430532500148
617	86.5692138671875	7.58763885498047	-7.21393346786499	-0.00555028254166245	0.00743668992072344	-0.0026282137259841	-0.00230353930965066
618	87.2185592651367	6.93829011917114	-8.12302207946777	0.00906006153672934	-0.00652430532500148	0.00191722682211548	-0.000355493422830477
619	86.5692138671875	8.23698711395264	-8.12302207946777	0.00776136433705688	0.0022419011220336	-0.00717365415766835	0.00354059832170606
620	85.2705154418945	6.61361598968506	-7.9282169342041	-0.00457625929266214	-0.0026282137259841	-0.00490093370899558	-0.00360223650932312
621	86.5692138671875	8.56166172027588	-7.86328220367432	0.00678734155371785	0.00581331877037883	-0.0110697457566857	-0.00230353930965066
622	88.5172576904297	7.58763885498047	-7.86328220367432	0.0191249661147594	0.0100340843200684	-0.00197886489331722	0.00126787810586393
623	89.1666030883789	6.61361598968506	-7.4087381362915	-0.0107450718060136	-0.00944637414067984	0.000293855206109583	-0.00327756232582033
624	86.5692138671875	7.58763885498047	-7.9282169342041	-0.00944637414067984	-0.0133424662053585	0.0152288740500808	-0.00684897974133492
625	85.2705154418945	7.91231298446655	-8.12302207946777	-0.00944637414067984	-0.00490093370899558	-0.00782300252467394	-0.00100484199356288
626	86.5692138671875	7.91231298446655	-7.73341274261475	-0.00749832857400179	0.00906006153672934	0.000618529506027699	0.00354059832170606
627	87.8679046630859	7.58763885498047	-7.99315214157104	0.00191722682211548	0.00256657530553639	0.00938473641872406	0.00321592413820326
628	88.5172576904297	7.26296424865723	-7.73341274261475	0.00321592413820326	0.0022419011220336	-0.00749832857400179	0.00451462110504508
629	87.2185592651367	6.93829011917114	-7.86328220367432	0.0132808275520802	-0.00490093370899558	-0.00490093370899558	-0.000355493422830477
630	87.8679046630859	7.26296424865723	-7.21393346786499	-0.00619963090866804	0.00321592413820326	-0.00944637414067984	-0.00555028254166245
631	84.6211624145508	7.91231298446655	-7.73341274261475	0.000293855206109583	0.00289124972186983	-0.00619963090866804	-0.0026282137259841
632	89.1666030883789	6.61361598968506	-7.60354280471802	0.00808603875339031	0.00581331877037883	-0.00587495695799589	0.0100340843200684
633	87.2185592651367	8.23698711395264	-8.12302207946777	0.00581331877037883	0.00646266713738441	-0.00230353930965066	0.00711201597005129
634	88.5172576904297	7.58763885498047	-7.47367286682129	0.00354059832170606	0.00906006153672934	-0.00555028254166245	0.00776136433705688
635	89.1666030883789	6.28894138336182	-7.47367286682129	0.0132808275520802	-0.00197886489331722	-0.0136671401560307	-0.00457625929266214
636	87.8679046630859	7.26296424865723	-7.47367286682129	-0.00197886489331722	0.00126787810586393	-0.0110697457566857	0.00483929552137852
637	86.5692138671875	7.91231298446655	-7.34380340576172	-0.00684897974133492	-0.0113944197073579	-0.00295288790948689	-0.00425158534198999
638	87.8679046630859	7.26296424865723	-7.73341274261475	-0.00847235135734081	0.000618529506027699	-0.0026282137259841	-0.00652430532500148
639	89.1666030883789	6.93829011917114	-7.4087381362915	-0.00912170019000769	-0.00425158534198999	-0.00360223650932312	0.00191722682211548
640	85.9198608398438	7.26296424865723	-7.6684775352478	-0.00619963090866804	-0.00879702530801296	-0.00100484199356288	-0.0123684434220195
641	87.2185592651367	7.91231298446655	-7.27886867523193	0.00159255252219737	0.00126787810586393	-0.00295288790948689	-0.00619963090866804
642	84.6211624145508	8.23698711395264	-7.34380340576172	-0.0130177913233638	-0.0026282137259841	0.00451462110504508	-0.000355493422830477
643	85.2705154418945	8.56166172027588	-7.53860807418823	-0.0146411629393697	-0.00944637414067984	0.00938473641872406	-0.00522560812532902
644	85.9198608398438	8.23698711395264	-7.60354280471802	-0.0165892094373703	-0.00652430532500148	0.00743668992072344	-0.00555028254166245
645	87.2185592651367	6.61361598968506	-7.47367286682129	-0.0120437685400248	-0.00912170019000769	0.00678734155371785	-0.00847235135734081
646	86.5692138671875	6.61361598968506	-7.79834747314453	-0.00847235135734081	-0.00425158534198999	0.00451462110504508	0.000293855206109583
647	85.2705154418945	8.56166172027588	-8.05808639526367	-0.00879702530801296	-0.00587495695799589	0.00646266713738441	0.00646266713738441
648	86.5692138671875	8.23698711395264	-7.9282169342041	-0.00295288790948689	-0.00165419070981443	-0.00230353930965066	0.00354059832170606
649	89.1666030883789	7.26296424865723	-7.99315214157104	-0.00197886489331722	-0.00132951640989631	0.000618529506027699	0.000293855206109583
650	86.5692138671875	8.88633632659912	-7.73341274261475	0.000618529506027699	-0.00327756232582033	-0.00425158534198999	-0.00814767740666866
651	87.8679046630859	6.28894138336182	-7.53860807418823	0.00646266713738441	-0.00327756232582033	-0.00360223650932312	-0.00197886489331722
652	89.8159561157227	7.26296424865723	-7.9282169342041	0.00938473641872406	0.00191722682211548	-0.00392691092565656	0.00646266713738441
653	85.9198608398438	7.58763885498047	-7.86328220367432	0.0149041991680861	0.0100340843200684	-0.00425158534198999	-0.00230353930965066
654	87.2185592651367	8.56166172027588	-8.05808639526367	0.0123068047687411	0.00256657530553639	-0.00230353930965066	0.00808603875339031
655	86.5692138671875	8.88633632659912	-8.05808639526367	0.00808603875339031	0.00938473641872406	-0.0123684434220195	-0.00392691092565656
656	87.2185592651367	6.93829011917114	-7.6684775352478	0.00906006153672934	-3.08191010844894e-05	-0.0110697457566857	-3.08191010844894e-05
657	87.2185592651367	8.23698711395264	-7.47367286682129	0.00548864435404539	0.00126787810586393	0.00126787810586393	0.00354059832170606
658	84.6211624145508	7.58763885498047	-7.27886867523193	-0.00619963090866804	-0.0026282137259841	-0.000680167751852423	0.00256657530553639
659	87.2185592651367	8.23698711395264	-7.73341274261475	-0.00360223650932312	0.00321592413820326	0.00354059832170606	-0.00165419070981443
660	85.9198608398438	9.53568458557129	-8.18795680999756	-0.00522560812532902	0.00354059832170606	-0.00425158534198999	-0.00295288790948689
661	87.8679046630859	7.58763885498047	-7.53860807418823	-0.000355493422830477	0.00808603875339031	-0.00587495695799589	-0.000355493422830477
662	87.2185592651367	7.58763885498047	-7.6684775352478	0.00256657530553639	-0.00587495695799589	0.00321592413820326	0.00711201597005129
663	87.8679046630859	7.58763885498047	-7.34380340576172	-0.0152905117720366	-0.00295288790948689	0.012956153601408	0.000618529506027699
664	85.2705154418945	7.26296424865723	-6.82432460784912	-0.0169138833880424	-0.00197886489331722	0.00873538758605719	0.00776136433705688
665	88.5172576904297	7.58763885498047	-7.53860807418823	-0.0120437685400248	-0.0149658378213644	-0.00295288790948689	-0.00165419070981443
666	87.8679046630859	7.91231298446655	-7.73341274261475	-0.00100484199356288	0.00321592413820326	0.00483929552137852	-0.00425158534198999
667	85.9198608398438	7.91231298446655	-7.73341274261475	-0.00392691092565656	0.0022419011220336	0.00743668992072344	0.00743668992072344
668	86.5692138671875	8.56166172027588	-7.79834747314453	-0.00587495695799589	-0.00327756232582033	-0.00100484199356288	0.00678734155371785
669	86.5692138671875	7.26296424865723	-7.53860807418823	-0.00782300252467394	-0.00327756232582033	0.00256657530553639	0.00646266713738441
670	87.2185592651367	8.56166172027588	-7.53860807418823	-0.00132951640989631	0.00321592413820326	-0.00230353930965066	-0.00327756232582033
671	88.5172576904297	7.91231298446655	-7.47367286682129	0.00418994715437293	0.0126314787194133	-0.0139918150380254	-0.00587495695799589
672	88.5172576904297	7.58763885498047	-7.79834747314453	0.00191722682211548	0.00776136433705688	-0.00749832857400179	-0.000680167751852423
673	86.5692138671875	8.56166172027588	-7.86328220367432	-0.00132951640989631	0.00256657530553639	-0.0100957229733467	0.000618529506027699
674	85.9198608398438	7.26296424865723	-7.47367286682129	-3.08191010844894e-05	0.013930176384747	-0.00684897974133492	0.0106834331527352
675	87.8679046630859	7.58763885498047	-7.47367286682129	-0.00197886489331722	0.00906006153672934	-0.017887907102704	-0.000680167751852423
676	87.8679046630859	7.58763885498047	-7.86328220367432	0.00126787810586393	0.00354059832170606	-0.0133424662053585	-0.00425158534198999
677	87.2185592651367	7.26296424865723	-7.47367286682129	-0.00457625929266214	0.00548864435404539	0.0022419011220336	0.00613799272105098
678	87.8679046630859	6.61361598968506	-7.60354280471802	-0.00490093370899558	-0.00327756232582033	0.00548864435404539	0.00678734155371785
679	88.5172576904297	7.26296424865723	-7.86328220367432	-0.00522560812532902	0.00159255252219737	-0.0100957229733467	-0.00360223650932312
680	83.3224639892578	9.21100997924805	-8.05808639526367	-0.00912170019000769	0.00678734155371785	-0.00425158534198999	-0.00132951640989631
681	87.8679046630859	7.91231298446655	-7.9282169342041	-0.00977104809135199	0.00483929552137852	-0.00425158534198999	-0.00490093370899558
682	87.8679046630859	8.23698711395264	-8.18795680999756	-0.00197886489331722	0.00256657530553639	-0.00100484199356288	0.00613799272105098
683	85.9198608398438	8.23698711395264	-7.79834747314453	-0.0113944197073579	-0.00912170019000769	0.011982130818069	-0.00230353930965066
684	86.5692138671875	8.23698711395264	-7.6684775352478	-0.00912170019000769	-0.0126931173726916	0.0149041991680861	-0.00555028254166245
685	84.6211624145508	8.23698711395264	-7.99315214157104	-0.00587495695799589	-0.00490093370899558	0.0022419011220336	-0.00132951640989631
686	86.5692138671875	8.88633632659912	-8.18795680999756	-0.00197886489331722	-0.00197886489331722	0.00906006153672934	-0.0117190945893526
687	85.9198608398438	8.56166172027588	-8.25289154052734	-0.00100484199356288	0.000943203864153475	-0.00165419070981443	0.00483929552137852
688	89.1666030883789	7.26296424865723	-7.79834747314453	0.0113327819854021	-0.00360223650932312	-0.0107450718060136	0.00191722682211548
689	85.9198608398438	7.26296424865723	-7.9282169342041	0.00418994715437293	-0.0149658378213644	0.0022419011220336	0.000293855206109583
690	87.2185592651367	7.26296424865723	-7.6684775352478	0.00808603875339031	0.00354059832170606	-0.00619963090866804	0.000618529506027699
691	85.2705154418945	7.58763885498047	-7.21393346786499	0.0178262684494257	0.000618529506027699	-0.00847235135734081	0.00483929552137852
692	87.2185592651367	8.56166172027588	-7.6684775352478	0.0158782228827477	0.00873538758605719	-0.00522560812532902	-0.000355493422830477
693	87.8679046630859	7.26296424865723	-7.79834747314453	0.0181509424000978	0.0113327819854021	-0.0130177913233638	0.0022419011220336
694	87.8679046630859	7.26296424865723	-7.79834747314453	0.00906006153672934	-0.00197886489331722	-0.0139918150380254	0.00418994715437293
695	86.5692138671875	8.56166172027588	-7.73341274261475	0.00613799272105098	0.00808603875339031	-0.0146411629393697	0.00873538758605719
696	83.3224639892578	8.88633632659912	-7.73341274261475	0.00808603875339031	0.01100810803473	-0.0162645354866982	-0.00230353930965066
697	85.9198608398438	8.56166172027588	-7.21393346786499	0.00386527273803949	0.00841071270406246	-0.0026282137259841	0.00256657530553639
698	87.2185592651367	8.23698711395264	-7.34380340576172	0.00126787810586393	-0.00522560812532902	-0.00847235135734081	-0.00522560812532902
699	87.8679046630859	7.91231298446655	-7.47367286682129	0.00354059832170606	0.00873538758605719	-0.00230353930965066	-0.00847235135734081
700	87.8679046630859	6.93829011917114	-7.53860807418823	-0.00132951640989631	0.00321592413820326	-0.0113944197073579	-0.00425158534198999
701	85.2705154418945	8.56166172027588	-7.9282169342041	-0.00977104809135199	0.00191722682211548	-0.00912170019000769	-0.00912170019000769
702	87.2185592651367	7.91231298446655	-7.34380340576172	0.00483929552137852	-0.00684897974133492	0.00841071270406246	-0.00619963090866804
703	87.2185592651367	7.58763885498047	-7.6684775352478	-0.0113944197073579	-0.00782300252467394	0.0100340843200684	0.000293855206109583
704	88.5172576904297	7.26296424865723	-7.47367286682129	-0.000680167751852423	-0.00230353930965066	0.000293855206109583	-3.08191010844894e-05
705	87.8679046630859	6.93829011917114	-7.47367286682129	-0.0159398596733809	-0.0240567177534103	0.00776136433705688	-0.00425158534198999
706	87.2185592651367	8.23698711395264	-7.73341274261475	-0.00132951640989631	-0.0104203969240189	-0.00230353930965066	-0.00555028254166245
707	85.2705154418945	6.93829011917114	-7.53860807418823	-0.00847235135734081	0.00386527273803949	0.00808603875339031	0.00418994715437293
708	88.5172576904297	7.26296424865723	-7.53860807418823	-0.00457625929266214	-0.00327756232582033	0.00354059832170606	0.00711201597005129
709	85.9198608398438	8.56166172027588	-7.9282169342041	0.000618529506027699	0.00354059832170606	0.00613799272105098	-0.00425158534198999
710	87.2185592651367	6.28894138336182	-7.6684775352478	-0.000680167751852423	-0.00522560812532902	0.00126787810586393	-0.00457625929266214
711	86.5692138671875	7.91231298446655	-7.73341274261475	0.00483929552137852	0.00776136433705688	-0.000355493422830477	0.00159255252219737
712	84.6211624145508	8.56166172027588	-7.53860807418823	-0.00197886489331722	0.00451462110504508	-0.00230353930965066	0.00873538758605719
713	86.5692138671875	8.23698711395264	-8.18795680999756	0.0158782228827477	0.00321592413820326	-0.00327756232582033	0.00678734155371785
714	86.5692138671875	7.58763885498047	-8.38276100158691	0.00516396993771195	0.000293855206109583	-0.0152905117720366	0.00289124972186983
715	87.2185592651367	6.93829011917114	-7.79834747314453	0.00613799272105098	0.00581331877037883	-0.0139918150380254	-0.00360223650932312
716	88.5172576904297	5.96426725387573	-7.6684775352478	0.00678734155371785	-0.00457625929266214	-0.00652430532500148	-0.0026282137259841
717	87.2185592651367	6.93829011917114	-7.6684775352478	0.00126787810586393	0.00646266713738441	-0.000680167751852423	-0.00100484199356288
718	87.2185592651367	7.26296424865723	-7.47367286682129	-0.00360223650932312	0.00386527273803949	0.000293855206109583	-0.00230353930965066
719	86.5692138671875	8.23698711395264	-7.99315214157104	-0.000680167751852423	0.000943203864153475	-0.00392691092565656	-0.000680167751852423
720	87.8679046630859	7.26296424865723	-7.99315214157104	-0.00230353930965066	0.00418994715437293	-0.00230353930965066	-0.00132951640989631
721	86.5692138671875	5.63959264755249	-7.79834747314453	0.00418994715437293	0.00548864435404539	-0.00977104809135199	-0.00782300252467394
722	87.8679046630859	6.93829011917114	-7.73341274261475	-0.00230353930965066	0.00289124972186983	0.00646266713738441	0.00289124972186983
723	85.2705154418945	6.61361598968506	-7.73341274261475	-0.0139918150380254	-0.00425158534198999	0.00776136433705688	0.00581331877037883
724	87.2185592651367	7.91231298446655	-7.47367286682129	-0.0104203969240189	-0.00587495695799589	0.00483929552137852	0.000618529506027699
725	86.5692138671875	7.91231298446655	-7.53860807418823	-0.00652430532500148	-0.00327756232582033	0.00126787810586393	-0.00425158534198999
726	85.9198608398438	8.23698711395264	-7.27886867523193	-0.00587495695799589	-0.00360223650932312	-0.00749832857400179	-0.00587495695799589
727	85.9198608398438	6.93829011917114	-7.60354280471802	0.00191722682211548	-0.00392691092565656	-0.00230353930965066	0.000618529506027699
728	86.5692138671875	7.58763885498047	-7.53860807418823	0.00159255252219737	0.00354059832170606	0.00483929552137852	0.000293855206109583
729	85.9198608398438	7.58763885498047	-7.21393346786499	-0.000680167751852423	0.00191722682211548	-0.00230353930965066	0.00126787810586393
730	85.9198608398438	7.91231298446655	-7.47367286682129	0.00613799272105098	0.00516396993771195	-0.00457625929266214	0.00321592413820326
731	88.5172576904297	6.61361598968506	-7.34380340576172	-0.00100484199356288	0.00743668992072344	-0.0026282137259841	-0.00132951640989631
732	87.8679046630859	6.61361598968506	-7.27886867523193	0.00808603875339031	-0.00132951640989631	-0.00230353930965066	0.00386527273803949
733	86.5692138671875	7.26296424865723	-7.47367286682129	-0.00425158534198999	0.00386527273803949	-0.00425158534198999	0.00516396993771195
734	86.5692138671875	7.26296424865723	-7.60354280471802	-0.000355493422830477	0.00451462110504508	-0.0149658378213644	0.00126787810586393
735	87.2185592651367	7.26296424865723	-7.86328220367432	0.0100340843200684	0.00678734155371785	-0.0133424662053585	-0.00392691092565656
736	85.9198608398438	8.23698711395264	-7.99315214157104	0.0178262684494257	-3.08191010844894e-05	-0.00457625929266214	0.00451462110504508
737	87.2185592651367	7.91231298446655	-7.60354280471802	0.00159255252219737	-0.00132951640989631	-0.00132951640989631	0.00289124972186983
738	87.8679046630859	5.96426725387573	-7.4087381362915	0.00841071270406246	-0.00652430532500148	0.00516396993771195	-0.00165419070981443
739	86.5692138671875	7.26296424865723	-7.47367286682129	0.00321592413820326	0.00126787810586393	-0.00327756232582033	-0.00392691092565656
740	84.6211624145508	8.23698711395264	-7.86328220367432	-0.00425158534198999	0.00418994715437293	0.0022419011220336	-0.00295288790948689
741	87.8679046630859	6.61361598968506	-8.12302207946777	-0.000680167751852423	0.00451462110504508	-0.00944637414067984	-0.00490093370899558
742	84.6211624145508	8.56166172027588	-8.18795680999756	-0.00457625929266214	-0.00392691092565656	0.00678734155371785	-0.00197886489331722
743	85.9198608398438	6.93829011917114	-7.86328220367432	-0.0152905117720366	-0.0113944197073579	0.00678734155371785	0.000618529506027699
744	87.8679046630859	6.93829011917114	-7.73341274261475	-0.0201606266200542	-0.00684897974133492	0.00711201597005129	-0.0104203969240189
745	84.6211624145508	7.58763885498047	-7.53860807418823	-0.0318489037454128	0.00126787810586393	0.00613799272105098	-0.00392691092565656
746	88.5172576904297	6.93829011917114	-7.4087381362915	-0.0026282137259841	0.00678734155371785	0.000943203864153475	-0.0026282137259841
747	86.5692138671875	7.26296424865723	-8.05808639526367	-0.00652430532500148	0.00548864435404539	0.00191722682211548	-0.000355493422830477
748	86.5692138671875	8.88633632659912	-8.12302207946777	-0.00555028254166245	-0.00295288790948689	0.0100340843200684	-0.00555028254166245
749	88.5172576904297	6.28894138336182	-7.86328220367432	-0.0026282137259841	-3.08191010844894e-05	-0.000680167751852423	-0.00457625929266214
750	85.9198608398438	8.23698711395264	-7.99315214157104	-0.00392691092565656	-0.000680167751852423	-0.00912170019000769	0.00126787810586393
751	85.9198608398438	7.26296424865723	-7.47367286682129	-3.08191010844894e-05	0.00711201597005129	-0.00295288790948689	-0.00295288790948689
752	85.2705154418945	8.88633632659912	-7.6684775352478	0.0226963832974434	0.00808603875339031	-0.000355493422830477	0.00548864435404539
753	85.9198608398438	7.26296424865723	-7.14899873733521	0.0106834331527352	0.00516396993771195	-0.0146411629393697	0.00483929552137852
754	85.9198608398438	7.26296424865723	-7.86328220367432	0.0123068047687411	0.0022419011220336	-0.00587495695799589	-0.00197886489331722
755	85.2705154418945	8.88633632659912	-7.86328220367432	0.00711201597005129	0.0136055024340749	-0.00912170019000769	-0.000355493422830477
756	82.0237731933594	8.56166172027588	-7.60354280471802	-0.00490093370899558	0.0116574559360743	-0.00684897974133492	0.0136055024340749
757	86.5692138671875	8.56166172027588	-7.34380340576172	0.00613799272105098	0.00354059832170606	-0.00522560812532902	0.00808603875339031
758	85.9198608398438	8.56166172027588	-7.73341274261475	0.013930176384747	0.000943203864153475	-0.00652430532500148	-0.00132951640989631
759	85.9198608398438	8.56166172027588	-7.27886867523193	-0.00490093370899558	-0.00522560812532902	-0.0107450718060136	-0.00587495695799589
760	88.5172576904297	7.26296424865723	-7.27886867523193	0.0142548503354192	0.000618529506027699	-0.00847235135734081	0.00418994715437293
761	84.6211624145508	8.23698711395264	-7.99315214157104	-0.00652430532500148	0.0123068047687411	-0.00392691092565656	0.00418994715437293
762	87.2185592651367	7.58763885498047	-7.6684775352478	-0.00360223650932312	0.00159255252219737	-0.000355493422830477	0.00873538758605719
763	87.8679046630859	7.58763885498047	-7.6684775352478	-0.00879702530801296	-0.0026282137259841	0.00321592413820326	0.00386527273803949
764	86.5692138671875	7.26296424865723	-7.60354280471802	-0.00749832857400179	0.000618529506027699	0.00776136433705688	0.00841071270406246
765	85.9198608398438	7.26296424865723	-7.4087381362915	-0.0143164889886975	-0.0182125810533762	0.00841071270406246	0.00386527273803949
766	86.5692138671875	7.26296424865723	-7.14899873733521	-0.00165419070981443	0.00354059832170606	-0.00132951640989631	0.00646266713738441
767	85.9198608398438	7.58763885498047	-7.47367286682129	-0.00717365415766835	0.00970941036939621	0.00256657530553639	0.00776136433705688
768	85.9198608398438	7.91231298446655	-7.9282169342041	0.00126787810586393	0.00451462110504508	0.00386527273803949	0.00321592413820326
769	85.2705154418945	8.88633632659912	-8.25289154052734	-0.00425158534198999	0.00321592413820326	-0.00944637414067984	0.00678734155371785
770	86.5692138671875	6.93829011917114	-7.86328220367432	0.00808603875339031	-3.08191010844894e-05	0.00386527273803949	0.000943203864153475
771	85.2705154418945	7.91231298446655	-8.05808639526367	-0.000355493422830477	0.00126787810586393	-0.00490093370899558	-0.00100484199356288
772	85.2705154418945	7.58763885498047	-7.53860807418823	-0.00230353930965066	0.00581331877037883	-3.08191010844894e-05	0.0103587592020631
773	85.2705154418945	8.56166172027588	-7.60354280471802	0.00289124972186983	0.00646266713738441	-0.0143164889886975	0.00256657530553639
774	85.2705154418945	7.91231298446655	-7.99315214157104	0.00776136433705688	0.00256657530553639	-0.0204853005707264	0.00451462110504508
775	86.5692138671875	7.58763885498047	-7.9282169342041	-0.0100957229733467	0.0113327819854021	-0.00944637414067984	0.00386527273803949
776	87.2185592651367	6.61361598968506	-7.73341274261475	0.00743668992072344	0.00159255252219737	-0.00944637414067984	-3.08191010844894e-05
777	87.2185592651367	7.26296424865723	-7.6684775352478	0.0022419011220336	0.00646266713738441	-0.00814767740666866	0.00613799272105098
778	83.9718170166016	7.58763885498047	-7.73341274261475	-0.0113944197073579	-0.00132951640989631	0.00159255252219737	0.000943203864153475
779	85.9198608398438	8.56166172027588	-7.53860807418823	0.00516396993771195	0.00126787810586393	-0.00197886489331722	0.00289124972186983
780	87.2185592651367	8.23698711395264	-7.79834747314453	0.000293855206109583	0.00191722682211548	-0.00879702530801296	0.00354059832170606
781	87.2185592651367	6.93829011917114	-7.79834747314453	0.00873538758605719	0.00126787810586393	-0.00132951640989631	-0.00132951640989631
782	85.2705154418945	8.23698711395264	-8.12302207946777	0.000943203864153475	-0.00749832857400179	0.00191722682211548	0.00354059832170606
783	83.3224639892578	8.56166172027588	-7.73341274261475	-0.0182125810533762	-0.00944637414067984	0.00808603875339031	0.00548864435404539
784	86.5692138671875	8.56166172027588	-7.79834747314453	-0.0126931173726916	-0.000355493422830477	0.0103587592020631	0.00256657530553639
785	85.9198608398438	8.23698711395264	-7.6684775352478	-0.00652430532500148	-0.0133424662053585	-0.00392691092565656	0.0022419011220336
786	85.2705154418945	7.91231298446655	-7.34380340576172	-0.00652430532500148	-0.000355493422830477	0.0022419011220336	0.00906006153672934
787	86.5692138671875	7.26296424865723	-7.21393346786499	-0.00522560812532902	-0.00879702530801296	0.00581331877037883	0.00126787810586393
788	85.9198608398438	8.56166172027588	-7.60354280471802	-0.0026282137259841	0.000943203864153475	0.00191722682211548	0.00451462110504508
789	85.2705154418945	7.26296424865723	-7.53860807418823	-0.0143164889886975	-0.00490093370899558	-0.00847235135734081	0.00256657530553639
790	87.2185592651367	8.23698711395264	-7.9282169342041	-0.00425158534198999	-0.00230353930965066	-0.00847235135734081	0.00451462110504508
791	87.8679046630859	7.91231298446655	-7.53860807418823	0.00841071270406246	0.0022419011220336	-0.00555028254166245	0.000943203864153475
792	87.8679046630859	7.58763885498047	-7.9282169342041	0.0145795252174139	-0.00749832857400179	-0.000680167751852423	0.00483929552137852
793	88.5172576904297	7.26296424865723	-7.47367286682129	0.013930176384747	0.00516396993771195	-0.0159398596733809	0.00711201597005129
794	84.6211624145508	7.91231298446655	-7.47367286682129	0.00289124972186983	0.00451462110504508	-0.0113944197073579	0.00289124972186983
795	85.9198608398438	8.56166172027588	-7.86328220367432	0.00516396993771195	0.00776136433705688	-0.00425158534198999	0.00418994715437293
796	85.2705154418945	8.56166172027588	-8.12302207946777	0.0217223595827818	0.00386527273803949	-0.0175632312893867	-0.00295288790948689
797	85.9198608398438	7.91231298446655	-7.73341274261475	0.00354059832170606	0.00613799272105098	-0.00392691092565656	-0.00295288790948689
798	87.2185592651367	7.91231298446655	-7.6684775352478	0.00191722682211548	-0.00392691092565656	-3.08191010844894e-05	-0.00197886489331722
799	86.5692138671875	7.58763885498047	-7.34380340576172	-0.00782300252467394	-0.0026282137259841	0.00354059832170606	-0.00814767740666866
800	86.5692138671875	8.23698711395264	-7.21393346786499	0.00159255252219737	-0.00230353930965066	-0.00652430532500148	-0.00977104809135199
801	85.9198608398438	8.88633632659912	-8.12302207946777	0.000618529506027699	0.00678734155371785	-0.00587495695799589	-0.0126931173726916
802	85.2705154418945	8.56166172027588	-7.79834747314453	0.00159255252219737	0.00451462110504508	-0.0026282137259841	-0.00912170019000769
803	87.2185592651367	7.26296424865723	-7.79834747314453	-0.0110697457566857	-0.0120437685400248	0.0123068047687411	-0.00717365415766835
804	87.2185592651367	7.58763885498047	-7.73341274261475	-0.0198359526693821	-0.00392691092565656	0.00808603875339031	-0.0104203969240189
805	85.9198608398438	7.26296424865723	-7.60354280471802	-0.0156151866540313	-0.00490093370899558	0.00483929552137852	-0.00782300252467394
806	88.5172576904297	7.26296424865723	-7.60354280471802	0.00191722682211548	-3.08191010844894e-05	-0.00879702530801296	-0.00782300252467394
807	88.5172576904297	7.26296424865723	-7.6684775352478	-0.000680167751852423	0.00256657530553639	0.00191722682211548	-0.000355493422830477
808	86.5692138671875	8.23698711395264	-7.79834747314453	-0.00327756232582033	-0.00425158534198999	0.00711201597005129	-0.00912170019000769
809	86.5692138671875	8.23698711395264	-7.99315214157104	-0.00652430532500148	-3.08191010844894e-05	-0.00749832857400179	-0.0110697457566857
810	85.2705154418945	7.26296424865723	-7.79834747314453	-0.0149658378213644	-0.000680167751852423	0.0022419011220336	-0.00230353930965066
811	87.2185592651367	8.88633632659912	-8.05808639526367	-0.00327756232582033	0.0106834331527352	-0.00814767740666866	-0.0107450718060136
812	85.9198608398438	7.91231298446655	-7.86328220367432	-0.000680167751852423	0.00711201597005129	-0.00327756232582033	0.000943203864153475
813	89.8159561157227	7.91231298446655	-7.4087381362915	0.013930176384747	0.00289124972186983	-0.00230353930965066	-0.00652430532500148
814	86.5692138671875	6.93829011917114	-7.60354280471802	-0.00360223650932312	-0.00457625929266214	-0.0165892094373703	-0.00684897974133492
815	85.2705154418945	6.93829011917114	-7.53860807418823	-0.00392691092565656	0.00321592413820326	-0.00522560812532902	-0.00457625929266214
816	88.5172576904297	6.93829011917114	-7.60354280471802	0.000943203864153475	0.00581331877037883	-0.0146411629393697	-0.00782300252467394
817	87.8679046630859	7.26296424865723	-7.73341274261475	0.00289124972186983	0.00191722682211548	-0.00100484199356288	-0.00490093370899558
818	86.5692138671875	7.91231298446655	-7.60354280471802	0.00483929552137852	0.0022419011220336	-0.00197886489331722	-0.00132951640989631
819	86.5692138671875	5.96426725387573	-7.47367286682129	-0.00555028254166245	-0.0100957229733467	-0.00619963090866804	-0.00684897974133492
820	88.5172576904297	6.93829011917114	-7.21393346786499	-0.00165419070981443	0.00418994715437293	-0.00782300252467394	-0.00782300252467394
821	84.6211624145508	7.91231298446655	-7.60354280471802	-0.00782300252467394	0.00776136433705688	-0.00425158534198999	-0.00295288790948689
822	88.5172576904297	6.61361598968506	-7.53860807418823	0.0022419011220336	0.00191722682211548	-3.08191010844894e-05	0.00256657530553639
823	89.1666030883789	6.28894138336182	-7.79834747314453	0.000293855206109583	-3.08191010844894e-05	0.00841071270406246	-0.00100484199356288
824	85.9198608398438	7.91231298446655	-8.05808639526367	-0.0117190945893526	-0.0104203969240189	0.0103587592020631	-0.00360223650932312
825	86.5692138671875	7.26296424865723	-7.53860807418823	0.00808603875339031	-0.00490093370899558	0.00321592413820326	-0.00295288790948689
826	84.6211624145508	7.91231298446655	-7.73341274261475	-0.00197886489331722	-0.000680167751852423	0.00581331877037883	0.00321592413820326
827	87.8679046630859	7.58763885498047	-7.73341274261475	0.00418994715437293	0.000943203864153475	0.00516396993771195	0.00191722682211548
828	87.8679046630859	6.61361598968506	-7.79834747314453	0.00483929552137852	0.00646266713738441	-0.0026282137259841	0.00386527273803949
829	87.2185592651367	7.26296424865723	-7.86328220367432	-0.00392691092565656	-0.00100484199356288	-0.00295288790948689	0.00483929552137852
830	88.5172576904297	5.63959264755249	-7.47367286682129	0.00159255252219737	0.000293855206109583	-3.08191010844894e-05	0.00548864435404539
831	85.9198608398438	8.23698711395264	-7.73341274261475	0.00776136433705688	0.00548864435404539	-0.00457625929266214	-0.000355493422830477
832	86.5692138671875	6.93829011917114	-7.60354280471802	-0.00327756232582033	0.00743668992072344	-0.00684897974133492	0.00289124972186983
833	86.5692138671875	7.91231298446655	-7.6684775352478	-0.0100957229733467	0.00191722682211548	-0.00847235135734081	0.00483929552137852
834	87.8679046630859	6.61361598968506	-7.73341274261475	0.011982130818069	0.00289124972186983	-0.0149658378213644	0.00321592413820326
835	87.2185592651367	5.63959264755249	-8.05808639526367	0.0152288740500808	-0.000355493422830477	-0.00684897974133492	0.000293855206109583
836	87.2185592651367	6.93829011917114	-8.05808639526367	0.01100810803473	0.00126787810586393	-0.0123684434220195	0.00159255252219737
837	83.9718170166016	7.58763885498047	-7.86328220367432	-0.00457625929266214	-0.00132951640989631	0.00256657530553639	0.00451462110504508
838	89.1666030883789	6.28894138336182	-7.53860807418823	-0.00879702530801296	0.000293855206109583	0.00678734155371785	0.0022419011220336
839	89.1666030883789	6.28894138336182	-7.79834747314453	0.000618529506027699	-0.00717365415766835	-0.00684897974133492	0.00159255252219737
840	85.9198608398438	7.58763885498047	-7.73341274261475	-0.00392691092565656	-0.00425158534198999	-0.00295288790948689	-0.00100484199356288
841	87.2185592651367	5.63959264755249	-7.73341274261475	-0.00717365415766835	-0.000355493422830477	0.0022419011220336	0.00776136433705688
842	85.9198608398438	6.93829011917114	-7.79834747314453	-0.0130177913233638	-0.00230353930965066	0.00678734155371785	0.00970941036939621
843	86.5692138671875	7.26296424865723	-7.73341274261475	-0.00749832857400179	-0.00295288790948689	0.013930176384747	0.00548864435404539
844	86.5692138671875	6.61361598968506	-7.99315214157104	-0.00977104809135199	-0.0159398596733809	0.0116574559360743	0.00126787810586393
845	87.8679046630859	6.28894138336182	-7.60354280471802	-0.00749832857400179	-0.00912170019000769	0.00159255252219737	0.0022419011220336
846	86.5692138671875	5.96426725387573	-7.6684775352478	-0.00197886489331722	-0.00977104809135199	0.00516396993771195	-0.00197886489331722
847	85.9198608398438	7.58763885498047	-7.4087381362915	-0.00132951640989631	0.00516396993771195	0.00548864435404539	0.00289124972186983
848	85.9198608398438	6.93829011917114	-7.99315214157104	-0.00295288790948689	0.00711201597005129	-0.000680167751852423	0.0100340843200684
849	89.1666030883789	5.96426725387573	-7.86328220367432	-0.000355493422830477	0.000293855206109583	-0.00652430532500148	0.0022419011220336
850	86.5692138671875	7.58763885498047	-8.18795680999756	0.0197743140161037	0.0022419011220336	-0.000680167751852423	-0.00652430532500148
851	88.5172576904297	5.63959264755249	-7.53860807418823	0.01100810803473	0.00159255252219737	0.00126787810586393	0.00451462110504508
852	87.2185592651367	6.93829011917114	-7.60354280471802	0.00906006153672934	-0.000680167751852423	-0.00165419070981443	0.00256657530553639
853	85.9198608398438	6.28894138336182	-7.14899873733521	0.00418994715437293	0.00581331877037883	-0.00522560812532902	0.00711201597005129
854	85.9198608398438	7.58763885498047	-7.53860807418823	0.0116574559360743	0.00418994715437293	-0.0026282137259841	0.00321592413820326
855	85.9198608398438	7.26296424865723	-8.25289154052734	0.00776136433705688	0.00906006153672934	-0.0107450718060136	0.00256657530553639
856	86.5692138671875	6.93829011917114	-7.9282169342041	0.0103587592020631	0.00418994715437293	-0.00684897974133492	0.000618529506027699
857	86.5692138671875	5.96426725387573	-7.6684775352478	0.00483929552137852	0.00386527273803949	-0.00230353930965066	-0.00230353930965066
858	85.9198608398438	7.26296424865723	-7.60354280471802	-0.00555028254166245	0.00451462110504508	0.00159255252219737	-0.00652430532500148
859	86.5692138671875	6.93829011917114	-7.53860807418823	-0.00652430532500148	0.000618529506027699	0.00289124972186983	0.000943203864153475
860	88.5172576904297	6.61361598968506	-7.34380340576172	-0.00295288790948689	0.00581331877037883	0.00743668992072344	-0.00360223650932312
861	86.5692138671875	7.26296424865723	-7.47367286682129	0.00321592413820326	0.00191722682211548	0.00256657530553639	-3.08191010844894e-05
862	88.5172576904297	5.63959264755249	-7.6684775352478	-0.00717365415766835	-0.00165419070981443	0.00321592413820326	0.00516396993771195
863	87.8679046630859	6.61361598968506	-7.60354280471802	-0.0126931173726916	0.00321592413820326	0.00873538758605719	0.00159255252219737
864	83.9718170166016	7.26296424865723	-7.79834747314453	-0.0172385573387146	-0.00392691092565656	0.00776136433705688	0.00711201597005129
865	87.2185592651367	7.58763885498047	-7.73341274261475	-0.00977104809135199	-0.0026282137259841	-0.00425158534198999	-0.00327756232582033
866	87.8679046630859	7.58763885498047	-7.99315214157104	-0.00360223650932312	0.00386527273803949	0.000293855206109583	-0.00327756232582033
867	88.5172576904297	6.28894138336182	-7.73341274261475	-0.00490093370899558	0.00678734155371785	0.00126787810586393	0.00646266713738441
868	87.2185592651367	5.31491851806641	-7.53860807418823	0.00191722682211548	-0.00392691092565656	0.00516396993771195	0.000618529506027699
869	86.5692138671875	7.58763885498047	-8.05808639526367	-0.000680167751852423	0.00743668992072344	-0.00619963090866804	0.00321592413820326
870	86.5692138671875	7.26296424865723	-7.99315214157104	-0.00847235135734081	0.00483929552137852	-0.00490093370899558	0.00159255252219737
871	86.5692138671875	7.91231298446655	-8.18795680999756	0.00776136433705688	0.0103587592020631	-0.0104203969240189	0.0022419011220336
872	89.1666030883789	6.61361598968506	-7.60354280471802	0.0100340843200684	0.00126787810586393	-0.00814767740666866	0.00613799272105098
873	85.9198608398438	7.26296424865723	-7.53860807418823	0.00711201597005129	-0.00847235135734081	-0.0149658378213644	-0.0026282137259841
874	87.2185592651367	6.93829011917114	-7.08406400680542	-0.00425158534198999	0.00191722682211548	-0.00360223650932312	0.000943203864153475
875	85.9198608398438	6.93829011917114	-7.47367286682129	0.0132808275520802	0.00711201597005129	-0.0172385573387146	-0.00132951640989631
876	87.8679046630859	7.26296424865723	-7.53860807418823	0.00191722682211548	-0.000680167751852423	-0.00522560812532902	-3.08191010844894e-05
877	88.5172576904297	6.93829011917114	-7.79834747314453	0.00451462110504508	0.00354059832170606	0.00126787810586393	-3.08191010844894e-05
878	88.5172576904297	6.61361598968506	-7.47367286682129	-0.00132951640989631	-0.00457625929266214	0.00354059832170606	0.0022419011220336
879	85.9198608398438	7.26296424865723	-7.60354280471802	-0.00749832857400179	-0.00100484199356288	0.000943203864153475	-0.00522560812532902
880	84.6211624145508	8.23698711395264	-7.60354280471802	-0.0130177913233638	0.00386527273803949	-0.00652430532500148	-0.00165419070981443
881	87.8679046630859	6.93829011917114	-7.01912927627563	-0.00847235135734081	0.0113327819854021	-0.00165419070981443	0.00321592413820326
882	87.8679046630859	7.58763885498047	-8.12302207946777	-0.00522560812532902	-0.00360223650932312	0.00418994715437293	0.00418994715437293
883	87.2185592651367	8.23698711395264	-7.86328220367432	-0.0172385573387146	-0.00360223650932312	0.012956153601408	-0.00392691092565656
884	86.5692138671875	5.96426725387573	-7.14899873733521	-0.0146411629393697	-0.0143164889886975	0.00841071270406246	0.00321592413820326
885	87.2185592651367	7.26296424865723	-7.47367286682129	-0.0195112787187099	0.000618529506027699	-0.0026282137259841	0.000943203864153475
886	83.9718170166016	8.23698711395264	-7.53860807418823	-0.0175632312893867	-0.000680167751852423	0.00516396993771195	-0.00165419070981443
887	85.9198608398438	7.91231298446655	-7.53860807418823	-0.00327756232582033	0.00418994715437293	-0.00295288790948689	0.00418994715437293
888	85.9198608398438	8.56166172027588	-7.27886867523193	0.000943203864153475	0.00483929552137852	-0.000355493422830477	-3.08191010844894e-05
889	88.5172576904297	6.93829011917114	-7.53860807418823	0.00126787810586393	-0.00197886489331722	0.00646266713738441	-0.00360223650932312
890	86.5692138671875	7.91231298446655	-7.86328220367432	-0.00587495695799589	0.00386527273803949	-0.00879702530801296	0.00159255252219737
891	85.9198608398438	7.58763885498047	-7.53860807418823	-0.00814767740666866	-0.00165419070981443	-0.0113944197073579	0.00386527273803949
892	86.5692138671875	7.91231298446655	-7.6684775352478	0.013930176384747	0.00711201597005129	0.00289124972186983	-0.00197886489331722
893	87.8679046630859	8.23698711395264	-7.6684775352478	0.0252937767654657	0.00548864435404539	-0.0136671401560307	-0.000355493422830477
894	87.2185592651367	7.26296424865723	-7.47367286682129	0.00938473641872406	0.00873538758605719	-0.00879702530801296	0.00159255252219737
895	87.2185592651367	7.26296424865723	-7.53860807418823	0.0103587592020631	-0.000680167751852423	-0.0188619289547205	0.00354059832170606
896	85.2705154418945	9.53568458557129	-7.86328220367432	0.0113327819854021	0.0126314787194133	-0.00587495695799589	-0.00165419070981443
897	83.3224639892578	8.56166172027588	-7.99315214157104	0.00743668992072344	0.00256657530553639	-0.000680167751852423	0.00938473641872406
898	87.8679046630859	8.56166172027588	-8.12302207946777	0.00970941036939621	-0.00165419070981443	-0.00360223650932312	-0.000355493422830477
899	87.8679046630859	7.58763885498047	-7.86328220367432	-0.000355493422830477	0.00256657530553639	-0.00100484199356288	-0.00327756232582033
900	86.5692138671875	8.23698711395264	-7.60354280471802	0.00191722682211548	-0.000355493422830477	-0.00522560812532902	-0.00295288790948689
901	88.5172576904297	7.91231298446655	-7.86328220367432	0.00516396993771195	0.00256657530553639	-0.00490093370899558	0.00354059832170606
902	83.9718170166016	9.21100997924805	-7.53860807418823	-0.00749832857400179	0.000943203864153475	0.00548864435404539	0.00418994715437293
903	87.8679046630859	7.91231298446655	-7.6684775352478	-0.0123684434220195	-3.08191010844894e-05	0.00841071270406246	0.00256657530553639
904	87.8679046630859	7.58763885498047	-7.99315214157104	-0.0139918150380254	-0.0026282137259841	0.00354059832170606	0.000618529506027699
905	87.8679046630859	7.26296424865723	-8.05808639526367	-0.0110697457566857	-0.00684897974133492	-0.00295288790948689	-0.00425158534198999
906	87.8679046630859	6.93829011917114	-7.79834747314453	-0.00392691092565656	-0.00327756232582033	0.00451462110504508	0.00548864435404539
907	86.5692138671875	7.91231298446655	-7.47367286682129	-0.0100957229733467	0.00548864435404539	0.0022419011220336	0.00483929552137852
908	85.9198608398438	7.91231298446655	-7.47367286682129	-0.00977104809135199	0.00581331877037883	0.00451462110504508	-0.0026282137259841
909	85.9198608398438	9.21100997924805	-7.73341274261475	-0.00847235135734081	0.00938473641872406	-0.00457625929266214	-0.00197886489331722
910	87.2185592651367	7.58763885498047	-7.73341274261475	-0.0123684434220195	0.0022419011220336	-0.0117190945893526	-0.00360223650932312
911	87.2185592651367	7.91231298446655	-7.86328220367432	0.000618529506027699	0.00418994715437293	-0.00652430532500148	0.00483929552137852
912	85.2705154418945	8.23698711395264	-7.47367286682129	0.00906006153672934	0.00581331877037883	-0.00197886489331722	0.00354059832170606
913	83.9718170166016	8.88633632659912	-7.73341274261475	0.0106834331527352	0.00289124972186983	-0.0159398596733809	0.00581331877037883
914	85.9198608398438	8.88633632659912	-7.53860807418823	0.0282158460468054	0.00321592413820326	-0.0123684434220195	-0.00100484199356288
915	87.8679046630859	8.23698711395264	-7.4087381362915	0.01100810803473	0.00289124972186983	-0.0152905117720366	-0.0026282137259841
916	87.2185592651367	8.23698711395264	-7.53860807418823	0.00126787810586393	0.01100810803473	-0.0113944197073579	-0.00425158534198999
917	87.2185592651367	6.61361598968506	-7.47367286682129	0.00841071270406246	-0.0123684434220195	-0.00717365415766835	0.00841071270406246
918	84.6211624145508	8.88633632659912	-7.60354280471802	-0.0026282137259841	-0.00360223650932312	0.00548864435404539	-0.00132951640989631
919	82.0237731933594	9.53568458557129	-7.79834747314453	-0.00879702530801296	-0.00230353930965066	-0.00295288790948689	-0.00327756232582033
920	87.8679046630859	8.56166172027588	-7.47367286682129	-0.00327756232582033	-0.00327756232582033	-0.00457625929266214	-0.00782300252467394
921	86.5692138671875	8.56166172027588	-7.73341274261475	0.00483929552137852	0.0103587592020631	-0.00847235135734081	-0.00749832857400179
922	86.5692138671875	7.91231298446655	-7.27886867523193	0.000293855206109583	0.00354059832170606	0.00906006153672934	-0.00879702530801296
923	86.5692138671875	7.26296424865723	-7.4087381362915	-0.000355493422830477	-0.0156151866540313	0.00451462110504508	-0.00782300252467394
924	85.2705154418945	9.21100997924805	-7.86328220367432	-0.00684897974133492	-0.00522560812532902	0.00581331877037883	-3.08191010844894e-05
925	83.9718170166016	8.88633632659912	-7.9282169342041	-0.00295288790948689	-0.00652430532500148	0.00613799272105098	-0.00912170019000769
926	85.2705154418945	9.53568458557129	-7.99315214157104	0.00354059832170606	0.0022419011220336	0.0100340843200684	-0.00717365415766835
927	85.9198608398438	9.21100997924805	-7.79834747314453	0.00678734155371785	0.000618529506027699	0.00711201597005129	-0.000355493422830477
928	86.5692138671875	6.61361598968506	-7.47367286682129	0.00386527273803949	-0.0110697457566857	0.00191722682211548	-0.00555028254166245
929	85.2705154418945	9.53568458557129	-7.79834747314453	0.00548864435404539	-0.00392691092565656	0.00354059832170606	-0.00555028254166245
930	83.3224639892578	8.23698711395264	-7.60354280471802	-0.00879702530801296	-0.00522560812532902	0.00191722682211548	-0.00197886489331722
931	85.9198608398438	9.21100997924805	-7.79834747314453	0.00776136433705688	-0.00197886489331722	0.00159255252219737	-0.00555028254166245
932	86.5692138671875	8.56166172027588	-8.05808639526367	0.0168522447347641	0.00808603875339031	-0.0120437685400248	-0.00912170019000769
933	85.9198608398438	7.91231298446655	-7.79834747314453	0.0178262684494257	0.00678734155371785	-0.0126931173726916	-0.00555028254166245
934	87.8679046630859	7.26296424865723	-7.73341274261475	0.0132808275520802	0.00191722682211548	-0.00555028254166245	-0.0026282137259841
935	86.5692138671875	8.56166172027588	-7.73341274261475	0.000293855206109583	0.00581331877037883	-0.0169138833880424	-0.00977104809135199
936	83.3224639892578	8.88633632659912	-7.47367286682129	0.00159255252219737	0.0113327819854021	-0.0130177913233638	-0.00295288790948689
937	85.9198608398438	8.88633632659912	-7.86328220367432	0.00678734155371785	0.00581331877037883	-0.00522560812532902	-0.00197886489331722
938	86.5692138671875	8.23698711395264	-7.79834747314453	0.00354059832170606	-0.00295288790948689	-0.00684897974133492	-0.00555028254166245
939	86.5692138671875	6.93829011917114	-7.4087381362915	-0.00619963090866804	-0.0100957229733467	0.000618529506027699	-0.00132951640989631
940	85.9198608398438	9.21100997924805	-7.73341274261475	-0.00295288790948689	0.00321592413820326	-0.00587495695799589	-0.00619963090866804
941	84.6211624145508	8.23698711395264	-7.47367286682129	-0.00814767740666866	0.0103587592020631	-0.00684897974133492	-0.00230353930965066
942	84.6211624145508	9.53568458557129	-7.4087381362915	-0.00457625929266214	0.00354059832170606	0.0022419011220336	-0.00230353930965066
943	84.6211624145508	9.21100997924805	-7.73341274261475	-0.0120437685400248	0.00321592413820326	0.01100810803473	-0.00295288790948689
944	87.8679046630859	8.23698711395264	-7.6684775352478	-0.00977104809135199	-0.00782300252467394	0.0116574559360743	-0.00132951640989631
945	86.5692138671875	6.93829011917114	-7.53860807418823	-0.00912170019000769	-0.0130177913233638	0.00970941036939621	-0.0104203969240189
946	85.2705154418945	7.91231298446655	-7.53860807418823	0.000293855206109583	0.00418994715437293	-3.08191010844894e-05	0.000618529506027699
947	84.6211624145508	9.21100997924805	-7.53860807418823	-0.00295288790948689	0.000943203864153475	-0.00165419070981443	0.00386527273803949
948	85.9198608398438	9.21100997924805	-7.9282169342041	0.000943203864153475	-0.00230353930965066	0.00386527273803949	-0.00360223650932312
949	87.2185592651367	7.91231298446655	-7.47367286682129	0.000618529506027699	0.00321592413820326	0.00191722682211548	-3.08191010844894e-05
950	85.9198608398438	8.23698711395264	-7.6684775352478	-0.00749832857400179	-0.00132951640989631	-0.00392691092565656	-0.00360223650932312
951	87.8679046630859	7.26296424865723	-7.47367286682129	0.00873538758605719	0.00451462110504508	0.00516396993771195	-0.00619963090866804
952	82.6731185913086	9.53568458557129	-7.79834747314453	-0.00749832857400179	0.00354059832170606	-0.00490093370899558	0.00321592413820326
953	87.2185592651367	7.91231298446655	-7.73341274261475	0.011982130818069	0.00159255252219737	-0.0156151866540313	-0.00132951640989631
954	86.5692138671875	8.88633632659912	-7.99315214157104	0.00646266713738441	0.00289124972186983	-0.0198359526693821	0.00256657530553639
955	85.9198608398438	8.88633632659912	-7.73341274261475	0.01100810803473	0.00159255252219737	-0.0162645354866982	-0.00684897974133492
956	86.5692138671875	6.93829011917114	-7.4087381362915	0.0136055024340749	0.000618529506027699	-0.00814767740666866	-0.00522560812532902
957	84.6211624145508	7.91231298446655	-7.6684775352478	0.00191722682211548	0.00386527273803949	-0.00230353930965066	0.00386527273803949
958	83.9718170166016	8.88633632659912	-8.18795680999756	-0.0026282137259841	0.00808603875339031	-0.00847235135734081	-0.00197886489331722
959	85.9198608398438	9.21100997924805	-8.18795680999756	-0.0133424662053585	-0.00100484199356288	-0.00360223650932312	-0.00100484199356288
960	87.2185592651367	7.91231298446655	-7.9282169342041	0.0220470335334539	0.00646266713738441	-0.00717365415766835	-0.00555028254166245
961	85.9198608398438	7.91231298446655	-7.9282169342041	-3.08191010844894e-05	-0.00425158534198999	-0.000355493422830477	0.000293855206109583
962	87.2185592651367	7.91231298446655	-7.47367286682129	-0.00782300252467394	0.00483929552137852	0.00743668992072344	0.00873538758605719
963	85.2705154418945	8.23698711395264	-7.4087381362915	-0.017887907102704	-0.00847235135734081	0.0145795252174139	-0.00522560812532902
964	85.9198608398438	8.56166172027588	-7.99315214157104	-0.00197886489331722	-0.00327756232582033	0.0123068047687411	-0.00295288790948689
965	85.9198608398438	9.21100997924805	-8.4476957321167	-0.00555028254166245	0.00256657530553639	-0.00230353930965066	-0.00457625929266214
966	87.2185592651367	7.58763885498047	-8.05808639526367	-0.000680167751852423	0.00516396993771195	0.0022419011220336	0.00418994715437293
967	88.5172576904297	5.96426725387573	-7.79834747314453	-0.00717365415766835	-0.00522560812532902	0.00678734155371785	0.00451462110504508
968	85.2705154418945	7.91231298446655	-7.79834747314453	-0.00619963090866804	-0.00100484199356288	-0.00327756232582033	0.000943203864153475
969	83.9718170166016	8.23698711395264	-7.53860807418823	-0.0149658378213644	-0.00360223650932312	-0.000680167751852423	0.00581331877037883
970	87.8679046630859	7.26296424865723	-7.27886867523193	-0.00847235135734081	0.00256657530553639	-0.00912170019000769	0.00418994715437293
971	85.9198608398438	8.56166172027588	-7.9282169342041	0.00386527273803949	0.000943203864153475	-0.00197886489331722	-0.000680167751852423
972	87.2185592651367	7.26296424865723	-7.6684775352478	0.00321592413820326	0.0116574559360743	0.00386527273803949	0.0106834331527352
973	85.2705154418945	7.91231298446655	-7.79834747314453	0.0113327819854021	0.00191722682211548	-0.0182125810533762	0.00581331877037883
974	85.9198608398438	6.61361598968506	-7.4087381362915	-0.0130177913233638	0.00418994715437293	-0.0117190945893526	0.00256657530553639
975	85.9198608398438	7.91231298446655	-7.53860807418823	-0.00522560812532902	0.00776136433705688	-0.0107450718060136	0.00386527273803949
976	87.8679046630859	7.26296424865723	-7.60354280471802	0.01100810803473	0.00646266713738441	-0.00684897974133492	0.000943203864153475
977	89.1666030883789	7.26296424865723	-7.14899873733521	-3.08191010844894e-05	0.0100340843200684	-0.00490093370899558	0.00906006153672934
978	87.8679046630859	6.28894138336182	-7.60354280471802	-0.00392691092565656	0.00191722682211548	0.00354059832170606	0.00646266713738441
979	84.6211624145508	6.93829011917114	-7.53860807418823	-0.00392691092565656	0.0100340843200684	-0.000680167751852423	0.00483929552137852
980	83.3224639892578	8.23698711395264	-7.86328220367432	-0.0104203969240189	0.000293855206109583	-0.0100957229733467	0.00354059832170606
981	87.2185592651367	7.58763885498047	-7.6684775352478	-0.00295288790948689	0.0116574559360743	-0.00295288790948689	0.00159255252219737
982	85.2705154418945	8.23698711395264	-7.9282169342041	-0.00230353930965066	0.00418994715437293	0.00938473641872406	-0.0026282137259841
983	86.5692138671875	7.58763885498047	-7.6684775352478	-0.0126931173726916	-0.00522560812532902	0.00548864435404539	0.000293855206109583
984	85.9198608398438	6.28894138336182	-7.14899873733521	-0.00977104809135199	-0.017887907102704	0.00548864435404539	0.00256657530553639
985	84.6211624145508	7.26296424865723	-7.79834747314453	-0.0191866029053926	-0.00360223650932312	-0.00327756232582033	-0.00360223650932312
986	85.2705154418945	7.91231298446655	-7.86328220367432	-0.00749832857400179	0.00581331877037883	-0.0026282137259841	0.00256657530553639
987	85.9198608398438	7.91231298446655	-8.18795680999756	-0.00295288790948689	0.0022419011220336	0.000293855206109583	0.0158782228827477
988	86.5692138671875	8.23698711395264	-7.99315214157104	-0.00684897974133492	-0.0026282137259841	0.00321592413820326	-0.000680167751852423
989	87.2185592651367	5.31491851806641	-7.6684775352478	0.00191722682211548	-0.00619963090866804	0.00191722682211548	0.00191722682211548
990	85.9198608398438	7.91231298446655	-7.79834747314453	0.00159255252219737	0.00191722682211548	-0.00295288790948689	-0.00230353930965066
991	84.6211624145508	6.93829011917114	-7.4087381362915	-0.00392691092565656	-0.00100484199356288	-0.00100484199356288	-0.00717365415766835
992	86.5692138671875	7.91231298446655	-8.05808639526367	0.00159255252219737	0.00418994715437293	-0.00652430532500148	-0.00132951640989631
993	87.8679046630859	6.93829011917114	-8.25289154052734	0.0230210572481155	0.00354059832170606	-0.0191866029053926	-0.00327756232582033
994	85.9198608398438	7.91231298446655	-8.05808639526367	0.00418994715437293	0.00646266713738441	-0.0152905117720366	-0.00490093370899558
995	85.2705154418945	6.93829011917114	-7.9282169342041	0.0210730116814375	0.00938473641872406	-0.00977104809135199	-0.00295288790948689
996	85.9198608398438	7.26296424865723	-7.60354280471802	0.0116574559360743	0.00289124972186983	-0.0188619289547205	-0.00230353930965066
997	84.6211624145508	6.93829011917114	-7.27886867523193	0.0022419011220336	0.0126314787194133	0.00711201597005129	0.00451462110504508
998	85.9198608398438	8.56166172027588	-7.6684775352478	0.00191722682211548	0.00159255252219737	-0.000355493422830477	0.000618529506027699
999	85.9198608398438	7.58763885498047	-7.79834747314453	-0.00782300252467394	-0.0026282137259841	-0.00360223650932312	0.0022419011220336
1000	87.8679046630859	6.28894138336182	-7.86328220367432	0.00289124972186983	0.00256657530553639	-0.00912170019000769	-0.00392691092565656
1001	87.2185592651367	6.93829011917114	-7.34380340576172	0.0103587592020631	0.0022419011220336	-0.00295288790948689	0.00159255252219737
1002	84.6211624145508	7.26296424865723	-7.73341274261475	-0.0107450718060136	0.00191722682211548	-0.000680167751852423	0.00516396993771195
1003	87.8679046630859	6.61361598968506	-7.4087381362915	-0.0136671401560307	-0.00490093370899558	0.00646266713738441	-0.00392691092565656
1004	88.5172576904297	6.61361598968506	-7.53860807418823	-0.00392691092565656	0.00646266713738441	0.0116574559360743	0.00126787810586393
1005	87.2185592651367	6.61361598968506	-7.27886867523193	0.00289124972186983	-0.00490093370899558	0.0116574559360743	-0.00392691092565656
1006	87.8679046630859	5.63959264755249	-7.47367286682129	0.0022419011220336	-0.00197886489331722	-0.00684897974133492	0.00386527273803949
1007	85.2705154418945	7.91231298446655	-7.60354280471802	0.00451462110504508	0.00581331877037883	0.00776136433705688	0.00483929552137852
1008	87.2185592651367	6.93829011917114	-7.6684775352478	-0.00490093370899558	0.00289124972186983	-0.00360223650932312	0.00483929552137852
1009	86.5692138671875	7.58763885498047	-7.73341274261475	0.00613799272105098	-3.08191010844894e-05	0.000943203864153475	0.000293855206109583
1010	87.8679046630859	6.61361598968506	-7.47367286682129	0.00418994715437293	0.00386527273803949	-0.000355493422830477	-0.00100484199356288
1011	85.9198608398438	7.26296424865723	-7.4087381362915	-0.00782300252467394	0.0022419011220336	-0.0169138833880424	-0.00749832857400179
1012	87.8679046630859	6.93829011917114	-7.79834747314453	0.00354059832170606	0.00711201597005129	-0.0026282137259841	0.00354059832170606
1013	84.6211624145508	7.91231298446655	-8.18795680999756	-0.00555028254166245	0.0106834331527352	-0.00782300252467394	0.00451462110504508
1014	85.9198608398438	8.23698711395264	-7.99315214157104	0.000618529506027699	0.00581331877037883	-0.0113944197073579	0.00321592413820326
1015	87.8679046630859	6.28894138336182	-8.05808639526367	0.00159255252219737	0.00841071270406246	-0.0136671401560307	0.00581331877037883
1016	88.5172576904297	6.61361598968506	-7.73341274261475	0.000293855206109583	0.00191722682211548	-0.0149658378213644	-0.000355493422830477
1017	85.9198608398438	6.61361598968506	-7.73341274261475	0.00159255252219737	-0.0136671401560307	-0.00684897974133492	0.0103587592020631
1018	85.9198608398438	7.91231298446655	-7.6684775352478	-0.00165419070981443	0.00451462110504508	-0.00879702530801296	0.00418994715437293
1019	86.5692138671875	6.28894138336182	-7.79834747314453	-0.00165419070981443	0.00159255252219737	-0.00197886489331722	0.0100340843200684
1020	86.5692138671875	6.61361598968506	-7.99315214157104	-0.000355493422830477	0.00126787810586393	-0.00425158534198999	-0.000680167751852423
1021	88.5172576904297	7.58763885498047	-8.18795680999756	-0.000355493422830477	0.00581331877037883	-0.00327756232582033	0.00418994715437293
1022	87.8679046630859	5.63959264755249	-7.86328220367432	-0.00587495695799589	-0.00749832857400179	0.00483929552137852	0.0123068047687411
1023	86.5692138671875	6.93829011917114	-7.73341274261475	-0.0126931173726916	-0.00717365415766835	0.011982130818069	0.00711201597005129
1024	85.9198608398438	7.26296424865723	-7.60354280471802	-0.0104203969240189	-0.00814767740666866	0.00516396993771195	0.00548864435404539
1025	87.2185592651367	6.93829011917114	-7.4087381362915	-0.0107450718060136	-0.00652430532500148	0.00451462110504508	0.00516396993771195
1026	88.5172576904297	6.61361598968506	-8.18795680999756	0.0022419011220336	0.00321592413820326	-0.00100484199356288	0.00126787810586393
1027	87.8679046630859	6.93829011917114	-7.99315214157104	0.00776136433705688	0.00451462110504508	0.00613799272105098	0.00159255252219737
1028	87.8679046630859	5.63959264755249	-7.79834747314453	0.00256657530553639	-0.0110697457566857	0.00678734155371785	0.0132808275520802
1029	86.5692138671875	7.58763885498047	-7.99315214157104	0.00256657530553639	-0.000355493422830477	-0.00814767740666866	0.00516396993771195
1030	84.6211624145508	6.93829011917114	-7.73341274261475	-0.00782300252467394	0.00159255252219737	-0.00555028254166245	0.00483929552137852
1031	86.5692138671875	7.58763885498047	-7.34380340576172	0.00516396993771195	0.00581331877037883	-0.00490093370899558	-0.00684897974133492
1032	85.9198608398438	7.91231298446655	-7.6684775352478	0.00873538758605719	0.012956153601408	-0.0130177913233638	0.00808603875339031
1033	85.9198608398438	6.61361598968506	-7.34380340576172	0.0175015944987535	0.00743668992072344	-0.0146411629393697	0.00386527273803949
1034	87.8679046630859	6.93829011917114	-7.4087381362915	0.00808603875339031	0.00321592413820326	-0.00944637414067984	-0.00230353930965066
1035	85.9198608398438	6.28894138336182	-7.27886867523193	0.00646266713738441	0.00906006153672934	-0.00749832857400179	-0.00879702530801296
1036	88.5172576904297	6.93829011917114	-7.47367286682129	0.00289124972186983	0.00646266713738441	-0.0107450718060136	-0.00684897974133492
1037	87.8679046630859	7.26296424865723	-7.6684775352478	0.0197743140161037	-0.00230353930965066	-0.00165419070981443	-0.00587495695799589
1038	85.9198608398438	7.91231298446655	-7.21393346786499	-0.0139918150380254	0.00418994715437293	0.00354059832170606	-0.00327756232582033
1039	85.2705154418945	6.61361598968506	-7.6684775352478	-0.000680167751852423	-0.00587495695799589	-0.00100484199356288	-0.0104203969240189
1040	87.2185592651367	6.93829011917114	-7.4087381362915	0.0022419011220336	0.0022419011220336	0.00126787810586393	-0.0107450718060136
1041	83.3224639892578	7.58763885498047	-7.60354280471802	0.00289124972186983	0.0142548503354192	-0.00555028254166245	-0.00555028254166245
1042	85.9198608398438	7.58763885498047	-7.47367286682129	-0.00197886489331722	-0.00197886489331722	0.00321592413820326	0.00354059832170606
1043	87.2185592651367	7.26296424865723	-7.4087381362915	-0.0146411629393697	-0.00782300252467394	0.0116574559360743	-0.00814767740666866
1044	85.2705154418945	7.91231298446655	-7.60354280471802	-0.00555028254166245	-0.0104203969240189	0.00743668992072344	-0.00490093370899558
1045	85.9198608398438	7.58763885498047	-7.27886867523193	-0.00944637414067984	-0.00944637414067984	0.00483929552137852	-0.00490093370899558
1046	84.6211624145508	8.56166172027588	-8.18795680999756	-0.0133424662053585	0.00126787810586393	-0.00165419070981443	0.00483929552137852
1047	85.2705154418945	8.56166172027588	-8.12302207946777	0.00289124972186983	0.012956153601408	0.00256657530553639	0.00906006153672934
1048	87.2185592651367	7.58763885498047	-8.18795680999756	-0.00132951640989631	-0.00197886489331722	0.00126787810586393	-0.000355493422830477
1049	88.5172576904297	6.93829011917114	-7.6684775352478	-0.00652430532500148	-0.0120437685400248	-0.00522560812532902	-0.00360223650932312
1050	85.9198608398438	7.58763885498047	-7.86328220367432	0.00516396993771195	-0.00847235135734081	0.000293855206109583	-0.00165419070981443
1051	86.5692138671875	7.58763885498047	-7.34380340576172	0.00126787810586393	0.000293855206109583	-0.00555028254166245	-0.00132951640989631
1052	84.6211624145508	8.23698711395264	-7.79834747314453	0.00483929552137852	0.00581331877037883	-0.0026282137259841	0.00418994715437293
1053	87.8679046630859	7.58763885498047	-7.99315214157104	0.0123068047687411	0.00386527273803949	-0.00782300252467394	-0.000355493422830477
1054	86.5692138671875	8.56166172027588	-8.31782627105713	-0.0156151866540313	0.00451462110504508	-0.00977104809135199	-0.000355493422830477
1055	85.2705154418945	8.56166172027588	-7.99315214157104	0.0246444288641214	0.00711201597005129	-0.0201606266200542	-0.00652430532500148
1056	85.9198608398438	7.58763885498047	-7.99315214157104	-0.00652430532500148	0.00126787810586393	-0.00879702530801296	-0.00425158534198999
1057	85.2705154418945	7.91231298446655	-7.6684775352478	-0.000355493422830477	0.00321592413820326	-3.08191010844894e-05	0.00711201597005129
1058	87.2185592651367	7.91231298446655	-7.34380340576172	-0.00522560812532902	0.000943203864153475	0.000943203864153475	0.00906006153672934
1059	85.2705154418945	8.56166172027588	-7.79834747314453	-0.00327756232582033	0.000618529506027699	-0.00555028254166245	0.00354059832170606
1060	87.2185592651367	7.91231298446655	-7.6684775352478	-0.00782300252467394	0.00483929552137852	-0.00425158534198999	0.00516396993771195
1061	85.2705154418945	7.91231298446655	-7.79834747314453	-0.00619963090866804	-0.00847235135734081	-0.00360223650932312	-3.08191010844894e-05
1062	85.9198608398438	7.91231298446655	-7.47367286682129	-0.00652430532500148	0.000618529506027699	0.00646266713738441	-0.00165419070981443
1063	82.6731185913086	9.53568458557129	-7.6684775352478	-0.0311995539814234	-0.00490093370899558	0.0022419011220336	-0.00197886489331722
1064	86.5692138671875	8.88633632659912	-7.4087381362915	-0.0208099745213985	0.00126787810586393	0.00581331877037883	-0.00782300252467394
1065	87.2185592651367	7.91231298446655	-7.34380340576172	-0.0100957229733467	-0.00165419070981443	-0.00295288790948689	-0.00425158534198999
1066	87.8679046630859	7.58763885498047	-7.34380340576172	-0.00425158534198999	0.00354059832170606	0.00613799272105098	-0.00782300252467394
1067	86.5692138671875	6.93829011917114	-7.53860807418823	-0.000680167751852423	-0.00782300252467394	0.00451462110504508	0.00386527273803949
1068	84.6211624145508	8.56166172027588	-7.79834747314453	0.000293855206109583	0.00418994715437293	0.0022419011220336	0.00126787810586393
1069	83.3224639892578	8.88633632659912	-7.79834747314453	-0.0107450718060136	-0.00327756232582033	-0.00230353930965066	-0.000355493422830477
1070	86.5692138671875	8.23698711395264	-7.60354280471802	0.00386527273803949	-0.00100484199356288	-0.00717365415766835	-0.00522560812532902
1071	85.2705154418945	8.56166172027588	-7.21393346786499	0.00906006153672934	-0.000680167751852423	-0.0117190945893526	0.00126787810586393
1072	87.8679046630859	6.61361598968506	-6.88925933837891	0.0145795252174139	-0.000355493422830477	-0.0165892094373703	0.0022419011220336
1073	86.5692138671875	8.23698711395264	-7.86328220367432	0.00386527273803949	0.00126787810586393	-0.00490093370899558	0.0168522447347641
1074	83.3224639892578	8.88633632659912	-7.6684775352478	0.0022419011220336	0.00126787810586393	-0.0110697457566857	0.00613799272105098
1075	85.9198608398438	8.88633632659912	-8.12302207946777	0.00321592413820326	0.01100810803473	-0.0107450718060136	-0.000355493422830477
1076	83.9718170166016	8.88633632659912	-8.25289154052734	0.00483929552137852	0.00516396993771195	-0.00295288790948689	-0.00197886489331722
1077	85.2705154418945	9.21100997924805	-7.99315214157104	0.00321592413820326	0.00256657530553639	-0.00165419070981443	-0.00555028254166245
1078	87.8679046630859	6.61361598968506	-7.47367286682129	0.00256657530553639	-0.00847235135734081	0.00256657530553639	0.000618529506027699
1079	85.2705154418945	9.21100997924805	-7.86328220367432	-0.00230353930965066	0.00483929552137852	-0.00230353930965066	-0.00327756232582033
1080	83.9718170166016	7.91231298446655	-7.9282169342041	-0.0126931173726916	-0.00132951640989631	0.00451462110504508	0.00289124972186983
1081	85.9198608398438	8.88633632659912	-8.05808639526367	-0.00100484199356288	0.00548864435404539	-0.00717365415766835	-3.08191010844894e-05
1082	86.5692138671875	7.91231298446655	-8.05808639526367	-0.00425158534198999	-0.00425158534198999	0.00256657530553639	0.00321592413820326
1083	85.9198608398438	8.23698711395264	-7.9282169342041	-0.00749832857400179	-0.00684897974133492	0.0158782228827477	0.00678734155371785
1084	86.5692138671875	6.93829011917114	-7.53860807418823	-0.0123684434220195	-0.0133424662053585	0.00646266713738441	0.00289124972186983
1085	85.9198608398438	7.58763885498047	-7.53860807418823	-0.0104203969240189	-0.00327756232582033	0.00873538758605719	-0.00132951640989631
1086	83.3224639892578	8.88633632659912	-7.9282169342041	-0.00879702530801296	0.00354059832170606	0.00354059832170606	-0.00197886489331722
1087	86.5692138671875	9.21100997924805	-8.25289154052734	-0.00717365415766835	0.00191722682211548	-0.0026282137259841	-0.00197886489331722
1088	87.8679046630859	8.23698711395264	-7.86328220367432	-0.00749832857400179	0.00126787810586393	-0.00132951640989631	-0.00197886489331722
1089	87.8679046630859	7.26296424865723	-7.34380340576172	-0.00360223650932312	-0.0100957229733467	-0.00392691092565656	-0.00749832857400179
1090	85.2705154418945	9.21100997924805	-7.79834747314453	-0.00749832857400179	-0.00295288790948689	-0.0110697457566857	-3.08191010844894e-05
1091	84.6211624145508	7.58763885498047	-7.01912927627563	-0.0146411629393697	-0.00165419070981443	0.000943203864153475	0.00191722682211548
1092	85.9198608398438	9.21100997924805	-7.21393346786499	0.000293855206109583	0.00581331877037883	-0.00360223650932312	-0.0026282137259841
1093	84.6211624145508	9.53568458557129	-8.05808639526367	0.00516396993771195	0.00678734155371785	-0.00327756232582033	0.0022419011220336
1094	86.5692138671875	7.26296424865723	-7.34380340576172	-0.000680167751852423	0.000618529506027699	-0.00847235135734081	-0.00230353930965066
1095	87.2185592651367	7.91231298446655	-7.34380340576172	-0.00165419070981443	0.0136055024340749	-0.0159398596733809	-0.00197886489331722
1096	83.3224639892578	9.21100997924805	-7.4087381362915	0.00548864435404539	0.00354059832170606	-0.00392691092565656	-0.000680167751852423
1097	84.6211624145508	9.21100997924805	-7.6684775352478	-0.00230353930965066	0.00191722682211548	0.00256657530553639	0.00711201597005129
1098	88.5172576904297	8.88633632659912	-7.79834747314453	0.00548864435404539	0.000943203864153475	0.00321592413820326	0.00873538758605719
1099	86.5692138671875	8.56166172027588	-7.27886867523193	-0.00100484199356288	-0.00522560812532902	-0.00879702530801296	-0.00230353930965066
1100	85.2705154418945	8.56166172027588	-7.79834747314453	0.00159255252219737	-0.00782300252467394	-0.00230353930965066	0.00354059832170606
1101	87.2185592651367	8.56166172027588	-7.6684775352478	0.0103587592020631	0.00483929552137852	-0.0139918150380254	-0.00587495695799589
1102	83.3224639892578	8.88633632659912	-7.79834747314453	-0.00782300252467394	0.00191722682211548	-0.00295288790948689	-0.0143164889886975
1103	85.9198608398438	8.56166172027588	-7.60354280471802	-0.00327756232582033	-0.00165419070981443	0.0126314787194133	-0.0156151866540313
1104	85.2705154418945	9.86035919189453	-7.73341274261475	0.000293855206109583	0.00711201597005129	0.00581331877037883	-0.00749832857400179
1105	85.9198608398438	9.53568458557129	-7.53860807418823	0.00581331877037883	-0.00100484199356288	0.0113327819854021	-0.00425158534198999
1106	85.2705154418945	7.91231298446655	-7.47367286682129	0.00483929552137852	-0.00425158534198999	0.00711201597005129	-0.00327756232582033
1107	83.9718170166016	8.88633632659912	-7.73341274261475	-0.00197886489331722	0.00354059832170606	0.00321592413820326	-0.00392691092565656
1108	83.9718170166016	9.53568458557129	-8.05808639526367	-0.00684897974133492	-0.00197886489331722	-0.00197886489331722	0.000293855206109583
1109	85.2705154418945	10.1850328445435	-8.05808639526367	-0.0117190945893526	-0.00230353930965066	-0.00100484199356288	-0.00749832857400179
1110	87.2185592651367	7.91231298446655	-7.9282169342041	0.0149041991680861	0.00678734155371785	-0.00425158534198999	-0.00619963090866804
1111	85.9198608398438	8.88633632659912	-7.9282169342041	0.00646266713738441	0.0022419011220336	-0.00457625929266214	-0.00555028254166245
1112	85.9198608398438	7.91231298446655	-7.53860807418823	0.0162028968334198	-0.0117190945893526	0.00581331877037883	-0.00749832857400179
1113	85.9198608398438	8.56166172027588	-7.47367286682129	0.00841071270406246	0.00451462110504508	-0.00490093370899558	-0.00295288790948689
1114	85.9198608398438	8.56166172027588	-8.05808639526367	0.0136055024340749	0.00289124972186983	-0.0117190945893526	-0.00100484199356288
1115	87.8679046630859	8.23698711395264	-8.18795680999756	0.0136055024340749	0.00841071270406246	-0.0169138833880424	-0.00814767740666866
1116	88.5172576904297	8.88633632659912	-7.86328220367432	0.0145795252174139	0.00191722682211548	-0.00879702530801296	0.00126787810586393
1117	87.2185592651367	7.26296424865723	-7.6684775352478	-0.00165419070981443	-0.00425158534198999	-0.000680167751852423	-0.00230353930965066
1118	85.9198608398438	9.53568458557129	-7.9282169342041	0.0022419011220336	-0.00132951640989631	0.00548864435404539	0.00321592413820326
1119	84.6211624145508	8.56166172027588	-7.53860807418823	-0.00814767740666866	-0.00100484199356288	-0.000355493422830477	-0.000355493422830477
1120	85.9198608398438	9.21100997924805	-7.4087381362915	-0.00100484199356288	0.00646266713738441	-0.00295288790948689	-0.00295288790948689
1121	85.9198608398438	9.53568458557129	-8.12302207946777	-0.00197886489331722	0.00711201597005129	-0.00847235135734081	0.0022419011220336
1122	87.8679046630859	8.88633632659912	-7.86328220367432	-0.00230353930965066	-3.08191010844894e-05	0.000618529506027699	-3.08191010844894e-05
1123	85.2705154418945	8.56166172027588	-7.79834747314453	-0.00912170019000769	-0.00619963090866804	0.0132808275520802	0.00289124972186983
1124	87.8679046630859	7.91231298446655	-7.47367286682129	-0.0110697457566857	-0.00652430532500148	0.00548864435404539	0.00516396993771195
1125	86.5692138671875	8.23698711395264	-7.47367286682129	-0.0107450718060136	-0.00847235135734081	0.00548864435404539	-0.00879702530801296
1126	87.8679046630859	8.88633632659912	-7.34380340576172	-0.00425158534198999	0.000293855206109583	0.00776136433705688	0.00386527273803949
1127	87.8679046630859	7.91231298446655	-7.27886867523193	-0.00100484199356288	0.00321592413820326	-0.00295288790948689	0.00516396993771195
1128	88.5172576904297	7.26296424865723	-7.86328220367432	-0.00132951640989631	-0.000680167751852423	0.00159255252219737	0.0113327819854021
1129	85.9198608398438	9.86035919189453	-7.86328220367432	-0.00652430532500148	0.000293855206109583	-0.00912170019000769	-0.00555028254166245
1130	83.9718170166016	9.86035919189453	-7.60354280471802	-0.00295288790948689	-0.00327756232582033	0.00126787810586393	0.00451462110504508
1131	87.8679046630859	8.23698711395264	-7.4087381362915	-0.00132951640989631	0.00354059832170606	-0.00295288790948689	0.00289124972186983
1132	86.5692138671875	9.86035919189453	-7.99315214157104	-0.00360223650932312	0.000943203864153475	-3.08191010844894e-05	0.00906006153672934
1133	85.9198608398438	9.21100997924805	-7.34380340576172	0.0158782228827477	0.00548864435404539	-0.0104203969240189	0.0106834331527352
1134	87.8679046630859	7.58763885498047	-7.79834747314453	0.00418994715437293	-0.000680167751852423	-0.00944637414067984	0.00483929552137852
1135	85.9198608398438	8.88633632659912	-7.73341274261475	0.00678734155371785	0.00938473641872406	-0.0113944197073579	-0.00197886489331722
1136	84.6211624145508	9.21100997924805	-8.05808639526367	-0.00425158534198999	0.0116574559360743	-0.00977104809135199	-0.000680167751852423
1137	85.2705154418945	9.21100997924805	-7.73341274261475	-0.000355493422830477	-3.08191010844894e-05	-0.00977104809135199	-0.000680167751852423
1138	87.2185592651367	7.58763885498047	-7.73341274261475	-0.00392691092565656	-0.00165419070981443	-0.000355493422830477	0.00938473641872406
1139	87.8679046630859	6.93829011917114	-7.34380340576172	-0.00100484199356288	-0.00912170019000769	-0.00652430532500148	-0.00295288790948689
1140	85.9198608398438	8.88633632659912	-7.4087381362915	0.00126787810586393	0.00256657530553639	-0.00814767740666866	-0.00392691092565656
1141	85.9198608398438	8.23698711395264	-7.79834747314453	-0.00749832857400179	-3.08191010844894e-05	-0.000355493422830477	0.000943203864153475
1142	85.9198608398438	9.86035919189453	-8.05808639526367	-0.00230353930965066	-0.00295288790948689	-0.00100484199356288	-0.00425158534198999
1143	88.5172576904297	8.23698711395264	-8.05808639526367	-0.0152905117720366	0.000293855206109583	0.0158782228827477	0.00548864435404539
1144	85.9198608398438	8.56166172027588	-7.99315214157104	-0.0120437685400248	-0.00425158534198999	-0.00100484199356288	0.0022419011220336
1145	85.9198608398438	7.58763885498047	-7.99315214157104	-0.00652430532500148	0.00354059832170606	-0.00425158534198999	-0.00944637414067984
1146	84.6211624145508	9.21100997924805	-7.79834747314453	0.000618529506027699	-0.00295288790948689	0.00354059832170606	0.00808603875339031
1147	85.2705154418945	8.56166172027588	-7.73341274261475	0.00126787810586393	0.00808603875339031	0.0022419011220336	0.00354059832170606
1148	85.9198608398438	8.56166172027588	-7.9282169342041	-0.0026282137259841	0.0022419011220336	0.00159255252219737	0.00159255252219737
1149	88.5172576904297	7.91231298446655	-7.99315214157104	0.00289124972186983	-0.00100484199356288	0.00743668992072344	0.0022419011220336
1150	86.5692138671875	6.61361598968506	-7.73341274261475	0.00289124972186983	-0.0100957229733467	-0.0104203969240189	0.00418994715437293
1151	85.9198608398438	8.88633632659912	-7.9282169342041	0.00613799272105098	0.00483929552137852	-0.00132951640989631	0.00418994715437293
1152	85.2705154418945	7.91231298446655	-7.79834747314453	-0.00327756232582033	0.00613799272105098	-0.00425158534198999	0.0116574559360743
1153	86.5692138671875	7.91231298446655	-7.08406400680542	0.00970941036939621	0.00548864435404539	-0.00360223650932312	0.0188002903014421
1154	87.8679046630859	7.58763885498047	-7.6684775352478	0.0113327819854021	0.013930176384747	-0.0211346503347158	0.00743668992072344
1155	86.5692138671875	8.23698711395264	-7.60354280471802	0.00646266713738441	0.00711201597005129	-0.0130177913233638	-0.000355493422830477
1156	87.2185592651367	6.61361598968506	-7.60354280471802	0.013930176384747	0.00321592413820326	-0.00749832857400179	0.00613799272105098
1157	86.5692138671875	7.91231298446655	-7.47367286682129	0.00289124972186983	-0.00132951640989631	-0.0107450718060136	0.00743668992072344
1158	84.6211624145508	9.21100997924805	-7.6684775352478	-0.00717365415766835	0.0022419011220336	0.000618529506027699	0.000618529506027699
1159	87.2185592651367	8.23698711395264	-7.79834747314453	-0.0026282137259841	0.00678734155371785	-0.00165419070981443	-0.00132951640989631
1160	85.9198608398438	8.23698711395264	-7.73341274261475	-0.000680167751852423	-0.00132951640989631	-0.00457625929266214	-0.00522560812532902
1161	87.2185592651367	6.28894138336182	-7.73341274261475	-0.00360223650932312	0.00678734155371785	0.0022419011220336	0.000618529506027699
1162	86.5692138671875	8.23698711395264	-7.47367286682129	-0.0100957229733467	0.00191722682211548	-0.00295288790948689	-0.00360223650932312
1163	83.3224639892578	8.88633632659912	-7.9282169342041	-0.0152905117720366	-0.00912170019000769	0.0171769186854362	-0.00295288790948689
1164	87.2185592651367	7.26296424865723	-7.73341274261475	-0.0104203969240189	-0.00165419070981443	0.00516396993771195	-0.0117190945893526
1165	87.2185592651367	8.23698711395264	-7.79834747314453	-0.0100957229733467	-0.00457625929266214	-0.00360223650932312	-0.00847235135734081
1166	85.2705154418945	7.91231298446655	-7.14899873733521	-0.00100484199356288	0.00256657530553639	0.00289124972186983	-0.00100484199356288
1167	87.8679046630859	7.91231298446655	-7.27886867523193	-0.00457625929266214	-3.08191010844894e-05	0.00256657530553639	0.00841071270406246
1168	85.2705154418945	8.88633632659912	-7.9282169342041	-0.000680167751852423	0.0022419011220336	0.00808603875339031	-0.00587495695799589
1169	85.9198608398438	7.58763885498047	-7.53860807418823	-0.00944637414067984	0.00418994715437293	0.00418994715437293	0.00289124972186983
1170	87.2185592651367	7.58763885498047	-7.60354280471802	0.00354059832170606	-0.00327756232582033	-0.00717365415766835	-0.00652430532500148
1171	86.5692138671875	8.56166172027588	-8.05808639526367	0.0103587592020631	0.00548864435404539	-0.0026282137259841	-0.00684897974133492
1172	87.8679046630859	5.96426725387573	-7.60354280471802	-0.00327756232582033	0.00191722682211548	-0.000680167751852423	-0.000355493422830477
1173	84.6211624145508	8.23698711395264	-7.60354280471802	0.011982130818069	0.0113327819854021	-0.00814767740666866	0.00711201597005129
1174	82.6731185913086	8.23698711395264	-7.73341274261475	0.00613799272105098	0.00808603875339031	-0.0110697457566857	0.00354059832170606
1175	85.2705154418945	8.56166172027588	-8.18795680999756	0.0103587592020631	0.00451462110504508	-0.0169138833880424	0.00581331877037883
1176	86.5692138671875	8.56166172027588	-8.25289154052734	0.011982130818069	0.00581331877037883	-0.0107450718060136	0.00743668992072344
1177	87.8679046630859	7.58763885498047	-7.79834747314453	-0.00100484199356288	-0.000355493422830477	-0.00490093370899558	0.00159255252219737
1178	87.2185592651367	6.61361598968506	-7.73341274261475	-0.0107450718060136	-0.00847235135734081	-0.000680167751852423	0.00159255252219737
1179	86.5692138671875	7.26296424865723	-7.53860807418823	-0.017887907102704	-0.00230353930965066	0.000293855206109583	0.00126787810586393
1180	83.3224639892578	7.91231298446655	-7.6684775352478	-0.0130177913233638	0.00159255252219737	-0.0133424662053585	0.00321592413820326
1181	87.8679046630859	7.91231298446655	-7.6684775352478	0.00354059832170606	0.00678734155371785	-0.00132951640989631	-3.08191010844894e-05
1182	84.6211624145508	8.23698711395264	-8.12302207946777	-0.00425158534198999	-0.0026282137259841	0.00321592413820326	0.00613799272105098
1183	87.2185592651367	7.58763885498047	-8.12302207946777	-0.0123684434220195	-0.00912170019000769	0.00776136433705688	0.00581331877037883
1184	85.2705154418945	7.26296424865723	-7.79834747314453	-0.0136671401560307	-0.0159398596733809	0.00711201597005129	0.00256657530553639
1185	86.5692138671875	8.23698711395264	-7.73341274261475	-0.0136671401560307	-0.00165419070981443	0.000943203864153475	-3.08191010844894e-05
1186	85.9198608398438	7.58763885498047	-6.95419406890869	-0.0104203969240189	0.00646266713738441	-0.000680167751852423	0.00646266713738441
1187	85.2705154418945	7.58763885498047	-7.27886867523193	-0.000680167751852423	-0.00652430532500148	0.00126787810586393	0.00613799272105098
1188	86.5692138671875	8.56166172027588	-7.99315214157104	-0.00652430532500148	-0.00295288790948689	-0.0107450718060136	0.00354059832170606
1189	85.9198608398438	6.28894138336182	-7.47367286682129	-3.08191010844894e-05	-0.00717365415766835	0.00126787810586393	0.00191722682211548
1190	85.2705154418945	8.56166172027588	-7.86328220367432	-0.00197886489331722	-3.08191010844894e-05	-0.00912170019000769	-0.00165419070981443
1191	85.2705154418945	7.91231298446655	-7.6684775352478	-0.0110697457566857	0.00841071270406246	0.0149041991680861	-0.00652430532500148
1192	84.6211624145508	8.23698711395264	-7.60354280471802	0.00354059832170606	0.0100340843200684	-0.00652430532500148	0.0022419011220336
1193	87.2185592651367	7.26296424865723	-7.4087381362915	0.00970941036939621	0.00613799272105098	-0.0133424662053585	-0.00977104809135199
1194	86.5692138671875	6.93829011917114	-7.34380340576172	0.00548864435404539	0.00581331877037883	-0.00360223650932312	-0.000680167751852423
1195	85.9198608398438	6.28894138336182	-7.53860807418823	0.00126787810586393	-0.0026282137259841	-0.0117190945893526	-0.00555028254166245
1196	86.5692138671875	7.26296424865723	-7.6684775352478	0.0116574559360743	0.0132808275520802	-0.0146411629393697	-0.00490093370899558
1197	85.2705154418945	7.58763885498047	-7.47367286682129	-0.00847235135734081	0.000943203864153475	-0.00490093370899558	0.000618529506027699
1198	83.9718170166016	7.91231298446655	-7.73341274261475	0.00581331877037883	0.00451462110504508	0.00776136433705688	-0.00132951640989631
1199	85.2705154418945	8.56166172027588	-7.34380340576172	0.00386527273803949	0.00516396993771195	-0.00392691092565656	-0.000355493422830477
1200	87.2185592651367	6.61361598968506	-7.14899873733521	0.00256657530553639	-0.00977104809135199	-0.00360223650932312	-0.00749832857400179
1201	85.2705154418945	8.23698711395264	-7.6684775352478	-0.00197886489331722	0.00808603875339031	-0.0026282137259841	-0.00327756232582033
1202	83.9718170166016	7.58763885498047	-7.73341274261475	-0.0146411629393697	-0.00165419070981443	0.00386527273803949	0.00451462110504508
1203	88.5172576904297	7.26296424865723	-8.05808639526367	-0.00944637414067984	-0.00619963090866804	0.0149041991680861	-0.00684897974133492
1204	85.2705154418945	8.56166172027588	-8.18795680999756	-0.00684897974133492	-0.0117190945893526	0.0145795252174139	-0.00717365415766835
1205	85.9198608398438	8.23698711395264	-7.9282169342041	-0.00684897974133492	0.000618529506027699	-0.00555028254166245	-0.00684897974133492
1206	85.9198608398438	7.26296424865723	-7.73341274261475	0.00548864435404539	-0.00392691092565656	-0.00782300252467394	-0.00132951640989631
1207	83.9718170166016	8.88633632659912	-7.6684775352478	-0.00327756232582033	0.00159255252219737	0.000618529506027699	-0.00360223650932312
1208	83.9718170166016	8.88633632659912	-8.05808639526367	-0.00490093370899558	-0.0026282137259841	0.00354059832170606	0.0142548503354192
1209	87.2185592651367	7.26296424865723	-8.05808639526367	-0.00587495695799589	0.00354059832170606	0.000943203864153475	-0.000680167751852423
1210	85.2705154418945	7.91231298446655	-8.18795680999756	-0.00360223650932312	-0.00425158534198999	-0.00522560812532902	-0.00360223650932312
1211	87.2185592651367	6.28894138336182	-7.73341274261475	0.00256657530553639	0.00159255252219737	-0.00425158534198999	-3.08191010844894e-05
1212	85.9198608398438	6.93829011917114	-7.60354280471802	-0.00392691092565656	0.00581331877037883	-0.00879702530801296	0.0106834331527352
1213	84.6211624145508	7.26296424865723	-7.4087381362915	-0.00684897974133492	0.00646266713738441	-0.00944637414067984	0.00581331877037883
1214	84.6211624145508	8.56166172027588	-7.47367286682129	0.00418994715437293	0.00548864435404539	-0.00944637414067984	0.00126787810586393
1215	85.2705154418945	7.91231298446655	-7.73341274261475	-0.00327756232582033	0.00159255252219737	-0.017887907102704	-0.00197886489331722
1216	85.9198608398438	7.91231298446655	-7.6684775352478	-0.0026282137259841	0.00516396993771195	-0.0100957229733467	-0.00555028254166245
1217	87.2185592651367	7.26296424865723	-7.53860807418823	-0.00684897974133492	-0.00132951640989631	-0.00490093370899558	-0.00652430532500148
1218	87.2185592651367	7.26296424865723	-7.21393346786499	-0.00782300252467394	0.00483929552137852	-0.00490093370899558	-0.00425158534198999
1219	85.2705154418945	7.58763885498047	-7.34380340576172	-0.0165892094373703	0.00321592413820326	-0.00879702530801296	0.000618529506027699
1220	87.2185592651367	7.26296424865723	-7.21393346786499	-0.00782300252467394	0.00483929552137852	-0.00619963090866804	-0.0104203969240189
1221	84.6211624145508	7.91231298446655	-7.34380340576172	-3.08191010844894e-05	0.00159255252219737	-0.00555028254166245	0.000293855206109583
1222	87.8679046630859	6.61361598968506	-7.34380340576172	0.000293855206109583	-0.00490093370899558	0.00126787810586393	-0.0026282137259841
1223	84.6211624145508	6.93829011917114	-7.86328220367432	-0.00425158534198999	-0.00782300252467394	0.01100810803473	-0.00912170019000769
1224	84.6211624145508	7.58763885498047	-7.27886867523193	-0.00847235135734081	-0.00782300252467394	0.0162028968334198	-0.00944637414067984
1225	85.9198608398438	7.26296424865723	-7.21393346786499	0.00159255252219737	0.000618529506027699	0.00548864435404539	-0.0026282137259841
1226	89.1666030883789	6.93829011917114	-7.34380340576172	0.013930176384747	0.00159255252219737	-0.00100484199356288	-0.00230353930965066
1227	86.5692138671875	7.26296424865723	-6.95419406890869	0.00873538758605719	0.00548864435404539	0.01100810803473	0.00776136433705688
1228	86.5692138671875	5.63959264755249	-7.14899873733521	0.0317872650921345	-0.00684897974133492	0.00938473641872406	0.000293855206109583
1229	86.5692138671875	8.23698711395264	-7.47367286682129	-0.00490093370899558	0.00289124972186983	-0.00555028254166245	0.000943203864153475
1230	83.9718170166016	7.26296424865723	-7.6684775352478	0.00126787810586393	0.000618529506027699	-0.00197886489331722	0.000618529506027699
1231	85.2705154418945	7.58763885498047	-7.99315214157104	0.00743668992072344	0.000293855206109583	-0.0026282137259841	-0.00490093370899558
1232	86.5692138671875	6.93829011917114	-8.18795680999756	0.0194496400654316	0.00386527273803949	-0.00197886489331722	0.0136055024340749
1233	85.9198608398438	7.91231298446655	-7.86328220367432	0.0181509424000978	0.00354059832170606	-0.0133424662053585	0.00483929552137852
1234	85.9198608398438	6.28894138336182	-7.34380340576172	0.0207483377307653	0.00646266713738441	-0.00749832857400179	0.00581331877037883
1235	86.5692138671875	7.26296424865723	-7.73341274261475	0.0197743140161037	0.00906006153672934	-0.0149658378213644	-0.00295288790948689
1236	83.9718170166016	7.58763885498047	-7.99315214157104	0.0175015944987535	0.00906006153672934	-0.00717365415766835	-0.00360223650932312
1237	85.2705154418945	8.23698711395264	-8.18795680999756	-0.00132951640989631	0.00126787810586393	-0.00555028254166245	0.00776136433705688
1238	87.2185592651367	7.58763885498047	-8.05808639526367	0.00548864435404539	-0.00360223650932312	-0.000680167751852423	0.000618529506027699
1239	87.8679046630859	5.96426725387573	-7.6684775352478	-0.00230353930965066	-0.00360223650932312	-0.00230353930965066	-0.00457625929266214
1240	85.9198608398438	7.58763885498047	-7.86328220367432	0.00386527273803949	0.00613799272105098	-0.00392691092565656	-0.00425158534198999
1241	85.2705154418945	6.61361598968506	-7.34380340576172	-0.0113944197073579	0.0142548503354192	0.00386527273803949	-3.08191010844894e-05
1242	87.2185592651367	7.91231298446655	-8.12302207946777	-0.00490093370899558	0.00289124972186983	0.00711201597005129	0.00159255252219737
1243	87.2185592651367	7.26296424865723	-8.18795680999756	-0.0162645354866982	-0.00814767740666866	0.0171769186854362	-0.00230353930965066
1244	86.5692138671875	7.91231298446655	-7.79834747314453	-0.00684897974133492	-0.00944637414067984	0.00451462110504508	-0.00587495695799589
1245	86.5692138671875	6.61361598968506	-7.73341274261475	-0.0126931173726916	-0.0110697457566857	-0.00100484199356288	-0.00684897974133492
1246	84.6211624145508	8.23698711395264	-7.53860807418823	0.00613799272105098	-0.00132951640989631	0.00321592413820326	-0.00619963090866804
1247	83.9718170166016	7.58763885498047	-7.21393346786499	-0.00522560812532902	0.00613799272105098	0.00613799272105098	0.000293855206109583
1248	85.9198608398438	7.58763885498047	-7.27886867523193	0.00256657530553639	-0.00587495695799589	-0.0104203969240189	0.0022419011220336
1249	87.8679046630859	6.93829011917114	-7.73341274261475	-0.0026282137259841	-0.00165419070981443	-0.00100484199356288	-0.00749832857400179
1250	85.9198608398438	6.93829011917114	-7.60354280471802	-0.00100484199356288	-0.00327756232582033	-0.00457625929266214	-0.00587495695799589
1251	87.8679046630859	6.93829011917114	-7.73341274261475	-3.08191010844894e-05	0.00483929552137852	-0.00912170019000769	-0.00295288790948689
1252	83.3224639892578	6.93829011917114	-7.47367286682129	-0.00392691092565656	0.00581331877037883	-0.00490093370899558	0.0106834331527352
1253	86.5692138671875	7.26296424865723	-7.27886867523193	0.011982130818069	0.00354059832170606	-0.00749832857400179	0.00581331877037883
1254	87.2185592651367	6.28894138336182	-7.53860807418823	-0.0175632312893867	0.00873538758605719	-0.0117190945893526	0.00256657530553639
1255	87.8679046630859	6.61361598968506	-7.47367286682129	-0.0113944197073579	0.0116574559360743	-0.0198359526693821	-0.00425158534198999
1256	87.2185592651367	5.96426725387573	-7.6684775352478	-0.0139918150380254	0.00354059832170606	-0.00619963090866804	-3.08191010844894e-05
1257	87.8679046630859	6.61361598968506	-7.60354280471802	-0.00944637414067984	-3.08191010844894e-05	-0.00197886489331722	0.00841071270406246
1258	83.9718170166016	7.58763885498047	-7.86328220367432	-0.0195112787187099	0.0022419011220336	0.00159255252219737	-0.00295288790948689
1259	87.8679046630859	6.61361598968506	-7.60354280471802	-0.00490093370899558	-0.000355493422830477	0.00289124972186983	-0.0026282137259841
1260	85.9198608398438	8.23698711395264	-8.12302207946777	-0.00230353930965066	0.00289124972186983	0.00451462110504508	-0.00847235135734081
1261	87.2185592651367	6.93829011917114	-7.6684775352478	0.000943203864153475	0.00126787810586393	-0.0026282137259841	-0.00230353930965066
1262	87.2185592651367	5.96426725387573	-7.47367286682129	-0.00555028254166245	-0.00555028254166245	0.00483929552137852	-0.00944637414067984
1263	85.2705154418945	8.23698711395264	-8.05808639526367	-0.0204853005707264	-0.00197886489331722	0.00678734155371785	-0.00814767740666866
1264	87.2185592651367	6.93829011917114	-7.53860807418823	-0.0104203969240189	-0.00132951640989631	0.00289124972186983	-0.00652430532500148
1265	87.8679046630859	6.61361598968506	-8.05808639526367	-0.0113944197073579	-0.00684897974133492	-0.00230353930965066	-0.00197886489331722
1266	86.5692138671875	8.23698711395264	-7.99315214157104	-0.00327756232582033	0.00418994715437293	-0.000355493422830477	0.000618529506027699
1267	86.5692138671875	6.61361598968506	-7.73341274261475	-0.00360223650932312	-0.00327756232582033	0.00548864435404539	0.00646266713738441
1268	88.5172576904297	6.93829011917114	-7.6684775352478	-0.00165419070981443	-0.00100484199356288	-0.00165419070981443	0.00191722682211548
1269	83.9718170166016	7.26296424865723	-7.79834747314453	-0.000355493422830477	0.00483929552137852	0.000943203864153475	0.00321592413820326
1270	85.2705154418945	7.58763885498047	-7.86328220367432	0.00386527273803949	-0.000355493422830477	-0.00392691092565656	-0.000355493422830477
1271	87.2185592651367	7.91231298446655	-8.31782627105713	0.00938473641872406	0.00256657530553639	-0.0139918150380254	0.00159255252219737
1272	86.5692138671875	6.93829011917114	-7.53860807418823	0.0149041991680861	0.00808603875339031	-0.00425158534198999	0.00581331877037883
1273	86.5692138671875	6.61361598968506	-7.79834747314453	0.0162028968334198	0.000618529506027699	-0.0113944197073579	0.0106834331527352
1274	85.2705154418945	8.23698711395264	-7.4087381362915	0.00289124972186983	0.00516396993771195	-0.00944637414067984	0.00451462110504508
1275	83.9718170166016	7.91231298446655	-7.47367286682129	0.00126787810586393	0.00873538758605719	-0.00879702530801296	0.000293855206109583
1276	87.2185592651367	8.23698711395264	-8.05808639526367	0.0103587592020631	0.01100810803473	-0.0159398596733809	-0.00100484199356288
1277	87.2185592651367	6.93829011917114	-7.73341274261475	0.00743668992072344	0.00126787810586393	0.00126787810586393	0.00581331877037883
1278	87.2185592651367	5.63959264755249	-7.34380340576172	0.00321592413820326	-0.0110697457566857	-3.08191010844894e-05	0.00289124972186983
1279	85.9198608398438	7.58763885498047	-7.27886867523193	0.000943203864153475	-0.00327756232582033	0.00808603875339031	-0.000680167751852423
1280	83.3224639892578	7.91231298446655	-7.47367286682129	-0.0110697457566857	0.000618529506027699	-0.00684897974133492	0.00256657530553639
1281	87.8679046630859	6.61361598968506	-7.34380340576172	-0.00100484199356288	0.0022419011220336	-3.08191010844894e-05	0.00191722682211548
1282	85.2705154418945	8.56166172027588	-7.73341274261475	0.000618529506027699	-0.00165419070981443	0.00483929552137852	-0.00230353930965066
1283	85.9198608398438	7.91231298446655	-7.79834747314453	-0.00944637414067984	-0.0123684434220195	0.00776136433705688	-0.0110697457566857
1284	85.9198608398438	6.61361598968506	-7.6684775352478	-0.0149658378213644	-0.00522560812532902	0.00906006153672934	-0.00457625929266214
1285	86.5692138671875	7.58763885498047	-7.47367286682129	-0.0117190945893526	-0.00490093370899558	0.00808603875339031	-0.00132951640989631
1286	83.3224639892578	8.56166172027588	-7.79834747314453	-0.00879702530801296	0.00743668992072344	-0.00100484199356288	-0.00555028254166245
1287	84.6211624145508	7.91231298446655	-7.73341274261475	-0.00555028254166245	0.00711201597005129	-0.00132951640989631	0.00613799272105098
1288	87.8679046630859	6.93829011917114	-7.47367286682129	0.000943203864153475	0.00191722682211548	0.0100340843200684	0.00678734155371785
1289	85.9198608398438	7.58763885498047	-7.73341274261475	-0.00100484199356288	0.00126787810586393	-0.00457625929266214	0.00386527273803949
1290	86.5692138671875	6.61361598968506	-7.6684775352478	0.00159255252219737	0.00191722682211548	-0.00230353930965066	-0.00490093370899558
1291	85.9198608398438	6.93829011917114	-7.47367286682129	-0.00360223650932312	0.00841071270406246	-0.00425158534198999	-0.00197886489331722
1292	85.9198608398438	8.56166172027588	-8.05808639526367	0.000943203864153475	0.00711201597005129	-0.00392691092565656	0.00906006153672934
1293	87.8679046630859	6.93829011917114	-7.9282169342041	0.00321592413820326	0.00418994715437293	-0.0123684434220195	0.0116574559360743
1294	85.9198608398438	7.91231298446655	-7.79834747314453	0.01847561635077	0.00938473641872406	-0.00555028254166245	0.00386527273803949
1295	85.2705154418945	7.26296424865723	-7.21393346786499	0.0113327819854021	-0.00197886489331722	-0.0123684434220195	-0.00425158534198999
1296	85.9198608398438	7.26296424865723	-7.60354280471802	0.013930176384747	0.00970941036939621	-0.0126931173726916	-0.0026282137259841
1297	85.2705154418945	6.93829011917114	-7.9282169342041	0.00516396993771195	0.000618529506027699	-0.00132951640989631	0.00678734155371785
1298	85.9198608398438	7.26296424865723	-7.9282169342041	0.0136055024340749	0.0022419011220336	0.00386527273803949	-0.0110697457566857
1299	85.9198608398438	8.23698711395264	-8.25289154052734	0.0126314787194133	-0.00100484199356288	-0.00295288790948689	0.00418994715437293
1300	87.2185592651367	7.91231298446655	-7.9282169342041	-0.00490093370899558	0.0116574559360743	-0.00165419070981443	0.00354059832170606
1301	86.5692138671875	6.28894138336182	-7.6684775352478	0.00841071270406246	0.00159255252219737	-0.0139918150380254	-3.08191010844894e-05
1302	85.2705154418945	8.56166172027588	-7.34380340576172	-0.00360223650932312	-0.000680167751852423	0.00743668992072344	0.00938473641872406
1303	85.9198608398438	6.93829011917114	-7.4087381362915	-0.0159398596733809	-0.00782300252467394	0.00581331877037883	0.00711201597005129
1304	87.8679046630859	7.26296424865723	-7.73341274261475	-0.0146411629393697	-0.00100484199356288	0.00159255252219737	0.00711201597005129
1305	87.8679046630859	7.26296424865723	-7.6684775352478	-0.0107450718060136	0.00321592413820326	0.00548864435404539	-0.00230353930965066
1306	87.2185592651367	6.28894138336182	-7.4087381362915	-0.00392691092565656	-0.0100957229733467	-0.00360223650932312	0.00386527273803949
1307	87.2185592651367	7.26296424865723	-7.4087381362915	-0.0026282137259841	0.00191722682211548	-0.00457625929266214	0.00873538758605719
1308	82.6731185913086	8.23698711395264	-7.53860807418823	-0.0139918150380254	-0.00814767740666866	0.00646266713738441	0.00548864435404539
1309	87.2185592651367	8.56166172027588	-7.47367286682129	-0.00360223650932312	-0.00749832857400179	-0.00717365415766835	0.00646266713738441
1310	86.5692138671875	7.26296424865723	-7.79834747314453	-0.00230353930965066	0.0106834331527352	-0.00684897974133492	-0.00230353930965066
1311	86.5692138671875	7.91231298446655	-7.6684775352478	0.00451462110504508	0.000293855206109583	-0.00555028254166245	-0.00522560812532902
1312	87.2185592651367	6.28894138336182	-7.53860807418823	0.0123068047687411	-0.00100484199356288	-0.0104203969240189	0.00841071270406246
1313	84.6211624145508	7.91231298446655	-7.73341274261475	-3.08191010844894e-05	0.00776136433705688	-0.00684897974133492	0.0282158460468054
1314	84.6211624145508	7.26296424865723	-7.47367286682129	0.00841071270406246	0.00354059832170606	-0.00912170019000769	0.000618529506027699
1315	87.2185592651367	7.26296424865723	-7.27886867523193	0.0103587592020631	0.00483929552137852	-0.0188619289547205	-0.00652430532500148
1316	87.2185592651367	6.61361598968506	-7.4087381362915	-0.00132951640989631	0.000618529506027699	-0.00912170019000769	-0.000355493422830477
1317	86.5692138671875	7.58763885498047	-7.60354280471802	0.0136055024340749	-0.00490093370899558	-0.00555028254166245	-0.00197886489331722
1318	84.6211624145508	8.23698711395264	-7.86328220367432	-0.00132951640989631	-0.0123684434220195	0.00321592413820326	-0.00522560812532902
1319	83.9718170166016	7.26296424865723	-7.53860807418823	-0.00717365415766835	-0.00165419070981443	-0.00912170019000769	0.000618529506027699
1320	86.5692138671875	8.23698711395264	-7.6684775352478	0.00613799272105098	-0.00392691092565656	-0.000355493422830477	-0.00490093370899558
1321	87.8679046630859	6.93829011917114	-7.9282169342041	-0.00197886489331722	-0.00295288790948689	-0.00490093370899558	-0.0136671401560307
1322	85.2705154418945	8.23698711395264	-7.73341274261475	-0.0026282137259841	-0.00522560812532902	0.0106834331527352	-0.0026282137259841
1323	87.2185592651367	5.96426725387573	-7.47367286682129	-0.00847235135734081	-0.0143164889886975	0.0162028968334198	-0.0104203969240189
1324	87.2185592651367	7.26296424865723	-7.99315214157104	-0.00457625929266214	-0.0276281367987394	0.0022419011220336	-0.0117190945893526
1325	84.6211624145508	8.23698711395264	-8.12302207946777	-0.0201606266200542	-0.0201606266200542	-3.08191010844894e-05	-0.00327756232582033
1326	85.2705154418945	8.56166172027588	-7.99315214157104	-0.0026282137259841	0.000293855206109583	0.000943203864153475	-0.00522560812532902
1327	87.2185592651367	7.58763885498047	-8.18795680999756	-3.08191010844894e-05	0.00678734155371785	0.000293855206109583	0.00289124972186983
1328	87.2185592651367	7.26296424865723	-7.53860807418823	-0.000355493422830477	-0.00230353930965066	0.00256657530553639	-0.00360223650932312
1329	85.9198608398438	7.26296424865723	-7.53860807418823	0.00289124972186983	-0.0126931173726916	0.00159255252219737	0.00354059832170606
1330	86.5692138671875	7.26296424865723	-7.9282169342041	-0.00457625929266214	0.000943203864153475	-0.00327756232582033	-0.00425158534198999
1331	84.6211624145508	8.23698711395264	-7.9282169342041	-0.00782300252467394	-0.000680167751852423	-0.00457625929266214	-0.00555028254166245
1332	85.2705154418945	8.23698711395264	-8.38276100158691	-0.00100484199356288	0.00873538758605719	-0.00782300252467394	0.00711201597005129
1333	86.5692138671875	6.93829011917114	-7.53860807418823	0.00646266713738441	0.0106834331527352	-0.0162645354866982	0.00678734155371785
1334	87.2185592651367	5.96426725387573	-7.79834747314453	0.0136055024340749	-0.00587495695799589	-0.00555028254166245	0.00126787810586393
1335	86.5692138671875	8.56166172027588	-7.6684775352478	0.0175015944987535	0.00808603875339031	-0.0139918150380254	0.00159255252219737
1336	84.6211624145508	7.26296424865723	-7.34380340576172	0.00938473641872406	0.00678734155371785	-0.00944637414067984	-0.000355493422830477
1337	88.5172576904297	7.26296424865723	-7.27886867523193	0.020423661917448	0.00613799272105098	-0.00425158534198999	0.0022419011220336
1338	87.2185592651367	7.91231298446655	-7.53860807418823	0.0145795252174139	0.00711201597005129	-0.00100484199356288	0.00418994715437293
1339	85.2705154418945	8.23698711395264	-7.53860807418823	0.00451462110504508	-0.00360223650932312	-0.00295288790948689	0.000943203864153475
1340	88.5172576904297	6.61361598968506	-7.53860807418823	-0.00132951640989631	-0.000680167751852423	-0.0120437685400248	0.0022419011220336
1341	84.6211624145508	9.21100997924805	-7.47367286682129	-0.00132951640989631	0.00354059832170606	-0.00619963090866804	-0.0130177913233638
1342	85.9198608398438	7.91231298446655	-7.34380340576172	-0.0130177913233638	0.00776136433705688	0.0103587592020631	-0.00165419070981443
1343	86.5692138671875	8.88633632659912	-7.34380340576172	-0.0159398596733809	-0.00619963090866804	0.00386527273803949	-0.00295288790948689
1344	85.9198608398438	8.56166172027588	-7.6684775352478	-0.0130177913233638	-0.0123684434220195	0.00191722682211548	-0.00717365415766835
1345	87.2185592651367	6.28894138336182	-7.6684775352478	-0.0133424662053585	-0.00977104809135199	0.00678734155371785	-0.00782300252467394
1346	87.8679046630859	7.91231298446655	-7.4087381362915	-0.00230353930965066	0.00711201597005129	-0.00490093370899558	-0.00782300252467394
1347	83.9718170166016	7.26296424865723	-7.60354280471802	-0.00814767740666866	0.00483929552137852	-0.00230353930965066	0.00581331877037883
1348	85.2705154418945	9.21100997924805	-7.60354280471802	-0.000680167751852423	0.00289124972186983	-0.00100484199356288	0.00646266713738441
1349	85.9198608398438	8.56166172027588	-7.79834747314453	-0.00392691092565656	0.00159255252219737	-0.00392691092565656	-0.000355493422830477
1350	87.8679046630859	7.58763885498047	-7.14899873733521	-0.00295288790948689	0.00159255252219737	0.00418994715437293	0.000943203864153475
1351	85.2705154418945	7.58763885498047	-7.79834747314453	-0.00295288790948689	-0.00490093370899558	-0.00879702530801296	-0.00555028254166245
1352	86.5692138671875	7.91231298446655	-7.47367286682129	0.011982130818069	0.00841071270406246	-0.00977104809135199	0.011982130818069
1353	85.2705154418945	8.56166172027588	-7.73341274261475	-0.00230353930965066	0.00159255252219737	-0.0139918150380254	0.0106834331527352
1354	85.9198608398438	8.56166172027588	-7.79834747314453	0.000618529506027699	0.00386527273803949	-0.0123684434220195	-0.00490093370899558
1355	85.2705154418945	8.56166172027588	-7.99315214157104	0.00516396993771195	0.00483929552137852	-0.00555028254166245	-0.00100484199356288
1356	85.9198608398438	7.91231298446655	-7.6684775352478	0.00159255252219737	-0.00197886489331722	-0.00652430532500148	-0.00295288790948689
1357	85.2705154418945	8.88633632659912	-7.73341274261475	0.00613799272105098	0.00776136433705688	-0.00522560812532902	-0.00132951640989631
1358	83.3224639892578	8.23698711395264	-7.86328220367432	-0.0026282137259841	-0.000355493422830477	-0.000355493422830477	0.00256657530553639
1359	84.6211624145508	8.56166172027588	-7.9282169342041	-3.08191010844894e-05	0.00321592413820326	-0.00230353930965066	-0.00392691092565656
1360	87.2185592651367	7.26296424865723	-8.05808639526367	0.000943203864153475	0.00386527273803949	-0.00555028254166245	-0.0117190945893526
1361	87.8679046630859	8.56166172027588	-7.73341274261475	-0.00197886489331722	0.00191722682211548	-0.00977104809135199	-0.00912170019000769
1362	85.9198608398438	7.58763885498047	-7.86328220367432	0.00191722682211548	-0.00944637414067984	0.0100340843200684	-0.00587495695799589
1363	86.5692138671875	7.91231298446655	-7.53860807418823	-0.00717365415766835	-0.02697878703475	0.0149041991680861	-0.00912170019000769
1364	85.9198608398438	8.23698711395264	-7.86328220367432	-0.00522560812532902	-0.00425158534198999	0.00451462110504508	-0.0126931173726916
1365	85.9198608398438	8.88633632659912	-8.12302207946777	-0.00717365415766835	-0.00100484199356288	0.00678734155371785	-0.00425158534198999
1366	85.9198608398438	8.23698711395264	-7.86328220367432	0.00548864435404539	0.000293855206109583	-0.00652430532500148	-0.0123684434220195
1367	85.2705154418945	7.91231298446655	-7.47367286682129	0.013930176384747	-0.00100484199356288	0.00289124972186983	0.00386527273803949
1368	87.2185592651367	7.91231298446655	-7.47367286682129	0.00321592413820326	-0.00457625929266214	0.00646266713738441	0.00581331877037883
1369	85.2705154418945	7.26296424865723	-7.08406400680542	-0.0100957229733467	-0.000680167751852423	-0.00100484199356288	0.00483929552137852
1370	86.5692138671875	8.23698711395264	-7.4087381362915	0.00711201597005129	-0.00230353930965066	0.00386527273803949	-0.00490093370899558
1371	87.2185592651367	7.58763885498047	-7.47367286682129	0.00126787810586393	-0.00230353930965066	-0.00717365415766835	0.00289124972186983
1372	84.6211624145508	7.91231298446655	-7.79834747314453	0.0272418223321438	0.00613799272105098	-0.00749832857400179	0.00289124972186983
1373	87.2185592651367	5.96426725387573	-7.60354280471802	0.00938473641872406	0.000943203864153475	-0.00457625929266214	0.0340599827468395
1374	86.5692138671875	8.23698711395264	-7.53860807418823	0.00516396993771195	0.00289124972186983	-0.00944637414067984	-0.00425158534198999
1375	85.2705154418945	7.58763885498047	-7.4087381362915	-0.00717365415766835	0.0113327819854021	-0.00392691092565656	0.00354059832170606
1376	88.5172576904297	7.58763885498047	-7.47367286682129	0.0145795252174139	-0.00100484199356288	-0.0146411629393697	-0.00360223650932312
1377	87.2185592651367	7.91231298446655	-7.14899873733521	0.0116574559360743	0.00776136433705688	0.000618529506027699	-0.00619963090866804
1378	85.9198608398438	7.26296424865723	-7.99315214157104	0.00776136433705688	-0.00360223650932312	0.00841071270406246	0.00126787810586393
1379	87.8679046630859	6.93829011917114	-7.73341274261475	-3.08191010844894e-05	-0.00197886489331722	-0.00230353930965066	-0.00165419070981443
1380	83.3224639892578	8.23698711395264	-7.47367286682129	-0.00197886489331722	0.00970941036939621	-0.00425158534198999	-0.00652430532500148
1381	86.5692138671875	7.58763885498047	-7.53860807418823	-0.00490093370899558	0.0100340843200684	-0.00977104809135199	-3.08191010844894e-05
1382	87.8679046630859	6.93829011917114	-7.60354280471802	-0.00327756232582033	0.00256657530553639	0.000618529506027699	-0.00230353930965066
1383	85.2705154418945	8.56166172027588	-7.47367286682129	-0.00490093370899558	-0.00230353930965066	0.0142548503354192	-0.0159398596733809
1384	85.9198608398438	6.28894138336182	-7.60354280471802	-0.0149658378213644	-0.0110697457566857	0.00548864435404539	-0.00619963090866804
1385	85.9198608398438	7.26296424865723	-7.79834747314453	-0.0123684434220195	-0.00230353930965066	0.00321592413820326	-0.00360223650932312
1386	85.9198608398438	6.93829011917114	-7.99315214157104	-0.00814767740666866	0.00906006153672934	-0.00100484199356288	0.0022419011220336
1387	85.9198608398438	7.58763885498047	-8.12302207946777	0.00451462110504508	0.00743668992072344	0.01100810803473	0.000618529506027699
1388	86.5692138671875	6.93829011917114	-7.6684775352478	-0.00619963090866804	0.00516396993771195	0.000943203864153475	0.00321592413820326
1389	88.5172576904297	5.96426725387573	-7.60354280471802	-0.000680167751852423	-0.00944637414067984	-0.00392691092565656	0.000943203864153475
1390	85.9198608398438	8.23698711395264	-7.60354280471802	0.000943203864153475	0.00548864435404539	-0.00749832857400179	-0.00165419070981443
1391	85.2705154418945	7.26296424865723	-7.6684775352478	-0.00619963090866804	0.0132808275520802	-0.00944637414067984	-3.08191010844894e-05
1392	85.9198608398438	8.23698711395264	-7.86328220367432	0.00873538758605719	0.0136055024340749	-0.0139918150380254	0.00354059832170606
1393	84.6211624145508	8.56166172027588	-8.25289154052734	0.00808603875339031	0.011982130818069	-0.00522560812532902	-0.00327756232582033
1394	85.2705154418945	7.91231298446655	-8.12302207946777	0.00321592413820326	0.00581331877037883	-0.00132951640989631	-0.000680167751852423
1395	85.2705154418945	7.26296424865723	-7.99315214157104	0.0136055024340749	-0.000355493422830477	-0.00782300252467394	0.00646266713738441
1396	85.2705154418945	7.58763885498047	-7.73341274261475	0.00126787810586393	0.00483929552137852	-0.0136671401560307	-0.00230353930965066
1397	85.2705154418945	7.26296424865723	-7.21393346786499	0.00841071270406246	0.00776136433705688	-0.00360223650932312	0.000293855206109583
1398	86.5692138671875	6.61361598968506	-7.47367286682129	0.00289124972186983	0.000293855206109583	-0.00327756232582033	-0.00717365415766835
1399	85.9198608398438	8.23698711395264	-7.99315214157104	-0.00977104809135199	-0.000355493422830477	-0.0100957229733467	0.000618529506027699
1400	87.2185592651367	6.61361598968506	-7.34380340576172	-3.08191010844894e-05	-0.00717365415766835	0.000293855206109583	-0.00879702530801296
1401	84.6211624145508	7.58763885498047	-7.27886867523193	-0.00165419070981443	0.0100340843200684	0.00321592413820326	-0.0026282137259841
1402	85.2705154418945	7.58763885498047	-7.47367286682129	-0.0188619289547205	-0.00165419070981443	0.00451462110504508	-0.000680167751852423
1403	84.6211624145508	8.56166172027588	-7.53860807418823	-0.0149658378213644	-0.00717365415766835	0.012956153601408	-0.0026282137259841
1404	85.9198608398438	7.26296424865723	-7.4087381362915	-0.0149658378213644	-0.00165419070981443	0.00841071270406246	-0.00100484199356288
1405	87.8679046630859	6.93829011917114	-7.47367286682129	-0.0165892094373703	-0.00490093370899558	0.0022419011220336	-0.0100957229733467
1406	85.9198608398438	5.96426725387573	-7.6684775352478	0.000618529506027699	-0.00392691092565656	-0.00360223650932312	-0.00295288790948689
1407	84.6211624145508	7.91231298446655	-7.6684775352478	-0.00490093370899558	0.00841071270406246	-0.00295288790948689	0.00678734155371785
1408	83.9718170166016	7.91231298446655	-7.73341274261475	-0.0026282137259841	0.00386527273803949	-0.00132951640989631	-0.000355493422830477
1409	87.2185592651367	6.93829011917114	-7.53860807418823	0.00516396993771195	0.00289124972186983	-0.00490093370899558	-0.00814767740666866
1410	85.9198608398438	8.88633632659912	-7.79834747314453	0.00516396993771195	0.00321592413820326	-0.00490093370899558	-0.00197886489331722
1411	86.5692138671875	6.28894138336182	-7.14899873733521	0.00256657530553639	-0.000680167751852423	0.00191722682211548	-0.0026282137259841
1412	85.2705154418945	8.23698711395264	-7.79834747314453	0.0181509424000978	0.00743668992072344	-0.00587495695799589	0.00418994715437293
1413	83.3224639892578	7.58763885498047	-7.60354280471802	0.00613799272105098	0.00451462110504508	-0.00879702530801296	0.00191722682211548
1414	86.5692138671875	6.61361598968506	-7.60354280471802	0.00646266713738441	0.00678734155371785	-0.0149658378213644	0.00483929552137852
1415	87.8679046630859	6.93829011917114	-8.25289154052734	-0.0120437685400248	0.0116574559360743	-0.0104203969240189	-0.00132951640989631
1416	86.5692138671875	7.26296424865723	-7.9282169342041	0.00581331877037883	-0.00197886489331722	-0.0113944197073579	-0.00652430532500148
1417	86.5692138671875	6.28894138336182	-7.53860807418823	0.00548864435404539	-0.00555028254166245	-0.00295288790948689	0.000618529506027699
1418	86.5692138671875	6.61361598968506	-7.53860807418823	0.0022419011220336	-0.00165419070981443	-0.00327756232582033	-0.00165419070981443
1419	83.3224639892578	8.23698711395264	-8.18795680999756	-0.0110697457566857	0.000618529506027699	0.00191722682211548	-0.00717365415766835
1420	85.9198608398438	7.26296424865723	-8.05808639526367	-0.00587495695799589	0.00289124972186983	-0.0136671401560307	-0.00782300252467394
1421	84.6211624145508	8.23698711395264	-7.73341274261475	-0.0117190945893526	0.00970941036939621	-0.00197886489331722	-0.00295288790948689
1422	85.9198608398438	7.26296424865723	-7.9282169342041	-0.0126931173726916	-0.00555028254166245	-0.00327756232582033	-0.00490093370899558
1423	85.9198608398438	7.26296424865723	-7.6684775352478	-0.021459324285388	-0.00847235135734081	0.0106834331527352	-0.00360223650932312
1424	83.9718170166016	7.58763885498047	-7.53860807418823	-0.0318489037454128	-0.00165419070981443	0.00548864435404539	0.000293855206109583
1425	85.9198608398438	7.91231298446655	-7.73341274261475	-0.0100957229733467	0.000618529506027699	-0.000355493422830477	-0.00327756232582033
1426	85.9198608398438	7.91231298446655	-8.18795680999756	-0.00847235135734081	0.00451462110504508	-0.0026282137259841	-0.00522560812532902
1427	86.5692138671875	7.26296424865723	-7.6684775352478	0.0022419011220336	0.00126787810586393	0.000293855206109583	0.00483929552137852
1428	86.5692138671875	5.96426725387573	-7.53860807418823	-0.00327756232582033	-0.00425158534198999	0.00516396993771195	0.00938473641872406
1429	83.3224639892578	8.23698711395264	-7.6684775352478	-0.00555028254166245	-0.000680167751852423	-0.000355493422830477	-0.00132951640989631
1430	85.2705154418945	6.61361598968506	-7.34380340576172	-0.00230353930965066	0.00191722682211548	0.00256657530553639	-0.00230353930965066
1431	85.2705154418945	8.23698711395264	-7.47367286682129	0.00386527273803949	-0.00327756232582033	-0.0126931173726916	-0.00100484199356288
1432	86.5692138671875	7.26296424865723	-7.4087381362915	0.0217223595827818	0.00581331877037883	-0.00197886489331722	-3.08191010844894e-05
1433	85.2705154418945	7.58763885498047	-7.99315214157104	0.0149041991680861	-3.08191010844894e-05	-0.0113944197073579	0.00841071270406246
1434	84.6211624145508	8.23698711395264	-7.6684775352478	0.0116574559360743	0.00289124972186983	-0.00912170019000769	0.00841071270406246
1435	82.6731185913086	7.91231298446655	-7.6684775352478	0.000293855206109583	0.00321592413820326	-0.0143164889886975	-3.08191010844894e-05
1436	85.2705154418945	8.56166172027588	-7.6684775352478	0.00256657530553639	0.0103587592020631	-0.00555028254166245	-0.00977104809135199
1437	85.2705154418945	8.23698711395264	-7.6684775352478	0.00418994715437293	-3.08191010844894e-05	0.00159255252219737	0.00159255252219737
1438	85.9198608398438	7.91231298446655	-7.34380340576172	0.00126787810586393	0.00613799272105098	-0.00490093370899558	-3.08191010844894e-05
1439	87.2185592651367	6.28894138336182	-7.53860807418823	0.00711201597005129	-0.00522560812532902	0.00191722682211548	-0.00879702530801296
1440	83.9718170166016	8.56166172027588	-7.86328220367432	-0.00587495695799589	-0.0026282137259841	-0.00912170019000769	0.000618529506027699
1441	85.9198608398438	6.93829011917114	-7.47367286682129	0.00873538758605719	0.00483929552137852	-0.00197886489331722	-0.00100484199356288
1442	85.9198608398438	7.26296424865723	-7.73341274261475	-0.00327756232582033	0.000293855206109583	-0.00392691092565656	-0.00717365415766835
1443	85.2705154418945	8.23698711395264	-7.6684775352478	-0.0104203969240189	-0.00425158534198999	0.0100340843200684	-3.08191010844894e-05
1444	85.2705154418945	6.93829011917114	-7.6684775352478	-0.0110697457566857	-0.0130177913233638	0.00516396993771195	-0.00555028254166245
1445	85.9198608398438	7.58763885498047	-7.60354280471802	-0.0026282137259841	-0.00782300252467394	0.00159255252219737	-0.00100484199356288
1446	82.6731185913086	8.56166172027588	-8.05808639526367	-0.00587495695799589	0.00289124972186983	0.00646266713738441	-0.00230353930965066
1447	84.6211624145508	7.91231298446655	-8.12302207946777	0.00386527273803949	0.00678734155371785	0.00289124972186983	-0.00197886489331722
1448	87.8679046630859	6.61361598968506	-8.51263046264648	0.00938473641872406	0.0022419011220336	-0.00100484199356288	0.00548864435404539
1449	86.5692138671875	6.93829011917114	-7.73341274261475	0.0022419011220336	-0.00684897974133492	-0.00327756232582033	-0.000680167751852423
1450	85.2705154418945	7.58763885498047	-7.99315214157104	-3.08191010844894e-05	0.00289124972186983	-0.0126931173726916	0.00256657530553639
1451	84.6211624145508	6.61361598968506	-7.47367286682129	0.00354059832170606	0.0022419011220336	-0.00392691092565656	0.00516396993771195
1452	85.9198608398438	7.58763885498047	-7.73341274261475	-0.00684897974133492	0.0123068047687411	-0.0107450718060136	0.00548864435404539
1453	84.6211624145508	6.93829011917114	-8.18795680999756	0.0113327819854021	0.00581331877037883	-0.00652430532500148	0.00451462110504508
1454	86.5692138671875	6.93829011917114	-7.86328220367432	0.00289124972186983	0.00483929552137852	-0.0110697457566857	0.00808603875339031
1455	86.5692138671875	5.63959264755249	-7.60354280471802	-0.00619963090866804	-0.00425158534198999	-0.0110697457566857	-0.00197886489331722
1456	85.9198608398438	7.26296424865723	-7.79834747314453	0.0022419011220336	0.00711201597005129	-0.00165419070981443	-0.00230353930965066
1457	83.9718170166016	6.93829011917114	-7.6684775352478	-0.0143164889886975	0.00126787810586393	-0.00555028254166245	-0.00132951640989631
1458	85.9198608398438	6.93829011917114	-7.27886867523193	0.00159255252219737	-0.00165419070981443	0.000293855206109583	0.00678734155371785
1459	85.2705154418945	8.56166172027588	-7.73341274261475	0.000293855206109583	-0.00490093370899558	0.000293855206109583	-0.0104203969240189
1460	85.9198608398438	6.61361598968506	-7.53860807418823	0.0022419011220336	-0.00132951640989631	-0.00944637414067984	-0.00165419070981443
1461	85.9198608398438	7.91231298446655	-7.60354280471802	-0.000680167751852423	0.00354059832170606	-0.00490093370899558	-0.00392691092565656
1462	82.6731185913086	7.91231298446655	-7.53860807418823	-0.0100957229733467	0.00581331877037883	0.0132808275520802	-0.00295288790948689
1463	86.5692138671875	6.61361598968506	-7.47367286682129	-0.0159398596733809	-0.00912170019000769	0.0168522447347641	-0.00132951640989631
1464	87.2185592651367	7.26296424865723	-7.53860807418823	-0.0107450718060136	-0.00392691092565656	-0.000680167751852423	-0.0026282137259841
1465	86.5692138671875	7.26296424865723	-7.21393346786499	-0.00977104809135199	-0.00977104809135199	0.00256657530553639	-0.00555028254166245
1466	86.5692138671875	5.96426725387573	-7.53860807418823	0.00386527273803949	-0.00684897974133492	0.00516396993771195	-0.00360223650932312
1467	85.9198608398438	6.93829011917114	-7.27886867523193	-0.00814767740666866	-0.00100484199356288	0.00678734155371785	0.00743668992072344
1468	83.3224639892578	8.23698711395264	-7.4087381362915	-0.00684897974133492	-0.00360223650932312	-3.08191010844894e-05	0.00548864435404539
1469	85.2705154418945	8.88633632659912	-7.60354280471802	-0.00717365415766835	-3.08191010844894e-05	0.00613799272105098	-0.00360223650932312
1470	86.5692138671875	6.93829011917114	-7.53860807418823	-0.0026282137259841	0.000943203864153475	-0.0120437685400248	0.00191722682211548
1471	85.9198608398438	6.61361598968506	-7.60354280471802	-0.00684897974133492	-0.00392691092565656	-0.0026282137259841	-0.00100484199356288
1472	84.6211624145508	7.91231298446655	-7.08406400680542	0.00386527273803949	0.00159255252219737	-0.00490093370899558	0.00970941036939621
1473	85.2705154418945	6.93829011917114	-7.79834747314453	0.00418994715437293	0.00613799272105098	-0.0100957229733467	0.00906006153672934
1474	85.2705154418945	8.23698711395264	-7.86328220367432	0.00516396993771195	0.00483929552137852	-0.0156151866540313	0.00516396993771195
1475	83.9718170166016	7.91231298446655	-8.05808639526367	0.00613799272105098	0.00841071270406246	-0.00814767740666866	-0.00652430532500148
1476	84.6211624145508	8.23698711395264	-7.9282169342041	0.00873538758605719	0.00581331877037883	-0.00879702530801296	-0.000355493422830477
1477	85.2705154418945	6.61361598968506	-7.79834747314453	0.00354059832170606	-0.00944637414067984	-0.000680167751852423	0.00841071270406246
1478	86.5692138671875	6.61361598968506	-7.6684775352478	0.00418994715437293	0.00354059832170606	-0.00295288790948689	0.00159255252219737
1479	84.6211624145508	7.26296424865723	-7.47367286682129	-0.00847235135734081	0.00581331877037883	0.00191722682211548	0.00548864435404539
1480	85.2705154418945	7.58763885498047	-7.99315214157104	-0.00165419070981443	0.00126787810586393	-0.00749832857400179	-0.00165419070981443
1481	88.5172576904297	6.61361598968506	-8.05808639526367	0.00386527273803949	0.000618529506027699	-0.00197886489331722	-0.000355493422830477
1482	85.9198608398438	6.61361598968506	-7.9282169342041	-0.00100484199356288	-0.0026282137259841	0.00743668992072344	-0.00555028254166245
1483	86.5692138671875	7.26296424865723	-7.6684775352478	-0.0026282137259841	0.00159255252219737	0.00581331877037883	-0.00814767740666866
1484	83.9718170166016	8.23698711395264	-7.9282169342041	-0.0136671401560307	-0.00749832857400179	0.0106834331527352	0.000618529506027699
1485	85.2705154418945	8.23698711395264	-7.6684775352478	0.00191722682211548	-0.00132951640989631	0.00354059832170606	-0.0117190945893526
1486	84.6211624145508	7.91231298446655	-7.9282169342041	0.00548864435404539	-0.000680167751852423	-0.00684897974133492	-0.000355493422830477
1487	86.5692138671875	7.91231298446655	-7.79834747314453	0.000293855206109583	0.00418994715437293	-0.00100484199356288	0.00743668992072344
1488	87.8679046630859	5.31491851806641	-7.53860807418823	0.00321592413820326	-0.0104203969240189	0.0022419011220336	0.00938473641872406
1489	83.9718170166016	7.91231298446655	-7.73341274261475	-0.00684897974133492	0.00159255252219737	-0.00132951640989631	0.000293855206109583
1490	84.6211624145508	6.28894138336182	-7.47367286682129	-0.00619963090866804	-0.00392691092565656	-0.00782300252467394	-0.00132951640989631
1491	85.9198608398438	7.58763885498047	-7.34380340576172	0.00711201597005129	0.0100340843200684	-0.00230353930965066	0.0113327819854021
1492	87.2185592651367	6.61361598968506	-7.21393346786499	0.00841071270406246	0.000943203864153475	-0.00490093370899558	0.000618529506027699
1493	85.2705154418945	6.61361598968506	-7.34380340576172	0.0162028968334198	0.0136055024340749	-0.00457625929266214	0.0246444288641214
1494	87.2185592651367	5.96426725387573	-7.4087381362915	0.00711201597005129	0.00483929552137852	-0.0130177913233638	-0.00197886489331722
1495	83.9718170166016	5.96426725387573	-7.4087381362915	-0.0107450718060136	0.00906006153672934	-0.0256800893694162	-0.0113944197073579
1496	87.2185592651367	5.96426725387573	-7.27886867523193	0.00743668992072344	0.00386527273803949	-0.00782300252467394	-0.00490093370899558
1497	87.2185592651367	6.28894138336182	-7.60354280471802	0.00841071270406246	0.000293855206109583	-0.00652430532500148	0.00678734155371785
1498	85.2705154418945	6.61361598968506	-7.60354280471802	-0.00295288790948689	-0.00100484199356288	-0.00132951640989631	-0.00100484199356288
1499	84.6211624145508	6.28894138336182	-7.4087381362915	0.00646266713738441	-0.00749832857400179	0.00678734155371785	0.000293855206109583
1500	87.2185592651367	6.61361598968506	-7.53860807418823	-0.00847235135734081	-0.00165419070981443	-0.00652430532500148	-0.00490093370899558
1501	84.6211624145508	6.93829011917114	-7.86328220367432	-3.08191010844894e-05	0.00841071270406246	-0.00684897974133492	-0.00295288790948689
1502	86.5692138671875	7.26296424865723	-7.9282169342041	-0.0110697457566857	0.00970941036939621	0.000618529506027699	0.000943203864153475
1503	85.2705154418945	6.61361598968506	-7.9282169342041	-0.00717365415766835	-0.00619963090866804	0.0145795252174139	-0.00555028254166245
1504	87.2185592651367	5.31491851806641	-7.6684775352478	-0.0113944197073579	-0.0130177913233638	0.00354059832170606	-0.00587495695799589
1505	87.8679046630859	6.61361598968506	-7.4087381362915	-0.0107450718060136	-0.00327756232582033	0.00743668992072344	-0.00717365415766835
1506	85.2705154418945	6.28894138336182	-7.60354280471802	-0.0113944197073579	0.00906006153672934	0.0022419011220336	0.000293855206109583
1507	85.9198608398438	6.93829011917114	-7.99315214157104	0.000943203864153475	0.00516396993771195	-0.00912170019000769	0.00191722682211548
1508	85.2705154418945	7.26296424865723	-8.38276100158691	0.000618529506027699	0.00418994715437293	-0.00100484199356288	0.0022419011220336
1509	87.2185592651367	6.28894138336182	-7.73341274261475	-0.00165419070981443	0.00581331877037883	0.00354059832170606	0.00321592413820326
1510	85.2705154418945	5.96426725387573	-7.86328220367432	-0.00197886489331722	-0.0100957229733467	-0.00847235135734081	0.0022419011220336
1511	87.8679046630859	5.96426725387573	-7.60354280471802	-0.00165419070981443	0.013930176384747	-0.00749832857400179	0.00711201597005129
1512	83.3224639892578	7.58763885498047	-7.6684775352478	0.00841071270406246	0.013930176384747	0.000293855206109583	-0.00555028254166245
1513	87.2185592651367	5.96426725387573	-7.73341274261475	0.00938473641872406	0.012956153601408	-0.0123684434220195	0.012956153601408
1514	88.5172576904297	7.26296424865723	-8.31782627105713	0.000618529506027699	0.0126314787194133	-0.0107450718060136	0.00321592413820326
1515	86.5692138671875	7.58763885498047	-7.79834747314453	0.00191722682211548	0.00548864435404539	-0.0182125810533762	-0.00457625929266214
1516	85.2705154418945	6.93829011917114	-7.79834747314453	0.00873538758605719	0.011982130818069	-0.00814767740666866	-0.0026282137259841
1517	84.6211624145508	7.58763885498047	-7.47367286682129	-0.0123684434220195	0.00841071270406246	-0.0104203969240189	0.00418994715437293
1518	87.2185592651367	6.61361598968506	-7.14899873733521	-0.000680167751852423	0.0113327819854021	0.00451462110504508	-0.00100484199356288
1519	85.9198608398438	6.28894138336182	-7.14899873733521	-0.00100484199356288	-0.00100484199356288	-0.00197886489331722	-0.00392691092565656
1520	85.9198608398438	7.26296424865723	-7.53860807418823	-0.00457625929266214	0.00191722682211548	-0.0139918150380254	-0.00847235135734081
1521	87.2185592651367	4.99024438858032	-7.34380340576172	0.00451462110504508	-3.08191010844894e-05	0.000618529506027699	-0.0104203969240189
1522	85.2705154418945	7.58763885498047	-7.47367286682129	0.00159255252219737	-0.00132951640989631	0.00354059832170606	-0.000355493422830477
1523	84.6211624145508	5.96426725387573	-7.14899873733521	-0.00847235135734081	-0.00457625929266214	0.00483929552137852	-0.0107450718060136
1524	87.8679046630859	6.28894138336182	-7.6684775352478	-0.00847235135734081	-0.00555028254166245	0.0145795252174139	-0.00165419070981443
1525	87.2185592651367	6.93829011917114	-7.6684775352478	-0.0152905117720366	-0.00879702530801296	-0.00327756232582033	-0.00360223650932312
1526	87.2185592651367	6.28894138336182	-7.21393346786499	-0.00100484199356288	0.000943203864153475	-0.0026282137259841	-3.08191010844894e-05
1527	89.1666030883789	4.99024438858032	-7.6684775352478	-0.00327756232582033	-0.0100957229733467	-0.000680167751852423	0.00743668992072344
1528	84.6211624145508	7.58763885498047	-7.79834747314453	0.00354059832170606	-0.0107450718060136	0.0022419011220336	-0.00327756232582033
1529	85.9198608398438	7.26296424865723	-7.60354280471802	-0.00587495695799589	-0.0110697457566857	0.00548864435404539	0.00613799272105098
1530	87.2185592651367	6.28894138336182	-7.53860807418823	0.0149041991680861	-0.0100957229733467	-0.00782300252467394	-0.00100484199356288
1531	85.9198608398438	7.26296424865723	-7.73341274261475	0.0022419011220336	0.00548864435404539	0.00483929552137852	-0.00197886489331722
1532	87.2185592651367	5.31491851806641	-7.4087381362915	0.0217223595827818	-0.00425158534198999	0.0022419011220336	0.00970941036939621
1533	85.9198608398438	6.93829011917114	-7.86328220367432	0.0168522447347641	-0.00392691092565656	-0.0149658378213644	0.011982130818069
1534	83.9718170166016	6.93829011917114	-7.99315214157104	0.00483929552137852	0.00354059832170606	-0.00749832857400179	-0.00132951640989631
1535	87.8679046630859	6.61361598968506	-7.79834747314453	0.0106834331527352	0.00678734155371785	-0.017887907102704	0.00321592413820326
1536	86.5692138671875	6.28894138336182	-7.86328220367432	0.0191249661147594	0.00289124972186983	-0.00295288790948689	-0.00295288790948689
1537	87.2185592651367	6.28894138336182	-7.73341274261475	0.00873538758605719	-0.000355493422830477	-0.000355493422830477	-0.00847235135734081
1538	85.2705154418945	6.61361598968506	-7.60354280471802	0.000943203864153475	-0.0113944197073579	-0.00165419070981443	0.00354059832170606
1539	85.9198608398438	7.26296424865723	-7.6684775352478	-0.000355493422830477	0.000618529506027699	0.00191722682211548	-0.00522560812532902
1540	85.2705154418945	6.61361598968506	-7.79834747314453	-0.00165419070981443	-0.00100484199356288	-0.00619963090866804	0.000293855206109583
1541	85.2705154418945	7.91231298446655	-8.31782627105713	0.00159255252219737	0.00191722682211548	-0.00360223650932312	-0.00814767740666866
1542	87.8679046630859	5.96426725387573	-7.9282169342041	-0.00619963090866804	0.000293855206109583	0.000943203864153475	0.000618529506027699
1543	85.9198608398438	7.26296424865723	-7.6684775352478	-0.0156151866540313	-0.0370436906814575	0.01100810803473	-0.00327756232582033
1544	85.9198608398438	6.61361598968506	-8.05808639526367	-0.0117190945893526	-3.08191010844894e-05	0.00906006153672934	0.000293855206109583
1545	85.2705154418945	7.91231298446655	-7.47367286682129	-0.0250307414680719	-0.00230353930965066	-0.00425158534198999	-0.00132951640989631
1546	85.2705154418945	7.26296424865723	-7.47367286682129	-0.00230353930965066	0.00418994715437293	-0.00425158534198999	-0.000680167751852423
1547	87.2185592651367	7.26296424865723	-8.12302207946777	-0.00555028254166245	0.00873538758605719	-0.000680167751852423	-0.00132951640989631
1548	87.2185592651367	6.93829011917114	-7.60354280471802	-0.00165419070981443	0.00256657530553639	-0.000355493422830477	-0.000355493422830477
1549	85.2705154418945	5.63959264755249	-7.4087381362915	-0.000680167751852423	-0.00619963090866804	0.00289124972186983	0.000618529506027699
1550	88.5172576904297	5.96426725387573	-7.27886867523193	-0.00717365415766835	0.000943203864153475	-0.00555028254166245	-0.00587495695799589
1551	82.6731185913086	7.91231298446655	-7.34380340576172	0.00386527273803949	0.00191722682211548	-0.00587495695799589	-0.00912170019000769
1552	85.9198608398438	7.26296424865723	-7.34380340576172	0.00743668992072344	0.00678734155371785	-0.00295288790948689	0.00776136433705688
1553	89.1666030883789	6.28894138336182	-7.60354280471802	0.0106834331527352	0.00451462110504508	-0.0217839982360601	-0.000355493422830477
1554	87.8679046630859	5.96426725387573	-7.6684775352478	0.00516396993771195	0.00256657530553639	-0.00684897974133492	0.00159255252219737
1555	85.9198608398438	6.93829011917114	-7.86328220367432	-0.00619963090866804	0.00321592413820326	-0.00814767740666866	-0.00360223650932312
1556	84.6211624145508	7.58763885498047	-7.73341274261475	-0.00327756232582033	0.000943203864153475	-0.00782300252467394	-0.000355493422830477
1557	85.9198608398438	7.26296424865723	-7.79834747314453	-0.00425158534198999	-0.00327756232582033	0.00191722682211548	0.00321592413820326
1558	87.2185592651367	6.61361598968506	-7.73341274261475	-0.00490093370899558	-0.00360223650932312	-0.00944637414067984	0.00159255252219737
1559	87.8679046630859	5.96426725387573	-7.27886867523193	0.00126787810586393	0.00159255252219737	-0.00392691092565656	-0.00132951640989631
1560	86.5692138671875	5.96426725387573	-7.79834747314453	-0.0026282137259841	-0.00457625929266214	-0.0100957229733467	-0.000355493422830477
1561	87.8679046630859	6.93829011917114	-7.9282169342041	0.00581331877037883	0.00970941036939621	-0.00132951640989631	-0.00327756232582033
1562	82.6731185913086	7.58763885498047	-7.86328220367432	-0.00327756232582033	0.0022419011220336	0.0175015944987535	-0.00197886489331722
1563	85.9198608398438	7.26296424865723	-7.99315214157104	-0.0104203969240189	0.0022419011220336	0.00159255252219737	-0.00749832857400179
1564	85.9198608398438	7.26296424865723	-7.99315214157104	0.000618529506027699	-0.00912170019000769	0.00743668992072344	-0.00327756232582033
1565	85.9198608398438	6.61361598968506	-7.79834747314453	-0.00360223650932312	-0.00457625929266214	0.00548864435404539	-0.00392691092565656
1566	85.9198608398438	6.93829011917114	-7.60354280471802	-0.00392691092565656	-0.00392691092565656	-0.00165419070981443	-0.00360223650932312
1567	85.9198608398438	6.28894138336182	-7.47367286682129	-0.0100957229733467	-3.08191010844894e-05	0.000618529506027699	0.00418994715437293
1568	84.6211624145508	6.61361598968506	-7.73341274261475	0.000618529506027699	0.00743668992072344	0.00418994715437293	-0.000680167751852423
1569	85.9198608398438	6.93829011917114	-7.9282169342041	0.00191722682211548	0.00483929552137852	-3.08191010844894e-05	0.00418994715437293
1570	87.2185592651367	6.28894138336182	-7.73341274261475	0.00191722682211548	0.000618529506027699	-0.0126931173726916	0.000293855206109583
1571	85.2705154418945	6.93829011917114	-7.9282169342041	0.00289124972186983	-0.00457625929266214	-0.00392691092565656	-0.00749832857400179
1572	86.5692138671875	6.28894138336182	-7.27886867523193	0.00873538758605719	0.00938473641872406	-0.00912170019000769	0.00548864435404539
1573	85.9198608398438	6.93829011917114	-7.4087381362915	0.00451462110504508	0.00386527273803949	-0.0139918150380254	0.00159255252219737
1574	85.9198608398438	7.58763885498047	-7.99315214157104	0.0142548503354192	0.00906006153672934	-0.0117190945893526	0.000618529506027699
1575	85.2705154418945	7.26296424865723	-8.18795680999756	-0.00425158534198999	0.00646266713738441	-0.0100957229733467	-0.0026282137259841
1576	85.9198608398438	7.26296424865723	-8.05808639526367	0.0162028968334198	-0.00165419070981443	-0.00879702530801296	0.00289124972186983
1577	85.2705154418945	6.61361598968506	-7.6684775352478	0.00289124972186983	-0.00165419070981443	-0.00717365415766835	0.00159255252219737
1578	85.2705154418945	6.61361598968506	-7.47367286682129	-0.00360223650932312	-0.000355493422830477	0.00451462110504508	0.00418994715437293
1579	85.9198608398438	5.96426725387573	-7.21393346786499	-0.00165419070981443	-0.00165419070981443	-0.00879702530801296	0.00613799272105098
1580	85.2705154418945	6.93829011917114	-7.79834747314453	0.0155535480007529	-0.000680167751852423	-0.00392691092565656	-0.0104203969240189
1581	87.2185592651367	6.28894138336182	-7.60354280471802	0.00386527273803949	-0.00165419070981443	0.00321592413820326	-0.00425158534198999
1582	87.2185592651367	5.31491851806641	-7.47367286682129	-0.00782300252467394	-0.00555028254166245	0.0103587592020631	-0.00652430532500148
1583	85.9198608398438	6.93829011917114	-7.99315214157104	-0.00684897974133492	-0.00490093370899558	0.011982130818069	-0.00782300252467394
1584	82.6731185913086	8.23698711395264	-7.9282169342041	-0.0247060675173998	-0.00749832857400179	0.00711201597005129	-0.0026282137259841
1585	85.2705154418945	7.26296424865723	-7.34380340576172	-0.00977104809135199	0.000293855206109583	0.00938473641872406	-0.00587495695799589
1586	85.9198608398438	7.26296424865723	-7.47367286682129	0.00354059832170606	-0.00132951640989631	-0.0133424662053585	-0.00295288790948689
1587	85.2705154418945	6.93829011917114	-7.60354280471802	-0.00100484199356288	0.00451462110504508	0.00354059832170606	0.00354059832170606
1588	85.9198608398438	6.28894138336182	-7.9282169342041	-0.00944637414067984	-0.0130177913233638	0.00711201597005129	0.00776136433705688
1589	87.8679046630859	5.96426725387573	-7.60354280471802	-0.00977104809135199	-0.00100484199356288	-0.00587495695799589	0.00776136433705688
1590	84.6211624145508	7.26296424865723	-7.79834747314453	-0.00587495695799589	-0.00490093370899558	-0.00684897974133492	-0.00425158534198999
1591	87.2185592651367	6.28894138336182	-7.6684775352478	0.000943203864153475	-0.00100484199356288	-0.00717365415766835	-0.00295288790948689
1592	86.5692138671875	6.61361598968506	-7.53860807418823	0.0168522447347641	0.00743668992072344	-0.00587495695799589	0.00841071270406246
1593	85.2705154418945	5.96426725387573	-7.21393346786499	0.0188002903014421	-0.00230353930965066	-0.0139918150380254	0.00808603875339031
1594	86.5692138671875	6.61361598968506	-7.21393346786499	0.0175015944987535	0.00776136433705688	-0.0117190945893526	-0.00522560812532902
1595	83.9718170166016	6.28894138336182	-7.53860807418823	0.00451462110504508	0.00678734155371785	-0.0130177913233638	0.0103587592020631
1596	88.5172576904297	5.96426725387573	-7.6684775352478	0.0223717093467712	0.00289124972186983	-0.00944637414067984	-0.00165419070981443
1597	85.2705154418945	7.26296424865723	-7.73341274261475	0.00548864435404539	0.00386527273803949	0.000943203864153475	0.00483929552137852
1598	84.6211624145508	7.58763885498047	-7.73341274261475	0.000943203864153475	0.00711201597005129	-0.000680167751852423	0.000293855206109583
1599	87.8679046630859	5.31491851806641	-7.34380340576172	0.00516396993771195	-0.00295288790948689	-0.00230353930965066	0.00581331877037883
1600	83.9718170166016	7.58763885498047	-7.4087381362915	-0.0107450718060136	-0.00132951640989631	-0.00912170019000769	-0.000355493422830477
1601	85.2705154418945	6.61361598968506	-7.6684775352478	0.0103587592020631	0.0100340843200684	-0.00652430532500148	0.000943203864153475
1602	88.5172576904297	6.28894138336182	-8.25289154052734	-0.00100484199356288	0.00321592413820326	0.00354059832170606	0.00256657530553639
1603	85.9198608398438	6.61361598968506	-7.9282169342041	-0.00749832857400179	-0.00522560812532902	0.00906006153672934	-0.0139918150380254
1604	86.5692138671875	5.63959264755249	-7.73341274261475	-0.0107450718060136	-0.0104203969240189	0.0116574559360743	0.00321592413820326
1605	86.5692138671875	6.28894138336182	-7.73341274261475	-0.0139918150380254	-0.00490093370899558	-0.00684897974133492	0.00126787810586393
1606	83.3224639892578	6.28894138336182	-7.79834747314453	-0.00327756232582033	0.00581331877037883	-0.00587495695799589	-0.00165419070981443
1607	85.9198608398438	6.61361598968506	-7.21393346786499	0.00126787810586393	0.00808603875339031	0.00678734155371785	0.00451462110504508
1608	84.6211624145508	6.93829011917114	-7.60354280471802	0.0022419011220336	0.00451462110504508	-0.0026282137259841	0.00354059832170606
1609	85.9198608398438	7.26296424865723	-7.86328220367432	0.000293855206109583	0.000943203864153475	0.00613799272105098	0.00483929552137852
1610	86.5692138671875	5.96426725387573	-7.47367286682129	0.00321592413820326	-0.00879702530801296	-0.00684897974133492	-0.000355493422830477
1611	83.9718170166016	7.26296424865723	-7.6684775352478	0.000618529506027699	0.00711201597005129	-0.00457625929266214	-0.000680167751852423
1612	85.9198608398438	7.91231298446655	-7.73341274261475	0.000618529506027699	0.00711201597005129	-0.0120437685400248	0.0142548503354192
1613	85.2705154418945	7.58763885498047	-7.73341274261475	0.00678734155371785	0.00646266713738441	-0.0123684434220195	0.0022419011220336
1614	85.9198608398438	6.61361598968506	-7.34380340576172	0.0175015944987535	0.0162028968334198	-0.0139918150380254	0.00548864435404539
1615	86.5692138671875	5.63959264755249	-7.4087381362915	0.0149041991680861	0.00548864435404539	-0.0113944197073579	-0.00295288790948689
1616	84.6211624145508	7.58763885498047	-7.73341274261475	0.00743668992072344	0.00808603875339031	-0.00619963090866804	-0.00392691092565656
1617	82.6731185913086	8.23698711395264	-7.79834747314453	-0.00295288790948689	0.00516396993771195	0.00613799272105098	0.00126787810586393
1618	85.9198608398438	6.93829011917114	-7.60354280471802	-0.00425158534198999	0.00386527273803949	-0.00749832857400179	-0.00912170019000769
1619	85.9198608398438	6.93829011917114	-7.6684775352478	-0.00912170019000769	0.000943203864153475	0.00451462110504508	-0.00132951640989631
1620	86.5692138671875	7.91231298446655	-7.60354280471802	0.00126787810586393	0.00386527273803949	0.000618529506027699	0.00191722682211548
1621	86.5692138671875	5.31491851806641	-7.01912927627563	-0.00749832857400179	0.00191722682211548	-0.00522560812532902	0.000618529506027699
1622	85.2705154418945	6.28894138336182	-7.53860807418823	-0.0120437685400248	-0.00587495695799589	0.0113327819854021	0.00354059832170606
1623	85.2705154418945	6.93829011917114	-7.47367286682129	-0.0195112787187099	0.00289124972186983	0.0132808275520802	0.00516396993771195
1624	83.9718170166016	7.91231298446655	-7.9282169342041	-0.0136671401560307	-0.0110697457566857	0.00970941036939621	-3.08191010844894e-05
1625	85.9198608398438	7.26296424865723	-7.79834747314453	-0.0195112787187099	0.00581331877037883	-0.00197886489331722	0.00126787810586393
1626	85.2705154418945	6.61361598968506	-7.6684775352478	-0.00522560812532902	0.000618529506027699	-0.00230353930965066	-0.0100957229733467
1627	84.6211624145508	7.58763885498047	-7.53860807418823	-0.00684897974133492	0.0022419011220336	-0.000355493422830477	0.00646266713738441
1628	82.0237731933594	6.93829011917114	-7.6684775352478	-0.0152905117720366	-0.00457625929266214	-0.00230353930965066	0.00451462110504508
1629	86.5692138671875	5.96426725387573	-7.79834747314453	-0.00197886489331722	0.00354059832170606	-0.00684897974133492	0.00613799272105098
1630	84.6211624145508	7.91231298446655	-8.38276100158691	0.00451462110504508	0.00126787810586393	-0.00652430532500148	-0.00652430532500148
1631	85.9198608398438	5.96426725387573	-7.73341274261475	0.00906006153672934	0.00159255252219737	-0.00749832857400179	-0.00100484199356288
1632	85.2705154418945	5.63959264755249	-7.9282169342041	0.00483929552137852	0.00516396993771195	-0.000355493422830477	0.00386527273803949
1633	85.9198608398438	6.93829011917114	-7.73341274261475	0.00386527273803949	0.0022419011220336	-0.0149658378213644	0.01100810803473
1634	85.2705154418945	6.28894138336182	-7.53860807418823	0.01100810803473	0.011982130818069	-0.00197886489331722	0.0142548503354192
1635	88.5172576904297	6.28894138336182	-7.60354280471802	0.0103587592020631	0.00321592413820326	-0.0152905117720366	-0.0026282137259841
1636	86.5692138671875	6.61361598968506	-7.79834747314453	0.0106834331527352	0.00808603875339031	-0.00749832857400179	-0.00619963090866804
1637	85.2705154418945	5.96426725387573	-8.05808639526367	0.0142548503354192	-0.00100484199356288	-0.00619963090866804	0.00776136433705688
1638	85.2705154418945	7.58763885498047	-8.05808639526367	0.0113327819854021	0.000293855206109583	-0.00814767740666866	0.00646266713738441
1639	84.6211624145508	6.28894138336182	-7.6684775352478	0.011982130818069	0.00256657530553639	0.000293855206109583	-0.00132951640989631
1640	84.6211624145508	7.58763885498047	-7.73341274261475	0.00970941036939621	0.00126787810586393	-0.00490093370899558	-0.00165419070981443
1641	84.6211624145508	7.26296424865723	-7.79834747314453	0.020423661917448	-0.00457625929266214	-0.00327756232582033	-0.00230353930965066
1642	87.2185592651367	6.93829011917114	-7.34380340576172	-0.0026282137259841	0.00418994715437293	0.011982130818069	-0.000680167751852423
1643	84.6211624145508	6.61361598968506	-7.79834747314453	-0.00977104809135199	-0.00847235135734081	0.0152288740500808	-0.00327756232582033
1644	85.9198608398438	5.96426725387573	-7.53860807418823	-0.00165419070981443	-0.00587495695799589	0.00451462110504508	-0.0026282137259841
1645	85.9198608398438	6.28894138336182	-7.60354280471802	-0.00814767740666866	0.0022419011220336	-0.0026282137259841	-0.00490093370899558
1646	86.5692138671875	6.93829011917114	-7.6684775352478	0.00678734155371785	0.00646266713738441	-0.00392691092565656	-0.00684897974133492
1647	86.5692138671875	6.28894138336182	-7.47367286682129	-3.08191010844894e-05	0.00776136433705688	-0.00165419070981443	0.00581331877037883
1648	84.6211624145508	5.31491851806641	-7.27886867523193	-0.00327756232582033	-0.00977104809135199	-0.0126931173726916	0.00191722682211548
1649	83.9718170166016	7.26296424865723	-7.47367286682129	-0.00425158534198999	-3.08191010844894e-05	-0.00327756232582033	-0.00977104809135199
1650	84.6211624145508	6.61361598968506	-7.6684775352478	-0.0149658378213644	0.00354059832170606	-0.0113944197073579	-3.08191010844894e-05
1651	85.9198608398438	7.26296424865723	-7.53860807418823	-0.00490093370899558	0.00451462110504508	-0.00652430532500148	-0.000355493422830477
1652	87.2185592651367	6.28894138336182	-7.79834747314453	-0.00912170019000769	0.00451462110504508	-0.00197886489331722	0.00289124972186983
1653	85.2705154418945	7.58763885498047	-7.79834747314453	0.00418994715437293	-0.00295288790948689	-0.00360223650932312	0.00548864435404539
1654	85.2705154418945	5.96426725387573	-7.47367286682129	-0.0136671401560307	-0.00684897974133492	-0.00555028254166245	-0.000355493422830477
1655	85.2705154418945	7.26296424865723	-7.53860807418823	0.00711201597005129	-0.00100484199356288	-0.0159398596733809	0.00126787810586393
1656	82.6731185913086	7.91231298446655	-7.47367286682129	-0.00522560812532902	-0.00392691092565656	-0.00425158534198999	-0.00165419070981443
1657	86.5692138671875	5.96426725387573	-8.05808639526367	0.00483929552137852	-0.00490093370899558	0.00483929552137852	0.00256657530553639
1658	87.8679046630859	6.28894138336182	-8.12302207946777	-0.00230353930965066	-0.00392691092565656	-0.00782300252467394	0.00256657530553639
1659	84.6211624145508	6.93829011917114	-8.05808639526367	0.00126787810586393	-0.00749832857400179	-3.08191010844894e-05	0.00418994715437293
1660	87.2185592651367	5.63959264755249	-7.73341274261475	-0.00132951640989631	-0.00392691092565656	0.00354059832170606	-0.00652430532500148
1661	86.5692138671875	6.28894138336182	-7.6684775352478	-0.0130177913233638	-0.00165419070981443	-3.08191010844894e-05	-0.00749832857400179
1662	85.2705154418945	6.61361598968506	-7.53860807418823	-0.0130177913233638	-3.08191010844894e-05	0.0155535480007529	-0.00360223650932312
1663	86.5692138671875	5.96426725387573	-7.73341274261475	-0.0149658378213644	0.00548864435404539	0.0116574559360743	0.000943203864153475
1664	85.2705154418945	7.26296424865723	-8.12302207946777	-0.0247060675173998	-0.0110697457566857	0.00451462110504508	-0.00360223650932312
1665	85.9198608398438	5.63959264755249	-8.25289154052734	-0.0185372550040483	-0.0110697457566857	0.00354059832170606	-0.00944637414067984
1666	84.6211624145508	7.26296424865723	-8.05808639526367	-0.00652430532500148	0.0022419011220336	-0.00847235135734081	-0.000355493422830477
1667	82.6731185913086	6.93829011917114	-7.9282169342041	-0.0159398596733809	0.00906006153672934	-0.000355493422830477	0.00451462110504508
1668	87.8679046630859	6.28894138336182	-7.86328220367432	-0.00749832857400179	-0.00100484199356288	-0.00230353930965066	0.000943203864153475
1669	87.2185592651367	6.28894138336182	-7.73341274261475	-0.0026282137259841	-0.00619963090866804	-0.000355493422830477	-0.00490093370899558
1670	85.9198608398438	6.61361598968506	-7.73341274261475	0.000293855206109583	-0.00327756232582033	-0.00814767740666866	-3.08191010844894e-05
1671	87.2185592651367	4.66556978225708	-7.86328220367432	0.00483929552137852	-0.0026282137259841	-0.0123684434220195	-0.0026282137259841
1672	83.9718170166016	7.26296424865723	-7.99315214157104	-0.00132951640989631	0.00678734155371785	-0.00360223650932312	0.0145795252174139
1673	85.9198608398438	5.31491851806641	-7.60354280471802	0.0155535480007529	0.00678734155371785	-0.00749832857400179	0.0282158460468054
1674	87.2185592651367	5.63959264755249	-7.34380340576172	0.0123068047687411	-0.00132951640989631	-0.00912170019000769	0.00256657530553639
1675	87.8679046630859	5.31491851806641	-7.47367286682129	0.0168522447347641	0.01100810803473	-0.0113944197073579	-0.00425158534198999
1676	87.2185592651367	4.66556978225708	-7.21393346786499	0.0116574559360743	-0.0026282137259841	-0.00425158534198999	-0.000355493422830477
1677	85.2705154418945	6.61361598968506	-7.01912927627563	0.0149041991680861	0.00354059832170606	-0.00425158534198999	0.00613799272105098
1678	83.3224639892578	6.61361598968506	-7.9282169342041	-0.00782300252467394	0.00126787810586393	0.00678734155371785	0.00386527273803949
1679	86.5692138671875	5.96426725387573	-7.53860807418823	0.00938473641872406	-0.000680167751852423	0.0022419011220336	-0.00165419070981443
1680	85.2705154418945	6.61361598968506	-8.05808639526367	0.00646266713738441	0.00548864435404539	-0.00782300252467394	-0.0026282137259841
1681	87.2185592651367	6.61361598968506	-7.79834747314453	-0.00327756232582033	0.00191722682211548	-0.00132951640989631	-0.00717365415766835
1682	87.2185592651367	4.99024438858032	-7.53860807418823	0.00451462110504508	-0.00684897974133492	0.00808603875339031	-0.0123684434220195
1683	85.2705154418945	6.61361598968506	-7.34380340576172	-0.00425158534198999	-0.00425158534198999	0.00386527273803949	-0.00652430532500148
1684	83.9718170166016	5.63959264755249	-7.47367286682129	-0.0201606266200542	-0.00749832857400179	-0.00165419070981443	-0.00977104809135199
1685	86.5692138671875	5.31491851806641	-7.6684775352478	-0.0136671401560307	0.00191722682211548	0.01100810803473	-0.00944637414067984
1686	87.8679046630859	5.31491851806641	-7.86328220367432	-0.00782300252467394	-0.00132951640989631	-0.00782300252467394	-0.00392691092565656
1687	87.2185592651367	5.31491851806641	-7.73341274261475	-0.00587495695799589	0.00516396993771195	-0.00587495695799589	0.00321592413820326
1688	85.9198608398438	5.96426725387573	-7.60354280471802	-0.00555028254166245	0.00159255252219737	0.00159255252219737	0.00386527273803949
1689	84.6211624145508	6.93829011917114	-7.79834747314453	-0.0208099745213985	-0.00425158534198999	-0.00392691092565656	0.000618529506027699
1690	85.9198608398438	5.31491851806641	-7.27886867523193	-0.0117190945893526	0.00548864435404539	-0.0139918150380254	-0.00425158534198999
1691	85.9198608398438	6.61361598968506	-8.12302207946777	-0.00490093370899558	0.01100810803473	-0.00717365415766835	-0.00100484199356288
1692	86.5692138671875	5.96426725387573	-7.79834747314453	0.00386527273803949	0.00938473641872406	-0.0126931173726916	0.000943203864153475
1693	85.2705154418945	5.63959264755249	-8.05808639526367	0.00646266713738441	-0.00295288790948689	-0.0130177913233638	0.0100340843200684
1694	86.5692138671875	6.93829011917114	-7.99315214157104	-0.00619963090866804	0.00581331877037883	-0.0156151866540313	0.00483929552137852
1695	82.0237731933594	7.26296424865723	-8.05808639526367	-0.00619963090866804	0.0116574559360743	-0.0113944197073579	-0.00522560812532902
1696	84.6211624145508	6.93829011917114	-8.12302207946777	0.00483929552137852	0.011982130818069	-0.000680167751852423	-0.00587495695799589
1697	87.8679046630859	5.96426725387573	-7.73341274261475	0.0116574559360743	0.0103587592020631	-0.00652430532500148	-0.00230353930965066
1698	86.5692138671875	5.63959264755249	-7.73341274261475	0.00126787810586393	0.000943203864153475	-0.00197886489331722	-0.00132951640989631
1699	84.6211624145508	6.28894138336182	-8.18795680999756	0.00418994715437293	-0.00165419070981443	-0.00230353930965066	-0.00230353930965066
1700	86.5692138671875	5.63959264755249	-7.53860807418823	0.00354059832170606	0.0103587592020631	0.00256657530553639	-0.00425158534198999
1701	85.9198608398438	5.63959264755249	-7.4087381362915	0.000618529506027699	0.000618529506027699	-0.0100957229733467	-0.00100484199356288
1702	85.2705154418945	7.58763885498047	-7.73341274261475	0.00483929552137852	0.00159255252219737	0.00354059832170606	-0.00522560812532902
1703	86.5692138671875	5.96426725387573	-7.27886867523193	-0.00360223650932312	0.00354059832170606	0.011982130818069	0.000618529506027699
1704	87.8679046630859	5.63959264755249	-7.4087381362915	-0.000680167751852423	-0.0107450718060136	0.00711201597005129	-0.00847235135734081
1705	85.2705154418945	6.93829011917114	-7.79834747314453	-0.0026282137259841	-0.00522560812532902	0.00126787810586393	-0.00327756232582033
1706	83.3224639892578	6.93829011917114	-7.08406400680542	-0.00197886489331722	-0.00197886489331722	0.00126787810586393	-0.00230353930965066
1707	85.9198608398438	6.61361598968506	-7.08406400680542	0.00906006153672934	0.00873538758605719	-0.000680167751852423	0.00321592413820326
1708	87.8679046630859	5.96426725387573	-7.01912927627563	-0.00392691092565656	0.00711201597005129	-0.00295288790948689	0.000618529506027699
1709	85.9198608398438	6.28894138336182	-6.62951993942261	-0.00425158534198999	-0.00100484199356288	-0.00684897974133492	-0.0026282137259841
1710	85.2705154418945	6.28894138336182	-7.27886867523193	0.0142548503354192	-0.0026282137259841	-0.00749832857400179	-0.00555028254166245
1711	87.8679046630859	6.28894138336182	-7.01912927627563	0.00711201597005129	0.0022419011220336	0.000618529506027699	-0.00619963090866804
1712	82.0237731933594	7.91231298446655	-7.60354280471802	0.00289124972186983	0.00678734155371785	-0.00749832857400179	0.00256657530553639
1713	87.2185592651367	6.28894138336182	-7.60354280471802	-0.00457625929266214	0.01100810803473	-0.00749832857400179	0.00321592413820326
1714	87.8679046630859	6.28894138336182	-7.79834747314453	0.0191249661147594	-0.000355493422830477	-0.00522560812532902	-0.00197886489331722
1715	86.5692138671875	5.96426725387573	-7.27886867523193	0.0207483377307653	-3.08191010844894e-05	-0.0104203969240189	-0.00555028254166245
1716	87.2185592651367	5.31491851806641	-7.34380340576172	0.000618529506027699	-0.00522560812532902	-0.000355493422830477	-0.000680167751852423
1717	83.9718170166016	7.26296424865723	-7.34380340576172	-0.00522560812532902	0.00159255252219737	-0.00457625929266214	0.00808603875339031
1718	85.2705154418945	7.58763885498047	-7.79834747314453	-0.0120437685400248	-3.08191010844894e-05	0.00483929552137852	-0.00100484199356288
1719	87.2185592651367	6.61361598968506	-7.99315214157104	-0.00587495695799589	-0.00360223650932312	0.00321592413820326	-0.00165419070981443
1720	85.2705154418945	6.93829011917114	-8.12302207946777	-0.00295288790948689	0.00613799272105098	-0.00587495695799589	-0.0110697457566857
1721	86.5692138671875	5.96426725387573	-8.12302207946777	0.000943203864153475	-0.0110697457566857	0.00776136433705688	-0.00944637414067984
1722	87.2185592651367	6.61361598968506	-7.79834747314453	-0.00425158534198999	0.000618529506027699	0.00711201597005129	-0.00327756232582033
1723	82.6731185913086	6.93829011917114	-7.73341274261475	-0.00717365415766835	-0.0117190945893526	0.0152288740500808	-0.00425158534198999
1724	86.5692138671875	6.28894138336182	-7.34380340576172	-0.00295288790948689	-0.00717365415766835	0.0116574559360743	-0.0026282137259841
1725	86.5692138671875	6.61361598968506	-7.9282169342041	0.000618529506027699	-0.00555028254166245	0.00711201597005129	-0.00555028254166245
1726	85.9198608398438	5.31491851806641	-7.73341274261475	0.00126787810586393	0.00548864435404539	-0.00100484199356288	-0.00490093370899558
1727	87.2185592651367	5.63959264755249	-7.86328220367432	0.00256657530553639	-0.00230353930965066	-0.00132951640989631	-0.000680167751852423
1728	84.6211624145508	6.61361598968506	-7.73341274261475	0.00159255252219737	-3.08191010844894e-05	0.00256657530553639	-0.00425158534198999
1729	85.9198608398438	7.58763885498047	-7.60354280471802	-0.0136671401560307	-0.0107450718060136	-0.00327756232582033	-0.00619963090866804
1730	85.9198608398438	7.26296424865723	-7.53860807418823	-0.00490093370899558	-3.08191010844894e-05	-0.00360223650932312	-0.00457625929266214
1731	86.5692138671875	5.96426725387573	-7.14899873733521	-0.000355493422830477	0.00678734155371785	-0.00360223650932312	-0.00782300252467394
1732	85.9198608398438	5.96426725387573	-7.6684775352478	-0.00327756232582033	-0.00555028254166245	-0.0110697457566857	0.00191722682211548
1733	87.2185592651367	6.61361598968506	-7.53860807418823	0.00581331877037883	0.00678734155371785	-0.00425158534198999	0.000943203864153475
1734	82.6731185913086	7.58763885498047	-7.6684775352478	-0.00619963090866804	0.00743668992072344	-0.0123684434220195	-0.00392691092565656
1735	87.2185592651367	6.93829011917114	-7.47367286682129	-0.00295288790948689	0.00483929552137852	-0.0123684434220195	-0.00197886489331722
1736	87.2185592651367	6.28894138336182	-7.34380340576172	0.00386527273803949	0.00711201597005129	-0.0104203969240189	0.000293855206109583
1737	89.1666030883789	6.28894138336182	-7.01912927627563	0.000943203864153475	0.000293855206109583	-0.000355493422830477	-0.00652430532500148
1738	84.6211624145508	7.26296424865723	-7.14899873733521	0.000943203864153475	-0.00425158534198999	0.00256657530553639	0.00191722682211548
1739	85.2705154418945	7.26296424865723	-7.27886867523193	-0.0149658378213644	0.000293855206109583	0.00386527273803949	0.00289124972186983
1740	85.9198608398438	6.61361598968506	-7.34380340576172	0.00548864435404539	0.00159255252219737	-0.00912170019000769	0.00191722682211548
1741	86.5692138671875	7.26296424865723	-7.34380340576172	0.00418994715437293	0.00516396993771195	-0.00749832857400179	0.00451462110504508
1742	85.9198608398438	7.26296424865723	-7.47367286682129	-0.00555028254166245	-0.00132951640989631	0.00678734155371785	-0.00392691092565656
1743	85.9198608398438	6.28894138336182	-7.21393346786499	-0.00749832857400179	-0.0211346503347158	0.0113327819854021	0.00321592413820326
1744	85.9198608398438	6.93829011917114	-7.14899873733521	-0.00555028254166245	-0.00425158534198999	0.0126314787194133	-0.00619963090866804
1745	84.6211624145508	6.93829011917114	-7.21393346786499	-0.0123684434220195	-0.0104203969240189	0.0171769186854362	0.00256657530553639
1746	85.9198608398438	6.61361598968506	-7.34380340576172	0.0022419011220336	0.00678734155371785	-0.00522560812532902	0.00970941036939621
1747	85.2705154418945	7.26296424865723	-8.18795680999756	-0.000355493422830477	0.00159255252219737	0.000618529506027699	0.00938473641872406
1748	85.2705154418945	7.91231298446655	-7.99315214157104	0.0022419011220336	-0.00425158534198999	-3.08191010844894e-05	0.00970941036939621
1749	86.5692138671875	6.61361598968506	-7.79834747314453	-0.00100484199356288	-0.00230353930965066	0.00354059832170606	0.00646266713738441
1750	83.9718170166016	7.91231298446655	-7.9282169342041	-0.0100957229733467	0.00354059832170606	-0.00912170019000769	0.0022419011220336
1751	85.9198608398438	6.93829011917114	-7.6684775352478	-0.00295288790948689	0.000618529506027699	-0.00619963090866804	0.00451462110504508
1752	85.2705154418945	8.23698711395264	-7.86328220367432	0.00938473641872406	0.00678734155371785	-0.0100957229733467	0.0126314787194133
1753	87.2185592651367	6.93829011917114	-7.73341274261475	0.0149041991680861	0.00581331877037883	-0.00652430532500148	0.0132808275520802
1754	86.5692138671875	5.63959264755249	-7.9282169342041	0.0022419011220336	-0.000355493422830477	-0.0104203969240189	0.00451462110504508
1755	86.5692138671875	6.93829011917114	-7.86328220367432	0.00451462110504508	0.00451462110504508	-0.00619963090866804	-0.000355493422830477
1756	85.9198608398438	6.61361598968506	-7.6684775352478	0.0022419011220336	0.00613799272105098	-0.00619963090866804	-0.000680167751852423
1757	86.5692138671875	6.93829011917114	-7.86328220367432	0.00711201597005129	0.00321592413820326	-0.00165419070981443	-0.0026282137259841
1758	85.2705154418945	8.56166172027588	-8.05808639526367	0.00516396993771195	0.000618529506027699	0.000293855206109583	0.00581331877037883
1759	86.5692138671875	6.93829011917114	-7.08406400680542	-0.00619963090866804	0.00386527273803949	-0.00360223650932312	0.0022419011220336
1760	85.9198608398438	6.61361598968506	-7.73341274261475	-0.00652430532500148	-0.00132951640989631	-0.00100484199356288	-0.00944637414067984
1761	85.2705154418945	7.26296424865723	-7.6684775352478	-0.0100957229733467	0.00483929552137852	-0.00555028254166245	-0.0100957229733467
1762	83.3224639892578	8.23698711395264	-7.79834747314453	-0.0156151866540313	0.00646266713738441	0.0116574559360743	-3.08191010844894e-05
1763	87.2185592651367	6.93829011917114	-7.4087381362915	-0.0191866029053926	0.000293855206109583	0.00483929552137852	-0.0110697457566857
1764	86.5692138671875	7.26296424865723	-7.4087381362915	-0.0185372550040483	-0.000680167751852423	0.00289124972186983	-0.00717365415766835
1765	86.5692138671875	6.28894138336182	-7.4087381362915	-0.0162645354866982	-0.00425158534198999	0.00354059832170606	-0.00295288790948689
1766	86.5692138671875	6.61361598968506	-7.14899873733521	0.0022419011220336	0.0123068047687411	-0.00165419070981443	-0.00717365415766835
1767	83.9718170166016	6.93829011917114	-7.27886867523193	-0.0165892094373703	-0.00522560812532902	0.00581331877037883	0.00711201597005129
1768	86.5692138671875	6.93829011917114	-7.4087381362915	-0.00425158534198999	0.012956153601408	0.00418994715437293	0.00678734155371785
1769	84.6211624145508	7.58763885498047	-7.9282169342041	-0.0146411629393697	-0.000355493422830477	-0.0126931173726916	0.00256657530553639
1770	87.2185592651367	6.61361598968506	-7.53860807418823	-0.00165419070981443	0.00548864435404539	-0.0172385573387146	-0.00230353930965066
1771	85.2705154418945	7.58763885498047	-7.4087381362915	0.000943203864153475	0.00256657530553639	-0.00132951640989631	0.00581331877037883
1772	85.2705154418945	8.23698711395264	-7.47367286682129	-0.00847235135734081	0.01847561635077	-0.0152905117720366	0.00873538758605719
1773	85.9198608398438	6.93829011917114	-7.21393346786499	0.0136055024340749	0.00678734155371785	-0.0149658378213644	0.0171769186854362
1774	87.2185592651367	7.26296424865723	-7.73341274261475	0.011982130818069	0.00970941036939621	-0.0139918150380254	0.00386527273803949
1775	86.5692138671875	6.93829011917114	-7.60354280471802	0.00256657530553639	0.0103587592020631	-0.0113944197073579	0.00289124972186983
1776	87.8679046630859	5.96426725387573	-7.47367286682129	0.0100340843200684	0.000293855206109583	-0.00587495695799589	-3.08191010844894e-05
1777	85.2705154418945	7.58763885498047	-7.6684775352478	0.00354059832170606	0.000293855206109583	-0.00847235135734081	-0.00879702530801296
1778	82.0237731933594	7.91231298446655	-7.6684775352478	0.0152288740500808	0.000293855206109583	-0.00230353930965066	0.00808603875339031
1779	87.2185592651367	6.28894138336182	-7.14899873733521	0.00418994715437293	0.00256657530553639	-0.00652430532500148	0.00126787810586393
1780	85.2705154418945	7.58763885498047	-7.9282169342041	0.00743668992072344	0.00418994715437293	-0.0123684434220195	-0.00425158534198999
1781	85.2705154418945	7.26296424865723	-7.86328220367432	0.000618529506027699	-0.00165419070981443	0.000293855206109583	-0.00327756232582033
1782	85.9198608398438	4.99024438858032	-7.73341274261475	0.00191722682211548	-0.0130177913233638	0.00711201597005129	-0.00295288790948689
1783	85.2705154418945	6.93829011917114	-7.9282169342041	-0.00814767740666866	-0.00717365415766835	0.0171769186854362	-0.00684897974133492
1784	82.6731185913086	7.58763885498047	-7.9282169342041	-0.0149658378213644	-0.0165892094373703	0.0022419011220336	0.00581331877037883
1785	86.5692138671875	7.26296424865723	-7.73341274261475	-0.00360223650932312	-0.00912170019000769	-0.000680167751852423	-3.08191010844894e-05
1786	86.5692138671875	7.26296424865723	-7.47367286682129	-0.000680167751852423	0.00581331877037883	0.00321592413820326	-0.00197886489331722
1787	84.6211624145508	6.93829011917114	-8.12302207946777	-0.00295288790948689	-0.00490093370899558	-3.08191010844894e-05	0.00743668992072344
1788	84.6211624145508	7.58763885498047	-8.05808639526367	-0.00197886489331722	-0.00392691092565656	0.00743668992072344	0.00321592413820326
1789	85.2705154418945	5.96426725387573	-7.73341274261475	-0.0113944197073579	-0.0133424662053585	-0.00522560812532902	0.00483929552137852
1790	84.6211624145508	7.26296424865723	-7.86328220367432	0.00386527273803949	-0.000355493422830477	-0.00555028254166245	-0.00392691092565656
1791	86.5692138671875	6.28894138336182	-7.79834747314453	0.00711201597005129	0.00548864435404539	-0.00522560812532902	0.00256657530553639
1792	87.8679046630859	5.96426725387573	-7.21393346786499	0.0158782228827477	0.00678734155371785	-0.00749832857400179	0.011982130818069
1793	87.8679046630859	5.63959264755249	-7.47367286682129	0.0162028968334198	-0.0117190945893526	-0.00749832857400179	-0.0100957229733467
1794	83.9718170166016	8.23698711395264	-7.9282169342041	0.0269171483814716	0.012956153601408	-0.0130177913233638	0.0132808275520802
1795	82.6731185913086	7.58763885498047	-7.79834747314453	-0.00197886489331722	0.00646266713738441	-0.00555028254166245	0.00256657530553639
1796	87.8679046630859	5.96426725387573	-7.6684775352478	0.00159255252219737	0.0100340843200684	-0.00814767740666866	-0.00425158534198999
1797	87.2185592651367	6.61361598968506	-7.60354280471802	0.0132808275520802	0.000943203864153475	-0.00392691092565656	-0.00197886489331722
1798	85.9198608398438	6.28894138336182	-7.60354280471802	0.00126787810586393	0.00159255252219737	0.00516396993771195	0.00906006153672934
1799	87.8679046630859	5.63959264755249	-7.01912927627563	0.00321592413820326	0.00256657530553639	-0.00327756232582033	-0.00490093370899558
1800	83.9718170166016	7.58763885498047	-7.73341274261475	0.000618529506027699	0.00321592413820326	-0.00619963090866804	-0.00912170019000769
1801	85.2705154418945	6.93829011917114	-7.9282169342041	-0.000355493422830477	0.00159255252219737	-0.00814767740666866	-0.00165419070981443
1802	85.9198608398438	7.58763885498047	-8.12302207946777	-0.00977104809135199	0.000618529506027699	0.00646266713738441	-0.00392691092565656
1803	87.2185592651367	5.96426725387573	-7.53860807418823	-0.00879702530801296	0.000943203864153475	0.0142548503354192	-0.0100957229733467
1804	87.2185592651367	4.99024438858032	-7.4087381362915	-0.0120437685400248	-0.00977104809135199	0.00776136433705688	-0.00782300252467394
1805	86.5692138671875	6.93829011917114	-7.4087381362915	-0.00749832857400179	-0.00652430532500148	-0.00327756232582033	-0.00587495695799589
1806	83.3224639892578	7.26296424865723	-7.4087381362915	-0.00490093370899558	0.0106834331527352	-0.00392691092565656	0.000293855206109583
1807	85.9198608398438	6.93829011917114	-7.86328220367432	0.00126787810586393	0.00321592413820326	-0.000680167751852423	0.00906006153672934
1808	86.5692138671875	5.63959264755249	-7.99315214157104	0.0022419011220336	0.00191722682211548	-0.00619963090866804	0.00191722682211548
1809	87.8679046630859	4.99024438858032	-7.53860807418823	-0.00619963090866804	-0.00425158534198999	-0.00457625929266214	0.00776136433705688
1810	85.2705154418945	6.93829011917114	-7.79834747314453	-0.00587495695799589	-0.00165419070981443	-0.00749832857400179	-0.0100957229733467
1811	84.6211624145508	5.96426725387573	-7.60354280471802	-0.00230353930965066	0.00646266713738441	-0.0113944197073579	-0.00490093370899558
1812	86.5692138671875	7.26296424865723	-7.79834747314453	0.000618529506027699	0.0113327819854021	-0.0143164889886975	0.00808603875339031
1813	85.2705154418945	7.58763885498047	-7.99315214157104	-0.000355493422830477	0.00776136433705688	-0.0130177913233638	0.00938473641872406
1814	85.2705154418945	6.61361598968506	-7.99315214157104	-0.000355493422830477	0.00970941036939621	-0.0026282137259841	0.00808603875339031
1815	84.6211624145508	5.31491851806641	-8.05808639526367	0.020423661917448	-0.00457625929266214	-0.0120437685400248	-0.00684897974133492
1816	86.5692138671875	5.96426725387573	-8.12302207946777	0.00451462110504508	0.00873538758605719	0.000943203864153475	-0.00717365415766835
1817	84.6211624145508	5.96426725387573	-7.73341274261475	-0.00814767740666866	0.000293855206109583	0.00386527273803949	-0.00165419070981443
1818	84.6211624145508	6.61361598968506	-7.9282169342041	0.000618529506027699	0.0113327819854021	-0.00327756232582033	-0.00327756232582033
1819	86.5692138671875	5.31491851806641	-7.60354280471802	-0.00944637414067984	0.0022419011220336	-0.00360223650932312	0.00386527273803949
1820	86.5692138671875	5.63959264755249	-7.6684775352478	0.00191722682211548	0.00191722682211548	-0.00847235135734081	0.000943203864153475
1821	84.6211624145508	6.61361598968506	-7.99315214157104	-0.00392691092565656	0.00743668992072344	-0.00425158534198999	-0.00295288790948689
1822	85.2705154418945	5.63959264755249	-7.73341274261475	-0.0133424662053585	0.00776136433705688	-0.00295288790948689	0.00126787810586393
1823	87.2185592651367	6.93829011917114	-7.86328220367432	-0.00619963090866804	-0.00652430532500148	0.011982130818069	-0.000355493422830477
1824	85.2705154418945	7.26296424865723	-7.9282169342041	-0.00619963090866804	-0.00360223650932312	0.0116574559360743	-0.0026282137259841
1825	85.2705154418945	6.28894138336182	-7.6684775352478	0.00743668992072344	-0.00944637414067984	-0.00165419070981443	-0.00522560812532902
1826	85.2705154418945	5.31491851806641	-7.47367286682129	0.00548864435404539	-0.00360223650932312	-0.000355493422830477	-0.00555028254166245
1827	86.5692138671875	6.28894138336182	-7.47367286682129	-0.00132951640989631	0.00938473641872406	0.00613799272105098	0.0126314787194133
1828	85.2705154418945	5.31491851806641	-7.21393346786499	0.00289124972186983	-0.0026282137259841	0.00451462110504508	0.00743668992072344
1829	85.2705154418945	6.61361598968506	-8.05808639526367	-0.00132951640989631	-0.00587495695799589	0.00321592413820326	0.00548864435404539
1830	86.5692138671875	6.28894138336182	-7.73341274261475	0.00938473641872406	0.000943203864153475	0.000618529506027699	0.000618529506027699
1831	85.2705154418945	5.63959264755249	-7.34380340576172	-0.00392691092565656	-0.00230353930965066	-0.00490093370899558	0.00256657530553639
1832	86.5692138671875	6.28894138336182	-7.27886867523193	0.01847561635077	0.0116574559360743	-0.00555028254166245	0.00970941036939621
1833	82.0237731933594	7.26296424865723	-7.14899873733521	0.00354059832170606	0.00321592413820326	-0.00814767740666866	0.00873538758605719
1834	85.2705154418945	5.63959264755249	-7.34380340576172	0.00841071270406246	0.00808603875339031	-0.0126931173726916	0.000943203864153475
1835	88.5172576904297	5.31491851806641	-7.86328220367432	0.00191722682211548	0.000618529506027699	-0.00912170019000769	-0.00132951640989631
1836	86.5692138671875	5.96426725387573	-7.53860807418823	-0.00132951640989631	-0.000680167751852423	-0.00295288790948689	-0.00457625929266214
1837	85.2705154418945	5.63959264755249	-7.6684775352478	0.00873538758605719	-0.00684897974133492	0.000293855206109583	0.000293855206109583
1838	84.6211624145508	6.61361598968506	-7.60354280471802	-0.00230353930965066	-0.00684897974133492	-0.00684897974133492	0.00483929552137852
1839	85.9198608398438	5.63959264755249	-7.27886867523193	0.000943203864153475	0.00354059832170606	0.00126787810586393	-0.00165419070981443
1840	85.2705154418945	6.28894138336182	-7.60354280471802	-0.000355493422830477	0.00191722682211548	-0.00717365415766835	-0.0107450718060136
1841	87.2185592651367	5.96426725387573	-7.6684775352478	-0.000680167751852423	-0.00587495695799589	-0.00165419070981443	-0.00295288790948689
1842	85.9198608398438	5.63959264755249	-7.73341274261475	-0.00782300252467394	-0.0243813935667276	0.020423661917448	-0.00847235135734081
1843	85.2705154418945	6.93829011917114	-7.53860807418823	-0.0130177913233638	-0.00717365415766835	0.00906006153672934	-0.00327756232582033
1844	83.3224639892578	5.63959264755249	-7.60354280471802	-0.0243813935667276	-0.0146411629393697	0.0106834331527352	0.00289124972186983
1845	87.8679046630859	5.63959264755249	-7.6684775352478	-0.00230353930965066	-3.08191010844894e-05	0.00191722682211548	-0.00327756232582033
1846	85.9198608398438	6.28894138336182	-7.6684775352478	0.00841071270406246	0.00386527273803949	-0.00555028254166245	-3.08191010844894e-05
1847	84.6211624145508	6.28894138336182	-7.86328220367432	-0.00814767740666866	-0.00522560812532902	0.000293855206109583	0.00873538758605719
1848	85.9198608398438	5.63959264755249	-8.18795680999756	0.000293855206109583	-0.0100957229733467	0.00159255252219737	-0.00295288790948689
1849	85.9198608398438	6.28894138336182	-7.86328220367432	0.00289124972186983	-0.00425158534198999	0.00581331877037883	-0.00100484199356288
1850	83.3224639892578	7.26296424865723	-7.99315214157104	-0.00522560812532902	-0.00100484199356288	-0.00879702530801296	0.000293855206109583
1851	87.2185592651367	5.96426725387573	-7.86328220367432	0.00321592413820326	0.01100810803473	-0.0126931173726916	0.00646266713738441
1852	84.6211624145508	6.61361598968506	-7.9282169342041	0.0213976856321096	0.0106834331527352	-0.00327756232582033	0.0116574559360743
1853	87.2185592651367	4.99024438858032	-7.21393346786499	0.0168522447347641	-0.00327756232582033	-0.00295288790948689	0.00938473641872406
1854	86.5692138671875	5.31491851806641	-7.47367286682129	-0.00490093370899558	0.00646266713738441	-0.00782300252467394	0.00841071270406246
1855	84.6211624145508	6.28894138336182	-7.9282169342041	-0.00619963090866804	0.00321592413820326	-0.00977104809135199	0.00159255252219737
1856	86.5692138671875	6.28894138336182	-7.9282169342041	-0.00100484199356288	0.00711201597005129	-0.000355493422830477	-0.00165419070981443
1857	86.5692138671875	5.31491851806641	-7.6684775352478	-0.00327756232582033	0.00483929552137852	-0.00587495695799589	0.00483929552137852
1858	87.2185592651367	5.63959264755249	-7.47367286682129	-0.0026282137259841	0.00711201597005129	-0.00555028254166245	0.00354059832170606
1859	84.6211624145508	6.61361598968506	-7.47367286682129	-0.0152905117720366	-0.00490093370899558	-0.000355493422830477	-0.000355493422830477
1860	85.2705154418945	5.96426725387573	-7.27886867523193	-0.0152905117720366	0.00191722682211548	-0.00814767740666866	-0.00360223650932312
1861	83.3224639892578	6.61361598968506	-7.6684775352478	-0.0107450718060136	0.00841071270406246	-0.0110697457566857	-0.000680167751852423
1862	84.6211624145508	6.93829011917114	-7.73341274261475	-0.00587495695799589	-0.00522560812532902	0.000293855206109583	-0.0136671401560307
1863	86.5692138671875	5.96426725387573	-7.6684775352478	-0.00684897974133492	-0.00522560812532902	0.00841071270406246	-0.00230353930965066
1864	85.9198608398438	4.99024438858032	-7.47367286682129	-0.00847235135734081	-0.0221086721867323	0.00451462110504508	-0.00522560812532902
1865	85.9198608398438	5.96426725387573	-7.34380340576172	-0.00555028254166245	0.00126787810586393	0.00126787810586393	-0.00360223650932312
1866	83.9718170166016	6.28894138336182	-7.21393346786499	-0.0107450718060136	0.0022419011220336	-0.00197886489331722	-0.00490093370899558
1867	86.5692138671875	6.28894138336182	-7.4087381362915	-0.00295288790948689	0.00418994715437293	0.00743668992072344	0.00581331877037883
1868	83.9718170166016	7.26296424865723	-8.12302207946777	0.00159255252219737	-0.00392691092565656	0.00321592413820326	-0.00100484199356288
1869	85.9198608398438	6.61361598968506	-7.86328220367432	-0.00100484199356288	-0.00425158534198999	-0.00100484199356288	0.000293855206109583
1870	84.6211624145508	5.96426725387573	-7.6684775352478	-0.00425158534198999	0.000618529506027699	0.00159255252219737	-0.00457625929266214
1871	83.9718170166016	6.93829011917114	-7.79834747314453	0.00808603875339031	0.00678734155371785	-0.00847235135734081	-0.00490093370899558
1872	85.2705154418945	6.61361598968506	-7.60354280471802	0.00354059832170606	0.0142548503354192	-0.00132951640989631	0.00581331877037883
1873	84.6211624145508	7.58763885498047	-7.79834747314453	-0.0123684434220195	0.00354059832170606	-0.0113944197073579	0.00646266713738441
1874	85.2705154418945	7.26296424865723	-8.12302207946777	0.00321592413820326	0.011982130818069	-0.0139918150380254	0.0123068047687411
1875	85.2705154418945	6.61361598968506	-8.05808639526367	0.01847561635077	-0.000355493422830477	-0.0130177913233638	-0.0110697457566857
1876	83.9718170166016	7.26296424865723	-8.12302207946777	-0.00587495695799589	0.00970941036939621	-0.00555028254166245	-0.00490093370899558
1877	81.3744201660156	7.26296424865723	-7.99315214157104	-0.00457625929266214	0.00516396993771195	-0.000680167751852423	-0.00100484199356288
1878	86.5692138671875	6.28894138336182	-7.79834747314453	-0.00555028254166245	0.0022419011220336	-0.00100484199356288	0.00354059832170606
1879	86.5692138671875	6.61361598968506	-7.79834747314453	-0.00165419070981443	0.00386527273803949	-0.0026282137259841	-0.000355493422830477
1880	85.2705154418945	7.26296424865723	-7.60354280471802	-0.00847235135734081	0.00581331877037883	-0.0123684434220195	-0.00165419070981443
1881	85.9198608398438	5.31491851806641	-7.9282169342041	-0.00295288790948689	-0.00327756232582033	-0.00652430532500148	-0.00360223650932312
1882	85.2705154418945	6.61361598968506	-7.86328220367432	-0.0211346503347158	-0.000680167751852423	0.00548864435404539	-0.00392691092565656
1883	82.6731185913086	7.26296424865723	-8.05808639526367	-0.0149658378213644	0.0022419011220336	0.00808603875339031	-0.00360223650932312
1884	85.9198608398438	7.26296424865723	-8.12302207946777	-0.00912170019000769	0.000293855206109583	0.00386527273803949	-0.00295288790948689
1885	83.9718170166016	7.26296424865723	-7.6684775352478	-0.00977104809135199	-0.00230353930965066	-0.00522560812532902	-0.0130177913233638
1886	84.6211624145508	6.61361598968506	-7.34380340576172	-0.0113944197073579	-0.00522560812532902	0.00321592413820326	-0.00457625929266214
1887	87.2185592651367	5.96426725387573	-7.34380340576172	-0.0104203969240189	-0.00457625929266214	-3.08191010844894e-05	0.00289124972186983
1888	82.6731185913086	6.28894138336182	-7.53860807418823	-0.0240567177534103	-0.00100484199356288	0.00159255252219737	0.00126787810586393
1889	85.2705154418945	7.91231298446655	-7.9282169342041	-0.0104203969240189	-0.00392691092565656	-0.00457625929266214	0.00256657530553639
1890	86.5692138671875	5.96426725387573	-7.47367286682129	-0.00652430532500148	0.000943203864153475	-0.0113944197073579	-0.00197886489331722
1891	84.6211624145508	7.26296424865723	-7.73341274261475	-0.00977104809135199	0.00678734155371785	0.000943203864153475	-0.000355493422830477
1892	85.2705154418945	6.61361598968506	-7.34380340576172	-0.00847235135734081	0.00743668992072344	-0.00749832857400179	0.0194496400654316
1893	83.9718170166016	7.26296424865723	-7.01912927627563	-0.0113944197073579	0.00483929552137852	-0.00944637414067984	0.00646266713738441
1894	85.2705154418945	6.61361598968506	-7.53860807418823	-0.00295288790948689	0.00776136433705688	-0.017887907102704	0.00581331877037883
1895	86.5692138671875	6.61361598968506	-7.73341274261475	0.013930176384747	0.00354059832170606	-0.0136671401560307	-0.00619963090866804
1896	85.9198608398438	6.28894138336182	-7.53860807418823	0.00678734155371785	0.0022419011220336	-0.0123684434220195	-0.00587495695799589
1897	84.6211624145508	5.63959264755249	-7.53860807418823	0.00581331877037883	-0.00295288790948689	0.00451462110504508	-0.00165419070981443
1898	84.6211624145508	6.93829011917114	-7.79834747314453	0.00159255252219737	-0.00197886489331722	-0.0104203969240189	-0.00652430532500148
1899	83.9718170166016	6.61361598968506	-7.34380340576172	-0.00749832857400179	0.000943203864153475	0.00126787810586393	-0.00360223650932312
1900	83.9718170166016	7.26296424865723	-7.34380340576172	-0.00490093370899558	0.00776136433705688	-0.00749832857400179	-0.00392691092565656
1901	86.5692138671875	6.28894138336182	-7.9282169342041	0.00776136433705688	0.00418994715437293	-0.00425158534198999	-0.00295288790948689
1902	85.2705154418945	6.93829011917114	-8.12302207946777	-0.0107450718060136	0.000943203864153475	0.01100810803473	-0.00392691092565656
1903	84.6211624145508	6.28894138336182	-7.6684775352478	-0.00522560812532902	-0.00782300252467394	0.00743668992072344	-0.00295288790948689
1904	84.6211624145508	7.58763885498047	-7.73341274261475	-0.0117190945893526	-0.00230353930965066	0.0145795252174139	0.00126787810586393
1905	82.6731185913086	7.58763885498047	-7.73341274261475	-0.0143164889886975	-0.00230353930965066	-0.000355493422830477	-0.00652430532500148
1906	84.6211624145508	7.91231298446655	-7.73341274261475	-0.00587495695799589	0.0136055024340749	-0.00197886489331722	-0.00132951640989631
1907	85.2705154418945	7.91231298446655	-7.73341274261475	-0.00165419070981443	0.00678734155371785	-0.000355493422830477	0.00354059832170606
1908	85.9198608398438	5.63959264755249	-7.86328220367432	-0.00230353930965066	-0.00425158534198999	0.00321592413820326	-0.000355493422830477
1909	84.6211624145508	7.26296424865723	-8.12302207946777	0.00354059832170606	0.00548864435404539	-0.00132951640989631	-0.00100484199356288
1910	85.2705154418945	6.61361598968506	-7.86328220367432	-0.00717365415766835	0.00256657530553639	-0.00749832857400179	-0.00165419070981443
1911	86.5692138671875	6.93829011917114	-7.79834747314453	0.00418994715437293	0.00678734155371785	-0.00912170019000769	-0.00555028254166245
1912	84.6211624145508	8.23698711395264	-7.73341274261475	0.0158782228827477	0.00711201597005129	-0.0120437685400248	0.0233457311987877
1913	85.9198608398438	6.93829011917114	-7.14899873733521	0.0171769186854362	0.00256657530553639	-0.0107450718060136	0.00613799272105098
1914	86.5692138671875	5.63959264755249	-7.53860807418823	0.0175015944987535	0.000618529506027699	-0.00652430532500148	0.00548864435404539
1915	84.6211624145508	8.56166172027588	-7.79834747314453	0.0113327819854021	0.00743668992072344	-0.00977104809135199	-3.08191010844894e-05
1916	82.6731185913086	8.23698711395264	-7.79834747314453	0.0100340843200684	-0.00165419070981443	-0.00327756232582033	0.00354059832170606
1917	86.5692138671875	6.93829011917114	-7.6684775352478	0.0142548503354192	0.0103587592020631	-0.00490093370899558	-0.00197886489331722
1918	86.5692138671875	7.26296424865723	-7.34380340576172	0.0165275707840919	-0.00165419070981443	-0.00132951640989631	-0.00457625929266214
1919	84.6211624145508	7.26296424865723	-7.21393346786499	-0.00132951640989631	-0.00490093370899558	-0.00100484199356288	-0.00555028254166245
1920	86.5692138671875	7.26296424865723	-7.47367286682129	0.00159255252219737	-0.00360223650932312	-0.00392691092565656	-0.0113944197073579
1921	83.3224639892578	8.23698711395264	-7.86328220367432	-0.00814767740666866	-0.00457625929266214	-0.000680167751852423	-0.00912170019000769
1922	84.6211624145508	8.56166172027588	-7.86328220367432	-0.00847235135734081	0.000618529506027699	0.00354059832170606	-0.0026282137259841
1923	86.5692138671875	6.93829011917114	-7.60354280471802	-0.00100484199356288	-0.00100484199356288	0.0100340843200684	-0.00522560812532902
1924	86.5692138671875	6.93829011917114	-7.21393346786499	-0.0026282137259841	-0.00847235135734081	0.0126314787194133	-0.00392691092565656
1925	85.2705154418945	6.28894138336182	-7.4087381362915	-0.00522560812532902	-0.00977104809135199	0.00776136433705688	-0.00230353930965066
1926	86.5692138671875	7.26296424865723	-7.27886867523193	0.000943203864153475	0.00970941036939621	-0.0133424662053585	-0.00100484199356288
1927	83.9718170166016	8.23698711395264	-7.47367286682129	-0.00522560812532902	-0.000355493422830477	-0.00392691092565656	0.00191722682211548
1928	85.2705154418945	9.21100997924805	-7.9282169342041	-0.00165419070981443	0.000618529506027699	0.000618529506027699	0.000943203864153475
1929	85.9198608398438	7.26296424865723	-7.6684775352478	-0.000355493422830477	0.00321592413820326	-0.000680167751852423	-0.00295288790948689
1930	85.9198608398438	7.91231298446655	-7.79834747314453	-0.00392691092565656	-0.00522560812532902	-0.00814767740666866	0.00418994715437293
1931	84.6211624145508	8.88633632659912	-7.99315214157104	0.00483929552137852	0.0113327819854021	-0.00425158534198999	-0.00684897974133492
1932	84.6211624145508	7.91231298446655	-7.60354280471802	-0.00749832857400179	0.012956153601408	-0.0143164889886975	0.013930176384747
1933	84.6211624145508	8.88633632659912	-7.4087381362915	-0.00230353930965066	0.00808603875339031	-0.0117190945893526	0.0126314787194133
1934	85.2705154418945	8.56166172027588	-7.86328220367432	0.00970941036939621	0.0103587592020631	-0.0146411629393697	-0.00132951640989631
1935	85.2705154418945	7.91231298446655	-7.60354280471802	0.01847561635077	0.0022419011220336	-0.00555028254166245	-0.00360223650932312
1936	85.2705154418945	6.93829011917114	-7.86328220367432	0.00646266713738441	-0.00132951640989631	-0.00619963090866804	-0.00360223650932312
1937	84.6211624145508	8.56166172027588	-7.99315214157104	-0.00132951640989631	0.00841071270406246	0.000293855206109583	-0.00490093370899558
1938	83.3224639892578	9.21100997924805	-8.12302207946777	-0.0026282137259841	0.00126787810586393	-0.00165419070981443	0.00191722682211548
1939	86.5692138671875	7.91231298446655	-7.60354280471802	0.00289124972186983	0.000618529506027699	-0.000355493422830477	-0.00327756232582033
1940	85.9198608398438	8.56166172027588	-7.6684775352478	0.00711201597005129	-0.000355493422830477	-0.00879702530801296	-0.00327756232582033
1941	86.5692138671875	7.26296424865723	-7.73341274261475	0.00678734155371785	-0.00587495695799589	-0.0113944197073579	-0.00522560812532902
1942	85.9198608398438	7.58763885498047	-7.86328220367432	-0.00457625929266214	-0.00912170019000769	0.0142548503354192	-0.00457625929266214
1943	83.3224639892578	8.23698711395264	-7.99315214157104	-0.0104203969240189	-0.00197886489331722	0.00678734155371785	-0.00619963090866804
1944	83.9718170166016	9.21100997924805	-8.18795680999756	-0.00684897974133492	-0.0204853005707264	0.0132808275520802	-0.00425158534198999
1945	84.6211624145508	8.88633632659912	-8.25289154052734	-0.000355493422830477	0.0142548503354192	-0.00100484199356288	-0.000355493422830477
1946	85.9198608398438	8.23698711395264	-7.53860807418823	0.000943203864153475	-0.00425158534198999	-0.0100957229733467	-0.000680167751852423
1947	86.5692138671875	6.28894138336182	-7.14899873733521	0.000943203864153475	-0.00132951640989631	0.00841071270406246	-0.00197886489331722
1948	83.9718170166016	8.88633632659912	-7.79834747314453	-0.0117190945893526	0.0022419011220336	0.00678734155371785	0.00776136433705688
1949	83.3224639892578	7.91231298446655	-7.60354280471802	-0.0110697457566857	-0.00360223650932312	0.00321592413820326	0.0126314787194133
1950	87.2185592651367	8.23698711395264	-7.73341274261475	0.00451462110504508	-0.00879702530801296	-0.00587495695799589	-0.00132951640989631
1951	84.6211624145508	9.21100997924805	-7.6684775352478	0.00418994715437293	0.00159255252219737	-0.00457625929266214	-0.00555028254166245
1952	83.9718170166016	7.58763885498047	-7.6684775352478	0.00841071270406246	0.00743668992072344	-0.00749832857400179	0.011982130818069
1953	85.9198608398438	7.26296424865723	-6.95419406890869	0.00159255252219737	-0.000355493422830477	-0.0139918150380254	0.013930176384747
1954	83.3224639892578	7.91231298446655	-6.95419406890869	-0.00392691092565656	0.00289124972186983	-0.00425158534198999	-0.00165419070981443
1955	83.9718170166016	8.56166172027588	-7.60354280471802	-0.00425158534198999	0.00678734155371785	-0.0123684434220195	0.000618529506027699
1956	84.6211624145508	8.56166172027588	-7.86328220367432	0.00354059832170606	0.00354059832170606	-0.0110697457566857	0.00418994715437293
1957	85.9198608398438	8.88633632659912	-7.60354280471802	0.00354059832170606	0.00386527273803949	-0.00944637414067984	0.00743668992072344
1958	86.5692138671875	7.26296424865723	-7.21393346786499	0.00613799272105098	-0.00392691092565656	0.00483929552137852	0.00581331877037883
1959	85.9198608398438	7.91231298446655	-7.21393346786499	-0.00327756232582033	0.00678734155371785	-3.08191010844894e-05	-0.00425158534198999
1960	82.0237731933594	8.88633632659912	-7.47367286682129	-0.00295288790948689	0.00711201597005129	-0.00879702530801296	0.00321592413820326
1961	85.9198608398438	8.56166172027588	-7.27886867523193	0.00159255252219737	0.0022419011220336	-0.0100957229733467	-0.00912170019000769
1962	84.6211624145508	9.21100997924805	-7.99315214157104	0.00256657530553639	-0.00457625929266214	0.0175015944987535	-0.00392691092565656
1963	85.2705154418945	8.23698711395264	-7.73341274261475	-0.00197886489331722	-0.00392691092565656	0.00386527273803949	-0.00327756232582033
1964	83.9718170166016	8.23698711395264	-8.05808639526367	0.00126787810586393	-0.0117190945893526	0.00743668992072344	-0.00652430532500148
1965	82.6731185913086	8.88633632659912	-7.86328220367432	-0.00197886489331722	0.00159255252219737	0.00776136433705688	0.00256657530553639
1966	85.9198608398438	7.91231298446655	-7.86328220367432	0.0022419011220336	0.00354059832170606	-0.00555028254166245	-0.000355493422830477
1967	85.2705154418945	7.91231298446655	-7.53860807418823	0.0103587592020631	0.00613799272105098	-0.00327756232582033	-3.08191010844894e-05
1968	83.9718170166016	8.88633632659912	-7.9282169342041	0.00776136433705688	0.00711201597005129	0.00126787810586393	0.00418994715437293
1969	86.5692138671875	6.28894138336182	-7.9282169342041	0.00418994715437293	-0.0110697457566857	0.0022419011220336	0.00256657530553639
1970	86.5692138671875	7.26296424865723	-7.73341274261475	0.00678734155371785	-0.00132951640989631	-3.08191010844894e-05	-0.00100484199356288
1971	82.0237731933594	8.56166172027588	-7.73341274261475	0.00483929552137852	0.00289124972186983	-0.00619963090866804	-0.000355493422830477
1972	85.9198608398438	7.91231298446655	-7.60354280471802	0.0145795252174139	0.00321592413820326	-0.00197886489331722	0.00743668992072344
1973	87.2185592651367	8.56166172027588	-7.99315214157104	0.01100810803473	0.0103587592020631	-0.00977104809135199	0.00159255252219737
1974	83.9718170166016	8.56166172027588	-7.60354280471802	0.0191249661147594	-0.00165419070981443	-0.00490093370899558	-0.00230353930965066
1975	84.6211624145508	7.91231298446655	-8.05808639526367	0.01100810803473	-0.00360223650932312	0.000618529506027699	-0.00522560812532902
1976	84.6211624145508	8.23698711395264	-8.12302207946777	0.00191722682211548	-0.00392691092565656	-0.00652430532500148	-0.00165419070981443
1977	84.6211624145508	8.23698711395264	-7.73341274261475	0.0282158460468054	0.00256657530553639	-0.00295288790948689	0.00159255252219737
1978	86.5692138671875	7.91231298446655	-7.6684775352478	-0.00165419070981443	-3.08191010844894e-05	-0.000355493422830477	-0.000355493422830477
1979	85.2705154418945	8.88633632659912	-7.53860807418823	0.00418994715437293	-0.00132951640989631	-0.00555028254166245	0.00386527273803949
1980	85.9198608398438	6.61361598968506	-7.27886867523193	0.00191722682211548	-0.0110697457566857	0.00613799272105098	-0.0100957229733467
1981	84.6211624145508	8.56166172027588	-7.47367286682129	0.000943203864153475	0.00126787810586393	-0.00684897974133492	-0.00100484199356288
1982	83.3224639892578	8.23698711395264	-7.79834747314453	-0.00847235135734081	-0.00100484199356288	0.00548864435404539	-0.00847235135734081
1983	85.2705154418945	8.23698711395264	-7.9282169342041	-0.00912170019000769	0.000293855206109583	0.0113327819854021	-0.00522560812532902
1984	85.2705154418945	7.91231298446655	-7.53860807418823	-0.00717365415766835	-0.0266541130840778	0.00808603875339031	-0.00684897974133492
1985	86.5692138671875	7.58763885498047	-7.21393346786499	-0.0107450718060136	0.00159255252219737	0.00841071270406246	-0.00587495695799589
1986	87.8679046630859	5.96426725387573	-7.4087381362915	-0.00652430532500148	-0.00100484199356288	-0.00717365415766835	0.00646266713738441
1987	83.9718170166016	8.23698711395264	-7.47367286682129	-0.00555028254166245	0.00483929552137852	0.00126787810586393	0.00808603875339031
1988	81.3744201660156	8.23698711395264	-7.60354280471802	-0.00977104809135199	0.0022419011220336	0.00646266713738441	0.00451462110504508
1989	86.5692138671875	6.93829011917114	-7.60354280471802	-0.00392691092565656	0.00191722682211548	0.00711201597005129	0.00873538758605719
1990	85.2705154418945	8.23698711395264	-8.05808639526367	-0.00230353930965066	0.00970941036939621	-0.0026282137259841	-0.00197886489331722
1991	87.2185592651367	6.93829011917114	-7.47367286682129	0.00289124972186983	0.000618529506027699	-0.0120437685400248	0.000943203864153475
1992	84.6211624145508	7.58763885498047	-7.9282169342041	-0.00100484199356288	0.0165275707840919	-0.0211346503347158	0.00548864435404539
1993	83.3224639892578	8.23698711395264	-7.9282169342041	-0.0113944197073579	0.0116574559360743	-0.0130177913233638	0.0123068047687411
1994	83.3224639892578	7.91231298446655	-7.34380340576172	0.000618529506027699	0.00516396993771195	-0.00230353930965066	0.00418994715437293
1995	85.2705154418945	7.58763885498047	-7.99315214157104	0.0262678004801273	0.00808603875339031	-0.0156151866540313	-0.00619963090866804
1996	86.5692138671875	8.23698711395264	-8.12302207946777	0.00678734155371785	0.00906006153672934	-0.00749832857400179	-0.00392691092565656
1997	85.9198608398438	7.58763885498047	-8.05808639526367	0.00743668992072344	-0.00327756232582033	-0.000355493422830477	0.000618529506027699
1998	86.5692138671875	7.26296424865723	-7.86328220367432	-0.00360223650932312	0.000618529506027699	0.00841071270406246	0.00354059832170606
1999	82.6731185913086	8.23698711395264	-7.86328220367432	-0.00684897974133492	-0.00165419070981443	-3.08191010844894e-05	-0.00132951640989631
2000	85.9198608398438	7.58763885498047	-7.6684775352478	0.00126787810586393	0.000293855206109583	-0.0126931173726916	-0.00977104809135199
[truncated: 7,380 more rows]
