# Supplementary material for: Precise instruction and consideration of the vertical and horizontal force component increases validity and reliability of the 90:20 Isometric Posterior Chain Test
Source: PLoS One. 2024 Oct 28;19(10):e0312843. doi: 10.1371/journal.pone.0312843 (PMC11515970; doi:10.1371/journal.pone.0312843)
Supplement: S1 File — (ZIP) [file pone.0312843.s001.zip › S1_Raw_Data/M1_P10_v_2.csv]

1	89.1666030883789	0.120129495859146	-7.86328220367432	-0.0188619289547205	-0.00327756232582033	0.00581331877037883	-0.00944637414067984
2	91.7639999389648	-1.50324213504791	-7.73341274261475	-0.00295288790948689	-0.00587495695799589	0.00646266713738441	-0.00457625929266214
3	90.4653015136719	-0.204544812440872	-7.27886867523193	-0.0130177913233638	-0.0136671401560307	0.01100810803473	0.00743668992072344
4	89.1666030883789	0.769478142261505	-7.99315214157104	-0.00977104809135199	0.00418994715437293	0.00321592413820326	-0.00197886489331722
5	89.1666030883789	1.09415245056152	-8.18795680999756	-0.00814767740666866	-0.00490093370899558	0.00321592413820326	-0.00392691092565656
6	91.7639999389648	-0.529219150543213	-7.86328220367432	-0.00717365415766835	0.00581331877037883	-0.00782300252467394	0.00159255252219737
7	91.1146545410156	0.444803804159164	-8.05808639526367	-0.00100484199356288	-0.000355493422830477	-0.00165419070981443	0.00321592413820326
8	90.4653015136719	-0.529219150543213	-7.47367286682129	0.00256657530553639	-0.00230353930965066	0.0106834331527352	0.00354059832170606
9	89.1666030883789	-0.529219150543213	-7.21393346786499	-0.00327756232582033	0.00548864435404539	0.00354059832170606	-0.00165419070981443
10	89.8159561157227	0.769478142261505	-7.4087381362915	0.00354059832170606	0.00841071270406246	-0.0113944197073579	0.00256657530553639
11	89.1666030883789	0.769478142261505	-7.79834747314453	-0.00165419070981443	0.01100810803473	-0.0185372550040483	0.0022419011220336
12	90.4653015136719	0.120129495859146	-7.60354280471802	0.0278911720961332	0.0145795252174139	-0.00652430532500148	-0.000355493422830477
13	93.0626983642578	0.120129495859146	-7.86328220367432	0.0126314787194133	0.01100810803473	-0.00490093370899558	0.00841071270406246
14	92.4133453369141	-0.204544812440872	-7.47367286682129	-0.0123684434220195	-0.00230353930965066	0.00321592413820326	0.0022419011220336
15	91.1146545410156	-1.17856776714325	-7.27886867523193	0.00126787810586393	-0.00295288790948689	0.00613799272105098	-0.0139918150380254
16	90.4653015136719	0.444803804159164	-7.14899873733521	0.00938473641872406	0.00678734155371785	-0.00749832857400179	-0.00132951640989631
17	89.1666030883789	1.09415245056152	-7.4087381362915	-0.00327756232582033	-0.00457625929266214	-0.00587495695799589	0.000293855206109583
18	91.1146545410156	-0.204544812440872	-7.21393346786499	0.00289124972186983	0.00776136433705688	-3.08191010844894e-05	0.00906006153672934
19	93.0626983642578	0.769478142261505	-7.86328220367432	0.00289124972186983	0.00191722682211548	-0.000680167751852423	-0.0026282137259841
20	89.1666030883789	1.09415245056152	-7.60354280471802	0.00581331877037883	-0.00619963090866804	0.00256657530553639	-0.00944637414067984
21	90.4653015136719	-0.853893458843231	-7.08406400680542	-0.00814767740666866	-0.00977104809135199	0.0100340843200684	-0.00782300252467394
22	92.4133453369141	-0.853893458843231	-7.47367286682129	-0.00912170019000769	-0.00100484199356288	0.00808603875339031	-0.00230353930965066
23	89.8159561157227	0.769478142261505	-7.47367286682129	-0.00879702530801296	-0.00490093370899558	0.0103587592020631	-0.00100484199356288
24	89.1666030883789	0.769478142261505	-7.6684775352478	-0.00619963090866804	-0.00425158534198999	0.0142548503354192	0.00646266713738441
25	91.7639999389648	-0.204544812440872	-8.18795680999756	-0.00132951640989631	-0.000680167751852423	-0.0113944197073579	0.000293855206109583
26	90.4653015136719	0.120129495859146	-8.12302207946777	-0.0026282137259841	-0.00555028254166245	-0.00782300252467394	-0.00522560812532902
27	90.4653015136719	0.769478142261505	-7.79834747314453	0.00256657530553639	0.00126787810586393	-0.00230353930965066	0.00321592413820326
28	91.7639999389648	-0.529219150543213	-7.9282169342041	-0.00425158534198999	-0.0110697457566857	0.000618529506027699	0.000618529506027699
29	90.4653015136719	0.444803804159164	-7.53860807418823	0.00548864435404539	-0.00619963090866804	0.00126787810586393	0.00873538758605719
30	86.5692138671875	1.09415245056152	-7.53860807418823	-0.00587495695799589	0.00613799272105098	-0.00392691092565656	0.00548864435404539
31	93.0626983642578	-0.204544812440872	-7.86328220367432	0.0136055024340749	0.00808603875339031	-0.0198359526693821	0.00256657530553639
32	91.1146545410156	1.09415245056152	-8.38276100158691	-0.00490093370899558	0.0181509424000978	-0.0159398596733809	0.00711201597005129
33	89.8159561157227	1.09415245056152	-8.05808639526367	-0.00392691092565656	0.0132808275520802	-0.0126931173726916	0.00808603875339031
34	90.4653015136719	-0.529219150543213	-7.9282169342041	0.00418994715437293	-0.00717365415766835	-0.000355493422830477	0.000293855206109583
35	90.4653015136719	0.769478142261505	-7.9282169342041	0.00191722682211548	-0.0026282137259841	0.00289124972186983	-0.00814767740666866
36	90.4653015136719	0.120129495859146	-7.53860807418823	-0.00425158534198999	0.00256657530553639	-0.00684897974133492	-0.000680167751852423
37	89.1666030883789	0.120129495859146	-7.47367286682129	0.00451462110504508	0.00159255252219737	-0.00555028254166245	-0.000355493422830477
38	89.8159561157227	0.769478142261505	-7.99315214157104	-0.00522560812532902	0.00548864435404539	-0.00197886489331722	-0.00132951640989631
39	90.4653015136719	0.769478142261505	-7.6684775352478	0.000293855206109583	0.00354059832170606	0.00354059832170606	-0.0133424662053585
40	91.1146545410156	-0.529219150543213	-7.53860807418823	-0.00977104809135199	-0.00490093370899558	-0.00392691092565656	-0.0123684434220195
41	90.4653015136719	-0.529219150543213	-7.6684775352478	-0.0182125810533762	-0.0126931173726916	0.00289124972186983	-0.0191866029053926
42	89.1666030883789	1.4188266992569	-7.60354280471802	-0.0100957229733467	-0.00132951640989631	0.00743668992072344	-0.00197886489331722
43	87.2185592651367	0.769478142261505	-7.27886867523193	-0.0221086721867323	0.00126787810586393	0.00548864435404539	0.00841071270406246
44	90.4653015136719	1.09415245056152	-7.6684775352478	-0.00360223650932312	-0.00782300252467394	0.00191722682211548	0.00418994715437293
45	89.1666030883789	1.4188266992569	-8.12302207946777	-0.00555028254166245	-0.0026282137259841	-0.00197886489331722	-0.00132951640989631
46	91.1146545410156	0.769478142261505	-8.05808639526367	0.0022419011220336	0.00678734155371785	-0.00619963090866804	0.00516396993771195
47	92.4133453369141	-1.17856776714325	-7.53860807418823	0.00451462110504508	0.00386527273803949	-0.00555028254166245	-0.00197886489331722
48	89.1666030883789	1.4188266992569	-7.6684775352478	0.00191722682211548	-0.00327756232582033	0.0136055024340749	0.00548864435404539
49	87.8679046630859	0.444803804159164	-7.08406400680542	0.00678734155371785	0.00711201597005129	0.000618529506027699	0.0022419011220336
50	91.7639999389648	1.09415245056152	-7.4087381362915	0.0152288740500808	-0.00165419070981443	-0.0143164889886975	-0.00457625929266214
51	90.4653015136719	0.769478142261505	-7.6684775352478	0.0136055024340749	0.00938473641872406	-0.021459324285388	0.00418994715437293
52	91.1146545410156	0.444803804159164	-7.60354280471802	0.0123068047687411	0.0113327819854021	-0.0133424662053585	0.00776136433705688
53	91.7639999389648	-0.529219150543213	-7.60354280471802	0.0132808275520802	0.00386527273803949	-0.00165419070981443	0.0126314787194133
54	91.7639999389648	0.444803804159164	-7.53860807418823	0.01100810803473	0.0022419011220336	0.00256657530553639	0.000618529506027699
55	89.8159561157227	0.444803804159164	-7.21393346786499	-0.00522560812532902	0.00321592413820326	-0.0188619289547205	0.00159255252219737
56	90.4653015136719	0.769478142261505	-7.14899873733521	-0.00197886489331722	0.00516396993771195	-0.00295288790948689	0.00386527273803949
57	90.4653015136719	2.06817531585693	-7.60354280471802	0.00451462110504508	0.00938473641872406	-0.000680167751852423	0.000618529506027699
58	91.1146545410156	0.444803804159164	-7.73341274261475	0.0022419011220336	-0.0026282137259841	0.0022419011220336	0.000293855206109583
59	91.1146545410156	1.4188266992569	-7.9282169342041	-0.00132951640989631	0.000943203864153475	-0.00197886489331722	0.00256657530553639
60	89.8159561157227	0.769478142261505	-7.73341274261475	-0.00425158534198999	-0.00490093370899558	-0.00230353930965066	-0.0136671401560307
61	91.7639999389648	0.769478142261505	-7.47367286682129	-0.00944637414067984	-0.00587495695799589	0.00354059832170606	-0.0133424662053585
62	89.1666030883789	1.4188266992569	-7.60354280471802	-0.00847235135734081	0.00289124972186983	0.00841071270406246	-0.00132951640989631
63	89.8159561157227	2.3928496837616	-7.47367286682129	-0.00327756232582033	-0.00392691092565656	0.0171769186854362	-0.00132951640989631
64	89.8159561157227	1.4188266992569	-8.05808639526367	-0.00197886489331722	-0.00327756232582033	-0.00295288790948689	0.00906006153672934
65	91.7639999389648	0.444803804159164	-7.86328220367432	-0.00230353930965066	-0.00587495695799589	-3.08191010844894e-05	-0.00165419070981443
66	91.1146545410156	0.120129495859146	-7.60354280471802	-0.00100484199356288	-0.00100484199356288	-0.0120437685400248	-0.00490093370899558
67	90.4653015136719	1.74350106716156	-7.53860807418823	-0.00295288790948689	0.00386527273803949	-0.00587495695799589	0.00808603875339031
68	90.4653015136719	0.769478142261505	-7.4087381362915	-0.00684897974133492	0.00938473641872406	-0.00652430532500148	-0.00327756232582033
69	87.2185592651367	2.06817531585693	-7.6684775352478	-0.00619963090866804	0.00548864435404539	-0.0026282137259841	0.00321592413820326
70	91.1146545410156	0.444803804159164	-7.60354280471802	0.00743668992072344	-0.00392691092565656	-0.0107450718060136	0.00743668992072344
71	90.4653015136719	1.74350106716156	-8.18795680999756	0.00678734155371785	0.00776136433705688	-0.0182125810533762	0.00516396993771195
72	89.8159561157227	1.09415245056152	-7.86328220367432	0.00646266713738441	0.00354059832170606	-0.0156151866540313	0.00354059832170606
73	91.1146545410156	-0.529219150543213	-7.73341274261475	0.0175015944987535	-0.00197886489331722	-0.00977104809135199	0.00354059832170606
74	91.7639999389648	0.769478142261505	-7.60354280471802	-0.00490093370899558	0.000293855206109583	-0.00327756232582033	-0.00197886489331722
75	87.2185592651367	1.09415245056152	-7.34380340576172	-0.00782300252467394	-0.00327756232582033	0.000618529506027699	-0.00197886489331722
76	89.1666030883789	1.74350106716156	-7.34380340576172	-0.00230353930965066	0.00418994715437293	-0.0100957229733467	0.000618529506027699
77	91.1146545410156	1.09415245056152	-8.25289154052734	0.00289124972186983	-0.00100484199356288	-0.00879702530801296	-0.00392691092565656
78	91.1146545410156	0.769478142261505	-7.9282169342041	-0.00100484199356288	-0.00100484199356288	-0.00295288790948689	-0.00100484199356288
79	90.4653015136719	0.444803804159164	-7.86328220367432	-0.00100484199356288	-0.0113944197073579	0.00321592413820326	-0.00165419070981443
80	91.1146545410156	1.4188266992569	-7.99315214157104	-0.0139918150380254	-0.00944637414067984	0.00191722682211548	-0.00555028254166245
81	87.2185592651367	0.769478142261505	-7.73341274261475	-0.0201606266200542	-0.0026282137259841	0.00548864435404539	-0.00522560812532902
82	90.4653015136719	0.769478142261505	-7.53860807418823	-0.00749832857400179	-0.000355493422830477	0.00516396993771195	-0.00100484199356288
83	91.7639999389648	0.120129495859146	-7.53860807418823	0.000293855206109583	-0.00360223650932312	0.00678734155371785	0.00191722682211548
84	91.1146545410156	0.444803804159164	-7.86328220367432	-0.00847235135734081	0.000943203864153475	0.00191722682211548	-0.00425158534198999
85	91.1146545410156	0.444803804159164	-7.47367286682129	-0.00100484199356288	-0.00425158534198999	0.00906006153672934	0.000293855206109583
86	89.8159561157227	0.444803804159164	-7.6684775352478	-0.00100484199356288	-0.00717365415766835	-0.00847235135734081	-0.00327756232582033
87	90.4653015136719	2.06817531585693	-7.6684775352478	0.00841071270406246	0.00483929552137852	0.0022419011220336	0.00548864435404539
88	88.5172576904297	1.09415245056152	-7.34380340576172	-0.0113944197073579	0.00256657530553639	0.00516396993771195	0.00256657530553639
89	91.1146545410156	1.74350106716156	-7.34380340576172	-0.00327756232582033	0.00970941036939621	-0.0113944197073579	0.00191722682211548
90	90.4653015136719	1.4188266992569	-7.79834747314453	0.0022419011220336	-0.00295288790948689	-0.0165892094373703	0.00678734155371785
91	91.7639999389648	1.09415245056152	-7.79834747314453	0.00906006153672934	0.00938473641872406	-0.0185372550040483	0.0213976856321096
92	88.5172576904297	0.769478142261505	-7.86328220367432	0.0123068047687411	0.00938473641872406	-0.0143164889886975	-0.00652430532500148
93	89.8159561157227	0.769478142261505	-7.99315214157104	0.00159255252219737	0.012956153601408	-0.00879702530801296	0.00354059832170606
94	89.1666030883789	1.74350106716156	-7.99315214157104	0.0126314787194133	0.00289124972186983	-0.000355493422830477	0.000943203864153475
95	87.8679046630859	1.4188266992569	-7.73341274261475	-0.00360223650932312	0.00126787810586393	-0.000680167751852423	-0.00197886489331722
96	92.4133453369141	0.120129495859146	-7.60354280471802	0.00418994715437293	0.00873538758605719	-0.00879702530801296	-0.00457625929266214
97	91.1146545410156	1.4188266992569	-8.05808639526367	0.00159255252219737	0.00483929552137852	-0.00360223650932312	-0.00132951640989631
98	89.1666030883789	1.09415245056152	-7.86328220367432	-0.00132951640989631	0.00548864435404539	0.00776136433705688	0.000943203864153475
99	91.7639999389648	-0.529219150543213	-7.6684775352478	0.00289124972186983	-0.00879702530801296	0.00159255252219737	0.00354059832170606
100	90.4653015136719	1.09415245056152	-7.53860807418823	-0.00457625929266214	-0.0104203969240189	0.0100340843200684	-0.0120437685400248
101	85.9198608398438	1.74350106716156	-7.60354280471802	-0.0152905117720366	-0.00717365415766835	0.00256657530553639	-0.0133424662053585
102	89.8159561157227	1.4188266992569	-7.53860807418823	-0.00587495695799589	-0.00457625929266214	0.00451462110504508	-3.08191010844894e-05
103	89.8159561157227	1.74350106716156	-7.47367286682129	-0.00392691092565656	-0.00100484199356288	0.012956153601408	-0.00749832857400179
104	89.8159561157227	1.09415245056152	-7.6684775352478	-0.00230353930965066	-0.00457625929266214	0.00743668992072344	0.00548864435404539
105	90.4653015136719	0.769478142261505	-7.86328220367432	-0.00392691092565656	-0.00977104809135199	0.00321592413820326	-0.00555028254166245
106	89.1666030883789	1.09415245056152	-7.86328220367432	0.00321592413820326	-0.00944637414067984	0.00126787810586393	-0.00392691092565656
107	89.8159561157227	0.120129495859146	-7.73341274261475	-0.00327756232582033	0.00418994715437293	-0.00197886489331722	-0.00360223650932312
108	88.5172576904297	1.09415245056152	-7.9282169342041	-0.00684897974133492	0.00354059832170606	-0.00522560812532902	0.00711201597005129
109	91.7639999389648	0.769478142261505	-7.47367286682129	-0.00522560812532902	0.00581331877037883	-3.08191010844894e-05	0.00613799272105098
110	89.1666030883789	1.74350106716156	-8.12302207946777	0.0145795252174139	0.00613799272105098	-0.00879702530801296	-0.00100484199356288
111	92.4133453369141	0.769478142261505	-7.86328220367432	0.0197743140161037	0.0113327819854021	-0.0221086721867323	0.000293855206109583
112	91.1146545410156	-0.529219150543213	-7.60354280471802	0.0100340843200684	0.00354059832170606	-0.0104203969240189	0.000618529506027699
113	90.4653015136719	0.769478142261505	-7.73341274261475	0.00386527273803949	0.0152288740500808	-0.00814767740666866	0.00548864435404539
114	89.8159561157227	0.120129495859146	-7.73341274261475	-0.00425158534198999	0.0022419011220336	-0.0130177913233638	0.00613799272105098
115	91.7639999389648	0.769478142261505	-7.47367286682129	-0.00457625929266214	0.00808603875339031	-0.00360223650932312	-0.00165419070981443
116	91.7639999389648	0.120129495859146	-7.14899873733521	-0.00165419070981443	0.000618529506027699	-0.0139918150380254	-0.00360223650932312
117	89.8159561157227	1.09415245056152	-7.86328220367432	-0.00197886489331722	0.0126314787194133	-0.00490093370899558	-0.000680167751852423
118	91.1146545410156	-0.529219150543213	-7.86328220367432	0.00646266713738441	-3.08191010844894e-05	0.00743668992072344	0.00613799272105098
119	89.8159561157227	0.769478142261505	-8.05808639526367	-0.00749832857400179	0.00159255252219737	-0.0026282137259841	-0.00457625929266214
120	88.5172576904297	0.444803804159164	-7.60354280471802	-0.0107450718060136	-0.00749832857400179	0.00613799272105098	-0.00977104809135199
121	89.8159561157227	0.120129495859146	-7.79834747314453	-0.0123684434220195	-0.00587495695799589	0.000943203864153475	-0.0133424662053585
122	89.8159561157227	1.09415245056152	-7.9282169342041	0.00354059832170606	0.00354059832170606	0.0132808275520802	-0.00749832857400179
123	90.4653015136719	0.769478142261505	-7.79834747314453	-0.00360223650932312	-0.00684897974133492	0.00808603875339031	0.000943203864153475
124	89.1666030883789	0.769478142261505	-7.79834747314453	-0.00100484199356288	-0.00360223650932312	0.00711201597005129	0.00711201597005129
125	90.4653015136719	-0.529219150543213	-7.86328220367432	-0.00230353930965066	-0.0123684434220195	-0.00555028254166245	0.00418994715437293
126	91.1146545410156	-0.529219150543213	-7.47367286682129	0.00321592413820326	0.00483929552137852	-0.00230353930965066	0.0022419011220336
127	87.2185592651367	-0.204544812440872	-7.53860807418823	-0.0026282137259841	0.00418994715437293	-0.00132951640989631	0.00418994715437293
128	90.4653015136719	0.769478142261505	-7.60354280471802	0.00289124972186983	-0.00132951640989631	-0.00490093370899558	0.00256657530553639
129	90.4653015136719	-0.204544812440872	-7.53860807418823	-0.0026282137259841	-0.00457625929266214	0.000943203864153475	0.0022419011220336
130	93.0626983642578	-0.204544812440872	-7.53860807418823	-3.08191010844894e-05	0.00289124972186983	-0.0159398596733809	0.00354059832170606
131	89.8159561157227	0.120129495859146	-7.86328220367432	0.013930176384747	0.00613799272105098	-0.0217839982360601	0.0022419011220336
132	91.1146545410156	-0.204544812440872	-7.53860807418823	-0.000680167751852423	0.0145795252174139	-0.0169138833880424	0.00516396993771195
133	89.8159561157227	-0.204544812440872	-7.47367286682129	0.000943203864153475	0.0103587592020631	-0.0110697457566857	0.00776136433705688
134	91.1146545410156	0.120129495859146	-7.4087381362915	-0.00360223650932312	0.00938473641872406	-0.000355493422830477	0.00841071270406246
135	91.7639999389648	-0.529219150543213	-7.73341274261475	0.012956153601408	0.00808603875339031	-0.00360223650932312	0.00548864435404539
136	89.8159561157227	0.769478142261505	-7.47367286682129	-0.000680167751852423	0.00386527273803949	-0.00749832857400179	0.00126787810586393
137	89.1666030883789	1.09415245056152	-7.73341274261475	0.00581331877037883	0.00483929552137852	-0.00684897974133492	-0.00684897974133492
138	90.4653015136719	-1.17856776714325	-7.53860807418823	-0.000680167751852423	0.00483929552137852	0.00451462110504508	0.0022419011220336
139	89.1666030883789	0.769478142261505	-7.79834747314453	-0.00457625929266214	-3.08191010844894e-05	-0.00619963090866804	0.00289124972186983
140	87.8679046630859	1.4188266992569	-7.73341274261475	-0.0100957229733467	-0.00749832857400179	0.00938473641872406	-0.0130177913233638
141	91.7639999389648	0.120129495859146	-7.47367286682129	-0.0126931173726916	-0.00197886489331722	0.0022419011220336	-0.00555028254166245
142	91.7639999389648	-0.529219150543213	-7.79834747314453	-0.00587495695799589	-0.0026282137259841	-0.00132951640989631	-0.00165419070981443
143	91.1146545410156	0.120129495859146	-7.53860807418823	-0.00490093370899558	-0.00392691092565656	0.00873538758605719	-3.08191010844894e-05
144	91.1146545410156	-1.17856776714325	-7.86328220367432	-0.0130177913233638	-0.0139918150380254	0.00646266713738441	0.0022419011220336
145	92.4133453369141	-0.853893458843231	-7.73341274261475	-0.00879702530801296	-0.00619963090866804	-0.00749832857400179	0.00483929552137852
146	89.1666030883789	-0.529219150543213	-7.60354280471802	-0.00814767740666866	-0.00197886489331722	0.00321592413820326	-0.00132951640989631
147	89.1666030883789	0.769478142261505	-7.6684775352478	-0.00360223650932312	-0.00555028254166245	-0.00555028254166245	0.00191722682211548
148	92.4133453369141	-0.204544812440872	-7.73341274261475	0.00289124972186983	-0.00230353930965066	-0.00165419070981443	0.00386527273803949
149	89.8159561157227	0.769478142261505	-7.79834747314453	-0.00490093370899558	-0.0120437685400248	0.00483929552137852	-3.08191010844894e-05
150	90.4653015136719	-1.17856776714325	-7.4087381362915	0.00678734155371785	0.00418994715437293	-0.0110697457566857	0.00483929552137852
151	91.7639999389648	-0.204544812440872	-8.12302207946777	-0.00587495695799589	0.00906006153672934	-0.0201606266200542	0.00938473641872406
152	89.1666030883789	0.769478142261505	-7.79834747314453	0.0152288740500808	0.0103587592020631	-0.0126931173726916	0.000618529506027699
153	88.5172576904297	1.09415245056152	-7.99315214157104	0.0149041991680861	0.00938473641872406	0.0106834331527352	0.00256657530553639
154	90.4653015136719	0.769478142261505	-8.12302207946777	-0.000680167751852423	-0.00230353930965066	-0.00197886489331722	0.0022419011220336
155	90.4653015136719	1.09415245056152	-7.79834747314453	-0.00197886489331722	-0.00100484199356288	-0.00392691092565656	-0.0026282137259841
156	89.8159561157227	0.769478142261505	-7.47367286682129	-0.00652430532500148	0.00743668992072344	-0.00749832857400179	-0.00490093370899558
157	91.7639999389648	-2.15259075164795	-7.34380340576172	-0.00100484199356288	-0.00165419070981443	-0.00879702530801296	-0.00100484199356288
158	90.4653015136719	0.444803804159164	-7.79834747314453	0.00646266713738441	0.00743668992072344	-0.000355493422830477	0.00548864435404539
159	89.1666030883789	-0.204544812440872	-7.53860807418823	-0.0117190945893526	-0.00132951640989631	-0.00165419070981443	0.00938473641872406
160	93.0626983642578	-0.204544812440872	-7.60354280471802	-0.00944637414067984	-0.0100957229733467	0.000618529506027699	0.000293855206109583
161	90.4653015136719	0.444803804159164	-7.9282169342041	-0.0123684434220195	-0.000355493422830477	0.000293855206109583	-0.0117190945893526
162	91.1146545410156	-0.529219150543213	-7.34380340576172	-0.00425158534198999	0.00289124972186983	0.00938473641872406	-0.00327756232582033
163	92.4133453369141	-1.50324213504791	-7.34380340576172	-0.0123684434220195	-0.00684897974133492	0.00548864435404539	0.00743668992072344
164	92.4133453369141	-0.529219150543213	-7.86328220367432	-0.000355493422830477	-0.00814767740666866	0.00808603875339031	0.00256657530553639
165	90.4653015136719	-0.204544812440872	-7.9282169342041	-0.00295288790948689	-0.00100484199356288	0.00289124972186983	-0.00360223650932312
166	89.8159561157227	0.769478142261505	-8.05808639526367	-0.00230353930965066	0.00451462110504508	-0.00814767740666866	-0.00327756232582033
167	93.0626983642578	-0.204544812440872	-7.79834747314453	0.00646266713738441	0.00354059832170606	0.000293855206109583	0.00451462110504508
168	90.4653015136719	0.444803804159164	-7.6684775352478	0.00873538758605719	0.00354059832170606	-0.000680167751852423	0.00483929552137852
169	91.7639999389648	0.444803804159164	-7.27886867523193	-0.00132951640989631	0.00451462110504508	0.000293855206109583	-0.000355493422830477
170	91.7639999389648	-0.529219150543213	-7.47367286682129	0.00808603875339031	-0.00327756232582033	-0.0169138833880424	0.00354059832170606
171	92.4133453369141	0.120129495859146	-7.73341274261475	0.0142548503354192	0.0123068047687411	-0.0136671401560307	-0.000680167751852423
172	90.4653015136719	-0.204544812440872	-7.9282169342041	0.00321592413820326	0.0100340843200684	-0.0133424662053585	0.00126787810586393
173	91.1146545410156	1.09415245056152	-7.79834747314453	0.0022419011220336	0.011982130818069	-0.0026282137259841	0.00548864435404539
174	91.1146545410156	1.09415245056152	-8.05808639526367	-0.00522560812532902	0.00159255252219737	-0.00360223650932312	0.00386527273803949
175	92.4133453369141	0.769478142261505	-7.47367286682129	0.0126314787194133	-0.0107450718060136	-0.000680167751852423	0.00613799272105098
176	92.4133453369141	-0.853893458843231	-7.34380340576172	-0.00132951640989631	-0.00782300252467394	-0.00360223650932312	-0.00555028254166245
177	90.4653015136719	0.444803804159164	-7.53860807418823	0.00646266713738441	-0.00230353930965066	0.00678734155371785	-0.00100484199356288
178	89.1666030883789	0.769478142261505	-7.79834747314453	-0.00360223650932312	0.00289124972186983	-3.08191010844894e-05	0.00289124972186983
179	91.7639999389648	-0.204544812440872	-7.60354280471802	-0.00457625929266214	-0.00490093370899558	-0.00425158534198999	0.00191722682211548
180	91.1146545410156	1.4188266992569	-7.79834747314453	-0.00295288790948689	0.000293855206109583	0.0162028968334198	-0.00912170019000769
181	91.7639999389648	0.120129495859146	-7.53860807418823	-0.0143164889886975	-0.00587495695799589	0.00711201597005129	-0.00944637414067984
182	93.0626983642578	0.444803804159164	-7.53860807418823	-0.00425158534198999	-0.0191866029053926	0.00678734155371785	-0.00684897974133492
183	91.1146545410156	0.444803804159164	-7.4087381362915	-0.00522560812532902	-0.0324982516467571	0.0106834331527352	0.000293855206109583
184	91.7639999389648	0.444803804159164	-7.86328220367432	-0.00490093370899558	0.000293855206109583	0.00516396993771195	-0.00425158534198999
185	89.8159561157227	0.444803804159164	-7.99315214157104	-0.0104203969240189	-0.00814767740666866	-0.00652430532500148	-0.00132951640989631
186	90.4653015136719	1.09415245056152	-7.79834747314453	0.0100340843200684	0.00451462110504508	-0.00197886489331722	-0.00619963090866804
187	90.4653015136719	1.09415245056152	-8.25289154052734	-0.00230353930965066	0.00743668992072344	-0.0133424662053585	-0.00165419070981443
188	93.0626983642578	0.120129495859146	-7.47367286682129	0.0022419011220336	0.00159255252219737	0.00613799272105098	0.0126314787194133
189	90.4653015136719	0.444803804159164	-7.86328220367432	-0.00490093370899558	-0.00879702530801296	-0.000355493422830477	0.00613799272105098
190	91.7639999389648	0.444803804159164	-7.60354280471802	-0.00782300252467394	0.00191722682211548	-0.00684897974133492	0.00159255252219737
191	89.1666030883789	1.09415245056152	-8.05808639526367	0.00808603875339031	0.0126314787194133	-0.0198359526693821	0.011982130818069
192	91.1146545410156	0.444803804159164	-7.79834747314453	-0.00392691092565656	0.0142548503354192	-0.017887907102704	0.00646266713738441
193	91.7639999389648	0.769478142261505	-7.79834747314453	0.0210730116814375	0.0142548503354192	-0.00782300252467394	-0.00295288790948689
194	92.4133453369141	0.444803804159164	-7.47367286682129	0.00451462110504508	0.00159255252219737	-0.00912170019000769	0.00289124972186983
195	92.4133453369141	-0.204544812440872	-7.4087381362915	-0.00132951640989631	-0.00392691092565656	-0.00749832857400179	-0.00425158534198999
196	91.7639999389648	-0.204544812440872	-7.21393346786499	0.011982130818069	0.0100340843200684	-0.0113944197073579	-0.0104203969240189
197	89.1666030883789	1.4188266992569	-7.47367286682129	-0.00717365415766835	0.00678734155371785	-0.0143164889886975	-0.000355493422830477
198	89.8159561157227	1.4188266992569	-7.9282169342041	0.0123068047687411	0.0103587592020631	-0.000680167751852423	-0.00717365415766835
199	90.4653015136719	0.769478142261505	-7.60354280471802	0.00289124972186983	0.00743668992072344	0.000618529506027699	-0.0026282137259841
200	90.4653015136719	1.4188266992569	-7.9282169342041	-0.00652430532500148	-0.00425158534198999	-0.00100484199356288	-0.0104203969240189
201	91.1146545410156	-0.204544812440872	-7.47367286682129	-0.00879702530801296	-0.00684897974133492	0.0123068047687411	-0.0113944197073579
202	91.7639999389648	-0.529219150543213	-7.4087381362915	-0.0136671401560307	-0.00912170019000769	0.00711201597005129	-0.00490093370899558
203	92.4133453369141	0.120129495859146	-7.08406400680542	-3.08191010844894e-05	-0.000355493422830477	0.0106834331527352	0.00516396993771195
204	88.5172576904297	0.444803804159164	-7.47367286682129	-0.00587495695799589	0.00386527273803949	0.00516396993771195	0.000943203864153475
205	89.8159561157227	0.769478142261505	-7.60354280471802	-0.00165419070981443	-0.00490093370899558	0.00938473641872406	-0.000680167751852423
206	91.1146545410156	2.06817531585693	-8.05808639526367	-0.00132951640989631	0.00354059832170606	-0.0126931173726916	-0.0026282137259841
207	92.4133453369141	0.444803804159164	-7.53860807418823	0.00451462110504508	0.00159255252219737	0.00354059832170606	-0.00230353930965066
208	89.8159561157227	0.444803804159164	-7.86328220367432	0.00354059832170606	0.000943203864153475	-0.00327756232582033	-0.000355493422830477
209	90.4653015136719	1.09415245056152	-7.4087381362915	-0.0026282137259841	-0.00392691092565656	-0.00100484199356288	0.00159255252219737
210	89.8159561157227	0.120129495859146	-7.53860807418823	-0.00749832857400179	-0.00197886489331722	-0.00619963090866804	0.00646266713738441
211	88.5172576904297	1.74350106716156	-7.99315214157104	0.00386527273803949	0.00841071270406246	-0.0165892094373703	0.00711201597005129
212	90.4653015136719	1.4188266992569	-8.05808639526367	0.00354059832170606	0.011982130818069	-0.0204853005707264	0.00386527273803949
213	93.0626983642578	0.769478142261505	-7.79834747314453	0.0197743140161037	0.012956153601408	-0.00652430532500148	0.00516396993771195
214	91.7639999389648	0.120129495859146	-7.73341274261475	-0.00295288790948689	0.000943203864153475	0.000943203864153475	0.000618529506027699
215	91.7639999389648	-0.204544812440872	-7.4087381362915	-0.00327756232582033	-0.00295288790948689	-0.00587495695799589	-0.00295288790948689
216	90.4653015136719	1.74350106716156	-7.6684775352478	-0.00392691092565656	0.00841071270406246	-0.00555028254166245	-0.00847235135734081
217	87.8679046630859	2.06817531585693	-7.73341274261475	-0.00327756232582033	0.00256657530553639	-0.00977104809135199	-0.00814767740666866
218	91.7639999389648	0.444803804159164	-7.73341274261475	0.00548864435404539	0.00711201597005129	0.00256657530553639	-0.000680167751852423
219	90.4653015136719	1.4188266992569	-8.31782627105713	-0.00360223650932312	-0.00652430532500148	-0.00619963090866804	0.000618529506027699
220	91.7639999389648	0.769478142261505	-7.9282169342041	-0.0120437685400248	-3.08191010844894e-05	0.00613799272105098	-0.00619963090866804
221	89.8159561157227	0.120129495859146	-7.73341274261475	-0.0162645354866982	-0.00749832857400179	0.00581331877037883	-0.0117190945893526
222	89.8159561157227	0.444803804159164	-7.53860807418823	-0.00684897974133492	-3.08191010844894e-05	0.00743668992072344	0.000618529506027699
223	87.2185592651367	1.4188266992569	-7.47367286682129	-0.0113944197073579	-0.00912170019000769	0.0132808275520802	-0.00197886489331722
224	89.8159561157227	1.09415245056152	-7.47367286682129	-0.000355493422830477	-0.000355493422830477	0.00548864435404539	0.00646266713738441
225	90.4653015136719	1.4188266992569	-8.05808639526367	0.00289124972186983	0.00386527273803949	-0.00555028254166245	0.000943203864153475
226	91.7639999389648	1.09415245056152	-7.9282169342041	0.00451462110504508	0.00483929552137852	0.00451462110504508	0.000293855206109583
227	92.4133453369141	-1.17856776714325	-7.34380340576172	0.00483929552137852	-0.00555028254166245	-0.00879702530801296	0.00711201597005129
228	90.4653015136719	1.09415245056152	-7.73341274261475	0.0100340843200684	0.00841071270406246	0.00548864435404539	0.00970941036939621
229	89.1666030883789	0.769478142261505	-7.27886867523193	-0.00555028254166245	-0.00327756232582033	0.0022419011220336	-0.000680167751852423
230	91.1146545410156	0.120129495859146	-7.14899873733521	0.00386527273803949	0.00743668992072344	-0.0110697457566857	0.00743668992072344
231	93.0626983642578	0.769478142261505	-7.79834747314453	0.0188002903014421	0.00776136433705688	-0.0217839982360601	0.000618529506027699
232	90.4653015136719	0.769478142261505	-7.99315214157104	0.00938473641872406	0.00386527273803949	-0.0136671401560307	0.0022419011220336
233	90.4653015136719	0.769478142261505	-7.47367286682129	0.00451462110504508	0.0113327819854021	-0.0117190945893526	0.00678734155371785
234	90.4653015136719	-1.17856776714325	-7.53860807418823	-0.00912170019000769	-0.00425158534198999	-0.0100957229733467	0.00581331877037883
235	89.8159561157227	1.09415245056152	-7.14899873733521	0.00516396993771195	-0.00230353930965066	-0.00814767740666866	-0.000355493422830477
236	88.5172576904297	0.769478142261505	-7.47367286682129	0.012956153601408	0.00483929552137852	-0.0146411629393697	0.000293855206109583
237	91.1146545410156	0.769478142261505	-7.47367286682129	-0.00295288790948689	0.000618529506027699	-0.00197886489331722	0.00418994715437293
238	92.4133453369141	-0.529219150543213	-7.86328220367432	0.00159255252219737	0.0106834331527352	0.00418994715437293	-0.0026282137259841
239	90.4653015136719	1.09415245056152	-7.86328220367432	-0.000680167751852423	0.00126787810586393	-0.00230353930965066	-0.00197886489331722
240	91.7639999389648	-1.50324213504791	-7.73341274261475	-0.00555028254166245	-0.0113944197073579	-0.00165419070981443	-0.00619963090866804
241	90.4653015136719	0.120129495859146	-7.99315214157104	-0.0107450718060136	-0.00165419070981443	0.00256657530553639	-0.0126931173726916
242	87.2185592651367	0.769478142261505	-7.86328220367432	-0.0117190945893526	0.00711201597005129	0.00483929552137852	0.00418994715437293
243	89.8159561157227	0.444803804159164	-7.6684775352478	-0.00490093370899558	-0.00165419070981443	0.00354059832170606	-0.000680167751852423
244	91.1146545410156	0.444803804159164	-8.18795680999756	-0.00197886489331722	-0.00295288790948689	0.00386527273803949	0.00191722682211548
245	91.7639999389648	0.120129495859146	-8.18795680999756	-0.00457625929266214	0.000293855206109583	-0.00132951640989631	0.00159255252219737
246	91.7639999389648	-1.82791638374329	-7.47367286682129	-0.00392691092565656	-0.00619963090866804	-0.00717365415766835	-0.0026282137259841
247	91.1146545410156	0.120129495859146	-7.86328220367432	-0.0026282137259841	0.000618529506027699	-0.00749832857400179	0.000618529506027699
248	90.4653015136719	-0.529219150543213	-7.6684775352478	-0.00132951640989631	0.00256657530553639	0.00516396993771195	0.00516396993771195
249	89.8159561157227	-0.529219150543213	-7.4087381362915	-0.00295288790948689	0.000943203864153475	-0.000355493422830477	0.00191722682211548
250	90.4653015136719	0.120129495859146	-7.79834747314453	0.00451462110504508	0.00548864435404539	-0.0152905117720366	-0.000355493422830477
251	91.7639999389648	0.120129495859146	-8.12302207946777	0.0152288740500808	0.00548864435404539	-0.0110697457566857	0.000293855206109583
252	89.8159561157227	-0.204544812440872	-8.12302207946777	0.00483929552137852	0.00321592413820326	-0.0133424662053585	0.00386527273803949
253	90.4653015136719	-1.50324213504791	-7.9282169342041	0.00516396993771195	0.00191722682211548	-0.00425158534198999	0.00516396993771195
254	89.8159561157227	-0.204544812440872	-7.47367286682129	0.00191722682211548	0.00386527273803949	-0.000680167751852423	0.00289124972186983
255	89.1666030883789	-0.853893458843231	-7.27886867523193	-0.0117190945893526	0.000943203864153475	0.000943203864153475	-0.00360223650932312
256	91.7639999389648	0.120129495859146	-7.21393346786499	-0.00522560812532902	0.00808603875339031	-0.00782300252467394	-0.00490093370899558
257	90.4653015136719	0.769478142261505	-8.25289154052734	-0.00230353930965066	0.00483929552137852	-0.00490093370899558	-0.00717365415766835
258	91.7639999389648	-0.853893458843231	-7.9282169342041	0.00743668992072344	0.0022419011220336	0.00873538758605719	0.000943203864153475
259	91.1146545410156	-2.15259075164795	-7.47367286682129	0.0113327819854021	-0.00230353930965066	0.0022419011220336	-0.00165419070981443
260	92.4133453369141	-0.853893458843231	-7.60354280471802	-0.00749832857400179	-0.0026282137259841	0.000943203864153475	-0.0123684434220195
261	90.4653015136719	-1.17856776714325	-7.34380340576172	-0.00912170019000769	-0.00327756232582033	0.00516396993771195	-0.0139918150380254
262	93.0626983642578	-0.853893458843231	-7.34380340576172	-0.00132951640989631	-0.0026282137259841	0.0022419011220336	0.00256657530553639
263	91.1146545410156	-0.204544812440872	-7.4087381362915	-0.0117190945893526	-0.00457625929266214	0.00548864435404539	-0.00652430532500148
264	91.7639999389648	-1.17856776714325	-7.73341274261475	-3.08191010844894e-05	0.00483929552137852	0.00776136433705688	-0.00522560812532902
265	91.1146545410156	-0.204544812440872	-7.73341274261475	-0.00425158534198999	0.000618529506027699	0.00386527273803949	-0.00619963090866804
266	92.4133453369141	-1.82791638374329	-7.73341274261475	-0.00230353930965066	-0.00197886489331722	0.00126787810586393	-0.00490093370899558
267	89.8159561157227	-0.529219150543213	-7.73341274261475	0.00743668992072344	0.00873538758605719	-0.00132951640989631	-0.00327756232582033
268	89.1666030883789	-0.204544812440872	-7.86328220367432	-0.00782300252467394	-0.00587495695799589	-0.000355493422830477	0.00970941036939621
269	91.7639999389648	-0.529219150543213	-7.73341274261475	0.000293855206109583	0.00191722682211548	-3.08191010844894e-05	0.00191722682211548
270	91.1146545410156	-0.204544812440872	-7.86328220367432	0.0132808275520802	0.00873538758605719	-0.0117190945893526	0.0100340843200684
271	93.712043762207	-1.17856776714325	-7.60354280471802	0.00711201597005129	0.00776136433705688	-0.0227580219507217	0.00581331877037883
272	92.4133453369141	-2.47726511955261	-7.60354280471802	0.0165275707840919	0.00191722682211548	-0.00847235135734081	-0.00360223650932312
273	91.7639999389648	-0.853893458843231	-7.79834747314453	0.0142548503354192	0.00841071270406246	-0.00652430532500148	0.00646266713738441
274	91.1146545410156	-0.853893458843231	-7.60354280471802	-3.08191010844894e-05	-0.00652430532500148	-0.00230353930965066	0.00159255252219737
275	92.4133453369141	-1.17856776714325	-7.79834747314453	-0.00327756232582033	0.000618529506027699	-0.00522560812532902	-0.00490093370899558
276	92.4133453369141	-1.17856776714325	-7.60354280471802	-0.00100484199356288	0.00321592413820326	-0.00490093370899558	0.000618529506027699
277	91.7639999389648	-0.529219150543213	-8.05808639526367	-0.00392691092565656	-0.00197886489331722	-0.00684897974133492	-0.00230353930965066
278	92.4133453369141	-1.82791638374329	-7.9282169342041	-0.0026282137259841	0.00548864435404539	-0.00132951640989631	0.0106834331527352
279	91.1146545410156	-0.529219150543213	-8.05808639526367	-0.0107450718060136	-0.00749832857400179	0.00516396993771195	-0.00100484199356288
280	92.4133453369141	-1.17856776714325	-7.60354280471802	-0.0198359526693821	-0.00847235135734081	-0.00360223650932312	0.000293855206109583
281	88.5172576904297	0.120129495859146	-7.86328220367432	-0.0201606266200542	0.00126787810586393	0.00418994715437293	-0.0136671401560307
282	90.4653015136719	-0.529219150543213	-7.73341274261475	-0.00587495695799589	-0.00717365415766835	0.00970941036939621	-0.0100957229733467
283	91.1146545410156	-0.853893458843231	-7.60354280471802	-0.00782300252467394	0.00159255252219737	0.012956153601408	0.00159255252219737
284	91.1146545410156	-1.50324213504791	-7.6684775352478	-0.0130177913233638	-0.00619963090866804	0.00841071270406246	0.00743668992072344
285	90.4653015136719	-1.50324213504791	-7.86328220367432	-0.00879702530801296	-0.0159398596733809	-0.00360223650932312	0.0103587592020631
286	90.4653015136719	-0.529219150543213	-7.6684775352478	0.00256657530553639	0.00743668992072344	-0.00360223650932312	-0.00295288790948689
287	89.8159561157227	-1.17856776714325	-7.60354280471802	-0.00749832857400179	0.00613799272105098	0.00289124972186983	0.00483929552137852
288	91.1146545410156	0.120129495859146	-7.53860807418823	0.00321592413820326	0.00126787810586393	0.00418994715437293	0.00581331877037883
289	92.4133453369141	-1.17856776714325	-7.34380340576172	-0.00457625929266214	-0.0026282137259841	-0.00392691092565656	-0.0026282137259841
290	93.712043762207	-0.529219150543213	-7.86328220367432	0.0181509424000978	-0.00132951640989631	-0.0110697457566857	-0.00360223650932312
291	90.4653015136719	-0.529219150543213	-7.6684775352478	0.0022419011220336	0.00776136433705688	-0.0136671401560307	0.00354059832170606
292	92.4133453369141	-2.47726511955261	-7.6684775352478	0.0194496400654316	0.00841071270406246	-0.0133424662053585	0.00581331877037883
293	91.7639999389648	-0.853893458843231	-7.79834747314453	0.0200989879667759	0.0168522447347641	-0.00619963090866804	0.00743668992072344
294	89.8159561157227	-0.204544812440872	-7.6684775352478	-0.00717365415766835	0.00451462110504508	0.00159255252219737	0.0100340843200684
295	91.7639999389648	-0.853893458843231	-7.4087381362915	-0.00360223650932312	0.00548864435404539	-0.000355493422830477	0.00451462110504508
296	92.4133453369141	0.444803804159164	-7.73341274261475	0.00646266713738441	0.00808603875339031	-0.00425158534198999	-0.00587495695799589
297	91.7639999389648	0.444803804159164	-8.12302207946777	0.00743668992072344	0.00354059832170606	-0.0136671401560307	-0.00197886489331722
298	91.7639999389648	-1.82791638374329	-7.73341274261475	-0.00327756232582033	0.000293855206109583	0.00191722682211548	0.00354059832170606
299	91.1146545410156	0.120129495859146	-8.12302207946777	-0.00392691092565656	-3.08191010844894e-05	0.00581331877037883	0.00581331877037883
300	89.1666030883789	0.769478142261505	-7.53860807418823	-0.0123684434220195	-0.00425158534198999	0.00581331877037883	-0.00652430532500148
301	92.4133453369141	-0.853893458843231	-7.4087381362915	-0.0191866029053926	0.00191722682211548	0.00516396993771195	-0.00490093370899558
302	92.4133453369141	0.120129495859146	-7.53860807418823	-0.00522560812532902	-0.0026282137259841	-3.08191010844894e-05	-0.00814767740666866
303	90.4653015136719	0.444803804159164	-8.05808639526367	-0.0107450718060136	-0.00457625929266214	0.0142548503354192	0.00646266713738441
304	91.1146545410156	-0.204544812440872	-7.99315214157104	-0.00944637414067984	-0.00749832857400179	0.00743668992072344	-0.000680167751852423
305	91.7639999389648	-0.529219150543213	-8.05808639526367	-0.00619963090866804	-0.00879702530801296	-0.00555028254166245	-0.000680167751852423
306	91.7639999389648	-0.204544812440872	-7.99315214157104	-0.00782300252467394	0.00483929552137852	0.00159255252219737	-0.000355493422830477
307	89.8159561157227	-0.529219150543213	-7.53860807418823	-0.00165419070981443	-3.08191010844894e-05	-0.00977104809135199	-0.000680167751852423
308	91.1146545410156	0.444803804159164	-7.73341274261475	-0.00165419070981443	0.00159255252219737	-0.00360223650932312	0.00873538758605719
309	93.0626983642578	-0.529219150543213	-7.79834747314453	0.00646266713738441	0.00289124972186983	-3.08191010844894e-05	0.00451462110504508
310	91.7639999389648	-0.529219150543213	-7.73341274261475	0.00776136433705688	0.00483929552137852	-0.00912170019000769	-0.00360223650932312
311	90.4653015136719	-0.529219150543213	-8.12302207946777	0.013930176384747	0.00354059832170606	-0.0237320438027382	0.00743668992072344
312	89.8159561157227	1.09415245056152	-7.99315214157104	0.0181509424000978	0.0171769186854362	-0.00847235135734081	-0.00100484199356288
313	87.8679046630859	0.769478142261505	-7.6684775352478	0.00711201597005129	0.0126314787194133	-0.00944637414067984	0.0165275707840919
314	91.7639999389648	0.444803804159164	-7.73341274261475	-0.000355493422830477	-0.00327756232582033	-0.00619963090866804	-0.00197886489331722
315	90.4653015136719	0.769478142261505	-7.9282169342041	-0.000680167751852423	-0.00132951640989631	-0.000680167751852423	-0.0107450718060136
316	91.1146545410156	0.769478142261505	-7.60354280471802	0.00418994715437293	-0.00132951640989631	-0.00879702530801296	-0.00360223650932312
317	91.7639999389648	-1.50324213504791	-7.60354280471802	0.00159255252219737	-3.08191010844894e-05	-0.0130177913233638	0.00126787810586393
318	89.1666030883789	0.444803804159164	-7.53860807418823	0.00126787810586393	-0.00392691092565656	0.00159255252219737	0.000293855206109583
319	89.8159561157227	0.120129495859146	-7.27886867523193	-0.0130177913233638	0.000943203864153475	0.01100810803473	0.000618529506027699
320	89.1666030883789	0.769478142261505	-7.34380340576172	-0.0149658378213644	-0.0243813935667276	-0.00230353930965066	-0.00749832857400179
321	92.4133453369141	0.120129495859146	-7.34380340576172	-0.0107450718060136	-0.00457625929266214	0.00451462110504508	-0.0175632312893867
322	91.7639999389648	0.120129495859146	-7.4087381362915	-0.00619963090866804	-0.00879702530801296	0.00159255252219737	-0.00652430532500148
323	90.4653015136719	0.769478142261505	-7.79834747314453	-0.00847235135734081	-0.00425158534198999	-0.000680167751852423	0.00321592413820326
324	91.7639999389648	0.120129495859146	-7.86328220367432	-0.00652430532500148	-0.00749832857400179	0.0103587592020631	0.00321592413820326
325	91.1146545410156	1.4188266992569	-7.79834747314453	-0.00555028254166245	-0.000355493422830477	0.00159255252219737	0.00483929552137852
326	89.8159561157227	0.444803804159164	-7.34380340576172	-0.00425158534198999	0.00289124972186983	-0.00295288790948689	0.00191722682211548
327	91.1146545410156	0.444803804159164	-7.47367286682129	-0.00522560812532902	0.00354059832170606	-0.00295288790948689	-0.0026282137259841
328	90.4653015136719	1.74350106716156	-7.6684775352478	-0.00100484199356288	0.00743668992072344	0.000943203864153475	0.00970941036939621
329	91.1146545410156	0.120129495859146	-7.34380340576172	0.00354059832170606	0.000943203864153475	0.00191722682211548	0.0022419011220336
330	91.1146545410156	0.444803804159164	-7.6684775352478	-3.08191010844894e-05	-0.00522560812532902	-0.00522560812532902	-0.00100484199356288
331	91.7639999389648	0.444803804159164	-7.73341274261475	0.01847561635077	0.0106834331527352	-0.0198359526693821	0.00256657530553639
332	88.5172576904297	1.4188266992569	-7.53860807418823	0.0022419011220336	0.00613799272105098	-0.00392691092565656	0.00808603875339031
333	90.4653015136719	1.4188266992569	-7.73341274261475	0.0181509424000978	0.0106834331527352	-0.00425158534198999	0.00743668992072344
334	90.4653015136719	2.06817531585693	-7.73341274261475	0.00191722682211548	-0.00100484199356288	-0.00977104809135199	0.00516396993771195
335	91.7639999389648	0.769478142261505	-7.53860807418823	-0.00944637414067984	0.00386527273803949	-0.00684897974133492	-0.0107450718060136
336	93.0626983642578	0.769478142261505	-7.4087381362915	-0.00132951640989631	-0.00100484199356288	-0.00425158534198999	-0.00555028254166245
337	90.4653015136719	0.769478142261505	-8.05808639526367	0.0100340843200684	-0.00165419070981443	-0.00619963090866804	-0.0100957229733467
338	91.7639999389648	0.444803804159164	-7.47367286682129	-0.00425158534198999	0.00678734155371785	0.00581331877037883	0.00289124972186983
339	89.1666030883789	1.09415245056152	-7.60354280471802	-0.0026282137259841	0.00289124972186983	0.00386527273803949	0.00289124972186983
340	92.4133453369141	2.3928496837616	-7.99315214157104	0.00159255252219737	-0.00782300252467394	0.0149041991680861	-0.0113944197073579
341	90.4653015136719	2.06817531585693	-7.73341274261475	-0.00944637414067984	-0.00132951640989631	-0.00165419070981443	-0.00879702530801296
342	93.0626983642578	0.444803804159164	-7.27886867523193	0.00256657530553639	-0.00132951640989631	0.00386527273803949	-0.00684897974133492
343	91.7639999389648	0.120129495859146	-7.6684775352478	-0.00782300252467394	-0.00879702530801296	0.00970941036939621	-0.00684897974133492
344	91.7639999389648	0.769478142261505	-7.47367286682129	-0.00197886489331722	0.000618529506027699	0.00386527273803949	0.00451462110504508
345	91.1146545410156	0.769478142261505	-7.6684775352478	-0.00425158534198999	-3.08191010844894e-05	-0.0026282137259841	-0.00392691092565656
346	91.1146545410156	1.74350106716156	-7.53860807418823	-0.00652430532500148	0.000293855206109583	-0.00717365415766835	-0.00847235135734081
347	90.4653015136719	2.3928496837616	-7.53860807418823	0.00289124972186983	0.00581331877037883	-0.00132951640989631	-0.00295288790948689
348	92.4133453369141	1.09415245056152	-7.47367286682129	-0.00100484199356288	-0.00295288790948689	-0.00327756232582033	-0.00392691092565656
349	90.4653015136719	1.74350106716156	-7.60354280471802	-0.00230353930965066	0.00159255252219737	0.00321592413820326	0.000293855206109583
350	89.8159561157227	0.769478142261505	-7.86328220367432	-0.00132951640989631	-0.00457625929266214	-0.0120437685400248	0.00386527273803949
351	91.1146545410156	0.444803804159164	-7.53860807418823	-0.00100484199356288	0.0123068047687411	-0.0165892094373703	0.0126314787194133
352	89.8159561157227	1.4188266992569	-7.47367286682129	0.00386527273803949	0.0158782228827477	-0.0117190945893526	-0.00684897974133492
353	92.4133453369141	1.09415245056152	-7.21393346786499	0.0343846566975117	0.0152288740500808	-0.00587495695799589	0.00289124972186983
354	93.0626983642578	1.09415245056152	-7.4087381362915	0.00191722682211548	0.00451462110504508	-0.00587495695799589	-0.0026282137259841
355	90.4653015136719	1.09415245056152	-6.95419406890869	-3.08191010844894e-05	0.00321592413820326	-0.00522560812532902	-0.00977104809135199
356	89.1666030883789	0.769478142261505	-7.60354280471802	-0.00165419070981443	-3.08191010844894e-05	-0.00522560812532902	-0.00392691092565656
357	93.0626983642578	0.769478142261505	-7.21393346786499	-0.00100484199356288	0.00970941036939621	-0.0146411629393697	0.00256657530553639
358	88.5172576904297	1.74350106716156	-7.86328220367432	-0.00555028254166245	0.00386527273803949	0.00418994715437293	-0.0026282137259841
359	89.8159561157227	2.06817531585693	-7.73341274261475	-0.00619963090866804	-0.0026282137259841	0.00159255252219737	0.00483929552137852
360	92.4133453369141	0.769478142261505	-7.4087381362915	-0.00684897974133492	-0.00165419070981443	0.00256657530553639	-0.00555028254166245
361	91.1146545410156	1.74350106716156	-7.9282169342041	-0.0152905117720366	-0.0110697457566857	0.0100340843200684	-0.0185372550040483
362	91.1146545410156	1.4188266992569	-7.53860807418823	-0.0126931173726916	0.000618529506027699	0.00938473641872406	-0.00197886489331722
363	91.1146545410156	-0.204544812440872	-7.86328220367432	-0.00814767740666866	-0.0123684434220195	0.00873538758605719	-0.000355493422830477
364	90.4653015136719	1.09415245056152	-7.60354280471802	-0.00944637414067984	-0.00652430532500148	-3.08191010844894e-05	0.00776136433705688
365	89.8159561157227	1.4188266992569	-7.4087381362915	-0.0107450718060136	0.00451462110504508	-0.00100484199356288	0.00613799272105098
366	91.1146545410156	1.4188266992569	-7.73341274261475	-0.00457625929266214	0.00483929552137852	-0.00652430532500148	-0.00392691092565656
367	89.8159561157227	2.06817531585693	-8.05808639526367	0.00191722682211548	-0.00165419070981443	-0.00555028254166245	0.0022419011220336
368	91.7639999389648	1.09415245056152	-7.47367286682129	0.00289124972186983	0.00159255252219737	0.00418994715437293	0.00678734155371785
369	89.1666030883789	0.769478142261505	-7.86328220367432	0.00516396993771195	-0.00327756232582033	-0.0026282137259841	0.00970941036939621
370	89.1666030883789	1.74350106716156	-7.9282169342041	0.00289124972186983	0.00613799272105098	-0.0113944197073579	0.00938473641872406
371	89.1666030883789	2.71752405166626	-7.79834747314453	0.0145795252174139	0.00289124972186983	-0.0159398596733809	0.00613799272105098
372	90.4653015136719	1.09415245056152	-7.34380340576172	0.013930176384747	0.0103587592020631	-0.0136671401560307	0.00678734155371785
373	93.0626983642578	1.09415245056152	-7.53860807418823	0.0265924744307995	0.00191722682211548	-0.0156151866540313	0.000293855206109583
374	90.4653015136719	2.06817531585693	-7.21393346786499	0.0249691028147936	0.00354059832170606	-0.00360223650932312	0.00256657530553639
375	91.1146545410156	2.06817531585693	-7.14899873733521	-0.00100484199356288	0.00256657530553639	-0.00749832857400179	0.000943203864153475
376	93.0626983642578	-0.204544812440872	-7.53860807418823	-0.000355493422830477	-0.00230353930965066	-0.00879702530801296	-0.00782300252467394
377	91.1146545410156	1.74350106716156	-7.73341274261475	0.0106834331527352	0.00678734155371785	-0.00555028254166245	-0.00295288790948689
378	88.5172576904297	1.74350106716156	-7.99315214157104	-0.00490093370899558	-0.00132951640989631	0.00126787810586393	0.00321592413820326
379	93.0626983642578	2.06817531585693	-8.05808639526367	0.00159255252219737	-0.00132951640989631	0.00126787810586393	-0.00360223650932312
380	91.7639999389648	1.4188266992569	-7.99315214157104	-0.00912170019000769	-0.0107450718060136	0.00289124972186983	-0.0110697457566857
381	89.8159561157227	1.74350106716156	-7.60354280471802	-0.0172385573387146	-0.00814767740666866	0.00548864435404539	-0.00230353930965066
382	91.1146545410156	0.769478142261505	-7.47367286682129	-0.00912170019000769	-0.0123684434220195	0.00808603875339031	-0.00295288790948689
383	91.7639999389648	1.09415245056152	-7.6684775352478	-0.00490093370899558	-3.08191010844894e-05	0.00418994715437293	0.000293855206109583
384	89.1666030883789	0.120129495859146	-7.47367286682129	-0.00684897974133492	-0.00392691092565656	0.00386527273803949	0.00321592413820326
385	91.7639999389648	0.120129495859146	-7.60354280471802	0.00289124972186983	0.00256657530553639	-0.000355493422830477	0.00581331877037883
386	90.4653015136719	2.06817531585693	-7.73341274261475	-0.00295288790948689	-0.00100484199356288	0.00159255252219737	-0.00457625929266214
387	91.1146545410156	1.74350106716156	-7.99315214157104	0.00581331877037883	0.0022419011220336	-0.00782300252467394	0.00354059832170606
388	93.712043762207	0.120129495859146	-7.4087381362915	-0.00295288790948689	-0.0107450718060136	-3.08191010844894e-05	0.00938473641872406
389	91.1146545410156	0.769478142261505	-7.9282169342041	-0.00360223650932312	-0.00814767740666866	-0.00230353930965066	0.00289124972186983
390	92.4133453369141	0.769478142261505	-7.53860807418823	0.00841071270406246	0.00938473641872406	-0.0117190945893526	0.00938473641872406
391	88.5172576904297	1.4188266992569	-7.9282169342041	0.00386527273803949	0.0142548503354192	-0.023407369852066	0.000943203864153475
392	91.1146545410156	2.06817531585693	-7.79834747314453	0.0103587592020631	0.0158782228827477	-0.00587495695799589	0.00451462110504508
393	91.1146545410156	1.09415245056152	-7.79834747314453	0.0165275707840919	0.0106834331527352	-0.00944637414067984	0.00191722682211548
394	91.7639999389648	1.09415245056152	-7.73341274261475	-0.00165419070981443	0.00126787810586393	-0.00360223650932312	0.0100340843200684
395	91.1146545410156	0.444803804159164	-7.6684775352478	0.000618529506027699	-0.0123684434220195	-0.00619963090866804	-0.00165419070981443
396	92.4133453369141	0.444803804159164	-7.60354280471802	-0.00100484199356288	0.01100810803473	-0.0126931173726916	0.000618529506027699
397	89.1666030883789	1.09415245056152	-7.86328220367432	-0.00327756232582033	0.00678734155371785	-0.00847235135734081	0.00548864435404539
398	91.7639999389648	0.120129495859146	-7.53860807418823	0.00451462110504508	0.000293855206109583	0.000618529506027699	-0.00327756232582033
399	92.4133453369141	0.444803804159164	-7.73341274261475	0.00483929552137852	-0.00327756232582033	0.00386527273803949	-0.00100484199356288
400	93.0626983642578	-0.204544812440872	-7.60354280471802	-0.00749832857400179	-0.00847235135734081	0.00354059832170606	-0.00749832857400179
401	92.4133453369141	-0.204544812440872	-7.73341274261475	-0.00360223650932312	-0.00944637414067984	0.00938473641872406	-0.00879702530801296
402	91.1146545410156	0.444803804159164	-7.47367286682129	-0.00912170019000769	-0.00587495695799589	0.00483929552137852	0.000943203864153475
403	89.8159561157227	0.769478142261505	-7.73341274261475	-0.00619963090866804	0.000618529506027699	0.00354059832170606	0.00938473641872406
404	89.1666030883789	0.120129495859146	-7.60354280471802	-0.0120437685400248	-0.00814767740666866	0.00581331877037883	0.00646266713738441
405	91.7639999389648	1.09415245056152	-7.79834747314453	-0.00944637414067984	0.000618529506027699	0.00516396993771195	0.01100810803473
406	91.1146545410156	0.444803804159164	-7.79834747314453	0.00321592413820326	0.00191722682211548	-0.0117190945893526	-0.00197886489331722
407	92.4133453369141	-0.204544812440872	-7.9282169342041	-0.00165419070981443	0.000293855206109583	0.000618529506027699	0.000293855206109583
408	92.4133453369141	-1.50324213504791	-7.53860807418823	0.00354059832170606	-0.00749832857400179	0.00191722682211548	0.00321592413820326
409	90.4653015136719	0.769478142261505	-7.6684775352478	-0.00197886489331722	-0.00230353930965066	0.00516396993771195	0.00516396993771195
410	89.8159561157227	-0.204544812440872	-7.99315214157104	-0.0107450718060136	0.00711201597005129	-0.00717365415766835	0.00483929552137852
411	91.1146545410156	1.09415245056152	-8.12302207946777	-0.00295288790948689	0.0106834331527352	-0.0201606266200542	0.000943203864153475
412	90.4653015136719	1.09415245056152	-7.9282169342041	0.0207483377307653	0.0158782228827477	-0.0149658378213644	0.00418994715437293
413	90.4653015136719	0.444803804159164	-7.79834747314453	0.0142548503354192	0.00581331877037883	0.00483929552137852	0.00743668992072344
414	90.4653015136719	-0.204544812440872	-7.9282169342041	-0.00490093370899558	-0.00912170019000769	0.00483929552137852	0.00321592413820326
415	91.7639999389648	-0.529219150543213	-7.47367286682129	0.00191722682211548	-0.00132951640989631	-0.00230353930965066	0.00418994715437293
416	91.7639999389648	-1.17856776714325	-7.73341274261475	-0.00522560812532902	0.000943203864153475	-0.0026282137259841	-0.00360223650932312
417	89.1666030883789	0.769478142261505	-8.12302207946777	0.00743668992072344	0.00873538758605719	-0.00977104809135199	-0.00197886489331722
418	91.7639999389648	-0.853893458843231	-7.9282169342041	0.00418994715437293	0.000293855206109583	-0.00132951640989631	-0.00555028254166245
419	93.0626983642578	-0.853893458843231	-7.9282169342041	-0.00197886489331722	-0.000355493422830477	0.00321592413820326	0.00321592413820326
420	90.4653015136719	0.444803804159164	-7.73341274261475	-0.00782300252467394	-0.00490093370899558	0.00938473641872406	-0.0136671401560307
421	91.7639999389648	-1.50324213504791	-7.21393346786499	-0.00847235135734081	-0.0156151866540313	0.00386527273803949	-0.00912170019000769
422	89.8159561157227	0.444803804159164	-7.27886867523193	-0.00100484199356288	0.00159255252219737	0.000618529506027699	-0.00327756232582033
423	87.2185592651367	0.769478142261505	-7.79834747314453	-0.0156151866540313	0.00548864435404539	0.0149041991680861	0.00354059832170606
424	89.1666030883789	0.444803804159164	-7.60354280471802	-0.00392691092565656	-0.0100957229733467	0.00548864435404539	-0.00230353930965066
425	91.1146545410156	-0.529219150543213	-8.05808639526367	-0.00392691092565656	-0.00132951640989631	-0.00327756232582033	-0.00457625929266214
426	90.4653015136719	0.120129495859146	-7.9282169342041	-0.00165419070981443	-0.00132951640989631	-0.00684897974133492	-0.00782300252467394
427	92.4133453369141	-1.82791638374329	-7.34380340576172	0.0022419011220336	0.00418994715437293	-0.00230353930965066	-0.00327756232582033
428	91.7639999389648	-0.529219150543213	-7.4087381362915	-0.00197886489331722	-0.00230353930965066	0.00776136433705688	0.00354059832170606
429	91.1146545410156	-0.204544812440872	-7.47367286682129	-0.00652430532500148	0.000618529506027699	-0.00165419070981443	-0.000680167751852423
430	88.5172576904297	-1.17856776714325	-7.6684775352478	0.00289124972186983	0.0106834331527352	-0.00327756232582033	0.00354059832170606
431	93.0626983642578	-0.853893458843231	-7.99315214157104	0.012956153601408	0.00808603875339031	-0.0247060675173998	0.00354059832170606
432	90.4653015136719	0.444803804159164	-8.31782627105713	0.0152288740500808	0.0145795252174139	-0.0110697457566857	-0.0026282137259841
433	91.1146545410156	0.120129495859146	-7.9282169342041	0.00873538758605719	0.0132808275520802	-0.00619963090866804	0.000618529506027699
434	92.4133453369141	-1.17856776714325	-7.9282169342041	-0.00977104809135199	-0.00717365415766835	-0.00295288790948689	0.00126787810586393
435	92.4133453369141	-0.204544812440872	-7.60354280471802	0.000293855206109583	0.00516396993771195	-3.08191010844894e-05	0.000943203864153475
436	88.5172576904297	-0.529219150543213	-7.4087381362915	-0.00587495695799589	0.00386527273803949	-0.000355493422830477	-0.0026282137259841
437	89.8159561157227	0.120129495859146	-8.12302207946777	0.000943203864153475	0.00548864435404539	-0.00490093370899558	-0.00944637414067984
438	91.1146545410156	-0.529219150543213	-7.86328220367432	0.00256657530553639	0.00126787810586393	0.00191722682211548	-0.00392691092565656
439	91.7639999389648	-1.50324213504791	-7.79834747314453	-0.000355493422830477	0.00613799272105098	-0.00587495695799589	0.00256657530553639
440	91.7639999389648	-1.17856776714325	-7.99315214157104	-0.0107450718060136	-0.00522560812532902	0.00970941036939621	-0.00100484199356288
441	91.7639999389648	-2.15259075164795	-7.53860807418823	-0.0156151866540313	-0.0107450718060136	0.00548864435404539	-0.0165892094373703
442	90.4653015136719	-1.17856776714325	-7.6684775352478	-0.0110697457566857	0.00256657530553639	-0.00392691092565656	-0.000680167751852423
443	89.1666030883789	-0.204544812440872	-7.53860807418823	-0.0113944197073579	-0.00295288790948689	0.0113327819854021	0.00678734155371785
444	91.1146545410156	0.120129495859146	-7.86328220367432	-0.00327756232582033	0.00386527273803949	0.00418994715437293	-0.00230353930965066
445	90.4653015136719	-0.204544812440872	-8.12302207946777	-0.0123684434220195	-0.000680167751852423	0.00159255252219737	0.00256657530553639
446	91.7639999389648	-1.82791638374329	-7.73341274261475	-0.00327756232582033	0.00256657530553639	-0.0146411629393697	-0.0026282137259841
447	93.0626983642578	-2.47726511955261	-7.4087381362915	0.000293855206109583	-0.00360223650932312	-0.00782300252467394	-0.00392691092565656
448	90.4653015136719	0.120129495859146	-7.60354280471802	0.00321592413820326	0.00483929552137852	0.00321592413820326	0.00678734155371785
449	89.8159561157227	-1.50324213504791	-7.14899873733521	-0.00814767740666866	-0.00652430532500148	-0.00457625929266214	0.00613799272105098
450	89.8159561157227	-0.204544812440872	-7.73341274261475	0.00126787810586393	0.0022419011220336	-0.0139918150380254	0.000618529506027699
451	91.7639999389648	-1.17856776714325	-8.12302207946777	0.0145795252174139	0.00808603875339031	-0.0143164889886975	0.000293855206109583
452	91.7639999389648	-1.17856776714325	-7.6684775352478	0.012956153601408	0.0145795252174139	-0.0224333461374044	-0.00100484199356288
453	92.4133453369141	-1.82791638374329	-7.73341274261475	-0.00165419070981443	0.00516396993771195	-0.00912170019000769	0.000293855206109583
454	92.4133453369141	-2.15259075164795	-7.4087381362915	0.00516396993771195	-0.000355493422830477	-0.00490093370899558	-0.00197886489331722
455	90.4653015136719	-1.17856776714325	-7.34380340576172	-0.00165419070981443	-0.000355493422830477	-0.0026282137259841	0.00483929552137852
456	87.2185592651367	0.120129495859146	-7.34380340576172	-0.00327756232582033	0.00191722682211548	-0.00295288790948689	0.00776136433705688
457	91.7639999389648	-1.17856776714325	-7.53860807418823	-3.08191010844894e-05	0.00321592413820326	-0.0126931173726916	0.00646266713738441
458	90.4653015136719	-0.529219150543213	-7.9282169342041	0.00711201597005129	-0.00360223650932312	-0.0026282137259841	0.00970941036939621
459	91.1146545410156	-0.529219150543213	-8.05808639526367	-0.00684897974133492	0.000293855206109583	0.00191722682211548	0.000293855206109583
460	90.4653015136719	-1.17856776714325	-7.9282169342041	-0.0172385573387146	-0.0123684434220195	0.00938473641872406	-0.00847235135734081
461	91.1146545410156	-1.50324213504791	-7.6684775352478	-0.0139918150380254	-0.000680167751852423	0.00613799272105098	-0.00977104809135199
462	90.4653015136719	-1.50324213504791	-7.53860807418823	-0.0126931173726916	-0.00522560812532902	0.00938473641872406	0.00126787810586393
463	92.4133453369141	-0.853893458843231	-7.47367286682129	-0.0117190945893526	-0.000680167751852423	0.00873538758605719	0.000293855206109583
464	91.1146545410156	-0.529219150543213	-8.18795680999756	-0.00879702530801296	-0.00619963090866804	0.00548864435404539	-0.00392691092565656
465	92.4133453369141	-1.50324213504791	-8.18795680999756	0.00159255252219737	-0.00100484199356288	0.000618529506027699	0.00159255252219737
466	91.7639999389648	-1.82791638374329	-7.86328220367432	0.00321592413820326	-0.00684897974133492	-0.00847235135734081	0.00451462110504508
467	92.4133453369141	-1.82791638374329	-7.60354280471802	0.000943203864153475	-0.00100484199356288	-0.0107450718060136	0.0022419011220336
468	89.8159561157227	-0.529219150543213	-7.86328220367432	0.00191722682211548	0.0022419011220336	0.00126787810586393	-0.00684897974133492
469	89.1666030883789	-1.17856776714325	-7.47367286682129	-0.000355493422830477	0.00256657530553639	-3.08191010844894e-05	0.000943203864153475
470	89.8159561157227	-0.853893458843231	-7.53860807418823	0.01100810803473	0.0100340843200684	-0.00555028254166245	0.0158782228827477
471	93.0626983642578	-1.50324213504791	-7.79834747314453	0.00906006153672934	0.00548864435404539	-0.0243813935667276	0.00581331877037883
472	91.7639999389648	-1.50324213504791	-7.60354280471802	0.00906006153672934	0.0116574559360743	-0.0130177913233638	0.00191722682211548
473	92.4133453369141	-3.45128798484802	-7.4087381362915	0.00256657530553639	-0.00360223650932312	-0.0113944197073579	0.00808603875339031
474	93.0626983642578	-1.82791638374329	-7.60354280471802	0.0149041991680861	-0.00197886489331722	-0.00619963090866804	0.00483929552137852
475	87.2185592651367	-0.204544812440872	-7.4087381362915	-0.00847235135734081	0.00711201597005129	-0.00619963090866804	-0.00555028254166245
476	90.4653015136719	-0.853893458843231	-7.27886867523193	0.0386054255068302	0.00483929552137852	-0.00847235135734081	0.00289124972186983
477	93.0626983642578	-1.17856776714325	-7.6684775352478	-0.00295288790948689	0.00613799272105098	0.00354059832170606	0.0022419011220336
478	91.1146545410156	0.444803804159164	-7.9282169342041	0.0126314787194133	0.00873538758605719	0.00516396993771195	0.00451462110504508
479	91.1146545410156	-1.17856776714325	-7.6684775352478	0.000293855206109583	-0.00717365415766835	0.00841071270406246	0.000293855206109583
480	91.7639999389648	-1.50324213504791	-7.86328220367432	-0.00879702530801296	-0.0100957229733467	0.00159255252219737	-0.0143164889886975
481	89.8159561157227	0.120129495859146	-7.53860807418823	-0.00847235135734081	0.0106834331527352	0.00613799272105098	-0.0123684434220195
482	90.4653015136719	-1.50324213504791	-7.27886867523193	-0.0165892094373703	-0.00100484199356288	0.000293855206109583	0.000943203864153475
483	94.3613967895508	-1.50324213504791	-7.4087381362915	-0.00327756232582033	-0.00230353930965066	0.0136055024340749	-0.00230353930965066
484	93.0626983642578	-1.50324213504791	-8.31782627105713	-0.00684897974133492	-0.00425158534198999	-0.000355493422830477	-0.00132951640989631
485	92.4133453369141	-1.82791638374329	-7.79834747314453	-0.00684897974133492	0.000618529506027699	-0.000680167751852423	-0.00457625929266214
486	93.0626983642578	-2.47726511955261	-7.47367286682129	-0.000680167751852423	-0.0139918150380254	0.00289124972186983	-0.00132951640989631
487	91.1146545410156	-0.204544812440872	-7.60354280471802	-0.00100484199356288	0.0022419011220336	-0.00847235135734081	0.00126787810586393
488	89.8159561157227	-0.529219150543213	-7.6684775352478	-0.00392691092565656	0.00256657530553639	0.00516396993771195	0.0022419011220336
489	91.7639999389648	-1.17856776714325	-7.21393346786499	-0.0026282137259841	0.00386527273803949	0.00548864435404539	0.00548864435404539
490	90.4653015136719	-0.853893458843231	-7.60354280471802	0.00451462110504508	0.00354059832170606	-0.0126931173726916	0.00321592413820326
491	93.0626983642578	-2.15259075164795	-7.73341274261475	0.0171769186854362	0.0100340843200684	-0.0217839982360601	0.0022419011220336
492	93.0626983642578	-2.15259075164795	-7.4087381362915	0.000618529506027699	0.00581331877037883	-0.0146411629393697	0.00808603875339031
493	92.4133453369141	-2.8019392490387	-7.6684775352478	0.0191249661147594	0.00321592413820326	-0.000355493422830477	0.00289124972186983
494	91.7639999389648	-1.17856776714325	-7.4087381362915	0.0275664981454611	-0.0026282137259841	-0.00165419070981443	0.00418994715437293
495	88.5172576904297	-0.529219150543213	-7.86328220367432	-0.00490093370899558	0.00289124972186983	-0.0149658378213644	-0.00425158534198999
496	91.1146545410156	-0.529219150543213	-7.73341274261475	0.00354059832170606	0.00548864435404539	-0.0113944197073579	-0.00879702530801296
497	92.4133453369141	-1.82791638374329	-7.73341274261475	-0.000355493422830477	0.00581331877037883	-0.00879702530801296	0.00159255252219737
498	92.4133453369141	-0.853893458843231	-7.99315214157104	0.00451462110504508	0.00386527273803949	-0.00522560812532902	0.00581331877037883
499	91.1146545410156	-1.17856776714325	-8.12302207946777	-0.00100484199356288	-0.00847235135734081	0.00256657530553639	-0.00619963090866804
500	91.7639999389648	-2.8019392490387	-8.12302207946777	-0.0104203969240189	-0.00522560812532902	0.000293855206109583	-0.0100957229733467
501	89.8159561157227	-0.529219150543213	-7.9282169342041	-0.00717365415766835	-0.00392691092565656	-0.00295288790948689	-0.0146411629393697
502	90.4653015136719	-1.82791638374329	-7.60354280471802	-0.0143164889886975	-0.00100484199356288	0.0100340843200684	0.000293855206109583
503	93.0626983642578	-1.82791638374329	-7.34380340576172	-0.0026282137259841	0.00581331877037883	0.00483929552137852	0.00354059832170606
504	91.1146545410156	-1.17856776714325	-7.86328220367432	0.00191722682211548	-0.00425158534198999	0.000618529506027699	-3.08191010844894e-05
505	91.1146545410156	-0.853893458843231	-7.99315214157104	-0.00327756232582033	0.00548864435404539	-0.00327756232582033	0.000618529506027699
506	91.7639999389648	-2.8019392490387	-7.9282169342041	-0.00457625929266214	-0.00392691092565656	0.00321592413820326	-0.00100484199356288
507	91.7639999389648	-2.47726511955261	-7.4087381362915	0.00126787810586393	0.00289124972186983	-0.00327756232582033	-0.00132951640989631
508	87.8679046630859	-0.853893458843231	-7.6684775352478	-0.00360223650932312	0.00743668992072344	0.00743668992072344	0.00321592413820326
509	92.4133453369141	-1.50324213504791	-7.53860807418823	-0.00749832857400179	0.00613799272105098	0.00289124972186983	0.000618529506027699
510	90.4653015136719	-0.853893458843231	-7.60354280471802	0.00613799272105098	0.00938473641872406	-0.00879702530801296	-0.00132951640989631
511	91.1146545410156	-1.17856776714325	-7.86328220367432	0.01847561635077	0.00970941036939621	-0.0133424662053585	0.000618529506027699
512	90.4653015136719	-1.17856776714325	-7.6684775352478	0.0116574559360743	0.00938473641872406	-0.0123684434220195	0.00711201597005129
513	89.8159561157227	-1.50324213504791	-7.73341274261475	0.0217223595827818	0.00970941036939621	-0.0117190945893526	0.01100810803473
514	89.8159561157227	-0.529219150543213	-7.6684775352478	-0.0026282137259841	-0.00619963090866804	-0.00684897974133492	0.000618529506027699
515	89.8159561157227	-1.17856776714325	-7.73341274261475	-0.00944637414067984	-0.00457625929266214	-0.00100484199356288	0.00938473641872406
516	90.4653015136719	-1.82791638374329	-7.14899873733521	-0.00652430532500148	0.00451462110504508	-0.00684897974133492	-0.00619963090866804
517	93.0626983642578	-1.17856776714325	-7.6684775352478	0.00256657530553639	-0.00652430532500148	-0.00587495695799589	-0.00392691092565656
518	92.4133453369141	-1.17856776714325	-7.53860807418823	-0.00100484199356288	0.00386527273803949	0.012956153601408	0.0022419011220336
519	89.8159561157227	-3.12661361694336	-7.53860807418823	-0.00652430532500148	-0.0182125810533762	0.000618529506027699	0.00354059832170606
520	92.4133453369141	-1.17856776714325	-7.79834747314453	-0.00165419070981443	-0.0172385573387146	0.0162028968334198	-0.00392691092565656
521	87.8679046630859	-0.529219150543213	-7.73341274261475	-0.0198359526693821	-0.00555028254166245	0.012956153601408	-0.0123684434220195
522	89.1666030883789	-1.82791638374329	-7.34380340576172	-0.0110697457566857	-0.017887907102704	0.00970941036939621	0.0022419011220336
523	93.712043762207	-1.82791638374329	-7.34380340576172	-0.00814767740666866	-0.00912170019000769	0.0165275707840919	-0.00295288790948689
524	91.7639999389648	-1.50324213504791	-7.79834747314453	-0.00392691092565656	-3.08191010844894e-05	0.0022419011220336	-0.00392691092565656
525	90.4653015136719	-1.17856776714325	-7.86328220367432	-0.00944637414067984	-0.00100484199356288	-0.00847235135734081	-0.000355493422830477
526	91.1146545410156	-1.82791638374329	-7.86328220367432	-0.00912170019000769	-0.00717365415766835	-0.00749832857400179	0.00159255252219737
527	91.7639999389648	-1.17856776714325	-7.47367286682129	0.00483929552137852	-0.00457625929266214	-0.00360223650932312	-0.00165419070981443
528	87.2185592651367	-0.529219150543213	-7.86328220367432	0.0022419011220336	0.00808603875339031	0.00776136433705688	0.00386527273803949
529	93.0626983642578	-1.82791638374329	-7.4087381362915	0.0022419011220336	-0.00457625929266214	-0.000355493422830477	0.0022419011220336
530	91.1146545410156	-0.529219150543213	-7.6684775352478	0.00906006153672934	0.00386527273803949	-0.00912170019000769	0.00581331877037883
531	91.7639999389648	-2.15259075164795	-7.47367286682129	0.000618529506027699	0.00808603875339031	-0.0139918150380254	0.00711201597005129
532	93.0626983642578	-2.8019392490387	-7.79834747314453	0.0188002903014421	-0.00392691092565656	-0.0126931173726916	0.00256657530553639
533	91.7639999389648	-1.17856776714325	-7.79834747314453	0.0152288740500808	0.00354059832170606	-0.017887907102704	0.0022419011220336
534	90.4653015136719	-1.50324213504791	-7.9282169342041	0.00418994715437293	0.00191722682211548	0.00354059832170606	0.00516396993771195
535	92.4133453369141	-1.82791638374329	-7.4087381362915	0.000618529506027699	-0.00717365415766835	-0.0110697457566857	0.000293855206109583
536	91.7639999389648	-1.82791638374329	-7.47367286682129	0.000943203864153475	0.00581331877037883	-0.00360223650932312	-0.0113944197073579
537	91.7639999389648	-0.529219150543213	-7.86328220367432	0.011982130818069	0.00126787810586393	-0.00587495695799589	-0.00230353930965066
538	92.4133453369141	-2.15259075164795	-7.73341274261475	-0.00457625929266214	0.00548864435404539	0.00354059832170606	-0.00230353930965066
539	89.8159561157227	-2.15259075164795	-8.25289154052734	-0.00425158534198999	-0.0107450718060136	0.00159255252219737	0.00256657530553639
540	91.7639999389648	-1.50324213504791	-7.47367286682129	-0.0149658378213644	-0.0117190945893526	0.00451462110504508	-0.00977104809135199
541	89.1666030883789	-0.853893458843231	-7.53860807418823	-0.0221086721867323	0.00873538758605719	0.01100810803473	-0.0117190945893526
542	91.1146545410156	-0.204544812440872	-7.53860807418823	-0.00587495695799589	-0.00132951640989631	0.00873538758605719	-0.0100957229733467
543	91.1146545410156	-1.17856776714325	-7.53860807418823	-0.00879702530801296	-0.0211346503347158	0.00191722682211548	0.0022419011220336
544	91.1146545410156	-0.853893458843231	-8.05808639526367	0.00873538758605719	-0.0117190945893526	0.00516396993771195	-0.00197886489331722
545	90.4653015136719	-1.50324213504791	-8.18795680999756	-0.0110697457566857	-0.0123684434220195	0.000293855206109583	-0.00619963090866804
546	91.7639999389648	-1.82791638374329	-8.05808639526367	-0.0104203969240189	0.0113327819854021	-0.00132951640989631	-0.00684897974133492
547	91.7639999389648	-1.50324213504791	-7.34380340576172	-0.00782300252467394	0.0106834331527352	-0.000680167751852423	0.00191722682211548
548	89.1666030883789	-0.529219150543213	-7.60354280471802	-0.00782300252467394	0.0022419011220336	0.00354059832170606	0.00159255252219737
549	93.0626983642578	-1.17856776714325	-6.95419406890869	-0.00230353930965066	-0.000355493422830477	0.0100340843200684	0.00483929552137852
550	92.4133453369141	-1.50324213504791	-7.79834747314453	-0.00165419070981443	0.0103587592020631	-0.0120437685400248	0.00906006153672934
551	91.1146545410156	-1.17856776714325	-7.53860807418823	0.00386527273803949	0.00938473641872406	-0.00944637414067984	-0.00100484199356288
552	93.0626983642578	-2.15259075164795	-7.79834747314453	0.0103587592020631	0.00451462110504508	-0.0165892094373703	-0.000680167751852423
553	92.4133453369141	-1.82791638374329	-7.6684775352478	0.01100810803473	0.013930176384747	-0.0110697457566857	0.00516396993771195
554	89.8159561157227	-2.15259075164795	-7.73341274261475	-0.0211346503347158	0.00776136433705688	0.000293855206109583	-0.00165419070981443
555	91.7639999389648	-1.50324213504791	-7.6684775352478	0.01847561635077	-0.00425158534198999	-0.00684897974133492	0.00386527273803949
556	90.4653015136719	-0.853893458843231	-7.6684775352478	0.00289124972186983	0.000943203864153475	-0.00749832857400179	-0.0139918150380254
557	93.0626983642578	-0.853893458843231	-8.12302207946777	0.00906006153672934	-0.00327756232582033	-0.00360223650932312	0.00289124972186983
558	93.0626983642578	-2.15259075164795	-7.9282169342041	0.000618529506027699	-0.00100484199356288	-0.00230353930965066	0.00159255252219737
559	91.7639999389648	-1.50324213504791	-7.99315214157104	0.00906006153672934	-0.00749832857400179	0.00418994715437293	-0.000680167751852423
560	92.4133453369141	-0.853893458843231	-7.6684775352478	-0.00977104809135199	-0.00944637414067984	-0.00165419070981443	-0.0110697457566857
561	89.8159561157227	-1.82791638374329	-7.34380340576172	-0.0211346503347158	-0.00392691092565656	0.0142548503354192	-0.0123684434220195
562	93.0626983642578	-1.82791638374329	-7.47367286682129	0.00289124972186983	-0.00230353930965066	0.00581331877037883	-0.0026282137259841
563	91.7639999389648	-0.853893458843231	-7.79834747314453	0.0022419011220336	-0.00619963090866804	-0.00100484199356288	0.00906006153672934
564	91.7639999389648	-0.204544812440872	-7.86328220367432	-0.00360223650932312	-0.00425158534198999	0.00159255252219737	0.00483929552137852
565	91.7639999389648	-2.8019392490387	-7.73341274261475	-0.00847235135734081	-0.00912170019000769	0.000293855206109583	0.00646266713738441
566	92.4133453369141	-1.82791638374329	-7.47367286682129	-0.00392691092565656	0.000293855206109583	-0.00425158534198999	-0.00230353930965066
567	89.8159561157227	0.120129495859146	-7.6684775352478	-0.00749832857400179	-0.000355493422830477	-0.00814767740666866	-0.00555028254166245
568	91.7639999389648	-2.15259075164795	-7.21393346786499	-0.00749832857400179	-3.08191010844894e-05	-0.0104203969240189	0.000293855206109583
569	91.7639999389648	-0.853893458843231	-7.08406400680542	0.000293855206109583	0.0022419011220336	-0.00717365415766835	0.0103587592020631
570	93.0626983642578	-1.50324213504791	-7.79834747314453	0.000293855206109583	0.00743668992072344	-0.0191866029053926	0.00678734155371785
571	91.1146545410156	-0.204544812440872	-7.79834747314453	0.000943203864153475	0.00970941036939621	-0.00327756232582033	0.0022419011220336
572	91.7639999389648	-1.82791638374329	-7.73341274261475	0.0132808275520802	0.00548864435404539	-0.0130177913233638	0.00354059832170606
573	92.4133453369141	0.120129495859146	-7.6684775352478	0.013930176384747	0.0132808275520802	-0.00132951640989631	0.000293855206109583
574	89.1666030883789	-0.204544812440872	-7.86328220367432	-0.00587495695799589	0.00548864435404539	-0.00360223650932312	-0.00879702530801296
575	92.4133453369141	-0.529219150543213	-7.73341274261475	0.00938473641872406	0.00159255252219737	-0.00165419070981443	-0.00522560812532902
576	93.0626983642578	-1.50324213504791	-8.05808639526367	-0.00230353930965066	0.00418994715437293	-0.00100484199356288	-0.0117190945893526
577	93.0626983642578	-1.82791638374329	-7.86328220367432	-0.00100484199356288	0.00938473641872406	-0.00230353930965066	-3.08191010844894e-05
578	93.0626983642578	-1.17856776714325	-7.79834747314453	0.0022419011220336	-0.000355493422830477	-0.00684897974133492	0.01100810803473
579	93.0626983642578	-1.50324213504791	-7.60354280471802	-0.0026282137259841	-0.00360223650932312	0.0126314787194133	-0.0130177913233638
580	90.4653015136719	-0.204544812440872	-7.99315214157104	-0.00782300252467394	0.00289124972186983	0.00548864435404539	-0.00619963090866804
581	92.4133453369141	-1.17856776714325	-7.6684775352478	-0.0256800893694162	-0.00619963090866804	0.000943203864153475	-0.0110697457566857
582	93.712043762207	-1.50324213504791	-7.4087381362915	-0.00847235135734081	0.00321592413820326	0.00581331877037883	-0.00652430532500148
583	93.0626983642578	-1.82791638374329	-8.05808639526367	-0.00360223650932312	-0.00360223650932312	0.00613799272105098	0.0022419011220336
584	94.3613967895508	-1.17856776714325	-7.73341274261475	-0.00132951640989631	-0.00230353930965066	-0.00587495695799589	0.00418994715437293
585	93.0626983642578	-3.12661361694336	-7.86328220367432	-0.0026282137259841	-0.0143164889886975	-0.00425158534198999	-0.00230353930965066
586	93.0626983642578	-2.15259075164795	-7.34380340576172	-0.0026282137259841	0.00483929552137852	-0.00392691092565656	0.000293855206109583
587	90.4653015136719	-0.853893458843231	-7.60354280471802	-0.00392691092565656	0.00646266713738441	-0.00587495695799589	0.00191722682211548
588	92.4133453369141	-1.17856776714325	-7.21393346786499	-0.00457625929266214	0.00516396993771195	0.00548864435404539	0.00289124972186983
589	90.4653015136719	-0.204544812440872	-7.86328220367432	0.00126787810586393	-0.00749832857400179	0.00159255252219737	0.00451462110504508
590	92.4133453369141	-0.853893458843231	-8.31782627105713	0.00483929552137852	0.00256657530553639	-0.0126931173726916	0.00743668992072344
591	93.712043762207	-1.50324213504791	-7.60354280471802	0.00613799272105098	0.0171769186854362	-0.0188619289547205	0.00159255252219737
592	91.7639999389648	-1.50324213504791	-7.99315214157104	0.00808603875339031	0.00386527273803949	-0.0208099745213985	0.00126787810586393
593	92.4133453369141	-0.529219150543213	-7.6684775352478	0.00841071270406246	0.0106834331527352	-0.0113944197073579	0.00126787810586393
594	89.1666030883789	-0.529219150543213	-7.60354280471802	-0.00425158534198999	0.00354059832170606	0.00451462110504508	-0.00652430532500148
595	92.4133453369141	-1.17856776714325	-7.34380340576172	-0.00522560812532902	0.0022419011220336	-0.00619963090866804	0.00354059832170606
596	93.712043762207	-1.17856776714325	-7.79834747314453	-0.00490093370899558	0.0175015944987535	-0.0152905117720366	-0.00684897974133492
597	91.1146545410156	-0.853893458843231	-7.9282169342041	0.00938473641872406	0.00483929552137852	0.000943203864153475	-0.00782300252467394
598	93.0626983642578	-2.47726511955261	-7.53860807418823	-0.00165419070981443	-0.00652430532500148	-0.00490093370899558	-0.000355493422830477
599	91.7639999389648	-0.853893458843231	-7.9282169342041	-0.00132951640989631	-0.00295288790948689	-0.00749832857400179	-0.00619963090866804
600	92.4133453369141	-1.17856776714325	-7.9282169342041	-0.00879702530801296	-0.0110697457566857	0.00873538758605719	-0.00652430532500148
601	89.1666030883789	-1.17856776714325	-7.60354280471802	-0.0172385573387146	-0.0026282137259841	0.0142548503354192	-0.00814767740666866
602	93.712043762207	-1.17856776714325	-7.53860807418823	-0.00814767740666866	-0.00717365415766835	0.00613799272105098	-0.00522560812532902
603	93.0626983642578	-1.17856776714325	-8.05808639526367	0.000943203864153475	0.00613799272105098	0.00256657530553639	0.00321592413820326
604	93.0626983642578	-1.17856776714325	-7.9282169342041	-0.00230353930965066	-0.00522560812532902	0.00906006153672934	0.00483929552137852
605	93.712043762207	-2.8019392490387	-7.47367286682129	-0.00847235135734081	-0.0156151866540313	-0.00879702530801296	0.00354059832170606
606	91.7639999389648	-0.529219150543213	-7.79834747314453	0.00646266713738441	0.00776136433705688	0.000618529506027699	-0.00100484199356288
607	87.8679046630859	0.444803804159164	-7.79834747314453	-0.0026282137259841	0.00386527273803949	-0.000355493422830477	0.00776136433705688
608	92.4133453369141	-1.17856776714325	-7.21393346786499	-3.08191010844894e-05	0.00418994715437293	0.000618529506027699	0.00354059832170606
609	91.1146545410156	-0.204544812440872	-8.05808639526367	0.00289124972186983	-0.00132951640989631	0.0100340843200684	0.00191722682211548
610	90.4653015136719	-0.204544812440872	-7.9282169342041	-0.00197886489331722	0.00321592413820326	-0.00912170019000769	0.00354059832170606
611	93.0626983642578	-2.15259075164795	-7.47367286682129	-0.00814767740666866	0.00613799272105098	-0.0305502042174339	0.00418994715437293
612	92.4133453369141	-2.47726511955261	-7.47367286682129	-0.00295288790948689	0.00906006153672934	-0.0130177913233638	-3.08191010844894e-05
613	91.7639999389648	-1.50324213504791	-7.47367286682129	0.0155535480007529	0.00321592413820326	-0.000355493422830477	0.000293855206109583
614	89.8159561157227	-1.50324213504791	-7.47367286682129	0.00743668992072344	0.00613799272105098	-0.00327756232582033	0.000293855206109583
615	93.0626983642578	-1.82791638374329	-7.53860807418823	-0.00100484199356288	-0.00490093370899558	-0.00879702530801296	-0.00360223650932312
616	91.1146545410156	-0.204544812440872	-8.12302207946777	-0.00717365415766835	0.00906006153672934	-0.00944637414067984	-0.00619963090866804
617	92.4133453369141	-0.853893458843231	-7.73341274261475	-3.08191010844894e-05	0.00808603875339031	-0.00977104809135199	-0.00717365415766835
618	91.7639999389648	-2.47726511955261	-7.79834747314453	-0.00132951640989631	-0.00587495695799589	-0.00522560812532902	0.00126787810586393
619	90.4653015136719	-0.529219150543213	-7.79834747314453	-0.00230353930965066	0.0022419011220336	-0.000680167751852423	-3.08191010844894e-05
620	89.8159561157227	-1.50324213504791	-7.27886867523193	-0.0152905117720366	-0.00522560812532902	0.00159255252219737	0.00451462110504508
621	90.4653015136719	-0.204544812440872	-7.47367286682129	-0.0146411629393697	-0.00230353930965066	0.00191722682211548	-0.0156151866540313
622	92.4133453369141	0.120129495859146	-7.9282169342041	-0.00392691092565656	-0.00132951640989631	0.012956153601408	-0.00652430532500148
623	92.4133453369141	-1.17856776714325	-7.47367286682129	-0.0026282137259841	-0.00684897974133492	0.00451462110504508	0.011982130818069
624	93.0626983642578	-2.47726511955261	-7.60354280471802	-0.00100484199356288	-0.00295288790948689	0.00711201597005129	-0.0026282137259841
625	90.4653015136719	-1.17856776714325	-7.47367286682129	-0.0100957229733467	-0.00684897974133492	0.00386527273803949	-0.00457625929266214
626	89.8159561157227	0.120129495859146	-7.73341274261475	-0.00522560812532902	0.00256657530553639	-0.00684897974133492	-0.00230353930965066
627	90.4653015136719	-1.17856776714325	-7.47367286682129	-0.00587495695799589	0.00938473641872406	-0.0120437685400248	-0.00165419070981443
628	91.1146545410156	-0.529219150543213	-7.34380340576172	-0.00197886489331722	0.000293855206109583	0.00906006153672934	0.00516396993771195
629	93.0626983642578	-0.529219150543213	-8.05808639526367	0.00873538758605719	-0.000680167751852423	-0.00360223650932312	0.00386527273803949
630	92.4133453369141	-1.17856776714325	-7.79834747314453	0.0132808275520802	0.000943203864153475	-0.00327756232582033	0.00776136433705688
631	90.4653015136719	-1.17856776714325	-7.9282169342041	0.00808603875339031	-0.00392691092565656	-0.0185372550040483	0.00159255252219737
632	91.7639999389648	-1.82791638374329	-7.6684775352478	0.00808603875339031	0.0116574559360743	-0.00944637414067984	0.0100340843200684
633	91.1146545410156	-1.50324213504791	-7.60354280471802	0.00483929552137852	0.00938473641872406	-0.00847235135734081	0.00289124972186983
634	91.1146545410156	-1.17856776714325	-7.4087381362915	0.00256657530553639	0.000618529506027699	0.00418994715437293	0.00191722682211548
635	89.8159561157227	0.120129495859146	-8.05808639526367	0.0022419011220336	0.000293855206109583	-0.00490093370899558	-0.00165419070981443
636	90.4653015136719	-0.853893458843231	-8.31782627105713	-3.08191010844894e-05	0.00354059832170606	-0.00425158534198999	-0.00490093370899558
637	93.0626983642578	-1.17856776714325	-7.79834747314453	0.00938473641872406	0.00159255252219737	0.00289124972186983	-0.00555028254166245
638	90.4653015136719	-1.17856776714325	-7.99315214157104	0.00711201597005129	-0.00425158534198999	0.000943203864153475	0.00776136433705688
639	93.0626983642578	-1.17856776714325	-7.9282169342041	-0.00327756232582033	0.000618529506027699	0.00906006153672934	0.00483929552137852
640	89.8159561157227	-0.853893458843231	-7.60354280471802	-0.0113944197073579	0.000618529506027699	0.00354059832170606	-0.0146411629393697
641	91.1146545410156	-0.529219150543213	-7.6684775352478	-0.0172385573387146	-0.00749832857400179	0.00418994715437293	-0.0130177913233638
642	91.7639999389648	-0.204544812440872	-8.25289154052734	-0.00360223650932312	0.00711201597005129	0.00126787810586393	-0.00587495695799589
643	91.1146545410156	-0.204544812440872	-7.79834747314453	-0.00652430532500148	-0.00392691092565656	0.0113327819854021	-0.00295288790948689
644	90.4653015136719	-1.82791638374329	-7.79834747314453	0.00126787810586393	-0.00814767740666866	0.0171769186854362	-0.00327756232582033
645	91.7639999389648	-0.853893458843231	-8.05808639526367	0.00386527273803949	-0.00457625929266214	0.000293855206109583	-0.00522560812532902
646	89.1666030883789	0.444803804159164	-7.79834747314453	-0.00749832857400179	-3.08191010844894e-05	-0.00717365415766835	-0.00197886489331722
647	90.4653015136719	-1.50324213504791	-7.14899873733521	0.00289124972186983	0.00483929552137852	-0.0104203969240189	0.00418994715437293
648	91.7639999389648	-0.529219150543213	-7.60354280471802	-0.00295288790948689	0.0022419011220336	0.00191722682211548	0.00906006153672934
649	92.4133453369141	-1.17856776714325	-7.86328220367432	0.000943203864153475	-0.00392691092565656	0.00418994715437293	0.00256657530553639
650	91.7639999389648	-1.50324213504791	-7.53860807418823	0.00418994715437293	0.00256657530553639	-0.00944637414067984	-0.00230353930965066
651	91.7639999389648	-1.17856776714325	-7.99315214157104	0.000618529506027699	-0.0026282137259841	-0.017887907102704	0.00159255252219737
652	89.8159561157227	0.120129495859146	-7.9282169342041	0.0178262684494257	0.0123068047687411	-0.00944637414067984	0.00289124972186983
653	87.2185592651367	-0.529219150543213	-7.47367286682129	0.00191722682211548	0.0175015944987535	0.00126787810586393	0.0136055024340749
654	91.1146545410156	-0.204544812440872	-7.34380340576172	-0.00587495695799589	0.000618529506027699	-0.0100957229733467	0.00613799272105098
655	91.1146545410156	0.120129495859146	-7.9282169342041	-0.00587495695799589	0.000293855206109583	-3.08191010844894e-05	0.00743668992072344
656	91.7639999389648	-1.17856776714325	-7.79834747314453	-0.0133424662053585	-0.00327756232582033	-0.00782300252467394	-0.00912170019000769
657	91.7639999389648	-1.50324213504791	-7.53860807418823	0.0136055024340749	-0.00425158534198999	-0.00522560812532902	-0.00490093370899558
658	92.4133453369141	-1.82791638374329	-7.6684775352478	-0.00490093370899558	0.00354059832170606	0.00516396993771195	0.00256657530553639
659	90.4653015136719	-1.50324213504791	-7.47367286682129	0.0022419011220336	-0.000355493422830477	-0.00457625929266214	0.00159255252219737
660	88.5172576904297	-1.50324213504791	-7.14899873733521	-0.0130177913233638	-0.0026282137259841	0.00646266713738441	-0.00490093370899558
661	93.0626983642578	-1.50324213504791	-7.47367286682129	-0.00847235135734081	-0.00230353930965066	0.00386527273803949	-0.0100957229733467
662	89.8159561157227	-0.204544812440872	-8.31782627105713	0.000943203864153475	0.00289124972186983	0.0100340843200684	0.0022419011220336
663	89.8159561157227	-0.529219150543213	-7.99315214157104	-0.0026282137259841	-0.00327756232582033	-0.000680167751852423	0.00289124972186983
664	89.8159561157227	-1.50324213504791	-7.99315214157104	-0.00457625929266214	-0.00490093370899558	0.00646266713738441	0.000618529506027699
665	90.4653015136719	-0.529219150543213	-7.9282169342041	-3.08191010844894e-05	0.00191722682211548	-0.00295288790948689	0.00289124972186983
666	89.8159561157227	-0.529219150543213	-7.73341274261475	-0.00652430532500148	0.00711201597005129	-0.0117190945893526	0.00613799272105098
667	91.1146545410156	-1.82791638374329	-7.47367286682129	-0.00132951640989631	-0.0026282137259841	-0.00652430532500148	0.00548864435404539
668	91.1146545410156	-0.204544812440872	-7.79834747314453	-0.00132951640989631	0.00483929552137852	0.00126787810586393	0.00678734155371785
669	93.0626983642578	-1.50324213504791	-7.86328220367432	-0.00587495695799589	-0.00425158534198999	-0.000680167751852423	0.0165275707840919
670	93.0626983642578	-1.82791638374329	-7.79834747314453	-0.000355493422830477	0.00743668992072344	-0.0117190945893526	0.00483929552137852
671	91.1146545410156	-0.853893458843231	-8.05808639526367	-0.00847235135734081	0.00386527273803949	-0.0139918150380254	-0.00132951640989631
672	90.4653015136719	-0.853893458843231	-7.86328220367432	0.0100340843200684	0.013930176384747	-0.0123684434220195	0.0103587592020631
673	89.1666030883789	-0.204544812440872	-7.6684775352478	-0.00652430532500148	0.01100810803473	-0.00912170019000769	0.00548864435404539
674	90.4653015136719	-0.204544812440872	-7.79834747314453	0.00418994715437293	0.00354059832170606	-0.00165419070981443	-0.000680167751852423
675	92.4133453369141	-0.853893458843231	-7.9282169342041	-0.00717365415766835	0.00451462110504508	-0.00977104809135199	-0.00132951640989631
676	92.4133453369141	-1.50324213504791	-7.6684775352478	0.00418994715437293	-0.00100484199356288	-0.0136671401560307	0.000618529506027699
677	91.1146545410156	-1.50324213504791	-7.73341274261475	0.0022419011220336	0.00159255252219737	-0.00197886489331722	-3.08191010844894e-05
678	91.7639999389648	-1.82791638374329	-7.21393346786499	0.00743668992072344	0.00191722682211548	-0.00555028254166245	-0.00165419070981443
679	89.1666030883789	-1.50324213504791	-7.34380340576172	-0.0110697457566857	0.000943203864153475	-0.00360223650932312	-0.000680167751852423
680	90.4653015136719	-0.204544812440872	-7.73341274261475	-0.00684897974133492	-0.00165419070981443	0.00581331877037883	-0.0110697457566857
681	92.4133453369141	-1.82791638374329	-7.86328220367432	-0.0104203969240189	-0.00879702530801296	0.00678734155371785	-0.00197886489331722
682	93.0626983642578	-0.853893458843231	-8.31782627105713	-0.00425158534198999	-0.00197886489331722	0.00711201597005129	-0.00879702530801296
683	91.1146545410156	-0.204544812440872	-7.99315214157104	-0.00684897974133492	-0.00717365415766835	0.0116574559360743	-0.00197886489331722
684	90.4653015136719	-1.50324213504791	-7.86328220367432	-0.00782300252467394	-0.0110697457566857	0.00743668992072344	0.00451462110504508
685	91.1146545410156	-0.853893458843231	-7.79834747314453	-0.00392691092565656	-0.000355493422830477	-0.00327756232582033	-0.00295288790948689
686	89.8159561157227	-0.204544812440872	-7.73341274261475	-0.00847235135734081	0.00581331877037883	-3.08191010844894e-05	-0.00457625929266214
687	93.0626983642578	-1.82791638374329	-7.60354280471802	0.00191722682211548	-0.00490093370899558	-0.00197886489331722	0.00191722682211548
688	93.712043762207	-1.50324213504791	-8.12302207946777	-0.000680167751852423	-0.00360223650932312	-0.00360223650932312	0.0022419011220336
689	89.8159561157227	0.120129495859146	-8.05808639526367	0.00451462110504508	0.00126787810586393	0.00418994715437293	-0.00360223650932312
690	92.4133453369141	-2.8019392490387	-7.86328220367432	0.00483929552137852	0.00256657530553639	-0.0182125810533762	0.00743668992072344
691	92.4133453369141	-1.50324213504791	-7.60354280471802	0.00646266713738441	0.00808603875339031	-0.0120437685400248	-0.00230353930965066
692	89.8159561157227	-1.17856776714325	-7.53860807418823	-0.00165419070981443	0.0136055024340749	-0.0136671401560307	0.000618529506027699
693	91.7639999389648	-1.50324213504791	-7.47367286682129	0.01100810803473	0.00548864435404539	-0.00230353930965066	0.00613799272105098
694	92.4133453369141	-1.50324213504791	-7.99315214157104	-0.0162645354866982	0.00386527273803949	-0.00360223650932312	0.00451462110504508
695	91.1146545410156	-0.204544812440872	-8.25289154052734	-0.0146411629393697	0.00126787810586393	-0.00814767740666866	-0.00490093370899558
696	91.1146545410156	-2.47726511955261	-7.79834747314453	0.00483929552137852	0.00159255252219737	-0.0182125810533762	-0.00619963090866804
697	91.7639999389648	-1.17856776714325	-7.99315214157104	0.00191722682211548	0.00159255252219737	-0.0113944197073579	-0.00197886489331722
698	89.8159561157227	-0.204544812440872	-7.86328220367432	0.00126787810586393	-0.00132951640989631	0.00808603875339031	-0.000355493422830477
699	90.4653015136719	-1.50324213504791	-7.27886867523193	-0.00392691092565656	0.00483929552137852	-0.00100484199356288	-0.000680167751852423
700	91.1146545410156	-0.204544812440872	-7.47367286682129	-0.00587495695799589	0.000618529506027699	0.000943203864153475	-0.00879702530801296
701	91.7639999389648	-1.82791638374329	-7.86328220367432	-0.00879702530801296	-0.00652430532500148	0.000293855206109583	-0.0107450718060136
702	92.4133453369141	-1.50324213504791	-7.60354280471802	-0.00879702530801296	0.00191722682211548	0.0100340843200684	-0.00132951640989631
703	93.712043762207	-2.47726511955261	-7.47367286682129	-0.00425158534198999	-0.0104203969240189	0.00906006153672934	0.00126787810586393
704	91.7639999389648	-1.50324213504791	-7.53860807418823	0.00289124972186983	-0.0113944197073579	0.000943203864153475	-0.00132951640989631
705	89.8159561157227	-1.82791638374329	-7.34380340576172	-0.00230353930965066	0.00516396993771195	0.00743668992072344	-0.00197886489331722
706	93.0626983642578	-1.17856776714325	-7.01912927627563	-0.00814767740666866	0.000293855206109583	-0.00782300252467394	0.0022419011220336
707	91.7639999389648	-0.853893458843231	-7.9282169342041	-0.000355493422830477	0.00386527273803949	-0.00165419070981443	-0.0026282137259841
708	91.7639999389648	-1.50324213504791	-7.60354280471802	0.00711201597005129	0.00289124972186983	0.000293855206109583	0.0103587592020631
709	91.1146545410156	-1.50324213504791	-7.73341274261475	0.00321592413820326	-0.00392691092565656	-0.00425158534198999	0.000943203864153475
710	89.8159561157227	-2.47726511955261	-7.53860807418823	0.000618529506027699	-0.00425158534198999	-0.00425158534198999	0.000618529506027699
711	91.1146545410156	-1.50324213504791	-7.6684775352478	0.00938473641872406	0.0132808275520802	-0.0169138833880424	0.00451462110504508
712	89.8159561157227	-0.853893458843231	-7.4087381362915	-0.0104203969240189	0.00711201597005129	-0.0182125810533762	-0.00197886489331722
713	91.1146545410156	-0.529219150543213	-7.79834747314453	0.0158782228827477	0.00386527273803949	-0.00360223650932312	0.000943203864153475
714	89.8159561157227	-0.529219150543213	-8.05808639526367	-0.00132951640989631	-3.08191010844894e-05	-0.00295288790948689	-0.00100484199356288
715	91.7639999389648	-0.853893458843231	-7.79834747314453	0.00159255252219737	0.00451462110504508	-0.00522560812532902	-0.00490093370899558
716	92.4133453369141	-3.12661361694336	-7.60354280471802	0.00743668992072344	-0.00814767740666866	-0.0113944197073579	-0.000355493422830477
717	91.1146545410156	-0.204544812440872	-7.6684775352478	0.00321592413820326	0.0022419011220336	-0.0113944197073579	-0.00327756232582033
718	90.4653015136719	-1.82791638374329	-7.21393346786499	-0.00230353930965066	0.00808603875339031	0.00776136433705688	0.000943203864153475
719	91.7639999389648	-1.50324213504791	-7.27886867523193	0.00289124972186983	0.0022419011220336	-0.00100484199356288	0.000943203864153475
720	91.7639999389648	-0.204544812440872	-8.18795680999756	-0.00684897974133492	-0.00749832857400179	0.00938473641872406	-0.0165892094373703
721	91.1146545410156	-0.853893458843231	-7.6684775352478	-0.00555028254166245	-0.0113944197073579	0.00581331877037883	-0.00977104809135199
722	93.712043762207	-2.8019392490387	-7.47367286682129	-0.00100484199356288	-0.00555028254166245	0.00386527273803949	-3.08191010844894e-05
723	93.0626983642578	-1.82791638374329	-7.53860807418823	-0.00230353930965066	-0.0026282137259841	0.0181509424000978	0.00191722682211548
724	91.1146545410156	-1.82791638374329	-7.27886867523193	-0.0107450718060136	-0.00912170019000769	0.000293855206109583	-0.000355493422830477
725	92.4133453369141	-2.15259075164795	-7.4087381362915	0.00451462110504508	-0.00132951640989631	-0.00684897974133492	0.00418994715437293
726	91.7639999389648	-0.529219150543213	-7.27886867523193	-0.00295288790948689	0.00581331877037883	-0.0026282137259841	-0.00230353930965066
727	92.4133453369141	-0.529219150543213	-7.9282169342041	-0.00132951640989631	0.00646266713738441	-0.0026282137259841	-0.00165419070981443
728	94.3613967895508	-1.82791638374329	-7.53860807418823	0.00808603875339031	0.00321592413820326	-0.00295288790948689	0.00873538758605719
729	90.4653015136719	-1.82791638374329	-7.79834747314453	0.00289124972186983	-0.00587495695799589	-0.00327756232582033	0.00321592413820326
730	90.4653015136719	-0.529219150543213	-7.53860807418823	0.00321592413820326	0.00159255252219737	-0.0104203969240189	0.012956153601408
731	91.1146545410156	-1.82791638374329	-7.4087381362915	-0.00587495695799589	0.0181509424000978	-0.0208099745213985	0.00256657530553639
732	93.0626983642578	-1.82791638374329	-7.27886867523193	0.00354059832170606	0.0106834331527352	-0.0182125810533762	-0.000680167751852423
733	92.4133453369141	-2.15259075164795	-7.53860807418823	0.0106834331527352	0.0126314787194133	-0.00230353930965066	0.000618529506027699
734	93.712043762207	-2.15259075164795	-7.73341274261475	-0.00652430532500148	0.00159255252219737	-0.0107450718060136	0.00451462110504508
735	93.712043762207	-2.47726511955261	-7.60354280471802	-0.00197886489331722	-0.0026282137259841	-0.00522560812532902	-0.00912170019000769
736	90.4653015136719	-1.17856776714325	-7.60354280471802	0.000618529506027699	-0.00165419070981443	-0.00360223650932312	0.00289124972186983
737	93.0626983642578	-1.82791638374329	-7.6684775352478	-0.00327756232582033	0.00289124972186983	-0.00652430532500148	0.00906006153672934
738	89.1666030883789	-1.17856776714325	-7.47367286682129	-0.00425158534198999	0.00191722682211548	-0.000355493422830477	0.00126787810586393
739	90.4653015136719	-0.529219150543213	-7.47367286682129	-0.00457625929266214	-0.00197886489331722	0.00289124972186983	-0.00327756232582033
740	91.7639999389648	-2.15259075164795	-7.60354280471802	-0.0120437685400248	-0.00100484199356288	0.00191722682211548	-0.00912170019000769
741	90.4653015136719	-1.17856776714325	-8.05808639526367	-0.0113944197073579	-0.00132951640989631	0.0145795252174139	-0.0143164889886975
742	90.4653015136719	-2.15259075164795	-8.05808639526367	-0.0156151866540313	-0.00847235135734081	0.00581331877037883	-3.08191010844894e-05
743	92.4133453369141	-1.50324213504791	-7.4087381362915	-0.00522560812532902	-0.00425158534198999	0.00159255252219737	-0.00360223650932312
744	89.8159561157227	-1.82791638374329	-7.73341274261475	-0.00814767740666866	-0.00879702530801296	0.00451462110504508	-0.00360223650932312
745	89.8159561157227	-1.17856776714325	-7.53860807418823	-0.00717365415766835	0.000943203864153475	0.00906006153672934	0.00581331877037883
746	90.4653015136719	-0.853893458843231	-7.53860807418823	-0.000355493422830477	-0.000355493422830477	-0.00944637414067984	-0.000680167751852423
747	93.712043762207	-2.15259075164795	-7.79834747314453	0.0103587592020631	0.00678734155371785	-0.00425158534198999	0.00548864435404539
748	91.7639999389648	-2.8019392490387	-7.60354280471802	0.00743668992072344	-0.00197886489331722	0.0116574559360743	-0.0026282137259841
749	92.4133453369141	-0.853893458843231	-8.12302207946777	0.00451462110504508	0.00483929552137852	-0.0120437685400248	-0.00230353930965066
750	90.4653015136719	-1.82791638374329	-7.9282169342041	0.00808603875339031	-0.00360223650932312	-0.00749832857400179	0.0243197549134493
751	89.1666030883789	-0.204544812440872	-7.99315214157104	0.0123068047687411	0.00581331877037883	-0.0117190945893526	0.000293855206109583
752	91.7639999389648	-1.82791638374329	-7.21393346786499	0.0126314787194133	0.0145795252174139	-0.0117190945893526	0.00581331877037883
753	93.712043762207	-1.82791638374329	-7.47367286682129	0.0123068047687411	0.00516396993771195	-0.00717365415766835	0.00256657530553639
754	91.1146545410156	-1.82791638374329	-7.73341274261475	0.011982130818069	-0.00295288790948689	-0.000355493422830477	0.00743668992072344
755	90.4653015136719	-0.853893458843231	-7.47367286682129	-0.00457625929266214	-0.000680167751852423	-0.00197886489331722	-0.00230353930965066
756	91.7639999389648	-0.853893458843231	-7.79834747314453	0.0022419011220336	0.00581331877037883	-0.000355493422830477	-0.00749832857400179
757	89.8159561157227	-1.17856776714325	-7.47367286682129	-0.000680167751852423	0.00321592413820326	-0.00555028254166245	0.000293855206109583
758	91.1146545410156	-0.529219150543213	-7.60354280471802	0.00386527273803949	-0.00165419070981443	0.00646266713738441	0.00418994715437293
759	93.712043762207	-1.17856776714325	-7.60354280471802	-0.000355493422830477	-0.00555028254166245	-0.00132951640989631	0.00678734155371785
760	92.4133453369141	-1.17856776714325	-7.53860807418823	-0.00977104809135199	-0.00587495695799589	0.00743668992072344	-0.0100957229733467
761	91.7639999389648	-1.50324213504791	-7.6684775352478	-0.0149658378213644	-0.0139918150380254	0.013930176384747	-0.00912170019000769
762	91.7639999389648	-0.529219150543213	-7.86328220367432	-0.00944637414067984	-0.00782300252467394	0.00451462110504508	-0.0126931173726916
763	87.2185592651367	-0.204544812440872	-7.73341274261475	-0.0100957229733467	-3.08191010844894e-05	0.00516396993771195	-0.00457625929266214
764	90.4653015136719	-0.204544812440872	-7.4087381362915	-0.00587495695799589	-0.00100484199356288	0.00743668992072344	-0.00132951640989631
765	91.7639999389648	-0.204544812440872	-7.6684775352478	-0.00392691092565656	-3.08191010844894e-05	0.00354059832170606	0.00386527273803949
766	90.4653015136719	0.120129495859146	-7.47367286682129	0.000618529506027699	-0.00295288790948689	-0.00587495695799589	-0.00652430532500148
767	92.4133453369141	-2.15259075164795	-7.60354280471802	0.00256657530553639	-0.00327756232582033	-0.00197886489331722	-0.00457625929266214
768	91.7639999389648	-0.204544812440872	-7.60354280471802	0.0022419011220336	-0.00197886489331722	0.000943203864153475	-0.00132951640989631
769	91.1146545410156	-1.17856776714325	-7.47367286682129	-0.00490093370899558	-0.00944637414067984	-0.00392691092565656	0.00159255252219737
770	91.7639999389648	-0.853893458843231	-7.4087381362915	-0.00327756232582033	0.0022419011220336	-0.00782300252467394	0.00321592413820326
771	91.7639999389648	0.444803804159164	-7.60354280471802	0.00386527273803949	0.00906006153672934	-0.0198359526693821	0.00906006153672934
772	92.4133453369141	0.769478142261505	-7.47367286682129	0.0162028968334198	0.01100810803473	-0.0227580219507217	0.000943203864153475
773	90.4653015136719	0.120129495859146	-7.73341274261475	0.0162028968334198	0.0142548503354192	-0.00327756232582033	0.000943203864153475
774	91.7639999389648	-1.17856776714325	-7.86328220367432	0.000618529506027699	-0.00197886489331722	-0.0117190945893526	-0.00165419070981443
775	91.7639999389648	0.120129495859146	-7.79834747314453	0.0194496400654316	0.0022419011220336	-0.00782300252467394	-0.00879702530801296
776	90.4653015136719	-1.17856776714325	-7.73341274261475	-0.00587495695799589	0.00873538758605719	-0.00230353930965066	-3.08191010844894e-05
777	91.7639999389648	0.120129495859146	-7.6684775352478	0.00418994715437293	0.00646266713738441	-0.0113944197073579	-0.0026282137259841
778	92.4133453369141	-0.529219150543213	-7.4087381362915	0.00548864435404539	0.00808603875339031	0.01100810803473	-0.00814767740666866
779	91.7639999389648	-0.853893458843231	-7.4087381362915	-0.0104203969240189	0.00354059832170606	-0.0026282137259841	0.00126787810586393
780	90.4653015136719	-1.17856776714325	-7.60354280471802	-0.00977104809135199	-0.00912170019000769	0.00581331877037883	-0.00814767740666866
781	92.4133453369141	-1.17856776714325	-7.60354280471802	-0.0133424662053585	-0.00360223650932312	0.0100340843200684	-0.0120437685400248
782	89.8159561157227	0.444803804159164	-7.6684775352478	-0.0133424662053585	-0.00100484199356288	0.00256657530553639	-0.00684897974133492
783	89.8159561157227	0.120129495859146	-7.60354280471802	-0.00555028254166245	0.00126787810586393	0.0126314787194133	0.00289124972186983
784	91.1146545410156	0.120129495859146	-7.60354280471802	-0.00847235135734081	-0.00132951640989631	0.00451462110504508	-0.000355493422830477
785	91.7639999389648	0.769478142261505	-7.60354280471802	-0.00879702530801296	0.000618529506027699	-0.00555028254166245	0.00646266713738441
786	92.4133453369141	-0.853893458843231	-7.60354280471802	-0.00490093370899558	0.00613799272105098	-0.0123684434220195	-0.00230353930965066
787	92.4133453369141	-2.15259075164795	-7.60354280471802	-0.00392691092565656	-0.00392691092565656	-0.00490093370899558	-0.000680167751852423
788	90.4653015136719	0.444803804159164	-7.73341274261475	-0.00100484199356288	0.00613799272105098	0.0103587592020631	-0.00360223650932312
789	90.4653015136719	-0.853893458843231	-7.53860807418823	-0.0107450718060136	-0.00132951640989631	-0.00587495695799589	0.011982130818069
790	93.712043762207	-0.529219150543213	-7.47367286682129	0.0100340843200684	0.00841071270406246	-0.000680167751852423	0.00548864435404539
791	92.4133453369141	-0.204544812440872	-7.73341274261475	-0.00230353930965066	0.00548864435404539	-0.0191866029053926	0.00581331877037883
792	89.8159561157227	0.769478142261505	-7.53860807418823	0.0220470335334539	0.0155535480007529	-0.0156151866540313	0.00418994715437293
793	91.1146545410156	-0.529219150543213	-8.05808639526367	0.0178262684494257	0.00548864435404539	-0.00619963090866804	0.000293855206109583
794	91.7639999389648	0.120129495859146	-8.05808639526367	0.00386527273803949	0.00191722682211548	-0.00425158534198999	-0.0026282137259841
795	91.7639999389648	-0.853893458843231	-7.6684775352478	-0.00717365415766835	0.000618529506027699	-0.00457625929266214	-0.00522560812532902
796	89.8159561157227	-0.529219150543213	-7.4087381362915	-0.00360223650932312	-0.000680167751852423	-0.00100484199356288	-0.000680167751852423
797	90.4653015136719	1.09415245056152	-7.6684775352478	0.000293855206109583	0.00646266713738441	0.00256657530553639	-0.00132951640989631
798	92.4133453369141	-0.853893458843231	-7.21393346786499	0.00548864435404539	0.00483929552137852	-0.00100484199356288	-0.000680167751852423
799	93.0626983642578	-1.17856776714325	-7.53860807418823	0.000618529506027699	-0.00977104809135199	0.00386527273803949	-0.00197886489331722
800	90.4653015136719	-0.529219150543213	-7.73341274261475	-0.00717365415766835	-0.0120437685400248	-0.0026282137259841	-0.00814767740666866
801	91.7639999389648	-0.529219150543213	-7.47367286682129	-0.0100957229733467	-0.00165419070981443	0.00581331877037883	-0.00879702530801296
802	91.1146545410156	-0.204544812440872	-7.47367286682129	-0.0172385573387146	-0.00782300252467394	0.00970941036939621	0.00483929552137852
803	91.1146545410156	1.4188266992569	-7.86328220367432	-0.00100484199356288	-0.0113944197073579	0.00776136433705688	0.00516396993771195
804	91.7639999389648	0.444803804159164	-7.60354280471802	-0.00360223650932312	0.00581331877037883	0.00418994715437293	-0.00522560812532902
805	93.0626983642578	0.444803804159164	-7.53860807418823	-0.00652430532500148	-0.00425158534198999	-0.000355493422830477	0.00418994715437293
806	92.4133453369141	-0.529219150543213	-7.73341274261475	0.00256657530553639	-0.0149658378213644	-0.00555028254166245	-0.00327756232582033
807	91.1146545410156	-0.529219150543213	-7.47367286682129	0.00646266713738441	0.00256657530553639	-0.00555028254166245	0.00873538758605719
808	91.7639999389648	0.769478142261505	-7.6684775352478	-3.08191010844894e-05	-0.00555028254166245	-0.00132951640989631	0.00516396993771195
809	90.4653015136719	-0.204544812440872	-7.79834747314453	-0.0182125810533762	0.000618529506027699	-0.00230353930965066	0.00938473641872406
810	90.4653015136719	1.09415245056152	-7.53860807418823	0.00354059832170606	0.000293855206109583	-0.0104203969240189	0.0116574559360743
811	93.712043762207	-0.204544812440872	-7.6684775352478	0.0132808275520802	0.00678734155371785	-0.0217839982360601	0.000943203864153475
812	92.4133453369141	0.120129495859146	-7.73341274261475	-0.00425158534198999	0.012956153601408	-0.0182125810533762	0.00159255252219737
813	92.4133453369141	-1.50324213504791	-7.73341274261475	0.0213976856321096	-3.08191010844894e-05	-0.00360223650932312	0.00451462110504508
814	93.712043762207	-0.204544812440872	-7.79834747314453	-0.0026282137259841	0.00289124972186983	-3.08191010844894e-05	0.00711201597005129
815	89.1666030883789	0.120129495859146	-7.79834747314453	-0.00555028254166245	0.00386527273803949	-0.00165419070981443	-0.00555028254166245
816	90.4653015136719	0.769478142261505	-7.79834747314453	-0.00295288790948689	0.00289124972186983	0.000618529506027699	-0.00749832857400179
817	91.7639999389648	-0.204544812440872	-7.79834747314453	0.00548864435404539	0.00581331877037883	-0.00912170019000769	0.00451462110504508
818	91.1146545410156	0.769478142261505	-7.53860807418823	-0.00100484199356288	0.000943203864153475	0.00126787810586393	-0.00327756232582033
819	90.4653015136719	-0.204544812440872	-7.47367286682129	-0.00165419070981443	-0.0117190945893526	0.00743668992072344	-0.00425158534198999
820	91.1146545410156	0.444803804159164	-7.73341274261475	-0.0117190945893526	-0.00522560812532902	0.00970941036939621	-0.00749832857400179
821	89.8159561157227	0.444803804159164	-7.6684775352478	-0.0185372550040483	-0.00555028254166245	0.00841071270406246	-0.0143164889886975
822	90.4653015136719	0.120129495859146	-7.4087381362915	-0.00555028254166245	0.000943203864153475	-0.000680167751852423	0.000293855206109583
823	93.712043762207	-0.204544812440872	-7.6684775352478	-0.00847235135734081	-0.000680167751852423	0.00451462110504508	0.00548864435404539
824	93.0626983642578	0.769478142261505	-7.86328220367432	-0.00230353930965066	-0.00490093370899558	0.000293855206109583	-0.00230353930965066
825	91.7639999389648	-0.853893458843231	-7.73341274261475	-0.00847235135734081	-0.00295288790948689	0.000618529506027699	-0.000680167751852423
826	93.0626983642578	-1.82791638374329	-7.47367286682129	0.00451462110504508	-0.00587495695799589	-0.00749832857400179	-0.000355493422830477
827	91.7639999389648	0.769478142261505	-7.6684775352478	0.00126787810586393	0.000618529506027699	-0.000680167751852423	0.00483929552137852
828	87.8679046630859	0.444803804159164	-7.99315214157104	-0.00132951640989631	-0.00327756232582033	0.000293855206109583	0.0103587592020631
829	93.0626983642578	-0.529219150543213	-7.6684775352478	0.00516396993771195	-0.000680167751852423	-0.0123684434220195	-0.00555028254166245
830	90.4653015136719	0.444803804159164	-7.73341274261475	0.0197743140161037	0.00678734155371785	-0.0133424662053585	0.00678734155371785
831	93.712043762207	-0.529219150543213	-7.14899873733521	0.0194496400654316	0.00483929552137852	-0.0113944197073579	0.00289124972186983
832	92.4133453369141	-1.50324213504791	-7.60354280471802	0.00516396993771195	-0.00100484199356288	-0.0240567177534103	0.00646266713738441
833	92.4133453369141	-0.529219150543213	-7.6684775352478	0.011982130818069	0.0136055024340749	0.000293855206109583	0.00906006153672934
834	90.4653015136719	-0.204544812440872	-7.53860807418823	-0.00782300252467394	-0.00100484199356288	-0.0026282137259841	-3.08191010844894e-05
835	90.4653015136719	0.120129495859146	-7.73341274261475	0.000293855206109583	0.00743668992072344	-0.0107450718060136	-0.00522560812532902
836	91.7639999389648	0.444803804159164	-7.79834747314453	0.00386527273803949	0.00581331877037883	-0.00165419070981443	-0.0123684434220195
837	93.0626983642578	-0.204544812440872	-7.14899873733521	0.00678734155371785	0.0126314787194133	-0.0133424662053585	0.000293855206109583
838	91.7639999389648	-0.204544812440872	-7.34380340576172	0.00354059832170606	0.00451462110504508	-0.00100484199356288	0.00516396993771195
839	91.7639999389648	-0.853893458843231	-7.79834747314453	-0.00717365415766835	-0.0126931173726916	0.00354059832170606	-0.00360223650932312
840	91.1146545410156	0.444803804159164	-7.79834747314453	-0.00944637414067984	-0.00555028254166245	-0.00100484199356288	0.00159255252219737
841	89.1666030883789	0.120129495859146	-7.73341274261475	-0.0201606266200542	-3.08191010844894e-05	0.00289124972186983	-0.00295288790948689
842	92.4133453369141	-1.17856776714325	-7.47367286682129	-0.00457625929266214	-0.000680167751852423	0.00808603875339031	-0.00295288790948689
843	92.4133453369141	-0.529219150543213	-7.60354280471802	-0.00555028254166245	-0.00392691092565656	0.0126314787194133	0.00711201597005129
844	92.4133453369141	-0.853893458843231	-7.14899873733521	-0.000680167751852423	-0.000355493422830477	0.00386527273803949	-0.0026282137259841
845	93.0626983642578	-1.82791638374329	-7.79834747314453	-0.000680167751852423	-0.00782300252467394	-0.00425158534198999	-0.00425158534198999
846	92.4133453369141	-0.853893458843231	-7.4087381362915	-3.08191010844894e-05	0.0022419011220336	-0.000355493422830477	-0.00132951640989631
847	89.1666030883789	-0.204544812440872	-7.86328220367432	0.000293855206109583	0.00646266713738441	0.00646266713738441	0.000293855206109583
848	92.4133453369141	-1.17856776714325	-7.86328220367432	0.00289124972186983	0.00516396993771195	0.0022419011220336	0.00548864435404539
849	92.4133453369141	0.120129495859146	-7.99315214157104	0.0022419011220336	-0.00100484199356288	-0.00360223650932312	0.00418994715437293
850	91.7639999389648	-0.204544812440872	-7.86328220367432	-0.000355493422830477	0.0100340843200684	0.00256657530553639	-0.00587495695799589
851	91.1146545410156	-0.853893458843231	-7.14899873733521	0.0136055024340749	0.0123068047687411	-0.0204853005707264	0.00418994715437293
852	91.7639999389648	-1.17856776714325	-7.79834747314453	0.0132808275520802	0.00841071270406246	-0.00392691092565656	-0.00132951640989631
853	91.7639999389648	-1.17856776714325	-7.79834747314453	0.00191722682211548	0.00451462110504508	-0.00197886489331722	0.00418994715437293
854	90.4653015136719	-0.853893458843231	-7.86328220367432	-0.00619963090866804	0.000618529506027699	-0.00165419070981443	0.00613799272105098
855	91.1146545410156	0.444803804159164	-8.05808639526367	-0.0026282137259841	-0.00197886489331722	0.00256657530553639	-0.00360223650932312
856	91.7639999389648	-0.853893458843231	-8.05808639526367	-0.00230353930965066	0.00354059832170606	-0.00912170019000769	-0.00782300252467394
857	91.7639999389648	-1.17856776714325	-7.47367286682129	0.00808603875339031	-0.000355493422830477	-0.00717365415766835	-0.00814767740666866
858	91.7639999389648	-2.47726511955261	-8.05808639526367	0.0022419011220336	0.0022419011220336	-0.00165419070981443	-0.00652430532500148
859	90.4653015136719	-0.529219150543213	-7.79834747314453	-0.00684897974133492	0.00613799272105098	0.00970941036939621	-3.08191010844894e-05
860	91.1146545410156	-1.17856776714325	-7.60354280471802	-0.0240567177534103	-0.00327756232582033	0.0126314787194133	-0.00879702530801296
861	90.4653015136719	0.120129495859146	-7.99315214157104	-0.00717365415766835	-0.00327756232582033	0.00451462110504508	-0.0143164889886975
862	90.4653015136719	-0.204544812440872	-7.53860807418823	-0.00847235135734081	-0.0113944197073579	0.00256657530553639	-0.00652430532500148
863	93.0626983642578	-1.50324213504791	-7.34380340576172	-0.0026282137259841	-0.00132951640989631	0.00548864435404539	-0.00749832857400179
864	93.0626983642578	-1.82791638374329	-7.14899873733521	0.00256657530553639	-0.00717365415766835	0.00906006153672934	-0.00132951640989631
865	92.4133453369141	-2.47726511955261	-7.4087381362915	0.00516396993771195	-0.00944637414067984	-0.0026282137259841	0.00159255252219737
866	91.7639999389648	-0.204544812440872	-7.73341274261475	-3.08191010844894e-05	-0.00230353930965066	-0.00717365415766835	0.00126787810586393
867	88.5172576904297	-0.204544812440872	-7.86328220367432	0.00126787810586393	0.00256657530553639	-0.00619963090866804	-0.00100484199356288
868	91.7639999389648	-2.15259075164795	-7.34380340576172	0.00451462110504508	0.00581331877037883	0.01100810803473	0.00548864435404539
869	91.1146545410156	0.120129495859146	-7.86328220367432	0.00743668992072344	-0.00425158534198999	-0.00295288790948689	0.00548864435404539
870	93.712043762207	-0.853893458843231	-7.47367286682129	0.0142548503354192	0.000943203864153475	-0.0107450718060136	0.00646266713738441
871	90.4653015136719	-2.15259075164795	-7.4087381362915	-0.00100484199356288	0.000618529506027699	-0.0185372550040483	0.00451462110504508
872	91.7639999389648	-0.529219150543213	-7.60354280471802	0.0165275707840919	0.00970941036939621	-0.00944637414067984	0.000943203864153475
873	89.1666030883789	-0.529219150543213	-7.79834747314453	-0.00977104809135199	0.00646266713738441	-0.00360223650932312	0.00711201597005129
874	91.1146545410156	-0.853893458843231	-7.73341274261475	0.00418994715437293	0.000618529506027699	-0.00165419070981443	0.00483929552137852
875	92.4133453369141	-0.529219150543213	-8.12302207946777	-0.00295288790948689	-0.0175632312893867	-0.00165419070981443	0.00159255252219737
876	92.4133453369141	-1.82791638374329	-7.6684775352478	0.0022419011220336	0.00711201597005129	-0.0100957229733467	-0.00717365415766835
877	90.4653015136719	-1.82791638374329	-7.60354280471802	0.011982130818069	0.000618529506027699	-0.00555028254166245	-0.00555028254166245
878	93.0626983642578	-2.47726511955261	-7.27886867523193	0.000293855206109583	0.00418994715437293	-0.00749832857400179	0.00354059832170606
879	91.1146545410156	-1.17856776714325	-7.9282169342041	-0.00132951640989631	-0.00230353930965066	0.000618529506027699	-0.00717365415766835
880	90.4653015136719	-1.50324213504791	-7.86328220367432	-0.0104203969240189	-0.00197886489331722	0.000943203864153475	-0.00879702530801296
881	90.4653015136719	-0.529219150543213	-7.99315214157104	-0.00684897974133492	-0.00425158534198999	-0.0026282137259841	-0.0136671401560307
882	89.8159561157227	-0.853893458843231	-8.18795680999756	-0.00814767740666866	-0.00360223650932312	0.00938473641872406	-0.00295288790948689
883	90.4653015136719	-1.17856776714325	-7.53860807418823	-0.00197886489331722	-0.00425158534198999	0.0103587592020631	0.00126787810586393
884	90.4653015136719	-3.45128798484802	-7.27886867523193	-0.000355493422830477	-0.00782300252467394	-3.08191010844894e-05	0.00873538758605719
885	90.4653015136719	-1.17856776714325	-7.99315214157104	-0.00749832857400179	-3.08191010844894e-05	-0.00490093370899558	0.00451462110504508
886	87.2185592651367	-0.204544812440872	-8.18795680999756	-0.0104203969240189	0.00516396993771195	-0.00425158534198999	0.00159255252219737
887	92.4133453369141	-1.82791638374329	-7.9282169342041	-0.000680167751852423	0.0116574559360743	-0.00197886489331722	0.00354059832170606
888	91.1146545410156	-1.50324213504791	-7.9282169342041	0.00418994715437293	0.00548864435404539	0.00191722682211548	0.00873538758605719
889	92.4133453369141	-0.853893458843231	-7.79834747314453	-0.0026282137259841	0.00581331877037883	0.000943203864153475	0.00289124972186983
890	91.7639999389648	-2.8019392490387	-7.27886867523193	0.0113327819854021	0.00418994715437293	-0.0143164889886975	0.00451462110504508
891	91.1146545410156	-1.50324213504791	-7.4087381362915	0.0103587592020631	0.00841071270406246	-0.0211346503347158	0.00548864435404539
892	89.8159561157227	0.120129495859146	-7.79834747314453	0.0340599827468395	0.0113327819854021	-0.0172385573387146	-0.000680167751852423
893	87.8679046630859	-0.853893458843231	-7.79834747314453	0.00126787810586393	0.00191722682211548	-0.00555028254166245	0.0116574559360743
894	91.7639999389648	-0.853893458843231	-7.73341274261475	0.00613799272105098	0.00906006153672934	-0.00360223650932312	0.00516396993771195
895	93.0626983642578	-0.529219150543213	-7.99315214157104	0.00483929552137852	-3.08191010844894e-05	-0.00522560812532902	-0.000355493422830477
896	91.7639999389648	-2.15259075164795	-7.53860807418823	-0.00587495695799589	0.00516396993771195	-0.00912170019000769	-0.00165419070981443
897	91.7639999389648	-2.15259075164795	-7.79834747314453	0.000293855206109583	-0.0026282137259841	0.000618529506027699	-0.00230353930965066
898	91.1146545410156	-1.82791638374329	-7.21393346786499	0.00256657530553639	0.00451462110504508	0.00451462110504508	0.000293855206109583
899	89.8159561157227	-1.17856776714325	-7.86328220367432	-0.0204853005707264	-0.00230353930965066	0.00354059832170606	0.000943203864153475
900	93.0626983642578	-1.50324213504791	-7.86328220367432	-0.0152905117720366	-0.00684897974133492	0.011982130818069	-0.00360223650932312
901	91.7639999389648	-1.17856776714325	-8.25289154052734	-0.0146411629393697	-0.00230353930965066	0.00289124972186983	-0.0123684434220195
902	91.1146545410156	-0.529219150543213	-7.99315214157104	-0.00684897974133492	-0.00879702530801296	0.000618529506027699	-0.0026282137259841
903	92.4133453369141	-1.17856776714325	-7.9282169342041	-0.00684897974133492	-0.00749832857400179	0.00970941036939621	-0.0026282137259841
904	90.4653015136719	-0.529219150543213	-7.79834747314453	0.0022419011220336	-0.00847235135734081	0.0022419011220336	-0.00360223650932312
905	87.8679046630859	-0.529219150543213	-7.79834747314453	-0.00912170019000769	-0.00457625929266214	-0.00230353930965066	0.00191722682211548
906	90.4653015136719	-0.204544812440872	-7.86328220367432	-0.00684897974133492	-0.00392691092565656	-0.00977104809135199	-0.00652430532500148
907	92.4133453369141	-1.17856776714325	-7.73341274261475	0.00548864435404539	0.000618529506027699	0.00743668992072344	-0.00490093370899558
908	90.4653015136719	-0.204544812440872	-7.73341274261475	-0.00165419070981443	-3.08191010844894e-05	-0.00814767740666866	0.0116574559360743
909	93.712043762207	-1.50324213504791	-7.47367286682129	0.00418994715437293	0.00516396993771195	-0.00165419070981443	0.00256657530553639
910	91.7639999389648	-1.82791638374329	-7.60354280471802	0.00646266713738441	-0.00717365415766835	-0.0133424662053585	0.00451462110504508
911	91.7639999389648	0.120129495859146	-7.53860807418823	0.00548864435404539	0.0162028968334198	-0.0143164889886975	0.0132808275520802
912	89.8159561157227	-0.204544812440872	-7.73341274261475	-0.00197886489331722	0.0145795252174139	-0.0133424662053585	0.00321592413820326
913	89.8159561157227	0.120129495859146	-8.05808639526367	0.0142548503354192	0.00581331877037883	-0.0172385573387146	0.00613799272105098
914	90.4653015136719	-0.204544812440872	-8.12302207946777	-0.00197886489331722	0.000618529506027699	-0.00555028254166245	0.00289124972186983
915	93.0626983642578	-0.529219150543213	-7.53860807418823	-0.00749832857400179	-0.00295288790948689	-0.00522560812532902	-0.00619963090866804
916	90.4653015136719	-0.853893458843231	-7.9282169342041	-0.000355493422830477	-0.000355493422830477	-0.00457625929266214	-0.00587495695799589
917	91.7639999389648	-0.853893458843231	-7.4087381362915	-0.00230353930965066	0.000293855206109583	-0.00587495695799589	0.00451462110504508
918	90.4653015136719	0.120129495859146	-7.27886867523193	-0.00522560812532902	0.0103587592020631	-0.00425158534198999	0.00418994715437293
919	91.7639999389648	-0.853893458843231	-7.6684775352478	-0.0026282137259841	0.000943203864153475	0.013930176384747	-0.000680167751852423
920	89.8159561157227	-1.17856776714325	-7.73341274261475	-0.00230353930965066	-0.00619963090866804	0.00808603875339031	-0.00717365415766835
921	92.4133453369141	-1.17856776714325	-7.79834747314453	-0.0100957229733467	-0.00392691092565656	0.0106834331527352	-0.0120437685400248
922	91.1146545410156	0.444803804159164	-7.79834747314453	-0.0133424662053585	0.00321592413820326	0.00646266713738441	-0.00814767740666866
923	91.1146545410156	-0.529219150543213	-7.79834747314453	-0.00327756232582033	-0.00684897974133492	0.0136055024340749	0.00321592413820326
924	91.7639999389648	-0.204544812440872	-7.60354280471802	-0.00360223650932312	0.0022419011220336	0.000293855206109583	-0.00100484199356288
925	89.1666030883789	0.120129495859146	-7.53860807418823	-0.00814767740666866	0.00159255252219737	0.00483929552137852	-0.0120437685400248
926	90.4653015136719	0.444803804159164	-7.73341274261475	-0.00360223650932312	0.00451462110504508	-0.00522560812532902	0.00613799272105098
927	92.4133453369141	-1.17856776714325	-7.86328220367432	0.00873538758605719	0.00191722682211548	-0.00977104809135199	-0.00490093370899558
928	91.1146545410156	0.120129495859146	-7.79834747314453	-0.00132951640989631	-0.0026282137259841	-0.00295288790948689	0.0103587592020631
929	91.1146545410156	-2.15259075164795	-7.79834747314453	0.000943203864153475	-0.00197886489331722	-0.00490093370899558	0.00386527273803949
930	92.4133453369141	-0.529219150543213	-7.47367286682129	0.00418994715437293	0.00418994715437293	-0.0172385573387146	0.00776136433705688
931	90.4653015136719	-0.853893458843231	-7.21393346786499	-0.00457625929266214	0.0132808275520802	-0.0126931173726916	-0.000680167751852423
932	91.7639999389648	0.769478142261505	-8.05808639526367	0.031137915328145	0.0155535480007529	-0.0107450718060136	0.00548864435404539
933	93.0626983642578	-0.204544812440872	-8.25289154052734	0.0100340843200684	0.00678734155371785	-0.0185372550040483	0.00873538758605719
934	92.4133453369141	-1.17856776714325	-7.86328220367432	0.00678734155371785	0.00386527273803949	0.00516396993771195	-0.00230353930965066
935	92.4133453369141	-1.17856776714325	-7.6684775352478	0.00613799272105098	-0.00295288790948689	-0.00327756232582033	-0.000355493422830477
936	91.1146545410156	-0.529219150543213	-7.60354280471802	-0.00197886489331722	0.00126787810586393	-0.00132951640989631	0.000943203864153475
937	91.7639999389648	-0.853893458843231	-7.27886867523193	0.00646266713738441	0.000618529506027699	-0.00782300252467394	-0.00360223650932312
938	89.1666030883789	0.769478142261505	-7.73341274261475	-0.00522560812532902	0.00354059832170606	-0.00684897974133492	0.00354059832170606
939	92.4133453369141	-0.204544812440872	-7.6684775352478	0.00711201597005129	-0.00425158534198999	0.00159255252219737	0.000293855206109583
940	91.7639999389648	0.769478142261505	-7.86328220367432	-0.0149658378213644	-0.0130177913233638	0.011982130818069	-0.00555028254166245
941	92.4133453369141	-0.529219150543213	-7.6684775352478	-0.0123684434220195	-0.00100484199356288	0.000293855206109583	-0.0126931173726916
942	92.4133453369141	-1.82791638374329	-7.6684775352478	-0.00879702530801296	-0.0139918150380254	0.00418994715437293	-0.00782300252467394
943	91.1146545410156	0.444803804159164	-7.73341274261475	-0.00425158534198999	-0.00652430532500148	0.0136055024340749	0.00678734155371785
944	89.8159561157227	1.09415245056152	-7.34380340576172	-0.00717365415766835	-0.00587495695799589	0.00516396993771195	0.00126787810586393
945	89.8159561157227	0.769478142261505	-7.9282169342041	-0.000680167751852423	0.000943203864153475	0.00386527273803949	0.00191722682211548
946	93.712043762207	-0.853893458843231	-7.73341274261475	-0.00230353930965066	0.00159255252219737	-0.0152905117720366	-0.00619963090866804
947	92.4133453369141	-0.204544812440872	-7.60354280471802	0.000618529506027699	0.00451462110504508	0.00191722682211548	-0.0026282137259841
948	90.4653015136719	0.120129495859146	-7.6684775352478	0.00289124972186983	-0.000680167751852423	-0.00197886489331722	0.00841071270406246
949	95.0107421875	-1.50324213504791	-7.4087381362915	-0.00457625929266214	-0.00717365415766835	-0.00197886489331722	0.00289124972186983
950	89.8159561157227	-0.204544812440872	-7.21393346786499	-0.0026282137259841	0.00256657530553639	-0.00912170019000769	0.00613799272105098
951	89.8159561157227	-0.204544812440872	-7.21393346786499	-0.00717365415766835	0.0162028968334198	-0.0130177913233638	0.00548864435404539
952	93.0626983642578	0.444803804159164	-7.79834747314453	0.00159255252219737	0.0142548503354192	-0.0201606266200542	-0.00132951640989631
953	92.4133453369141	0.444803804159164	-8.12302207946777	-0.00100484199356288	0.00743668992072344	-0.00392691092565656	0.00548864435404539
954	92.4133453369141	-0.204544812440872	-7.53860807418823	0.00678734155371785	0.00386527273803949	-0.00555028254166245	-0.00295288790948689
955	93.0626983642578	-1.82791638374329	-7.53860807418823	-0.00327756232582033	-0.0104203969240189	-0.00619963090866804	0.00191722682211548
956	90.4653015136719	0.769478142261505	-7.9282169342041	0.000943203864153475	0.00776136433705688	-0.00522560812532902	-0.0026282137259841
957	89.1666030883789	-0.529219150543213	-7.21393346786499	-0.00457625929266214	0.00711201597005129	-0.00555028254166245	-0.0026282137259841
958	91.7639999389648	0.120129495859146	-7.73341274261475	0.000293855206109583	0.0022419011220336	-0.00197886489331722	-0.000680167751852423
959	90.4653015136719	-0.204544812440872	-7.9282169342041	-0.00100484199356288	-0.00132951640989631	0.00873538758605719	-0.00619963090866804
960	89.8159561157227	1.09415245056152	-7.9282169342041	-0.0123684434220195	-0.0107450718060136	0.00938473641872406	-0.0211346503347158
961	93.0626983642578	-2.15259075164795	-7.79834747314453	-0.00490093370899558	-0.00749832857400179	0.00191722682211548	-0.0107450718060136
962	92.4133453369141	-0.853893458843231	-7.73341274261475	-0.00100484199356288	-0.000355493422830477	0.00678734155371785	-0.00392691092565656
963	90.4653015136719	-0.529219150543213	-7.86328220367432	-0.0133424662053585	0.00451462110504508	0.0136055024340749	0.00354059832170606
964	91.7639999389648	-0.204544812440872	-7.60354280471802	-0.00847235135734081	0.00711201597005129	0.00743668992072344	0.00386527273803949
965	92.4133453369141	-0.853893458843231	-7.86328220367432	0.00321592413820326	0.00516396993771195	-3.08191010844894e-05	-0.00522560812532902
966	92.4133453369141	-0.529219150543213	-8.05808639526367	-0.00295288790948689	0.00386527273803949	0.000618529506027699	0.0022419011220336
967	91.1146545410156	0.769478142261505	-7.9282169342041	0.00321592413820326	0.0022419011220336	-0.0100957229733467	0.000293855206109583
968	92.4133453369141	-0.204544812440872	-8.05808639526367	-3.08191010844894e-05	-0.0104203969240189	0.00386527273803949	0.000943203864153475
969	89.8159561157227	1.4188266992569	-7.73341274261475	-3.08191010844894e-05	0.00808603875339031	0.000618529506027699	0.00581331877037883
970	87.8679046630859	0.769478142261505	-7.53860807418823	0.00613799272105098	0.00776136433705688	-0.0100957229733467	0.012956153601408
971	93.0626983642578	-0.529219150543213	-7.4087381362915	0.0262678004801273	0.0106834331527352	-0.0237320438027382	0.0022419011220336
972	93.0626983642578	-0.529219150543213	-8.18795680999756	0.01100810803473	0.0168522447347641	-0.0126931173726916	0.00354059832170606
973	92.4133453369141	-0.529219150543213	-7.73341274261475	0.029189869761467	0.00418994715437293	-0.0162645354866982	0.00126787810586393
974	93.0626983642578	-1.82791638374329	-7.60354280471802	-0.000355493422830477	-0.00587495695799589	0.000293855206109583	0.0100340843200684
975	90.4653015136719	0.444803804159164	-7.73341274261475	-0.00360223650932312	0.00159255252219737	-0.00360223650932312	0.00581331877037883
976	89.1666030883789	0.120129495859146	-7.6684775352478	-0.00879702530801296	-0.00490093370899558	-0.00912170019000769	-0.00132951640989631
977	91.7639999389648	-0.853893458843231	-7.21393346786499	0.00191722682211548	-0.00100484199356288	-0.00392691092565656	0.0022419011220336
978	91.1146545410156	0.769478142261505	-7.79834747314453	0.00678734155371785	0.00126787810586393	-0.000680167751852423	0.00126787810586393
979	89.8159561157227	0.120129495859146	-7.86328220367432	-0.00132951640989631	0.00581331877037883	-0.00425158534198999	-0.00100484199356288
980	93.0626983642578	-0.529219150543213	-7.86328220367432	-0.00977104809135199	-0.0104203969240189	0.0123068047687411	-0.0026282137259841
981	90.4653015136719	0.120129495859146	-7.73341274261475	-0.0133424662053585	-0.00522560812532902	-0.00295288790948689	-0.0169138833880424
982	92.4133453369141	-1.17856776714325	-7.4087381362915	-0.0143164889886975	-0.00197886489331722	-0.00360223650932312	-0.00555028254166245
983	91.1146545410156	-1.17856776714325	-7.14899873733521	-0.0143164889886975	0.000618529506027699	0.0116574559360743	0.00386527273803949
984	93.712043762207	-0.204544812440872	-7.14899873733521	-0.00360223650932312	0.00159255252219737	0.00354059832170606	0.000943203864153475
985	92.4133453369141	0.120129495859146	-7.9282169342041	-0.00295288790948689	0.00613799272105098	-0.00295288790948689	0.000943203864153475
986	93.0626983642578	-0.529219150543213	-7.73341274261475	-0.00717365415766835	0.000618529506027699	0.000943203864153475	-0.000680167751852423
987	92.4133453369141	-1.82791638374329	-7.73341274261475	0.00159255252219737	-0.00392691092565656	-0.00717365415766835	-0.00230353930965066
988	90.4653015136719	0.120129495859146	-7.79834747314453	-0.0026282137259841	-0.00327756232582033	0.000618529506027699	0.00873538758605719
989	90.4653015136719	-1.17856776714325	-7.47367286682129	-0.0123684434220195	0.00808603875339031	-0.00652430532500148	0.00516396993771195
990	90.4653015136719	0.444803804159164	-7.73341274261475	0.0022419011220336	0.00548864435404539	-0.00782300252467394	0.00289124972186983
991	91.1146545410156	0.120129495859146	-7.73341274261475	0.00743668992072344	0.0123068047687411	-0.0162645354866982	0.00386527273803949
992	91.7639999389648	0.444803804159164	-8.31782627105713	0.020423661917448	0.0162028968334198	-0.00879702530801296	-0.00132951640989631
993	91.1146545410156	0.120129495859146	-8.12302207946777	0.00548864435404539	-0.000355493422830477	-0.0162645354866982	0.00873538758605719
994	92.4133453369141	-1.17856776714325	-7.73341274261475	0.00321592413820326	-0.00392691092565656	0.00516396993771195	-3.08191010844894e-05
995	93.0626983642578	-0.853893458843231	-7.79834747314453	0.01100810803473	-0.00425158534198999	-0.00814767740666866	-0.00587495695799589
996	89.1666030883789	0.120129495859146	-7.86328220367432	-0.0107450718060136	-0.000680167751852423	-0.00360223650932312	-0.00814767740666866
997	92.4133453369141	-0.853893458843231	-7.4087381362915	0.00321592413820326	0.00191722682211548	-0.00425158534198999	-0.00100484199356288
998	93.712043762207	-0.529219150543213	-7.9282169342041	0.00418994715437293	-0.00555028254166245	0.00548864435404539	0.00451462110504508
999	91.7639999389648	-0.529219150543213	-7.6684775352478	-0.00457625929266214	-0.00587495695799589	-0.00230353930965066	-0.00197886489331722
1000	92.4133453369141	-2.15259075164795	-7.73341274261475	-0.00197886489331722	-0.00457625929266214	0.00938473641872406	-0.0117190945893526
1001	91.1146545410156	-0.529219150543213	-8.05808639526367	-0.00749832857400179	-0.0260047651827335	0.00354059832170606	-0.00522560812532902
1002	90.4653015136719	0.444803804159164	-7.9282169342041	-0.00230353930965066	-0.00490093370899558	0.0123068047687411	-0.00717365415766835
1003	89.1666030883789	0.120129495859146	-7.60354280471802	-0.00749832857400179	-0.00230353930965066	0.00613799272105098	0.00289124972186983
1004	91.1146545410156	-0.204544812440872	-7.4087381362915	-0.00749832857400179	-0.00490093370899558	-0.00619963090866804	-3.08191010844894e-05
1005	90.4653015136719	-0.204544812440872	-7.86328220367432	-0.0026282137259841	-0.00490093370899558	0.00126787810586393	-0.00295288790948689
1006	92.4133453369141	-0.204544812440872	-7.6684775352478	-0.00165419070981443	0.00613799272105098	-0.00490093370899558	-0.00392691092565656
1007	93.0626983642578	-2.47726511955261	-7.47367286682129	0.00678734155371785	-0.0104203969240189	-0.00230353930965066	0.00354059832170606
1008	91.1146545410156	0.444803804159164	-7.86328220367432	-0.00197886489331722	-0.00165419070981443	0.00970941036939621	0.00516396993771195
1009	91.1146545410156	-0.529219150543213	-7.08406400680542	0.000293855206109583	-0.00749832857400179	-0.00132951640989631	-0.000680167751852423
1010	90.4653015136719	0.120129495859146	-7.4087381362915	0.00743668992072344	0.00613799272105098	-0.0110697457566857	0.00321592413820326
1011	92.4133453369141	-1.17856776714325	-7.01912927627563	0.0145795252174139	0.00743668992072344	-0.0185372550040483	0.00516396993771195
1012	91.1146545410156	-0.529219150543213	-7.79834747314453	0.0162028968334198	0.0100340843200684	-0.0100957229733467	0.00418994715437293
1013	93.712043762207	-1.17856776714325	-7.73341274261475	-0.00197886489331722	-0.00230353930965066	-0.017887907102704	0.00191722682211548
1014	93.0626983642578	-2.47726511955261	-7.60354280471802	0.00483929552137852	-0.00457625929266214	0.00386527273803949	0.00516396993771195
1015	93.0626983642578	-1.17856776714325	-7.47367286682129	-0.0026282137259841	-0.00165419070981443	0.00256657530553639	-0.00327756232582033
1016	89.1666030883789	-0.529219150543213	-7.47367286682129	-0.0123684434220195	0.00483929552137852	-0.0117190945893526	-0.00100484199356288
1017	91.7639999389648	0.120129495859146	-7.47367286682129	-3.08191010844894e-05	0.00970941036939621	0.00483929552137852	-0.00782300252467394
1018	91.7639999389648	-1.17856776714325	-7.6684775352478	0.00418994715437293	0.00418994715437293	-0.00652430532500148	-0.000680167751852423
1019	91.1146545410156	-0.204544812440872	-8.12302207946777	0.000943203864153475	-0.0026282137259841	0.00126787810586393	0.00289124972186983
1020	92.4133453369141	-2.15259075164795	-7.60354280471802	-0.0026282137259841	-0.0419138073921204	0.0149041991680861	-0.0169138833880424
1021	92.4133453369141	-1.17856776714325	-7.73341274261475	-0.0104203969240189	-0.00814767740666866	0.00873538758605719	-0.00555028254166245
1022	89.8159561157227	0.120129495859146	-7.6684775352478	-0.0146411629393697	0.00743668992072344	0.00581331877037883	0.000293855206109583
1023	91.1146545410156	-0.204544812440872	-7.9282169342041	-0.00132951640989631	-0.0169138833880424	0.00516396993771195	0.00516396993771195
1024	91.1146545410156	-0.204544812440872	-7.86328220367432	-0.0113944197073579	0.00126787810586393	-3.08191010844894e-05	0.00256657530553639
1025	93.0626983642578	-0.853893458843231	-8.12302207946777	-0.00360223650932312	-0.00490093370899558	-0.00100484199356288	0.00289124972186983
1026	94.3613967895508	-1.50324213504791	-7.86328220367432	0.00418994715437293	-0.00457625929266214	-0.00230353930965066	0.00126787810586393
1027	90.4653015136719	-1.17856776714325	-7.73341274261475	-0.00490093370899558	0.0022419011220336	-0.000355493422830477	0.000943203864153475
1028	91.7639999389648	-1.17856776714325	-7.47367286682129	0.00354059832170606	0.000293855206109583	-0.00425158534198999	0.00256657530553639
1029	88.5172576904297	-0.204544812440872	-7.60354280471802	-0.0143164889886975	0.00516396993771195	-0.00522560812532902	0.00808603875339031
1030	92.4133453369141	-0.529219150543213	-7.53860807418823	0.0233457311987877	0.0126314787194133	-0.0113944197073579	0.00938473641872406
1031	91.7639999389648	0.120129495859146	-7.79834747314453	0.00581331877037883	0.00711201597005129	-0.0243813935667276	0.00646266713738441
1032	91.7639999389648	-1.50324213504791	-7.6684775352478	0.00613799272105098	0.00321592413820326	-0.017887907102704	0.00646266713738441
1033	93.712043762207	-2.15259075164795	-7.53860807418823	0.0168522447347641	-0.00197886489331722	-0.00490093370899558	0.00581331877037883
1034	92.4133453369141	-1.17856776714325	-7.60354280471802	-0.00100484199356288	0.0106834331527352	-0.00814767740666866	0.00386527273803949
1035	89.8159561157227	-0.204544812440872	-7.60354280471802	-0.00165419070981443	0.00451462110504508	-0.00684897974133492	0.00159255252219737
1036	89.1666030883789	0.120129495859146	-7.86328220367432	-0.00490093370899558	0.00581331877037883	-0.00879702530801296	-0.00360223650932312
1037	93.0626983642578	-1.50324213504791	-7.21393346786499	0.00386527273803949	0.00841071270406246	-0.00555028254166245	-0.00327756232582033
1038	92.4133453369141	-0.529219150543213	-7.9282169342041	0.00581331877037883	0.0022419011220336	0.00289124972186983	-0.00100484199356288
1039	93.0626983642578	-1.17856776714325	-7.60354280471802	-0.00652430532500148	-0.000680167751852423	-0.00360223650932312	0.00126787810586393
1040	91.7639999389648	-1.50324213504791	-7.79834747314453	-0.0100957229733467	-0.00490093370899558	0.0116574559360743	-0.0146411629393697
1041	93.0626983642578	-1.50324213504791	-7.53860807418823	-0.0204853005707264	-0.00587495695799589	0.00970941036939621	-0.00295288790948689
1042	89.8159561157227	-0.529219150543213	-7.4087381362915	-0.0104203969240189	0.00191722682211548	-0.000680167751852423	0.000293855206109583
1043	93.0626983642578	-1.17856776714325	-7.08406400680542	-0.00132951640989631	0.000943203864153475	0.012956153601408	-0.00165419070981443
1044	93.712043762207	-1.82791638374329	-7.47367286682129	-0.00327756232582033	0.00256657530553639	-0.00392691092565656	-0.000355493422830477
1045	93.0626983642578	-1.17856776714325	-7.53860807418823	0.0022419011220336	0.000618529506027699	0.00906006153672934	0.00256657530553639
1046	91.1146545410156	-1.50324213504791	-7.73341274261475	0.000293855206109583	-0.00652430532500148	-0.00132951640989631	-0.00555028254166245
1047	93.0626983642578	-1.17856776714325	-8.05808639526367	0.00841071270406246	0.00354059832170606	-3.08191010844894e-05	-0.00100484199356288
1048	88.5172576904297	-0.529219150543213	-7.73341274261475	-0.00814767740666866	-0.00100484199356288	0.00906006153672934	0.00354059832170606
1049	89.8159561157227	-0.529219150543213	-7.73341274261475	-0.00392691092565656	0.00126787810586393	-0.00717365415766835	0.000618529506027699
1050	93.712043762207	-2.15259075164795	-7.53860807418823	0.0106834331527352	0.00516396993771195	-0.0146411629393697	0.00126787810586393
1051	90.4653015136719	-0.204544812440872	-7.79834747314453	-0.00912170019000769	0.00516396993771195	-0.00912170019000769	0.00906006153672934
1052	90.4653015136719	-1.17856776714325	-7.79834747314453	0.00808603875339031	0.0123068047687411	-0.00912170019000769	-0.00392691092565656
1053	91.7639999389648	-1.50324213504791	-7.9282169342041	0.00256657530553639	-0.00522560812532902	-0.0104203969240189	0.012956153601408
1054	90.4653015136719	0.120129495859146	-7.99315214157104	-0.00425158534198999	0.00678734155371785	-0.00782300252467394	-0.00457625929266214
1055	88.5172576904297	-0.204544812440872	-7.6684775352478	-0.00749832857400179	0.000293855206109583	-0.00100484199356288	0.00581331877037883
1056	94.3613967895508	-1.50324213504791	-7.47367286682129	-0.00782300252467394	0.00581331877037883	-0.00814767740666866	-0.00392691092565656
1057	93.0626983642578	-1.17856776714325	-7.6684775352478	0.00581331877037883	0.00873538758605719	-0.00814767740666866	-0.00425158534198999
1058	91.1146545410156	-0.529219150543213	-7.79834747314453	-0.00132951640989631	0.00451462110504508	0.00613799272105098	-0.00230353930965066
1059	93.712043762207	-3.12661361694336	-7.47367286682129	-0.00132951640989631	-0.0117190945893526	-0.00360223650932312	0.00321592413820326
1060	92.4133453369141	-1.50324213504791	-7.60354280471802	-0.0136671401560307	-0.0113944197073579	0.0022419011220336	-0.0123684434220195
1061	88.5172576904297	-0.853893458843231	-7.73341274261475	-0.0243813935667276	-0.00295288790948689	-0.00132951640989631	-0.00717365415766835
1062	93.0626983642578	-2.15259075164795	-7.27886867523193	0.00581331877037883	-0.00132951640989631	-0.0104203969240189	-0.00490093370899558
1063	93.0626983642578	-1.82791638374329	-7.47367286682129	-0.000680167751852423	-0.00457625929266214	0.0168522447347641	-0.00847235135734081
1064	91.1146545410156	-2.15259075164795	-7.47367286682129	-0.00197886489331722	-0.00912170019000769	0.00159255252219737	-0.000680167751852423
1065	91.7639999389648	-1.50324213504791	-7.86328220367432	0.00159255252219737	-0.00522560812532902	0.000943203864153475	0.00289124972186983
1066	91.1146545410156	-1.50324213504791	-8.05808639526367	0.00159255252219737	-0.00425158534198999	-0.00295288790948689	-0.00587495695799589
1067	93.0626983642578	-1.82791638374329	-7.79834747314453	0.00354059832170606	0.000293855206109583	-0.0107450718060136	-0.00327756232582033
1068	89.8159561157227	-0.853893458843231	-7.86328220367432	-0.0117190945893526	-0.00425158534198999	-0.00360223650932312	0.00548864435404539
1069	93.712043762207	-1.50324213504791	-7.6684775352478	0.00451462110504508	0.00678734155371785	-0.000680167751852423	-0.000680167751852423
1070	91.7639999389648	-0.853893458843231	-7.9282169342041	0.0191249661147594	0.000293855206109583	-0.0159398596733809	0.00159255252219737
1071	93.0626983642578	-2.15259075164795	-7.6684775352478	-0.00327756232582033	0.0100340843200684	-0.0152905117720366	0.00483929552137852
1072	93.712043762207	-2.8019392490387	-7.86328220367432	0.0152288740500808	0.00159255252219737	-0.0113944197073579	0.00256657530553639
1073	93.0626983642578	-1.17856776714325	-7.99315214157104	0.00256657530553639	0.01100810803473	-0.00814767740666866	0.00418994715437293
1074	90.4653015136719	-2.15259075164795	-7.6684775352478	-0.00490093370899558	0.00159255252219737	-3.08191010844894e-05	0.00483929552137852
1075	93.712043762207	-1.82791638374329	-7.47367286682129	0.00386527273803949	0.00743668992072344	-0.00490093370899558	-0.0026282137259841
1076	92.4133453369141	-2.47726511955261	-7.79834747314453	-0.00295288790948689	-0.000355493422830477	-0.0120437685400248	-0.00360223650932312
1077	91.7639999389648	-1.50324213504791	-7.73341274261475	-0.00490093370899558	0.00711201597005129	-0.00457625929266214	0.00191722682211548
1078	93.0626983642578	-4.10063648223877	-7.86328220367432	0.00256657530553639	-0.00165419070981443	0.000943203864153475	-0.00522560812532902
1079	91.1146545410156	-1.17856776714325	-8.12302207946777	0.00354059832170606	0.00321592413820326	0.00191722682211548	-0.000680167751852423
1080	91.1146545410156	-2.8019392490387	-7.60354280471802	-0.0136671401560307	-0.00879702530801296	0.00808603875339031	-0.00749832857400179
1081	91.1146545410156	-1.17856776714325	-7.73341274261475	-0.0143164889886975	-0.00749832857400179	0.00873538758605719	-0.00847235135734081
1082	90.4653015136719	-0.204544812440872	-7.6684775352478	-0.00555028254166245	-0.00165419070981443	0.000293855206109583	-3.08191010844894e-05
1083	90.4653015136719	-1.50324213504791	-7.53860807418823	-0.00587495695799589	0.0123068047687411	-3.08191010844894e-05	0.00548864435404539
1084	92.4133453369141	-1.82791638374329	-7.73341274261475	-0.00197886489331722	-0.00749832857400179	0.000943203864153475	0.00743668992072344
1085	92.4133453369141	-2.15259075164795	-7.86328220367432	-0.00619963090866804	-0.00782300252467394	0.00581331877037883	-0.00879702530801296
1086	92.4133453369141	-2.47726511955261	-7.53860807418823	-0.00327756232582033	0.000618529506027699	-0.00327756232582033	-0.00132951640989631
1087	90.4653015136719	-1.50324213504791	-7.79834747314453	-0.00295288790948689	0.00451462110504508	0.000293855206109583	0.00678734155371785
1088	93.0626983642578	-2.15259075164795	-7.34380340576172	0.00354059832170606	0.000618529506027699	-0.00847235135734081	0.00808603875339031
1089	91.1146545410156	-0.853893458843231	-7.73341274261475	0.00354059832170606	-0.00165419070981443	-0.00847235135734081	0.00776136433705688
1090	93.712043762207	-2.47726511955261	-7.34380340576172	0.00711201597005129	0.00289124972186983	-0.0139918150380254	0.00483929552137852
1091	91.7639999389648	-2.15259075164795	-8.05808639526367	0.011982130818069	0.000293855206109583	-0.0211346503347158	-0.000355493422830477
1092	91.7639999389648	-2.8019392490387	-7.47367286682129	0.0162028968334198	0.00808603875339031	-0.0110697457566857	0.00906006153672934
1093	92.4133453369141	-2.47726511955261	-7.60354280471802	0.00191722682211548	0.0106834331527352	-0.00879702530801296	0.0100340843200684
1094	91.7639999389648	-2.15259075164795	-7.73341274261475	-0.00197886489331722	-0.0026282137259841	0.000618529506027699	0.00483929552137852
1095	92.4133453369141	-2.15259075164795	-7.79834747314453	-0.00197886489331722	0.00678734155371785	-0.0026282137259841	-0.0026282137259841
1096	92.4133453369141	-2.15259075164795	-7.86328220367432	-0.00100484199356288	0.00548864435404539	0.00386527273803949	-0.0104203969240189
1097	91.7639999389648	-1.50324213504791	-7.6684775352478	0.00483929552137852	0.0022419011220336	-0.00522560812532902	0.000618529506027699
1098	93.0626983642578	-3.12661361694336	-7.79834747314453	0.00256657530553639	0.00354059832170606	0.00191722682211548	0.00646266713738441
1099	91.7639999389648	-1.17856776714325	-8.12302207946777	-0.00555028254166245	-0.00425158534198999	0.00548864435404539	0.00711201597005129
1100	90.4653015136719	-1.17856776714325	-7.99315214157104	-0.0204853005707264	-0.00425158534198999	0.00906006153672934	-0.00879702530801296
1101	91.7639999389648	-1.50324213504791	-7.6684775352478	-0.0123684434220195	-0.0130177913233638	0.0106834331527352	-0.00392691092565656
1102	93.0626983642578	-2.8019392490387	-7.9282169342041	-0.00457625929266214	0.00646266713738441	-0.00165419070981443	0.00126787810586393
1103	90.4653015136719	-1.50324213504791	-7.4087381362915	0.00354059832170606	-0.00132951640989631	0.0158782228827477	-0.000680167751852423
1104	91.1146545410156	-3.12661361694336	-7.4087381362915	-0.00165419070981443	-0.0104203969240189	0.013930176384747	0.00906006153672934
1105	92.4133453369141	-1.50324213504791	-7.86328220367432	-0.00717365415766835	-0.00555028254166245	-0.00392691092565656	-0.000355493422830477
1106	89.8159561157227	-2.15259075164795	-7.60354280471802	-0.00327756232582033	0.000293855206109583	0.00159255252219737	0.00483929552137852
1107	91.7639999389648	-2.47726511955261	-7.53860807418823	0.00678734155371785	0.00873538758605719	0.00126787810586393	-0.00100484199356288
1108	93.712043762207	-2.47726511955261	-7.86328220367432	-3.08191010844894e-05	0.00938473641872406	0.000618529506027699	0.00678734155371785
1109	93.712043762207	-2.47726511955261	-7.34380340576172	0.00581331877037883	-0.000355493422830477	-0.00392691092565656	-0.00132951640989631
1110	93.0626983642578	-3.12661361694336	-7.14899873733521	0.00873538758605719	0.000293855206109583	-0.0149658378213644	0.00873538758605719
1111	93.0626983642578	-2.47726511955261	-7.99315214157104	0.00970941036939621	0.0113327819854021	-0.0175632312893867	0.01847561635077
1112	90.4653015136719	-1.50324213504791	-7.9282169342041	0.0145795252174139	0.0155535480007529	-0.00425158534198999	-0.0026282137259841
1113	88.5172576904297	-1.50324213504791	-7.86328220367432	0.00938473641872406	0.0106834331527352	-0.00327756232582033	0.00711201597005129
1114	92.4133453369141	-1.82791638374329	-7.86328220367432	0.0158782228827477	0.00581331877037883	-0.00457625929266214	0.00418994715437293
1115	91.7639999389648	-1.50324213504791	-8.12302207946777	-0.00165419070981443	-0.00490093370899558	-0.00327756232582033	-0.00392691092565656
1116	91.1146545410156	-1.82791638374329	-7.47367286682129	-0.0026282137259841	-0.00360223650932312	-0.00749832857400179	-0.00652430532500148
1117	93.0626983642578	-3.45128798484802	-7.53860807418823	0.00191722682211548	-0.00230353930965066	-0.00977104809135199	0.00289124972186983
1118	93.712043762207	-2.8019392490387	-7.60354280471802	0.00289124972186983	0.0136055024340749	0.00126787810586393	-0.00587495695799589
1119	88.5172576904297	-1.17856776714325	-8.12302207946777	-0.00522560812532902	0.0022419011220336	0.00451462110504508	-0.00392691092565656
1120	93.0626983642578	-2.8019392490387	-7.53860807418823	-0.00490093370899558	-0.00977104809135199	-3.08191010844894e-05	-0.0117190945893526
1121	93.712043762207	-2.47726511955261	-7.73341274261475	-0.00457625929266214	-0.00814767740666866	-0.00132951640989631	-0.0152905117720366
1122	91.7639999389648	-1.50324213504791	-7.60354280471802	-0.00587495695799589	-0.00327756232582033	0.00386527273803949	-0.00295288790948689
1123	93.712043762207	-3.12661361694336	-7.6684775352478	-0.00717365415766835	-0.00555028254166245	0.00613799272105098	-3.08191010844894e-05
1124	93.0626983642578	-2.8019392490387	-7.73341274261475	-0.00327756232582033	-0.00619963090866804	0.0113327819854021	0.00159255252219737
1125	91.7639999389648	-2.47726511955261	-7.6684775352478	-0.0195112787187099	-0.000355493422830477	0.00743668992072344	-0.000355493422830477
1126	89.8159561157227	-1.50324213504791	-7.47367286682129	-0.0126931173726916	0.00354059832170606	-0.00684897974133492	-0.0100957229733467
1127	93.712043762207	-2.47726511955261	-7.53860807418823	0.000293855206109583	0.00418994715437293	-0.00392691092565656	-0.000355493422830477
1128	91.1146545410156	-1.50324213504791	-7.86328220367432	-0.000355493422830477	0.00613799272105098	0.00321592413820326	0.00613799272105098
1129	92.4133453369141	-2.47726511955261	-7.47367286682129	0.000293855206109583	-0.00392691092565656	-0.00230353930965066	0.00548864435404539
1130	93.712043762207	-3.45128798484802	-7.14899873733521	0.00516396993771195	0.00516396993771195	-0.00814767740666866	0.000943203864153475
1131	92.4133453369141	-2.15259075164795	-7.6684775352478	0.0213976856321096	0.0113327819854021	-0.00977104809135199	0.00646266713738441
1132	89.1666030883789	-1.50324213504791	-7.79834747314453	-0.00619963090866804	0.00646266713738441	-0.0133424662053585	-3.08191010844894e-05
1133	91.7639999389648	-1.50324213504791	-7.6684775352478	0.0132808275520802	0.0152288740500808	-0.000680167751852423	0.0103587592020631
1134	91.1146545410156	-0.853893458843231	-7.99315214157104	0.000293855206109583	-3.08191010844894e-05	-3.08191010844894e-05	-0.00132951640989631
1135	91.7639999389648	-1.50324213504791	-7.79834747314453	-0.000680167751852423	0.00126787810586393	-0.00555028254166245	-0.00230353930965066
1136	93.712043762207	-3.77596235275269	-7.34380340576172	-0.00425158534198999	-0.00457625929266214	-0.00749832857400179	-0.00684897974133492
1137	93.0626983642578	-2.15259075164795	-7.53860807418823	0.00776136433705688	0.000293855206109583	-0.0107450718060136	-0.00977104809135199
1138	87.8679046630859	-1.17856776714325	-7.99315214157104	-0.000355493422830477	0.0142548503354192	0.00743668992072344	0.00646266713738441
1139	93.712043762207	-2.8019392490387	-7.86328220367432	-0.00132951640989631	-0.00457625929266214	-0.00684897974133492	-0.00392691092565656
1140	94.3613967895508	-2.15259075164795	-7.9282169342041	-0.00814767740666866	-0.00684897974133492	0.0100340843200684	-0.0201606266200542
1141	91.7639999389648	-1.17856776714325	-7.99315214157104	-0.00847235135734081	-0.00717365415766835	0.0116574559360743	-0.0113944197073579
1142	91.7639999389648	-2.15259075164795	-7.73341274261475	0.00354059832170606	-0.0143164889886975	0.00191722682211548	-0.00197886489331722
1143	90.4653015136719	-1.82791638374329	-7.86328220367432	-0.00327756232582033	-0.00619963090866804	0.00711201597005129	0.000293855206109583
1144	89.8159561157227	-1.17856776714325	-8.05808639526367	-0.00295288790948689	-0.00457625929266214	-0.000680167751852423	0.00711201597005129
1145	91.7639999389648	-2.15259075164795	-7.86328220367432	-0.0175632312893867	0.000943203864153475	-0.00847235135734081	-0.00295288790948689
1146	93.0626983642578	-2.15259075164795	-7.79834747314453	-0.00425158534198999	0.0022419011220336	-3.08191010844894e-05	-0.00197886489331722
1147	91.7639999389648	-1.50324213504791	-8.18795680999756	0.00126787810586393	-0.00100484199356288	-0.00944637414067984	-0.00587495695799589
1148	94.3613967895508	-2.8019392490387	-7.6684775352478	0.00451462110504508	-0.00132951640989631	0.000943203864153475	0.00126787810586393
1149	93.0626983642578	-3.12661361694336	-7.53860807418823	-0.00100484199356288	-0.00619963090866804	-3.08191010844894e-05	0.00776136433705688
1150	90.4653015136719	-1.17856776714325	-7.4087381362915	-0.00587495695799589	0.0132808275520802	-0.0169138833880424	0.00516396993771195
1151	91.1146545410156	-2.15259075164795	-7.47367286682129	-0.00587495695799589	0.00808603875339031	-0.0188619289547205	0.00841071270406246
1152	93.0626983642578	-1.82791638374329	-8.12302207946777	0.0149041991680861	0.0155535480007529	-0.0126931173726916	-0.00327756232582033
1153	91.7639999389648	-1.50324213504791	-8.38276100158691	0.00841071270406246	0.0106834331527352	-0.00944637414067984	0.00743668992072344
1154	92.4133453369141	-1.50324213504791	-7.86328220367432	0.00938473641872406	-0.00230353930965066	-0.00165419070981443	-0.00197886489331722
1155	91.7639999389648	-2.15259075164795	-7.86328220367432	-0.00717365415766835	-0.00457625929266214	0.00418994715437293	-0.00490093370899558
1156	92.4133453369141	-2.47726511955261	-7.14899873733521	0.00386527273803949	0.00418994715437293	-0.0136671401560307	-0.00457625929266214
1157	91.7639999389648	-2.47726511955261	-7.73341274261475	0.00126787810586393	-3.08191010844894e-05	-0.0133424662053585	-0.00392691092565656
1158	90.4653015136719	-1.17856776714325	-8.12302207946777	0.0022419011220336	0.00289124972186983	0.00613799272105098	-0.000680167751852423
1159	93.0626983642578	-2.47726511955261	-7.86328220367432	-0.00295288790948689	0.00711201597005129	0.00841071270406246	0.00159255252219737
1160	92.4133453369141	-2.15259075164795	-7.9282169342041	-0.00912170019000769	-0.00295288790948689	0.00289124972186983	-0.00879702530801296
1161	93.0626983642578	-2.47726511955261	-7.53860807418823	-0.0117190945893526	-0.00327756232582033	0.00613799272105098	-0.00749832857400179
1162	92.4133453369141	-3.12661361694336	-7.47367286682129	-0.00717365415766835	-0.0104203969240189	0.00613799272105098	-0.00684897974133492
1163	92.4133453369141	-2.47726511955261	-7.47367286682129	-0.0133424662053585	0.00516396993771195	0.00970941036939621	0.00386527273803949
1164	90.4653015136719	-2.47726511955261	-7.60354280471802	-0.0169138833880424	0.00289124972186983	0.00321592413820326	0.00159255252219737
1165	93.0626983642578	-2.8019392490387	-7.86328220367432	-0.00392691092565656	0.000618529506027699	0.00386527273803949	-0.00197886489331722
1166	90.4653015136719	-1.17856776714325	-8.12302207946777	-0.00230353930965066	0.0022419011220336	-0.00847235135734081	0.00159255252219737
1167	93.0626983642578	-2.8019392490387	-7.73341274261475	-0.00100484199356288	0.00191722682211548	0.00191722682211548	-0.00132951640989631
1168	91.7639999389648	-1.82791638374329	-7.79834747314453	0.000618529506027699	-0.00360223650932312	0.00256657530553639	0.00711201597005129
1169	91.7639999389648	-1.82791638374329	-7.47367286682129	0.0103587592020631	0.000943203864153475	-0.00782300252467394	0.00418994715437293
1170	90.4653015136719	-1.50324213504791	-7.6684775352478	0.0152288740500808	0.00776136433705688	-0.00425158534198999	0.00613799272105098
1171	91.7639999389648	-2.15259075164795	-7.60354280471802	-0.00555028254166245	0.0116574559360743	-0.0182125810533762	0.00516396993771195
1172	93.0626983642578	-2.15259075164795	-7.47367286682129	0.0178262684494257	0.01100810803473	-0.0156151866540313	0.0022419011220336
1173	92.4133453369141	-1.17856776714325	-8.25289154052734	0.00354059832170606	0.0100340843200684	-0.00392691092565656	0.00613799272105098
1174	92.4133453369141	-1.17856776714325	-7.86328220367432	0.00289124972186983	-0.00230353930965066	-0.00684897974133492	0.00386527273803949
1175	91.7639999389648	-2.8019392490387	-7.79834747314453	-0.00490093370899558	-0.0126931173726916	-0.000355493422830477	-0.00522560812532902
1176	93.0626983642578	-2.47726511955261	-7.6684775352478	0.00841071270406246	0.000943203864153475	0.00354059832170606	-0.00165419070981443
1177	91.1146545410156	-2.47726511955261	-7.9282169342041	0.00289124972186983	-0.00847235135734081	0.00354059832170606	-0.00944637414067984
1178	91.1146545410156	-1.50324213504791	-8.05808639526367	0.012956153601408	0.00159255252219737	-0.00230353930965066	-0.0026282137259841
1179	93.712043762207	-2.47726511955261	-8.18795680999756	-0.00100484199356288	-0.00587495695799589	0.00289124972186983	0.00451462110504508
1180	91.1146545410156	-1.50324213504791	-7.73341274261475	-0.00782300252467394	-0.0100957229733467	0.00581331877037883	-0.00912170019000769
1181	91.1146545410156	-3.12661361694336	-7.21393346786499	-0.0104203969240189	-0.028926832601428	0.01847561635077	-0.0117190945893526
1182	93.712043762207	-2.47726511955261	-7.4087381362915	-0.00327756232582033	-0.0195112787187099	0.0100340843200684	-0.000355493422830477
1183	89.8159561157227	-1.82791638374329	-7.4087381362915	-0.0156151866540313	-0.0026282137259841	0.0162028968334198	0.0103587592020631
1184	90.4653015136719	-1.82791638374329	-7.86328220367432	0.000943203864153475	-0.00327756232582033	0.00354059832170606	0.00191722682211548
1185	92.4133453369141	-1.50324213504791	-7.99315214157104	-0.00490093370899558	-0.000680167751852423	-0.00295288790948689	0.00451462110504508
1186	93.712043762207	-2.47726511955261	-7.60354280471802	-3.08191010844894e-05	-0.00522560812532902	0.00126787810586393	-0.00132951640989631
1187	91.7639999389648	-1.82791638374329	-7.6684775352478	-0.00392691092565656	-0.00457625929266214	-0.00392691092565656	-0.000680167751852423
1188	93.712043762207	-3.45128798484802	-7.47367286682129	0.000293855206109583	-0.00749832857400179	-0.0198359526693821	0.00776136433705688
1189	93.0626983642578	-2.15259075164795	-7.21393346786499	0.00516396993771195	0.0022419011220336	-0.0146411629393697	-0.00327756232582033
1190	89.1666030883789	-1.17856776714325	-7.79834747314453	-0.0156151866540313	0.00386527273803949	-0.0110697457566857	0.00483929552137852
1191	91.7639999389648	-1.17856776714325	-7.4087381362915	-0.00457625929266214	0.0100340843200684	-0.021459324285388	0.00711201597005129
1192	92.4133453369141	-2.15259075164795	-7.60354280471802	0.00776136433705688	0.0113327819854021	-0.0162645354866982	-0.00197886489331722
1193	92.4133453369141	-2.8019392490387	-7.21393346786499	-0.0107450718060136	0.0152288740500808	-0.00360223650932312	0.00646266713738441
1194	94.3613967895508	-3.77596235275269	-7.4087381362915	0.00841071270406246	-0.00912170019000769	-0.00392691092565656	0.00548864435404539
1195	93.0626983642578	-2.15259075164795	-7.21393346786499	-0.00392691092565656	-0.00295288790948689	-0.00327756232582033	-0.00555028254166245
1196	89.1666030883789	-1.17856776714325	-7.73341274261475	-0.00782300252467394	0.00256657530553639	-0.00100484199356288	0.00191722682211548
1197	92.4133453369141	-1.50324213504791	-8.18795680999756	0.000943203864153475	-0.00132951640989631	0.00126787810586393	-0.00165419070981443
1198	93.712043762207	-2.15259075164795	-7.79834747314453	0.000293855206109583	0.00289124972186983	0.00678734155371785	-0.000355493422830477
1199	90.4653015136719	-1.50324213504791	-7.86328220367432	-0.00717365415766835	0.000293855206109583	0.0103587592020631	0.00321592413820326
1200	92.4133453369141	-2.15259075164795	-7.86328220367432	-0.00327756232582033	-0.00814767740666866	0.00938473641872406	-0.00132951640989631
1201	93.712043762207	-3.12661361694336	-7.6684775352478	-0.0110697457566857	-0.0026282137259841	0.00873538758605719	-0.0113944197073579
1202	91.7639999389648	-2.47726511955261	-7.34380340576172	-0.0104203969240189	-0.000355493422830477	0.0106834331527352	0.00126787810586393
1203	92.4133453369141	-2.47726511955261	-7.86328220367432	-0.0156151866540313	-0.00327756232582033	0.00321592413820326	-3.08191010844894e-05
1204	93.0626983642578	-2.15259075164795	-7.9282169342041	0.00191722682211548	-0.00165419070981443	0.00776136433705688	0.000293855206109583
1205	93.712043762207	-2.47726511955261	-8.05808639526367	-0.00230353930965066	-0.00197886489331722	-0.00782300252467394	-0.00230353930965066
1206	91.7639999389648	-1.82791638374329	-7.6684775352478	0.00256657530553639	0.00159255252219737	-0.00522560812532902	-0.00327756232582033
1207	93.0626983642578	-3.77596235275269	-7.73341274261475	0.00841071270406246	-0.00327756232582033	-0.00782300252467394	0.00126787810586393
1208	91.1146545410156	-1.17856776714325	-7.6684775352478	-0.00392691092565656	-0.000680167751852423	0.000293855206109583	0.00613799272105098
1209	89.1666030883789	-1.17856776714325	-7.60354280471802	-0.0100957229733467	0.00386527273803949	0.000618529506027699	0.00451462110504508
1210	93.712043762207	-2.47726511955261	-7.99315214157104	-0.00100484199356288	0.00873538758605719	-0.0175632312893867	0.000293855206109583
1211	91.1146545410156	-1.17856776714325	-8.38276100158691	0.0145795252174139	0.0132808275520802	-0.0191866029053926	0.00678734155371785
1212	90.4653015136719	-2.15259075164795	-7.73341274261475	0.00841071270406246	0.0142548503354192	-0.0126931173726916	-0.0026282137259841
1213	93.0626983642578	-3.77596235275269	-7.6684775352478	0.00678734155371785	0.00191722682211548	-0.000355493422830477	0.00483929552137852
1214	92.4133453369141	-2.15259075164795	-7.60354280471802	-0.0120437685400248	-0.00522560812532902	-3.08191010844894e-05	-0.00197886489331722
1215	90.4653015136719	-1.82791638374329	-7.4087381362915	-0.00814767740666866	0.00418994715437293	-0.00684897974133492	-0.00230353930965066
1216	90.4653015136719	-1.17856776714325	-7.53860807418823	-0.00425158534198999	0.00516396993771195	-0.00457625929266214	-0.00490093370899558
1217	93.0626983642578	-1.82791638374329	-7.47367286682129	0.000943203864153475	0.00451462110504508	0.00321592413820326	-0.00457625929266214
1218	91.7639999389648	-1.82791638374329	-7.9282169342041	0.00354059832170606	0.00646266713738441	0.00159255252219737	0.00776136433705688
1219	92.4133453369141	-2.8019392490387	-7.60354280471802	0.00256657530553639	0.00159255252219737	0.00289124972186983	0.00678734155371785
1220	91.7639999389648	-2.15259075164795	-7.47367286682129	-0.00944637414067984	-0.0227580219507217	0.0116574559360743	-0.0146411629393697
1221	91.1146545410156	-2.47726511955261	-6.95419406890869	-0.0165892094373703	0.00354059832170606	0.00386527273803949	-3.08191010844894e-05
1222	90.4653015136719	-2.8019392490387	-7.14899873733521	-0.00847235135734081	-0.00490093370899558	0.0022419011220336	-0.0110697457566857
1223	93.0626983642578	-2.15259075164795	-7.34380340576172	-0.00814767740666866	-0.000680167751852423	0.00711201597005129	-0.0026282137259841
1224	92.4133453369141	-2.47726511955261	-7.79834747314453	-0.0100957229733467	-0.00717365415766835	0.00841071270406246	0.00646266713738441
1225	91.7639999389648	-1.50324213504791	-7.79834747314453	-0.00652430532500148	0.00483929552137852	-3.08191010844894e-05	-0.00425158534198999
1226	91.7639999389648	-2.47726511955261	-7.79834747314453	-0.00490093370899558	0.0022419011220336	-0.00814767740666866	0.00808603875339031
1227	93.712043762207	-2.15259075164795	-7.60354280471802	-0.00327756232582033	0.00711201597005129	-0.00619963090866804	0.00191722682211548
1228	89.1666030883789	-1.17856776714325	-7.86328220367432	-0.00360223650932312	0.0123068047687411	0.00386527273803949	0.00191722682211548
1229	93.0626983642578	-2.15259075164795	-7.47367286682129	0.00321592413820326	0.00646266713738441	-0.00165419070981443	0.00256657530553639
1230	91.1146545410156	-2.47726511955261	-7.73341274261475	0.00159255252219737	0.00841071270406246	-0.0104203969240189	0.00516396993771195
1231	93.712043762207	-2.47726511955261	-8.18795680999756	0.00613799272105098	0.0149041991680861	-0.0256800893694162	0.00873538758605719
1232	91.7639999389648	-1.82791638374329	-8.05808639526367	0.00321592413820326	0.0145795252174139	-0.0172385573387146	-0.00327756232582033
1233	91.1146545410156	-1.82791638374329	-7.9282169342041	0.00386527273803949	0.00711201597005129	-0.00555028254166245	0.00321592413820326
1234	91.1146545410156	-1.17856776714325	-7.99315214157104	0.0149041991680861	0.00906006153672934	0.000293855206109583	0.00516396993771195
1235	89.8159561157227	-0.853893458843231	-7.79834747314453	-0.00749832857400179	0.000293855206109583	-0.0126931173726916	-0.000680167751852423
1236	91.7639999389648	-1.50324213504791	-7.60354280471802	-0.00717365415766835	0.00451462110504508	-0.00490093370899558	0.000618529506027699
1237	94.3613967895508	-3.12661361694336	-7.9282169342041	0.012956153601408	0.00516396993771195	-0.00944637414067984	-0.00490093370899558
1238	91.1146545410156	-1.17856776714325	-7.99315214157104	0.00289124972186983	-0.00100484199356288	0.000943203864153475	0.00548864435404539
1239	93.0626983642578	-3.45128798484802	-7.9282169342041	-0.0026282137259841	-0.00295288790948689	0.00678734155371785	-0.00100484199356288
1240	93.0626983642578	-2.8019392490387	-7.47367286682129	-0.00977104809135199	-0.00457625929266214	0.00418994715437293	-0.00912170019000769
1241	90.4653015136719	-1.82791638374329	-7.73341274261475	-0.0250307414680719	-0.00230353930965066	0.00191722682211548	-0.00814767740666866
1242	92.4133453369141	-2.15259075164795	-7.4087381362915	-0.00555028254166245	-0.00425158534198999	0.0158782228827477	-0.00165419070981443
1243	93.712043762207	-1.82791638374329	-7.6684775352478	-0.00490093370899558	-0.00587495695799589	-0.00197886489331722	0.00581331877037883
1244	93.712043762207	-1.82791638374329	-7.47367286682129	0.00516396993771195	-0.00230353930965066	-0.00360223650932312	0.000618529506027699
1245	92.4133453369141	-4.10063648223877	-7.47367286682129	0.00126787810586393	-0.00392691092565656	-0.00684897974133492	0.00516396993771195
1246	91.7639999389648	-1.17856776714325	-7.6684775352478	0.00711201597005129	0.00451462110504508	-0.00522560812532902	-0.00165419070981443
1247	89.8159561157227	-2.15259075164795	-7.21393346786499	0.00191722682211548	0.00289124972186983	-0.00555028254166245	-0.00717365415766835
1248	91.1146545410156	-1.17856776714325	-7.4087381362915	-3.08191010844894e-05	0.00548864435404539	0.00159255252219737	0.00743668992072344
1249	94.3613967895508	-2.47726511955261	-7.47367286682129	0.00483929552137852	-0.00425158534198999	-0.00295288790948689	0.00321592413820326
1250	91.7639999389648	-1.50324213504791	-7.27886867523193	0.0165275707840919	0.00516396993771195	-0.00782300252467394	0.00321592413820326
1251	93.712043762207	-3.12661361694336	-7.47367286682129	0.0246444288641214	0.000943203864153475	-0.0165892094373703	0.000943203864153475
1252	94.3613967895508	-2.47726511955261	-7.79834747314453	0.0165275707840919	0.0100340843200684	-0.0136671401560307	0.00354059832170606
1253	90.4653015136719	-0.853893458843231	-7.86328220367432	-0.00165419070981443	0.0155535480007529	-0.00295288790948689	-0.00392691092565656
1254	89.8159561157227	-1.50324213504791	-7.73341274261475	0.00159255252219737	-0.00197886489331722	-0.00295288790948689	0.00938473641872406
1255	93.0626983642578	-1.17856776714325	-7.73341274261475	0.00678734155371785	0.00451462110504508	0.00289124972186983	-0.00457625929266214
1256	93.0626983642578	-2.15259075164795	-7.34380340576172	0.000293855206109583	0.00516396993771195	-0.0100957229733467	-0.00977104809135199
1257	91.7639999389648	-2.47726511955261	-7.21393346786499	0.00191722682211548	0.00808603875339031	0.0022419011220336	-0.00749832857400179
1258	91.7639999389648	-2.8019392490387	-8.12302207946777	0.00613799272105098	-3.08191010844894e-05	0.00321592413820326	-0.00165419070981443
1259	92.4133453369141	-2.47726511955261	-7.86328220367432	-0.00619963090866804	0.00386527273803949	0.00646266713738441	-0.00425158534198999
1260	88.5172576904297	-2.15259075164795	-7.86328220367432	-0.0104203969240189	-0.0126931173726916	0.01100810803473	-0.0107450718060136
1261	93.712043762207	-1.82791638374329	-7.73341274261475	-0.00977104809135199	-0.00847235135734081	-0.00295288790948689	-0.00619963090866804
1262	93.0626983642578	-1.50324213504791	-7.99315214157104	-0.00327756232582033	-0.00522560812532902	0.00321592413820326	-0.00717365415766835
1263	93.0626983642578	-1.82791638374329	-7.6684775352478	-0.00684897974133492	0.00548864435404539	-0.000355493422830477	-0.000355493422830477
1264	94.3613967895508	-3.45128798484802	-7.53860807418823	-0.00165419070981443	-0.00879702530801296	0.00711201597005129	-0.00457625929266214
1265	93.712043762207	-2.8019392490387	-7.86328220367432	-0.00782300252467394	0.0022419011220336	0.00126787810586393	-0.00490093370899558
1266	89.8159561157227	-0.853893458843231	-8.05808639526367	-0.00555028254166245	0.0022419011220336	-0.00522560812532902	-0.00782300252467394
1267	91.1146545410156	-2.15259075164795	-7.79834747314453	-0.00457625929266214	0.0123068047687411	0.00289124972186983	0.00386527273803949
1268	92.4133453369141	-1.17856776714325	-7.99315214157104	0.000943203864153475	0.00126787810586393	-0.00782300252467394	0.00581331877037883
1269	92.4133453369141	-1.82791638374329	-7.79834747314453	0.00451462110504508	0.00483929552137852	-0.00522560812532902	0.00743668992072344
1270	91.7639999389648	-1.17856776714325	-7.34380340576172	-0.00392691092565656	0.013930176384747	-0.0117190945893526	0.00159255252219737
1271	93.712043762207	-3.45128798484802	-7.6684775352478	0.00873538758605719	0.00191722682211548	-0.0204853005707264	0.00483929552137852
1272	93.0626983642578	-1.82791638374329	-7.6684775352478	0.000293855206109583	0.0155535480007529	-0.0139918150380254	-0.00360223650932312
1273	90.4653015136719	-1.17856776714325	-7.73341274261475	-0.00490093370899558	0.0103587592020631	-0.00782300252467394	0.0022419011220336
1274	94.3613967895508	-0.853893458843231	-7.79834747314453	-0.00587495695799589	0.011982130818069	-0.0026282137259841	0.00613799272105098
1275	93.712043762207	-2.15259075164795	-7.9282169342041	-0.00197886489331722	-0.0026282137259841	-0.00717365415766835	-0.00555028254166245
1276	93.0626983642578	-2.15259075164795	-7.14899873733521	-0.00717365415766835	0.000943203864153475	-0.00100484199356288	-0.00522560812532902
1277	92.4133453369141	-2.8019392490387	-7.14899873733521	-0.000355493422830477	0.00321592413820326	-0.000680167751852423	0.000618529506027699
1278	92.4133453369141	-0.853893458843231	-7.9282169342041	0.000618529506027699	-0.00165419070981443	0.000618529506027699	0.00483929552137852
1279	88.5172576904297	-2.15259075164795	-7.53860807418823	-0.00717365415766835	-0.00392691092565656	0.00321592413820326	0.00516396993771195
1280	91.1146545410156	-1.82791638374329	-7.86328220367432	-0.00847235135734081	-0.00977104809135199	0.011982130818069	-0.0104203969240189
1281	93.0626983642578	-1.82791638374329	-7.60354280471802	-0.00879702530801296	-0.0026282137259841	0.0103587592020631	-0.0120437685400248
1282	93.0626983642578	-2.47726511955261	-7.47367286682129	-0.000355493422830477	0.00289124972186983	0.0022419011220336	-0.00360223650932312
1283	94.3613967895508	-2.8019392490387	-7.47367286682129	0.00289124972186983	-0.0107450718060136	0.0191249661147594	0.00743668992072344
1284	93.712043762207	-2.47726511955261	-7.27886867523193	-0.00425158534198999	-0.00619963090866804	-0.00457625929266214	0.00483929552137852
1285	91.1146545410156	-0.853893458843231	-7.6684775352478	-0.00944637414067984	-0.00425158534198999	-0.00100484199356288	-0.00522560812532902
1286	90.4653015136719	-0.853893458843231	-7.79834747314453	-0.0123684434220195	0.00451462110504508	-0.0113944197073579	0.00159255252219737
1287	93.712043762207	-1.50324213504791	-7.6684775352478	0.00678734155371785	0.00808603875339031	0.00354059832170606	-0.00360223650932312
1288	91.7639999389648	-0.853893458843231	-8.18795680999756	-3.08191010844894e-05	0.0100340843200684	0.00256657530553639	0.00548864435404539
1289	93.0626983642578	-2.15259075164795	-7.53860807418823	-0.00684897974133492	0.000943203864153475	-0.00360223650932312	0.00678734155371785
1290	91.7639999389648	-2.15259075164795	-7.73341274261475	0.00743668992072344	-0.00587495695799589	-0.00782300252467394	0.00191722682211548
1291	90.4653015136719	-1.17856776714325	-7.60354280471802	0.012956153601408	0.01100810803473	-0.0156151866540313	0.00386527273803949
1292	92.4133453369141	-2.15259075164795	-7.9282169342041	0.00289124972186983	0.0103587592020631	-0.0224333461374044	0.00289124972186983
1293	93.712043762207	-1.50324213504791	-7.86328220367432	0.00678734155371785	0.00451462110504508	-0.00847235135734081	-3.08191010844894e-05
1294	93.712043762207	-2.47726511955261	-7.99315214157104	0.0152288740500808	-0.000355493422830477	0.00159255252219737	-0.00197886489331722
1295	94.3613967895508	-1.82791638374329	-7.6684775352478	0.00126787810586393	-0.0130177913233638	-0.00100484199356288	-0.0026282137259841
1296	91.7639999389648	-2.47726511955261	-7.6684775352478	-0.00132951640989631	-0.00684897974133492	-0.0107450718060136	-0.0107450718060136
1297	91.1146545410156	-0.529219150543213	-7.4087381362915	0.00354059832170606	0.00159255252219737	-3.08191010844894e-05	0.000943203864153475
1298	91.1146545410156	-1.82791638374329	-7.4087381362915	0.000943203864153475	-0.000355493422830477	0.00289124972186983	0.000943203864153475
1299	91.1146545410156	-0.853893458843231	-7.86328220367432	0.00743668992072344	-0.00814767740666866	0.00126787810586393	-0.00555028254166245
1300	91.7639999389648	-0.853893458843231	-7.99315214157104	-0.00619963090866804	-0.0156151866540313	0.00776136433705688	-0.017887907102704
1301	93.0626983642578	-1.82791638374329	-7.79834747314453	-0.00944637414067984	-0.0133424662053585	-3.08191010844894e-05	-0.0136671401560307
1302	93.712043762207	-2.8019392490387	-7.73341274261475	-0.00230353930965066	-0.0100957229733467	0.00711201597005129	-0.00522560812532902
1303	93.712043762207	-2.47726511955261	-7.60354280471802	0.00126787810586393	-0.0162645354866982	0.01100810803473	0.00126787810586393
1304	92.4133453369141	-2.15259075164795	-7.01912927627563	-0.00490093370899558	-0.00749832857400179	0.00483929552137852	0.01100810803473
1305	88.5172576904297	-1.50324213504791	-7.73341274261475	-0.00684897974133492	-0.00457625929266214	0.00516396993771195	-0.00165419070981443
1306	92.4133453369141	-0.853893458843231	-7.86328220367432	-0.00522560812532902	-0.00197886489331722	0.000618529506027699	-0.000355493422830477
1307	93.712043762207	-2.8019392490387	-7.6684775352478	0.00159255252219737	0.000618529506027699	-0.000355493422830477	-0.00100484199356288
1308	92.4133453369141	-1.17856776714325	-7.6684775352478	0.00256657530553639	0.00386527273803949	-0.00100484199356288	0.0100340843200684
1309	91.7639999389648	-1.50324213504791	-7.60354280471802	-0.000355493422830477	-0.00944637414067984	0.00191722682211548	0.00841071270406246
1310	93.0626983642578	-1.82791638374329	-7.27886867523193	0.00126787810586393	0.00581331877037883	0.000293855206109583	0.00516396993771195
1311	89.8159561157227	-0.853893458843231	-7.4087381362915	0.00613799272105098	0.0100340843200684	-0.0182125810533762	0.00581331877037883
1312	89.8159561157227	-0.204544812440872	-7.73341274261475	0.000618529506027699	0.00678734155371785	-0.00684897974133492	-0.000680167751852423
1313	93.712043762207	-1.82791638374329	-7.6684775352478	-0.000680167751852423	0.00191722682211548	-0.00490093370899558	0.00548864435404539
1314	94.3613967895508	-2.15259075164795	-7.53860807418823	0.011982130818069	0.00354059832170606	-0.000355493422830477	-3.08191010844894e-05
1315	91.1146545410156	-1.17856776714325	-7.6684775352478	-0.00522560812532902	-0.00782300252467394	-0.0100957229733467	-0.00327756232582033
1316	91.1146545410156	-2.47726511955261	-7.73341274261475	-0.00230353930965066	-0.00684897974133492	-0.0159398596733809	-0.0026282137259841
1317	93.712043762207	-1.50324213504791	-7.47367286682129	0.00159255252219737	0.00873538758605719	-0.00425158534198999	-0.00555028254166245
1318	89.8159561157227	-1.17856776714325	-7.53860807418823	0.00289124972186983	0.00516396993771195	-0.00879702530801296	0.00159255252219737
1319	93.712043762207	-2.8019392490387	-7.73341274261475	-0.0117190945893526	0.00646266713738441	0.00483929552137852	-0.000355493422830477
1320	94.3613967895508	-1.82791638374329	-8.18795680999756	-0.00847235135734081	-0.00977104809135199	0.00289124972186983	-0.00847235135734081
1321	91.1146545410156	-0.529219150543213	-7.9282169342041	-0.00684897974133492	0.00516396993771195	0.00256657530553639	-0.00977104809135199
1322	91.1146545410156	-2.15259075164795	-7.53860807418823	-0.0100957229733467	-0.00327756232582033	0.00938473641872406	0.00321592413820326
1323	92.4133453369141	-1.17856776714325	-7.4087381362915	-0.00360223650932312	0.00548864435404539	0.00289124972186983	0.00581331877037883
1324	89.8159561157227	-0.853893458843231	-7.4087381362915	-0.00749832857400179	-0.00165419070981443	0.00126787810586393	0.0022419011220336
1325	90.4653015136719	-0.853893458843231	-7.73341274261475	-0.00717365415766835	0.0022419011220336	-0.00619963090866804	0.000293855206109583
1326	93.712043762207	-2.15259075164795	-7.73341274261475	-0.00912170019000769	0.00354059832170606	-0.00847235135734081	-0.000680167751852423
1327	91.7639999389648	-0.529219150543213	-7.9282169342041	0.00321592413820326	0.011982130818069	-0.00522560812532902	-0.00230353930965066
1328	93.0626983642578	-2.47726511955261	-7.73341274261475	0.00126787810586393	-0.00132951640989631	0.00126787810586393	0.00613799272105098
1329	92.4133453369141	-1.82791638374329	-7.86328220367432	0.00256657530553639	0.000943203864153475	-0.00197886489331722	0.00711201597005129
1330	93.0626983642578	-1.82791638374329	-7.53860807418823	0.0142548503354192	0.0103587592020631	-0.00684897974133492	0.00386527273803949
1331	90.4653015136719	-0.853893458843231	-7.4087381362915	0.00581331877037883	0.00873538758605719	-0.00977104809135199	0.00776136433705688
1332	92.4133453369141	-0.853893458843231	-8.05808639526367	0.00906006153672934	0.011982130818069	-0.0175632312893867	0.00451462110504508
1333	91.7639999389648	-0.853893458843231	-8.38276100158691	0.00613799272105098	0.0100340843200684	-0.0130177913233638	0.00289124972186983
1334	91.1146545410156	-1.17856776714325	-8.05808639526367	0.0145795252174139	0.00191722682211548	-0.00100484199356288	0.00581331877037883
1335	91.7639999389648	-2.15259075164795	-7.73341274261475	-0.00327756232582033	-0.00814767740666866	-0.00360223650932312	-0.000355493422830477
1336	91.7639999389648	-0.853893458843231	-7.60354280471802	0.000293855206109583	0.00354059832170606	-0.000680167751852423	0.00516396993771195
1337	89.1666030883789	-1.82791638374329	-7.27886867523193	0.00159255252219737	0.00970941036939621	-0.00165419070981443	0.00191722682211548
1338	91.7639999389648	-0.853893458843231	-7.4087381362915	0.00256657530553639	0.00841071270406246	-0.00490093370899558	0.00289124972186983
1339	93.0626983642578	-1.82791638374329	-7.79834747314453	-0.00360223650932312	0.00386527273803949	0.0022419011220336	0.00321592413820326
1340	93.0626983642578	-1.82791638374329	-7.73341274261475	-0.00944637414067984	-0.00944637414067984	0.0178262684494257	-0.0130177913233638
1341	91.7639999389648	-1.17856776714325	-7.73341274261475	-0.00587495695799589	-0.0130177913233638	0.00646266713738441	-0.00230353930965066
1342	92.4133453369141	-1.17856776714325	-7.79834747314453	-0.00555028254166245	-0.00912170019000769	0.00970941036939621	-0.00652430532500148
1343	90.4653015136719	-0.529219150543213	-7.60354280471802	-0.0107450718060136	0.000618529506027699	0.00289124972186983	0.00289124972186983
1344	90.4653015136719	-0.853893458843231	-7.4087381362915	-0.0133424662053585	0.00126787810586393	-0.00295288790948689	-0.00197886489331722
1345	93.0626983642578	-1.82791638374329	-7.34380340576172	-0.00425158534198999	-0.000355493422830477	0.00289124972186983	-0.00457625929266214
1346	93.0626983642578	-1.50324213504791	-7.86328220367432	-0.00165419070981443	-0.00879702530801296	-0.00165419070981443	0.000618529506027699
1347	91.7639999389648	-0.853893458843231	-7.6684775352478	-0.00392691092565656	-0.00197886489331722	-0.00457625929266214	-0.00197886489331722
1348	94.3613967895508	-3.12661361694336	-7.53860807418823	0.00354059832170606	-0.0110697457566857	0.00354059832170606	0.00841071270406246
1349	92.4133453369141	-1.17856776714325	-7.73341274261475	-0.00425158534198999	-0.00425158534198999	0.00451462110504508	0.00483929552137852
1350	90.4653015136719	-1.82791638374329	-7.53860807418823	-0.00684897974133492	0.00483929552137852	-0.0104203969240189	0.00289124972186983
1351	95.0107421875	-1.82791638374329	-7.4087381362915	0.00743668992072344	0.00548864435404539	-0.0156151866540313	-0.000355493422830477
1352	91.7639999389648	-0.204544812440872	-8.12302207946777	0.0136055024340749	0.0103587592020631	-0.0221086721867323	-3.08191010844894e-05
1353	90.4653015136719	-0.529219150543213	-8.12302207946777	0.01100810803473	0.00906006153672934	-0.00165419070981443	-3.08191010844894e-05
1354	92.4133453369141	-1.82791638374329	-7.86328220367432	0.000293855206109583	-0.00555028254166245	-0.0100957229733467	0.00451462110504508
1355	91.1146545410156	-0.529219150543213	-7.79834747314453	0.00678734155371785	0.00126787810586393	-0.00392691092565656	-0.00522560812532902
1356	91.1146545410156	-1.82791638374329	-7.79834747314453	-0.00684897974133492	-0.000680167751852423	-0.00749832857400179	-0.0026282137259841
1357	92.4133453369141	-2.15259075164795	-7.53860807418823	-0.00360223650932312	0.00289124972186983	0.00159255252219737	0.00191722682211548
1358	91.1146545410156	-0.529219150543213	-7.86328220367432	0.00548864435404539	0.00321592413820326	-0.000355493422830477	-0.00327756232582033
1359	93.0626983642578	-1.50324213504791	-7.53860807418823	0.00451462110504508	-0.00165419070981443	0.00451462110504508	-3.08191010844894e-05
1360	93.712043762207	-1.82791638374329	-7.60354280471802	-0.00879702530801296	-0.0100957229733467	0.0100340843200684	-0.0100957229733467
1361	93.0626983642578	-2.47726511955261	-7.79834747314453	-0.00717365415766835	-0.0120437685400248	0.00873538758605719	-0.0182125810533762
1362	92.4133453369141	-0.853893458843231	-7.6684775352478	-0.00749832857400179	0.0103587592020631	0.00841071270406246	0.00159255252219737
1363	89.1666030883789	-0.853893458843231	-7.53860807418823	-0.00619963090866804	-0.0100957229733467	0.0123068047687411	0.00808603875339031
1364	92.4133453369141	-1.50324213504791	-7.60354280471802	0.00159255252219737	-0.00522560812532902	0.00516396993771195	0.00418994715437293
1365	92.4133453369141	-1.50324213504791	-7.4087381362915	0.00256657530553639	0.00321592413820326	0.00418994715437293	-0.00165419070981443
1366	91.1146545410156	-0.853893458843231	-7.86328220367432	-0.00555028254166245	0.00451462110504508	-0.00749832857400179	-0.00327756232582033
1367	93.0626983642578	-2.8019392490387	-7.79834747314453	0.00418994715437293	0.00321592413820326	0.00678734155371785	-0.00100484199356288
1368	91.7639999389648	-1.50324213504791	-7.73341274261475	-0.00100484199356288	-0.00522560812532902	0.000293855206109583	0.00581331877037883
1369	91.7639999389648	-2.15259075164795	-7.47367286682129	-0.0026282137259841	-0.00165419070981443	-0.00360223650932312	0.0200989879667759
1370	89.8159561157227	-1.17856776714325	-7.60354280471802	0.012956153601408	0.0116574559360743	-0.00749832857400179	0.000943203864153475
1371	93.712043762207	-1.50324213504791	-7.27886867523193	0.00906006153672934	0.00613799272105098	-0.0123684434220195	-0.00295288790948689
1372	93.0626983642578	-2.15259075164795	-7.60354280471802	0.0100340843200684	0.0145795252174139	-0.023407369852066	0.000293855206109583
1373	92.4133453369141	-0.853893458843231	-7.86328220367432	0.00126787810586393	0.0213976856321096	-0.00360223650932312	0.000943203864153475
1374	92.4133453369141	-2.47726511955261	-7.79834747314453	0.00126787810586393	-0.00327756232582033	-0.00814767740666866	0.00159255252219737
1375	93.0626983642578	-1.50324213504791	-7.86328220367432	0.000293855206109583	-0.00392691092565656	-0.0130177913233638	0.00483929552137852
1376	91.1146545410156	-2.47726511955261	-7.60354280471802	-0.00847235135734081	0.00678734155371785	-0.00230353930965066	-0.00490093370899558
1377	91.1146545410156	-0.529219150543213	-7.99315214157104	-3.08191010844894e-05	0.00354059832170606	-0.00425158534198999	0.000293855206109583
1378	93.0626983642578	-1.50324213504791	-7.73341274261475	0.00354059832170606	0.00613799272105098	-0.0026282137259841	-0.00457625929266214
1379	93.0626983642578	-1.50324213504791	-7.6684775352478	-0.00197886489331722	-0.00230353930965066	0.000618529506027699	0.000943203864153475
1380	91.7639999389648	-2.47726511955261	-7.86328220367432	-0.00587495695799589	-0.0100957229733467	0.00256657530553639	-0.00295288790948689
1381	92.4133453369141	-2.47726511955261	-7.53860807418823	-0.00782300252467394	-0.0110697457566857	0.0103587592020631	-0.00100484199356288
1382	93.712043762207	-1.82791638374329	-7.73341274261475	-0.00684897974133492	-0.000680167751852423	-0.000355493422830477	-0.00619963090866804
1383	91.1146545410156	-1.50324213504791	-7.73341274261475	-0.00652430532500148	0.00126787810586393	0.00938473641872406	0.00386527273803949
1384	93.712043762207	-2.15259075164795	-7.34380340576172	0.00386527273803949	0.0103587592020631	-3.08191010844894e-05	0.00873538758605719
1385	94.3613967895508	-2.47726511955261	-7.6684775352478	0.00159255252219737	-0.0026282137259841	-0.00100484199356288	-0.00457625929266214
1386	90.4653015136719	-0.853893458843231	-7.73341274261475	-3.08191010844894e-05	-0.00100484199356288	-0.00295288790948689	-0.00814767740666866
1387	92.4133453369141	-3.77596235275269	-7.53860807418823	-0.00425158534198999	-0.00132951640989631	-0.0104203969240189	-0.000680167751852423
1388	93.0626983642578	-1.82791638374329	-7.79834747314453	0.00418994715437293	-3.08191010844894e-05	0.00256657530553639	0.00386527273803949
1389	88.5172576904297	-0.529219150543213	-7.99315214157104	0.00256657530553639	0.00354059832170606	0.00354059832170606	0.00483929552137852
1390	92.4133453369141	-1.17856776714325	-7.86328220367432	0.0155535480007529	0.00678734155371785	-0.00165419070981443	0.00126787810586393
1391	93.0626983642578	-0.853893458843231	-7.53860807418823	0.00548864435404539	0.00711201597005129	-0.0172385573387146	0.00256657530553639
1392	93.0626983642578	-2.15259075164795	-7.4087381362915	0.0181509424000978	0.0136055024340749	-0.0165892094373703	-0.00717365415766835
1393	93.0626983642578	-2.47726511955261	-7.53860807418823	0.00256657530553639	0.00906006153672934	0.00126787810586393	0.00743668992072344
1394	94.3613967895508	-3.45128798484802	-7.6684775352478	0.00451462110504508	-0.00295288790948689	-0.00197886489331722	0.00159255252219737
1395	93.0626983642578	-1.50324213504791	-7.60354280471802	0.000618529506027699	-0.000355493422830477	0.00516396993771195	-0.00490093370899558
1396	90.4653015136719	-2.15259075164795	-7.4087381362915	-0.00717365415766835	-0.00944637414067984	-3.08191010844894e-05	0.00354059832170606
1397	92.4133453369141	-1.50324213504791	-7.6684775352478	0.00191722682211548	0.00126787810586393	-0.00490093370899558	0.00483929552137852
1398	91.7639999389648	-0.853893458843231	-7.9282169342041	0.00418994715437293	-0.00165419070981443	0.000618529506027699	-0.00100484199356288
1399	93.0626983642578	-2.15259075164795	-7.60354280471802	-0.00587495695799589	-0.000680167751852423	0.00678734155371785	0.000293855206109583
1400	92.4133453369141	-2.15259075164795	-8.05808639526367	-0.021459324285388	-0.00717365415766835	0.0116574559360743	0.00191722682211548
1401	91.7639999389648	-1.50324213504791	-8.05808639526367	-0.0221086721867323	-0.0113944197073579	-0.00100484199356288	-0.0136671401560307
1402	90.4653015136719	-0.853893458843231	-7.99315214157104	-0.0126931173726916	-0.00197886489331722	0.0103587592020631	-0.00684897974133492
1403	89.8159561157227	-1.50324213504791	-7.99315214157104	-0.00425158534198999	-0.00522560812532902	0.00126787810586393	0.00873538758605719
1404	91.1146545410156	-1.17856776714325	-7.79834747314453	-0.00100484199356288	-0.00132951640989631	-0.00360223650932312	0.00256657530553639
1405	93.712043762207	-2.47726511955261	-7.6684775352478	0.00159255252219737	0.00516396993771195	-0.00392691092565656	-0.00295288790948689
1406	92.4133453369141	-1.17856776714325	-7.53860807418823	0.000293855206109583	0.00321592413820326	-0.0126931173726916	-0.00392691092565656
1407	93.712043762207	-3.77596235275269	-7.60354280471802	0.012956153601408	-0.000680167751852423	-0.00717365415766835	0.000943203864153475
1408	92.4133453369141	-2.15259075164795	-7.53860807418823	0.000943203864153475	0.0103587592020631	0.00483929552137852	0.0022419011220336
1409	90.4653015136719	-2.47726511955261	-7.73341274261475	-0.000355493422830477	0.000943203864153475	-0.00360223650932312	0.00646266713738441
1410	93.0626983642578	-1.50324213504791	-7.9282169342041	0.020423661917448	0.00159255252219737	-0.017887907102704	0.00581331877037883
1411	91.1146545410156	-0.529219150543213	-8.05808639526367	0.011982130818069	0.013930176384747	-0.0175632312893867	0.00159255252219737
1412	91.7639999389648	-1.50324213504791	-7.27886867523193	0.0126314787194133	0.0165275707840919	-0.0133424662053585	0.00581331877037883
1413	94.3613967895508	-3.45128798484802	-7.79834747314453	0.0142548503354192	0.00418994715437293	-0.00457625929266214	0.00906006153672934
1414	91.7639999389648	-1.50324213504791	-7.60354280471802	0.0178262684494257	0.00776136433705688	-0.0100957229733467	-0.00425158534198999
1415	89.8159561157227	-0.853893458843231	-7.73341274261475	-0.00327756232582033	0.00126787810586393	-0.00165419070981443	0.00613799272105098
1416	91.7639999389648	-0.853893458843231	-7.73341274261475	-0.00197886489331722	0.00256657530553639	-0.0152905117720366	-0.0026282137259841
1417	93.712043762207	-1.82791638374329	-7.60354280471802	0.00354059832170606	0.0158782228827477	-0.0100957229733467	-0.00457625929266214
1418	93.0626983642578	-1.50324213504791	-7.73341274261475	0.00256657530553639	0.013930176384747	-0.00912170019000769	0.00483929552137852
1419	93.712043762207	-2.8019392490387	-7.60354280471802	0.000943203864153475	-0.00327756232582033	0.00451462110504508	-0.00619963090866804
1420	91.1146545410156	-1.82791638374329	-7.86328220367432	-0.0133424662053585	-0.00619963090866804	0.00321592413820326	-0.0149658378213644
1421	93.712043762207	-2.8019392490387	-7.4087381362915	-0.0120437685400248	-0.00782300252467394	0.00418994715437293	-0.00879702530801296
1422	92.4133453369141	-3.12661361694336	-7.53860807418823	-0.0149658378213644	-0.0026282137259841	0.000943203864153475	0.00159255252219737
1423	93.712043762207	-2.15259075164795	-7.79834747314453	-0.00522560812532902	-0.0026282137259841	0.0158782228827477	-0.00327756232582033
1424	93.712043762207	-2.47726511955261	-7.73341274261475	-0.0104203969240189	-0.00360223650932312	-0.00230353930965066	-0.000355493422830477
1425	93.712043762207	-2.8019392490387	-7.47367286682129	-0.000680167751852423	-0.00522560812532902	0.00126787810586393	-0.00165419070981443
1426	92.4133453369141	-2.15259075164795	-7.79834747314453	-0.00944637414067984	-0.00619963090866804	-0.00457625929266214	-0.0100957229733467
1427	93.0626983642578	-2.15259075164795	-7.86328220367432	0.00159255252219737	0.00289124972186983	-0.00717365415766835	0.00418994715437293
1428	90.4653015136719	-1.50324213504791	-7.99315214157104	-0.00782300252467394	-0.00197886489331722	0.00841071270406246	0.00678734155371785
1429	91.7639999389648	-0.853893458843231	-7.79834747314453	0.00289124972186983	-0.00684897974133492	-0.00652430532500148	0.00548864435404539
1430	94.3613967895508	-2.47726511955261	-7.53860807418823	-0.0120437685400248	0.00483929552137852	-0.0139918150380254	0.00808603875339031
1431	93.712043762207	-1.50324213504791	-7.6684775352478	0.00776136433705688	0.00711201597005129	-0.0263294391334057	0.000293855206109583
1432	91.7639999389648	-1.50324213504791	-7.34380340576172	0.00516396993771195	0.00646266713738441	-0.0406151078641415	-0.00327756232582033
1433	91.7639999389648	-2.15259075164795	-7.6684775352478	0.0213976856321096	0.00159255252219737	-0.0266541130840778	0.00289124972186983
1434	91.7639999389648	-1.17856776714325	-7.86328220367432	0.013930176384747	-0.00165419070981443	-0.00457625929266214	0.00646266713738441
1435	90.4653015136719	-1.17856776714325	-8.12302207946777	-0.0123684434220195	0.000943203864153475	-0.00522560812532902	-0.0026282137259841
1436	93.712043762207	-2.15259075164795	-7.86328220367432	0.00970941036939621	-0.00847235135734081	-0.000355493422830477	-0.00684897974133492
1437	92.4133453369141	-1.17856776714325	-7.86328220367432	0.000618529506027699	0.00289124972186983	-0.00457625929266214	-0.00360223650932312
1438	93.712043762207	-2.47726511955261	-7.6684775352478	0.00451462110504508	-0.00490093370899558	0.0113327819854021	-0.00392691092565656
1439	93.712043762207	-4.10063648223877	-7.34380340576172	-0.00165419070981443	-0.017887907102704	0.0126314787194133	0.00418994715437293
1440	93.0626983642578	-1.82791638374329	-8.12302207946777	-0.000680167751852423	-0.0221086721867323	0.0142548503354192	-0.0107450718060136
1441	90.4653015136719	-1.17856776714325	-8.05808639526367	-0.0130177913233638	-0.00522560812532902	0.0191249661147594	-0.0152905117720366
1442	91.7639999389648	-2.15259075164795	-7.60354280471802	0.00451462110504508	0.000943203864153475	0.00808603875339031	-0.00717365415766835
1443	93.712043762207	-2.15259075164795	-7.9282169342041	0.00418994715437293	-0.00879702530801296	0.0116574559360743	0.00743668992072344
1444	93.0626983642578	-2.8019392490387	-7.60354280471802	-0.00100484199356288	-0.00327756232582033	0.0022419011220336	0.0022419011220336
1445	91.7639999389648	-2.8019392490387	-7.73341274261475	-0.00977104809135199	-0.00847235135734081	0.00841071270406246	0.00581331877037883
1446	92.4133453369141	-1.50324213504791	-7.47367286682129	-0.00652430532500148	0.000293855206109583	-0.000680167751852423	-0.00912170019000769
1447	93.0626983642578	-2.47726511955261	-7.9282169342041	-0.0107450718060136	0.00159255252219737	-0.00360223650932312	-0.000355493422830477
1448	91.1146545410156	-0.853893458843231	-7.86328220367432	0.000943203864153475	-0.00392691092565656	0.00321592413820326	0.00808603875339031
1449	93.712043762207	-3.12661361694336	-7.86328220367432	0.00483929552137852	0.00256657530553639	-0.00684897974133492	0.00548864435404539
1450	92.4133453369141	-1.82791638374329	-7.86328220367432	0.0022419011220336	0.00321592413820326	-0.0110697457566857	0.00808603875339031
1451	93.0626983642578	-2.47726511955261	-7.6684775352478	0.000943203864153475	0.00906006153672934	-0.00197886489331722	0.00451462110504508
1452	93.712043762207	-3.45128798484802	-7.60354280471802	0.0022419011220336	0.00354059832170606	-0.0126931173726916	-0.0026282137259841
1453	93.0626983642578	-1.50324213504791	-7.99315214157104	0.000943203864153475	0.00938473641872406	0.00581331877037883	0.00678734155371785
1454	91.1146545410156	-1.82791638374329	-8.12302207946777	-0.0107450718060136	-0.00100484199356288	0.0230210572481155	0.000618529506027699
1455	93.712043762207	-2.47726511955261	-7.73341274261475	-0.00847235135734081	0.00256657530553639	0.0165275707840919	-0.00555028254166245
1456	93.0626983642578	-2.47726511955261	-7.99315214157104	-0.00847235135734081	0.00126787810586393	0.0220470335334539	-0.00360223650932312
1457	91.7639999389648	-1.17856776714325	-7.9282169342041	0.00548864435404539	-0.00749832857400179	0.0178262684494257	0.00191722682211548
1458	94.3613967895508	-3.77596235275269	-7.47367286682129	-0.0026282137259841	-0.00619963090866804	0.0408781431615353	0.00159255252219737
1459	93.712043762207	-1.82791638374329	-7.4087381362915	-0.00230353930965066	-0.00652430532500148	0.00743668992072344	0.00126787810586393
1460	91.1146545410156	-1.82791638374329	-7.60354280471802	-0.0123684434220195	-0.00879702530801296	0.0395794473588467	-0.0107450718060136
1461	91.7639999389648	-1.50324213504791	-7.73341274261475	-0.00425158534198999	0.00126787810586393	0.00646266713738441	-0.00717365415766835
1462	93.0626983642578	-1.50324213504791	-8.25289154052734	-3.08191010844894e-05	-0.0185372550040483	-0.0237320438027382	-0.00847235135734081
1463	91.1146545410156	-0.853893458843231	-7.73341274261475	0.000293855206109583	0.00483929552137852	-0.0292515084147453	-0.00100484199356288
1464	91.7639999389648	-1.82791638374329	-7.6684775352478	0.00808603875339031	-0.00587495695799589	-0.0195112787187099	0.000293855206109583
1465	92.4133453369141	-1.82791638374329	-7.34380340576172	-0.00392691092565656	-0.00457625929266214	-0.0139918150380254	0.00321592413820326
1466	93.0626983642578	-1.82791638374329	-7.4087381362915	-0.00879702530801296	0.00938473641872406	-0.00847235135734081	-0.00490093370899558
1467	91.1146545410156	-2.47726511955261	-7.4087381362915	-0.00197886489331722	0.0142548503354192	-0.0159398596733809	0.0126314787194133
1468	93.0626983642578	-1.50324213504791	-7.86328220367432	0.00613799272105098	0.0113327819854021	-0.00392691092565656	0.00548864435404539
1469	93.0626983642578	-2.15259075164795	-7.73341274261475	0.00256657530553639	0.000293855206109583	-0.0104203969240189	0.00256657530553639
1470	91.7639999389648	-1.50324213504791	-7.4087381362915	-0.00555028254166245	0.0113327819854021	-0.0217839982360601	0.00743668992072344
1471	94.3613967895508	-3.45128798484802	-7.01912927627563	0.00678734155371785	0.00321592413820326	-0.0240567177534103	0.00678734155371785
1472	93.0626983642578	-2.15259075164795	-7.08406400680542	0.00743668992072344	0.0197743140161037	-0.0221086721867323	-0.00457625929266214
1473	91.7639999389648	-2.47726511955261	-6.95419406890869	-0.0191866029053926	0.0162028968334198	-0.0152905117720366	0.00906006153672934
1474	95.0107421875	-2.47726511955261	-7.34380340576172	0.00354059832170606	0.00256657530553639	-0.00295288790948689	0.000618529506027699
1475	91.7639999389648	-1.17856776714325	-7.60354280471802	-0.00457625929266214	0.00354059832170606	-0.0152905117720366	-0.00132951640989631
1476	91.7639999389648	-1.50324213504791	-7.60354280471802	-0.00100484199356288	0.000943203864153475	-0.0104203969240189	-0.00230353930965066
1477	95.6600952148438	-4.10063648223877	-7.47367286682129	0.00191722682211548	0.00321592413820326	-0.0130177913233638	-0.00684897974133492
1478	91.7639999389648	-1.17856776714325	-7.6684775352478	0.000618529506027699	0.0132808275520802	0.00418994715437293	0.00191722682211548
1479	90.4653015136719	-1.17856776714325	-7.4087381362915	-0.0100957229733467	0.00808603875339031	0.00289124972186983	-0.00522560812532902
1480	94.3613967895508	-2.47726511955261	-7.4087381362915	-0.0136671401560307	-0.0026282137259841	-0.00749832857400179	-0.00912170019000769
1481	93.712043762207	-2.47726511955261	-8.25289154052734	-0.00814767740666866	-0.00944637414067984	-0.0441865250468254	-0.00749832857400179
1482	92.4133453369141	-1.17856776714325	-8.18795680999756	-0.00165419070981443	0.00126787810586393	-0.0542514286935329	-0.00295288790948689
1483	93.712043762207	-2.47726511955261	-8.12302207946777	-0.0149658378213644	-0.00100484199356288	-0.021459324285388	0.00386527273803949
1484	92.4133453369141	-1.17856776714325	-7.86328220367432	0.00191722682211548	0.00354059832170606	-0.0162645354866982	0.00516396993771195
1485	91.1146545410156	-1.50324213504791	-7.86328220367432	-0.0104203969240189	0.000618529506027699	-0.00457625929266214	0.000293855206109583
1486	92.4133453369141	-2.47726511955261	-7.27886867523193	-0.00587495695799589	-0.00490093370899558	0.00516396993771195	0.000293855206109583
1487	92.4133453369141	-1.17856776714325	-8.05808639526367	0.00646266713738441	0.00613799272105098	0.00613799272105098	-0.00360223650932312
1488	93.712043762207	-2.15259075164795	-7.86328220367432	-0.00425158534198999	-0.00360223650932312	0.00451462110504508	0.0100340843200684
1489	92.4133453369141	-2.47726511955261	-7.53860807418823	0.00451462110504508	-0.00847235135734081	0.00613799272105098	0.00354059832170606
1490	95.0107421875	-3.45128798484802	-7.73341274261475	-0.0120437685400248	-0.00619963090866804	-0.00100484199356288	0.00938473641872406
1491	93.0626983642578	-0.853893458843231	-7.99315214157104	0.00938473641872406	0.00548864435404539	-0.00652430532500148	0.000943203864153475
1492	89.8159561157227	-1.17856776714325	-7.34380340576172	0.00938473641872406	0.00646266713738441	-0.0123684434220195	-0.00100484199356288
1493	92.4133453369141	-1.17856776714325	-7.47367286682129	0.00159255252219737	-0.00327756232582033	-0.0100957229733467	0.00126787810586393
1494	91.7639999389648	-1.17856776714325	-8.12302207946777	0.00581331877037883	-0.00652430532500148	0.00613799272105098	0.00386527273803949
1495	91.7639999389648	-1.17856776714325	-7.73341274261475	-0.00165419070981443	-0.00717365415766835	0.00256657530553639	0.000293855206109583
1496	94.3613967895508	-3.45128798484802	-7.60354280471802	0.00483929552137852	-0.00717365415766835	-0.000680167751852423	-0.00197886489331722
1497	91.7639999389648	-1.17856776714325	-7.73341274261475	0.00516396993771195	0.00483929552137852	-0.000680167751852423	0.00354059832170606
1498	91.1146545410156	-2.15259075164795	-7.34380340576172	-0.00295288790948689	0.00548864435404539	0.0113327819854021	0.00159255252219737
1499	94.3613967895508	-2.8019392490387	-7.27886867523193	0.000943203864153475	-0.000680167751852423	0.0132808275520802	0.000293855206109583
1500	91.7639999389648	-1.17856776714325	-7.53860807418823	-0.00977104809135199	-0.00619963090866804	0.01100810803473	-0.00457625929266214
1501	95.0107421875	-2.8019392490387	-7.6684775352478	-0.0100957229733467	-0.00944637414067984	0.00711201597005129	-0.00425158534198999
1502	95.0107421875	-2.8019392490387	-7.60354280471802	-0.0107450718060136	-0.00814767740666866	0.00386527273803949	0.00418994715437293
1503	93.712043762207	-2.15259075164795	-7.79834747314453	-0.0126931173726916	-0.00619963090866804	0.00191722682211548	-0.00295288790948689
1504	93.0626983642578	-2.15259075164795	-7.86328220367432	-0.00490093370899558	-0.00392691092565656	0.00873538758605719	0.00191722682211548
1505	92.4133453369141	-1.82791638374329	-7.6684775352478	-0.00619963090866804	-0.00392691092565656	0.000293855206109583	0.00451462110504508
1506	93.0626983642578	-2.47726511955261	-7.21393346786499	0.00159255252219737	0.0022419011220336	-0.00522560812532902	-0.00295288790948689
1507	92.4133453369141	-1.50324213504791	-7.86328220367432	0.00159255252219737	-0.00165419070981443	-0.0026282137259841	0.00451462110504508
1508	94.3613967895508	-2.15259075164795	-7.86328220367432	-0.00197886489331722	0.00646266713738441	0.000943203864153475	0.00841071270406246
1509	92.4133453369141	-1.82791638374329	-7.99315214157104	0.0022419011220336	-0.00100484199356288	-0.00165419070981443	0.0022419011220336
1510	93.0626983642578	-2.8019392490387	-7.9282169342041	0.00776136433705688	0.0113327819854021	-0.00782300252467394	0.00289124972186983
1511	93.712043762207	-1.50324213504791	-7.86328220367432	0.000943203864153475	0.01847561635077	-0.0149658378213644	0.00289124972186983
1512	90.4653015136719	-0.853893458843231	-7.86328220367432	0.0100340843200684	0.01847561635077	-0.00425158534198999	-0.00847235135734081
1513	92.4133453369141	-1.17856776714325	-7.47367286682129	0.0246444288641214	0.0132808275520802	-0.00490093370899558	0.00516396993771195
1514	93.712043762207	-1.17856776714325	-7.99315214157104	-0.00360223650932312	0.00321592413820326	-0.0139918150380254	0.00548864435404539
1515	93.0626983642578	-2.47726511955261	-7.53860807418823	0.011982130818069	-0.000680167751852423	-0.0156151866540313	-0.00555028254166245
1516	93.0626983642578	-3.77596235275269	-7.9282169342041	0.00191722682211548	0.00776136433705688	-0.00684897974133492	0.00191722682211548
1517	91.7639999389648	-1.17856776714325	-7.60354280471802	-0.00197886489331722	0.00938473641872406	-0.00327756232582033	-0.00425158534198999
1518	91.1146545410156	-2.47726511955261	-7.53860807418823	0.0100340843200684	0.00483929552137852	0.00159255252219737	0.00386527273803949
1519	93.0626983642578	-2.15259075164795	-7.27886867523193	-0.00132951640989631	-0.00684897974133492	0.00776136433705688	-0.0026282137259841
1520	92.4133453369141	-1.17856776714325	-7.53860807418823	-0.00327756232582033	-0.00490093370899558	-0.00100484199356288	-0.00944637414067984
1521	93.0626983642578	-1.50324213504791	-7.73341274261475	-0.0136671401560307	-0.00684897974133492	0.0220470335334539	-0.0139918150380254
1522	93.712043762207	-2.47726511955261	-7.53860807418823	-0.00619963090866804	-0.00619963090866804	0.01847561635077	-0.00847235135734081
1523	93.712043762207	-3.45128798484802	-7.4087381362915	-0.00230353930965066	-0.0117190945893526	0.01100810803473	0.0022419011220336
1524	93.0626983642578	-2.47726511955261	-7.47367286682129	-0.00230353930965066	-0.0107450718060136	-0.0130177913233638	-0.00749832857400179
1525	91.1146545410156	-1.50324213504791	-7.34380340576172	-0.00847235135734081	0.00321592413820326	-0.0545761026442051	0.00451462110504508
1526	91.1146545410156	-1.17856776714325	-7.47367286682129	-0.00100484199356288	-0.0026282137259841	-0.0510046854615211	-0.00295288790948689
1527	95.0107421875	-2.8019392490387	-7.53860807418823	0.00938473641872406	-0.00457625929266214	-0.0169138833880424	-0.00197886489331722
1528	92.4133453369141	-1.17856776714325	-7.79834747314453	-0.00132951640989631	-0.00197886489331722	0.00516396993771195	0.00711201597005129
1529	93.712043762207	-2.8019392490387	-7.86328220367432	-0.00132951640989631	-0.00749832857400179	0.01100810803473	0.00970941036939621
1530	92.4133453369141	-1.50324213504791	-7.86328220367432	0.00581331877037883	-0.000355493422830477	0.00906006153672934	0.0103587592020631
1531	91.1146545410156	-2.15259075164795	-7.60354280471802	-0.00165419070981443	0.00873538758605719	0.00841071270406246	0.00418994715437293
1532	93.712043762207	-2.47726511955261	-7.6684775352478	0.00646266713738441	0.0123068047687411	0.0103587592020631	-0.00392691092565656
1533	95.0107421875	-2.15259075164795	-7.9282169342041	-0.00425158534198999	0.00613799272105098	0.01847561635077	0.00418994715437293
1534	94.3613967895508	-1.82791638374329	-7.60354280471802	0.00970941036939621	-0.00912170019000769	0.0178262684494257	-0.000680167751852423
1535	93.0626983642578	-3.77596235275269	-7.60354280471802	0.00418994715437293	-0.0117190945893526	0.00873538758605719	0.00191722682211548
1536	93.0626983642578	-1.50324213504791	-7.9282169342041	0.00159255252219737	-3.08191010844894e-05	0.00711201597005129	-0.00165419070981443
1537	90.4653015136719	-0.853893458843231	-8.05808639526367	-0.00230353930965066	0.00418994715437293	0.00516396993771195	-3.08191010844894e-05
1538	93.0626983642578	-2.8019392490387	-7.4087381362915	0.00483929552137852	-0.00165419070981443	0.00841071270406246	-0.000355493422830477
1539	93.712043762207	-1.50324213504791	-7.6684775352478	-0.00555028254166245	-0.000355493422830477	0.00938473641872406	-0.0026282137259841
1540	94.3613967895508	-1.82791638374329	-7.34380340576172	-0.0130177913233638	-0.0159398596733809	0.020423661917448	-0.0182125810533762
1541	91.7639999389648	-1.82791638374329	-7.53860807418823	-0.00652430532500148	0.00613799272105098	0.0126314787194133	-0.00879702530801296
1542	92.4133453369141	-2.47726511955261	-7.47367286682129	-0.00879702530801296	-0.0117190945893526	0.00808603875339031	-0.00879702530801296
1543	91.1146545410156	-1.17856776714325	-7.79834747314453	-0.00100484199356288	0.00126787810586393	0.00743668992072344	-0.00587495695799589
1544	89.1666030883789	-1.82791638374329	-7.6684775352478	-0.00717365415766835	-0.00197886489331722	0.00808603875339031	0.00256657530553639
1545	93.0626983642578	-1.17856776714325	-7.73341274261475	-0.00360223650932312	0.00159255252219737	0.0116574559360743	0.00483929552137852
1546	94.3613967895508	-2.47726511955261	-7.73341274261475	-0.00717365415766835	-0.00165419070981443	-0.000355493422830477	0.000293855206109583
1547	93.712043762207	-2.47726511955261	-7.53860807418823	0.00873538758605719	0.00386527273803949	0.00841071270406246	-0.0107450718060136
1548	92.4133453369141	-3.12661361694336	-7.73341274261475	0.00938473641872406	-0.00912170019000769	0.011982130818069	0.00483929552137852
1549	93.712043762207	-2.47726511955261	-7.53860807418823	-0.00230353930965066	-0.00230353930965066	0.00646266713738441	0.00548864435404539
1550	89.8159561157227	-1.17856776714325	-8.05808639526367	-3.08191010844894e-05	0.00906006153672934	-0.0026282137259841	0.00354059832170606
1551	92.4133453369141	-2.47726511955261	-7.79834747314453	0.0100340843200684	0.0149041991680861	-0.0107450718060136	0.00516396993771195
1552	93.712043762207	-2.8019392490387	-7.73341274261475	0.0236704051494598	0.0162028968334198	-0.0139918150380254	-3.08191010844894e-05
1553	93.712043762207	-2.15259075164795	-7.4087381362915	0.00613799272105098	0.0100340843200684	-0.0146411629393697	0.00516396993771195
1554	93.0626983642578	-3.12661361694336	-7.21393346786499	0.00581331877037883	0.00159255252219737	0.000618529506027699	-0.00230353930965066
1555	91.7639999389648	-2.15259075164795	-7.79834747314453	-0.000355493422830477	0.00483929552137852	-0.00977104809135199	0.000943203864153475
1556	90.4653015136719	-1.17856776714325	-7.79834747314453	-0.00165419070981443	0.00841071270406246	-0.00684897974133492	-0.0026282137259841
1557	91.7639999389648	-2.8019392490387	-7.4087381362915	0.013930176384747	0.00873538758605719	-0.00717365415766835	0.0022419011220336
1558	92.4133453369141	-1.82791638374329	-7.6684775352478	-0.00522560812532902	0.00386527273803949	-3.08191010844894e-05	0.00970941036939621
1559	93.0626983642578	-2.47726511955261	-7.9282169342041	0.0022419011220336	0.000943203864153475	0.00289124972186983	-0.00327756232582033
1560	92.4133453369141	-2.47726511955261	-7.08406400680542	-0.00977104809135199	-0.00360223650932312	0.0022419011220336	-0.00587495695799589
1561	94.3613967895508	-4.10063648223877	-7.60354280471802	-0.00749832857400179	-0.00847235135734081	0.000293855206109583	-0.00295288790948689
1562	93.0626983642578	-2.15259075164795	-8.12302207946777	-0.00457625929266214	0.00159255252219737	-0.00555028254166245	-0.00977104809135199
1563	90.4653015136719	-2.15259075164795	-7.99315214157104	-0.0133424662053585	-0.00717365415766835	-0.00100484199356288	0.00581331877037883
1564	94.3613967895508	-2.15259075164795	-7.99315214157104	-0.00457625929266214	0.000943203864153475	0.0022419011220336	0.00321592413820326
1565	93.712043762207	-2.15259075164795	-7.86328220367432	-0.00327756232582033	0.00354059832170606	0.00159255252219737	-0.00132951640989631
1566	92.4133453369141	-2.47726511955261	-7.14899873733521	-0.00879702530801296	0.00743668992072344	-0.00619963090866804	-0.00457625929266214
1567	92.4133453369141	-2.47726511955261	-7.86328220367432	0.00613799272105098	0.00289124972186983	-0.00814767740666866	0.00289124972186983
1568	94.3613967895508	-3.45128798484802	-7.86328220367432	-0.00165419070981443	-0.00425158534198999	-0.0146411629393697	-0.00132951640989631
1569	91.7639999389648	-1.82791638374329	-8.05808639526367	0.00386527273803949	0.00841071270406246	-0.00392691092565656	0.00678734155371785
1570	92.4133453369141	-3.12661361694336	-7.73341274261475	-0.00457625929266214	0.00613799272105098	-0.0143164889886975	0.00451462110504508
1571	91.7639999389648	-1.17856776714325	-8.05808639526367	0.00808603875339031	0.0106834331527352	-0.0156151866540313	0.0197743140161037
1572	91.7639999389648	-1.82791638374329	-8.12302207946777	0.0308132413774729	0.00711201597005129	-0.0136671401560307	-3.08191010844894e-05
1573	93.0626983642578	-2.15259075164795	-7.60354280471802	0.0243197549134493	-3.08191010844894e-05	-0.00522560812532902	0.00581331877037883
1574	93.0626983642578	-2.8019392490387	-7.79834747314453	0.00418994715437293	-0.00879702530801296	0.00483929552137852	0.000943203864153475
1575	92.4133453369141	-1.17856776714325	-7.99315214157104	0.00126787810586393	-0.00814767740666866	0.00776136433705688	-0.00100484199356288
1576	91.7639999389648	-3.45128798484802	-7.47367286682129	0.00711201597005129	-0.000355493422830477	-0.00230353930965066	-0.00587495695799589
1577	92.4133453369141	-2.15259075164795	-7.34380340576172	0.000293855206109583	0.00191722682211548	0.00548864435404539	-0.00100484199356288
1578	93.712043762207	-1.82791638374329	-7.60354280471802	0.00970941036939621	0.00451462110504508	0.000618529506027699	-0.0026282137259841
1579	93.712043762207	-3.12661361694336	-7.14899873733521	-3.08191010844894e-05	-0.00457625929266214	-0.00165419070981443	0.00289124972186983
1580	91.7639999389648	-2.15259075164795	-7.47367286682129	-0.0126931173726916	-0.00749832857400179	-0.000680167751852423	-0.0139918150380254
1581	93.0626983642578	-3.45128798484802	-7.53860807418823	-0.0130177913233638	-0.000355493422830477	-0.00522560812532902	-0.0123684434220195
1582	93.0626983642578	-3.12661361694336	-7.53860807418823	-0.0120437685400248	0.0100340843200684	-0.00457625929266214	-3.08191010844894e-05
1583	91.7639999389648	-2.47726511955261	-7.47367286682129	-0.0172385573387146	0.00191722682211548	0.00386527273803949	0.00191722682211548
1584	93.712043762207	-2.47726511955261	-7.86328220367432	0.00289124972186983	-0.0208099745213985	-0.00197886489331722	0.0022419011220336
1585	93.712043762207	-2.47726511955261	-7.6684775352478	-0.00522560812532902	-0.00717365415766835	-3.08191010844894e-05	-0.00522560812532902
1586	93.0626983642578	-1.82791638374329	-7.60354280471802	-0.00197886489331722	-0.00197886489331722	-0.00100484199356288	-0.00814767740666866
1587	93.0626983642578	-3.77596235275269	-7.6684775352478	-0.000680167751852423	-0.00652430532500148	0.00289124972186983	0.00386527273803949
1588	92.4133453369141	-1.82791638374329	-7.86328220367432	-0.00392691092565656	-0.00165419070981443	0.00289124972186983	0.00483929552137852
1589	91.7639999389648	-2.15259075164795	-8.12302207946777	-0.0100957229733467	-0.00230353930965066	-0.000355493422830477	-0.000680167751852423
1590	92.4133453369141	-2.47726511955261	-7.53860807418823	0.00776136433705688	0.00776136433705688	-0.0100957229733467	0.00743668992072344
1591	93.0626983642578	-2.8019392490387	-7.6684775352478	0.0136055024340749	0.01100810803473	-0.0136671401560307	0.00873538758605719
1592	93.712043762207	-3.12661361694336	-7.60354280471802	0.0116574559360743	0.013930176384747	-0.00749832857400179	-0.00555028254166245
1593	93.0626983642578	-2.15259075164795	-7.4087381362915	0.00581331877037883	0.0103587592020631	-0.0104203969240189	0.00711201597005129
1594	93.0626983642578	-3.12661361694336	-7.86328220367432	-0.000680167751852423	0.000618529506027699	-3.08191010844894e-05	0.00646266713738441
1595	93.0626983642578	-2.8019392490387	-7.9282169342041	-0.0113944197073579	0.0116574559360743	-0.0100957229733467	0.000293855206109583
1596	89.8159561157227	-1.50324213504791	-7.79834747314453	-3.08191010844894e-05	0.00548864435404539	-0.00717365415766835	-0.000355493422830477
1597	91.7639999389648	-1.82791638374329	-7.99315214157104	0.00743668992072344	0.0100340843200684	-0.00847235135734081	-0.00132951640989631
1598	94.3613967895508	-2.8019392490387	-7.60354280471802	0.00548864435404539	0.00808603875339031	-0.0123684434220195	0.00776136433705688
1599	91.7639999389648	-1.50324213504791	-7.53860807418823	-0.00295288790948689	0.00321592413820326	-0.00717365415766835	0.00191722682211548
1600	93.712043762207	-3.77596235275269	-7.27886867523193	-0.0113944197073579	-0.00847235135734081	0.00321592413820326	-0.0113944197073579
1601	92.4133453369141	-2.15259075164795	-8.12302207946777	-0.0149658378213644	-0.00749832857400179	-0.00652430532500148	-0.00749832857400179
1602	89.1666030883789	-1.50324213504791	-7.99315214157104	-0.0136671401560307	0.00126787810586393	0.00711201597005129	-0.00425158534198999
1603	91.1146545410156	-2.47726511955261	-7.79834747314453	-0.00295288790948689	0.00159255252219737	0.00711201597005129	-0.00100484199356288
1604	93.712043762207	-2.47726511955261	-7.9282169342041	-0.000680167751852423	0.00451462110504508	-0.00457625929266214	0.00321592413820326
1605	91.7639999389648	-1.17856776714325	-7.86328220367432	-0.0143164889886975	0.000943203864153475	0.00126787810586393	-0.00652430532500148
1606	93.0626983642578	-2.8019392490387	-7.53860807418823	-0.00814767740666866	-0.00327756232582033	-0.0169138833880424	-0.00230353930965066
1607	95.0107421875	-2.8019392490387	-7.47367286682129	0.000618529506027699	0.00743668992072344	-0.00295288790948689	0.00451462110504508
1608	89.8159561157227	-0.853893458843231	-7.79834747314453	-0.00457625929266214	0.00256657530553639	0.00126787810586393	0.00418994715437293
1609	93.0626983642578	-2.47726511955261	-7.53860807418823	-0.00230353930965066	0.00386527273803949	0.000293855206109583	0.00646266713738441
1610	93.712043762207	-1.82791638374329	-8.05808639526367	0.000943203864153475	-0.00197886489331722	-0.0188619289547205	0.0116574559360743
1611	93.0626983642578	-2.15259075164795	-7.9282169342041	0.0168522447347641	0.000618529506027699	-0.0185372550040483	-0.00100484199356288
1612	93.712043762207	-2.8019392490387	-7.21393346786499	0.0272418223321438	0.0100340843200684	-0.00132951640989631	0.00418994715437293
1613	95.0107421875	-3.45128798484802	-7.21393346786499	-0.00132951640989631	0.00386527273803949	-0.0110697457566857	0.000293855206109583
1614	93.712043762207	-1.82791638374329	-7.34380340576172	-0.00165419070981443	0.012956153601408	-0.00684897974133492	0.00256657530553639
1615	89.1666030883789	-1.50324213504791	-7.79834747314453	-0.00425158534198999	-0.00295288790948689	-0.0107450718060136	-0.000355493422830477
1616	93.0626983642578	-0.853893458843231	-7.86328220367432	-0.00100484199356288	0.00418994715437293	-0.0324982516467571	-0.00425158534198999
1617	93.712043762207	-2.47726511955261	-7.79834747314453	0.00873538758605719	0.00646266713738441	-0.023407369852066	-3.08191010844894e-05
1618	92.4133453369141	-1.50324213504791	-7.53860807418823	0.00451462110504508	-0.00165419070981443	-0.0120437685400248	0.00483929552137852
1619	93.0626983642578	-2.47726511955261	-7.60354280471802	-0.00197886489331722	-0.00847235135734081	-0.00327756232582033	0.00321592413820326
1620	93.0626983642578	-2.15259075164795	-7.14899873733521	-0.0026282137259841	-0.00879702530801296	0.0168522447347641	-0.0107450718060136
1621	91.7639999389648	-1.17856776714325	-7.99315214157104	-0.0165892094373703	-0.0156151866540313	0.0230210572481155	-0.00587495695799589
1622	92.4133453369141	-0.853893458843231	-8.12302207946777	-0.00327756232582033	-0.00619963090866804	0.0213976856321096	-0.00295288790948689
1623	93.0626983642578	-0.853893458843231	-8.05808639526367	-0.00230353930965066	-0.0130177913233638	0.0376313999295235	0.00159255252219737
1624	91.7639999389648	-0.853893458843231	-7.86328220367432	-0.00522560812532902	0.000618529506027699	0.0483456552028656	-0.00717365415766835
1625	93.0626983642578	-1.50324213504791	-7.53860807418823	-0.00327756232582033	-0.0107450718060136	0.0444495603442192	0.00289124972186983
1626	94.3613967895508	-3.12661361694336	-7.21393346786499	-0.00100484199356288	-0.00847235135734081	0.0142548503354192	0.000943203864153475
1627	91.7639999389648	-1.50324213504791	-7.4087381362915	-0.0026282137259841	0.0022419011220336	0.0152288740500808	0.00451462110504508
1628	92.4133453369141	-2.15259075164795	-7.73341274261475	-0.0113944197073579	0.00321592413820326	-0.00587495695799589	0.00581331877037883
1629	92.4133453369141	-2.15259075164795	-7.9282169342041	0.00386527273803949	0.00289124972186983	-0.0363943427801132	0.00354059832170606
1630	94.3613967895508	-1.82791638374329	-8.18795680999756	0.00354059832170606	0.00776136433705688	-0.0529527328908443	0.00256657530553639
1631	92.4133453369141	-1.17856776714325	-7.6684775352478	0.0116574559360743	0.0103587592020631	-0.0311995539814234	0.00256657530553639
1632	92.4133453369141	-2.15259075164795	-7.86328220367432	0.00613799272105098	-0.000680167751852423	-0.0169138833880424	-0.00197886489331722
1633	91.7639999389648	-0.853893458843231	-7.6684775352478	0.0116574559360743	0.00808603875339031	0.00418994715437293	-0.00100484199356288
1634	89.8159561157227	-1.17856776714325	-7.79834747314453	-0.000355493422830477	-0.00100484199356288	0.00191722682211548	0.000943203864153475
1635	91.1146545410156	-1.17856776714325	-7.99315214157104	0.0116574559360743	0.00256657530553639	0.0200989879667759	-0.00295288790948689
1636	93.0626983642578	-1.50324213504791	-7.99315214157104	0.0191249661147594	0.00354059832170606	0.0106834331527352	0.00159255252219737
1637	92.4133453369141	-1.17856776714325	-7.99315214157104	0.00321592413820326	0.00743668992072344	0.0236704051494598	-0.0026282137259841
1638	93.712043762207	-2.47726511955261	-7.73341274261475	0.00516396993771195	-0.00425158534198999	0.0334106348454952	-0.00425158534198999
1639	93.0626983642578	-2.15259075164795	-7.53860807418823	-0.00327756232582033	-0.0026282137259841	0.020423661917448	-0.00100484199356288
1640	90.4653015136719	-1.17856776714325	-7.47367286682129	-0.00522560812532902	-0.00847235135734081	0.000618529506027699	-0.00944637414067984
1641	91.7639999389648	-2.15259075164795	-7.86328220367432	-0.0117190945893526	0.00386527273803949	-0.03444629535079	-0.00555028254166245
1642	93.0626983642578	-1.17856776714325	-7.9282169342041	-0.00295288790948689	-0.00814767740666866	-0.0354203209280968	-0.00230353930965066
1643	92.4133453369141	-1.50324213504791	-8.12302207946777	-0.00132951640989631	0.0022419011220336	-0.0276281367987394	0.00906006153672934
1644	93.0626983642578	-2.15259075164795	-7.99315214157104	-0.00360223650932312	0.00354059832170606	-0.00717365415766835	0.000293855206109583
1645	93.0626983642578	-2.47726511955261	-7.6684775352478	-0.00392691092565656	-0.00717365415766835	-0.00749832857400179	0.00256657530553639
1646	93.0626983642578	-2.47726511955261	-7.4087381362915	0.00321592413820326	-0.00457625929266214	-0.00522560812532902	0.000293855206109583
1647	89.1666030883789	-0.853893458843231	-7.60354280471802	-0.00587495695799589	0.00516396993771195	-0.00197886489331722	-0.00132951640989631
1648	93.0626983642578	-1.82791638374329	-7.47367286682129	-0.000355493422830477	0.00386527273803949	-0.00197886489331722	0.00808603875339031
1649	91.1146545410156	-0.853893458843231	-7.99315214157104	-0.000680167751852423	0.00159255252219737	-0.0026282137259841	0.00321592413820326
1650	93.712043762207	-2.47726511955261	-7.79834747314453	0.00646266713738441	0.00613799272105098	-0.0123684434220195	0.0106834331527352
1651	94.3613967895508	-2.8019392490387	-7.79834747314453	0.0113327819854021	0.00808603875339031	-0.0211346503347158	-3.08191010844894e-05
1652	93.0626983642578	-2.15259075164795	-7.60354280471802	0.00191722682211548	0.0158782228827477	-0.0230826959013939	0.00516396993771195
1653	93.0626983642578	-1.17856776714325	-7.4087381362915	0.00938473641872406	0.0126314787194133	-0.0152905117720366	0.00808603875339031
1654	91.7639999389648	-1.50324213504791	-7.34380340576172	-0.0107450718060136	0.00483929552137852	-0.0133424662053585	0.00418994715437293
1655	93.712043762207	-1.82791638374329	-7.53860807418823	0.00159255252219737	0.000943203864153475	-0.0149658378213644	-0.00490093370899558
1656	93.0626983642578	-0.853893458843231	-8.05808639526367	-0.00587495695799589	0.00126787810586393	-0.0188619289547205	-0.00230353930965066
1657	93.0626983642578	-1.82791638374329	-7.73341274261475	0.0103587592020631	0.00613799272105098	-0.00652430532500148	-0.00425158534198999
1658	93.0626983642578	-2.15259075164795	-7.9282169342041	-0.00749832857400179	-0.00457625929266214	-0.00197886489331722	0.00516396993771195
1659	91.7639999389648	-1.17856776714325	-7.47367286682129	-0.00619963090866804	-0.00425158534198999	-0.00684897974133492	0.00451462110504508
1660	89.8159561157227	-0.204544812440872	-7.4087381362915	-0.0162645354866982	-0.00782300252467394	0.01100810803473	-0.0110697457566857
1661	91.7639999389648	-0.529219150543213	-7.73341274261475	-0.0188619289547205	0.0022419011220336	0.00938473641872406	-0.0120437685400248
1662	95.0107421875	-2.15259075164795	-7.99315214157104	-0.00977104809135199	0.00873538758605719	-0.00749832857400179	-0.00522560812532902
1663	93.712043762207	-2.47726511955261	-7.79834747314453	0.00256657530553639	0.000293855206109583	0.00451462110504508	-0.00587495695799589
1664	94.3613967895508	-3.12661361694336	-7.86328220367432	-0.00847235135734081	-0.00717365415766835	-0.00100484199356288	0.00159255252219737
1665	93.0626983642578	-2.15259075164795	-7.53860807418823	0.000293855206109583	-0.0100957229733467	0.00613799272105098	-0.000355493422830477
1666	90.4653015136719	-0.853893458843231	-7.73341274261475	-0.0113944197073579	-0.00717365415766835	-0.00814767740666866	-0.000680167751852423
1667	92.4133453369141	-1.82791638374329	-7.47367286682129	-0.00360223650932312	0.000943203864153475	-0.00360223650932312	0.00256657530553639
1668	92.4133453369141	-1.17856776714325	-7.6684775352478	0.00256657530553639	0.00321592413820326	-0.0117190945893526	0.00646266713738441
1669	95.0107421875	-1.50324213504791	-8.25289154052734	0.00256657530553639	0.00289124972186983	-0.0130177913233638	0.00418994715437293
1670	92.4133453369141	-1.50324213504791	-8.05808639526367	0.00613799272105098	0.00711201597005129	-0.00652430532500148	0.00548864435404539
1671	93.0626983642578	-3.45128798484802	-7.6684775352478	0.0191249661147594	0.00159255252219737	-0.0198359526693821	0.00516396993771195
1672	93.0626983642578	-2.15259075164795	-7.73341274261475	0.00776136433705688	0.012956153601408	-0.00652430532500148	0.00386527273803949
1673	90.4653015136719	-1.82791638374329	-7.53860807418823	0.0246444288641214	0.0113327819854021	-0.00587495695799589	0.00451462110504508
1674	93.0626983642578	-2.47726511955261	-7.4087381362915	0.0200989879667759	-0.00230353930965066	0.00386527273803949	-0.00100484199356288
1675	92.4133453369141	-1.17856776714325	-8.31782627105713	-0.00847235135734081	0.00418994715437293	-0.00100484199356288	-0.00360223650932312
1676	93.0626983642578	-1.17856776714325	-7.86328220367432	-0.000355493422830477	-0.00165419070981443	0.00386527273803949	0.000293855206109583
1677	93.712043762207	-4.10063648223877	-7.47367286682129	-0.00457625929266214	0.00386527273803949	-0.0026282137259841	0.00126787810586393
1678	92.4133453369141	-0.853893458843231	-7.73341274261475	-0.00944637414067984	-0.000355493422830477	0.00646266713738441	0.00711201597005129
1679	90.4653015136719	-0.853893458843231	-7.73341274261475	-0.0126931173726916	-0.00717365415766835	0.00646266713738441	0.00808603875339031
1680	93.0626983642578	-2.47726511955261	-7.14899873733521	-0.0104203969240189	-0.0113944197073579	0.013930176384747	0.000618529506027699
1681	92.4133453369141	-1.50324213504791	-7.6684775352478	-0.00782300252467394	-0.00555028254166245	0.00906006153672934	-0.0139918150380254
1682	92.4133453369141	-1.17856776714325	-7.86328220367432	-0.00944637414067984	0.00289124972186983	0.01100810803473	-0.00977104809135199
1683	93.0626983642578	-3.12661361694336	-7.47367286682129	-0.00230353930965066	-0.00555028254166245	0.00873538758605719	0.00354059832170606
1684	94.3613967895508	-3.12661361694336	-7.4087381362915	-0.00165419070981443	-0.0143164889886975	0.00191722682211548	0.00321592413820326
1685	92.4133453369141	-2.15259075164795	-7.60354280471802	-0.00782300252467394	0.00321592413820326	0.0103587592020631	0.000618529506027699
1686	89.8159561157227	-1.50324213504791	-7.53860807418823	-0.0100957229733467	0.000618529506027699	-0.00197886489331722	-0.00652430532500148
1687	93.0626983642578	-1.50324213504791	-7.47367286682129	0.000293855206109583	-0.00295288790948689	0.000943203864153475	-3.08191010844894e-05
1688	93.712043762207	-2.47726511955261	-7.79834747314453	0.00581331877037883	-0.00165419070981443	0.000618529506027699	0.0022419011220336
1689	92.4133453369141	-1.50324213504791	-7.99315214157104	0.000618529506027699	0.00159255252219737	0.00418994715437293	0.0022419011220336
1690	94.3613967895508	-4.10063648223877	-7.79834747314453	-0.000680167751852423	-0.00100484199356288	-0.0113944197073579	0.00808603875339031
1691	93.0626983642578	-0.853893458843231	-8.12302207946777	0.012956153601408	0.00873538758605719	-0.00814767740666866	0.000618529506027699
1692	88.5172576904297	-1.50324213504791	-7.9282169342041	0.012956153601408	0.0116574559360743	-0.00425158534198999	0.00516396993771195
1693	93.712043762207	-1.17856776714325	-7.9282169342041	0.0288651939481497	0.00938473641872406	-0.0130177913233638	0.00613799272105098
1694	94.3613967895508	-2.15259075164795	-7.73341274261475	0.00808603875339031	-0.0026282137259841	-0.00425158534198999	-0.000680167751852423
1695	93.712043762207	-3.12661361694336	-7.6684775352478	0.0155535480007529	0.00386527273803949	0.00776136433705688	0.00321592413820326
1696	93.0626983642578	-2.8019392490387	-8.12302207946777	-0.00457625929266214	-0.00522560812532902	-0.00457625929266214	0.000618529506027699
1697	94.3613967895508	-2.8019392490387	-7.79834747314453	0.00451462110504508	0.00678734155371785	-0.00490093370899558	-0.00555028254166245
1698	91.7639999389648	-2.8019392490387	-7.73341274261475	-0.00619963090866804	0.00418994715437293	0.0022419011220336	0.000618529506027699
1699	92.4133453369141	-1.50324213504791	-7.9282169342041	-0.00132951640989631	-0.000355493422830477	-0.00132951640989631	0.00613799272105098
1700	95.0107421875	-2.8019392490387	-7.73341274261475	-0.00782300252467394	-0.00587495695799589	0.0103587592020631	-0.0113944197073579
1701	94.3613967895508	-2.15259075164795	-7.86328220367432	-0.0110697457566857	-0.00782300252467394	0.00354059832170606	-0.00425158534198999
1702	93.0626983642578	-2.47726511955261	-8.05808639526367	-0.00165419070981443	-0.00944637414067984	0.00516396993771195	-0.00392691092565656
1703	91.7639999389648	-2.8019392490387	-7.86328220367432	0.00256657530553639	-0.00912170019000769	0.0181509424000978	0.00711201597005129
1704	91.7639999389648	-2.15259075164795	-7.79834747314453	-0.00814767740666866	-0.00522560812532902	0.00646266713738441	-0.00425158534198999
1705	89.8159561157227	-2.15259075164795	-7.79834747314453	-0.0175632312893867	0.00483929552137852	-0.00132951640989631	-0.00457625929266214
1706	94.3613967895508	-2.8019392490387	-7.6684775352478	-0.00522560812532902	0.000293855206109583	-0.00782300252467394	-0.00912170019000769
1707	93.712043762207	-2.8019392490387	-7.47367286682129	-0.00295288790948689	0.00321592413820326	-0.00587495695799589	-0.00100484199356288
1708	93.712043762207	-2.15259075164795	-7.4087381362915	0.00386527273803949	-0.00100484199356288	-0.00587495695799589	0.00321592413820326
1709	95.0107421875	-4.42531108856201	-7.4087381362915	0.00873538758605719	-0.00912170019000769	0.0022419011220336	0.00938473641872406
1710	94.3613967895508	-2.8019392490387	-7.6684775352478	0.0106834331527352	0.00808603875339031	-0.0143164889886975	0.00548864435404539
1711	91.1146545410156	-1.82791638374329	-7.47367286682129	0.00418994715437293	0.00711201597005129	-0.0139918150380254	0.00191722682211548
1712	93.0626983642578	-2.15259075164795	-7.73341274261475	0.00678734155371785	0.0126314787194133	-0.0143164889886975	-0.00327756232582033
1713	93.712043762207	-2.15259075164795	-7.6684775352478	0.00873538758605719	0.00711201597005129	-0.00555028254166245	0.00321592413820326
1714	93.712043762207	-2.15259075164795	-7.53860807418823	-0.00100484199356288	-0.00425158534198999	0.000943203864153475	-0.000680167751852423
1715	95.0107421875	-3.77596235275269	-7.4087381362915	-0.0110697457566857	0.00386527273803949	-0.00490093370899558	-0.00360223650932312
1716	95.0107421875	-4.10063648223877	-7.9282169342041	-0.00879702530801296	-0.00392691092565656	0.00289124972186983	-0.00457625929266214
1717	92.4133453369141	-2.15259075164795	-7.73341274261475	0.00289124972186983	0.0145795252174139	-0.00977104809135199	-0.00230353930965066
1718	92.4133453369141	-3.12661361694336	-7.60354280471802	-0.00100484199356288	0.00451462110504508	0.00678734155371785	-0.00327756232582033
1719	94.3613967895508	-3.12661361694336	-7.73341274261475	-0.00684897974133492	0.000618529506027699	-0.00230353930965066	-0.00392691092565656
1720	94.3613967895508	-3.45128798484802	-7.53860807418823	-0.0152905117720366	-0.00490093370899558	0.00906006153672934	-0.00814767740666866
1721	95.6600952148438	-3.12661361694336	-7.14899873733521	-0.0123684434220195	0.00321592413820326	0.00451462110504508	-0.0146411629393697
1722	93.712043762207	-2.47726511955261	-8.05808639526367	-0.00457625929266214	-0.00749832857400179	0.00159255252219737	-0.00490093370899558
1723	91.7639999389648	-1.82791638374329	-7.9282169342041	-0.00555028254166245	-0.00230353930965066	0.0106834331527352	0.00548864435404539
1724	90.4653015136719	-2.47726511955261	-7.86328220367432	-0.0113944197073579	-0.00392691092565656	0.000293855206109583	0.0022419011220336
1725	92.4133453369141	-1.82791638374329	-8.05808639526367	-0.00782300252467394	0.00191722682211548	0.00289124972186983	0.00159255252219737
1726	94.3613967895508	-3.12661361694336	-7.73341274261475	-0.00619963090866804	-0.00197886489331722	-0.00944637414067984	-0.00717365415766835
1727	94.3613967895508	-3.45128798484802	-7.6684775352478	-0.00132951640989631	0.00646266713738441	0.00256657530553639	-0.00425158534198999
1728	91.7639999389648	-1.82791638374329	-7.6684775352478	-0.00457625929266214	0.000293855206109583	0.00191722682211548	0.00321592413820326
1729	93.712043762207	-3.77596235275269	-7.47367286682129	0.00126787810586393	0.00354059832170606	-0.00555028254166245	0.00159255252219737
1730	94.3613967895508	-3.77596235275269	-7.79834747314453	-0.00360223650932312	0.00516396993771195	-0.0100957229733467	0.013930176384747
1731	92.4133453369141	-2.47726511955261	-7.99315214157104	-0.00392691092565656	0.0145795252174139	-0.0130177913233638	0.011982130818069
1732	93.712043762207	-2.47726511955261	-7.73341274261475	0.0171769186854362	0.013930176384747	-0.0152905117720366	-0.00100484199356288
1733	95.0107421875	-2.47726511955261	-7.9282169342041	0.00808603875339031	0.00483929552137852	-0.00652430532500148	0.00321592413820326
1734	95.0107421875	-2.8019392490387	-7.27886867523193	0.00548864435404539	-0.000355493422830477	-3.08191010844894e-05	-0.00619963090866804
1735	94.3613967895508	-4.10063648223877	-7.14899873733521	-0.00230353930965066	-0.00457625929266214	-0.000355493422830477	-0.00132951640989631
1736	93.0626983642578	-2.47726511955261	-7.9282169342041	-0.00360223650932312	0.00191722682211548	-0.00490093370899558	-0.00587495695799589
1737	91.1146545410156	-2.8019392490387	-7.53860807418823	-0.00100484199356288	0.00321592413820326	-0.00879702530801296	-0.00522560812532902
1738	93.0626983642578	-1.82791638374329	-7.6684775352478	0.00451462110504508	0.00191722682211548	0.00548864435404539	-0.00619963090866804
1739	95.6600952148438	-3.12661361694336	-7.60354280471802	-0.00814767740666866	-0.00814767740666866	-0.000680167751852423	0.00418994715437293
1740	91.7639999389648	-1.50324213504791	-7.47367286682129	-0.0195112787187099	-0.00684897974133492	-0.000680167751852423	-0.0139918150380254
1741	93.712043762207	-4.10063648223877	-7.14899873733521	-0.00977104809135199	-0.0113944197073579	0.0152288740500808	-0.00879702530801296
1742	94.3613967895508	-4.10063648223877	-7.47367286682129	-0.00295288790948689	-0.00977104809135199	-0.00392691092565656	-0.00555028254166245
1743	93.0626983642578	-1.82791638374329	-7.9282169342041	0.000293855206109583	-0.00392691092565656	0.0100340843200684	-0.00197886489331722
1744	90.4653015136719	-2.15259075164795	-7.73341274261475	-0.0143164889886975	-3.08191010844894e-05	0.00548864435404539	0.00516396993771195
1745	95.6600952148438	-3.45128798484802	-7.99315214157104	-0.000355493422830477	-3.08191010844894e-05	0.00873538758605719	-0.00327756232582033
1746	95.0107421875	-2.47726511955261	-7.99315214157104	-0.00392691092565656	0.00386527273803949	-0.00230353930965066	-0.0146411629393697
1747	93.0626983642578	-2.15259075164795	-7.47367286682129	-0.00100484199356288	0.00808603875339031	-0.00684897974133492	-0.00392691092565656
1748	94.3613967895508	-3.77596235275269	-7.4087381362915	-0.00165419070981443	-3.08191010844894e-05	0.00159255252219737	0.00776136433705688
1749	91.7639999389648	-2.15259075164795	-7.34380340576172	0.00126787810586393	0.0022419011220336	-0.00295288790948689	0.00483929552137852
1750	90.4653015136719	-1.82791638374329	-7.60354280471802	-0.00295288790948689	0.00516396993771195	-0.0123684434220195	0.000293855206109583
1751	95.0107421875	-3.12661361694336	-7.6684775352478	0.00321592413820326	0.00516396993771195	-0.0133424662053585	-0.00392691092565656
1752	94.3613967895508	-2.47726511955261	-7.86328220367432	0.00321592413820326	0.0123068047687411	-0.0256800893694162	0.00386527273803949
1753	93.712043762207	-2.8019392490387	-7.53860807418823	0.00548864435404539	0.00451462110504508	-0.0026282137259841	0.0152288740500808
1754	94.3613967895508	-3.45128798484802	-7.34380340576172	0.00483929552137852	0.000618529506027699	-0.00360223650932312	0.00256657530553639
1755	92.4133453369141	-2.8019392490387	-7.4087381362915	-0.0026282137259841	-0.00684897974133492	-0.00847235135734081	0.000943203864153475
1756	92.4133453369141	-2.15259075164795	-7.53860807418823	-0.00327756232582033	-3.08191010844894e-05	-0.0026282137259841	-0.00230353930965066
1757	92.4133453369141	-3.12661361694336	-7.6684775352478	-0.00392691092565656	0.00159255252219737	-0.0100957229733467	-0.00165419070981443
1758	91.7639999389648	-1.82791638374329	-7.73341274261475	0.00321592413820326	0.00581331877037883	0.00548864435404539	-0.00165419070981443
1759	94.3613967895508	-2.8019392490387	-7.79834747314453	-0.00555028254166245	0.00321592413820326	-3.08191010844894e-05	-0.00100484199356288
1760	93.712043762207	-1.50324213504791	-7.73341274261475	-0.00717365415766835	-0.00977104809135199	0.00743668992072344	-0.00782300252467394
1761	93.712043762207	-4.10063648223877	-7.27886867523193	-0.0117190945893526	-0.0162645354866982	0.00970941036939621	-0.00684897974133492
1762	93.712043762207	-3.45128798484802	-7.53860807418823	-0.00522560812532902	-0.00977104809135199	0.00159255252219737	0.00516396993771195
1763	92.4133453369141	-3.12661361694336	-7.86328220367432	-0.00327756232582033	-0.00197886489331722	0.00451462110504508	0.0113327819854021
1764	94.3613967895508	-3.12661361694336	-7.73341274261475	0.00483929552137852	-0.00295288790948689	0.00354059832170606	0.00289124972186983
1765	95.0107421875	-2.8019392490387	-7.86328220367432	-3.08191010844894e-05	0.000618529506027699	-0.00132951640989631	0.00418994715437293
1766	94.3613967895508	-3.12661361694336	-7.53860807418823	0.00191722682211548	0.00776136433705688	-0.00587495695799589	-0.000355493422830477
1767	93.0626983642578	-3.12661361694336	-7.6684775352478	0.00159255252219737	-0.00457625929266214	-0.00165419070981443	-0.00360223650932312
1768	93.712043762207	-3.77596235275269	-7.53860807418823	0.0022419011220336	0.000293855206109583	-0.00879702530801296	0.0165275707840919
1769	93.0626983642578	-2.15259075164795	-7.73341274261475	0.00289124972186983	0.000293855206109583	-0.0110697457566857	0.00126787810586393
1770	91.1146545410156	-2.15259075164795	-7.73341274261475	-0.00717365415766835	0.0132808275520802	-0.00652430532500148	-0.00327756232582033
1771	93.712043762207	-2.8019392490387	-7.79834747314453	0.0145795252174139	0.00808603875339031	-0.0139918150380254	0.00581331877037883
1772	93.712043762207	-2.8019392490387	-7.73341274261475	0.0158782228827477	0.00938473641872406	-0.0169138833880424	0.00548864435404539
1773	93.0626983642578	-3.12661361694336	-7.47367286682129	0.0152288740500808	0.0155535480007529	-0.0139918150380254	0.00256657530553639
1774	93.712043762207	-3.45128798484802	-7.9282169342041	-0.0100957229733467	-0.00360223650932312	-0.00425158534198999	0.00126787810586393
1775	93.0626983642578	-2.47726511955261	-7.73341274261475	-0.000680167751852423	0.00906006153672934	-0.00944637414067984	-0.00165419070981443
1776	91.1146545410156	-3.45128798484802	-7.14899873733521	-0.0026282137259841	0.00776136433705688	-0.00847235135734081	-0.0117190945893526
1777	91.7639999389648	-1.50324213504791	-7.9282169342041	0.0106834331527352	0.0126314787194133	-0.0104203969240189	-0.00295288790948689
1778	94.3613967895508	-3.12661361694336	-7.73341274261475	0.00451462110504508	0.00678734155371785	-0.00619963090866804	0.00159255252219737
1779	93.712043762207	-3.45128798484802	-7.79834747314453	-0.00295288790948689	0.00451462110504508	0.00321592413820326	-0.00522560812532902
1780	91.7639999389648	-2.47726511955261	-7.99315214157104	-0.00717365415766835	-0.0107450718060136	0.0116574559360743	-0.00912170019000769
1781	93.0626983642578	-3.12661361694336	-7.6684775352478	-0.0130177913233638	-0.00717365415766835	0.00126787810586393	-0.00100484199356288
1782	95.0107421875	-3.12661361694336	-7.21393346786499	-0.00717365415766835	-0.000355493422830477	0.0022419011220336	-3.08191010844894e-05
1783	93.712043762207	-2.47726511955261	-7.27886867523193	-0.0126931173726916	-3.08191010844894e-05	0.00386527273803949	0.00516396993771195
1784	94.3613967895508	-3.12661361694336	-7.53860807418823	-0.00295288790948689	0.00418994715437293	-0.00230353930965066	0.00516396993771195
1785	95.0107421875	-3.12661361694336	-7.86328220367432	-0.00684897974133492	-0.00360223650932312	-0.00619963090866804	-0.00100484199356288
1786	93.0626983642578	-2.47726511955261	-7.60354280471802	0.00386527273803949	-0.000680167751852423	-0.00327756232582033	-0.00100484199356288
1787	93.0626983642578	-3.12661361694336	-7.60354280471802	0.00418994715437293	-0.00977104809135199	-0.000680167751852423	-0.000680167751852423
1788	94.3613967895508	-3.12661361694336	-7.4087381362915	0.01100810803473	0.000943203864153475	0.00126787810586393	0.00386527273803949
1789	89.1666030883789	-1.82791638374329	-7.21393346786499	-0.00879702530801296	-0.00100484199356288	-0.00230353930965066	0.00743668992072344
1790	91.1146545410156	-2.15259075164795	-7.47367286682129	0.00483929552137852	-0.00100484199356288	-0.00490093370899558	0.00354059832170606
1791	93.712043762207	-3.12661361694336	-7.9282169342041	0.0136055024340749	0.00191722682211548	-0.0113944197073579	0.00321592413820326
1792	94.3613967895508	-2.47726511955261	-7.86328220367432	0.012956153601408	0.00354059832170606	-0.0104203969240189	-0.00555028254166245
1793	93.712043762207	-3.77596235275269	-7.73341274261475	-0.0100957229733467	-0.00327756232582033	-0.000355493422830477	0.00711201597005129
1794	94.3613967895508	-2.8019392490387	-7.86328220367432	0.0136055024340749	-0.0123684434220195	-0.00100484199356288	0.00386527273803949
1795	92.4133453369141	-1.17856776714325	-7.9282169342041	-0.00425158534198999	-0.00425158534198999	-0.00327756232582033	0.000943203864153475
1796	92.4133453369141	-2.8019392490387	-7.60354280471802	-0.00555028254166245	0.000618529506027699	0.00126787810586393	0.00873538758605719
1797	94.3613967895508	-2.15259075164795	-7.73341274261475	-0.00165419070981443	0.00613799272105098	-0.00197886489331722	-3.08191010844894e-05
1798	94.3613967895508	-2.8019392490387	-7.99315214157104	0.00483929552137852	0.000618529506027699	-0.00295288790948689	-0.00587495695799589
1799	92.4133453369141	-2.8019392490387	-7.53860807418823	-0.00457625929266214	-0.00555028254166245	0.00938473641872406	-0.00100484199356288
1800	94.3613967895508	-3.12661361694336	-7.73341274261475	-0.00977104809135199	-0.0188619289547205	0.00841071270406246	-0.0123684434220195
1801	92.4133453369141	-1.82791638374329	-7.86328220367432	-0.0107450718060136	-0.00295288790948689	0.00906006153672934	-0.00749832857400179
1802	90.4653015136719	-3.12661361694336	-7.53860807418823	-0.0188619289547205	-0.000355493422830477	-0.00457625929266214	-0.00587495695799589
1803	93.712043762207	-3.45128798484802	-7.47367286682129	-0.0026282137259841	-0.00197886489331722	0.012956153601408	0.00776136433705688
1804	94.3613967895508	-2.15259075164795	-7.86328220367432	-0.00555028254166245	-0.00197886489331722	0.00159255252219737	-3.08191010844894e-05
1805	94.3613967895508	-2.8019392490387	-7.60354280471802	-0.0120437685400248	0.00256657530553639	-0.00392691092565656	0.00548864435404539
1806	93.712043762207	-3.12661361694336	-7.73341274261475	0.00873538758605719	-0.00490093370899558	-0.00197886489331722	0.000293855206109583
1807	93.712043762207	-2.15259075164795	-7.86328220367432	-0.00392691092565656	-0.0026282137259841	-0.00587495695799589	-0.00749832857400179
1808	93.712043762207	-3.12661361694336	-7.47367286682129	-0.000680167751852423	0.00159255252219737	0.00418994715437293	0.00776136433705688
1809	91.7639999389648	-1.82791638374329	-7.60354280471802	-0.0026282137259841	0.0022419011220336	0.00159255252219737	0.011982130818069
1810	93.0626983642578	-1.82791638374329	-7.47367286682129	0.00970941036939621	0.00354059832170606	-0.0120437685400248	0.00678734155371785
1811	93.0626983642578	-1.82791638374329	-7.86328220367432	-0.000680167751852423	0.0168522447347641	-0.0139918150380254	-0.000680167751852423
1812	93.0626983642578	-2.15259075164795	-7.53860807418823	0.00646266713738441	0.011982130818069	-0.0195112787187099	0.00289124972186983
1813	92.4133453369141	-2.15259075164795	-7.86328220367432	0.00938473641872406	0.00418994715437293	-0.00295288790948689	0.0123068047687411
1814	93.712043762207	-1.17856776714325	-7.79834747314453	0.00159255252219737	0.00483929552137852	-0.000680167751852423	0.00418994715437293
1815	92.4133453369141	-2.8019392490387	-7.9282169342041	-0.0130177913233638	-0.000680167751852423	-0.00392691092565656	0.00581331877037883
1816	94.3613967895508	-2.47726511955261	-7.27886867523193	-0.00555028254166245	0.00321592413820326	-0.0133424662053585	-0.00490093370899558
1817	92.4133453369141	-1.50324213504791	-7.73341274261475	0.00516396993771195	0.00613799272105098	-0.0159398596733809	-0.00100484199356288
1818	93.712043762207	-2.8019392490387	-7.79834747314453	0.00386527273803949	0.00938473641872406	0.000618529506027699	0.00386527273803949
1819	91.7639999389648	-2.8019392490387	-7.9282169342041	-0.00392691092565656	-0.0107450718060136	0.00743668992072344	-0.00327756232582033
1820	93.0626983642578	-3.12661361694336	-8.12302207946777	-0.0139918150380254	-0.0110697457566857	0.00354059832170606	-0.00522560812532902
1821	91.1146545410156	-1.50324213504791	-7.86328220367432	-0.00457625929266214	-0.00132951640989631	0.00646266713738441	-0.00847235135734081
1822	91.1146545410156	-2.15259075164795	-7.6684775352478	-0.0195112787187099	-0.00522560812532902	0.00256657530553639	-0.00619963090866804
1823	93.712043762207	-2.47726511955261	-7.60354280471802	0.000943203864153475	0.00873538758605719	0.00159255252219737	0.00483929552137852
1824	93.0626983642578	-2.47726511955261	-7.53860807418823	0.00126787810586393	0.00191722682211548	0.00321592413820326	-0.00100484199356288
1825	92.4133453369141	-1.82791638374329	-7.9282169342041	-0.00197886489331722	-0.00197886489331722	0.00678734155371785	0.00126787810586393
1826	92.4133453369141	-2.47726511955261	-8.05808639526367	-0.000680167751852423	-0.00619963090866804	0.000943203864153475	-0.000355493422830477
1827	93.712043762207	-2.47726511955261	-7.4087381362915	0.000293855206109583	0.00386527273803949	-0.000680167751852423	-0.00165419070981443
1828	90.4653015136719	-2.15259075164795	-7.53860807418823	-0.00392691092565656	0.00386527273803949	0.000618529506027699	0.00646266713738441
1829	93.712043762207	-2.47726511955261	-7.9282169342041	-0.00522560812532902	0.00126787810586393	0.00289124972186983	0.000293855206109583
1830	93.712043762207	-1.17856776714325	-7.79834747314453	0.0233457311987877	0.00970941036939621	-0.0104203969240189	0.00289124972186983
1831	93.712043762207	-1.50324213504791	-7.6684775352478	0.00678734155371785	0.011982130818069	-0.0221086721867323	0.00776136433705688
1832	91.7639999389648	-1.50324213504791	-7.79834747314453	0.0210730116814375	0.00516396993771195	-0.00230353930965066	-0.00425158534198999
1833	91.1146545410156	-2.8019392490387	-7.6684775352478	0.0181509424000978	-0.00100484199356288	-0.0133424662053585	0.0022419011220336
1834	91.7639999389648	-1.50324213504791	-7.6684775352478	-0.00295288790948689	0.00321592413820326	-0.000355493422830477	-0.00197886489331722
1835	91.1146545410156	-1.82791638374329	-7.6684775352478	-0.00587495695799589	0.00418994715437293	-0.00782300252467394	-0.00425158534198999
1836	93.712043762207	-3.12661361694336	-7.34380340576172	-0.00847235135734081	0.00159255252219737	-0.000355493422830477	-0.00717365415766835
1837	93.0626983642578	-1.50324213504791	-7.4087381362915	0.00613799272105098	-0.00327756232582033	-0.00522560812532902	-0.00587495695799589
1838	93.0626983642578	-2.47726511955261	-7.4087381362915	0.00126787810586393	-0.00457625929266214	-0.000355493422830477	0.000618529506027699
1839	92.4133453369141	-2.8019392490387	-7.73341274261475	-0.00197886489331722	-0.0100957229733467	0.011982130818069	0.00321592413820326
1840	95.0107421875	-2.47726511955261	-7.53860807418823	-0.0136671401560307	-0.00782300252467394	0.00386527273803949	-0.0123684434220195
1841	90.4653015136719	-1.17856776714325	-7.53860807418823	-0.0195112787187099	-0.00425158534198999	0.0123068047687411	-0.0126931173726916
1842	91.1146545410156	-1.50324213504791	-7.53860807418823	-0.00782300252467394	-0.0334722734987736	0.00126787810586393	-0.00392691092565656
1843	93.0626983642578	-1.17856776714325	-7.47367286682129	-0.00490093370899558	-0.0123684434220195	-0.00100484199356288	0.00743668992072344
1844	92.4133453369141	-1.82791638374329	-7.34380340576172	0.00191722682211548	0.00191722682211548	0.00354059832170606	-0.00392691092565656
1845	93.0626983642578	-2.47726511955261	-7.6684775352478	-0.0110697457566857	-0.0104203969240189	0.00451462110504508	-0.0026282137259841
1846	93.0626983642578	-2.47726511955261	-7.99315214157104	-0.00392691092565656	-0.000355493422830477	-0.00360223650932312	-0.00165419070981443
1847	93.712043762207	-2.8019392490387	-7.53860807418823	0.000943203864153475	-3.08191010844894e-05	-0.00717365415766835	-0.00879702530801296
1848	90.4653015136719	-1.17856776714325	-7.79834747314453	-0.00360223650932312	0.00483929552137852	-0.00490093370899558	0.00191722682211548
1849	94.3613967895508	-2.47726511955261	-7.47367286682129	-0.00132951640989631	0.00256657530553639	-0.000680167751852423	-0.00132951640989631
1850	93.712043762207	-2.8019392490387	-7.99315214157104	0.00970941036939621	0.00776136433705688	-0.00392691092565656	0.00418994715437293
1851	93.0626983642578	-2.15259075164795	-7.6684775352478	0.00581331877037883	0.00191722682211548	-0.00879702530801296	0.00451462110504508
1852	93.0626983642578	-3.12661361694336	-8.05808639526367	0.0233457311987877	0.0103587592020631	-0.0185372550040483	-0.00132951640989631
1853	91.1146545410156	-1.82791638374329	-8.05808639526367	-0.00652430532500148	0.00873538758605719	-0.0026282137259841	0.00191722682211548
1854	90.4653015136719	-0.853893458843231	-8.05808639526367	-0.00165419070981443	0.000293855206109583	-0.00392691092565656	0.00159255252219737
1855	93.712043762207	-2.47726511955261	-7.6684775352478	-0.00327756232582033	0.00159255252219737	-0.00457625929266214	0.0022419011220336
1856	91.7639999389648	-1.82791638374329	-8.12302207946777	-0.0107450718060136	0.00646266713738441	-0.0104203969240189	-0.00360223650932312
1857	93.712043762207	-2.8019392490387	-7.86328220367432	0.00386527273803949	0.00581331877037883	-0.00327756232582033	-0.00100484199356288
1858	91.7639999389648	-3.45128798484802	-7.27886867523193	0.0022419011220336	0.00646266713738441	-3.08191010844894e-05	0.00581331877037883
1859	91.7639999389648	-1.82791638374329	-7.99315214157104	-0.00522560812532902	-0.00587495695799589	0.00743668992072344	-0.00847235135734081
1860	93.0626983642578	-2.15259075164795	-7.9282169342041	-0.00944637414067984	-0.00814767740666866	0.00289124972186983	-0.0113944197073579
1861	91.7639999389648	-2.47726511955261	-7.73341274261475	-0.0120437685400248	0.000618529506027699	-0.00295288790948689	-0.00749832857400179
1862	92.4133453369141	-2.15259075164795	-7.6684775352478	-0.00132951640989631	-0.00100484199356288	0.00483929552137852	-0.00652430532500148
1863	91.7639999389648	-1.17856776714325	-7.86328220367432	-0.00652430532500148	0.00126787810586393	-0.00230353930965066	-0.00392691092565656
1864	92.4133453369141	-2.47726511955261	-7.53860807418823	-0.00132951640989631	-0.00100484199356288	0.00386527273803949	0.00483929552137852
1865	92.4133453369141	-2.8019392490387	-7.4087381362915	-0.00555028254166245	-0.00879702530801296	-0.00165419070981443	-0.00100484199356288
1866	93.712043762207	-2.15259075164795	-7.53860807418823	0.00191722682211548	0.00646266713738441	-0.0026282137259841	0.00126787810586393
1867	90.4653015136719	-2.47726511955261	-7.27886867523193	-0.00490093370899558	0.00418994715437293	-0.00619963090866804	-0.00197886489331722
1868	92.4133453369141	-1.50324213504791	-7.79834747314453	0.00516396993771195	0.00483929552137852	-0.00100484199356288	0.00483929552137852
1869	93.0626983642578	-2.15259075164795	-7.73341274261475	0.00159255252219737	0.00126787810586393	-0.00879702530801296	0.00743668992072344
1870	93.712043762207	-2.8019392490387	-7.34380340576172	0.0152288740500808	0.00938473641872406	-0.0120437685400248	0.00841071270406246
1871	94.3613967895508	-2.8019392490387	-7.53860807418823	0.0022419011220336	0.00451462110504508	-0.00847235135734081	0.00126787810586393
1872	92.4133453369141	-1.17856776714325	-7.73341274261475	0.00776136433705688	0.0132808275520802	-0.0100957229733467	0.000943203864153475
1873	90.4653015136719	-1.17856776714325	-7.99315214157104	-0.0026282137259841	0.0113327819854021	-0.00100484199356288	0.00289124972186983
1874	92.4133453369141	-2.8019392490387	-7.86328220367432	-0.00425158534198999	-0.00197886489331722	0.00191722682211548	0.00386527273803949
1875	93.712043762207	-1.50324213504791	-7.53860807418823	0.00191722682211548	0.00516396993771195	-0.00132951640989631	-0.00619963090866804
1876	91.7639999389648	-1.82791638374329	-7.86328220367432	-0.000680167751852423	0.00483929552137852	-0.00749832857400179	-0.00522560812532902
1877	94.3613967895508	-2.8019392490387	-7.60354280471802	0.00613799272105098	0.00516396993771195	-0.00749832857400179	-0.00619963090866804
1878	92.4133453369141	-2.47726511955261	-7.6684775352478	0.00159255252219737	-0.00684897974133492	0.00354059832170606	0.00418994715437293
1879	93.712043762207	-2.47726511955261	-7.47367286682129	-0.00457625929266214	-0.000355493422830477	0.0106834331527352	0.000293855206109583
1880	90.4653015136719	-2.8019392490387	-7.79834747314453	-0.0175632312893867	-0.00555028254166245	0.00808603875339031	-0.00782300252467394
1881	93.0626983642578	-2.8019392490387	-7.6684775352478	-0.0126931173726916	-0.00197886489331722	0.00808603875339031	-0.0123684434220195
1882	92.4133453369141	-1.50324213504791	-7.86328220367432	-0.00522560812532902	-0.00619963090866804	0.00776136433705688	-0.00360223650932312
1883	92.4133453369141	-1.50324213504791	-7.73341274261475	-0.00490093370899558	0.00418994715437293	-3.08191010844894e-05	0.0100340843200684
1884	92.4133453369141	-1.50324213504791	-7.6684775352478	0.000618529506027699	-0.0110697457566857	0.00516396993771195	-0.00165419070981443
1885	92.4133453369141	-1.82791638374329	-7.6684775352478	-0.00100484199356288	-0.00847235135734081	0.00841071270406246	0.00126787810586393
1886	92.4133453369141	-1.50324213504791	-7.79834747314453	-0.00717365415766835	-0.00230353930965066	-0.00847235135734081	-0.00197886489331722
1887	92.4133453369141	-2.15259075164795	-7.86328220367432	-0.00587495695799589	0.00321592413820326	-0.00879702530801296	-0.00814767740666866
1888	94.3613967895508	-2.47726511955261	-7.86328220367432	-0.00522560812532902	-0.000680167751852423	0.00418994715437293	0.0116574559360743
1889	93.0626983642578	-1.17856776714325	-8.31782627105713	0.00678734155371785	0.000618529506027699	-0.00912170019000769	0.00678734155371785
1890	94.3613967895508	-2.15259075164795	-7.79834747314453	0.0113327819854021	0.000618529506027699	-0.00587495695799589	-0.000355493422830477
1891	93.712043762207	-3.45128798484802	-7.27886867523193	0.00743668992072344	0.00386527273803949	-0.0104203969240189	0.00256657530553639
1892	94.3613967895508	-2.47726511955261	-7.53860807418823	0.01100810803473	0.0113327819854021	-0.0133424662053585	-0.00425158534198999
1893	90.4653015136719	-2.47726511955261	-7.6684775352478	0.000618529506027699	0.0022419011220336	-0.00717365415766835	0.00678734155371785
1894	91.7639999389648	-2.47726511955261	-7.60354280471802	-0.00392691092565656	0.000943203864153475	-0.00782300252467394	0.00451462110504508
1895	91.7639999389648	-1.50324213504791	-7.99315214157104	-0.00100484199356288	0.000943203864153475	-0.00425158534198999	0.00126787810586393
1896	91.7639999389648	-0.853893458843231	-7.86328220367432	-0.00522560812532902	-0.000680167751852423	-0.00230353930965066	-0.00944637414067984
1897	93.0626983642578	-2.47726511955261	-7.6684775352478	0.00386527273803949	0.000618529506027699	-0.00555028254166245	-0.00360223650932312
1898	93.0626983642578	-2.47726511955261	-7.4087381362915	0.00516396993771195	-0.00490093370899558	-0.00295288790948689	0.000943203864153475
1899	93.712043762207	-2.47726511955261	-7.21393346786499	-0.00295288790948689	-0.000680167751852423	0.00354059832170606	-0.000355493422830477
1900	89.1666030883789	-0.853893458843231	-7.73341274261475	-0.0149658378213644	-0.0110697457566857	0.00451462110504508	-0.00619963090866804
1901	92.4133453369141	-0.853893458843231	-8.12302207946777	-0.00684897974133492	-0.00652430532500148	0.00743668992072344	-0.00717365415766835
1902	91.7639999389648	-1.50324213504791	-7.99315214157104	-0.00587495695799589	-0.0159398596733809	0.00678734155371785	-0.00749832857400179
1903	92.4133453369141	-1.17856776714325	-7.53860807418823	-0.00652430532500148	-0.0110697457566857	0.00938473641872406	-3.08191010844894e-05
1904	91.7639999389648	-2.15259075164795	-7.53860807418823	-0.00457625929266214	-0.00392691092565656	-0.0026282137259841	-0.00165419070981443
1905	91.7639999389648	-0.529219150543213	-7.86328220367432	-0.00360223650932312	-0.00165419070981443	0.00581331877037883	-0.00814767740666866
1906	91.1146545410156	-1.82791638374329	-7.47367286682129	-0.0104203969240189	0.00548864435404539	-0.00879702530801296	-0.00327756232582033
1907	91.1146545410156	-0.853893458843231	-8.05808639526367	0.00743668992072344	0.00776136433705688	-0.00100484199356288	0.000293855206109583
1908	93.712043762207	-2.15259075164795	-7.86328220367432	0.0022419011220336	-0.00132951640989631	-0.00197886489331722	0.00938473641872406
1909	91.7639999389648	-0.853893458843231	-7.73341274261475	0.00970941036939621	0.00386527273803949	-0.00522560812532902	0.00678734155371785
1910	93.712043762207	-3.45128798484802	-7.34380340576172	-0.0026282137259841	0.00678734155371785	-0.0107450718060136	0.00516396993771195
1911	95.0107421875	-1.17856776714325	-7.73341274261475	0.0175015944987535	0.0123068047687411	-0.0156151866540313	0.00159255252219737
1912	90.4653015136719	-0.529219150543213	-7.60354280471802	-0.00360223650932312	0.0162028968334198	-0.0104203969240189	0.00418994715437293
1913	90.4653015136719	-0.529219150543213	-7.73341274261475	0.00743668992072344	0.00483929552137852	-0.0026282137259841	0.00841071270406246
1914	92.4133453369141	-0.529219150543213	-8.38276100158691	-0.00132951640989631	0.00386527273803949	-0.00360223650932312	-0.00295288790948689
1915	91.1146545410156	-0.529219150543213	-8.18795680999756	-0.000355493422830477	0.000943203864153475	-0.00197886489331722	-0.00522560812532902
1916	93.0626983642578	-2.47726511955261	-7.53860807418823	-0.000680167751852423	-0.00100484199356288	-0.00392691092565656	0.00418994715437293
1917	93.712043762207	-2.47726511955261	-7.6684775352478	0.00289124972186983	0.00289124972186983	-0.00360223650932312	-0.00782300252467394
1918	92.4133453369141	-0.204544812440872	-7.86328220367432	-0.00457625929266214	0.00354059832170606	-0.00782300252467394	-0.00457625929266214
1919	91.1146545410156	-1.50324213504791	-7.14899873733521	-0.00879702530801296	0.00191722682211548	0.00289124972186983	0.00418994715437293
1920	94.3613967895508	-1.82791638374329	-7.47367286682129	-0.00814767740666866	-0.00230353930965066	0.00548864435404539	-0.00847235135734081
1921	91.1146545410156	-0.529219150543213	-8.12302207946777	-0.0130177913233638	-0.00814767740666866	-0.00490093370899558	-0.0136671401560307
1922	91.1146545410156	-0.529219150543213	-7.73341274261475	0.0022419011220336	0.00126787810586393	0.012956153601408	-0.00652430532500148
1923	92.4133453369141	-1.82791638374329	-7.79834747314453	-0.000680167751852423	-0.00587495695799589	-0.00230353930965066	0.000293855206109583
1924	91.1146545410156	-0.529219150543213	-7.79834747314453	-0.00165419070981443	0.00678734155371785	0.00516396993771195	-0.00197886489331722
1925	90.4653015136719	-1.82791638374329	-7.21393346786499	-0.0149658378213644	0.00841071270406246	-0.00879702530801296	-0.00425158534198999
1926	93.0626983642578	-1.82791638374329	-7.47367286682129	-0.00619963090866804	0.00321592413820326	-0.00717365415766835	0.000618529506027699
1927	91.1146545410156	-0.529219150543213	-7.99315214157104	0.00386527273803949	0.013930176384747	0.000618529506027699	-0.00392691092565656
1928	93.0626983642578	-2.15259075164795	-7.99315214157104	0.00451462110504508	0.0100340843200684	0.00191722682211548	-0.00165419070981443
1929	93.712043762207	-1.50324213504791	-8.05808639526367	0.00191722682211548	0.00451462110504508	-0.00522560812532902	0.00386527273803949
1930	93.712043762207	-2.47726511955261	-7.79834747314453	0.0243197549134493	0.00126787810586393	-0.0123684434220195	0.0022419011220336
1931	93.0626983642578	-2.15259075164795	-7.6684775352478	-0.0143164889886975	0.0152288740500808	-0.0156151866540313	0.00711201597005129
1932	90.4653015136719	-0.853893458843231	-7.79834747314453	-0.00132951640989631	0.0155535480007529	-0.0143164889886975	-0.00132951640989631
1933	92.4133453369141	-0.853893458843231	-7.47367286682129	0.0158782228827477	0.00516396993771195	-0.0143164889886975	-0.000355493422830477
1934	92.4133453369141	-0.529219150543213	-8.18795680999756	0.0100340843200684	0.00581331877037883	-0.00360223650932312	0.000618529506027699
1935	93.0626983642578	-1.50324213504791	-7.6684775352478	0.0207483377307653	0.00808603875339031	-0.00555028254166245	-0.0026282137259841
1936	93.0626983642578	-3.12661361694336	-7.53860807418823	-0.00327756232582033	-0.0159398596733809	-0.00977104809135199	-0.00425158534198999
1937	91.1146545410156	-1.17856776714325	-7.47367286682129	0.00289124972186983	-0.00100484199356288	-0.00327756232582033	-0.00165419070981443
1938	91.1146545410156	-1.17856776714325	-7.60354280471802	-0.00977104809135199	-0.00230353930965066	-0.00360223650932312	-0.00132951640989631
1939	91.1146545410156	-1.82791638374329	-7.21393346786499	-0.000680167751852423	-0.0120437685400248	0.00191722682211548	-0.00360223650932312
1940	93.0626983642578	-1.82791638374329	-7.53860807418823	-0.00717365415766835	-0.0172385573387146	0.011982130818069	-0.00587495695799589
1941	92.4133453369141	-1.17856776714325	-7.99315214157104	-0.0156151866540313	-0.0123684434220195	0.00613799272105098	-0.00652430532500148
1942	93.0626983642578	-1.50324213504791	-8.05808639526367	-0.00360223650932312	-0.0370436906814575	0.00289124972186983	-0.00360223650932312
1943	91.7639999389648	-1.50324213504791	-7.73341274261475	-0.00392691092565656	-3.08191010844894e-05	0.0149041991680861	0.00711201597005129
1944	91.1146545410156	-1.17856776714325	-7.6684775352478	-0.00587495695799589	0.00289124972186983	-0.00360223650932312	0.00938473641872406
1945	92.4133453369141	-1.82791638374329	-7.60354280471802	-0.00652430532500148	0.00354059832170606	0.0123068047687411	0.00256657530553639
1946	92.4133453369141	-0.529219150543213	-7.53860807418823	-0.00587495695799589	0.0132808275520802	-0.0026282137259841	-0.00879702530801296
1947	93.712043762207	-1.82791638374329	-7.9282169342041	0.0022419011220336	0.00711201597005129	-3.08191010844894e-05	-0.00392691092565656
1948	91.7639999389648	-1.50324213504791	-7.60354280471802	0.00938473641872406	0.011982130818069	0.00418994715437293	0.0022419011220336
1949	93.0626983642578	-3.45128798484802	-7.53860807418823	-0.000680167751852423	0.00451462110504508	-3.08191010844894e-05	0.00126787810586393
1950	91.7639999389648	-1.82791638374329	-7.6684775352478	0.0249691028147936	0.00938473641872406	-0.00749832857400179	-0.000680167751852423
1951	92.4133453369141	-2.15259075164795	-7.79834747314453	-0.00944637414067984	0.00808603875339031	-0.00392691092565656	0.0106834331527352
1952	93.0626983642578	-2.15259075164795	-7.73341274261475	0.011982130818069	0.00678734155371785	-0.00132951640989631	-3.08191010844894e-05
1953	92.4133453369141	-1.50324213504791	-7.9282169342041	0.00873538758605719	0.012956153601408	-0.0107450718060136	0.00743668992072344
1954	92.4133453369141	-1.50324213504791	-7.9282169342041	0.00289124972186983	0.00711201597005129	-0.00652430532500148	0.00516396993771195
1955	93.712043762207	-2.47726511955261	-7.73341274261475	-0.000355493422830477	-0.00197886489331722	-0.00295288790948689	0.00126787810586393
1956	93.712043762207	-2.8019392490387	-7.47367286682129	0.000943203864153475	-0.00392691092565656	-0.00944637414067984	-0.00100484199356288
1957	91.7639999389648	-1.50324213504791	-7.79834747314453	0.00256657530553639	0.00548864435404539	-0.0100957229733467	-0.0026282137259841
1958	91.7639999389648	-1.82791638374329	-7.73341274261475	0.00159255252219737	-0.00392691092565656	-0.0104203969240189	-3.08191010844894e-05
1959	91.7639999389648	-1.17856776714325	-7.4087381362915	-0.00327756232582033	-0.00749832857400179	-0.00100484199356288	-0.0026282137259841
1960	95.0107421875	-2.47726511955261	-7.86328220367432	-0.0130177913233638	-0.0182125810533762	-0.00425158534198999	-0.000355493422830477
1961	94.3613967895508	-2.15259075164795	-7.6684775352478	-0.0143164889886975	-0.0113944197073579	-0.00392691092565656	-0.0156151866540313
1962	94.3613967895508	-3.77596235275269	-7.73341274261475	-0.00230353930965066	0.00516396993771195	0.00126787810586393	-0.00425158534198999
1963	95.6600952148438	-2.8019392490387	-7.79834747314453	0.0022419011220336	-0.0113944197073579	-0.00360223650932312	-0.00100484199356288
1964	90.4653015136719	-2.47726511955261	-7.53860807418823	-0.0107450718060136	0.00386527273803949	-0.0104203969240189	-0.000680167751852423
1965	93.712043762207	-2.8019392490387	-7.60354280471802	-0.00132951640989631	0.00613799272105098	-0.00197886489331722	0.000293855206109583
1966	93.0626983642578	-1.50324213504791	-7.9282169342041	0.000943203864153475	0.00483929552137852	-0.0156151866540313	-0.00327756232582033
1967	93.712043762207	-2.15259075164795	-7.60354280471802	-0.000680167751852423	0.00256657530553639	0.00418994715437293	0.000293855206109583
1968	92.4133453369141	-2.8019392490387	-7.86328220367432	0.00256657530553639	-0.000355493422830477	0.00548864435404539	0.00516396993771195
1969	95.0107421875	-3.45128798484802	-7.47367286682129	-0.00295288790948689	-0.00230353930965066	0.00191722682211548	0.00418994715437293
1970	90.4653015136719	-1.50324213504791	-7.79834747314453	-0.017887907102704	0.00841071270406246	0.00613799272105098	0.00159255252219737
1971	92.4133453369141	-2.8019392490387	-7.4087381362915	0.0155535480007529	0.00776136433705688	0.0126314787194133	0.0142548503354192
1972	94.3613967895508	-2.47726511955261	-7.14899873733521	-0.00490093370899558	0.00678734155371785	0.00581331877037883	-0.000355493422830477
1973	93.712043762207	-2.8019392490387	-7.73341274261475	0.00321592413820326	0.00516396993771195	0.0278911720961332	0.00613799272105098
1974	93.0626983642578	-2.8019392490387	-7.73341274261475	-0.0026282137259841	-0.0100957229733467	0.0252937767654657	0.000618529506027699
1975	94.3613967895508	-4.10063648223877	-7.47367286682129	-0.00327756232582033	-0.0104203969240189	-0.0240567177534103	0.00451462110504508
1976	93.712043762207	-3.12661361694336	-7.60354280471802	-0.00555028254166245	0.00711201597005129	-0.072757862508297	-0.00522560812532902
1977	89.1666030883789	-1.50324213504791	-7.73341274261475	-0.000355493422830477	0.01847561635077	-0.023407369852066	-0.00652430532500148
1978	94.3613967895508	-3.12661361694336	-7.47367286682129	0.00483929552137852	0.0155535480007529	-0.000680167751852423	0.00289124972186983
1979	91.7639999389648	-2.47726511955261	-7.86328220367432	-0.00457625929266214	0.00581331877037883	-0.000355493422830477	0.00159255252219737
1980	91.7639999389648	-1.50324213504791	-7.79834747314453	-0.00717365415766835	0.00613799272105098	0.00483929552137852	-0.0165892094373703
1981	95.0107421875	-3.77596235275269	-7.60354280471802	-0.0159398596733809	-3.08191010844894e-05	-0.00230353930965066	-0.00522560812532902
1982	93.0626983642578	-3.12661361694336	-7.6684775352478	-0.00912170019000769	0.00743668992072344	-0.00847235135734081	-0.00652430532500148
1983	91.7639999389648	-2.8019392490387	-7.47367286682129	-0.00490093370899558	0.00548864435404539	-0.00327756232582033	0.00354059832170606
1984	93.712043762207	-3.12661361694336	-7.4087381362915	-0.00522560812532902	0.00711201597005129	-0.00522560812532902	-0.000355493422830477
1985	93.712043762207	-1.82791638374329	-7.47367286682129	-0.00230353930965066	0.00646266713738441	0.0145795252174139	-0.00555028254166245
1986	92.4133453369141	-1.50324213504791	-7.60354280471802	-0.00490093370899558	0.00451462110504508	0.0249691028147936	-0.00555028254166245
1987	95.0107421875	-3.77596235275269	-7.47367286682129	-0.000355493422830477	-0.00230353930965066	0.0236704051494598	-0.00132951640989631
1988	93.0626983642578	-2.47726511955261	-8.05808639526367	-0.00132951640989631	-0.00879702530801296	0.0246444288641214	0.00906006153672934
1989	94.3613967895508	-2.8019392490387	-7.47367286682129	0.00159255252219737	-0.0026282137259841	0.0262678004801273	0.00743668992072344
1990	89.8159561157227	-2.15259075164795	-7.6684775352478	0.0178262684494257	-0.00295288790948689	-0.00619963090866804	0.00808603875339031
1991	93.712043762207	-3.12661361694336	-7.34380340576172	-0.00619963090866804	-0.000355493422830477	-0.02697878703475	0.00581331877037883
1992	94.3613967895508	-2.8019392490387	-7.53860807418823	0.000943203864153475	0.00678734155371785	-0.0195112787187099	0.00646266713738441
1993	93.712043762207	-3.12661361694336	-7.4087381362915	0.031137915328145	-0.00684897974133492	0.00581331877037883	0.00321592413820326
1994	95.0107421875	-4.7499852180481	-7.01912927627563	0.00321592413820326	-0.00782300252467394	0.00711201597005129	-0.000355493422830477
1995	95.0107421875	-3.12661361694336	-7.86328220367432	0.00191722682211548	-0.0159398596733809	0.00678734155371785	-0.00197886489331722
1996	90.4653015136719	-2.8019392490387	-7.4087381362915	-0.00587495695799589	-0.0133424662053585	0.0022419011220336	-0.00295288790948689
1997	94.3613967895508	-2.47726511955261	-7.73341274261475	0.0106834331527352	-0.00879702530801296	-0.0100957229733467	-0.00490093370899558
1998	95.0107421875	-3.12661361694336	-7.53860807418823	0.00256657530553639	-0.00782300252467394	-0.0279528107494116	-0.00717365415766835
1999	93.0626983642578	-2.47726511955261	-7.4087381362915	0.00321592413820326	-0.0195112787187099	-0.00587495695799589	0.00126787810586393
2000	94.3613967895508	-3.45128798484802	-7.79834747314453	-0.0143164889886975	-0.0253554154187441	0.0259431265294552	-0.00392691092565656
[truncated: 7,920 more rows]
