# Supplementary material for: Precise instruction and consideration of the vertical and horizontal force component increases validity and reliability of the 90:20 Isometric Posterior Chain Test
Source: PLoS One. 2024 Oct 28;19(10):e0312843. doi: 10.1371/journal.pone.0312843 (PMC11515970; doi:10.1371/journal.pone.0312843)
Supplement: S1 File — (ZIP) [file pone.0312843.s001.zip › S1_Raw_Data/M1_P10_v_3.csv]

1	90.4653015136719	-7.67205429077148	-7.73341274261475	-0.00197886489331722	-0.00295288790948689	0.00354059832170606	-0.00879702530801296
2	88.5172576904297	-7.99672842025757	-7.4087381362915	-0.00555028254166245	-0.0123684434220195	0.0136055024340749	0.00581331877037883
3	91.7639999389648	-8.32140254974365	-7.34380340576172	-0.00749832857400179	-0.0328229255974293	0.00256657530553639	0.00191722682211548
4	91.7639999389648	-8.64607715606689	-7.60354280471802	0.00159255252219737	-0.00587495695799589	0.00418994715437293	-0.00360223650932312
5	89.8159561157227	-7.67205429077148	-7.73341274261475	-0.00360223650932312	-0.0026282137259841	0.000618529506027699	-0.00165419070981443
6	91.1146545410156	-7.67205429077148	-7.9282169342041	-0.000355493422830477	0.00451462110504508	0.000293855206109583	0.00256657530553639
7	91.7639999389648	-9.6201000213623	-7.47367286682129	-0.000355493422830477	-0.0107450718060136	0.00646266713738441	0.00483929552137852
8	89.8159561157227	-7.99672842025757	-7.4087381362915	-0.000355493422830477	-0.00392691092565656	0.00289124972186983	-0.00100484199356288
9	90.4653015136719	-8.64607715606689	-7.47367286682129	-0.00392691092565656	-0.00295288790948689	-0.00197886489331722	0.00256657530553639
10	89.8159561157227	-7.34737968444824	-7.4087381362915	-0.000355493422830477	0.00418994715437293	-0.00912170019000769	-0.00197886489331722
11	91.7639999389648	-8.97075176239014	-7.6684775352478	-0.000680167751852423	0.0165275707840919	-0.0130177913233638	0.00191722682211548
12	93.0626983642578	-8.32140254974365	-8.31782627105713	0.000618529506027699	0.00678734155371785	-0.0149658378213644	0.00386527273803949
13	89.1666030883789	-7.34737968444824	-7.73341274261475	-3.08191010844894e-05	0.013930176384747	-0.0149658378213644	0.0113327819854021
14	90.4653015136719	-8.64607715606689	-7.9282169342041	0.000293855206109583	-0.00360223650932312	-0.00782300252467394	-0.0026282137259841
15	90.4653015136719	-8.32140254974365	-7.86328220367432	0.00256657530553639	0.000618529506027699	-0.00619963090866804	0.0022419011220336
16	89.1666030883789	-7.67205429077148	-7.79834747314453	-0.00360223650932312	0.0113327819854021	0.000943203864153475	-0.00457625929266214
17	89.8159561157227	-8.32140254974365	-7.4087381362915	-0.00652430532500148	0.00776136433705688	-0.00197886489331722	0.00873538758605719
18	92.4133453369141	-8.64607715606689	-7.53860807418823	0.000293855206109583	0.00613799272105098	-0.00197886489331722	-0.00230353930965066
19	90.4653015136719	-7.02270555496216	-8.05808639526367	-0.00230353930965066	-3.08191010844894e-05	-0.00847235135734081	-0.00295288790948689
20	91.7639999389648	-8.64607715606689	-7.53860807418823	-0.00392691092565656	-0.00197886489331722	-0.00425158534198999	-0.00230353930965066
21	92.4133453369141	-8.97075176239014	-7.53860807418823	-0.00522560812532902	-0.00977104809135199	0.01100810803473	-0.00749832857400179
22	90.4653015136719	-7.99672842025757	-7.53860807418823	0.00289124972186983	-0.00717365415766835	0.0152288740500808	-3.08191010844894e-05
23	89.8159561157227	-7.67205429077148	-7.34380340576172	-3.08191010844894e-05	-0.0126931173726916	0.00776136433705688	-0.00197886489331722
24	88.5172576904297	-7.34737968444824	-7.9282169342041	-0.0107450718060136	-0.00587495695799589	0.00613799272105098	-0.00522560812532902
25	92.4133453369141	-8.64607715606689	-7.86328220367432	0.00191722682211548	-0.000355493422830477	0.000293855206109583	0.00289124972186983
26	93.0626983642578	-8.64607715606689	-7.99315214157104	0.000293855206109583	0.0103587592020631	-0.00684897974133492	0.00159255252219737
27	90.4653015136719	-7.67205429077148	-7.9282169342041	-0.00360223650932312	-0.00132951640989631	0.00289124972186983	0.00386527273803949
28	91.7639999389648	-9.29542541503906	-7.6684775352478	-0.00197886489331722	-0.00490093370899558	0.0022419011220336	0.00256657530553639
29	93.0626983642578	-9.6201000213623	-7.14899873733521	-0.00522560812532902	-0.00587495695799589	-0.00717365415766835	0.00191722682211548
30	89.8159561157227	-7.34737968444824	-7.73341274261475	0.00191722682211548	0.0142548503354192	-0.0117190945893526	-0.00392691092565656
31	90.4653015136719	-8.97075176239014	-7.53860807418823	-0.00944637414067984	0.0100340843200684	-0.0113944197073579	0.0162028968334198
32	91.1146545410156	-7.99672842025757	-7.73341274261475	-0.00132951640989631	0.0145795252174139	-0.00652430532500148	0.00711201597005129
33	89.8159561157227	-7.67205429077148	-7.99315214157104	0.00159255252219737	0.0113327819854021	-0.00490093370899558	-0.00197886489331722
34	90.4653015136719	-7.99672842025757	-7.47367286682129	-0.000355493422830477	0.00776136433705688	-0.00684897974133492	0.00126787810586393
35	91.7639999389648	-7.67205429077148	-7.47367286682129	-3.08191010844894e-05	0.00354059832170606	-0.00555028254166245	0.0022419011220336
36	90.4653015136719	-8.64607715606689	-7.53860807418823	-0.000355493422830477	-0.00327756232582033	-0.00100484199356288	-0.00165419070981443
37	91.7639999389648	-8.97075176239014	-7.6684775352478	-0.00132951640989631	0.00289124972186983	-0.00944637414067984	0.000293855206109583
38	90.4653015136719	-8.97075176239014	-7.60354280471802	-0.00132951640989631	0.00613799272105098	-0.00847235135734081	0.00841071270406246
39	88.5172576904297	-7.67205429077148	-7.79834747314453	-0.00847235135734081	0.00321592413820326	-0.00684897974133492	-0.000355493422830477
40	92.4133453369141	-9.29542541503906	-7.4087381362915	0.00321592413820326	-0.00522560812532902	0.0022419011220336	-0.00619963090866804
41	92.4133453369141	-8.97075176239014	-7.9282169342041	0.00159255252219737	-0.00295288790948689	0.00483929552137852	-0.00360223650932312
42	90.4653015136719	-7.67205429077148	-7.4087381362915	0.00613799272105098	-0.00457625929266214	0.0233457311987877	-0.00490093370899558
43	90.4653015136719	-8.97075176239014	-7.99315214157104	0.000293855206109583	-0.0152905117720366	0.0022419011220336	0.00159255252219737
44	89.8159561157227	-8.32140254974365	-7.86328220367432	-0.00132951640989631	-0.00749832857400179	0.00646266713738441	-0.00749832857400179
45	89.8159561157227	-7.99672842025757	-7.79834747314453	-0.00197886489331722	0.00321592413820326	0.00776136433705688	-3.08191010844894e-05
46	89.8159561157227	-8.97075176239014	-7.53860807418823	-0.00944637414067984	-0.000680167751852423	-0.00327756232582033	0.00418994715437293
47	91.7639999389648	-8.97075176239014	-7.6684775352478	-0.000680167751852423	-0.00197886489331722	0.0022419011220336	0.000618529506027699
48	90.4653015136719	-7.99672842025757	-8.12302207946777	-0.000355493422830477	-0.00684897974133492	0.00483929552137852	-0.000680167751852423
49	92.4133453369141	-9.29542541503906	-7.60354280471802	-0.00230353930965066	-0.0100957229733467	-0.00295288790948689	0.00321592413820326
50	90.4653015136719	-7.67205429077148	-8.12302207946777	0.00354059832170606	0.00418994715437293	-0.0126931173726916	0.00126787810586393
51	91.7639999389648	-9.94477462768555	-7.9282169342041	0.000618529506027699	0.00191722682211548	-0.0120437685400248	-0.00944637414067984
52	90.4653015136719	-7.99672842025757	-8.05808639526367	-0.00327756232582033	0.012956153601408	-0.00717365415766835	0.0126314787194133
53	87.2185592651367	-7.67205429077148	-7.9282169342041	-0.00457625929266214	0.00808603875339031	-0.00619963090866804	-0.00392691092565656
54	89.1666030883789	-8.32140254974365	-7.73341274261475	-0.00425158534198999	0.0149041991680861	-0.00684897974133492	-0.00425158534198999
55	91.1146545410156	-7.67205429077148	-7.4087381362915	0.000618529506027699	-3.08191010844894e-05	-0.00684897974133492	0.00451462110504508
56	90.4653015136719	-7.67205429077148	-8.05808639526367	0.00126787810586393	0.00613799272105098	-0.00944637414067984	0.000293855206109583
57	91.1146545410156	-7.99672842025757	-7.79834747314453	-0.00100484199356288	0.00938473641872406	0.00646266713738441	0.00451462110504508
58	92.4133453369141	-10.5941228866577	-7.86328220367432	-3.08191010844894e-05	-0.00425158534198999	0.000618529506027699	-0.00652430532500148
59	89.8159561157227	-7.34737968444824	-7.99315214157104	-0.00230353930965066	-0.00295288790948689	-0.00132951640989631	-0.00879702530801296
60	91.1146545410156	-8.32140254974365	-7.34380340576172	-0.00295288790948689	-0.00360223650932312	0.00321592413820326	0.00321592413820326
61	89.1666030883789	-7.67205429077148	-7.47367286682129	-0.00522560812532902	-0.0227580219507217	0.0132808275520802	-0.00717365415766835
62	89.8159561157227	-7.02270555496216	-7.73341274261475	-3.08191010844894e-05	-0.0204853005707264	0.0132808275520802	-0.000355493422830477
63	89.8159561157227	-7.67205429077148	-7.9282169342041	0.00321592413820326	-0.0159398596733809	0.00776136433705688	-3.08191010844894e-05
64	91.7639999389648	-7.67205429077148	-7.9282169342041	-0.00295288790948689	-0.00132951640989631	0.00256657530553639	-0.00944637414067984
65	89.8159561157227	-7.34737968444824	-7.79834747314453	0.00321592413820326	-0.00132951640989631	-0.00100484199356288	-0.00197886489331722
66	90.4653015136719	-9.6201000213623	-7.60354280471802	0.00191722682211548	0.00289124972186983	-0.00230353930965066	0.00516396993771195
67	91.1146545410156	-8.32140254974365	-7.47367286682129	0.000293855206109583	-0.00230353930965066	0.00613799272105098	0.0132808275520802
68	87.2185592651367	-7.67205429077148	-7.79834747314453	-0.00879702530801296	-0.00295288790948689	0.000618529506027699	0.00418994715437293
69	91.7639999389648	-8.64607715606689	-7.4087381362915	-0.00360223650932312	-0.00522560812532902	-0.00230353930965066	0.00418994715437293
70	91.1146545410156	-7.67205429077148	-8.05808639526367	0.00711201597005129	0.0132808275520802	-0.00879702530801296	-0.0026282137259841
71	91.7639999389648	-8.32140254974365	-7.73341274261475	-0.00327756232582033	0.011982130818069	-0.0204853005707264	0.0106834331527352
72	89.8159561157227	-7.67205429077148	-8.05808639526367	0.000618529506027699	0.00581331877037883	-0.00977104809135199	0.00841071270406246
73	90.4653015136719	-8.32140254974365	-7.6684775352478	-0.00132951640989631	-0.00132951640989631	-0.0133424662053585	0.00354059832170606
74	89.8159561157227	-7.67205429077148	-7.21393346786499	-0.00490093370899558	0.00548864435404539	-0.00619963090866804	-3.08191010844894e-05
75	89.1666030883789	-7.99672842025757	-7.21393346786499	0.00126787810586393	0.00711201597005129	-0.0162645354866982	-0.000355493422830477
76	89.1666030883789	-7.34737968444824	-7.47367286682129	-0.00295288790948689	0.0100340843200684	-0.00652430532500148	-0.0026282137259841
77	89.8159561157227	-7.34737968444824	-8.05808639526367	-0.0026282137259841	0.00743668992072344	-0.00490093370899558	0.00516396993771195
78	92.4133453369141	-8.97075176239014	-7.79834747314453	0.00354059832170606	0.00483929552137852	-0.00912170019000769	-0.00100484199356288
79	89.8159561157227	-7.34737968444824	-7.73341274261475	-0.00295288790948689	0.00191722682211548	0.00191722682211548	-0.00295288790948689
80	91.1146545410156	-9.94477462768555	-7.34380340576172	0.00808603875339031	-0.00425158534198999	-0.00295288790948689	-0.00619963090866804
81	91.1146545410156	-7.99672842025757	-7.60354280471802	-3.08191010844894e-05	-0.00619963090866804	0.00321592413820326	-0.0110697457566857
82	88.5172576904297	-7.02270555496216	-7.99315214157104	-0.00457625929266214	-0.00392691092565656	0.0145795252174139	-0.00230353930965066
83	87.8679046630859	-7.34737968444824	-7.79834747314453	-0.00425158534198999	0.00126787810586393	0.0116574559360743	0.00191722682211548
84	91.1146545410156	-7.67205429077148	-8.05808639526367	-0.0026282137259841	-0.0198359526693821	-0.00360223650932312	-0.00230353930965066
85	89.8159561157227	-7.34737968444824	-8.25289154052734	0.00581331877037883	0.00613799272105098	0.000943203864153475	-0.00327756232582033
86	92.4133453369141	-8.32140254974365	-7.6684775352478	0.00354059832170606	-0.00165419070981443	-0.000680167751852423	0.00321592413820326
87	91.7639999389648	-8.97075176239014	-7.6684775352478	0.00126787810586393	0.00126787810586393	0.00613799272105098	0.00289124972186983
88	89.1666030883789	-8.32140254974365	-7.73341274261475	0.00191722682211548	-0.00879702530801296	-0.00132951640989631	-0.00230353930965066
89	90.4653015136719	-8.64607715606689	-7.73341274261475	0.00451462110504508	0.00581331877037883	-0.00847235135734081	0.0022419011220336
90	87.2185592651367	-7.67205429077148	-8.12302207946777	0.00386527273803949	0.00354059832170606	-0.00684897974133492	0.00126787810586393
91	91.1146545410156	-7.99672842025757	-7.73341274261475	-0.000680167751852423	0.0103587592020631	-0.0149658378213644	0.00906006153672934
92	90.4653015136719	-7.34737968444824	-8.18795680999756	0.020423661917448	0.0100340843200684	-0.0100957229733467	0.00613799272105098
93	90.4653015136719	-7.67205429077148	-7.86328220367432	0.00873538758605719	0.00289124972186983	-0.00879702530801296	0.00256657530553639
94	89.1666030883789	-8.32140254974365	-7.14899873733521	0.011982130818069	0.000618529506027699	-0.00912170019000769	-0.0026282137259841
95	90.4653015136719	-9.29542541503906	-7.4087381362915	0.00613799272105098	0.00289124972186983	-0.00457625929266214	0.000293855206109583
96	89.1666030883789	-7.67205429077148	-7.6684775352478	0.0123068047687411	0.00743668992072344	-0.0136671401560307	-0.00230353930965066
97	86.5692138671875	-7.34737968444824	-8.12302207946777	0.00548864435404539	0.00483929552137852	0.00126787810586393	0.0022419011220336
98	91.7639999389648	-7.34737968444824	-7.99315214157104	0.0207483377307653	0.00126787810586393	-0.00197886489331722	-0.0026282137259841
99	91.1146545410156	-8.32140254974365	-7.79834747314453	-0.00619963090866804	0.00159255252219737	-0.00197886489331722	-0.00944637414067984
100	89.8159561157227	-7.34737968444824	-7.79834747314453	-0.00100484199356288	-0.00360223650932312	-0.000680167751852423	-0.00457625929266214
101	93.0626983642578	-8.64607715606689	-7.60354280471802	-0.00717365415766835	-0.0198359526693821	0.00386527273803949	-0.00814767740666866
102	91.7639999389648	-8.32140254974365	-7.79834747314453	-0.0026282137259841	-0.0227580219507217	0.0162028968334198	-0.00619963090866804
103	89.8159561157227	-7.67205429077148	-8.12302207946777	-0.0123684434220195	-0.00619963090866804	0.000943203864153475	-0.00619963090866804
104	90.4653015136719	-8.64607715606689	-7.86328220367432	-0.0152905117720366	-3.08191010844894e-05	-0.00555028254166245	-0.0026282137259841
105	91.1146545410156	-7.99672842025757	-7.47367286682129	-0.00977104809135199	-0.00587495695799589	0.000943203864153475	-0.00490093370899558
106	90.4653015136719	-7.02270555496216	-7.73341274261475	-0.00425158534198999	0.00646266713738441	-0.00392691092565656	0.00548864435404539
107	91.7639999389648	-8.32140254974365	-7.60354280471802	-0.00749832857400179	0.00678734155371785	-0.00360223650932312	0.000293855206109583
108	89.8159561157227	-6.69803094863892	-7.73341274261475	-0.00749832857400179	0.00159255252219737	0.00256657530553639	0.0022419011220336
109	91.1146545410156	-9.29542541503906	-7.60354280471802	-0.0110697457566857	-0.00912170019000769	-0.00977104809135199	-0.00555028254166245
110	91.1146545410156	-8.64607715606689	-7.86328220367432	-0.00360223650932312	0.00386527273803949	-0.0156151866540313	0.00354059832170606
111	90.4653015136719	-7.67205429077148	-7.9282169342041	-0.00652430532500148	0.0171769186854362	-0.0100957229733467	0.00483929552137852
112	89.1666030883789	-7.02270555496216	-7.79834747314453	-0.00944637414067984	0.0168522447347641	-0.0107450718060136	0.0175015944987535
113	90.4653015136719	-7.34737968444824	-7.9282169342041	-0.00619963090866804	0.0106834331527352	-0.00457625929266214	0.0100340843200684
114	90.4653015136719	-6.37335681915283	-7.6684775352478	0.0188002903014421	0.00613799272105098	-0.0120437685400248	-0.0100957229733467
115	90.4653015136719	-7.02270555496216	-7.60354280471802	0.0022419011220336	-3.08191010844894e-05	-0.0146411629393697	-0.00814767740666866
116	92.4133453369141	-8.97075176239014	-7.6684775352478	0.00451462110504508	-0.00230353930965066	0.00613799272105098	-0.00717365415766835
117	90.4653015136719	-8.64607715606689	-7.6684775352478	0.00646266713738441	-3.08191010844894e-05	-0.00100484199356288	-0.00425158534198999
118	89.1666030883789	-6.69803094863892	-7.47367286682129	0.00418994715437293	0.00711201597005129	-0.00555028254166245	0.00256657530553639
119	88.5172576904297	-8.64607715606689	-7.08406400680542	-0.00392691092565656	0.00386527273803949	-0.00490093370899558	-0.00392691092565656
120	91.1146545410156	-7.34737968444824	-7.27886867523193	0.00354059832170606	-0.00132951640989631	-0.00132951640989631	-0.00912170019000769
121	89.8159561157227	-8.32140254974365	-7.34380340576172	0.00256657530553639	-0.0100957229733467	0.00613799272105098	-0.0136671401560307
122	91.1146545410156	-8.32140254974365	-7.73341274261475	-0.00165419070981443	0.00418994715437293	0.013930176384747	-0.0113944197073579
123	91.7639999389648	-8.32140254974365	-7.86328220367432	0.00321592413820326	-0.0172385573387146	0.0178262684494257	-0.00425158534198999
124	90.4653015136719	-8.32140254974365	-7.99315214157104	0.00483929552137852	-0.00717365415766835	-0.00392691092565656	0.0022419011220336
125	91.1146545410156	-7.67205429077148	-8.05808639526367	-0.00197886489331722	-0.00197886489331722	-0.00619963090866804	-0.00392691092565656
126	89.1666030883789	-7.34737968444824	-7.73341274261475	-0.00197886489331722	0.00354059832170606	0.000618529506027699	0.0022419011220336
127	89.1666030883789	-7.67205429077148	-7.6684775352478	0.0022419011220336	-0.000355493422830477	-0.00230353930965066	0.00159255252219737
128	89.8159561157227	-6.69803094863892	-7.79834747314453	0.00613799272105098	-0.000355493422830477	-0.000680167751852423	-0.00132951640989631
129	91.1146545410156	-8.32140254974365	-8.12302207946777	-0.00360223650932312	0.00321592413820326	-0.0117190945893526	-0.000355493422830477
130	90.4653015136719	-7.34737968444824	-8.05808639526367	0.000618529506027699	0.00873538758605719	-0.0104203969240189	0.000618529506027699
131	91.1146545410156	-9.6201000213623	-7.86328220367432	0.00451462110504508	0.00646266713738441	-0.0175632312893867	0.00289124972186983
132	89.1666030883789	-7.02270555496216	-7.9282169342041	-0.00132951640989631	0.0181509424000978	-0.00457625929266214	0.0106834331527352
133	88.5172576904297	-6.69803094863892	-7.9282169342041	0.000293855206109583	0.00808603875339031	-0.00847235135734081	0.00548864435404539
134	88.5172576904297	-6.69803094863892	-7.6684775352478	-0.00327756232582033	0.00743668992072344	-0.00847235135734081	-0.00457625929266214
135	90.4653015136719	-7.02270555496216	-7.9282169342041	-0.00165419070981443	0.00906006153672934	-0.0123684434220195	-0.00587495695799589
136	92.4133453369141	-7.99672842025757	-7.9282169342041	0.000618529506027699	0.01100810803473	-0.0113944197073579	0.00289124972186983
137	90.4653015136719	-6.69803094863892	-7.79834747314453	0.000293855206109583	0.00451462110504508	-0.00132951640989631	0.000943203864153475
138	91.1146545410156	-8.97075176239014	-7.73341274261475	0.00256657530553639	-0.00522560812532902	-0.00684897974133492	-0.00295288790948689
139	89.8159561157227	-8.32140254974365	-7.47367286682129	-0.00295288790948689	-0.00132951640989631	-0.00197886489331722	-0.00295288790948689
140	89.8159561157227	-7.34737968444824	-7.34380340576172	-0.00197886489331722	0.0022419011220336	-0.000680167751852423	-0.00425158534198999
141	87.8679046630859	-7.34737968444824	-7.08406400680542	-0.00457625929266214	-0.00295288790948689	0.0181509424000978	0.000293855206109583
142	91.7639999389648	-7.67205429077148	-7.34380340576172	-0.00100484199356288	0.00418994715437293	0.0136055024340749	-0.00100484199356288
143	90.4653015136719	-7.34737968444824	-8.05808639526367	0.00386527273803949	-0.00652430532500148	0.00970941036939621	-0.00100484199356288
144	91.1146545410156	-7.34737968444824	-7.47367286682129	0.00289124972186983	-0.00847235135734081	0.00321592413820326	0.00646266713738441
145	91.1146545410156	-8.64607715606689	-7.47367286682129	-0.00132951640989631	-0.00197886489331722	-0.00197886489331722	-0.00879702530801296
146	91.1146545410156	-8.64607715606689	-7.21393346786499	-0.00100484199356288	-0.00100484199356288	0.00516396993771195	0.00483929552137852
147	90.4653015136719	-8.32140254974365	-6.82432460784912	-0.00490093370899558	0.000293855206109583	-0.00230353930965066	-3.08191010844894e-05
148	87.2185592651367	-7.02270555496216	-7.53860807418823	-0.00619963090866804	0.000293855206109583	0.00548864435404539	0.00646266713738441
149	91.1146545410156	-7.99672842025757	-7.6684775352478	0.000943203864153475	-0.00392691092565656	-0.0026282137259841	-0.00425158534198999
150	90.4653015136719	-7.34737968444824	-7.79834747314453	-0.00100484199356288	0.0132808275520802	-0.00749832857400179	-0.00230353930965066
151	91.7639999389648	-8.32140254974365	-7.6684775352478	0.00548864435404539	0.0145795252174139	-0.00522560812532902	0.00711201597005129
152	89.8159561157227	-7.67205429077148	-7.60354280471802	-0.00165419070981443	0.0152288740500808	-0.0139918150380254	0.01100810803473
153	89.8159561157227	-7.99672842025757	-7.60354280471802	0.00548864435404539	0.00841071270406246	-0.0143164889886975	0.00516396993771195
154	89.8159561157227	-7.02270555496216	-7.73341274261475	-0.00165419070981443	-0.00132951640989631	-0.0126931173726916	-0.00879702530801296
155	88.5172576904297	-8.32140254974365	-7.9282169342041	-0.00847235135734081	0.00354059832170606	-0.00587495695799589	-3.08191010844894e-05
156	93.0626983642578	-8.32140254974365	-7.86328220367432	0.00386527273803949	0.00613799272105098	-0.0107450718060136	-0.00230353930965066
157	89.8159561157227	-7.02270555496216	-8.18795680999756	-0.00490093370899558	0.00548864435404539	-0.00197886489331722	-0.0026282137259841
158	91.7639999389648	-8.32140254974365	-8.05808639526367	0.00289124972186983	0.0116574559360743	-0.00360223650932312	0.00743668992072344
159	90.4653015136719	-7.99672842025757	-7.73341274261475	0.0022419011220336	0.00354059832170606	-0.00977104809135199	0.00191722682211548
160	91.1146545410156	-8.97075176239014	-7.79834747314453	0.000943203864153475	-0.00847235135734081	0.00776136433705688	-0.00327756232582033
161	90.4653015136719	-8.32140254974365	-7.4087381362915	0.000618529506027699	-0.0100957229733467	0.00354059832170606	0.00159255252219737
162	89.8159561157227	-8.32140254974365	-7.86328220367432	-0.00717365415766835	-0.00490093370899558	0.0165275707840919	-0.00977104809135199
163	90.4653015136719	-7.99672842025757	-8.18795680999756	0.000618529506027699	-0.0126931173726916	0.0106834331527352	-0.00295288790948689
164	89.8159561157227	-7.02270555496216	-8.05808639526367	-0.000355493422830477	-0.00814767740666866	0.00289124972186983	-0.00327756232582033
165	91.7639999389648	-7.67205429077148	-8.25289154052734	-0.00457625929266214	0.00516396993771195	-0.00295288790948689	-0.00295288790948689
166	91.7639999389648	-7.99672842025757	-7.6684775352478	0.00743668992072344	0.00418994715437293	-0.00295288790948689	0.00451462110504508
167	90.4653015136719	-9.6201000213623	-6.95419406890869	0.00191722682211548	-0.0152905117720366	0.00516396993771195	0.00516396993771195
168	89.8159561157227	-7.34737968444824	-7.60354280471802	0.0022419011220336	-0.00944637414067984	-0.00100484199356288	-0.00392691092565656
169	88.5172576904297	-8.32140254974365	-7.4087381362915	-0.00684897974133492	-0.000355493422830477	-0.00749832857400179	-0.00490093370899558
170	89.1666030883789	-7.67205429077148	-7.4087381362915	-0.000355493422830477	0.0123068047687411	-0.0149658378213644	0.00548864435404539
171	91.7639999389648	-8.32140254974365	-7.34380340576172	0.0249691028147936	0.0155535480007529	-0.0117190945893526	0.0158782228827477
172	89.8159561157227	-7.34737968444824	-7.47367286682129	0.00321592413820326	0.0123068047687411	-0.0104203969240189	0.00906006153672934
173	89.8159561157227	-7.34737968444824	-7.14899873733521	0.00321592413820326	0.00548864435404539	-0.0117190945893526	0.00938473641872406
174	89.8159561157227	-8.97075176239014	-7.21393346786499	-0.00490093370899558	-0.00132951640989631	-0.00100484199356288	-0.00814767740666866
175	91.7639999389648	-8.32140254974365	-7.6684775352478	0.0265924744307995	0.0113327819854021	-0.00814767740666866	0.0022419011220336
176	90.4653015136719	-8.64607715606689	-7.6684775352478	-0.0156151866540313	0.00906006153672934	-0.00490093370899558	0.00354059832170606
177	87.8679046630859	-7.67205429077148	-7.73341274261475	0.00581331877037883	0.00581331877037883	0.00516396993771195	-0.00490093370899558
178	91.1146545410156	-8.32140254974365	-7.60354280471802	0.00906006153672934	0.00354059832170606	0.00418994715437293	0.00191722682211548
179	90.4653015136719	-7.34737968444824	-7.6684775352478	-0.00717365415766835	0.00418994715437293	-0.00749832857400179	-0.00295288790948689
180	89.8159561157227	-7.34737968444824	-7.73341274261475	0.0269171483814716	0.00289124972186983	0.00613799272105098	-0.00522560812532902
181	91.1146545410156	-9.29542541503906	-7.79834747314453	-0.0110697457566857	-0.0172385573387146	0.012956153601408	-0.0130177913233638
182	92.4133453369141	-8.97075176239014	-7.9282169342041	0.00483929552137852	-0.00425158534198999	0.00970941036939621	-0.00327756232582033
183	88.5172576904297	-7.02270555496216	-8.12302207946777	0.00906006153672934	-0.00944637414067984	0.0145795252174139	-0.00230353930965066
184	86.5692138671875	-6.69803094863892	-7.99315214157104	-0.0182125810533762	-0.00555028254166245	0.00126787810586393	-0.00197886489331722
185	90.4653015136719	-7.34737968444824	-7.86328220367432	0.0259431265294552	0.00776136433705688	0.00191722682211548	-0.00814767740666866
186	91.1146545410156	-7.67205429077148	-7.79834747314453	-0.00847235135734081	0.00386527273803949	0.00191722682211548	0.000293855206109583
187	90.4653015136719	-8.64607715606689	-7.27886867523193	0.01100810803473	0.00743668992072344	0.0022419011220336	0.00581331877037883
188	90.4653015136719	-8.97075176239014	-8.05808639526367	0.0116574559360743	-0.0100957229733467	-0.00165419070981443	-0.00165419070981443
189	91.7639999389648	-8.32140254974365	-7.86328220367432	-0.0110697457566857	-0.00490093370899558	-0.00749832857400179	-0.00782300252467394
190	90.4653015136719	-7.99672842025757	-7.60354280471802	-3.08191010844894e-05	0.0103587592020631	-0.00684897974133492	0.00191722682211548
191	89.8159561157227	-8.64607715606689	-7.6684775352478	-0.0243813935667276	0.0100340843200684	-0.00847235135734081	0.00808603875339031
192	90.4653015136719	-6.69803094863892	-7.73341274261475	0.0136055024340749	0.0149041991680861	-0.0146411629393697	0.00841071270406246
193	90.4653015136719	-7.34737968444824	-7.9282169342041	0.0223717093467712	0.00483929552137852	-0.00522560812532902	-0.00100484199356288
194	91.1146545410156	-7.34737968444824	-7.9282169342041	-0.000355493422830477	0.00321592413820326	-0.0133424662053585	-0.00944637414067984
195	91.7639999389648	-7.99672842025757	-7.6684775352478	0.000618529506027699	0.0022419011220336	-0.000680167751852423	-0.00847235135734081
196	91.7639999389648	-9.29542541503906	-7.47367286682129	0.000293855206109583	-0.00392691092565656	0.00256657530553639	-3.08191010844894e-05
197	89.8159561157227	-7.02270555496216	-7.60354280471802	-0.00132951640989631	0.00418994715437293	0.000618529506027699	-3.08191010844894e-05
198	89.8159561157227	-8.32140254974365	-7.4087381362915	-0.00425158534198999	0.00776136433705688	0.000618529506027699	0.00711201597005129
199	89.1666030883789	-7.34737968444824	-7.14899873733521	0.000618529506027699	-0.00197886489331722	-0.0100957229733467	-0.00392691092565656
200	89.1666030883789	-7.34737968444824	-7.79834747314453	0.00289124972186983	-0.00295288790948689	0.00516396993771195	-0.00847235135734081
201	90.4653015136719	-8.32140254974365	-7.86328220367432	0.00548864435404539	0.00354059832170606	0.00418994715437293	-0.00555028254166245
202	92.4133453369141	-8.64607715606689	-7.73341274261475	-0.00165419070981443	-0.0143164889886975	0.00873538758605719	-0.00132951640989631
203	89.8159561157227	-8.97075176239014	-7.99315214157104	0.00808603875339031	-0.0230826959013939	0.0123068047687411	-0.00132951640989631
204	89.1666030883789	-7.02270555496216	-7.6684775352478	0.000618529506027699	-0.0175632312893867	-0.00132951640989631	-0.00392691092565656
205	89.1666030883789	-7.34737968444824	-7.47367286682129	-0.00230353930965066	0.00159255252219737	-0.00814767740666866	-0.00230353930965066
206	89.8159561157227	-7.02270555496216	-7.47367286682129	-0.00457625929266214	0.000293855206109583	0.000943203864153475	-0.000355493422830477
207	91.7639999389648	-7.99672842025757	-7.99315214157104	0.000943203864153475	0.00581331877037883	0.00678734155371785	0.00191722682211548
208	90.4653015136719	-7.02270555496216	-8.4476957321167	0.00191722682211548	0.00386527273803949	0.0022419011220336	0.00873538758605719
209	92.4133453369141	-7.99672842025757	-7.9282169342041	0.000618529506027699	-0.00295288790948689	-0.00749832857400179	-0.00132951640989631
210	90.4653015136719	-8.97075176239014	-7.47367286682129	0.00321592413820326	0.00743668992072344	-0.00392691092565656	0.00191722682211548
211	92.4133453369141	-9.29542541503906	-7.6684775352478	0.00386527273803949	0.0116574559360743	-0.0204853005707264	0.0152288740500808
212	89.1666030883789	-7.02270555496216	-7.4087381362915	-0.00555028254166245	0.00970941036939621	-0.00392691092565656	0.00841071270406246
213	86.5692138671875	-7.02270555496216	-7.6684775352478	-0.00977104809135199	0.00581331877037883	0.000943203864153475	0.00906006153672934
214	91.1146545410156	-7.34737968444824	-8.18795680999756	-0.00327756232582033	0.000618529506027699	-0.0175632312893867	0.00451462110504508
215	92.4133453369141	-7.99672842025757	-8.25289154052734	-0.00522560812532902	0.0136055024340749	-0.0110697457566857	-0.00457625929266214
216	91.7639999389648	-8.32140254974365	-7.86328220367432	-0.00295288790948689	0.0116574559360743	-0.00360223650932312	0.00970941036939621
217	89.8159561157227	-7.67205429077148	-7.9282169342041	-0.00360223650932312	0.00126787810586393	0.00191722682211548	0.00418994715437293
218	91.1146545410156	-8.97075176239014	-7.4087381362915	-0.0026282137259841	-0.00587495695799589	-0.00555028254166245	0.00386527273803949
219	89.1666030883789	-8.32140254974365	-7.14899873733521	-0.000355493422830477	0.00159255252219737	-0.00165419070981443	-0.00522560812532902
220	87.8679046630859	-7.34737968444824	-7.79834747314453	-0.00652430532500148	0.00483929552137852	0.00321592413820326	-0.00132951640989631
221	91.7639999389648	-7.99672842025757	-7.34380340576172	0.00159255252219737	-0.00100484199356288	0.00776136433705688	-0.00490093370899558
222	91.1146545410156	-7.99672842025757	-7.60354280471802	-3.08191010844894e-05	-0.00782300252467394	0.00678734155371785	0.00126787810586393
223	89.8159561157227	-7.34737968444824	-7.6684775352478	-0.00392691092565656	-0.0104203969240189	0.00516396993771195	-0.00360223650932312
224	89.1666030883789	-7.34737968444824	-7.4087381362915	0.00256657530553639	-0.00652430532500148	-0.0026282137259841	-0.00230353930965066
225	89.8159561157227	-8.97075176239014	-7.34380340576172	0.000293855206109583	-0.00814767740666866	-0.00782300252467394	-0.00684897974133492
226	90.4653015136719	-7.34737968444824	-7.79834747314453	0.00418994715437293	-0.000680167751852423	0.00386527273803949	0.00289124972186983
227	89.1666030883789	-8.64607715606689	-7.6684775352478	-0.0165892094373703	0.000293855206109583	0.00743668992072344	0.00483929552137852
228	89.1666030883789	-7.67205429077148	-7.73341274261475	-0.00197886489331722	-0.00197886489331722	-0.00392691092565656	0.00159255252219737
229	91.7639999389648	-7.99672842025757	-7.79834747314453	0.000943203864153475	0.00386527273803949	-0.0123684434220195	-0.00457625929266214
230	91.1146545410156	-8.64607715606689	-7.6684775352478	0.0022419011220336	0.0103587592020631	-0.0104203969240189	0.000293855206109583
231	91.7639999389648	-8.32140254974365	-7.47367286682129	0.00613799272105098	0.00906006153672934	-0.0169138833880424	0.0100340843200684
232	89.8159561157227	-7.99672842025757	-7.79834747314453	-0.00197886489331722	0.00711201597005129	-0.0117190945893526	0.0113327819854021
233	89.8159561157227	-7.02270555496216	-8.05808639526367	-0.00230353930965066	0.00970941036939621	-0.0113944197073579	-0.000680167751852423
234	88.5172576904297	-6.69803094863892	-8.12302207946777	-0.00490093370899558	0.00938473641872406	-0.0104203969240189	0.00646266713738441
235	88.5172576904297	-7.34737968444824	-8.05808639526367	-0.00327756232582033	0.00776136433705688	-0.00879702530801296	-0.00132951640989631
236	91.1146545410156	-8.32140254974365	-7.73341274261475	0.0022419011220336	0.00711201597005129	-0.0026282137259841	0.00418994715437293
237	90.4653015136719	-7.34737968444824	-8.12302207946777	0.00159255252219737	0.00613799272105098	-0.0113944197073579	0.00386527273803949
238	91.1146545410156	-7.67205429077148	-7.21393346786499	-0.000680167751852423	0.00159255252219737	-0.00619963090866804	0.000943203864153475
239	91.1146545410156	-9.29542541503906	-7.27886867523193	-0.00457625929266214	-0.00295288790948689	-3.08191010844894e-05	0.00354059832170606
240	90.4653015136719	-7.34737968444824	-8.12302207946777	-0.00944637414067984	-0.00555028254166245	-0.00295288790948689	-0.00522560812532902
241	89.8159561157227	-7.34737968444824	-7.73341274261475	-0.00652430532500148	-0.00197886489331722	0.00938473641872406	-0.00749832857400179
242	88.5172576904297	-6.69803094863892	-7.99315214157104	-0.0230826959013939	-0.0143164889886975	0.00743668992072344	-0.000355493422830477
243	91.1146545410156	-7.34737968444824	-7.9282169342041	-0.0165892094373703	-0.00132951640989631	0.0149041991680861	-0.000680167751852423
244	89.1666030883789	-6.69803094863892	-8.05808639526367	-0.00587495695799589	-0.0117190945893526	0.00743668992072344	-0.0026282137259841
245	89.8159561157227	-6.69803094863892	-7.4087381362915	-0.00977104809135199	0.00321592413820326	-0.00197886489331722	-0.000355493422830477
246	90.4653015136719	-7.67205429077148	-7.79834747314453	-0.00230353930965066	-0.00327756232582033	-0.00327756232582033	0.000618529506027699
247	90.4653015136719	-8.97075176239014	-7.34380340576172	-0.00944637414067984	-0.00944637414067984	0.00321592413820326	0.000943203864153475
248	90.4653015136719	-7.99672842025757	-7.34380340576172	-0.0100957229733467	-0.00197886489331722	0.000293855206109583	0.00678734155371785
249	87.2185592651367	-6.69803094863892	-7.79834747314453	-0.0139918150380254	-0.00425158534198999	-0.00555028254166245	0.00289124972186983
250	91.7639999389648	-8.32140254974365	-7.47367286682129	-0.00717365415766835	0.0149041991680861	-0.0110697457566857	0.00548864435404539
251	92.4133453369141	-7.02270555496216	-7.60354280471802	-0.00782300252467394	0.00548864435404539	-0.0227580219507217	0.00808603875339031
252	89.8159561157227	-7.34737968444824	-8.05808639526367	-0.00684897974133492	0.0181509424000978	-0.0126931173726916	0.00581331877037883
253	89.8159561157227	-7.02270555496216	-7.99315214157104	-0.00587495695799589	0.00483929552137852	-0.00879702530801296	0.00354059832170606
254	91.1146545410156	-7.67205429077148	-8.12302207946777	-0.0026282137259841	0.000943203864153475	-0.00912170019000769	-0.00197886489331722
255	89.1666030883789	-6.69803094863892	-8.05808639526367	0.000943203864153475	0.00418994715437293	-0.00555028254166245	-0.00717365415766835
256	88.5172576904297	-7.99672842025757	-7.34380340576172	-0.0143164889886975	0.00321592413820326	-0.0126931173726916	0.00321592413820326
257	91.1146545410156	-7.34737968444824	-7.47367286682129	-0.00555028254166245	0.00776136433705688	-0.00165419070981443	-0.00132951640989631
258	91.1146545410156	-7.67205429077148	-7.73341274261475	-0.00749832857400179	0.00354059832170606	-0.00587495695799589	-0.00100484199356288
259	91.1146545410156	-7.34737968444824	-8.05808639526367	-0.00132951640989631	0.000293855206109583	-0.00522560812532902	-0.00360223650932312
260	90.4653015136719	-6.37335681915283	-8.12302207946777	-0.000355493422830477	-0.00522560812532902	-0.00132951640989631	-0.0107450718060136
261	92.4133453369141	-8.97075176239014	-7.86328220367432	-0.00295288790948689	-0.00944637414067984	0.0175015944987535	-0.00814767740666866
262	89.8159561157227	-7.02270555496216	-7.6684775352478	-0.0104203969240189	-0.0130177913233638	0.00938473641872406	-0.00230353930965066
263	89.8159561157227	-7.02270555496216	-7.79834747314453	-0.0113944197073579	-0.00912170019000769	0.0158782228827477	0.000943203864153475
264	89.8159561157227	-7.02270555496216	-7.27886867523193	-0.00814767740666866	-0.000355493422830477	-0.00132951640989631	-0.0104203969240189
265	90.4653015136719	-7.99672842025757	-7.47367286682129	-0.00392691092565656	0.000618529506027699	0.000943203864153475	-0.00392691092565656
266	90.4653015136719	-7.02270555496216	-7.86328220367432	-0.000680167751852423	-0.000355493422830477	0.00418994715437293	-0.00295288790948689
267	89.1666030883789	-6.04868268966675	-7.86328220367432	-0.00230353930965066	-0.00425158534198999	0.00418994715437293	0.00451462110504508
268	91.1146545410156	-8.97075176239014	-7.47367286682129	-0.00165419070981443	-0.0123684434220195	0.00613799272105098	-0.00295288790948689
269	90.4653015136719	-7.99672842025757	-7.4087381362915	-0.00230353930965066	-0.0100957229733467	0.000618529506027699	-0.00360223650932312
270	89.8159561157227	-7.67205429077148	-7.4087381362915	-0.00684897974133492	0.0113327819854021	-0.00912170019000769	0.00321592413820326
271	90.4653015136719	-7.99672842025757	-7.14899873733521	-0.00425158534198999	0.0132808275520802	-0.0208099745213985	0.00906006153672934
272	91.1146545410156	-6.69803094863892	-8.05808639526367	-0.000355493422830477	0.0162028968334198	-0.00814767740666866	0.0106834331527352
273	91.7639999389648	-6.69803094863892	-8.25289154052734	0.000293855206109583	0.01100810803473	-0.00717365415766835	0.00841071270406246
274	91.1146545410156	-7.99672842025757	-7.73341274261475	-0.000355493422830477	-0.000680167751852423	-0.00977104809135199	-0.00619963090866804
275	91.1146545410156	-8.97075176239014	-7.60354280471802	0.00191722682211548	0.0022419011220336	-0.0133424662053585	-0.00555028254166245
276	90.4653015136719	-7.02270555496216	-7.79834747314453	0.000943203864153475	-0.00197886489331722	-0.00230353930965066	0.00418994715437293
277	90.4653015136719	-8.32140254974365	-7.4087381362915	-0.00392691092565656	0.00581331877037883	-0.00230353930965066	0.00159255252219737
278	87.2185592651367	-6.69803094863892	-8.12302207946777	-0.00717365415766835	-0.00100484199356288	0.00191722682211548	-0.0026282137259841
279	91.7639999389648	-7.67205429077148	-7.99315214157104	0.00159255252219737	-0.000355493422830477	-0.00717365415766835	-0.00132951640989631
280	90.4653015136719	-7.67205429077148	-7.79834747314453	0.00126787810586393	-0.00847235135734081	-0.00782300252467394	-0.00749832857400179
281	91.7639999389648	-7.67205429077148	-7.53860807418823	-0.000680167751852423	-0.0133424662053585	0.00256657530553639	-0.00749832857400179
282	89.8159561157227	-7.67205429077148	-7.60354280471802	-0.00717365415766835	-0.0159398596733809	0.0188002903014421	-0.00749832857400179
283	91.1146545410156	-7.67205429077148	-7.34380340576172	-0.000355493422830477	-0.0100957229733467	0.0165275707840919	0.00159255252219737
284	89.1666030883789	-6.37335681915283	-7.53860807418823	-0.00360223650932312	-0.0100957229733467	0.0022419011220336	-0.0026282137259841
285	87.8679046630859	-6.37335681915283	-8.05808639526367	-0.00684897974133492	0.00516396993771195	-0.00100484199356288	0.00354059832170606
286	92.4133453369141	-7.99672842025757	-7.86328220367432	0.00191722682211548	0.000943203864153475	0.000943203864153475	0.0022419011220336
287	90.4653015136719	-7.34737968444824	-7.9282169342041	-0.000355493422830477	0.00256657530553639	0.00321592413820326	-0.000680167751852423
288	90.4653015136719	-6.69803094863892	-8.12302207946777	-0.00814767740666866	-0.0026282137259841	-0.00100484199356288	-0.00197886489331722
289	91.1146545410156	-7.99672842025757	-7.34380340576172	0.00126787810586393	-0.00165419070981443	0.00386527273803949	-0.00392691092565656
290	91.7639999389648	-8.32140254974365	-7.27886867523193	-0.0026282137259841	-3.08191010844894e-05	-0.0139918150380254	0.00418994715437293
291	89.8159561157227	-6.69803094863892	-7.60354280471802	-0.00132951640989631	0.00191722682211548	-0.0133424662053585	0.00581331877037883
292	88.5172576904297	-8.32140254974365	-7.53860807418823	-0.0133424662053585	0.0136055024340749	-0.00652430532500148	0.0162028968334198
293	90.4653015136719	-7.67205429077148	-7.6684775352478	0.00191722682211548	0.00970941036939621	-0.00717365415766835	0.00256657530553639
294	91.1146545410156	-7.99672842025757	-7.21393346786499	0.00126787810586393	0.00873538758605719	-0.00457625929266214	-0.00425158534198999
295	91.1146545410156	-7.67205429077148	-7.53860807418823	0.00191722682211548	0.01100810803473	-0.0133424662053585	-0.0026282137259841
296	89.8159561157227	-6.37335681915283	-7.21393346786499	0.000943203864153475	0.00646266713738441	-0.00327756232582033	-0.0026282137259841
297	90.4653015136719	-7.67205429077148	-7.34380340576172	-0.00457625929266214	0.00386527273803949	-0.00295288790948689	0.0022419011220336
298	91.7639999389648	-7.99672842025757	-7.6684775352478	0.0022419011220336	-0.00100484199356288	-0.00912170019000769	0.000943203864153475
299	88.5172576904297	-6.69803094863892	-7.86328220367432	-0.000680167751852423	-0.000680167751852423	-0.00749832857400179	0.000293855206109583
300	89.1666030883789	-7.02270555496216	-7.86328220367432	-0.00360223650932312	0.000293855206109583	-0.00197886489331722	-0.00684897974133492
301	90.4653015136719	-7.67205429077148	-7.6684775352478	0.000293855206109583	-0.00522560812532902	0.0100340843200684	-0.00912170019000769
302	89.1666030883789	-6.69803094863892	-7.79834747314453	-0.00555028254166245	-0.00295288790948689	0.00743668992072344	-0.00425158534198999
303	89.8159561157227	-6.69803094863892	-7.4087381362915	0.000943203864153475	-0.0188619289547205	0.00191722682211548	-0.00100484199356288
304	89.8159561157227	-7.02270555496216	-7.79834747314453	0.000618529506027699	-0.021459324285388	0.0100340843200684	-0.00879702530801296
305	89.1666030883789	-7.67205429077148	-8.18795680999756	0.000618529506027699	0.00289124972186983	-0.0156151866540313	-0.0026282137259841
306	91.7639999389648	-7.02270555496216	-8.05808639526367	0.0022419011220336	-0.00230353930965066	-0.00165419070981443	0.00126787810586393
307	88.5172576904297	-7.67205429077148	-7.73341274261475	-0.00619963090866804	0.00581331877037883	0.00581331877037883	0.00873538758605719
308	89.1666030883789	-6.69803094863892	-7.86328220367432	-0.00132951640989631	-0.0130177913233638	0.000943203864153475	-0.00100484199356288
309	93.0626983642578	-7.99672842025757	-7.47367286682129	0.0100340843200684	-0.00717365415766835	-0.00490093370899558	-0.000355493422830477
310	91.1146545410156	-7.34737968444824	-7.53860807418823	0.00386527273803949	0.00711201597005129	-0.0133424662053585	-0.00165419070981443
311	89.1666030883789	-7.67205429077148	-7.99315214157104	0.0252937767654657	0.00938473641872406	-0.00197886489331722	0.0136055024340749
312	91.7639999389648	-8.64607715606689	-7.79834747314453	0.0145795252174139	0.00581331877037883	0.00126787810586393	0.013930176384747
313	91.1146545410156	-7.67205429077148	-7.79834747314453	0.000618529506027699	0.00678734155371785	-0.0175632312893867	-0.0026282137259841
314	89.1666030883789	-7.67205429077148	-7.6684775352478	0.00938473641872406	0.00191722682211548	-0.00522560812532902	-0.00230353930965066
315	90.4653015136719	-7.34737968444824	-7.53860807418823	0.0152288740500808	0.00873538758605719	-0.00879702530801296	-0.00814767740666866
316	88.5172576904297	-6.04868268966675	-7.9282169342041	0.01100810803473	0.00483929552137852	-0.00490093370899558	0.00159255252219737
317	90.4653015136719	-6.69803094863892	-8.18795680999756	0.00776136433705688	-0.00230353930965066	-0.000355493422830477	0.00938473641872406
318	91.7639999389648	-7.67205429077148	-7.79834747314453	0.00970941036939621	-0.000355493422830477	0.00418994715437293	-0.0026282137259841
319	89.8159561157227	-7.67205429077148	-8.12302207946777	0.013930176384747	0.000293855206109583	0.00451462110504508	-0.00684897974133492
320	89.8159561157227	-6.69803094863892	-7.79834747314453	0.0181509424000978	-0.000680167751852423	-0.00912170019000769	-0.00749832857400179
321	88.5172576904297	-7.02270555496216	-7.6684775352478	-0.00230353930965066	0.000943203864153475	0.00646266713738441	-0.00814767740666866
322	87.8679046630859	-6.04868268966675	-7.6684775352478	0.00483929552137852	-0.00295288790948689	0.00938473641872406	0.00516396993771195
323	89.8159561157227	-6.69803094863892	-7.73341274261475	0.0022419011220336	0.01100810803473	0.00418994715437293	-0.00555028254166245
324	90.4653015136719	-6.37335681915283	-8.05808639526367	0.01100810803473	-0.00392691092565656	0.000618529506027699	-0.0100957229733467
325	89.1666030883789	-6.37335681915283	-7.73341274261475	0.0149041991680861	0.0106834331527352	-0.000680167751852423	0.000618529506027699
326	92.4133453369141	-9.29542541503906	-7.73341274261475	0.00516396993771195	-0.00847235135734081	-0.00392691092565656	-0.00100484199356288
327	91.7639999389648	-7.99672842025757	-7.47367286682129	0.00418994715437293	-0.00165419070981443	0.00776136433705688	0.00191722682211548
328	87.8679046630859	-7.02270555496216	-7.53860807418823	0.0022419011220336	-0.00425158534198999	0.00418994715437293	-0.00132951640989631
329	89.8159561157227	-7.67205429077148	-7.53860807418823	-0.00327756232582033	-3.08191010844894e-05	-0.0026282137259841	-0.00392691092565656
330	91.7639999389648	-7.34737968444824	-7.9282169342041	0.011982130818069	0.00678734155371785	-0.0110697457566857	-0.00165419070981443
331	90.4653015136719	-6.69803094863892	-8.25289154052734	0.00548864435404539	0.011982130818069	-0.0136671401560307	0.0171769186854362
332	92.4133453369141	-7.67205429077148	-7.73341274261475	0.0100340843200684	0.0106834331527352	-0.0133424662053585	0.0100340843200684
333	91.7639999389648	-8.32140254974365	-7.60354280471802	0.00354059832170606	0.000943203864153475	-0.00457625929266214	0.00191722682211548
334	91.7639999389648	-8.32140254974365	-7.27886867523193	-0.00197886489331722	0.00711201597005129	-0.00392691092565656	-0.00457625929266214
335	90.4653015136719	-7.67205429077148	-7.14899873733521	0.000943203864153475	0.0136055024340749	-0.0117190945893526	0.00354059832170606
336	87.8679046630859	-6.37335681915283	-7.73341274261475	-0.0100957229733467	0.00646266713738441	-0.00295288790948689	0.00289124972186983
337	91.7639999389648	-7.34737968444824	-7.79834747314453	0.000293855206109583	0.00386527273803949	-0.00100484199356288	0.000618529506027699
338	91.7639999389648	-7.67205429077148	-7.73341274261475	-3.08191010844894e-05	-0.000680167751852423	-0.00847235135734081	0.00191722682211548
339	89.8159561157227	-6.37335681915283	-7.86328220367432	-0.0026282137259841	0.00418994715437293	-0.000355493422830477	-0.00132951640989631
340	89.8159561157227	-6.69803094863892	-7.47367286682129	-0.00132951640989631	-0.00587495695799589	-0.00749832857400179	-0.00360223650932312
341	91.7639999389648	-8.64607715606689	-7.27886867523193	-0.00425158534198999	-0.023407369852066	0.00808603875339031	-0.0110697457566857
342	89.1666030883789	-6.37335681915283	-7.6684775352478	0.00354059832170606	-0.00360223650932312	0.0126314787194133	0.0022419011220336
343	86.5692138671875	-6.69803094863892	-7.86328220367432	-0.00944637414067984	-0.000355493422830477	0.00126787810586393	-0.00360223650932312
344	90.4653015136719	-6.69803094863892	-8.05808639526367	-0.0026282137259841	-0.0133424662053585	0.00256657530553639	-0.00587495695799589
345	89.1666030883789	-6.37335681915283	-8.05808639526367	0.00386527273803949	-0.000355493422830477	-0.00425158534198999	-0.0026282137259841
346	90.4653015136719	-6.69803094863892	-8.12302207946777	-0.00197886489331722	0.00483929552137852	-0.00684897974133492	0.00906006153672934
347	91.1146545410156	-7.99672842025757	-7.53860807418823	0.000618529506027699	-0.00295288790948689	0.00711201597005129	0.00191722682211548
348	89.1666030883789	-7.67205429077148	-7.73341274261475	0.00159255252219737	-0.00684897974133492	-0.00327756232582033	0.00548864435404539
349	93.0626983642578	-8.32140254974365	-7.53860807418823	-0.00230353930965066	-0.00230353930965066	-0.00165419070981443	-0.00717365415766835
350	90.4653015136719	-7.67205429077148	-7.6684775352478	-0.00100484199356288	0.0022419011220336	-0.00814767740666866	-0.00457625929266214
351	87.8679046630859	-6.69803094863892	-7.99315214157104	-0.00522560812532902	0.0149041991680861	-0.0169138833880424	0.00581331877037883
352	91.7639999389648	-7.67205429077148	-7.73341274261475	-0.000680167751852423	0.0116574559360743	-0.0126931173726916	0.00386527273803949
353	91.7639999389648	-7.34737968444824	-7.86328220367432	0.000943203864153475	0.00841071270406246	-0.00977104809135199	0.00483929552137852
354	91.7639999389648	-7.67205429077148	-7.4087381362915	-3.08191010844894e-05	0.00743668992072344	0.00126787810586393	-0.000355493422830477
355	91.7639999389648	-8.32140254974365	-7.6684775352478	0.00386527273803949	-0.0026282137259841	-0.00684897974133492	-0.00652430532500148
356	89.8159561157227	-7.02270555496216	-8.05808639526367	0.00126787810586393	0.00646266713738441	-0.00944637414067984	-0.00912170019000769
357	91.7639999389648	-7.67205429077148	-7.99315214157104	0.000943203864153475	0.00191722682211548	-0.000355493422830477	0.00646266713738441
358	89.8159561157227	-7.67205429077148	-7.73341274261475	-0.00944637414067984	0.00159255252219737	-0.00944637414067984	-0.00652430532500148
359	90.4653015136719	-6.37335681915283	-7.9282169342041	-0.00425158534198999	-0.00197886489331722	-0.00327756232582033	-0.0126931173726916
360	90.4653015136719	-6.69803094863892	-7.73341274261475	0.00289124972186983	0.0022419011220336	-0.00197886489331722	-0.00619963090866804
361	92.4133453369141	-7.67205429077148	-7.79834747314453	-0.00230353930965066	-0.00717365415766835	0.00841071270406246	-0.000680167751852423
362	89.8159561157227	-6.37335681915283	-8.05808639526367	-0.000680167751852423	-0.0120437685400248	0.0136055024340749	-0.000355493422830477
363	90.4653015136719	-7.99672842025757	-8.05808639526367	0.00126787810586393	-0.0120437685400248	0.0126314787194133	-0.000680167751852423
364	90.4653015136719	-7.02270555496216	-7.9282169342041	-0.000680167751852423	-0.00879702530801296	-0.00230353930965066	-0.00814767740666866
365	88.5172576904297	-6.04868268966675	-8.05808639526367	-0.00295288790948689	-0.00684897974133492	-0.00684897974133492	0.00126787810586393
366	90.4653015136719	-7.34737968444824	-7.6684775352478	-0.00522560812532902	0.00970941036939621	-0.0026282137259841	0.0022419011220336
367	92.4133453369141	-7.67205429077148	-7.53860807418823	0.000943203864153475	-0.00327756232582033	0.0100340843200684	0.00548864435404539
368	89.8159561157227	-6.04868268966675	-8.12302207946777	0.00191722682211548	0.000618529506027699	-0.00749832857400179	-0.00490093370899558
369	91.7639999389648	-7.99672842025757	-7.73341274261475	-0.00457625929266214	-0.0113944197073579	-0.00295288790948689	-0.00230353930965066
370	91.7639999389648	-8.64607715606689	-7.79834747314453	0.00289124972186983	-0.00327756232582033	-0.00944637414067984	0.00289124972186983
371	89.8159561157227	-7.34737968444824	-8.05808639526367	-0.00132951640989631	0.0155535480007529	-0.0136671401560307	0.0123068047687411
372	91.1146545410156	-7.99672842025757	-7.6684775352478	-0.00165419070981443	0.00808603875339031	-0.0165892094373703	0.00678734155371785
373	89.8159561157227	-8.32140254974365	-7.53860807418823	-0.00587495695799589	0.00776136433705688	-0.00749832857400179	0.00776136433705688
374	91.7639999389648	-7.67205429077148	-7.47367286682129	-0.00100484199356288	0.00743668992072344	-0.0133424662053585	-0.00100484199356288
375	91.7639999389648	-7.99672842025757	-7.79834747314453	0.00256657530553639	0.000293855206109583	-0.0185372550040483	0.000293855206109583
376	91.1146545410156	-6.69803094863892	-7.86328220367432	0.00354059832170606	0.00711201597005129	-0.00522560812532902	0.00516396993771195
377	91.7639999389648	-7.99672842025757	-7.79834747314453	0.000618529506027699	0.0022419011220336	0.00321592413820326	-0.00360223650932312
378	91.7639999389648	-9.29542541503906	-7.4087381362915	0.00159255252219737	-0.00749832857400179	-0.00879702530801296	0.0022419011220336
379	90.4653015136719	-7.02270555496216	-7.4087381362915	-0.00197886489331722	0.00256657530553639	-0.00230353930965066	-0.00295288790948689
380	87.8679046630859	-7.34737968444824	-6.95419406890869	0.00126787810586393	-0.00132951640989631	0.00451462110504508	-0.00360223650932312
381	91.7639999389648	-8.32140254974365	-7.73341274261475	-0.00392691092565656	-0.00295288790948689	-0.00392691092565656	-0.00425158534198999
382	90.4653015136719	-7.02270555496216	-8.18795680999756	-0.000355493422830477	0.00126787810586393	0.0236704051494598	-0.00490093370899558
383	90.4653015136719	-7.34737968444824	-8.25289154052734	0.00386527273803949	-0.00327756232582033	0.00646266713738441	-0.00197886489331722
384	91.1146545410156	-7.34737968444824	-7.99315214157104	-0.00327756232582033	-0.00490093370899558	0.00970941036939621	-0.00165419070981443
385	89.8159561157227	-7.99672842025757	-7.99315214157104	0.00516396993771195	-0.00132951640989631	-0.00717365415766835	-0.00587495695799589
386	91.7639999389648	-6.69803094863892	-7.4087381362915	0.00678734155371785	0.00451462110504508	0.000943203864153475	0.00386527273803949
387	91.7639999389648	-8.64607715606689	-7.21393346786499	-3.08191010844894e-05	0.000293855206109583	0.000943203864153475	0.0106834331527352
388	88.5172576904297	-7.02270555496216	-7.86328220367432	-3.08191010844894e-05	-0.00425158534198999	0.00613799272105098	0.00808603875339031
389	91.7639999389648	-8.32140254974365	-7.47367286682129	-0.00295288790948689	-0.00360223650932312	-0.00587495695799589	-0.00230353930965066
390	91.7639999389648	-8.32140254974365	-7.79834747314453	-0.00132951640989631	0.00711201597005129	-0.0169138833880424	0.00613799272105098
391	89.8159561157227	-7.02270555496216	-7.73341274261475	0.0158782228827477	0.0149041991680861	-0.0188619289547205	0.020423661917448
392	90.4653015136719	-8.97075176239014	-7.34380340576172	0.00743668992072344	0.00256657530553639	-0.00814767740666866	0.00483929552137852
393	92.4133453369141	-9.29542541503906	-7.27886867523193	0.00841071270406246	0.00873538758605719	0.00159255252219737	0.0106834331527352
394	91.7639999389648	-7.67205429077148	-7.21393346786499	0.00613799272105098	0.00191722682211548	-0.00555028254166245	0.000293855206109583
395	89.1666030883789	-7.99672842025757	-7.47367286682129	0.00548864435404539	0.00841071270406246	-0.00197886489331722	0.00321592413820326
396	90.4653015136719	-7.34737968444824	-7.9282169342041	0.00841071270406246	0.0116574559360743	-0.00392691092565656	0.00126787810586393
397	91.7639999389648	-7.34737968444824	-7.99315214157104	0.0100340843200684	-3.08191010844894e-05	0.00483929552137852	-3.08191010844894e-05
398	90.4653015136719	-7.99672842025757	-7.6684775352478	0.0145795252174139	0.00191722682211548	-0.00295288790948689	0.00418994715437293
399	90.4653015136719	-7.99672842025757	-7.79834747314453	0.00743668992072344	-0.00230353930965066	-0.0117190945893526	-0.00490093370899558
400	90.4653015136719	-8.64607715606689	-7.47367286682129	0.0113327819854021	-0.0123684434220195	0.000618529506027699	-0.00392691092565656
401	91.7639999389648	-8.32140254974365	-7.60354280471802	0.0106834331527352	0.000618529506027699	0.0106834331527352	-0.00425158534198999
402	87.8679046630859	-7.34737968444824	-7.86328220367432	0.00289124972186983	-3.08191010844894e-05	0.011982130818069	-0.0026282137259841
403	88.5172576904297	-7.02270555496216	-7.86328220367432	0.00451462110504508	0.00418994715437293	0.00321592413820326	0.00191722682211548
404	90.4653015136719	-7.34737968444824	-7.73341274261475	0.0100340843200684	-0.00782300252467394	0.00126787810586393	-0.00425158534198999
405	89.1666030883789	-7.02270555496216	-7.9282169342041	0.00711201597005129	0.00581331877037883	-0.00230353930965066	0.00321592413820326
406	90.4653015136719	-7.99672842025757	-7.27886867523193	0.00841071270406246	-0.0026282137259841	-0.00132951640989631	0.00808603875339031
407	91.7639999389648	-9.6201000213623	-6.95419406890869	0.00808603875339031	-0.00944637414067984	0.000293855206109583	0.000618529506027699
408	89.1666030883789	-7.34737968444824	-7.86328220367432	0.0103587592020631	-0.00490093370899558	0.000618529506027699	0.000293855206109583
409	89.1666030883789	-8.32140254974365	-7.60354280471802	0.0022419011220336	0.00321592413820326	-0.00230353930965066	-0.000355493422830477
410	90.4653015136719	-8.32140254974365	-7.6684775352478	0.00516396993771195	0.00906006153672934	-0.0139918150380254	0.00873538758605719
411	90.4653015136719	-7.67205429077148	-7.73341274261475	0.00938473641872406	0.0106834331527352	-0.0240567177534103	-0.00132951640989631
412	90.4653015136719	-8.97075176239014	-7.60354280471802	0.00743668992072344	0.0106834331527352	-0.00457625929266214	0.0022419011220336
413	93.0626983642578	-8.97075176239014	-7.47367286682129	0.00873538758605719	0.00126787810586393	-0.00912170019000769	0.0106834331527352
414	91.7639999389648	-8.97075176239014	-7.60354280471802	0.00483929552137852	0.00159255252219737	-0.00490093370899558	-0.0100957229733467
415	91.1146545410156	-8.64607715606689	-7.86328220367432	0.00159255252219737	0.00646266713738441	-0.00684897974133492	-0.00360223650932312
416	88.5172576904297	-7.67205429077148	-8.12302207946777	0.00483929552137852	0.00711201597005129	-0.00295288790948689	0.00646266713738441
417	89.8159561157227	-7.99672842025757	-8.05808639526367	0.000943203864153475	0.00483929552137852	-0.00100484199356288	0.00906006153672934
418	90.4653015136719	-8.32140254974365	-7.47367286682129	0.00808603875339031	0.00711201597005129	-0.00522560812532902	-3.08191010844894e-05
419	91.7639999389648	-7.34737968444824	-7.86328220367432	0.00159255252219737	0.00386527273803949	-0.00457625929266214	-0.00717365415766835
420	90.4653015136719	-7.02270555496216	-7.14899873733521	-0.0104203969240189	-0.00457625929266214	0.00386527273803949	-0.00197886489331722
421	91.7639999389648	-9.29542541503906	-7.6684775352478	-0.0113944197073579	-0.00327756232582033	0.013930176384747	-0.00457625929266214
422	90.4653015136719	-7.34737968444824	-7.79834747314453	-0.0104203969240189	-0.0113944197073579	0.00711201597005129	0.0022419011220336
423	89.1666030883789	-7.02270555496216	-7.79834747314453	-0.0100957229733467	-0.0227580219507217	0.00841071270406246	0.00191722682211548
424	86.5692138671875	-7.67205429077148	-7.79834747314453	-0.017887907102704	-0.00490093370899558	-0.00132951640989631	-0.00100484199356288
425	91.1146545410156	-7.67205429077148	-7.99315214157104	-0.00944637414067984	-3.08191010844894e-05	-0.00490093370899558	-3.08191010844894e-05
426	90.4653015136719	-7.67205429077148	-7.73341274261475	-0.00879702530801296	-0.00327756232582033	-0.00555028254166245	0.00386527273803949
427	91.1146545410156	-8.32140254974365	-7.27886867523193	-0.00782300252467394	-0.000355493422830477	0.000618529506027699	0.0132808275520802
428	90.4653015136719	-7.99672842025757	-7.9282169342041	-0.00879702530801296	-0.00522560812532902	0.00548864435404539	-0.000680167751852423
429	91.7639999389648	-9.29542541503906	-7.53860807418823	-0.000355493422830477	-0.00587495695799589	-0.00197886489331722	0.00354059832170606
430	93.0626983642578	-8.64607715606689	-7.47367286682129	-0.00295288790948689	0.00970941036939621	-0.017887907102704	-0.0026282137259841
431	87.2185592651367	-7.34737968444824	-7.73341274261475	-0.00490093370899558	0.0142548503354192	-0.00879702530801296	0.0136055024340749
432	90.4653015136719	-7.99672842025757	-7.47367286682129	-0.0139918150380254	0.0113327819854021	-0.000680167751852423	0.0181509424000978
433	93.0626983642578	-8.64607715606689	-7.01912927627563	-0.000680167751852423	0.00970941036939621	-0.0123684434220195	-0.00100484199356288
434	91.7639999389648	-7.99672842025757	-7.27886867523193	0.000618529506027699	0.00191722682211548	-0.0100957229733467	-0.00327756232582033
435	89.8159561157227	-7.67205429077148	-7.73341274261475	-0.00392691092565656	0.00516396993771195	-0.0104203969240189	-0.00360223650932312
436	90.4653015136719	-8.64607715606689	-7.79834747314453	-0.00360223650932312	-0.00197886489331722	-0.00944637414067984	0.00776136433705688
437	91.1146545410156	-8.32140254974365	-7.60354280471802	-0.00425158534198999	0.00483929552137852	-0.000355493422830477	-0.00555028254166245
438	88.5172576904297	-7.34737968444824	-7.53860807418823	-0.0100957229733467	0.00776136433705688	-0.00100484199356288	0.00354059832170606
439	91.1146545410156	-7.99672842025757	-7.60354280471802	-0.00652430532500148	-0.00490093370899558	-0.0143164889886975	-0.0126931173726916
440	89.1666030883789	-7.34737968444824	-7.34380340576172	-0.000355493422830477	-0.00230353930965066	0.00321592413820326	-0.0159398596733809
441	92.4133453369141	-7.99672842025757	-7.9282169342041	-0.00165419070981443	-0.000355493422830477	0.00906006153672934	-0.0117190945893526
442	91.1146545410156	-7.02270555496216	-7.86328220367432	-0.00749832857400179	0.00613799272105098	0.00906006153672934	-0.00555028254166245
443	89.1666030883789	-7.67205429077148	-7.79834747314453	-0.00360223650932312	-0.0188619289547205	0.0142548503354192	-0.00165419070981443
444	89.8159561157227	-7.67205429077148	-7.86328220367432	-0.00587495695799589	-0.00360223650932312	0.00159255252219737	-0.000680167751852423
445	88.5172576904297	-6.69803094863892	-8.05808639526367	-0.00295288790948689	-0.00944637414067984	-0.00392691092565656	-0.00100484199356288
446	87.8679046630859	-6.69803094863892	-7.73341274261475	-0.000680167751852423	-0.000680167751852423	0.000943203864153475	-0.00230353930965066
447	91.1146545410156	-7.99672842025757	-7.47367286682129	-0.000355493422830477	-0.000355493422830477	0.00938473641872406	0.00321592413820326
448	90.4653015136719	-7.34737968444824	-8.38276100158691	-0.000680167751852423	0.00418994715437293	-0.000680167751852423	0.00483929552137852
449	90.4653015136719	-7.67205429077148	-7.60354280471802	0.00483929552137852	0.00418994715437293	-0.00684897974133492	0.00159255252219737
450	91.7639999389648	-9.29542541503906	-7.53860807418823	0.000943203864153475	0.0022419011220336	-0.0172385573387146	0.000618529506027699
451	90.4653015136719	-7.34737968444824	-7.73341274261475	-0.0104203969240189	0.012956153601408	-0.0139918150380254	0.00646266713738441
452	89.8159561157227	-7.67205429077148	-7.4087381362915	-0.00684897974133492	0.0126314787194133	-0.00360223650932312	0.0145795252174139
453	89.1666030883789	-8.32140254974365	-7.27886867523193	0.0022419011220336	0.00678734155371785	-0.0100957229733467	0.000618529506027699
454	92.4133453369141	-7.99672842025757	-7.6684775352478	-0.00684897974133492	0.00191722682211548	-0.0126931173726916	0.00126787810586393
455	89.8159561157227	-6.69803094863892	-7.86328220367432	0.0145795252174139	0.00483929552137852	-0.0026282137259841	-0.00392691092565656
456	89.8159561157227	-6.69803094863892	-7.79834747314453	-0.0172385573387146	0.00970941036939621	-0.0100957229733467	0.00289124972186983
457	91.1146545410156	-8.32140254974365	-7.4087381362915	0.0197743140161037	-0.00165419070981443	-0.00522560812532902	0.00191722682211548
458	89.8159561157227	-7.99672842025757	-7.4087381362915	-0.00457625929266214	0.000293855206109583	0.00126787810586393	-0.00100484199356288
459	91.7639999389648	-7.99672842025757	-7.21393346786499	-0.00132951640989631	-0.00230353930965066	-0.00684897974133492	-0.00360223650932312
460	86.5692138671875	-6.69803094863892	-7.34380340576172	0.00516396993771195	-0.00165419070981443	0.00289124972186983	-0.0120437685400248
461	91.1146545410156	-7.67205429077148	-7.73341274261475	-0.0136671401560307	-0.00555028254166245	0.00906006153672934	-0.00619963090866804
462	89.8159561157227	-6.37335681915283	-7.9282169342041	0.0136055024340749	-0.0146411629393697	0.00938473641872406	-0.00684897974133492
463	89.8159561157227	-6.69803094863892	-8.05808639526367	-3.08191010844894e-05	-0.028926832601428	0.013930176384747	0.00354059832170606
464	89.8159561157227	-7.02270555496216	-7.6684775352478	-0.00749832857400179	-0.00555028254166245	-0.000355493422830477	-0.00425158534198999
465	90.4653015136719	-7.99672842025757	-7.73341274261475	0.0168522447347641	-0.0113944197073579	-0.00977104809135199	-0.00652430532500148
466	90.4653015136719	-6.69803094863892	-7.34380340576172	-0.0139918150380254	-3.08191010844894e-05	0.00548864435404539	-0.00360223650932312
467	88.5172576904297	-7.67205429077148	-7.27886867523193	0.011982130818069	0.000293855206109583	0.00970941036939621	0.00191722682211548
468	90.4653015136719	-6.69803094863892	-7.9282169342041	-0.00295288790948689	0.000618529506027699	-0.00230353930965066	-0.0026282137259841
469	91.1146545410156	-7.34737968444824	-7.6684775352478	-0.0152905117720366	-0.00230353930965066	0.000293855206109583	-0.0136671401560307
470	91.1146545410156	-7.34737968444824	-7.73341274261475	-0.00944637414067984	0.01100810803473	-0.00879702530801296	-0.00587495695799589
471	90.4653015136719	-7.02270555496216	-7.73341274261475	0.0100340843200684	0.00646266713738441	-0.0117190945893526	0.0100340843200684
472	89.8159561157227	-7.67205429077148	-7.34380340576172	0.0022419011220336	0.00354059832170606	-0.0110697457566857	0.000618529506027699
473	90.4653015136719	-7.67205429077148	-7.14899873733521	0.00938473641872406	0.0106834331527352	-3.08191010844894e-05	0.00451462110504508
474	89.8159561157227	-7.02270555496216	-7.53860807418823	0.00354059832170606	0.00906006153672934	-0.0146411629393697	-0.00457625929266214
475	89.1666030883789	-6.04868268966675	-7.9282169342041	0.00159255252219737	0.00386527273803949	0.00191722682211548	-0.00132951640989631
476	90.4653015136719	-6.37335681915283	-7.79834747314453	0.0106834331527352	0.00970941036939621	-0.00327756232582033	0.00256657530553639
477	91.7639999389648	-7.99672842025757	-7.99315214157104	0.00451462110504508	0.00126787810586393	-0.000680167751852423	-0.00295288790948689
478	90.4653015136719	-6.37335681915283	-7.9282169342041	0.00613799272105098	0.00386527273803949	0.000943203864153475	0.000943203864153475
479	91.7639999389648	-8.64607715606689	-7.4087381362915	0.00613799272105098	-0.00847235135734081	-0.000355493422830477	-0.00717365415766835
480	90.4653015136719	-7.34737968444824	-7.73341274261475	0.00711201597005129	-0.00457625929266214	0.00289124972186983	-0.00977104809135199
481	90.4653015136719	-7.34737968444824	-7.9282169342041	0.00938473641872406	-0.00230353930965066	0.0103587592020631	-0.000355493422830477
482	87.8679046630859	-7.34737968444824	-7.73341274261475	-0.00782300252467394	-0.0100957229733467	0.0106834331527352	0.000943203864153475
483	89.8159561157227	-7.02270555496216	-7.86328220367432	0.00711201597005129	-0.00684897974133492	0.0100340843200684	-0.00327756232582033
484	89.1666030883789	-6.37335681915283	-7.86328220367432	0.00581331877037883	-0.00782300252467394	0.000943203864153475	-0.00425158534198999
485	90.4653015136719	-7.02270555496216	-7.60354280471802	0.00841071270406246	0.0022419011220336	0.0022419011220336	-0.00230353930965066
486	91.7639999389648	-8.32140254974365	-7.27886867523193	0.011982130818069	0.00126787810586393	0.00191722682211548	0.00191722682211548
487	91.1146545410156	-8.32140254974365	-7.53860807418823	0.00289124972186983	-0.00879702530801296	0.0100340843200684	0.00970941036939621
488	90.4653015136719	-6.69803094863892	-7.86328220367432	0.00548864435404539	-0.00392691092565656	-0.00100484199356288	0.00321592413820326
489	89.1666030883789	-7.34737968444824	-7.53860807418823	0.00159255252219737	0.000293855206109583	-0.00425158534198999	-0.00327756232582033
490	91.1146545410156	-7.34737968444824	-7.53860807418823	0.00646266713738441	0.0100340843200684	-0.0162645354866982	0.000293855206109583
491	91.1146545410156	-6.04868268966675	-7.79834747314453	0.011982130818069	0.00808603875339031	-0.0204853005707264	0.0103587592020631
492	91.1146545410156	-6.37335681915283	-7.86328220367432	0.00126787810586393	0.0142548503354192	-0.00457625929266214	0.00191722682211548
493	89.8159561157227	-7.99672842025757	-7.27886867523193	0.0022419011220336	-0.00132951640989631	-0.00652430532500148	-0.00230353930965066
494	90.4653015136719	-7.99672842025757	-7.73341274261475	0.00516396993771195	0.00126787810586393	-0.00944637414067984	0.00321592413820326
495	90.4653015136719	-5.72400808334351	-7.79834747314453	0.00906006153672934	0.00516396993771195	-0.00522560812532902	-0.0175632312893867
496	87.2185592651367	-7.02270555496216	-7.9282169342041	0.00483929552137852	0.00646266713738441	0.000618529506027699	0.00386527273803949
497	91.1146545410156	-7.99672842025757	-7.73341274261475	0.00191722682211548	0.00743668992072344	0.00126787810586393	0.00418994715437293
498	89.1666030883789	-6.37335681915283	-7.99315214157104	0.00970941036939621	-0.00392691092565656	-0.00360223650932312	-0.00360223650932312
499	91.7639999389648	-7.67205429077148	-7.6684775352478	-0.0133424662053585	0.0022419011220336	-0.0107450718060136	-0.00555028254166245
500	90.4653015136719	-7.02270555496216	-7.73341274261475	-0.0110697457566857	-0.00100484199356288	0.00776136433705688	-0.00360223650932312
501	91.7639999389648	-8.64607715606689	-7.60354280471802	-0.0185372550040483	-0.00847235135734081	0.00386527273803949	-0.00652430532500148
502	91.1146545410156	-6.69803094863892	-7.73341274261475	-0.0266541130840778	-0.0130177913233638	0.0136055024340749	0.00159255252219737
503	88.5172576904297	-7.02270555496216	-7.73341274261475	-0.0172385573387146	-0.00555028254166245	0.0103587592020631	-0.0026282137259841
504	87.8679046630859	-6.04868268966675	-7.79834747314453	-0.0159398596733809	0.00354059832170606	0.000293855206109583	-3.08191010844894e-05
505	89.1666030883789	-6.37335681915283	-7.53860807418823	-0.0123684434220195	0.00418994715437293	-0.00619963090866804	-0.00327756232582033
506	91.1146545410156	-7.67205429077148	-7.79834747314453	-0.00490093370899558	-0.00814767740666866	-0.00392691092565656	-0.00327756232582033
507	91.1146545410156	-7.67205429077148	-7.86328220367432	-0.00977104809135199	-0.000355493422830477	0.00711201597005129	-3.08191010844894e-05
508	89.8159561157227	-7.99672842025757	-7.73341274261475	-0.0120437685400248	-0.0126931173726916	0.00516396993771195	0.00289124972186983
509	93.0626983642578	-7.67205429077148	-7.53860807418823	-0.00555028254166245	-0.00522560812532902	-0.00132951640989631	-0.00944637414067984
510	90.4653015136719	-7.67205429077148	-7.47367286682129	-0.0188619289547205	0.00873538758605719	-0.0104203969240189	0.00159255252219737
511	89.1666030883789	-6.37335681915283	-7.60354280471802	-0.0136671401560307	0.0116574559360743	-0.0146411629393697	0.0149041991680861
512	89.8159561157227	-7.02270555496216	-7.73341274261475	-0.00717365415766835	0.0175015944987535	-0.00490093370899558	0.0113327819854021
513	90.4653015136719	-6.69803094863892	-8.05808639526367	-0.00977104809135199	0.00678734155371785	-0.00555028254166245	0.0022419011220336
514	90.4653015136719	-6.69803094863892	-7.79834747314453	-0.00652430532500148	0.00191722682211548	-0.00360223650932312	0.00743668992072344
515	89.1666030883789	-7.02270555496216	-8.12302207946777	-0.0113944197073579	-0.00197886489331722	-0.00587495695799589	-0.00587495695799589
516	90.4653015136719	-8.32140254974365	-7.73341274261475	-0.00360223650932312	0.000618529506027699	-0.00977104809135199	0.00613799272105098
517	90.4653015136719	-7.67205429077148	-7.6684775352478	-0.0126931173726916	0.00354059832170606	0.00483929552137852	0.00548864435404539
518	87.8679046630859	-7.02270555496216	-7.60354280471802	-0.0185372550040483	0.00256657530553639	0.00191722682211548	-0.00879702530801296
519	90.4653015136719	-8.64607715606689	-7.47367286682129	-0.00717365415766835	0.00483929552137852	-0.00327756232582033	0.00386527273803949
520	89.8159561157227	-7.34737968444824	-8.18795680999756	-0.00944637414067984	-0.00392691092565656	0.00126787810586393	-0.0117190945893526
521	91.7639999389648	-7.67205429077148	-8.05808639526367	-0.00392691092565656	-0.00782300252467394	0.00678734155371785	-0.00392691092565656
522	91.1146545410156	-7.67205429077148	-7.99315214157104	-0.0100957229733467	0.000943203864153475	0.00776136433705688	0.00159255252219737
523	90.4653015136719	-7.67205429077148	-8.05808639526367	-0.00847235135734081	-0.000355493422830477	0.00873538758605719	0.000943203864153475
524	89.8159561157227	-6.69803094863892	-7.9282169342041	-0.00619963090866804	-0.0026282137259841	0.00354059832170606	-0.0133424662053585
525	86.5692138671875	-7.34737968444824	-7.60354280471802	-0.0143164889886975	0.00354059832170606	0.00256657530553639	-0.00197886489331722
526	91.7639999389648	-8.32140254974365	-7.79834747314453	-0.0026282137259841	0.00256657530553639	0.000618529506027699	0.00613799272105098
527	91.7639999389648	-7.99672842025757	-8.12302207946777	-0.00684897974133492	0.00256657530553639	0.000618529506027699	0.00354059832170606
528	90.4653015136719	-7.34737968444824	-7.86328220367432	-0.00392691092565656	0.00126787810586393	0.00289124972186983	0.0022419011220336
529	92.4133453369141	-8.97075176239014	-7.53860807418823	-0.00555028254166245	0.000293855206109583	-0.00165419070981443	-0.00652430532500148
530	91.1146545410156	-9.29542541503906	-7.53860807418823	-0.00360223650932312	0.00516396993771195	-0.0117190945893526	-0.00360223650932312
531	88.5172576904297	-7.02270555496216	-7.4087381362915	-0.00425158534198999	0.0152288740500808	-0.0104203969240189	0.00808603875339031
532	87.8679046630859	-7.34737968444824	-7.73341274261475	-0.00847235135734081	0.0100340843200684	-0.0139918150380254	0.0145795252174139
533	89.8159561157227	-7.34737968444824	-7.79834747314453	-0.00197886489331722	0.01100810803473	-0.00944637414067984	-0.00230353930965066
534	90.4653015136719	-7.34737968444824	-7.86328220367432	-0.00457625929266214	0.00646266713738441	-0.0133424662053585	0.00354059832170606
535	90.4653015136719	-7.34737968444824	-7.99315214157104	-0.00425158534198999	0.00646266713738441	-0.00879702530801296	0.000293855206109583
536	91.1146545410156	-8.32140254974365	-7.53860807418823	0.00126787810586393	0.00321592413820326	-0.00327756232582033	0.00159255252219737
537	89.8159561157227	-8.64607715606689	-7.53860807418823	-0.00165419070981443	0.00516396993771195	-0.000680167751852423	-0.00327756232582033
538	92.4133453369141	-7.99672842025757	-7.21393346786499	-0.000680167751852423	0.000943203864153475	-0.00197886489331722	-0.00295288790948689
539	89.8159561157227	-7.99672842025757	-7.79834747314453	-0.0104203969240189	0.00289124972186983	-0.00425158534198999	-0.00425158534198999
540	89.1666030883789	-7.34737968444824	-8.12302207946777	-0.00782300252467394	-0.00619963090866804	0.00906006153672934	-0.0104203969240189
541	91.7639999389648	-8.32140254974365	-7.9282169342041	-0.00295288790948689	-0.00457625929266214	0.00191722682211548	-0.0117190945893526
542	91.1146545410156	-7.34737968444824	-8.25289154052734	-3.08191010844894e-05	-0.00814767740666866	0.00938473641872406	-0.00230353930965066
543	91.1146545410156	-7.67205429077148	-7.60354280471802	-0.00782300252467394	-0.00425158534198999	0.00516396993771195	-0.00912170019000769
544	90.4653015136719	-8.32140254974365	-7.60354280471802	-0.00782300252467394	-0.0185372550040483	0.0123068047687411	-0.00392691092565656
545	89.8159561157227	-7.67205429077148	-7.47367286682129	-0.00230353930965066	0.00646266713738441	0.00126787810586393	-0.0026282137259841
546	89.8159561157227	-7.34737968444824	-8.12302207946777	-0.0026282137259841	0.00354059832170606	-0.00814767740666866	-0.00425158534198999
547	89.1666030883789	-8.32140254974365	-8.12302207946777	-0.00847235135734081	0.00159255252219737	0.0132808275520802	0.00516396993771195
548	91.7639999389648	-8.64607715606689	-7.79834747314453	-0.00230353930965066	-0.00522560812532902	0.0022419011220336	0.00191722682211548
549	91.1146545410156	-7.34737968444824	-7.99315214157104	-0.00425158534198999	0.00678734155371785	-0.0110697457566857	0.00711201597005129
550	91.1146545410156	-7.99672842025757	-7.6684775352478	-0.00327756232582033	0.00906006153672934	-0.0162645354866982	-3.08191010844894e-05
551	91.7639999389648	-9.29542541503906	-7.14899873733521	0.000943203864153475	0.00483929552137852	-0.00782300252467394	0.00711201597005129
552	91.7639999389648	-7.99672842025757	-7.60354280471802	-0.00717365415766835	0.00321592413820326	-0.00555028254166245	0.0100340843200684
553	91.7639999389648	-7.34737968444824	-7.9282169342041	-0.00847235135734081	0.0106834331527352	-0.00230353930965066	0.00321592413820326
554	89.1666030883789	-7.99672842025757	-7.6684775352478	-0.00457625929266214	0.00354059832170606	-0.0191866029053926	0.0106834331527352
555	92.4133453369141	-8.64607715606689	-7.4087381362915	0.00256657530553639	0.012956153601408	-0.00912170019000769	-0.00197886489331722
556	91.1146545410156	-6.69803094863892	-7.99315214157104	-0.000680167751852423	0.00386527273803949	-0.00684897974133492	0.000293855206109583
557	91.7639999389648	-8.64607715606689	-7.21393346786499	-0.00230353930965066	0.00613799272105098	-0.00717365415766835	0.00483929552137852
558	90.4653015136719	-8.32140254974365	-7.53860807418823	-0.000355493422830477	-0.00717365415766835	0.00516396993771195	0.000618529506027699
559	91.1146545410156	-8.97075176239014	-7.79834747314453	-0.00230353930965066	-0.00652430532500148	-0.00165419070981443	-0.00749832857400179
560	89.8159561157227	-7.99672842025757	-7.47367286682129	-0.00814767740666866	-0.0026282137259841	0.00126787810586393	-0.0120437685400248
561	88.5172576904297	-7.99672842025757	-7.53860807418823	-0.00490093370899558	-0.00879702530801296	0.012956153601408	0.000943203864153475
562	89.8159561157227	-6.69803094863892	-7.73341274261475	-0.00132951640989631	-0.00425158534198999	0.0116574559360743	-0.00100484199356288
563	90.4653015136719	-7.34737968444824	-7.73341274261475	-0.00619963090866804	-0.00587495695799589	0.00970941036939621	-0.00327756232582033
564	89.8159561157227	-7.34737968444824	-7.79834747314453	0.00159255252219737	-0.00555028254166245	0.00191722682211548	-0.00425158534198999
565	89.1666030883789	-7.34737968444824	-7.73341274261475	-3.08191010844894e-05	-0.0026282137259841	-0.00522560812532902	0.00126787810586393
566	91.7639999389648	-9.6201000213623	-7.9282169342041	0.00159255252219737	-0.0107450718060136	0.00581331877037883	0.0022419011220336
567	93.0626983642578	-8.32140254974365	-7.86328220367432	-0.00295288790948689	-0.00230353930965066	0.00776136433705688	0.00386527273803949
568	88.5172576904297	-7.34737968444824	-8.12302207946777	-0.0126931173726916	-0.000355493422830477	0.00483929552137852	0.00451462110504508
569	91.7639999389648	-8.32140254974365	-7.73341274261475	0.000293855206109583	-0.00327756232582033	-0.00977104809135199	-0.00392691092565656
570	92.4133453369141	-8.32140254974365	-7.6684775352478	-0.00100484199356288	0.00938473641872406	-0.00360223650932312	-0.00522560812532902
571	88.5172576904297	-7.02270555496216	-7.99315214157104	0.00159255252219737	0.0136055024340749	-0.0204853005707264	0.00678734155371785
572	91.1146545410156	-7.02270555496216	-7.99315214157104	-0.000680167751852423	0.0116574559360743	-0.00295288790948689	0.0022419011220336
573	90.4653015136719	-7.99672842025757	-8.12302207946777	-0.00327756232582033	0.00289124972186983	-0.00327756232582033	0.00256657530553639
574	89.1666030883789	-7.02270555496216	-8.12302207946777	0.00451462110504508	0.00126787810586393	-0.00100484199356288	-0.00392691092565656
575	88.5172576904297	-7.34737968444824	-7.99315214157104	-0.00749832857400179	0.00354059832170606	-0.0156151866540313	-0.00490093370899558
576	90.4653015136719	-8.32140254974365	-7.79834747314453	-0.000680167751852423	0.00970941036939621	0.00126787810586393	-0.00295288790948689
577	91.7639999389648	-8.64607715606689	-7.60354280471802	0.00678734155371785	0.00256657530553639	0.0022419011220336	0.00646266713738441
578	91.7639999389648	-7.34737968444824	-8.25289154052734	-0.00295288790948689	-0.000355493422830477	0.00256657530553639	-0.000355493422830477
579	92.4133453369141	-8.32140254974365	-7.86328220367432	0.00191722682211548	0.00289124972186983	0.00126787810586393	-0.0100957229733467
580	89.1666030883789	-7.99672842025757	-7.79834747314453	-0.000355493422830477	-0.00944637414067984	0.00483929552137852	-0.0133424662053585
581	93.0626983642578	-8.64607715606689	-7.73341274261475	0.00159255252219737	-0.00490093370899558	0.00321592413820326	-0.00230353930965066
582	90.4653015136719	-6.69803094863892	-7.9282169342041	0.00191722682211548	-0.00684897974133492	0.0103587592020631	0.0022419011220336
583	87.2185592651367	-6.69803094863892	-7.47367286682129	-0.00912170019000769	-0.00684897974133492	-0.00684897974133492	-0.00587495695799589
584	91.7639999389648	-7.34737968444824	-7.53860807418823	-0.000355493422830477	-0.00490093370899558	-0.00879702530801296	-0.00555028254166245
585	90.4653015136719	-7.02270555496216	-8.18795680999756	0.000943203864153475	0.0022419011220336	-0.0136671401560307	-0.00782300252467394
586	91.1146545410156	-7.34737968444824	-7.79834747314453	0.000293855206109583	0.000293855206109583	-0.00555028254166245	0.0022419011220336
587	92.4133453369141	-8.97075176239014	-7.60354280471802	0.000293855206109583	-0.00684897974133492	0.00289124972186983	-0.00100484199356288
588	90.4653015136719	-7.67205429077148	-7.73341274261475	-0.00749832857400179	-0.00912170019000769	0.00354059832170606	-0.0026282137259841
589	91.1146545410156	-7.67205429077148	-7.21393346786499	-0.00100484199356288	-0.0130177913233638	0.0022419011220336	0.00126787810586393
590	89.8159561157227	-8.64607715606689	-7.53860807418823	-0.0110697457566857	0.0116574559360743	-0.0100957229733467	0.000943203864153475
591	89.8159561157227	-6.69803094863892	-7.99315214157104	0.00289124972186983	0.0116574559360743	-0.00619963090866804	0.0165275707840919
592	90.4653015136719	-7.67205429077148	-8.18795680999756	-0.0026282137259841	0.00743668992072344	-0.0107450718060136	-0.000355493422830477
593	90.4653015136719	-7.67205429077148	-8.12302207946777	-0.00100484199356288	0.00938473641872406	-0.00295288790948689	0.00159255252219737
594	90.4653015136719	-7.67205429077148	-7.9282169342041	0.000943203864153475	0.00711201597005129	-0.0146411629393697	-0.00100484199356288
595	89.8159561157227	-8.64607715606689	-7.79834747314453	-0.00197886489331722	-0.00230353930965066	-0.00944637414067984	-0.00100484199356288
596	91.7639999389648	-8.32140254974365	-7.60354280471802	0.00289124972186983	0.00483929552137852	-0.00165419070981443	-0.00522560812532902
597	89.1666030883789	-7.99672842025757	-7.27886867523193	-0.0100957229733467	0.00418994715437293	-0.00555028254166245	-0.00490093370899558
598	89.8159561157227	-7.34737968444824	-8.12302207946777	-0.00132951640989631	-0.000680167751852423	0.00159255252219737	0.00386527273803949
599	92.4133453369141	-8.32140254974365	-7.9282169342041	0.00289124972186983	0.00548864435404539	-0.0100957229733467	-0.00522560812532902
600	89.8159561157227	-7.99672842025757	-7.86328220367432	0.000618529506027699	0.000293855206109583	0.000293855206109583	-0.0104203969240189
601	92.4133453369141	-8.32140254974365	-7.86328220367432	0.000293855206109583	-0.00197886489331722	0.0158782228827477	-0.00782300252467394
602	89.8159561157227	-8.32140254974365	-7.86328220367432	0.00386527273803949	-0.0156151866540313	0.013930176384747	-0.00457625929266214
603	89.8159561157227	-7.67205429077148	-7.6684775352478	-3.08191010844894e-05	-0.0110697457566857	0.0152288740500808	-0.00100484199356288
604	89.1666030883789	-7.34737968444824	-7.99315214157104	-0.00457625929266214	-0.00555028254166245	0.00906006153672934	-0.00230353930965066
605	88.5172576904297	-7.02270555496216	-8.12302207946777	-0.00684897974133492	-0.00490093370899558	0.00159255252219737	-0.00684897974133492
606	89.8159561157227	-7.02270555496216	-8.12302207946777	0.00126787810586393	0.000943203864153475	0.00613799272105098	-0.00425158534198999
607	91.7639999389648	-8.64607715606689	-7.9282169342041	0.00386527273803949	-0.000355493422830477	-3.08191010844894e-05	0.00386527273803949
608	89.8159561157227	-6.69803094863892	-7.9282169342041	-0.000680167751852423	-0.0117190945893526	0.00418994715437293	0.00483929552137852
609	91.7639999389648	-10.2694482803345	-7.60354280471802	-0.00132951640989631	-0.00652430532500148	-0.00165419070981443	0.00386527273803949
610	92.4133453369141	-8.97075176239014	-7.53860807418823	0.0113327819854021	0.00776136433705688	-0.0113944197073579	0.00873538758605719
611	89.1666030883789	-7.67205429077148	-7.99315214157104	0.0106834331527352	0.0126314787194133	-0.00814767740666866	0.0116574559360743
612	87.8679046630859	-7.99672842025757	-7.60354280471802	-0.00944637414067984	0.0171769186854362	-0.00165419070981443	0.00711201597005129
613	91.1146545410156	-7.34737968444824	-7.53860807418823	0.0200989879667759	-3.08191010844894e-05	-0.00555028254166245	0.00970941036939621
614	89.8159561157227	-7.34737968444824	-7.73341274261475	0.0100340843200684	-0.000355493422830477	0.00873538758605719	-0.000680167751852423
615	89.8159561157227	-7.67205429077148	-7.47367286682129	0.00970941036939621	-0.0026282137259841	0.00711201597005129	0.000293855206109583
616	93.0626983642578	-9.29542541503906	-7.14899873733521	0.0145795252174139	0.00289124972186983	0.0272418223321438	0.000618529506027699
617	89.8159561157227	-8.64607715606689	-7.6684775352478	0.0100340843200684	-0.00879702530801296	0.0239950809627771	0.0100340843200684
618	91.7639999389648	-9.29542541503906	-7.60354280471802	0.00354059832170606	-0.00132951640989631	0.0126314787194133	0.00126787810586393
619	88.5172576904297	-8.64607715606689	-7.6684775352478	0.0022419011220336	-0.0026282137259841	0.0330859608948231	0.00386527273803949
620	90.4653015136719	-8.32140254974365	-7.34380340576172	-0.00327756232582033	-0.00977104809135199	0.0269171483814716	-0.0123684434220195
621	91.7639999389648	-8.64607715606689	-7.86328220367432	-0.0107450718060136	-0.0152905117720366	0.0262678004801273	-0.00684897974133492
622	91.1146545410156	-7.67205429077148	-7.73341274261475	-0.00392691092565656	0.0022419011220336	-0.00327756232582033	-0.000355493422830477
623	91.1146545410156	-8.32140254974365	-7.21393346786499	-0.00717365415766835	-0.00684897974133492	-0.0282774847000837	-0.00197886489331722
624	91.1146545410156	-10.5941228866577	-7.47367286682129	-0.00555028254166245	-0.0165892094373703	-0.055874802172184	-0.00457625929266214
625	91.7639999389648	-8.97075176239014	-7.6684775352478	-0.00684897974133492	-0.00100484199356288	-0.0415891297161579	-0.00587495695799589
626	87.8679046630859	-7.67205429077148	-7.60354280471802	-0.00749832857400179	0.00321592413820326	-0.0123684434220195	0.00354059832170606
627	90.4653015136719	-7.99672842025757	-7.86328220367432	0.000943203864153475	0.000618529506027699	-0.00490093370899558	0.00938473641872406
628	92.4133453369141	-8.64607715606689	-7.60354280471802	0.000293855206109583	0.00418994715437293	0.00548864435404539	0.000293855206109583
629	90.4653015136719	-8.32140254974365	-7.60354280471802	-0.00230353930965066	0.00191722682211548	0.00776136433705688	0.000943203864153475
630	93.712043762207	-9.6201000213623	-7.47367286682129	0.0236704051494598	0.0175015944987535	-0.0026282137259841	0.00451462110504508
631	91.7639999389648	-9.94477462768555	-7.86328220367432	0.00873538758605719	0.0022419011220336	0.00289124972186983	0.0103587592020631
632	91.1146545410156	-7.99672842025757	-8.12302207946777	0.0155535480007529	0.01847561635077	0.0123068047687411	0.00970941036939621
633	89.8159561157227	-7.67205429077148	-8.05808639526367	-0.00457625929266214	0.0181509424000978	-0.00587495695799589	0.00970941036939621
634	89.8159561157227	-8.64607715606689	-7.73341274261475	0.00386527273803949	0.00970941036939621	-0.0100957229733467	-0.000680167751852423
635	91.7639999389648	-9.29542541503906	-7.53860807418823	0.00581331877037883	0.0155535480007529	-0.02697878703475	0.000293855206109583
636	91.1146545410156	-8.32140254974365	-7.9282169342041	0.00289124972186983	0.011982130818069	-0.0448358729481697	0.000943203864153475
637	93.712043762207	-8.64607715606689	-7.79834747314453	0.00581331877037883	0.011982130818069	-0.0311995539814234	0.00159255252219737
638	91.1146545410156	-9.6201000213623	-7.73341274261475	0.00418994715437293	0.000943203864153475	-0.0175632312893867	-0.0026282137259841
639	91.7639999389648	-8.64607715606689	-7.99315214157104	0.00516396993771195	-0.00100484199356288	-0.00847235135734081	0.00159255252219737
640	93.0626983642578	-8.64607715606689	-7.79834747314453	0.00126787810586393	-0.000355493422830477	-0.00230353930965066	-0.00132951640989631
641	90.4653015136719	-8.64607715606689	-7.9282169342041	0.00289124972186983	0.000618529506027699	0.00321592413820326	-0.00814767740666866
642	93.0626983642578	-8.64607715606689	-7.60354280471802	0.00841071270406246	-0.00717365415766835	0.0100340843200684	-0.00652430532500148
643	91.7639999389648	-7.99672842025757	-7.73341274261475	0.00321592413820326	-0.00295288790948689	-0.00944637414067984	-0.0130177913233638
644	90.4653015136719	-8.97075176239014	-7.86328220367432	-0.00295288790948689	-0.0120437685400248	-0.0126931173726916	0.0022419011220336
645	91.7639999389648	-8.64607715606689	-7.86328220367432	-0.00555028254166245	-0.00749832857400179	-0.0185372550040483	-0.00100484199356288
646	92.4133453369141	-9.6201000213623	-7.86328220367432	0.00451462110504508	-0.00197886489331722	-0.0182125810533762	0.00581331877037883
647	93.712043762207	-9.6201000213623	-7.34380340576172	0.00256657530553639	-0.00587495695799589	-0.0126931173726916	0.00581331877037883
648	89.1666030883789	-8.32140254974365	-7.73341274261475	-0.00360223650932312	0.00289124972186983	-0.00749832857400179	-0.00684897974133492
649	93.0626983642578	-9.6201000213623	-7.34380340576172	0.012956153601408	-0.00652430532500148	-0.0139918150380254	0.000293855206109583
650	92.4133453369141	-8.32140254974365	-7.6684775352478	0.0149041991680861	0.0145795252174139	-0.0250307414680719	-0.000680167751852423
651	93.0626983642578	-9.94477462768555	-7.73341274261475	0.0142548503354192	0.00581331877037883	-0.00490093370899558	0.00386527273803949
652	92.4133453369141	-10.2694482803345	-7.34380340576172	0.0230210572481155	0.00678734155371785	-0.0165892094373703	0.00321592413820326
653	94.3613967895508	-11.2434711456299	-7.60354280471802	0.00906006153672934	-0.00782300252467394	-0.0156151866540313	0.00289124972186983
654	92.4133453369141	-9.6201000213623	-7.34380340576172	0.00483929552137852	-0.00100484199356288	-0.0026282137259841	-0.00295288790948689
655	90.4653015136719	-9.6201000213623	-7.34380340576172	-0.00132951640989631	0.00516396993771195	-0.00847235135734081	-0.00197886489331722
656	91.7639999389648	-8.97075176239014	-7.47367286682129	0.0106834331527352	0.00678734155371785	0.000943203864153475	0.00841071270406246
657	91.1146545410156	-8.32140254974365	-8.25289154052734	-0.00749832857400179	0.00289124972186983	0.000293855206109583	0.00808603875339031
658	91.7639999389648	-10.2694482803345	-7.9282169342041	-0.000355493422830477	0.000943203864153475	-0.00652430532500148	0.00678734155371785
659	91.7639999389648	-8.97075176239014	-8.05808639526367	-0.0026282137259841	-0.00490093370899558	0.000293855206109583	-0.00944637414067984
660	93.0626983642578	-10.918797492981	-7.53860807418823	0.000293855206109583	-0.00912170019000769	0.00970941036939621	-0.0146411629393697
661	91.1146545410156	-8.64607715606689	-7.60354280471802	-0.00197886489331722	-0.00749832857400179	0.0181509424000978	-0.0126931173726916
662	89.1666030883789	-8.97075176239014	-7.79834747314453	-0.00749832857400179	0.00418994715437293	0.0132808275520802	-0.00132951640989631
663	91.1146545410156	-8.32140254974365	-7.6684775352478	0.00159255252219737	-0.0139918150380254	0.0132808275520802	-0.000355493422830477
664	91.7639999389648	-8.64607715606689	-8.12302207946777	-0.000355493422830477	-0.00490093370899558	-0.0152905117720366	-0.00230353930965066
665	91.7639999389648	-8.64607715606689	-8.31782627105713	0.00159255252219737	-0.00749832857400179	-0.00912170019000769	-0.000680167751852423
666	91.1146545410156	-8.64607715606689	-8.05808639526367	0.00191722682211548	0.00159255252219737	0.00581331877037883	-3.08191010844894e-05
667	93.0626983642578	-11.2434711456299	-7.73341274261475	0.00289124972186983	-0.0117190945893526	-0.000355493422830477	0.00743668992072344
668	92.4133453369141	-8.97075176239014	-7.53860807418823	0.00483929552137852	0.00418994715437293	-0.00100484199356288	0.00159255252219737
669	91.7639999389648	-9.6201000213623	-7.53860807418823	-0.00652430532500148	0.00386527273803949	-0.00555028254166245	-0.00555028254166245
670	89.8159561157227	-8.64607715606689	-7.79834747314453	0.0162028968334198	0.0123068047687411	-0.0130177913233638	-0.000680167751852423
671	90.4653015136719	-9.94477462768555	-8.05808639526367	0.011982130818069	0.0123068047687411	-0.00717365415766835	0.00483929552137852
672	93.0626983642578	-9.94477462768555	-8.12302207946777	0.00126787810586393	0.00841071270406246	0.000618529506027699	0.0100340843200684
673	93.0626983642578	-9.94477462768555	-7.60354280471802	0.0136055024340749	0.00808603875339031	-0.00619963090866804	0.000943203864153475
674	93.0626983642578	-11.5681457519531	-7.79834747314453	-0.0130177913233638	-0.00425158534198999	-0.00522560812532902	-0.00100484199356288
675	91.7639999389648	-9.94477462768555	-7.27886867523193	0.00354059832170606	0.00321592413820326	0.000618529506027699	0.00159255252219737
676	90.4653015136719	-9.29542541503906	-7.34380340576172	0.00159255252219737	0.0100340843200684	0.00386527273803949	0.000618529506027699
677	91.7639999389648	-9.29542541503906	-7.86328220367432	-0.00392691092565656	0.00613799272105098	0.00256657530553639	0.00548864435404539
678	92.4133453369141	-9.6201000213623	-7.73341274261475	-3.08191010844894e-05	-0.00132951640989631	0.00743668992072344	0.00516396993771195
679	91.7639999389648	-8.97075176239014	-8.18795680999756	-0.00295288790948689	-0.000680167751852423	-0.00100484199356288	-0.00749832857400179
680	92.4133453369141	-9.94477462768555	-7.53860807418823	-0.00587495695799589	-0.00327756232582033	0.00256657530553639	-0.00977104809135199
681	90.4653015136719	-9.94477462768555	-7.73341274261475	-0.0120437685400248	-0.00652430532500148	0.0113327819854021	-0.00944637414067984
682	91.7639999389648	-9.29542541503906	-7.6684775352478	-0.00717365415766835	-0.0104203969240189	0.0113327819854021	-0.00490093370899558
683	90.4653015136719	-8.97075176239014	-7.73341274261475	-0.0104203969240189	-0.00295288790948689	0.0116574559360743	-0.0026282137259841
684	88.5172576904297	-8.97075176239014	-7.73341274261475	-0.0133424662053585	-0.00230353930965066	0.00321592413820326	0.000943203864153475
685	92.4133453369141	-8.97075176239014	-7.79834747314453	-0.00165419070981443	0.00354059832170606	-0.00749832857400179	0.000943203864153475
686	91.7639999389648	-8.32140254974365	-8.25289154052734	-0.00652430532500148	0.00711201597005129	-0.00587495695799589	-0.00100484199356288
687	93.0626983642578	-9.6201000213623	-7.47367286682129	-0.00587495695799589	0.00256657530553639	0.00289124972186983	0.00451462110504508
688	92.4133453369141	-9.6201000213623	-7.6684775352478	-0.00457625929266214	-0.00555028254166245	0.00938473641872406	0.00191722682211548
689	93.0626983642578	-10.5941228866577	-7.27886867523193	-0.0100957229733467	-0.00944637414067984	0.00289124972186983	-0.00425158534198999
690	92.4133453369141	-8.32140254974365	-7.73341274261475	-0.00555028254166245	0.00938473641872406	-0.00392691092565656	0.00906006153672934
691	90.4653015136719	-8.97075176239014	-7.60354280471802	-0.0156151866540313	0.0103587592020631	-0.0227580219507217	0.00906006153672934
692	93.0626983642578	-9.94477462768555	-7.60354280471802	-0.00230353930965066	0.0113327819854021	-0.000355493422830477	-0.0026282137259841
693	93.0626983642578	-9.94477462768555	-7.79834747314453	-0.00879702530801296	0.0132808275520802	-0.00652430532500148	0.00354059832170606
694	94.3613967895508	-9.94477462768555	-7.47367286682129	-0.0026282137259841	0.00451462110504508	-0.00587495695799589	-0.00100484199356288
695	91.7639999389648	-8.97075176239014	-7.27886867523193	-0.00425158534198999	-0.00360223650932312	-0.017887907102704	-0.00522560812532902
696	91.7639999389648	-9.29542541503906	-7.27886867523193	0.00483929552137852	0.00678734155371785	-0.00197886489331722	-0.00717365415766835
697	93.0626983642578	-9.94477462768555	-7.60354280471802	0.00159255252219737	-0.000355493422830477	-0.000355493422830477	0.00581331877037883
698	89.1666030883789	-8.32140254974365	-7.86328220367432	-0.0107450718060136	0.00126787810586393	-0.000680167751852423	0.00548864435404539
699	91.7639999389648	-8.32140254974365	-7.79834747314453	-0.00619963090866804	0.00548864435404539	-0.00425158534198999	-0.000355493422830477
700	93.0626983642578	-9.6201000213623	-7.99315214157104	-0.00490093370899558	-0.00782300252467394	-0.00555028254166245	-0.00392691092565656
701	91.1146545410156	-7.99672842025757	-7.99315214157104	-0.00587495695799589	-0.000680167751852423	0.00581331877037883	-0.00749832857400179
702	91.7639999389648	-8.97075176239014	-7.34380340576172	-0.00749832857400179	-0.00619963090866804	0.0181509424000978	0.000293855206109583
703	92.4133453369141	-8.97075176239014	-7.60354280471802	-0.00392691092565656	-0.00100484199356288	0.00256657530553639	-0.000355493422830477
704	91.1146545410156	-7.99672842025757	-7.6684775352478	-0.00457625929266214	-0.00847235135734081	0.00743668992072344	-0.00977104809135199
705	89.1666030883789	-7.99672842025757	-7.86328220367432	-0.0113944197073579	0.000618529506027699	-0.00132951640989631	-0.000680167751852423
706	91.7639999389648	-8.32140254974365	-7.79834747314453	0.00386527273803949	0.00646266713738441	0.00354059832170606	-0.000680167751852423
707	91.7639999389648	-9.29542541503906	-7.60354280471802	-0.00782300252467394	0.000618529506027699	-0.000355493422830477	0.00906006153672934
708	91.7639999389648	-8.64607715606689	-7.6684775352478	0.000293855206109583	-0.00327756232582033	0.000293855206109583	0.000618529506027699
709	92.4133453369141	-8.97075176239014	-7.08406400680542	-0.00555028254166245	0.00256657530553639	0.0022419011220336	0.00483929552137852
710	92.4133453369141	-9.94477462768555	-7.79834747314453	-0.0026282137259841	0.000943203864153475	-0.0136671401560307	0.0022419011220336
711	91.7639999389648	-8.32140254974365	-7.73341274261475	0.00321592413820326	0.00906006153672934	-0.0172385573387146	0.00808603875339031
712	91.1146545410156	-9.29542541503906	-7.53860807418823	-0.00717365415766835	0.0142548503354192	0.000618529506027699	0.00711201597005129
713	91.7639999389648	-8.97075176239014	-7.47367286682129	-0.00619963090866804	0.00678734155371785	-0.0133424662053585	0.013930176384747
714	94.3613967895508	-8.97075176239014	-7.47367286682129	0.00418994715437293	-0.00490093370899558	0.000618529506027699	-0.000355493422830477
715	91.7639999389648	-7.67205429077148	-7.79834747314453	0.00711201597005129	0.00906006153672934	-0.00587495695799589	-0.00944637414067984
716	91.1146545410156	-7.99672842025757	-7.47367286682129	0.00711201597005129	0.0022419011220336	-0.00944637414067984	-0.0026282137259841
717	93.712043762207	-10.2694482803345	-7.6684775352478	0.0188002903014421	-0.00457625929266214	-0.00197886489331722	-0.0026282137259841
718	91.1146545410156	-7.99672842025757	-7.86328220367432	0.00418994715437293	0.000618529506027699	-0.00295288790948689	-0.00425158534198999
719	92.4133453369141	-8.97075176239014	-7.47367286682129	-0.000355493422830477	-0.00327756232582033	-3.08191010844894e-05	-0.00165419070981443
720	89.8159561157227	-8.97075176239014	-7.60354280471802	-0.00490093370899558	-0.00555028254166245	-0.000680167751852423	-0.00782300252467394
721	92.4133453369141	-8.32140254974365	-7.6684775352478	-0.00295288790948689	0.00289124972186983	0.00418994715437293	-0.0120437685400248
722	91.1146545410156	-7.34737968444824	-7.53860807418823	0.00386527273803949	-0.00197886489331722	0.0113327819854021	-0.00457625929266214
723	91.7639999389648	-7.99672842025757	-7.6684775352478	0.00418994715437293	-0.0159398596733809	0.00516396993771195	-0.00684897974133492
724	90.4653015136719	-8.32140254974365	-7.6684775352478	-0.00230353930965066	0.000618529506027699	0.00548864435404539	-0.0113944197073579
725	91.7639999389648	-8.64607715606689	-8.05808639526367	0.00743668992072344	0.000618529506027699	-0.00360223650932312	-0.0026282137259841
726	91.1146545410156	-8.32140254974365	-7.99315214157104	0.00516396993771195	0.00516396993771195	-0.00360223650932312	-0.00295288790948689
727	89.1666030883789	-7.99672842025757	-7.99315214157104	-0.0133424662053585	-0.00425158534198999	0.00548864435404539	0.00126787810586393
728	91.7639999389648	-8.97075176239014	-7.53860807418823	0.00126787810586393	0.00126787810586393	0.00256657530553639	-0.00327756232582033
729	91.1146545410156	-7.67205429077148	-7.86328220367432	0.00873538758605719	0.000618529506027699	-0.00652430532500148	-0.00295288790948689
730	91.7639999389648	-7.99672842025757	-7.99315214157104	0.0123068047687411	0.00906006153672934	-0.017887907102704	0.00776136433705688
731	90.4653015136719	-7.34737968444824	-7.99315214157104	0.00613799272105098	0.012956153601408	-0.0133424662053585	0.0149041991680861
732	90.4653015136719	-8.64607715606689	-7.99315214157104	0.00451462110504508	0.00711201597005129	-0.0120437685400248	0.00970941036939621
733	89.8159561157227	-7.02270555496216	-7.9282169342041	-0.000680167751852423	0.00483929552137852	-0.00587495695799589	0.00808603875339031
734	88.5172576904297	-7.67205429077148	-7.60354280471802	-0.000680167751852423	0.0022419011220336	-0.00782300252467394	-0.00230353930965066
735	91.1146545410156	-8.32140254974365	-7.14899873733521	0.000943203864153475	-0.00132951640989631	-0.00977104809135199	-0.00197886489331722
736	90.4653015136719	-7.34737968444824	-7.6684775352478	0.01100810803473	0.000618529506027699	-0.00295288790948689	-0.00132951640989631
737	91.7639999389648	-7.34737968444824	-8.18795680999756	0.00678734155371785	-0.00132951640989631	0.000293855206109583	-0.00132951640989631
738	91.7639999389648	-8.64607715606689	-7.79834747314453	0.00743668992072344	0.00386527273803949	-0.00132951640989631	-0.00100484199356288
739	90.4653015136719	-8.64607715606689	-7.79834747314453	0.00678734155371785	-0.0100957229733467	0.000943203864153475	-0.00587495695799589
740	92.4133453369141	-8.32140254974365	-7.60354280471802	0.00548864435404539	0.000293855206109583	-0.000680167751852423	0.00126787810586393
741	89.8159561157227	-7.02270555496216	-7.9282169342041	0.00451462110504508	0.00386527273803949	0.00776136433705688	-0.00555028254166245
742	88.5172576904297	-7.34737968444824	-7.47367286682129	0.00516396993771195	0.00159255252219737	0.00678734155371785	0.00256657530553639
743	90.4653015136719	-7.67205429077148	-7.73341274261475	0.00613799272105098	-0.00684897974133492	0.00418994715437293	0.00808603875339031
744	90.4653015136719	-7.34737968444824	-7.99315214157104	-0.0026282137259841	-0.00912170019000769	-0.0026282137259841	-0.000355493422830477
745	91.1146545410156	-7.02270555496216	-7.6684775352478	-0.00100484199356288	0.00289124972186983	0.00516396993771195	-0.00360223650932312
746	91.1146545410156	-8.64607715606689	-7.79834747314453	0.00321592413820326	-0.0110697457566857	-0.0104203969240189	0.00743668992072344
747	91.7639999389648	-7.99672842025757	-7.86328220367432	0.00321592413820326	0.00386527273803949	-0.000680167751852423	0.0022419011220336
748	89.1666030883789	-7.99672842025757	-7.27886867523193	-0.00392691092565656	-0.00652430532500148	0.0106834331527352	0.000293855206109583
749	92.4133453369141	-7.99672842025757	-7.14899873733521	-0.0123684434220195	0.00581331877037883	-0.00879702530801296	0.000943203864153475
750	92.4133453369141	-7.99672842025757	-7.47367286682129	0.000943203864153475	0.0126314787194133	-0.0139918150380254	0.00516396993771195
751	90.4653015136719	-7.02270555496216	-7.86328220367432	0.031137915328145	0.0123068047687411	-0.0113944197073579	0.00613799272105098
752	91.1146545410156	-7.67205429077148	-7.53860807418823	-0.0120437685400248	0.0100340843200684	0.000293855206109583	0.0145795252174139
753	91.1146545410156	-7.99672842025757	-7.47367286682129	-0.00392691092565656	-0.00100484199356288	-0.00619963090866804	0.00743668992072344
754	89.8159561157227	-7.67205429077148	-7.60354280471802	0.00678734155371785	0.000618529506027699	-0.0026282137259841	-0.00360223650932312
755	90.4653015136719	-7.02270555496216	-7.4087381362915	0.00354059832170606	0.00646266713738441	-0.0169138833880424	0.00808603875339031
756	88.5172576904297	-7.67205429077148	-7.73341274261475	0.0022419011220336	0.00418994715437293	0.00321592413820326	0.00743668992072344
757	90.4653015136719	-7.34737968444824	-7.86328220367432	0.00451462110504508	0.00451462110504508	0.00289124972186983	0.00451462110504508
758	93.0626983642578	-8.32140254974365	-8.25289154052734	0.00418994715437293	0.00743668992072344	0.00711201597005129	0.00516396993771195
759	90.4653015136719	-6.37335681915283	-8.12302207946777	-0.00132951640989631	0.0022419011220336	-0.00619963090866804	-0.00847235135734081
760	92.4133453369141	-8.97075176239014	-7.53860807418823	-0.00814767740666866	-0.00749832857400179	0.00808603875339031	-0.00392691092565656
761	91.1146545410156	-8.32140254974365	-7.60354280471802	-0.0113944197073579	-0.0367190167307854	-0.00555028254166245	-0.00295288790948689
762	89.8159561157227	-6.69803094863892	-7.34380340576172	-0.0113944197073579	-0.0026282137259841	0.0123068047687411	0.000293855206109583
763	87.2185592651367	-8.64607715606689	-7.34380340576172	-0.0156151866540313	-0.0104203969240189	0.00808603875339031	0.00256657530553639
764	91.7639999389648	-8.32140254974365	-7.6684775352478	-0.00392691092565656	-0.00132951640989631	-0.00100484199356288	-0.0026282137259841
765	90.4653015136719	-7.99672842025757	-7.99315214157104	-0.00327756232582033	-0.00619963090866804	-0.00165419070981443	-0.000680167751852423
766	90.4653015136719	-7.34737968444824	-7.99315214157104	-3.08191010844894e-05	-0.000355493422830477	0.000293855206109583	0.00483929552137852
767	91.7639999389648	-8.32140254974365	-7.86328220367432	-0.00912170019000769	-0.00327756232582033	0.00321592413820326	0.00289124972186983
768	91.7639999389648	-8.97075176239014	-7.47367286682129	-0.00555028254166245	-0.00847235135734081	-0.00197886489331722	0.00451462110504508
769	91.1146545410156	-7.02270555496216	-7.9282169342041	-0.00619963090866804	0.00548864435404539	-0.00717365415766835	0.000618529506027699
770	89.1666030883789	-7.99672842025757	-8.12302207946777	-0.0159398596733809	0.0158782228827477	-0.0162645354866982	0.00581331877037883
771	89.8159561157227	-7.02270555496216	-8.12302207946777	-0.0026282137259841	0.0136055024340749	-0.00977104809135199	0.0171769186854362
772	91.1146545410156	-8.32140254974365	-7.60354280471802	-0.00392691092565656	0.013930176384747	-0.0204853005707264	0.00646266713738441
773	90.4653015136719	-7.99672842025757	-7.6684775352478	-0.00132951640989631	-0.00230353930965066	-0.00652430532500148	0.00711201597005129
774	90.4653015136719	-7.99672842025757	-7.60354280471802	-0.00230353930965066	0.00256657530553639	-0.00782300252467394	-0.00230353930965066
775	91.1146545410156	-8.97075176239014	-7.08406400680542	-0.00457625929266214	0.00159255252219737	-0.0123684434220195	-0.00295288790948689
776	92.4133453369141	-7.67205429077148	-7.4087381362915	0.0022419011220336	0.000618529506027699	-0.00814767740666866	-0.00490093370899558
777	87.8679046630859	-7.99672842025757	-7.27886867523193	-0.00912170019000769	0.0106834331527352	0.000943203864153475	0.0103587592020631
778	91.7639999389648	-8.64607715606689	-7.60354280471802	-0.00392691092565656	-0.00327756232582033	-0.00360223650932312	0.00418994715437293
779	89.8159561157227	-7.34737968444824	-7.6684775352478	-0.00457625929266214	0.00354059832170606	-0.00132951640989631	-0.00619963090866804
780	92.4133453369141	-8.97075176239014	-7.47367286682129	-0.00100484199356288	0.000618529506027699	0.00581331877037883	-0.00587495695799589
781	91.1146545410156	-7.67205429077148	-7.4087381362915	0.000293855206109583	-0.0113944197073579	0.00873538758605719	-0.00295288790948689
782	90.4653015136719	-8.64607715606689	-7.14899873733521	-0.00327756232582033	-0.0120437685400248	0.0181509424000978	-0.00814767740666866
783	91.1146545410156	-9.29542541503906	-7.21393346786499	-0.00392691092565656	-0.00360223650932312	0.00743668992072344	-0.00360223650932312
784	90.4653015136719	-8.97075176239014	-7.60354280471802	-0.0107450718060136	-0.0026282137259841	-0.0026282137259841	0.0022419011220336
785	91.1146545410156	-8.64607715606689	-7.53860807418823	-0.00392691092565656	0.0022419011220336	0.00873538758605719	-0.00912170019000769
786	89.8159561157227	-7.67205429077148	-7.73341274261475	0.00256657530553639	0.00483929552137852	-0.00749832857400179	0.00711201597005129
787	91.1146545410156	-7.67205429077148	-7.73341274261475	0.00126787810586393	0.00646266713738441	0.00289124972186983	0.00191722682211548
788	91.7639999389648	-8.97075176239014	-7.21393346786499	-3.08191010844894e-05	-0.00619963090866804	0.00418994715437293	0.00159255252219737
789	90.4653015136719	-9.29542541503906	-7.60354280471802	0.000618529506027699	-0.00879702530801296	-0.0100957229733467	0.00126787810586393
790	91.7639999389648	-8.32140254974365	-7.86328220367432	-0.00490093370899558	0.00938473641872406	-0.0104203969240189	-0.00197886489331722
791	87.8679046630859	-7.67205429077148	-7.99315214157104	0.00289124972186983	0.0171769186854362	-0.0188619289547205	0.00938473641872406
792	89.8159561157227	-8.97075176239014	-7.4087381362915	0.00808603875339031	0.0136055024340749	-0.0117190945893526	-0.00132951640989631
793	91.7639999389648	-8.97075176239014	-7.79834747314453	0.0132808275520802	0.00873538758605719	-0.0133424662053585	-0.00295288790948689
794	90.4653015136719	-7.99672842025757	-7.6684775352478	0.00548864435404539	0.00613799272105098	-0.0126931173726916	-0.0026282137259841
795	91.7639999389648	-8.64607715606689	-7.73341274261475	0.00613799272105098	0.00873538758605719	-0.0107450718060136	-0.00879702530801296
796	91.7639999389648	-10.2694482803345	-8.05808639526367	0.00873538758605719	-0.00230353930965066	-0.00230353930965066	0.00354059832170606
797	90.4653015136719	-8.97075176239014	-7.86328220367432	0.00776136433705688	0.00678734155371785	-0.0026282137259841	-0.0026282137259841
798	91.1146545410156	-8.32140254974365	-7.9282169342041	0.0022419011220336	-0.00327756232582033	0.0022419011220336	-0.00360223650932312
799	88.5172576904297	-7.34737968444824	-8.12302207946777	-0.00684897974133492	-0.00360223650932312	-3.08191010844894e-05	-0.00132951640989631
800	93.0626983642578	-8.97075176239014	-7.86328220367432	-0.0104203969240189	-0.0026282137259841	0.00516396993771195	-0.00879702530801296
801	91.1146545410156	-7.99672842025757	-7.86328220367432	-0.00944637414067984	-0.00457625929266214	0.000618529506027699	-0.00295288790948689
802	90.4653015136719	-8.64607715606689	-7.9282169342041	-0.0139918150380254	-0.00782300252467394	0.01847561635077	-0.00100484199356288
803	91.7639999389648	-9.6201000213623	-7.53860807418823	-0.0113944197073579	-0.00879702530801296	0.0178262684494257	0.00516396993771195
804	93.0626983642578	-9.6201000213623	-7.86328220367432	-0.00555028254166245	-0.0026282137259841	-0.00197886489331722	-0.00425158534198999
805	91.7639999389648	-8.64607715606689	-7.4087381362915	-0.00912170019000769	0.00289124972186983	-0.00230353930965066	-0.00490093370899558
806	88.5172576904297	-7.99672842025757	-7.34380340576172	-0.00425158534198999	0.0103587592020631	-0.00392691092565656	0.00126787810586393
807	91.7639999389648	-7.99672842025757	-7.60354280471802	-0.00295288790948689	-0.00295288790948689	0.00906006153672934	0.00516396993771195
808	92.4133453369141	-8.64607715606689	-7.47367286682129	-0.00717365415766835	-0.00295288790948689	0.00418994715437293	-0.00360223650932312
809	90.4653015136719	-8.32140254974365	-7.9282169342041	-0.00490093370899558	0.00516396993771195	-0.00165419070981443	0.00386527273803949
810	91.1146545410156	-8.64607715606689	-7.9282169342041	0.00776136433705688	0.00321592413820326	-0.0152905117720366	-0.000355493422830477
811	90.4653015136719	-9.6201000213623	-7.4087381362915	0.0155535480007529	0.00126787810586393	-0.0159398596733809	0.00354059832170606
812	91.1146545410156	-9.29542541503906	-7.4087381362915	0.0175015944987535	0.0181509424000978	0.00548864435404539	-0.00100484199356288
813	89.8159561157227	-8.97075176239014	-7.21393346786499	0.00906006153672934	0.00776136433705688	-0.0143164889886975	0.00321592413820326
814	90.4653015136719	-8.32140254974365	-7.14899873733521	0.00256657530553639	-0.000355493422830477	-0.00717365415766835	-0.00132951640989631
815	89.8159561157227	-8.32140254974365	-7.9282169342041	0.00613799272105098	0.00548864435404539	-0.0162645354866982	-0.00100484199356288
816	93.0626983642578	-7.99672842025757	-7.99315214157104	0.00743668992072344	0.00873538758605719	-0.00587495695799589	-0.000680167751852423
817	91.1146545410156	-8.64607715606689	-7.79834747314453	0.000618529506027699	0.00581331877037883	-0.00132951640989631	-0.00425158534198999
818	90.4653015136719	-8.64607715606689	-7.99315214157104	0.00289124972186983	-0.00230353930965066	-0.00814767740666866	-0.00360223650932312
819	90.4653015136719	-7.99672842025757	-7.6684775352478	0.00159255252219737	-0.00327756232582033	0.00256657530553639	-0.00814767740666866
820	90.4653015136719	-8.32140254974365	-7.34380340576172	-0.0195112787187099	-0.000680167751852423	0.0106834331527352	-0.0110697457566857
821	89.1666030883789	-8.32140254974365	-7.4087381362915	-0.0175632312893867	0.00126787810586393	0.00841071270406246	-0.00619963090866804
822	91.7639999389648	-8.97075176239014	-7.79834747314453	-0.0146411629393697	-0.0026282137259841	0.00841071270406246	-0.00522560812532902
823	91.1146545410156	-8.64607715606689	-7.9282169342041	-0.00684897974133492	-0.0104203969240189	0.00516396993771195	-0.00132951640989631
824	93.0626983642578	-8.97075176239014	-7.73341274261475	-0.00327756232582033	-0.0026282137259841	-0.0026282137259841	-0.00944637414067984
825	91.7639999389648	-9.94477462768555	-7.79834747314453	-0.00392691092565656	0.0022419011220336	-0.00490093370899558	-0.00295288790948689
826	90.4653015136719	-9.29542541503906	-7.60354280471802	0.000618529506027699	0.00451462110504508	-0.00522560812532902	0.00581331877037883
827	90.4653015136719	-7.67205429077148	-7.79834747314453	0.000943203864153475	0.00581331877037883	0.00613799272105098	0.0100340843200684
828	89.1666030883789	-8.64607715606689	-7.6684775352478	-0.0104203969240189	-3.08191010844894e-05	-0.00327756232582033	-0.000680167751852423
829	90.4653015136719	-7.99672842025757	-7.79834747314453	0.000293855206109583	0.00646266713738441	-0.0110697457566857	-0.00879702530801296
830	90.4653015136719	-7.99672842025757	-8.05808639526367	0.00581331877037883	0.0188002903014421	-0.0224333461374044	0.00191722682211548
831	91.7639999389648	-8.97075176239014	-7.47367286682129	0.0213976856321096	0.0162028968334198	-0.0152905117720366	-0.00165419070981443
832	92.4133453369141	-9.6201000213623	-7.4087381362915	0.00743668992072344	0.0217223595827818	-0.00522560812532902	0.00451462110504508
833	93.0626983642578	-9.6201000213623	-7.27886867523193	-0.00327756232582033	0.00548864435404539	-0.00197886489331722	0.00451462110504508
834	91.1146545410156	-8.64607715606689	-7.27886867523193	0.00126787810586393	0.00191722682211548	-0.00360223650932312	-0.00977104809135199
835	87.2185592651367	-7.99672842025757	-7.73341274261475	-0.00490093370899558	0.012956153601408	-0.00457625929266214	-0.00100484199356288
836	93.0626983642578	-7.99672842025757	-7.79834747314453	0.00256657530553639	0.0220470335334539	-0.00522560812532902	0.00289124972186983
837	91.7639999389648	-8.32140254974365	-7.86328220367432	0.00776136433705688	0.0188002903014421	-0.00847235135734081	0.0022419011220336
838	90.4653015136719	-7.34737968444824	-7.6684775352478	-0.00165419070981443	0.00841071270406246	-0.00717365415766835	0.00711201597005129
839	91.1146545410156	-8.64607715606689	-7.60354280471802	-3.08191010844894e-05	0.00711201597005129	-0.0165892094373703	-0.00392691092565656
840	91.7639999389648	-8.97075176239014	-7.79834747314453	-0.00977104809135199	0.00256657530553639	-0.00847235135734081	-0.00782300252467394
841	89.8159561157227	-8.32140254974365	-7.79834747314453	-0.0120437685400248	-0.000355493422830477	0.000618529506027699	-0.00295288790948689
842	90.4653015136719	-9.6201000213623	-8.05808639526367	-0.0221086721867323	0.00970941036939621	0.00289124972186983	0.00418994715437293
843	91.7639999389648	-8.64607715606689	-7.86328220367432	-0.00522560812532902	-0.000355493422830477	0.00516396993771195	-0.00555028254166245
844	91.1146545410156	-8.32140254974365	-7.79834747314453	-0.00132951640989631	0.00418994715437293	-0.00457625929266214	0.00418994715437293
845	92.4133453369141	-8.64607715606689	-7.79834747314453	-0.00619963090866804	-3.08191010844894e-05	-0.000355493422830477	0.00191722682211548
846	91.7639999389648	-8.64607715606689	-7.21393346786499	0.00386527273803949	-0.00944637414067984	-0.00230353930965066	0.0145795252174139
847	91.7639999389648	-10.2694482803345	-7.34380340576172	-0.00100484199356288	-0.00587495695799589	0.00256657530553639	0.00256657530553639
848	89.8159561157227	-7.67205429077148	-7.9282169342041	-0.00392691092565656	-0.0100957229733467	0.00418994715437293	0.00483929552137852
849	89.8159561157227	-8.64607715606689	-7.60354280471802	-0.00977104809135199	-0.00457625929266214	0.00256657530553639	0.0022419011220336
850	89.1666030883789	-7.99672842025757	-7.73341274261475	0.00873538758605719	-0.00717365415766835	-0.0130177913233638	0.00548864435404539
851	91.1146545410156	-7.67205429077148	-7.53860807418823	0.0171769186854362	0.000293855206109583	-0.00879702530801296	0.00321592413820326
852	91.1146545410156	-8.64607715606689	-7.73341274261475	0.013930176384747	-0.0100957229733467	-0.00132951640989631	0.0136055024340749
853	91.1146545410156	-8.32140254974365	-7.14899873733521	0.00841071270406246	-0.00490093370899558	0.00581331877037883	0.00581331877037883
854	90.4653015136719	-8.97075176239014	-7.86328220367432	0.00289124972186983	-0.0104203969240189	0.000618529506027699	-0.0104203969240189
855	91.7639999389648	-8.32140254974365	-7.86328220367432	-0.00132951640989631	-0.0156151866540313	0.0158782228827477	-0.00165419070981443
856	91.7639999389648	-8.97075176239014	-7.53860807418823	0.0142548503354192	-0.00360223650932312	0.00159255252219737	0.00743668992072344
857	88.5172576904297	-6.69803094863892	-8.12302207946777	0.0100340843200684	0.00841071270406246	0.0181509424000978	0.00483929552137852
858	91.7639999389648	-8.64607715606689	-7.86328220367432	0.00970941036939621	-0.00197886489331722	0.0149041991680861	-0.00100484199356288
859	93.0626983642578	-8.32140254974365	-7.47367286682129	-0.00360223650932312	-0.0286021586507559	0.00938473641872406	-0.00555028254166245
860	89.8159561157227	-7.67205429077148	-7.6684775352478	-0.00490093370899558	-0.00879702530801296	0.0100340843200684	-0.017887907102704
861	90.4653015136719	-8.64607715606689	-7.60354280471802	-0.00522560812532902	-0.0169138833880424	0.0152288740500808	-0.00327756232582033
862	93.712043762207	-9.29542541503906	-7.9282169342041	-0.00522560812532902	-0.0113944197073579	0.0123068047687411	0.000618529506027699
863	92.4133453369141	-8.32140254974365	-7.73341274261475	-0.00814767740666866	-0.0117190945893526	0.00516396993771195	-0.00457625929266214
864	89.8159561157227	-8.64607715606689	-7.73341274261475	-0.00977104809135199	-0.00425158534198999	-0.00619963090866804	-0.000355493422830477
865	93.0626983642578	-8.64607715606689	-7.6684775352478	0.000293855206109583	-0.0104203969240189	0.00126787810586393	0.00159255252219737
866	91.1146545410156	-7.02270555496216	-7.53860807418823	0.000293855206109583	0.00386527273803949	0.00159255252219737	0.000293855206109583
867	93.0626983642578	-7.67205429077148	-7.86328220367432	0.00159255252219737	-0.00457625929266214	0.00483929552137852	0.00841071270406246
868	91.1146545410156	-9.29542541503906	-7.6684775352478	-0.00457625929266214	-0.00360223650932312	0.00483929552137852	-0.00392691092565656
869	89.8159561157227	-7.67205429077148	-8.05808639526367	0.000943203864153475	-0.00879702530801296	0.00126787810586393	-0.00555028254166245
870	92.4133453369141	-8.64607715606689	-7.53860807418823	-3.08191010844894e-05	0.00808603875339031	-0.0136671401560307	0.00776136433705688
871	90.4653015136719	-7.99672842025757	-7.6684775352478	0.00906006153672934	0.0116574559360743	-0.00847235135734081	0.00970941036939621
872	90.4653015136719	-6.69803094863892	-7.6684775352478	-0.00100484199356288	0.0103587592020631	0.00191722682211548	0.0116574559360743
873	89.8159561157227	-7.02270555496216	-7.60354280471802	0.00906006153672934	0.0022419011220336	-0.00327756232582033	0.00678734155371785
874	90.4653015136719	-7.34737968444824	-8.05808639526367	0.000943203864153475	-0.00100484199356288	-0.00652430532500148	-0.00230353930965066
875	92.4133453369141	-8.32140254974365	-7.79834747314453	-0.000355493422830477	0.0022419011220336	-0.0136671401560307	-0.00100484199356288
876	93.712043762207	-9.94477462768555	-7.79834747314453	0.00126787810586393	-0.00165419070981443	-0.0113944197073579	-3.08191010844894e-05
877	90.4653015136719	-7.34737968444824	-7.79834747314453	0.0022419011220336	0.0113327819854021	-0.0113944197073579	0.00256657530553639
878	90.4653015136719	-8.32140254974365	-7.53860807418823	0.00483929552137852	0.00613799272105098	-0.0026282137259841	0.000293855206109583
879	91.1146545410156	-8.32140254974365	-7.08406400680542	-0.00652430532500148	0.00321592413820326	-0.0136671401560307	-0.00197886489331722
880	91.1146545410156	-7.02270555496216	-7.86328220367432	-0.00879702530801296	-0.0165892094373703	0.00808603875339031	-0.00879702530801296
881	91.7639999389648	-7.34737968444824	-7.86328220367432	-0.00684897974133492	-0.00749832857400179	-0.00392691092565656	-0.00814767740666866
882	93.712043762207	-8.32140254974365	-7.60354280471802	-0.00912170019000769	0.00646266713738441	0.0149041991680861	0.00126787810586393
883	93.0626983642578	-8.97075176239014	-7.53860807418823	-0.00587495695799589	-0.0273034609854221	0.00808603875339031	-0.00490093370899558
884	91.1146545410156	-8.97075176239014	-7.4087381362915	-0.00555028254166245	-0.00944637414067984	0.0022419011220336	-0.00912170019000769
885	91.7639999389648	-8.32140254974365	-7.53860807418823	-0.0110697457566857	-0.00100484199356288	-0.00977104809135199	-0.00684897974133492
886	88.5172576904297	-7.02270555496216	-7.79834747314453	-0.00327756232582033	0.00159255252219737	0.0022419011220336	0.00191722682211548
887	91.1146545410156	-7.99672842025757	-7.6684775352478	-0.00425158534198999	0.00126787810586393	0.0022419011220336	-0.000680167751852423
888	91.1146545410156	-7.34737968444824	-8.18795680999756	-0.00912170019000769	-0.00132951640989631	0.00126787810586393	-0.00132951640989631
889	91.7639999389648	-6.69803094863892	-8.05808639526367	-0.00197886489331722	0.00613799272105098	-0.00619963090866804	0.00483929552137852
890	91.1146545410156	-9.29542541503906	-7.60354280471802	-0.00197886489331722	0.00678734155371785	-0.0195112787187099	0.00938473641872406
891	92.4133453369141	-8.97075176239014	-7.34380340576172	0.0194496400654316	0.00613799272105098	-0.0159398596733809	0.00906006153672934
892	89.8159561157227	-6.69803094863892	-7.4087381362915	0.020423661917448	0.0100340843200684	-0.0162645354866982	0.0106834331527352
893	88.5172576904297	-7.02270555496216	-7.6684775352478	0.00354059832170606	0.00743668992072344	-0.0130177913233638	0.011982130818069
894	89.8159561157227	-7.34737968444824	-7.86328220367432	-0.00619963090866804	0.00743668992072344	-0.00652430532500148	-0.00490093370899558
895	91.7639999389648	-7.99672842025757	-8.05808639526367	-0.00197886489331722	0.00743668992072344	-0.00490093370899558	-0.0104203969240189
896	92.4133453369141	-8.32140254974365	-7.9282169342041	-0.00132951640989631	0.01100810803473	-0.0107450718060136	0.00581331877037883
897	90.4653015136719	-7.67205429077148	-7.9282169342041	0.000943203864153475	0.0022419011220336	-0.00100484199356288	0.00808603875339031
898	91.7639999389648	-9.6201000213623	-7.27886867523193	-0.00814767740666866	-0.00619963090866804	-0.00197886489331722	-0.00490093370899558
899	89.8159561157227	-7.34737968444824	-7.47367286682129	-0.00619963090866804	0.000943203864153475	-0.00327756232582033	-0.00197886489331722
900	91.1146545410156	-8.32140254974365	-7.79834747314453	-0.0133424662053585	-0.0100957229733467	0.00159255252219737	-0.00295288790948689
901	89.8159561157227	-7.67205429077148	-7.86328220367432	-0.0162645354866982	-0.00165419070981443	0.00678734155371785	-0.00230353930965066
902	92.4133453369141	-8.32140254974365	-7.47367286682129	-0.00652430532500148	-0.00327756232582033	0.00776136433705688	-0.00165419070981443
903	91.7639999389648	-7.67205429077148	-8.05808639526367	-0.00360223650932312	-0.0253554154187441	0.00548864435404539	-0.0126931173726916
904	93.0626983642578	-8.32140254974365	-7.47367286682129	-0.0126931173726916	-0.00392691092565656	-0.000355493422830477	-0.00555028254166245
905	93.712043762207	-9.94477462768555	-7.4087381362915	-0.00782300252467394	-0.00619963090866804	-0.00782300252467394	0.000943203864153475
906	90.4653015136719	-7.34737968444824	-7.99315214157104	-0.00457625929266214	0.00483929552137852	0.00451462110504508	-0.00100484199356288
907	89.1666030883789	-7.34737968444824	-7.9282169342041	-0.00944637414067984	0.00808603875339031	0.00581331877037883	-0.00132951640989631
908	89.8159561157227	-8.64607715606689	-7.9282169342041	-0.0146411629393697	-0.00100484199356288	-0.00522560812532902	-0.00197886489331722
909	90.4653015136719	-6.69803094863892	-8.05808639526367	-0.00132951640989631	-0.00360223650932312	-0.00652430532500148	0.00289124972186983
910	91.7639999389648	-7.67205429077148	-7.99315214157104	0.013930176384747	0.0132808275520802	-0.0175632312893867	0.00191722682211548
911	92.4133453369141	-8.64607715606689	-7.60354280471802	0.0158782228827477	0.0178262684494257	-0.0107450718060136	0.00613799272105098
912	92.4133453369141	-8.97075176239014	-7.27886867523193	0.0197743140161037	0.00970941036939621	-0.0159398596733809	0.0126314787194133
913	91.7639999389648	-8.97075176239014	-7.47367286682129	0.0132808275520802	0.00613799272105098	-0.0126931173726916	0.00386527273803949
914	90.4653015136719	-8.97075176239014	-7.9282169342041	-0.00814767740666866	0.00256657530553639	-0.00619963090866804	-0.000680167751852423
915	88.5172576904297	-7.67205429077148	-8.05808639526367	0.00191722682211548	0.00906006153672934	-0.00360223650932312	0.00289124972186983
916	91.1146545410156	-7.99672842025757	-7.99315214157104	0.00711201597005129	0.01100810803473	-0.00425158534198999	-0.00457625929266214
917	92.4133453369141	-8.64607715606689	-7.60354280471802	0.0106834331527352	0.00613799272105098	-0.00197886489331722	-0.00165419070981443
918	89.8159561157227	-7.67205429077148	-7.6684775352478	-0.00360223650932312	0.011982130818069	0.00321592413820326	0.000943203864153475
919	90.4653015136719	-7.99672842025757	-7.60354280471802	0.00126787810586393	-0.00132951640989631	-0.00425158534198999	-0.00944637414067984
920	92.4133453369141	-9.29542541503906	-7.9282169342041	-0.00652430532500148	-0.00619963090866804	0.00581331877037883	-0.0104203969240189
921	90.4653015136719	-7.67205429077148	-7.86328220367432	-0.00879702530801296	-0.00879702530801296	0.0100340843200684	-0.00327756232582033
922	89.8159561157227	-8.64607715606689	-7.34380340576172	-0.017887907102704	-0.00230353930965066	0.00808603875339031	0.00289124972186983
923	91.7639999389648	-8.64607715606689	-7.86328220367432	-0.0113944197073579	0.00256657530553639	0.0181509424000978	0.000293855206109583
924	93.0626983642578	-8.64607715606689	-7.4087381362915	0.000293855206109583	-0.00425158534198999	-0.00100484199356288	0.00159255252219737
925	93.0626983642578	-9.29542541503906	-7.27886867523193	-0.00814767740666866	0.0126314787194133	-0.0110697457566857	0.000293855206109583
926	90.4653015136719	-7.99672842025757	-7.79834747314453	0.000293855206109583	-3.08191010844894e-05	-0.00295288790948689	0.00321592413820326
927	90.4653015136719	-8.97075176239014	-7.99315214157104	0.00126787810586393	-0.0100957229733467	0.00516396993771195	0.00451462110504508
928	92.4133453369141	-8.97075176239014	-7.99315214157104	-0.0026282137259841	-3.08191010844894e-05	-0.0100957229733467	-0.00132951640989631
929	87.8679046630859	-7.34737968444824	-7.9282169342041	-0.0110697457566857	0.0022419011220336	-0.00490093370899558	-0.00132951640989631
930	89.1666030883789	-7.67205429077148	-7.86328220367432	-0.00457625929266214	0.00646266713738441	-0.0152905117720366	0.00743668992072344
931	92.4133453369141	-9.29542541503906	-7.60354280471802	0.0168522447347641	0.0200989879667759	-0.00977104809135199	0.00354059832170606
932	91.7639999389648	-8.64607715606689	-7.6684775352478	0.00743668992072344	0.01100810803473	-0.00782300252467394	-3.08191010844894e-05
933	92.4133453369141	-9.29542541503906	-7.86328220367432	-0.00100484199356288	0.00808603875339031	-0.00587495695799589	0.00354059832170606
934	91.1146545410156	-10.2694482803345	-7.86328220367432	0.011982130818069	0.000618529506027699	-0.0117190945893526	-0.00165419070981443
935	90.4653015136719	-7.34737968444824	-8.05808639526367	-0.000680167751852423	0.0113327819854021	0.0022419011220336	-0.00490093370899558
936	89.8159561157227	-8.97075176239014	-7.86328220367432	-0.00749832857400179	0.00483929552137852	-0.0110697457566857	0.000943203864153475
937	91.7639999389648	-8.97075176239014	-7.60354280471802	-0.000680167751852423	0.0103587592020631	0.00256657530553639	0.0126314787194133
938	91.1146545410156	-7.67205429077148	-7.9282169342041	0.00548864435404539	0.00321592413820326	-0.00425158534198999	0.00126787810586393
939	90.4653015136719	-7.67205429077148	-7.99315214157104	-0.00165419070981443	-0.00132951640989631	-0.00295288790948689	-0.00425158534198999
940	91.1146545410156	-8.32140254974365	-8.12302207946777	-0.0165892094373703	-0.00587495695799589	0.00581331877037883	-0.00717365415766835
941	90.4653015136719	-9.6201000213623	-8.05808639526367	-0.00944637414067984	-0.00944637414067984	0.00483929552137852	0.000943203864153475
942	92.4133453369141	-9.29542541503906	-7.79834747314453	-0.0133424662053585	-0.0110697457566857	0.0113327819854021	0.0022419011220336
943	91.1146545410156	-8.97075176239014	-7.60354280471802	-0.0133424662053585	-0.00652430532500148	0.00483929552137852	-0.00912170019000769
944	90.4653015136719	-8.97075176239014	-7.60354280471802	-0.00555028254166245	-0.00100484199356288	0.00938473641872406	-0.00490093370899558
945	93.0626983642578	-8.97075176239014	-7.21393346786499	0.00191722682211548	0.00289124972186983	-0.00782300252467394	-0.00230353930965066
946	91.1146545410156	-8.64607715606689	-8.12302207946777	-0.00230353930965066	0.00646266713738441	0.000293855206109583	-0.00392691092565656
947	89.8159561157227	-8.32140254974365	-7.79834747314453	0.00126787810586393	-0.00555028254166245	0.00970941036939621	0.000618529506027699
948	93.712043762207	-9.6201000213623	-7.47367286682129	0.000943203864153475	-0.00814767740666866	-0.0100957229733467	0.000618529506027699
949	91.7639999389648	-8.32140254974365	-7.73341274261475	-0.00457625929266214	-0.00360223650932312	-0.000355493422830477	-0.00782300252467394
950	89.8159561157227	-7.99672842025757	-7.6684775352478	0.000293855206109583	0.0113327819854021	-0.0143164889886975	0.00548864435404539
951	91.7639999389648	-8.97075176239014	-7.21393346786499	-0.00847235135734081	0.00938473641872406	-0.0130177913233638	0.00678734155371785
952	93.0626983642578	-8.97075176239014	-7.73341274261475	0.00711201597005129	0.0145795252174139	-0.00879702530801296	0.00548864435404539
953	92.4133453369141	-8.97075176239014	-7.99315214157104	0.00126787810586393	0.0145795252174139	-0.00814767740666866	0.0103587592020631
954	93.0626983642578	-9.6201000213623	-8.12302207946777	0.00354059832170606	0.00613799272105098	-0.0107450718060136	-0.00295288790948689
955	90.4653015136719	-8.32140254974365	-7.9282169342041	0.00386527273803949	0.00938473641872406	-0.0113944197073579	0.000943203864153475
956	92.4133453369141	-9.6201000213623	-7.73341274261475	-3.08191010844894e-05	0.00256657530553639	-0.00392691092565656	0.00418994715437293
957	93.712043762207	-9.29542541503906	-7.60354280471802	0.00126787810586393	0.00354059832170606	-0.00132951640989631	-0.000680167751852423
958	89.8159561157227	-7.67205429077148	-7.47367286682129	-0.00165419070981443	0.00776136433705688	-0.000355493422830477	0.000293855206109583
959	90.4653015136719	-8.64607715606689	-7.4087381362915	-0.00132951640989631	-0.00197886489331722	0.00159255252219737	0.000618529506027699
960	91.7639999389648	-8.32140254974365	-7.86328220367432	-0.00295288790948689	-0.0104203969240189	0.00289124972186983	-0.00490093370899558
961	91.1146545410156	-7.99672842025757	-8.12302207946777	-0.00360223650932312	-0.0308748781681061	-0.0107450718060136	-0.00749832857400179
962	93.0626983642578	-9.29542541503906	-7.73341274261475	-0.00197886489331722	-0.0100957229733467	0.00159255252219737	-0.0026282137259841
963	91.7639999389648	-10.2694482803345	-7.73341274261475	-0.000355493422830477	-0.0104203969240189	0.0113327819854021	0.00321592413820326
964	93.0626983642578	-10.2694482803345	-7.47367286682129	-0.00230353930965066	-0.0110697457566857	0.00841071270406246	-0.00879702530801296
965	92.4133453369141	-8.97075176239014	-7.6684775352478	-0.00457625929266214	-0.00165419070981443	-0.00912170019000769	-0.00749832857400179
966	90.4653015136719	-8.97075176239014	-7.9282169342041	-0.00977104809135199	0.00418994715437293	-0.00327756232582033	0.00289124972186983
967	91.1146545410156	-7.67205429077148	-8.05808639526367	0.00159255252219737	0.00256657530553639	-0.000355493422830477	0.00808603875339031
968	93.0626983642578	-8.97075176239014	-7.60354280471802	0.000943203864153475	0.0022419011220336	0.000618529506027699	-0.00555028254166245
969	91.1146545410156	-7.99672842025757	-7.86328220367432	0.00159255252219737	0.00418994715437293	-0.00295288790948689	0.00126787810586393
970	91.7639999389648	-7.99672842025757	-7.60354280471802	0.0103587592020631	0.0171769186854362	-0.00684897974133492	0.00159255252219737
971	92.4133453369141	-10.5941228866577	-6.88925933837891	0.0116574559360743	0.00548864435404539	-0.0110697457566857	0.00743668992072344
972	92.4133453369141	-8.97075176239014	-7.27886867523193	0.0126314787194133	0.0149041991680861	0.000618529506027699	0.00776136433705688
973	90.4653015136719	-8.97075176239014	-7.6684775352478	-0.0139918150380254	0.00646266713738441	-0.0113944197073579	0.0100340843200684
974	92.4133453369141	-8.97075176239014	-7.47367286682129	-0.00847235135734081	0.00159255252219737	-0.0113944197073579	-0.00360223650932312
975	91.1146545410156	-8.32140254974365	-7.34380340576172	0.00808603875339031	0.000943203864153475	-0.0100957229733467	-0.00944637414067984
976	92.4133453369141	-7.67205429077148	-7.6684775352478	0.00678734155371785	0.01100810803473	0.000943203864153475	0.00321592413820326
977	95.0107421875	-9.29542541503906	-7.21393346786499	0.00159255252219737	0.00548864435404539	-0.00327756232582033	0.00289124972186983
978	91.7639999389648	-8.97075176239014	-7.47367286682129	0.000943203864153475	0.00159255252219737	-0.00132951640989631	-0.00619963090866804
979	93.0626983642578	-9.29542541503906	-7.47367286682129	-0.00295288790948689	-0.00425158534198999	-0.000680167751852423	0.000943203864153475
980	91.7639999389648	-7.99672842025757	-7.79834747314453	-0.0113944197073579	-0.00814767740666866	0.000943203864153475	-0.00587495695799589
981	90.4653015136719	-8.64607715606689	-7.53860807418823	-0.0139918150380254	0.00256657530553639	0.00776136433705688	-0.00944637414067984
982	92.4133453369141	-8.97075176239014	-7.73341274261475	-0.00132951640989631	-3.08191010844894e-05	0.00841071270406246	0.00321592413820326
983	94.3613967895508	-9.29542541503906	-8.12302207946777	-0.00717365415766835	-0.00100484199356288	0.00938473641872406	-3.08191010844894e-05
984	93.0626983642578	-7.67205429077148	-7.60354280471802	-0.00360223650932312	-0.00100484199356288	0.000293855206109583	-0.00782300252467394
985	93.0626983642578	-9.6201000213623	-7.6684775352478	0.00159255252219737	-0.0110697457566857	-0.00749832857400179	0.000293855206109583
986	93.712043762207	-10.2694482803345	-7.86328220367432	0.00256657530553639	-0.00392691092565656	-0.0026282137259841	0.00646266713738441
987	90.4653015136719	-7.34737968444824	-8.05808639526367	0.00938473641872406	-0.0026282137259841	0.01100810803473	0.00841071270406246
988	89.8159561157227	-8.32140254974365	-7.9282169342041	-0.00457625929266214	0.000618529506027699	-0.00165419070981443	0.00646266713738441
989	90.4653015136719	-7.99672842025757	-7.73341274261475	0.00191722682211548	0.000618529506027699	-0.00165419070981443	-0.00327756232582033
990	91.7639999389648	-7.34737968444824	-7.73341274261475	0.0022419011220336	0.00613799272105098	-0.00782300252467394	-0.00327756232582033
991	91.7639999389648	-8.64607715606689	-7.60354280471802	0.0188002903014421	0.0132808275520802	-0.0217839982360601	-0.00132951640989631
992	92.4133453369141	-8.64607715606689	-8.05808639526367	0.0295145437121391	0.0132808275520802	-0.0107450718060136	0.011982130818069
993	92.4133453369141	-9.29542541503906	-7.79834747314453	0.0113327819854021	-0.00197886489331722	-0.00652430532500148	0.00159255252219737
994	92.4133453369141	-7.99672842025757	-7.60354280471802	-0.0026282137259841	-0.00165419070981443	-0.000355493422830477	-0.000355493422830477
995	89.8159561157227	-8.32140254974365	-7.47367286682129	-0.00425158534198999	0.00289124972186983	-0.0104203969240189	-0.00425158534198999
996	89.1666030883789	-7.34737968444824	-7.60354280471802	-0.00944637414067984	0.00743668992072344	0.00354059832170606	0.0022419011220336
997	93.0626983642578	-8.64607715606689	-7.21393346786499	0.00451462110504508	0.00548864435404539	-0.00392691092565656	0.00126787810586393
998	91.7639999389648	-7.34737968444824	-7.99315214157104	0.00126787810586393	0.00516396993771195	-0.00749832857400179	-0.00295288790948689
999	91.1146545410156	-8.32140254974365	-7.60354280471802	-0.00197886489331722	-0.00230353930965066	0.00548864435404539	-0.00717365415766835
1000	91.7639999389648	-8.64607715606689	-7.4087381362915	-0.00944637414067984	-0.0139918150380254	0.00159255252219737	-0.00782300252467394
1001	92.4133453369141	-7.99672842025757	-7.27886867523193	-0.00782300252467394	-0.00230353930965066	0.00678734155371785	-0.00717365415766835
1002	91.1146545410156	-8.64607715606689	-7.53860807418823	-0.0110697457566857	-0.00327756232582033	0.012956153601408	-0.00230353930965066
1003	90.4653015136719	-7.34737968444824	-7.34380340576172	-0.0110697457566857	-0.00457625929266214	0.00711201597005129	0.00256657530553639
1004	91.1146545410156	-6.69803094863892	-7.34380340576172	-0.0026282137259841	-0.00619963090866804	0.000618529506027699	-0.00879702530801296
1005	90.4653015136719	-7.34737968444824	-7.99315214157104	0.00354059832170606	0.000293855206109583	-0.00490093370899558	-0.00782300252467394
1006	92.4133453369141	-7.67205429077148	-7.9282169342041	0.00159255252219737	-0.00100484199356288	0.000293855206109583	0.00289124972186983
1007	91.7639999389648	-8.32140254974365	-7.60354280471802	0.000293855206109583	-0.00360223650932312	0.00841071270406246	-0.00360223650932312
1008	90.4653015136719	-8.64607715606689	-7.60354280471802	0.00126787810586393	-0.00782300252467394	0.00126787810586393	0.00776136433705688
1009	92.4133453369141	-8.32140254974365	-7.34380340576172	0.00126787810586393	0.00289124972186983	-0.00782300252467394	-0.00684897974133492
1010	87.2185592651367	-7.99672842025757	-7.27886867523193	0.00906006153672934	0.012956153601408	-0.00944637414067984	0.00646266713738441
1011	93.0626983642578	-8.64607715606689	-7.53860807418823	0.00970941036939621	0.0171769186854362	-0.0260047651827335	0.00191722682211548
1012	92.4133453369141	-8.64607715606689	-8.05808639526367	0.000618529506027699	0.0123068047687411	-0.0026282137259841	0.00581331877037883
1013	92.4133453369141	-7.99672842025757	-8.05808639526367	0.00938473641872406	0.00711201597005129	-0.00522560812532902	-3.08191010844894e-05
1014	90.4653015136719	-7.99672842025757	-7.4087381362915	0.00418994715437293	0.00581331877037883	-0.0143164889886975	-0.00425158534198999
1015	90.4653015136719	-8.64607715606689	-7.73341274261475	-0.00360223650932312	-0.00197886489331722	-0.00327756232582033	-0.00327756232582033
1016	92.4133453369141	-8.32140254974365	-7.34380340576172	0.00126787810586393	0.00776136433705688	-0.00749832857400179	0.00354059832170606
1017	88.5172576904297	-7.34737968444824	-7.27886867523193	0.000943203864153475	0.00938473641872406	-0.0026282137259841	0.00581331877037883
1018	89.8159561157227	-7.34737968444824	-7.73341274261475	-0.000680167751852423	-0.00132951640989631	-0.00132951640989631	-0.00425158534198999
1019	92.4133453369141	-7.34737968444824	-8.25289154052734	-0.00490093370899558	-0.00490093370899558	0.000943203864153475	-0.00295288790948689
1020	91.7639999389648	-7.99672842025757	-8.05808639526367	-0.0133424662053585	-0.00522560812532902	-0.00360223650932312	-0.00847235135734081
1021	92.4133453369141	-8.32140254974365	-7.79834747314453	-0.0136671401560307	-0.00555028254166245	-0.0026282137259841	-0.00944637414067984
1022	91.7639999389648	-9.29542541503906	-7.60354280471802	-0.0120437685400248	-0.0159398596733809	0.0217223595827818	0.00613799272105098
1023	92.4133453369141	-7.34737968444824	-7.60354280471802	-0.00944637414067984	-0.00814767740666866	-0.00652430532500148	-3.08191010844894e-05
1024	89.8159561157227	-6.69803094863892	-7.6684775352478	-0.0104203969240189	0.000618529506027699	0.00646266713738441	-0.00587495695799589
1025	90.4653015136719	-7.99672842025757	-7.60354280471802	-0.00587495695799589	0.000618529506027699	-0.00165419070981443	0.00159255252219737
1026	93.0626983642578	-8.64607715606689	-7.60354280471802	0.00808603875339031	-0.00230353930965066	-0.00360223650932312	0.000293855206109583
1027	91.1146545410156	-6.69803094863892	-8.31782627105713	0.000943203864153475	0.00256657530553639	0.00841071270406246	0.00289124972186983
1028	92.4133453369141	-8.64607715606689	-7.4087381362915	0.00418994715437293	-0.00555028254166245	0.00321592413820326	0.00743668992072344
1029	90.4653015136719	-8.32140254974365	-7.6684775352478	-0.00587495695799589	-0.00749832857400179	-0.00847235135734081	0.000618529506027699
1030	92.4133453369141	-8.64607715606689	-7.21393346786499	0.00516396993771195	0.00776136433705688	-0.0224333461374044	0.00743668992072344
1031	89.1666030883789	-7.34737968444824	-7.47367286682129	0.0165275707840919	0.012956153601408	-0.0191866029053926	0.0100340843200684
1032	89.1666030883789	-7.34737968444824	-8.05808639526367	-0.0104203969240189	0.0126314787194133	-0.0107450718060136	0.00841071270406246
1033	89.8159561157227	-6.69803094863892	-8.05808639526367	0.00418994715437293	0.00451462110504508	-0.00717365415766835	0.00386527273803949
1034	89.1666030883789	-7.34737968444824	-7.99315214157104	0.00776136433705688	0.00451462110504508	-0.0130177913233638	-0.00132951640989631
1035	90.4653015136719	-7.34737968444824	-7.79834747314453	0.00386527273803949	0.00483929552137852	-0.00814767740666866	-0.00717365415766835
1036	91.7639999389648	-8.32140254974365	-7.27886867523193	0.0197743140161037	0.0126314787194133	-0.00555028254166245	0.00451462110504508
1037	91.1146545410156	-8.64607715606689	-7.21393346786499	0.00256657530553639	-0.00879702530801296	-0.00100484199356288	0.000618529506027699
1038	91.7639999389648	-8.64607715606689	-7.6684775352478	0.00646266713738441	0.00159255252219737	-0.00814767740666866	0.00970941036939621
1039	90.4653015136719	-7.99672842025757	-7.73341274261475	-0.00587495695799589	0.00451462110504508	-0.00327756232582033	-0.00619963090866804
1040	89.8159561157227	-7.99672842025757	-7.53860807418823	-0.00912170019000769	-0.00295288790948689	-0.00360223650932312	-0.00749832857400179
1041	92.4133453369141	-8.64607715606689	-7.6684775352478	-0.00684897974133492	-0.00490093370899558	0.00191722682211548	-0.00490093370899558
1042	91.7639999389648	-7.67205429077148	-7.9282169342041	-0.00782300252467394	-0.00652430532500148	0.00711201597005129	0.00256657530553639
1043	90.4653015136719	-7.67205429077148	-7.47367286682129	-0.000355493422830477	0.000943203864153475	0.000293855206109583	-0.00425158534198999
1044	90.4653015136719	-8.32140254974365	-7.6684775352478	-0.00652430532500148	-0.00457625929266214	0.00159255252219737	-0.00360223650932312
1045	91.7639999389648	-8.32140254974365	-7.99315214157104	0.00418994715437293	-0.00295288790948689	-0.00652430532500148	-0.00100484199356288
1046	91.1146545410156	-8.32140254974365	-7.53860807418823	-0.00912170019000769	0.000618529506027699	0.000293855206109583	0.000293855206109583
1047	87.8679046630859	-7.67205429077148	-7.9282169342041	-0.00782300252467394	-0.00295288790948689	-0.00165419070981443	-0.00165419070981443
1048	91.7639999389648	-8.64607715606689	-7.60354280471802	0.00483929552137852	0.00581331877037883	0.00386527273803949	0.00126787810586393
1049	91.1146545410156	-7.99672842025757	-7.47367286682129	-0.00327756232582033	-0.00100484199356288	-0.0104203969240189	0.00126787810586393
1050	91.7639999389648	-7.99672842025757	-7.08406400680542	0.0123068047687411	0.00970941036939621	-0.00977104809135199	0.00548864435404539
1051	89.8159561157227	-7.67205429077148	-7.34380340576172	0.0106834331527352	0.00938473641872406	-0.00619963090866804	-0.000355493422830477
1052	91.7639999389648	-9.29542541503906	-7.86328220367432	0.0171769186854362	0.00289124972186983	-0.00749832857400179	0.00646266713738441
1053	90.4653015136719	-7.67205429077148	-7.6684775352478	0.00548864435404539	0.00646266713738441	-0.00197886489331722	0.00386527273803949
1054	87.8679046630859	-7.99672842025757	-7.34380340576172	-0.0143164889886975	-0.00132951640989631	-0.0143164889886975	0.00126787810586393
1055	90.4653015136719	-7.67205429077148	-7.6684775352478	-0.00197886489331722	0.00418994715437293	-0.00944637414067984	-0.00165419070981443
1056	91.7639999389648	-8.64607715606689	-7.47367286682129	0.00191722682211548	0.00808603875339031	-0.00555028254166245	0.00159255252219737
1057	90.4653015136719	-7.99672842025757	-7.86328220367432	-0.00360223650932312	0.00646266713738441	0.00159255252219737	0.00289124972186983
1058	93.0626983642578	-8.97075176239014	-7.9282169342041	0.000943203864153475	-0.00490093370899558	-0.0026282137259841	0.00191722682211548
1059	93.0626983642578	-9.6201000213623	-7.86328220367432	-0.00587495695799589	-0.00944637414067984	-0.00197886489331722	-0.00392691092565656
1060	91.7639999389648	-8.97075176239014	-7.79834747314453	-0.0146411629393697	-0.00555028254166245	0.011982130818069	-0.0126931173726916
1061	91.1146545410156	-8.97075176239014	-7.53860807418823	-0.00392691092565656	0.0022419011220336	0.011982130818069	-0.00619963090866804
1062	89.8159561157227	-7.67205429077148	-7.6684775352478	-0.0113944197073579	0.00191722682211548	0.01100810803473	-0.00587495695799589
1063	90.4653015136719	-7.99672842025757	-7.4087381362915	-0.00490093370899558	-0.00847235135734081	0.00906006153672934	0.000943203864153475
1064	91.1146545410156	-7.99672842025757	-8.25289154052734	-0.00360223650932312	-3.08191010844894e-05	-0.00360223650932312	-0.00814767740666866
1065	91.7639999389648	-7.99672842025757	-8.18795680999756	-0.00360223650932312	-0.0026282137259841	0.00873538758605719	-0.00425158534198999
1066	93.0626983642578	-9.94477462768555	-7.79834747314453	-3.08191010844894e-05	-0.00360223650932312	0.000618529506027699	0.00841071270406246
1067	91.7639999389648	-9.29542541503906	-7.73341274261475	-0.00717365415766835	-0.0026282137259841	0.00418994715437293	0.00418994715437293
1068	90.4653015136719	-7.99672842025757	-7.99315214157104	-0.00587495695799589	0.0022419011220336	0.00841071270406246	0.000618529506027699
1069	91.1146545410156	-9.29542541503906	-7.14899873733521	-0.00392691092565656	0.000618529506027699	-0.00977104809135199	0.00289124972186983
1070	92.4133453369141	-9.29542541503906	-7.47367286682129	0.00191722682211548	0.0116574559360743	-0.00847235135734081	-3.08191010844894e-05
1071	91.7639999389648	-7.67205429077148	-8.05808639526367	0.00711201597005129	0.0123068047687411	-0.0152905117720366	0.013930176384747
1072	91.7639999389648	-7.67205429077148	-8.12302207946777	-0.00230353930965066	0.0126314787194133	-0.0104203969240189	0.00613799272105098
1073	91.7639999389648	-7.99672842025757	-8.05808639526367	0.00646266713738441	0.00126787810586393	-0.00327756232582033	-3.08191010844894e-05
1074	90.4653015136719	-9.6201000213623	-7.9282169342041	-0.00197886489331722	-0.00522560812532902	-0.00782300252467394	-0.00230353930965066
1075	93.712043762207	-9.6201000213623	-7.47367286682129	0.00126787810586393	0.00418994715437293	-0.0104203969240189	0.00776136433705688
1076	89.1666030883789	-8.97075176239014	-7.14899873733521	-3.08191010844894e-05	0.0100340843200684	0.00191722682211548	0.000293855206109583
1077	90.4653015136719	-7.99672842025757	-7.47367286682129	0.00159255252219737	0.00483929552137852	-0.00327756232582033	-3.08191010844894e-05
1078	94.3613967895508	-9.29542541503906	-7.53860807418823	0.0113327819854021	0.00126787810586393	0.000943203864153475	0.00516396993771195
1079	92.4133453369141	-8.64607715606689	-7.9282169342041	-0.00879702530801296	0.00354059832170606	0.00516396993771195	-0.00100484199356288
1080	92.4133453369141	-9.6201000213623	-7.53860807418823	-0.00230353930965066	-0.00879702530801296	0.00581331877037883	-0.0130177913233638
1081	93.712043762207	-10.5941228866577	-7.34380340576172	-0.00684897974133492	-0.00587495695799589	0.00418994715437293	-0.00814767740666866
1082	90.4653015136719	-7.99672842025757	-7.6684775352478	-0.00619963090866804	-0.00490093370899558	0.0132808275520802	0.000293855206109583
1083	89.1666030883789	-8.32140254974365	-7.27886867523193	-0.00912170019000769	-0.0110697457566857	0.00289124972186983	0.00516396993771195
1084	89.8159561157227	-7.67205429077148	-8.25289154052734	-0.0126931173726916	-0.00522560812532902	-0.00587495695799589	-0.00360223650932312
1085	90.4653015136719	-6.69803094863892	-8.18795680999756	-0.00814767740666866	0.0022419011220336	-0.00327756232582033	-0.00360223650932312
1086	91.7639999389648	-9.29542541503906	-8.05808639526367	0.000943203864153475	-3.08191010844894e-05	-0.0110697457566857	0.00776136433705688
1087	93.0626983642578	-9.29542541503906	-7.73341274261475	0.00321592413820326	-0.00425158534198999	-0.00327756232582033	0.00516396993771195
1088	90.4653015136719	-8.64607715606689	-7.86328220367432	-0.000355493422830477	-0.00197886489331722	0.00256657530553639	0.00906006153672934
1089	91.7639999389648	-9.94477462768555	-7.34380340576172	0.000943203864153475	0.00159255252219737	-0.00327756232582033	0.00126787810586393
1090	92.4133453369141	-9.29542541503906	-7.47367286682129	0.00970941036939621	0.00873538758605719	-0.0159398596733809	0.00321592413820326
1091	87.2185592651367	-7.67205429077148	-7.86328220367432	-0.00197886489331722	0.0175015944987535	-0.00912170019000769	0.00743668992072344
1092	90.4653015136719	-7.99672842025757	-7.79834747314453	0.00516396993771195	0.013930176384747	-0.00360223650932312	0.00483929552137852
1093	90.4653015136719	-7.99672842025757	-7.99315214157104	0.00711201597005129	0.00646266713738441	-0.00717365415766835	0.0022419011220336
1094	90.4653015136719	-7.99672842025757	-7.9282169342041	-0.00490093370899558	0.00256657530553639	-0.00425158534198999	-0.00717365415766835
1095	93.712043762207	-9.29542541503906	-7.53860807418823	0.00386527273803949	-0.000680167751852423	-0.0104203969240189	-0.00197886489331722
1096	91.1146545410156	-9.94477462768555	-7.53860807418823	0.00418994715437293	0.00256657530553639	-0.00425158534198999	-0.00587495695799589
1097	90.4653015136719	-7.67205429077148	-7.86328220367432	-0.00392691092565656	0.00873538758605719	-0.000355493422830477	-0.00132951640989631
1098	90.4653015136719	-8.97075176239014	-7.60354280471802	-0.00652430532500148	-0.00165419070981443	-0.00132951640989631	0.0022419011220336
1099	93.0626983642578	-7.99672842025757	-8.12302207946777	0.000943203864153475	0.0022419011220336	0.00159255252219737	-0.00684897974133492
1100	91.7639999389648	-8.97075176239014	-7.53860807418823	-0.00100484199356288	-0.00717365415766835	0.00613799272105098	-0.0100957229733467
1101	93.0626983642578	-8.97075176239014	-7.53860807418823	0.00548864435404539	0.000943203864153475	0.00354059832170606	-0.00230353930965066
1102	91.1146545410156	-7.99672842025757	-7.4087381362915	0.00906006153672934	0.00548864435404539	0.00873538758605719	-0.00490093370899558
1103	89.8159561157227	-8.97075176239014	-7.6684775352478	0.00418994715437293	-0.0159398596733809	0.00711201597005129	-0.00522560812532902
1104	91.1146545410156	-7.67205429077148	-7.86328220367432	-0.00619963090866804	-0.00197886489331722	-0.00132951640989631	-0.00522560812532902
1105	89.1666030883789	-7.34737968444824	-7.79834747314453	-0.00652430532500148	0.00678734155371785	0.00678734155371785	-0.00587495695799589
1106	91.7639999389648	-8.64607715606689	-7.60354280471802	-0.00132951640989631	0.00289124972186983	0.000618529506027699	0.00191722682211548
1107	92.4133453369141	-8.97075176239014	-7.60354280471802	-0.00165419070981443	-0.00230353930965066	0.000618529506027699	0.00159255252219737
1108	91.1146545410156	-7.67205429077148	-7.73341274261475	0.0022419011220336	-0.00425158534198999	0.00743668992072344	-0.00360223650932312
1109	91.7639999389648	-9.29542541503906	-7.01912927627563	-0.00100484199356288	-0.000680167751852423	-0.00392691092565656	-0.000355493422830477
1110	94.3613967895508	-10.5941228866577	-7.53860807418823	0.0113327819854021	0.00581331877037883	-0.0139918150380254	0.00191722682211548
1111	89.8159561157227	-7.02270555496216	-7.9282169342041	0.0100340843200684	0.012956153601408	-0.0165892094373703	0.00711201597005129
1112	88.5172576904297	-7.67205429077148	-7.86328220367432	0.0126314787194133	0.0136055024340749	-0.00522560812532902	0.00808603875339031
1113	90.4653015136719	-7.99672842025757	-7.99315214157104	0.00841071270406246	0.00386527273803949	-0.0113944197073579	-3.08191010844894e-05
1114	90.4653015136719	-7.67205429077148	-7.73341274261475	-0.00490093370899558	-0.000680167751852423	-0.00782300252467394	-0.00360223650932312
1115	92.4133453369141	-8.32140254974365	-7.47367286682129	0.00613799272105098	0.00483929552137852	-0.0139918150380254	-0.00522560812532902
1116	92.4133453369141	-8.97075176239014	-7.21393346786499	0.00776136433705688	0.00451462110504508	0.00126787810586393	-0.00587495695799589
1117	91.1146545410156	-8.32140254974365	-7.79834747314453	0.00354059832170606	-0.00100484199356288	-0.00944637414067984	-0.00717365415766835
1118	91.7639999389648	-8.64607715606689	-7.47367286682129	0.00126787810586393	0.00191722682211548	0.000943203864153475	0.000293855206109583
1119	91.1146545410156	-7.99672842025757	-7.86328220367432	-0.00360223650932312	-0.00230353930965066	0.00321592413820326	-0.0146411629393697
1120	89.8159561157227	-8.32140254974365	-7.4087381362915	-0.0169138833880424	0.00191722682211548	0.00873538758605719	-0.00587495695799589
1121	92.4133453369141	-8.32140254974365	-7.53860807418823	-0.00555028254166245	0.00354059832170606	0.00808603875339031	-3.08191010844894e-05
1122	89.8159561157227	-7.02270555496216	-7.73341274261475	-0.00879702530801296	0.00646266713738441	0.00743668992072344	-0.00392691092565656
1123	91.1146545410156	-7.67205429077148	-7.73341274261475	-0.00782300252467394	-0.0104203969240189	0.00613799272105098	-3.08191010844894e-05
1124	91.1146545410156	-8.32140254974365	-8.18795680999756	-0.00944637414067984	-0.00717365415766835	-0.000680167751852423	-0.000680167751852423
1125	91.1146545410156	-7.67205429077148	-8.05808639526367	0.00256657530553639	-0.00619963090866804	-0.00100484199356288	-0.0133424662053585
1126	91.1146545410156	-8.32140254974365	-7.6684775352478	-0.00490093370899558	-0.000680167751852423	0.00191722682211548	-0.00100484199356288
1127	91.1146545410156	-8.32140254974365	-7.47367286682129	-0.0117190945893526	0.00548864435404539	-0.0026282137259841	0.00646266713738441
1128	89.8159561157227	-7.02270555496216	-7.60354280471802	-0.00327756232582033	-0.00132951640989631	-0.00295288790948689	-0.00230353930965066
1129	91.7639999389648	-8.64607715606689	-7.21393346786499	0.00289124972186983	0.00808603875339031	-0.00944637414067984	-0.00100484199356288
1130	93.0626983642578	-7.67205429077148	-7.9282169342041	-0.00132951640989631	0.0155535480007529	-0.00847235135734081	0.00548864435404539
1131	89.8159561157227	-7.34737968444824	-7.9282169342041	0.00516396993771195	0.011982130818069	-0.0107450718060136	0.00711201597005129
1132	90.4653015136719	-8.64607715606689	-7.6684775352478	-0.00295288790948689	0.00743668992072344	-0.0185372550040483	0.00548864435404539
1133	91.1146545410156	-7.34737968444824	-7.73341274261475	0.0022419011220336	0.00418994715437293	-0.00197886489331722	0.00483929552137852
1134	88.5172576904297	-6.69803094863892	-7.60354280471802	-0.00100484199356288	0.0022419011220336	-0.00522560812532902	-0.0100957229733467
1135	90.4653015136719	-8.32140254974365	-7.27886867523193	-0.00522560812532902	0.00646266713738441	-0.00490093370899558	-0.00587495695799589
1136	91.7639999389648	-8.32140254974365	-7.47367286682129	0.013930176384747	0.00548864435404539	-0.000355493422830477	0.00873538758605719
1137	89.8159561157227	-7.02270555496216	-8.05808639526367	0.00191722682211548	0.00483929552137852	-0.00490093370899558	-0.0026282137259841
1138	91.7639999389648	-8.64607715606689	-7.73341274261475	0.00418994715437293	-0.000355493422830477	-0.000680167751852423	-0.00392691092565656
1139	90.4653015136719	-8.32140254974365	-7.6684775352478	0.000618529506027699	-0.0152905117720366	-0.00717365415766835	-0.00522560812532902
1140	92.4133453369141	-8.64607715606689	-7.53860807418823	-0.0152905117720366	-0.00457625929266214	0.00678734155371785	-0.0123684434220195
1141	91.1146545410156	-7.67205429077148	-7.79834747314453	-0.0100957229733467	-0.00490093370899558	0.0103587592020631	-0.00165419070981443
1142	88.5172576904297	-7.99672842025757	-7.6684775352478	-0.0120437685400248	-0.00912170019000769	0.00808603875339031	0.00126787810586393
1143	91.7639999389648	-7.99672842025757	-7.99315214157104	-0.00879702530801296	-0.00360223650932312	0.0113327819854021	-0.000355493422830477
1144	92.4133453369141	-7.67205429077148	-8.25289154052734	-0.00457625929266214	-0.0026282137259841	-0.00782300252467394	0.000618529506027699
1145	92.4133453369141	-7.34737968444824	-7.99315214157104	-0.00457625929266214	0.00321592413820326	0.00354059832170606	-0.0104203969240189
1146	91.1146545410156	-7.67205429077148	-8.05808639526367	0.00613799272105098	-0.00132951640989631	-3.08191010844894e-05	0.00354059832170606
1147	93.0626983642578	-9.94477462768555	-7.53860807418823	-0.00230353930965066	-0.00522560812532902	-0.00230353930965066	0.00581331877037883
1148	91.1146545410156	-7.99672842025757	-7.73341274261475	-3.08191010844894e-05	-0.00847235135734081	-0.000680167751852423	0.00126787810586393
1149	89.1666030883789	-8.97075176239014	-7.4087381362915	-0.00684897974133492	0.00126787810586393	-0.00749832857400179	0.00548864435404539
1150	92.4133453369141	-8.97075176239014	-7.99315214157104	0.0113327819854021	0.0116574559360743	-0.0243813935667276	0.00159255252219737
1151	90.4653015136719	-7.67205429077148	-7.99315214157104	0.0191249661147594	0.00711201597005129	-0.0146411629393697	0.00873538758605719
1152	91.1146545410156	-7.99672842025757	-7.99315214157104	0.0123068047687411	0.0100340843200684	-0.00944637414067984	0.0113327819854021
1153	91.7639999389648	-7.99672842025757	-7.79834747314453	0.011982130818069	0.00321592413820326	-0.0133424662053585	0.00938473641872406
1154	91.7639999389648	-8.97075176239014	-7.86328220367432	-0.00295288790948689	-0.00944637414067984	-0.00197886489331722	-0.00457625929266214
1155	93.0626983642578	-8.97075176239014	-7.53860807418823	-0.0126931173726916	0.00516396993771195	-0.00814767740666866	-0.00327756232582033
1156	92.4133453369141	-8.97075176239014	-7.6684775352478	0.00418994715437293	0.00711201597005129	-0.00555028254166245	0.000293855206109583
1157	89.1666030883789	-7.34737968444824	-8.12302207946777	-0.00392691092565656	0.00256657530553639	-0.00392691092565656	0.00191722682211548
1158	93.0626983642578	-9.6201000213623	-7.86328220367432	0.00613799272105098	0.00159255252219737	0.00321592413820326	-0.00230353930965066
1159	91.1146545410156	-8.32140254974365	-8.05808639526367	0.00581331877037883	-0.00652430532500148	0.00354059832170606	-0.00425158534198999
1160	93.0626983642578	-8.97075176239014	-7.47367286682129	0.00289124972186983	-0.00879702530801296	0.0100340843200684	-0.0152905117720366
1161	91.1146545410156	-9.6201000213623	-7.6684775352478	0.00808603875339031	0.00548864435404539	0.00808603875339031	-0.00425158534198999
1162	90.4653015136719	-8.64607715606689	-7.4087381362915	0.00808603875339031	-0.00717365415766835	0.012956153601408	-0.000680167751852423
1163	91.1146545410156	-7.99672842025757	-7.47367286682129	0.00256657530553639	-0.00457625929266214	0.00938473641872406	-0.000355493422830477
1164	88.5172576904297	-8.32140254974365	-7.60354280471802	-0.00360223650932312	-0.0026282137259841	-0.00392691092565656	-0.000355493422830477
1165	91.1146545410156	-7.99672842025757	-7.79834747314453	-0.000680167751852423	0.00451462110504508	-0.00197886489331722	-0.00295288790948689
1166	91.7639999389648	-7.67205429077148	-7.99315214157104	0.00613799272105098	0.00938473641872406	0.00646266713738441	0.00613799272105098
1167	93.0626983642578	-9.29542541503906	-7.47367286682129	-0.000355493422830477	0.00126787810586393	-0.0107450718060136	0.00613799272105098
1168	91.7639999389648	-8.64607715606689	-7.53860807418823	-0.00912170019000769	-0.0026282137259841	0.00289124972186983	0.000943203864153475
1169	93.712043762207	-10.2694482803345	-7.21393346786499	-0.0026282137259841	-0.00490093370899558	-0.00652430532500148	-0.00360223650932312
1170	93.712043762207	-9.29542541503906	-7.79834747314453	0.00938473641872406	0.0158782228827477	-0.0188619289547205	0.00191722682211548
1171	88.5172576904297	-8.32140254974365	-7.99315214157104	-0.00392691092565656	0.0155535480007529	-0.00977104809135199	0.0123068047687411
1172	89.1666030883789	-7.99672842025757	-7.86328220367432	0.00646266713738441	0.0162028968334198	-0.0198359526693821	0.00289124972186983
1173	92.4133453369141	-8.32140254974365	-7.79834747314453	0.011982130818069	0.00776136433705688	-0.00197886489331722	0.00581331877037883
1174	91.7639999389648	-8.32140254974365	-7.9282169342041	-0.00132951640989631	0.00159255252219737	-0.00522560812532902	0.00191722682211548
1175	93.712043762207	-8.97075176239014	-7.47367286682129	0.00256657530553639	0.00483929552137852	-0.00717365415766835	-0.000680167751852423
1176	93.712043762207	-10.5941228866577	-7.34380340576172	0.0100340843200684	-0.00457625929266214	-0.00814767740666866	0.00321592413820326
1177	89.8159561157227	-8.32140254974365	-7.9282169342041	-0.0175632312893867	-0.00165419070981443	0.00581331877037883	-0.0026282137259841
1178	91.1146545410156	-8.97075176239014	-7.86328220367432	0.00548864435404539	0.00126787810586393	0.00581331877037883	-0.00327756232582033
1179	90.4653015136719	-8.64607715606689	-8.05808639526367	-0.0149658378213644	-0.00814767740666866	0.00418994715437293	-0.0026282137259841
1180	93.712043762207	-9.29542541503906	-7.79834747314453	-0.00327756232582033	-0.0120437685400248	0.011982130818069	-0.0110697457566857
1181	91.7639999389648	-8.32140254974365	-8.12302207946777	-0.0136671401560307	-0.0263294391334057	0.00321592413820326	-0.00490093370899558
1182	91.7639999389648	-8.64607715606689	-7.6684775352478	-0.00684897974133492	-0.00749832857400179	0.0168522447347641	-0.0026282137259841
1183	92.4133453369141	-9.94477462768555	-7.6684775352478	-0.00619963090866804	-0.0100957229733467	0.000618529506027699	0.00354059832170606
1184	93.0626983642578	-10.2694482803345	-7.79834747314453	0.00289124972186983	-0.00782300252467394	0.0022419011220336	-0.00457625929266214
1185	93.0626983642578	-8.97075176239014	-7.86328220367432	0.000293855206109583	-3.08191010844894e-05	0.00191722682211548	0.000618529506027699
1186	89.1666030883789	-7.99672842025757	-8.12302207946777	-0.00490093370899558	0.00418994715437293	0.00743668992072344	-0.00165419070981443
1187	93.0626983642578	-9.6201000213623	-7.73341274261475	-0.00457625929266214	0.00483929552137852	0.000943203864153475	0.00126787810586393
1188	91.7639999389648	-8.97075176239014	-7.47367286682129	0.00321592413820326	0.0022419011220336	0.00386527273803949	0.01100810803473
1189	93.712043762207	-8.97075176239014	-7.73341274261475	0.000943203864153475	0.00483929552137852	-0.00749832857400179	-0.00100484199356288
1190	92.4133453369141	-8.64607715606689	-7.73341274261475	0.00354059832170606	0.00970941036939621	-0.0256800893694162	0.011982130818069
1191	91.7639999389648	-9.6201000213623	-7.73341274261475	0.00483929552137852	0.000293855206109583	-0.0201606266200542	0.00289124972186983
1192	91.1146545410156	-8.32140254974365	-7.60354280471802	0.00483929552137852	0.00678734155371785	-0.00197886489331722	0.00743668992072344
1193	89.8159561157227	-8.64607715606689	-7.6684775352478	0.000293855206109583	0.00906006153672934	-0.00425158534198999	0.00451462110504508
1194	89.8159561157227	-8.32140254974365	-7.9282169342041	-0.00587495695799589	0.00191722682211548	-0.00327756232582033	-0.00587495695799589
1195	92.4133453369141	-8.32140254974365	-7.79834747314453	-0.0026282137259841	0.00126787810586393	-0.0104203969240189	-0.0110697457566857
1196	93.712043762207	-9.6201000213623	-7.34380340576172	0.00191722682211548	0.00808603875339031	-0.00295288790948689	-0.00295288790948689
1197	91.1146545410156	-8.32140254974365	-7.86328220367432	-0.00684897974133492	0.00678734155371785	0.00126787810586393	0.00126787810586393
1198	91.7639999389648	-10.5941228866577	-7.53860807418823	-0.0100957229733467	-0.00814767740666866	0.00873538758605719	-0.00457625929266214
1199	91.7639999389648	-9.29542541503906	-7.73341274261475	0.00354059832170606	-0.0139918150380254	-0.00425158534198999	-0.00555028254166245
1200	91.7639999389648	-9.29542541503906	-7.47367286682129	0.00451462110504508	0.00386527273803949	0.00970941036939621	-0.00587495695799589
1201	87.8679046630859	-8.64607715606689	-7.53860807418823	-0.00197886489331722	-0.0276281367987394	0.0149041991680861	-0.00749832857400179
1202	91.7639999389648	-8.97075176239014	-7.21393346786499	0.01100810803473	0.00581331877037883	0.00418994715437293	-0.00749832857400179
1203	92.4133453369141	-9.29542541503906	-7.47367286682129	0.00321592413820326	-0.0126931173726916	0.00678734155371785	-0.00457625929266214
1204	93.0626983642578	-9.29542541503906	-7.6684775352478	-0.00230353930965066	-0.00490093370899558	0.00776136433705688	-0.00100484199356288
1205	91.7639999389648	-9.94477462768555	-7.86328220367432	-0.00457625929266214	0.00354059832170606	-0.00522560812532902	-0.00879702530801296
1206	91.1146545410156	-9.6201000213623	-7.99315214157104	-0.00360223650932312	-0.00944637414067984	0.00548864435404539	-0.00425158534198999
1207	91.7639999389648	-9.29542541503906	-7.9282169342041	-0.00684897974133492	-0.00165419070981443	-0.000680167751852423	0.0113327819854021
1208	90.4653015136719	-9.6201000213623	-7.53860807418823	-0.0110697457566857	-0.0026282137259841	0.00386527273803949	0.00354059832170606
1209	90.4653015136719	-8.32140254974365	-7.6684775352478	-0.0026282137259841	0.00256657530553639	-0.00912170019000769	0.00321592413820326
1210	91.7639999389648	-7.99672842025757	-7.73341274261475	0.00906006153672934	0.0103587592020631	-0.0221086721867323	0.00613799272105098
1211	91.7639999389648	-8.64607715606689	-8.25289154052734	0.0252937767654657	0.0123068047687411	-0.0191866029053926	0.0106834331527352
1212	92.4133453369141	-8.64607715606689	-7.53860807418823	-0.00522560812532902	0.0175015944987535	-0.00652430532500148	0.0103587592020631
1213	91.7639999389648	-9.6201000213623	-7.60354280471802	0.0165275707840919	0.00126787810586393	-0.0126931173726916	0.000293855206109583
1214	90.4653015136719	-8.64607715606689	-7.60354280471802	-0.0100957229733467	0.000618529506027699	-0.0026282137259841	0.000618529506027699
1215	89.8159561157227	-8.32140254974365	-7.47367286682129	-0.00230353930965066	0.0126314787194133	0.000618529506027699	-0.00100484199356288
1216	91.7639999389648	-8.97075176239014	-7.14899873733521	-0.00814767740666866	0.0100340843200684	-0.00522560812532902	-0.00392691092565656
1217	91.7639999389648	-7.67205429077148	-7.86328220367432	0.000293855206109583	0.00289124972186983	-3.08191010844894e-05	0.000293855206109583
1218	93.0626983642578	-8.64607715606689	-7.99315214157104	-0.0026282137259841	-0.000680167751852423	-0.00360223650932312	-0.00165419070981443
1219	91.1146545410156	-8.64607715606689	-7.53860807418823	-0.00230353930965066	-0.00360223650932312	-0.00814767740666866	-0.00230353930965066
1220	91.1146545410156	-8.97075176239014	-7.6684775352478	-0.0026282137259841	-0.00490093370899558	-3.08191010844894e-05	-0.017887907102704
1221	91.1146545410156	-8.97075176239014	-7.60354280471802	0.00159255252219737	-0.00814767740666866	0.00776136433705688	-0.0126931173726916
1222	93.712043762207	-8.97075176239014	-7.08406400680542	0.00613799272105098	-3.08191010844894e-05	0.0136055024340749	-0.000355493422830477
1223	89.8159561157227	-8.32140254974365	-7.4087381362915	-0.00587495695799589	-0.00132951640989631	0.00548864435404539	0.000618529506027699
1224	92.4133453369141	-8.97075176239014	-7.60354280471802	-0.0026282137259841	-0.00490093370899558	-0.000355493422830477	-0.00132951640989631
1225	94.3613967895508	-8.97075176239014	-7.79834747314453	-0.00392691092565656	0.00159255252219737	-0.0165892094373703	0.00126787810586393
1226	92.4133453369141	-7.67205429077148	-8.12302207946777	-0.00132951640989631	0.00256657530553639	0.00191722682211548	0.000943203864153475
1227	91.1146545410156	-8.64607715606689	-7.86328220367432	-0.0104203969240189	-0.00392691092565656	0.0022419011220336	0.00451462110504508
1228	93.712043762207	-10.5941228866577	-7.79834747314453	-0.00555028254166245	-0.00944637414067984	-0.00165419070981443	0.0100340843200684
1229	90.4653015136719	-7.02270555496216	-7.6684775352478	0.00126787810586393	0.000293855206109583	-0.0104203969240189	-0.00847235135734081
1230	89.8159561157227	-7.99672842025757	-7.73341274261475	-0.00425158534198999	0.0188002903014421	-0.0133424662053585	0.00418994715437293
1231	91.7639999389648	-8.97075176239014	-7.60354280471802	0.0022419011220336	0.00906006153672934	-0.00522560812532902	0.0116574559360743
1232	92.4133453369141	-8.32140254974365	-7.60354280471802	0.000293855206109583	0.00906006153672934	-0.00814767740666866	0.0106834331527352
1233	93.0626983642578	-8.97075176239014	-7.99315214157104	0.0022419011220336	0.0103587592020631	-0.0149658378213644	0.00354059832170606
1234	92.4133453369141	-8.64607715606689	-7.86328220367432	0.00483929552137852	-0.0026282137259841	-0.00555028254166245	-0.00619963090866804
1235	91.1146545410156	-8.97075176239014	-7.9282169342041	0.00191722682211548	0.00354059832170606	-0.0126931173726916	-0.00392691092565656
1236	93.0626983642578	-9.6201000213623	-7.01912927627563	0.00743668992072344	0.00289124972186983	-0.00684897974133492	0.00289124972186983
1237	91.1146545410156	-7.67205429077148	-7.6684775352478	-0.00165419070981443	0.00256657530553639	-0.00717365415766835	0.00483929552137852
1238	89.8159561157227	-8.64607715606689	-7.9282169342041	-0.00782300252467394	0.00418994715437293	0.00873538758605719	0.00159255252219737
1239	93.0626983642578	-9.29542541503906	-7.79834747314453	-0.000680167751852423	-0.0136671401560307	-0.00392691092565656	-0.00295288790948689
1240	91.7639999389648	-7.67205429077148	-7.99315214157104	0.00613799272105098	-0.00295288790948689	0.00743668992072344	-0.0136671401560307
1241	91.7639999389648	-7.67205429077148	-7.6684775352478	0.00548864435404539	-0.00360223650932312	0.00873538758605719	-0.00457625929266214
1242	93.712043762207	-9.29542541503906	-7.08406400680542	0.00646266713738441	-0.000355493422830477	0.00711201597005129	0.00191722682211548
1243	91.7639999389648	-9.29542541503906	-7.27886867523193	-0.00587495695799589	-0.0104203969240189	0.00711201597005129	-0.00814767740666866
1244	93.0626983642578	-8.32140254974365	-7.86328220367432	-0.000680167751852423	-0.0026282137259841	0.00516396993771195	0.00256657530553639
1245	90.4653015136719	-8.97075176239014	-7.60354280471802	-0.0149658378213644	0.00159255252219737	-0.00782300252467394	-0.00100484199356288
1246	91.1146545410156	-7.34737968444824	-7.6684775352478	0.00191722682211548	0.0022419011220336	0.00354059832170606	-0.00457625929266214
1247	90.4653015136719	-7.67205429077148	-7.79834747314453	-3.08191010844894e-05	-0.000680167751852423	0.00581331877037883	0.00581331877037883
1248	93.0626983642578	-8.97075176239014	-7.60354280471802	0.00191722682211548	0.000943203864153475	-0.00327756232582033	0.00321592413820326
1249	90.4653015136719	-7.67205429077148	-7.4087381362915	-3.08191010844894e-05	0.000618529506027699	-0.00360223650932312	0.00711201597005129
1250	91.1146545410156	-8.64607715606689	-7.6684775352478	0.00808603875339031	-0.00457625929266214	-0.0175632312893867	0.00256657530553639
1251	93.0626983642578	-8.97075176239014	-7.6684775352478	0.0155535480007529	0.0207483377307653	-0.00814767740666866	0.0100340843200684
1252	90.4653015136719	-7.99672842025757	-7.60354280471802	0.0100340843200684	0.0123068047687411	-0.00847235135734081	0.00483929552137852
1253	90.4653015136719	-8.32140254974365	-7.53860807418823	-0.00912170019000769	0.00970941036939621	-0.00230353930965066	0.0106834331527352
1254	93.0626983642578	-8.32140254974365	-7.6684775352478	0.000943203864153475	0.00548864435404539	-0.00814767740666866	-0.000355493422830477
1255	90.4653015136719	-7.02270555496216	-8.12302207946777	0.0230210572481155	0.00938473641872406	-0.00425158534198999	-0.00392691092565656
1256	91.7639999389648	-7.67205429077148	-7.6684775352478	-0.0191866029053926	0.00841071270406246	-0.00100484199356288	-0.0026282137259841
1257	91.7639999389648	-9.29542541503906	-7.86328220367432	0.0259431265294552	0.000293855206109583	0.00354059832170606	0.00451462110504508
1258	91.1146545410156	-7.67205429077148	-8.25289154052734	-0.00587495695799589	-0.00197886489331722	0.00516396993771195	-0.00165419070981443
1259	91.7639999389648	-7.99672842025757	-7.73341274261475	-0.000355493422830477	0.00256657530553639	0.00581331877037883	-0.00522560812532902
1260	87.8679046630859	-7.34737968444824	-7.99315214157104	0.0168522447347641	0.00159255252219737	0.00483929552137852	0.000293855206109583
1261	89.8159561157227	-7.99672842025757	-7.79834747314453	-0.0198359526693821	-0.00425158534198999	0.00548864435404539	-0.00814767740666866
1262	92.4133453369141	-8.64607715606689	-7.86328220367432	0.0197743140161037	0.000293855206109583	0.00418994715437293	0.00321592413820326
1263	93.0626983642578	-8.32140254974365	-7.60354280471802	-0.00230353930965066	-0.0123684434220195	-0.00132951640989631	-0.00392691092565656
1264	91.7639999389648	-9.29542541503906	-7.9282169342041	-0.00490093370899558	-0.00197886489331722	0.00126787810586393	-0.00100484199356288
1265	91.7639999389648	-9.94477462768555	-7.9282169342041	0.0246444288641214	-0.00912170019000769	-0.00587495695799589	0.000943203864153475
1266	91.7639999389648	-8.32140254974365	-7.73341274261475	-0.0175632312893867	0.00386527273803949	-0.00425158534198999	-0.00522560812532902
1267	88.5172576904297	-7.34737968444824	-7.6684775352478	0.0136055024340749	0.000618529506027699	-0.000680167751852423	0.00289124972186983
1268	93.712043762207	-8.64607715606689	-7.4087381362915	0.000943203864153475	-0.00327756232582033	-0.000680167751852423	0.00451462110504508
1269	91.1146545410156	-7.02270555496216	-7.6684775352478	-0.0113944197073579	0.00126787810586393	-0.00912170019000769	-0.00295288790948689
1270	90.4653015136719	-7.34737968444824	-7.86328220367432	0.000943203864153475	0.0149041991680861	-0.0133424662053585	0.00711201597005129
1271	93.0626983642578	-9.29542541503906	-7.86328220367432	0.00711201597005129	0.0126314787194133	-0.0136671401560307	0.0100340843200684
1272	92.4133453369141	-9.6201000213623	-7.9282169342041	0.00776136433705688	0.0103587592020631	-0.0136671401560307	0.00516396993771195
1273	92.4133453369141	-8.64607715606689	-7.73341274261475	-3.08191010844894e-05	0.00354059832170606	-0.00814767740666866	0.00581331877037883
1274	90.4653015136719	-8.64607715606689	-7.47367286682129	-0.00652430532500148	0.0100340843200684	-0.00749832857400179	0.00548864435404539
1275	89.8159561157227	-7.02270555496216	-7.9282169342041	0.00126787810586393	0.0022419011220336	-0.00392691092565656	-0.0026282137259841
1276	93.0626983642578	-8.64607715606689	-7.6684775352478	-0.00100484199356288	0.00483929552137852	-0.0100957229733467	0.0022419011220336
1277	91.7639999389648	-8.64607715606689	-7.86328220367432	0.00256657530553639	0.00126787810586393	0.000618529506027699	0.00808603875339031
1278	91.7639999389648	-6.69803094863892	-7.79834747314453	-0.000680167751852423	0.0022419011220336	-0.000355493422830477	0.00191722682211548
1279	93.0626983642578	-9.94477462768555	-7.9282169342041	-0.00197886489331722	-0.0130177913233638	0.00418994715437293	-0.00165419070981443
1280	89.8159561157227	-8.64607715606689	-7.99315214157104	0.00159255252219737	-0.00100484199356288	0.00289124972186983	-0.0120437685400248
1281	90.4653015136719	-8.97075176239014	-7.73341274261475	-0.00132951640989631	0.00126787810586393	0.0126314787194133	-0.00360223650932312
1282	91.7639999389648	-9.29542541503906	-7.6684775352478	-0.0026282137259841	-0.00977104809135199	0.00516396993771195	-3.08191010844894e-05
1283	92.4133453369141	-8.97075176239014	-7.53860807418823	-0.00425158534198999	-0.00230353930965066	0.00126787810586393	-0.00295288790948689
1284	92.4133453369141	-8.97075176239014	-8.25289154052734	-0.000355493422830477	-0.00587495695799589	0.000943203864153475	-0.00587495695799589
1285	93.712043762207	-8.97075176239014	-7.60354280471802	0.0022419011220336	0.000943203864153475	0.000618529506027699	0.000618529506027699
1286	92.4133453369141	-9.94477462768555	-7.53860807418823	0.00354059832170606	-0.00555028254166245	-0.00327756232582033	-0.000355493422830477
1287	92.4133453369141	-8.64607715606689	-7.9282169342041	0.000293855206109583	-0.00230353930965066	-0.00392691092565656	0.0100340843200684
1288	91.7639999389648	-8.97075176239014	-7.60354280471802	-0.00490093370899558	0.00191722682211548	-0.00360223650932312	0.00386527273803949
1289	89.8159561157227	-7.34737968444824	-7.6684775352478	-0.00490093370899558	-0.000355493422830477	-0.00392691092565656	-0.00555028254166245
1290	90.4653015136719	-8.32140254974365	-7.21393346786499	-0.00327756232582033	0.0175015944987535	-0.0188619289547205	0.00126787810586393
1291	93.712043762207	-8.97075176239014	-7.86328220367432	0.00191722682211548	0.0136055024340749	-0.0182125810533762	0.00646266713738441
1292	93.0626983642578	-8.64607715606689	-7.9282169342041	0.00354059832170606	0.0188002903014421	-0.00782300252467394	0.00743668992072344
1293	92.4133453369141	-9.94477462768555	-7.79834747314453	-0.000355493422830477	-0.00457625929266214	-0.0104203969240189	0.00483929552137852
1294	93.712043762207	-9.6201000213623	-7.79834747314453	0.00354059832170606	-0.00197886489331722	-0.0107450718060136	-0.000680167751852423
1295	89.8159561157227	-7.02270555496216	-7.99315214157104	0.00289124972186983	0.00126787810586393	-0.00230353930965066	-0.00749832857400179
1296	88.5172576904297	-7.67205429077148	-7.6684775352478	-0.00100484199356288	0.00516396993771195	-0.0123684434220195	0.00159255252219737
1297	92.4133453369141	-9.29542541503906	-7.08406400680542	0.00906006153672934	0.00678734155371785	0.00516396993771195	0.00711201597005129
1298	90.4653015136719	-7.99672842025757	-8.12302207946777	0.00418994715437293	0.00451462110504508	-0.00619963090866804	-0.00457625929266214
1299	93.712043762207	-8.97075176239014	-7.6684775352478	-0.00100484199356288	-0.000355493422830477	-0.00392691092565656	-0.00977104809135199
1300	91.7639999389648	-8.64607715606689	-7.86328220367432	-0.0211346503347158	-0.00197886489331722	0.00191722682211548	-0.00652430532500148
1301	91.7639999389648	-10.2694482803345	-7.47367286682129	-0.0136671401560307	-0.000680167751852423	0.00191722682211548	-0.00230353930965066
1302	91.7639999389648	-8.97075176239014	-7.34380340576172	-0.0169138833880424	-0.00327756232582033	0.00906006153672934	0.00256657530553639
1303	91.1146545410156	-8.32140254974365	-7.14899873733521	-0.0198359526693821	-0.00717365415766835	0.00678734155371785	-0.00132951640989631
1304	93.0626983642578	-7.99672842025757	-7.60354280471802	0.000293855206109583	0.000293855206109583	-0.00132951640989631	-0.00132951640989631
1305	93.0626983642578	-9.29542541503906	-7.73341274261475	-0.00749832857400179	-0.00327756232582033	-0.00392691092565656	0.000293855206109583
1306	92.4133453369141	-9.29542541503906	-7.79834747314453	-0.00847235135734081	0.00321592413820326	0.000293855206109583	-0.00100484199356288
1307	91.7639999389648	-8.32140254974365	-8.05808639526367	-0.00392691092565656	-0.00295288790948689	-0.00100484199356288	0.00483929552137852
1308	93.0626983642578	-9.94477462768555	-7.73341274261475	-0.000355493422830477	-0.00392691092565656	0.00126787810586393	0.00321592413820326
1309	89.8159561157227	-7.99672842025757	-7.47367286682129	0.000293855206109583	-3.08191010844894e-05	-0.0136671401560307	-0.00230353930965066
1310	88.5172576904297	-9.29542541503906	-7.21393346786499	-0.00879702530801296	0.00970941036939621	-0.00847235135734081	0.00159255252219737
1311	91.1146545410156	-8.97075176239014	-7.60354280471802	-0.00717365415766835	0.0126314787194133	-0.0250307414680719	0.0100340843200684
1312	93.0626983642578	-8.64607715606689	-7.99315214157104	-0.00132951640989631	0.01100810803473	-0.00555028254166245	0.000618529506027699
1313	92.4133453369141	-9.6201000213623	-7.9282169342041	-3.08191010844894e-05	0.00970941036939621	-0.0123684434220195	0.000943203864153475
1314	92.4133453369141	-9.6201000213623	-7.34380340576172	-0.00327756232582033	0.00581331877037883	-0.00684897974133492	-0.00100484199356288
1315	91.7639999389648	-10.2694482803345	-7.53860807418823	0.000293855206109583	-0.00360223650932312	-0.0130177913233638	0.00418994715437293
1316	90.4653015136719	-8.32140254974365	-7.34380340576172	-0.00230353930965066	0.00613799272105098	0.00418994715437293	0.00126787810586393
1317	90.4653015136719	-9.29542541503906	-7.27886867523193	-0.00490093370899558	0.0022419011220336	-0.00457625929266214	0.00581331877037883
1318	89.1666030883789	-7.99672842025757	-8.18795680999756	-0.00360223650932312	-0.0026282137259841	0.00418994715437293	-0.00360223650932312
1319	92.4133453369141	-8.97075176239014	-7.86328220367432	-0.00132951640989631	0.00126787810586393	0.000943203864153475	-0.00814767740666866
1320	91.1146545410156	-8.64607715606689	-8.12302207946777	-0.00165419070981443	-0.00684897974133492	0.00646266713738441	-0.0113944197073579
1321	93.0626983642578	-8.97075176239014	-7.53860807418823	-0.00749832857400179	-0.00132951640989631	0.00678734155371785	-0.00522560812532902
1322	91.7639999389648	-10.5941228866577	-7.53860807418823	0.0022419011220336	-0.0123684434220195	0.0152288740500808	0.00191722682211548
1323	91.7639999389648	-8.64607715606689	-7.47367286682129	0.00289124972186983	-0.0117190945893526	0.0100340843200684	0.0022419011220336
1324	89.8159561157227	-8.32140254974365	-7.99315214157104	-0.0026282137259841	-0.0026282137259841	0.00613799272105098	0.000293855206109583
1325	89.8159561157227	-8.97075176239014	-7.79834747314453	-0.0136671401560307	-0.00295288790948689	-0.00295288790948689	-0.00295288790948689
1326	92.4133453369141	-9.6201000213623	-7.60354280471802	-3.08191010844894e-05	0.00970941036939621	-0.000680167751852423	0.000943203864153475
1327	89.8159561157227	-8.32140254974365	-7.86328220367432	-0.00197886489331722	-0.00425158534198999	0.00483929552137852	0.00581331877037883
1328	93.712043762207	-9.94477462768555	-7.14899873733521	0.00321592413820326	-0.00555028254166245	-0.000680167751852423	0.00354059832170606
1329	92.4133453369141	-8.97075176239014	-7.08406400680542	-0.00132951640989631	-0.000680167751852423	-0.00684897974133492	-0.00912170019000769
1330	93.712043762207	-9.94477462768555	-7.14899873733521	-0.00197886489331722	0.00808603875339031	-0.0120437685400248	0.00386527273803949
1331	93.0626983642578	-8.97075176239014	-7.79834747314453	0.0022419011220336	0.00808603875339031	-0.0117190945893526	0.011982130818069
1332	89.1666030883789	-7.99672842025757	-7.9282169342041	-0.00847235135734081	0.0158782228827477	-0.00847235135734081	0.00159255252219737
1333	93.0626983642578	-8.32140254974365	-7.79834747314453	0.000618529506027699	0.00808603875339031	-0.00327756232582033	0.0142548503354192
1334	93.712043762207	-9.6201000213623	-7.73341274261475	0.0126314787194133	0.00581331877037883	-0.00879702530801296	-0.00425158534198999
1335	93.0626983642578	-9.6201000213623	-7.47367286682129	0.0220470335334539	-0.00295288790948689	0.00126787810586393	-0.00717365415766835
1336	91.1146545410156	-8.97075176239014	-7.47367286682129	0.000943203864153475	0.00970941036939621	-0.00100484199356288	-0.00327756232582033
1337	93.0626983642578	-10.2694482803345	-7.34380340576172	-0.00165419070981443	0.000943203864153475	0.00776136433705688	0.00743668992072344
1338	91.1146545410156	-7.67205429077148	-8.12302207946777	0.00516396993771195	0.000943203864153475	0.00126787810586393	-0.00619963090866804
1339	90.4653015136719	-9.6201000213623	-7.6684775352478	-0.023407369852066	-0.00392691092565656	0.00581331877037883	-0.00912170019000769
1340	91.7639999389648	-9.29542541503906	-7.53860807418823	0.0252937767654657	-0.0117190945893526	0.00873538758605719	-0.0117190945893526
1341	93.0626983642578	-8.32140254974365	-7.47367286682129	-0.00100484199356288	0.00386527273803949	-0.00100484199356288	-0.00619963090866804
1342	93.0626983642578	-8.32140254974365	-7.34380340576172	0.00354059832170606	-0.0120437685400248	0.0136055024340749	-0.00425158534198999
1343	92.4133453369141	-8.64607715606689	-7.08406400680542	0.0175015944987535	-0.00944637414067984	0.00873538758605719	0.00354059832170606
1344	91.7639999389648	-9.29542541503906	-7.6684775352478	-0.0191866029053926	-0.00847235135734081	0.0022419011220336	-0.00652430532500148
1345	92.4133453369141	-7.99672842025757	-7.73341274261475	0.0191249661147594	-0.00165419070981443	-0.00879702530801296	-0.00425158534198999
1346	91.1146545410156	-9.29542541503906	-7.6684775352478	-0.00749832857400179	0.00354059832170606	-0.00230353930965066	-0.00652430532500148
1347	91.1146545410156	-8.97075176239014	-7.79834747314453	-0.00425158534198999	0.00191722682211548	0.00256657530553639	0.00613799272105098
1348	93.0626983642578	-8.32140254974365	-7.99315214157104	0.0165275707840919	-0.00165419070981443	-0.00425158534198999	-0.00717365415766835
1349	93.0626983642578	-9.29542541503906	-7.79834747314453	-0.0146411629393697	0.000293855206109583	-0.0165892094373703	-0.00619963090866804
1350	93.0626983642578	-9.94477462768555	-7.60354280471802	0.0200989879667759	0.01100810803473	-0.00977104809135199	0.00776136433705688
1351	93.712043762207	-9.6201000213623	-8.25289154052734	-0.00230353930965066	0.0123068047687411	-0.0146411629393697	0.011982130818069
1352	91.7639999389648	-8.32140254974365	-8.12302207946777	-0.00197886489331722	0.0136055024340749	-0.00555028254166245	0.0113327819854021
1353	90.4653015136719	-7.99672842025757	-7.9282169342041	0.0168522447347641	0.00873538758605719	-0.00230353930965066	0.00418994715437293
1354	93.0626983642578	-9.29542541503906	-7.53860807418823	-0.0230826959013939	0.00970941036939621	-0.00392691092565656	0.00386527273803949
1355	93.712043762207	-8.97075176239014	-7.34380340576172	0.0194496400654316	0.00289124972186983	-0.00847235135734081	-0.00360223650932312
1356	91.1146545410156	-8.32140254974365	-7.9282169342041	-0.00327756232582033	0.00906006153672934	-0.0172385573387146	0.00808603875339031
1357	94.3613967895508	-9.29542541503906	-7.86328220367432	-0.00879702530801296	0.00613799272105098	0.000618529506027699	0.00711201597005129
1358	90.4653015136719	-9.29542541503906	-7.99315214157104	0.0200989879667759	-0.00847235135734081	-0.00587495695799589	0.000293855206109583
1359	91.7639999389648	-8.64607715606689	-7.99315214157104	-0.0208099745213985	0.0022419011220336	-0.00490093370899558	-0.00490093370899558
1360	93.712043762207	-9.29542541503906	-7.53860807418823	0.0178262684494257	-0.00782300252467394	0.00451462110504508	-0.00457625929266214
1361	90.4653015136719	-8.64607715606689	-7.4087381362915	-0.00619963090866804	-3.08191010844894e-05	0.0106834331527352	-0.00360223650932312
1362	91.7639999389648	-8.32140254974365	-7.53860807418823	-0.00912170019000769	-0.0113944197073579	0.0191249661147594	0.00711201597005129
1363	91.7639999389648	-7.99672842025757	-7.73341274261475	0.0200989879667759	0.00159255252219737	0.00321592413820326	0.00808603875339031
1364	91.7639999389648	-7.67205429077148	-7.9282169342041	-0.0188619289547205	-0.00749832857400179	-0.00100484199356288	-0.000680167751852423
1365	91.7639999389648	-8.97075176239014	-7.9282169342041	0.0149041991680861	-0.00749832857400179	0.00256657530553639	0.00548864435404539
1366	92.4133453369141	-10.2694482803345	-7.47367286682129	0.00678734155371785	-0.00132951640989631	0.000618529506027699	0.0022419011220336
1367	91.1146545410156	-8.64607715606689	-7.60354280471802	-0.0159398596733809	-0.00197886489331722	0.00256657530553639	0.00126787810586393
1368	89.1666030883789	-7.99672842025757	-7.60354280471802	0.0155535480007529	-0.00457625929266214	-3.08191010844894e-05	0.00289124972186983
1369	93.0626983642578	-9.29542541503906	-7.34380340576172	-0.0172385573387146	0.00516396993771195	-0.017887907102704	-0.00392691092565656
1370	92.4133453369141	-9.6201000213623	-7.60354280471802	0.0132808275520802	0.0165275707840919	-0.0104203969240189	0.00516396993771195
1371	92.4133453369141	-8.32140254974365	-8.05808639526367	0.00711201597005129	0.0106834331527352	-0.0156151866540313	0.00970941036939621
1372	91.7639999389648	-8.64607715606689	-7.86328220367432	-0.0120437685400248	0.00938473641872406	-0.00944637414067984	0.00418994715437293
1373	91.1146545410156	-9.6201000213623	-7.79834747314453	0.0210730116814375	-0.00457625929266214	-0.00457625929266214	0.00289124972186983
1374	93.712043762207	-9.6201000213623	-7.60354280471802	-0.021459324285388	0.00289124972186983	-0.00879702530801296	-0.00684897974133492
1375	90.4653015136719	-9.6201000213623	-7.27886867523193	0.00581331877037883	0.00613799272105098	-0.00749832857400179	-0.00327756232582033
1376	91.7639999389648	-7.99672842025757	-7.60354280471802	0.00516396993771195	0.00159255252219737	0.000618529506027699	0.00159255252219737
1377	93.0626983642578	-9.94477462768555	-7.99315214157104	-0.0188619289547205	0.00451462110504508	-0.00100484199356288	-0.00165419070981443
1378	93.0626983642578	-8.32140254974365	-7.79834747314453	0.0226963832974434	0.00289124972186983	-0.000680167751852423	-0.00782300252467394
1379	91.7639999389648	-8.64607715606689	-7.73341274261475	-0.0113944197073579	-0.00327756232582033	0.00711201597005129	-0.00165419070981443
1380	94.3613967895508	-10.918797492981	-7.60354280471802	0.01100810803473	-0.0169138833880424	0.00613799272105098	-0.0120437685400248
1381	92.4133453369141	-9.29542541503906	-7.34380340576172	0.00938473641872406	-0.00132951640989631	0.00646266713738441	-0.00490093370899558
1382	89.1666030883789	-8.32140254974365	-7.53860807418823	-0.0198359526693821	-0.0162645354866982	0.00646266713738441	-0.00425158534198999
1383	91.1146545410156	-8.64607715606689	-7.47367286682129	0.0175015944987535	0.00386527273803949	0.00873538758605719	0.000293855206109583
1384	92.4133453369141	-7.99672842025757	-7.86328220367432	-0.0172385573387146	0.00126787810586393	0.00678734155371785	0.00191722682211548
1385	92.4133453369141	-8.32140254974365	-7.99315214157104	0.00516396993771195	0.00191722682211548	-0.00587495695799589	0.000618529506027699
1386	93.712043762207	-9.6201000213623	-7.47367286682129	0.00418994715437293	-0.00392691092565656	-0.000355493422830477	0.00386527273803949
1387	91.1146545410156	-9.29542541503906	-7.6684775352478	-0.0172385573387146	-0.00944637414067984	-0.00457625929266214	-0.00360223650932312
1388	93.0626983642578	-9.29542541503906	-7.53860807418823	0.0239950809627771	-0.00490093370899558	-0.00684897974133492	-0.00132951640989631
1389	90.4653015136719	-9.6201000213623	-7.14899873733521	-0.0165892094373703	0.00516396993771195	-0.0107450718060136	-3.08191010844894e-05
1390	91.1146545410156	-9.29542541503906	-7.4087381362915	-0.00165419070981443	0.00711201597005129	-0.00879702530801296	0.013930176384747
1391	92.4133453369141	-8.64607715606689	-7.79834747314453	0.00841071270406246	0.0100340843200684	-0.0191866029053926	0.00678734155371785
1392	91.7639999389648	-7.99672842025757	-8.18795680999756	-0.0198359526693821	0.011982130818069	-0.0110697457566857	-0.00782300252467394
1393	91.7639999389648	-8.64607715606689	-7.86328220367432	0.0223717093467712	-0.00132951640989631	-0.0110697457566857	0.013930176384747
1394	94.3613967895508	-10.918797492981	-7.6684775352478	-0.0126931173726916	-0.0107450718060136	-0.00944637414067984	-0.00230353930965066
1395	93.712043762207	-9.94477462768555	-7.34380340576172	0.00321592413820326	0.00516396993771195	-0.0107450718060136	-0.0107450718060136
1396	91.1146545410156	-8.97075176239014	-7.34380340576172	0.00451462110504508	0.00451462110504508	-0.00295288790948689	0.00743668992072344
1397	91.1146545410156	-9.6201000213623	-7.73341274261475	-0.02697878703475	0.00808603875339031	-0.00165419070981443	0.0103587592020631
1398	91.1146545410156	-8.32140254974365	-8.12302207946777	0.0194496400654316	-0.00197886489331722	0.00906006153672934	-0.00230353930965066
1399	93.0626983642578	-8.64607715606689	-8.25289154052734	-0.00652430532500148	-0.00197886489331722	0.00191722682211548	-0.00977104809135199
1400	94.3613967895508	-10.2694482803345	-7.86328220367432	-0.000355493422830477	-0.0159398596733809	0.00159255252219737	-0.0126931173726916
1401	93.712043762207	-9.6201000213623	-7.99315214157104	0.0126314787194133	-0.00392691092565656	0.00808603875339031	-0.00619963090866804
1402	91.7639999389648	-9.6201000213623	-7.79834747314453	-0.0185372550040483	-0.028926832601428	0.01100810803473	0.000943203864153475
1403	91.7639999389648	-8.32140254974365	-7.60354280471802	0.0197743140161037	-0.00490093370899558	0.000943203864153475	0.00418994715437293
1404	89.8159561157227	-8.32140254974365	-7.86328220367432	-0.0169138833880424	-0.00587495695799589	-0.00132951640989631	-0.00295288790948689
1405	90.4653015136719	-8.97075176239014	-7.73341274261475	-0.00295288790948689	-0.000680167751852423	0.00321592413820326	-0.0026282137259841
1406	91.7639999389648	-8.64607715606689	-7.9282169342041	0.0162028968334198	-0.000680167751852423	-0.00555028254166245	-0.00165419070981443
1407	93.0626983642578	-8.97075176239014	-8.05808639526367	-0.0230826959013939	0.00483929552137852	-0.00295288790948689	0.00289124972186983
1408	92.4133453369141	-9.94477462768555	-7.34380340576172	0.0171769186854362	-0.0117190945893526	0.0022419011220336	0.00354059832170606
1409	91.7639999389648	-10.2694482803345	-7.4087381362915	-0.00717365415766835	-0.00684897974133492	-0.00717365415766835	-0.00230353930965066
1410	93.0626983642578	-9.29542541503906	-7.34380340576172	-0.00490093370899558	0.011982130818069	-0.017887907102704	0.00906006153672934
1411	91.7639999389648	-9.29542541503906	-7.9282169342041	0.00970941036939621	0.0126314787194133	-0.0165892094373703	0.00516396993771195
1412	92.4133453369141	-8.64607715606689	-7.86328220367432	-0.0250307414680719	0.012956153601408	-0.00555028254166245	0.0022419011220336
1413	93.0626983642578	-9.29542541503906	-7.34380340576172	0.0168522447347641	0.00548864435404539	-0.0100957229733467	0.000293855206109583
1414	93.0626983642578	-9.94477462768555	-7.60354280471802	-0.00847235135734081	0.00191722682211548	-0.0130177913233638	-0.00327756232582033
1415	91.1146545410156	-8.32140254974365	-7.4087381362915	-0.00425158534198999	0.00451462110504508	-0.00360223650932312	-0.00555028254166245
1416	93.0626983642578	-10.918797492981	-7.14899873733521	0.01847561635077	0.000293855206109583	-0.00977104809135199	0.000293855206109583
1417	91.1146545410156	-8.64607715606689	-7.99315214157104	-0.0195112787187099	0.00159255252219737	-0.00197886489331722	0.00613799272105098
1418	90.4653015136719	-9.6201000213623	-7.6684775352478	0.0100340843200684	0.00256657530553639	-0.0146411629393697	0.00191722682211548
1419	89.8159561157227	-8.64607715606689	-7.73341274261475	-0.00587495695799589	0.000293855206109583	0.00483929552137852	-0.00425158534198999
1420	93.712043762207	-9.94477462768555	-7.47367286682129	-0.0107450718060136	-0.00295288790948689	0.00613799272105098	-0.00782300252467394
1421	91.7639999389648	-9.29542541503906	-7.99315214157104	0.0191249661147594	-0.00749832857400179	0.00613799272105098	0.00191722682211548
1422	91.1146545410156	-8.32140254974365	-7.60354280471802	-0.0240567177534103	-0.000355493422830477	0.0123068047687411	0.000293855206109583
1423	91.7639999389648	-9.6201000213623	-7.79834747314453	0.012956153601408	-0.00814767740666866	0.00256657530553639	0.00418994715437293
1424	91.1146545410156	-8.97075176239014	-8.18795680999756	-3.08191010844894e-05	-0.00587495695799589	-0.000355493422830477	0.00516396993771195
1425	91.7639999389648	-9.94477462768555	-7.53860807418823	-0.0126931173726916	-3.08191010844894e-05	-0.00587495695799589	-0.00587495695799589
1426	91.1146545410156	-9.6201000213623	-7.86328220367432	0.0155535480007529	0.00321592413820326	-0.00295288790948689	0.00581331877037883
1427	91.1146545410156	-7.99672842025757	-7.73341274261475	-0.0159398596733809	0.00678734155371785	-3.08191010844894e-05	0.00483929552137852
1428	93.712043762207	-9.94477462768555	-7.4087381362915	0.0145795252174139	-0.00100484199356288	-0.00457625929266214	0.00354059832170606
1429	93.0626983642578	-9.6201000213623	-7.47367286682129	-0.00100484199356288	-0.00392691092565656	-0.00490093370899558	-0.00197886489331722
1430	90.4653015136719	-9.29542541503906	-8.05808639526367	-0.0117190945893526	0.0100340843200684	-0.0292515084147453	0.00776136433705688
1431	91.1146545410156	-9.94477462768555	-7.9282169342041	0.01847561635077	0.00711201597005129	-0.021459324285388	0.0230210572481155
1432	91.1146545410156	-9.6201000213623	-7.60354280471802	-0.021459324285388	0.0126314787194133	-0.00619963090866804	-3.08191010844894e-05
1433	89.8159561157227	-9.29542541503906	-7.6684775352478	0.00841071270406246	0.00483929552137852	-0.00360223650932312	0.0145795252174139
1434	93.0626983642578	-9.6201000213623	-7.6684775352478	0.000943203864153475	-0.000680167751852423	-0.00457625929266214	-0.00327756232582033
1435	91.1146545410156	-8.32140254974365	-7.53860807418823	-0.00977104809135199	0.00191722682211548	-0.0162645354866982	-0.00165419070981443
1436	92.4133453369141	-8.64607715606689	-7.73341274261475	0.0200989879667759	0.00386527273803949	-0.00912170019000769	-0.00230353930965066
1437	93.712043762207	-9.6201000213623	-7.60354280471802	-0.0185372550040483	-0.0026282137259841	-0.000355493422830477	0.00321592413820326
1438	90.4653015136719	-8.97075176239014	-7.86328220367432	0.0145795252174139	-0.000680167751852423	-0.00295288790948689	-0.00490093370899558
1439	90.4653015136719	-8.32140254974365	-7.79834747314453	-0.0026282137259841	0.0022419011220336	-0.00230353930965066	-0.0104203969240189
1440	90.4653015136719	-8.64607715606689	-7.73341274261475	-0.02697878703475	-0.00392691092565656	0.000943203864153475	-0.0100957229733467
1441	92.4133453369141	-8.32140254974365	-7.99315214157104	0.0178262684494257	-0.00100484199356288	0.01100810803473	-0.00619963090866804
1442	91.7639999389648	-7.99672842025757	-7.79834747314453	-0.0156151866540313	-0.000355493422830477	0.0100340843200684	0.00289124972186983
1443	91.7639999389648	-7.67205429077148	-7.79834747314453	0.00678734155371785	-0.00587495695799589	0.00418994715437293	-0.0026282137259841
1444	91.1146545410156	-7.67205429077148	-8.18795680999756	0.00159255252219737	-0.000680167751852423	0.00873538758605719	-0.00522560812532902
1445	93.0626983642578	-10.5941228866577	-7.79834747314453	-0.0188619289547205	-0.00587495695799589	0.00321592413820326	-0.00197886489331722
1446	93.712043762207	-8.97075176239014	-7.53860807418823	0.0223717093467712	-0.00327756232582033	0.00808603875339031	0.00873538758605719
1447	90.4653015136719	-7.67205429077148	-7.6684775352478	-0.0188619289547205	-0.00197886489331722	0.00159255252219737	0.00548864435404539
1448	90.4653015136719	-8.97075176239014	-7.47367286682129	0.000293855206109583	-0.0026282137259841	0.00289124972186983	0.00126787810586393
1449	93.0626983642578	-8.64607715606689	-7.47367286682129	0.01100810803473	0.00548864435404539	-0.0113944197073579	0.00970941036939621
1450	91.7639999389648	-7.02270555496216	-8.18795680999756	-0.0201606266200542	0.00906006153672934	-0.0240567177534103	-0.00814767740666866
1451	91.7639999389648	-7.99672842025757	-7.60354280471802	0.0243197549134493	0.013930176384747	-0.0120437685400248	0.0100340843200684
1452	93.712043762207	-9.29542541503906	-7.53860807418823	-0.0143164889886975	0.0145795252174139	-0.00912170019000769	0.00711201597005129
1453	92.4133453369141	-9.29542541503906	-7.53860807418823	0.00191722682211548	0.01100810803473	-0.00197886489331722	0.00678734155371785
1454	89.8159561157227	-8.97075176239014	-7.34380340576172	0.00483929552137852	0.00451462110504508	-0.00132951640989631	0.0022419011220336
1455	89.8159561157227	-8.32140254974365	-7.53860807418823	-0.0240567177534103	0.00321592413820326	-0.000355493422830477	0.000618529506027699
1456	93.712043762207	-7.99672842025757	-7.47367286682129	0.0194496400654316	0.00646266713738441	-0.00425158534198999	0.00256657530553639
1457	93.0626983642578	-8.97075176239014	-7.99315214157104	-0.0133424662053585	0.00483929552137852	-0.00587495695799589	0.000293855206109583
1458	92.4133453369141	-7.67205429077148	-7.86328220367432	0.00386527273803949	0.000943203864153475	0.00516396993771195	-0.00360223650932312
1459	91.1146545410156	-7.99672842025757	-7.86328220367432	0.0116574559360743	-0.0126931173726916	-0.000680167751852423	-0.00230353930965066
1460	93.712043762207	-9.94477462768555	-7.60354280471802	-0.0237320438027382	-0.00814767740666866	0.00678734155371785	-0.00425158534198999
1461	93.0626983642578	-8.32140254974365	-7.47367286682129	0.0165275707840919	-0.00555028254166245	0.000943203864153475	-0.00425158534198999
1462	89.8159561157227	-7.67205429077148	-7.47367286682129	-0.0204853005707264	0.00191722682211548	0.011982130818069	-0.000680167751852423
1463	92.4133453369141	-7.67205429077148	-7.47367286682129	-0.0026282137259841	-0.00879702530801296	0.0152288740500808	0.000293855206109583
1464	92.4133453369141	-8.32140254974365	-8.38276100158691	0.0132808275520802	-0.00295288790948689	0.00191722682211548	-0.00619963090866804
1465	93.0626983642578	-8.97075176239014	-7.60354280471802	-0.0208099745213985	0.000943203864153475	-0.00295288790948689	0.000293855206109583
1466	91.7639999389648	-8.97075176239014	-7.47367286682129	0.01847561635077	-0.00392691092565656	0.00126787810586393	0.000943203864153475
1467	91.7639999389648	-8.64607715606689	-7.86328220367432	-0.00457625929266214	-0.00587495695799589	0.0106834331527352	0.00256657530553639
1468	92.4133453369141	-8.64607715606689	-7.27886867523193	-0.00490093370899558	0.000618529506027699	0.00581331877037883	0.000943203864153475
1469	89.8159561157227	-9.29542541503906	-7.27886867523193	0.00646266713738441	0.000618529506027699	0.000293855206109583	0.00743668992072344
1470	91.1146545410156	-7.34737968444824	-8.05808639526367	-0.0201606266200542	0.00776136433705688	-0.0143164889886975	0.00516396993771195
1471	91.7639999389648	-7.67205429077148	-8.18795680999756	0.0158782228827477	0.0165275707840919	-0.0146411629393697	0.00743668992072344
1472	91.1146545410156	-7.67205429077148	-7.86328220367432	-0.00165419070981443	0.0145795252174139	-0.00749832857400179	0.00711201597005129
1473	91.7639999389648	-7.99672842025757	-7.79834747314453	-0.00555028254166245	0.00483929552137852	-0.00230353930965066	0.000293855206109583
1474	91.7639999389648	-8.97075176239014	-7.79834747314453	0.0116574559360743	0.00354059832170606	-0.00230353930965066	-0.00360223650932312
1475	91.7639999389648	-7.99672842025757	-7.79834747314453	-0.021459324285388	0.00321592413820326	-0.0117190945893526	-0.00360223650932312
1476	90.4653015136719	-8.32140254974365	-7.53860807418823	0.00873538758605719	0.00613799272105098	-0.00230353930965066	0.00938473641872406
1477	91.1146545410156	-7.67205429077148	-8.12302207946777	-0.00522560812532902	0.0022419011220336	-0.00619963090866804	0.00483929552137852
1478	93.0626983642578	-8.97075176239014	-7.9282169342041	-0.00555028254166245	0.00321592413820326	-0.00425158534198999	-0.00425158534198999
1479	93.0626983642578	-8.32140254974365	-7.79834747314453	0.01100810803473	-0.00197886489331722	-0.000680167751852423	-0.00847235135734081
1480	93.712043762207	-9.6201000213623	-7.4087381362915	-0.0208099745213985	-0.00684897974133492	0.00581331877037883	-0.0143164889886975
1481	92.4133453369141	-9.94477462768555	-7.47367286682129	0.0210730116814375	-0.00749832857400179	0.0126314787194133	-0.0133424662053585
1482	92.4133453369141	-8.97075176239014	-7.21393346786499	-0.00977104809135199	-0.000680167751852423	-0.000355493422830477	-0.00879702530801296
1483	90.4653015136719	-8.97075176239014	-7.6684775352478	-0.017887907102704	-0.00490093370899558	0.00516396993771195	0.000618529506027699
1484	93.0626983642578	-8.64607715606689	-7.6684775352478	0.0136055024340749	0.00451462110504508	0.00418994715437293	-0.0130177913233638
1485	93.712043762207	-9.29542541503906	-7.73341274261475	-0.0175632312893867	0.00126787810586393	-0.00522560812532902	-0.00555028254166245
1486	92.4133453369141	-7.99672842025757	-7.86328220367432	0.0171769186854362	0.00386527273803949	-0.00197886489331722	-0.00100484199356288
1487	93.0626983642578	-8.32140254974365	-7.9282169342041	-0.000680167751852423	-0.000680167751852423	-0.00327756232582033	-0.00717365415766835
1488	91.1146545410156	-9.29542541503906	-7.53860807418823	-0.0100957229733467	-0.00327756232582033	0.00126787810586393	-0.00652430532500148
1489	91.1146545410156	-7.99672842025757	-7.6684775352478	0.0145795252174139	-0.000355493422830477	-0.00944637414067984	0.00646266713738441
1490	89.8159561157227	-8.97075176239014	-8.12302207946777	-0.0292515084147453	0.0100340843200684	-0.0217839982360601	0.00646266713738441
1491	90.4653015136719	-7.67205429077148	-8.18795680999756	0.0116574559360743	0.011982130818069	-0.0110697457566857	0.00451462110504508
1492	91.7639999389648	-7.67205429077148	-7.9282169342041	0.00451462110504508	0.0132808275520802	-0.0110697457566857	0.00711201597005129
1493	90.4653015136719	-7.67205429077148	-7.73341274261475	-0.0136671401560307	0.00776136433705688	-0.00490093370899558	-0.00522560812532902
1494	91.1146545410156	-8.32140254974365	-7.47367286682129	0.0188002903014421	0.000943203864153475	-0.00847235135734081	-0.00392691092565656
1495	93.0626983642578	-9.6201000213623	-7.47367286682129	-0.0169138833880424	0.00126787810586393	-0.00555028254166245	-0.00684897974133492
1496	92.4133453369141	-9.29542541503906	-7.4087381362915	0.0126314787194133	0.01100810803473	0.00191722682211548	-0.000355493422830477
1497	89.1666030883789	-8.32140254974365	-7.73341274261475	-0.00360223650932312	-0.000355493422830477	0.00548864435404539	0.0022419011220336
1498	93.0626983642578	-9.6201000213623	-7.86328220367432	-0.0133424662053585	0.000293855206109583	0.00418994715437293	-0.0026282137259841
1499	93.0626983642578	-9.29542541503906	-7.99315214157104	0.0171769186854362	-0.0113944197073579	-0.00522560812532902	-0.00295288790948689
1500	91.1146545410156	-9.29542541503906	-7.34380340576172	-0.0165892094373703	-0.00360223650932312	0.00808603875339031	-0.017887907102704
1501	92.4133453369141	-9.94477462768555	-7.27886867523193	0.0142548503354192	-0.0266541130840778	0.00743668992072344	-0.00652430532500148
1502	93.0626983642578	-9.94477462768555	-7.21393346786499	0.00418994715437293	-0.00132951640989631	0.0103587592020631	0.00678734155371785
1503	93.712043762207	-8.97075176239014	-7.73341274261475	-0.0201606266200542	-0.00490093370899558	0.00646266713738441	-0.00295288790948689
1504	89.8159561157227	-8.97075176239014	-7.99315214157104	0.0126314787194133	-0.00587495695799589	-0.00100484199356288	-0.00425158534198999
1505	93.0626983642578	-9.29542541503906	-7.60354280471802	-0.0165892094373703	0.00386527273803949	-0.00327756232582033	-0.00847235135734081
1506	91.7639999389648	-8.97075176239014	-8.12302207946777	0.00548864435404539	0.00386527273803949	-0.00230353930965066	0.00516396993771195
1507	93.712043762207	-9.6201000213623	-7.9282169342041	0.00548864435404539	-3.08191010844894e-05	-0.00652430532500148	-0.00100484199356288
1508	91.1146545410156	-9.29542541503906	-7.60354280471802	-0.0198359526693821	-0.00327756232582033	0.00548864435404539	-3.08191010844894e-05
1509	92.4133453369141	-9.6201000213623	-8.05808639526367	0.0181509424000978	-0.00230353930965066	-0.0146411629393697	0.00354059832170606
1510	91.7639999389648	-9.29542541503906	-8.12302207946777	-0.00749832857400179	0.0136055024340749	-0.0126931173726916	0.00126787810586393
1511	87.8679046630859	-8.97075176239014	-8.12302207946777	-0.00165419070981443	0.012956153601408	-0.0159398596733809	0.0113327819854021
1512	91.7639999389648	-8.32140254974365	-7.79834747314453	0.0106834331527352	0.0158782228827477	-0.00814767740666866	0.00776136433705688
1513	91.1146545410156	-7.99672842025757	-8.12302207946777	-0.0165892094373703	0.00776136433705688	-0.00522560812532902	-0.00555028254166245
1514	90.4653015136719	-8.64607715606689	-7.79834747314453	0.0213976856321096	0.00354059832170606	-0.0159398596733809	-0.00684897974133492
1515	92.4133453369141	-9.6201000213623	-7.73341274261475	-0.0165892094373703	0.00581331877037883	-0.00392691092565656	-0.00490093370899558
1516	93.0626983642578	-10.5941228866577	-7.53860807418823	0.00256657530553639	0.00451462110504508	0.00256657530553639	-0.00457625929266214
1517	91.1146545410156	-8.64607715606689	-7.79834747314453	0.0103587592020631	-0.000680167751852423	0.00841071270406246	-0.00490093370899558
1518	91.1146545410156	-9.6201000213623	-7.53860807418823	-0.0328229255974293	-3.08191010844894e-05	-0.00327756232582033	0.00451462110504508
1519	92.4133453369141	-9.29542541503906	-7.73341274261475	0.0246444288641214	-0.00717365415766835	0.00873538758605719	-0.00749832857400179
1520	91.7639999389648	-9.6201000213623	-7.53860807418823	-0.0130177913233638	-0.0156151866540313	0.00256657530553639	-0.0159398596733809
1521	93.0626983642578	-9.94477462768555	-7.27886867523193	0.00418994715437293	-0.00100484199356288	0.00548864435404539	-0.0110697457566857
1522	93.0626983642578	-9.94477462768555	-7.4087381362915	0.0103587592020631	-0.00684897974133492	0.0100340843200684	-0.00425158534198999
1523	92.4133453369141	-10.5941228866577	-7.73341274261475	-0.0188619289547205	-0.00814767740666866	0.00451462110504508	-0.00587495695799589
1524	92.4133453369141	-9.29542541503906	-7.73341274261475	0.0191249661147594	-0.00587495695799589	0.00418994715437293	-0.00360223650932312
1525	89.8159561157227	-9.29542541503906	-7.47367286682129	-0.0185372550040483	0.00613799272105098	-0.00230353930965066	-0.00749832857400179
1526	92.4133453369141	-8.64607715606689	-7.86328220367432	-0.00425158534198999	0.00354059832170606	0.00354059832170606	-0.00295288790948689
1527	92.4133453369141	-8.64607715606689	-7.79834747314453	0.0145795252174139	-0.000355493422830477	0.000293855206109583	0.000943203864153475
1528	91.7639999389648	-9.29542541503906	-7.53860807418823	-0.0217839982360601	-0.000680167751852423	0.00451462110504508	0.000293855206109583
1529	91.7639999389648	-9.29542541503906	-8.05808639526367	0.0194496400654316	-0.00522560812532902	-0.00684897974133492	0.000943203864153475
1530	92.4133453369141	-10.5941228866577	-7.9282169342041	-0.00847235135734081	0.00354059832170606	-0.0172385573387146	0.00126787810586393
1531	90.4653015136719	-8.97075176239014	-7.73341274261475	-0.00555028254166245	0.0155535480007529	-0.00392691092565656	0.00613799272105098
1532	90.4653015136719	-8.64607715606689	-7.99315214157104	0.00386527273803949	0.01100810803473	-0.0100957229733467	0.00483929552137852
1533	90.4653015136719	-8.32140254974365	-7.86328220367432	-0.0224333461374044	-0.000680167751852423	-0.00944637414067984	-0.00100484199356288
1534	91.1146545410156	-8.97075176239014	-7.6684775352478	0.0191249661147594	0.000943203864153475	-0.0104203969240189	-0.00295288790948689
1535	93.712043762207	-9.6201000213623	-7.53860807418823	-0.00555028254166245	0.00808603875339031	-3.08191010844894e-05	-0.00165419070981443
1536	91.1146545410156	-9.29542541503906	-7.60354280471802	-0.00295288790948689	0.00256657530553639	-0.00619963090866804	0.00256657530553639
1537	92.4133453369141	-10.2694482803345	-7.79834747314453	0.0123068047687411	-0.00555028254166245	-0.000680167751852423	0.00126787810586393
1538	92.4133453369141	-9.94477462768555	-7.73341274261475	-0.0165892094373703	0.00483929552137852	-0.00230353930965066	0.00581331877037883
1539	90.4653015136719	-9.29542541503906	-7.99315214157104	0.0106834331527352	-0.00814767740666866	-3.08191010844894e-05	-0.00814767740666866
1540	89.1666030883789	-9.29542541503906	-7.47367286682129	-0.00490093370899558	0.00321592413820326	0.011982130818069	-0.0100957229733467
1541	92.4133453369141	-9.94477462768555	-7.47367286682129	-0.0107450718060136	-0.00684897974133492	0.00711201597005129	-0.00912170019000769
1542	92.4133453369141	-9.29542541503906	-8.05808639526367	0.0165275707840919	-0.00619963090866804	0.000943203864153475	0.0022419011220336
1543	93.712043762207	-9.6201000213623	-7.9282169342041	-0.0185372550040483	-0.00814767740666866	0.00516396993771195	-0.0026282137259841
1544	93.712043762207	-11.2434711456299	-7.73341274261475	0.0149041991680861	-0.00782300252467394	-0.000355493422830477	0.00159255252219737
1545	93.712043762207	-9.94477462768555	-7.53860807418823	-0.000355493422830477	0.00126787810586393	-0.00425158534198999	-0.00360223650932312
1546	91.1146545410156	-8.97075176239014	-7.47367286682129	-0.00944637414067984	0.00321592413820326	-0.00490093370899558	0.00354059832170606
1547	90.4653015136719	-8.97075176239014	-7.60354280471802	0.0149041991680861	0.00516396993771195	0.00873538758605719	-0.000355493422830477
1548	93.0626983642578	-9.6201000213623	-7.21393346786499	-0.0172385573387146	-0.0026282137259841	0.00483929552137852	0.01100810803473
1549	92.4133453369141	-8.32140254974365	-8.18795680999756	0.0165275707840919	0.00256657530553639	-0.0169138833880424	0.00256657530553639
1550	93.0626983642578	-9.29542541503906	-7.60354280471802	0.000293855206109583	0.01847561635077	-0.0162645354866982	0.00256657530553639
1551	92.4133453369141	-9.6201000213623	-8.05808639526367	-0.0120437685400248	0.00873538758605719	-0.0152905117720366	0.00613799272105098
1552	92.4133453369141	-9.29542541503906	-7.9282169342041	0.0155535480007529	0.00808603875339031	-0.00782300252467394	0.00581331877037883
1553	91.1146545410156	-8.64607715606689	-7.86328220367432	-0.0208099745213985	0.000293855206109583	-0.00327756232582033	0.00516396993771195
1554	91.1146545410156	-9.29542541503906	-7.53860807418823	0.00808603875339031	0.00483929552137852	-0.00295288790948689	-0.000355493422830477
1555	93.712043762207	-9.6201000213623	-7.6684775352478	-3.08191010844894e-05	0.00321592413820326	-0.0126931173726916	0.00126787810586393
1556	91.1146545410156	-8.64607715606689	-8.12302207946777	-0.0143164889886975	0.0152288740500808	-0.00490093370899558	-0.00619963090866804
1557	93.0626983642578	-9.94477462768555	-7.86328220367432	0.0168522447347641	0.0022419011220336	-0.00230353930965066	0.00581331877037883
1558	93.0626983642578	-8.97075176239014	-7.99315214157104	-0.0162645354866982	-0.000680167751852423	-0.00230353930965066	-3.08191010844894e-05
1559	93.0626983642578	-9.94477462768555	-7.79834747314453	0.00938473641872406	-0.00392691092565656	0.00159255252219737	-0.00684897974133492
1560	91.1146545410156	-8.32140254974365	-7.53860807418823	-3.08191010844894e-05	-0.0188619289547205	0.00386527273803949	-0.00749832857400179
1561	91.1146545410156	-9.6201000213623	-7.14899873733521	-0.0237320438027382	-0.00392691092565656	0.00808603875339031	-0.00912170019000769
1562	93.712043762207	-8.97075176239014	-7.60354280471802	0.0197743140161037	-0.00619963090866804	0.0132808275520802	0.000618529506027699
1563	93.0626983642578	-9.6201000213623	-8.12302207946777	-0.0191866029053926	-0.00230353930965066	0.00191722682211548	0.00354059832170606
1564	95.0107421875	-9.6201000213623	-7.6684775352478	0.00711201597005129	-0.00490093370899558	0.00613799272105098	-0.00652430532500148
1565	93.0626983642578	-9.94477462768555	-7.53860807418823	0.00418994715437293	0.00354059832170606	-0.0026282137259841	-0.00295288790948689
1566	91.1146545410156	-9.94477462768555	-7.34380340576172	-0.0139918150380254	-0.00684897974133492	-0.000355493422830477	0.00711201597005129
1567	91.7639999389648	-8.64607715606689	-7.47367286682129	0.0175015944987535	-0.00717365415766835	0.00191722682211548	0.00711201597005129
1568	90.4653015136719	-8.97075176239014	-7.34380340576172	-0.0230826959013939	-0.0110697457566857	0.00354059832170606	0.00321592413820326
1569	91.1146545410156	-8.32140254974365	-7.79834747314453	0.00808603875339031	0.00581331877037883	-0.00782300252467394	0.00191722682211548
1570	93.0626983642578	-9.29542541503906	-7.86328220367432	0.00548864435404539	0.00743668992072344	-0.0217839982360601	0.00516396993771195
1571	93.0626983642578	-8.64607715606689	-7.79834747314453	-0.0188619289547205	0.0142548503354192	-0.0130177913233638	0.000943203864153475
1572	93.712043762207	-9.94477462768555	-7.4087381362915	0.0181509424000978	0.00743668992072344	-0.00425158534198999	0.0123068047687411
1573	93.0626983642578	-9.94477462768555	-7.6684775352478	-0.0136671401560307	0.0100340843200684	-0.00490093370899558	0.00386527273803949
1574	93.0626983642578	-8.97075176239014	-7.47367286682129	0.00289124972186983	0.00646266713738441	-0.00457625929266214	-0.00522560812532902
1575	88.5172576904297	-8.32140254974365	-7.79834747314453	0.000293855206109583	0.00126787810586393	-0.0100957229733467	-0.00100484199356288
1576	92.4133453369141	-8.64607715606689	-8.12302207946777	-0.0172385573387146	0.00970941036939621	-0.00490093370899558	-0.00165419070981443
1577	92.4133453369141	-8.97075176239014	-8.05808639526367	0.0226963832974434	0.00354059832170606	-0.00295288790948689	0.00256657530553639
1578	92.4133453369141	-8.64607715606689	-7.79834747314453	-0.0139918150380254	0.00613799272105098	-0.00717365415766835	-0.00392691092565656
1579	93.0626983642578	-8.97075176239014	-7.79834747314453	0.00289124972186983	-0.0120437685400248	0.00808603875339031	-0.0126931173726916
1580	91.1146545410156	-8.64607715606689	-7.86328220367432	0.00808603875339031	-0.0311995539814234	0.00743668992072344	-0.00847235135734081
1581	93.712043762207	-8.97075176239014	-7.4087381362915	-0.0230826959013939	0.00354059832170606	0.00256657530553639	-0.00490093370899558
1582	91.1146545410156	-8.64607715606689	-7.79834747314453	0.0155535480007529	-0.00392691092565656	0.0123068047687411	0.00256657530553639
1583	93.712043762207	-8.97075176239014	-7.60354280471802	-0.0110697457566857	0.00159255252219737	0.00483929552137852	-0.00392691092565656
1584	93.712043762207	-8.97075176239014	-7.6684775352478	0.00191722682211548	-0.00327756232582033	0.00841071270406246	-0.00132951640989631
1585	93.0626983642578	-8.64607715606689	-7.47367286682129	0.0132808275520802	0.00191722682211548	-0.00814767740666866	-0.00652430532500148
1586	91.1146545410156	-8.64607715606689	-7.47367286682129	-0.0240567177534103	0.00548864435404539	-0.00490093370899558	0.00711201597005129
1587	92.4133453369141	-9.29542541503906	-7.53860807418823	0.0155535480007529	-0.00457625929266214	-0.000680167751852423	0.00613799272105098
1588	93.0626983642578	-8.97075176239014	-7.14899873733521	-0.00782300252467394	0.000618529506027699	-0.00230353930965066	-0.000355493422830477
1589	89.8159561157227	-8.32140254974365	-7.73341274261475	-0.0100957229733467	0.00841071270406246	-0.00490093370899558	0.00646266713738441
1590	94.3613967895508	-9.29542541503906	-7.9282169342041	0.011982130818069	0.012956153601408	-0.0143164889886975	0.01100810803473
1591	93.0626983642578	-8.32140254974365	-8.05808639526367	-0.0182125810533762	0.0152288740500808	-0.0237320438027382	0.00483929552137852
1592	93.0626983642578	-8.97075176239014	-7.79834747314453	0.0171769186854362	0.00516396993771195	0.00613799272105098	0.00808603875339031
1593	93.712043762207	-8.97075176239014	-7.73341274261475	-0.00717365415766835	0.00191722682211548	-0.00425158534198999	-0.00165419070981443
1594	93.712043762207	-9.94477462768555	-7.47367286682129	-0.00555028254166245	-0.0026282137259841	-0.00457625929266214	-0.00360223650932312
1595	91.1146545410156	-7.99672842025757	-7.6684775352478	0.0106834331527352	0.000293855206109583	-0.0130177913233638	0.00289124972186983
1596	89.8159561157227	-7.99672842025757	-8.05808639526367	-0.0286021586507559	0.00873538758605719	-0.00587495695799589	-0.00522560812532902
1597	91.7639999389648	-8.97075176239014	-7.86328220367432	0.0158782228827477	0.00711201597005129	-0.00522560812532902	0.00841071270406246
1598	91.1146545410156	-8.32140254974365	-8.05808639526367	-0.00295288790948689	0.00289124972186983	-0.00717365415766835	0.00418994715437293
1599	93.712043762207	-9.29542541503906	-7.9282169342041	-0.00717365415766835	-0.000680167751852423	0.00873538758605719	-0.00197886489331722
1600	90.4653015136719	-8.32140254974365	-7.6684775352478	0.011982130818069	-0.00425158534198999	0.0149041991680861	-0.00555028254166245
1601	93.712043762207	-10.2694482803345	-7.21393346786499	-0.0198359526693821	-0.0162645354866982	-0.00847235135734081	-0.00327756232582033
1602	93.0626983642578	-8.64607715606689	-7.47367286682129	0.0162028968334198	-0.00132951640989631	0.0100340843200684	-0.0026282137259841
1603	90.4653015136719	-9.29542541503906	-7.4087381362915	-0.0126931173726916	-0.00327756232582033	0.00678734155371785	0.00126787810586393
1604	93.712043762207	-8.97075176239014	-7.4087381362915	-0.0110697457566857	-0.000680167751852423	-0.00295288790948689	-0.00392691092565656
1605	93.0626983642578	-8.97075176239014	-7.6684775352478	0.0149041991680861	-0.0026282137259841	-0.00197886489331722	-0.00879702530801296
1606	91.7639999389648	-7.99672842025757	-7.6684775352478	-0.0198359526693821	-0.00360223650932312	0.00159255252219737	0.00418994715437293
1607	92.4133453369141	-7.99672842025757	-7.60354280471802	0.0149041991680861	-0.00522560812532902	-0.00490093370899558	0.000618529506027699
1608	94.3613967895508	-10.2694482803345	-7.47367286682129	-0.00197886489331722	-0.0126931173726916	0.00776136433705688	0.00711201597005129
1609	91.7639999389648	-8.32140254974365	-7.99315214157104	-0.0139918150380254	-3.08191010844894e-05	-0.00555028254166245	0.00451462110504508
1610	92.4133453369141	-9.29542541503906	-7.53860807418823	0.0136055024340749	0.00808603875339031	-0.017887907102704	0.0100340843200684
1611	91.1146545410156	-8.64607715606689	-7.60354280471802	-0.0185372550040483	0.0168522447347641	-0.00814767740666866	0.00159255252219737
1612	92.4133453369141	-8.97075176239014	-7.79834747314453	0.0116574559360743	0.00711201597005129	-0.0136671401560307	0.0168522447347641
1613	94.3613967895508	-9.29542541503906	-7.9282169342041	-3.08191010844894e-05	0.00873538758605719	-0.00132951640989631	0.00126787810586393
1614	94.3613967895508	-9.29542541503906	-7.21393346786499	-0.0123684434220195	0.0100340843200684	-0.00522560812532902	-0.00100484199356288
1615	91.1146545410156	-10.5941228866577	-7.4087381362915	0.01847561635077	-0.00749832857400179	-0.00490093370899558	-3.08191010844894e-05
1616	92.4133453369141	-9.29542541503906	-7.99315214157104	-0.0195112787187099	0.00906006153672934	-0.0107450718060136	-0.0026282137259841
1617	89.8159561157227	-8.64607715606689	-7.9282169342041	0.00776136433705688	0.00776136433705688	0.00354059832170606	0.0116574559360743
1618	90.4653015136719	-8.32140254974365	-7.99315214157104	-0.00132951640989631	-0.0026282137259841	-3.08191010844894e-05	0.00581331877037883
1619	93.712043762207	-9.6201000213623	-7.86328220367432	-0.0152905117720366	-0.0107450718060136	0.00581331877037883	0.00191722682211548
1620	90.4653015136719	-8.64607715606689	-8.05808639526367	0.0207483377307653	0.00938473641872406	0.00191722682211548	-0.00782300252467394
1621	93.0626983642578	-9.6201000213623	-7.21393346786499	-0.0169138833880424	-0.0169138833880424	0.000618529506027699	-3.08191010844894e-05
1622	92.4133453369141	-10.5941228866577	-7.47367286682129	0.0106834331527352	-0.02697878703475	0.00938473641872406	-0.000680167751852423
1623	92.4133453369141	-9.6201000213623	-7.79834747314453	-0.00165419070981443	-0.00587495695799589	-3.08191010844894e-05	0.00126787810586393
1624	91.7639999389648	-8.64607715606689	-7.79834747314453	-0.0198359526693821	-0.00295288790948689	0.0022419011220336	-0.00197886489331722
1625	90.4653015136719	-9.94477462768555	-7.53860807418823	0.0181509424000978	-0.00100484199356288	-0.00165419070981443	-0.00749832857400179
1626	93.0626983642578	-9.29542541503906	-7.08406400680542	-0.0169138833880424	0.00581331877037883	-0.00619963090866804	0.00418994715437293
1627	91.7639999389648	-8.32140254974365	-7.47367286682129	0.00808603875339031	0.00159255252219737	-0.00327756232582033	0.00678734155371785
1628	93.0626983642578	-9.29542541503906	-7.53860807418823	0.0022419011220336	0.00159255252219737	-0.0026282137259841	-0.00327756232582033
1629	91.1146545410156	-8.64607715606689	-7.73341274261475	-0.0165892094373703	0.00126787810586393	-0.0110697457566857	0.000943203864153475
1630	93.0626983642578	-10.2694482803345	-7.79834747314453	0.0181509424000978	0.00418994715437293	-0.0156151866540313	0.00451462110504508
1631	92.4133453369141	-8.97075176239014	-7.47367286682129	-0.0139918150380254	0.0171769186854362	-0.00782300252467394	0.00548864435404539
1632	89.8159561157227	-9.29542541503906	-7.47367286682129	-0.00425158534198999	0.0142548503354192	-0.00100484199356288	0.0175015944987535
1633	93.0626983642578	-8.64607715606689	-7.60354280471802	0.00841071270406246	0.00483929552137852	-0.00132951640989631	-0.00132951640989631
1634	90.4653015136719	-8.64607715606689	-7.9282169342041	-0.0188619289547205	0.000618529506027699	-0.00944637414067984	0.000293855206109583
1635	93.712043762207	-9.94477462768555	-7.6684775352478	0.0220470335334539	0.00386527273803949	-0.00230353930965066	0.000943203864153475
1636	93.0626983642578	-9.6201000213623	-8.05808639526367	-0.0136671401560307	0.00711201597005129	-0.0113944197073579	0.00256657530553639
1637	92.4133453369141	-10.5941228866577	-7.86328220367432	0.00159255252219737	0.00256657530553639	0.00354059832170606	-0.0026282137259841
1638	90.4653015136719	-8.64607715606689	-7.86328220367432	0.00906006153672934	-0.00165419070981443	-0.00425158534198999	0.00548864435404539
1639	90.4653015136719	-9.29542541503906	-7.99315214157104	-0.028926832601428	0.000293855206109583	0.01100810803473	-0.00555028254166245
1640	91.7639999389648	-8.32140254974365	-7.53860807418823	0.0194496400654316	-0.00587495695799589	0.00289124972186983	-0.0113944197073579
1641	93.712043762207	-10.2694482803345	-7.60354280471802	-0.00879702530801296	-0.000355493422830477	0.00743668992072344	-0.00717365415766835
1642	93.0626983642578	-9.94477462768555	-8.05808639526367	0.00191722682211548	0.000618529506027699	0.00873538758605719	0.00678734155371785
1643	93.712043762207	-9.94477462768555	-7.86328220367432	0.0136055024340749	-0.0104203969240189	0.0100340843200684	0.00548864435404539
1644	93.712043762207	-11.2434711456299	-7.79834747314453	-0.0149658378213644	-0.0126931173726916	0.00321592413820326	-0.00360223650932312
1645	91.7639999389648	-9.29542541503906	-7.4087381362915	0.0194496400654316	-0.00392691092565656	0.00646266713738441	0.00321592413820326
1646	89.8159561157227	-8.64607715606689	-7.79834747314453	-0.0175632312893867	0.0126314787194133	-0.00197886489331722	0.00743668992072344
1647	93.0626983642578	-9.94477462768555	-7.47367286682129	-0.00490093370899558	0.0022419011220336	0.00256657530553639	0.00483929552137852
1648	90.4653015136719	-8.97075176239014	-7.6684775352478	0.0171769186854362	-0.00197886489331722	0.00581331877037883	-3.08191010844894e-05
1649	91.7639999389648	-8.64607715606689	-8.05808639526367	-0.0217839982360601	0.00126787810586393	-0.0130177913233638	-0.00684897974133492
1650	93.0626983642578	-10.2694482803345	-7.73341274261475	0.0168522447347641	0.00906006153672934	-0.0185372550040483	0.00386527273803949
1651	93.0626983642578	-10.918797492981	-7.79834747314453	-0.00490093370899558	0.00451462110504508	-0.0165892094373703	0.000293855206109583
1652	91.7639999389648	-8.97075176239014	-7.99315214157104	-0.00197886489331722	0.0175015944987535	-0.00717365415766835	0.00418994715437293
1653	91.7639999389648	-8.97075176239014	-7.86328220367432	0.00873538758605719	-0.00100484199356288	-0.00814767740666866	0.00321592413820326
1654	90.4653015136719	-9.29542541503906	-7.73341274261475	-0.0230826959013939	0.00159255252219737	-0.00490093370899558	0.000943203864153475
1655	93.0626983642578	-9.94477462768555	-7.6684775352478	0.0175015944987535	0.0103587592020631	0.00126787810586393	0.00289124972186983
1656	91.7639999389648	-8.97075176239014	-8.4476957321167	-0.00295288790948689	0.00841071270406246	-0.00230353930965066	-0.00652430532500148
1657	93.712043762207	-9.6201000213623	-7.99315214157104	-0.00684897974133492	0.00386527273803949	0.00159255252219737	-0.00619963090866804
1658	91.1146545410156	-10.2694482803345	-7.79834747314453	0.0145795252174139	-0.00555028254166245	0.00711201597005129	-0.000355493422830477
1659	92.4133453369141	-10.2694482803345	-7.6684775352478	-0.017887907102704	-0.00652430532500148	-0.00165419070981443	-0.00619963090866804
1660	89.1666030883789	-8.32140254974365	-7.53860807418823	0.0158782228827477	-0.00522560812532902	0.0142548503354192	-0.00522560812532902
1661	89.1666030883789	-9.6201000213623	-7.08406400680542	-0.0104203969240189	0.0022419011220336	0.00581331877037883	-0.00944637414067984
1662	94.3613967895508	-9.6201000213623	-7.9282169342041	-0.00814767740666866	-0.0026282137259841	0.0162028968334198	0.000943203864153475
1663	92.4133453369141	-9.94477462768555	-8.12302207946777	0.0181509424000978	-0.00425158534198999	0.0022419011220336	-0.00230353930965066
1664	92.4133453369141	-9.6201000213623	-7.6684775352478	-0.0247060675173998	0.00321592413820326	0.00776136433705688	0.000618529506027699
1665	91.7639999389648	-9.29542541503906	-7.60354280471802	0.0210730116814375	-0.0126931173726916	-0.00847235135734081	-0.00879702530801296
1666	91.1146545410156	-9.29542541503906	-7.79834747314453	-0.00230353930965066	-0.00425158534198999	0.00354059832170606	-0.00555028254166245
1667	92.4133453369141	-9.94477462768555	-7.60354280471802	-0.0130177913233638	-0.00392691092565656	-0.00327756232582033	-0.00425158534198999
1668	88.5172576904297	-8.97075176239014	-7.6684775352478	0.0132808275520802	0.00289124972186983	-0.00619963090866804	-0.00425158534198999
1669	91.7639999389648	-8.64607715606689	-8.18795680999756	-0.0159398596733809	0.00646266713738441	-0.0143164889886975	-0.00392691092565656
1670	93.0626983642578	-10.2694482803345	-7.86328220367432	0.0103587592020631	0.00808603875339031	-0.0240567177534103	0.00418994715437293
1671	93.712043762207	-9.94477462768555	-7.73341274261475	0.0022419011220336	0.0132808275520802	-0.00814767740666866	0.00159255252219737
1672	91.1146545410156	-9.94477462768555	-7.73341274261475	-0.0117190945893526	0.00516396993771195	-0.00295288790948689	0.00516396993771195
1673	93.712043762207	-9.29542541503906	-7.60354280471802	0.0239950809627771	0.00289124972186983	-0.0100957229733467	0.000943203864153475
1674	93.0626983642578	-8.97075176239014	-7.34380340576172	-0.0201606266200542	0.000943203864153475	-0.00555028254166245	-0.00425158534198999
1675	91.7639999389648	-9.6201000213623	-7.21393346786499	0.00418994715437293	0.00906006153672934	-0.0123684434220195	-0.00814767740666866
1676	92.4133453369141	-8.64607715606689	-8.12302207946777	0.000618529506027699	0.00581331877037883	-0.0117190945893526	-0.0026282137259841
1677	93.0626983642578	-9.29542541503906	-8.18795680999756	-0.00912170019000769	0.00418994715437293	0.00256657530553639	-0.00457625929266214
1678	91.7639999389648	-8.97075176239014	-7.99315214157104	0.01847561635077	-0.00912170019000769	-0.00327756232582033	-0.00132951640989631
1679	93.712043762207	-9.94477462768555	-7.79834747314453	-0.0204853005707264	-0.0113944197073579	0.00159255252219737	-0.00847235135734081
1680	91.1146545410156	-8.97075176239014	-7.53860807418823	0.011982130818069	-0.0273034609854221	0.00191722682211548	-0.0172385573387146
1681	91.1146545410156	-9.94477462768555	-7.01912927627563	0.000943203864153475	-0.00619963090866804	0.00451462110504508	-0.00814767740666866
1682	91.7639999389648	-9.94477462768555	-7.79834747314453	-0.0263294391334057	-0.00587495695799589	0.00418994715437293	0.00613799272105098
1683	93.712043762207	-9.29542541503906	-7.79834747314453	0.020423661917448	-0.00360223650932312	0.00613799272105098	0.00613799272105098
1684	92.4133453369141	-9.6201000213623	-7.9282169342041	-0.0185372550040483	-0.00457625929266214	-0.00555028254166245	-0.00230353930965066
1685	92.4133453369141	-8.32140254974365	-7.73341274261475	0.00613799272105098	-0.00425158534198999	-0.00295288790948689	0.000293855206109583
1686	91.7639999389648	-8.97075176239014	-7.99315214157104	0.00321592413820326	0.00678734155371785	0.00483929552137852	0.00126787810586393
1687	93.712043762207	-10.5941228866577	-7.53860807418823	-0.0152905117720366	-0.00392691092565656	0.00646266713738441	0.00581331877037883
1688	92.4133453369141	-8.64607715606689	-7.4087381362915	0.0207483377307653	-3.08191010844894e-05	-0.00684897974133492	0.00321592413820326
1689	89.1666030883789	-8.64607715606689	-8.18795680999756	-0.0250307414680719	0.00581331877037883	-0.0107450718060136	0.00970941036939621
1690	93.0626983642578	-9.6201000213623	-7.53860807418823	0.00581331877037883	0.00873538758605719	-0.0169138833880424	0.00873538758605719
1691	93.0626983642578	-9.29542541503906	-7.79834747314453	0.00841071270406246	0.01100810803473	-0.0110697457566857	0.00159255252219737
1692	92.4133453369141	-9.6201000213623	-7.79834747314453	-0.0221086721867323	0.0116574559360743	-0.0110697457566857	0.00613799272105098
1693	94.3613967895508	-9.94477462768555	-7.34380340576172	0.0188002903014421	0.000943203864153475	-0.00717365415766835	0.00321592413820326
1694	93.712043762207	-10.2694482803345	-7.34380340576172	-0.0130177913233638	0.000943203864153475	-0.00879702530801296	-0.00360223650932312
1695	92.4133453369141	-9.29542541503906	-7.27886867523193	0.00256657530553639	0.00483929552137852	-0.00327756232582033	-0.00619963090866804
1696	89.8159561157227	-8.64607715606689	-7.86328220367432	0.000618529506027699	0.0022419011220336	-0.0113944197073579	0.00516396993771195
1697	93.0626983642578	-9.29542541503906	-7.86328220367432	-0.0172385573387146	0.00126787810586393	0.00548864435404539	-0.00132951640989631
1698	92.4133453369141	-8.97075176239014	-8.05808639526367	0.0191249661147594	0.00159255252219737	-0.0026282137259841	0.0022419011220336
1699	94.3613967895508	-9.6201000213623	-7.99315214157104	-0.00555028254166245	-0.00327756232582033	0.00386527273803949	-0.000355493422830477
1700	90.4653015136719	-8.32140254974365	-7.99315214157104	0.00159255252219737	-0.0169138833880424	0.012956153601408	-0.0104203969240189
1701	91.7639999389648	-10.2694482803345	-7.08406400680542	0.00808603875339031	-0.0347709693014622	0.00548864435404539	0.00289124972186983
1702	93.0626983642578	-9.94477462768555	-7.4087381362915	-0.0208099745213985	-0.00100484199356288	0.0106834331527352	0.00126787810586393
1703	91.7639999389648	-9.6201000213623	-7.9282169342041	0.0158782228827477	-0.00100484199356288	0.00581331877037883	0.00483929552137852
1704	91.7639999389648	-9.94477462768555	-7.86328220367432	-0.0143164889886975	-3.08191010844894e-05	-0.0026282137259841	-0.00587495695799589
1705	91.7639999389648	-8.64607715606689	-8.05808639526367	0.00289124972186983	0.000618529506027699	-0.000355493422830477	-0.00165419070981443
1706	90.4653015136719	-8.32140254974365	-7.86328220367432	0.0123068047687411	-0.00392691092565656	-0.00522560812532902	-0.00457625929266214
1707	94.3613967895508	-9.94477462768555	-7.60354280471802	-0.0217839982360601	0.0022419011220336	0.00321592413820326	0.00548864435404539
1708	91.1146545410156	-9.6201000213623	-7.53860807418823	0.0210730116814375	-0.0110697457566857	-0.00717365415766835	-0.00425158534198999
1709	91.7639999389648	-8.64607715606689	-8.05808639526367	-0.0104203969240189	0.00711201597005129	-0.00879702530801296	0.00678734155371785
1710	89.8159561157227	-9.94477462768555	-7.86328220367432	-0.00360223650932312	0.0162028968334198	-0.0120437685400248	0.00743668992072344
1711	91.1146545410156	-8.97075176239014	-7.9282169342041	0.0113327819854021	0.0158782228827477	-0.0123684434220195	0.0106834331527352
1712	93.0626983642578	-9.6201000213623	-7.79834747314453	-0.0237320438027382	0.0136055024340749	-0.00977104809135199	0.00483929552137852
1713	94.3613967895508	-9.94477462768555	-7.9282169342041	0.0210730116814375	0.0022419011220336	-0.00814767740666866	0.00613799272105098
1714	93.712043762207	-8.97075176239014	-7.53860807418823	-0.0107450718060136	0.00386527273803949	-0.00555028254166245	-0.0162645354866982
1715	92.4133453369141	-9.6201000213623	-7.73341274261475	0.00126787810586393	-0.00230353930965066	-0.00360223650932312	-0.00522560812532902
1716	93.712043762207	-9.29542541503906	-7.86328220367432	0.0220470335334539	0.00646266713738441	-0.00912170019000769	-0.00652430532500148
1717	91.1146545410156	-8.97075176239014	-7.53860807418823	-0.0175632312893867	0.00776136433705688	-0.00457625929266214	-0.00132951640989631
1718	90.4653015136719	-8.32140254974365	-7.86328220367432	0.0158782228827477	0.00483929552137852	0.00321592413820326	-3.08191010844894e-05
1719	92.4133453369141	-9.94477462768555	-7.4087381362915	-0.0100957229733467	-0.00392691092565656	0.00354059832170606	-0.00652430532500148
1720	91.1146545410156	-7.67205429077148	-8.18795680999756	-0.0146411629393697	-0.00587495695799589	0.011982130818069	-0.0149658378213644
1721	91.7639999389648	-8.64607715606689	-7.21393346786499	-0.00490093370899558	0.00354059832170606	0.00483929552137852	0.00516396993771195
1722	93.712043762207	-10.918797492981	-7.60354280471802	-0.0175632312893867	-0.0185372550040483	0.0100340843200684	0.00386527273803949
1723	93.0626983642578	-10.2694482803345	-7.99315214157104	-0.00652430532500148	-0.00782300252467394	0.00906006153672934	0.00743668992072344
1724	93.0626983642578	-9.6201000213623	-7.4087381362915	-0.00977104809135199	0.00256657530553639	0.00386527273803949	0.000943203864153475
1725	89.8159561157227	-9.94477462768555	-7.47367286682129	-0.0182125810533762	0.00354059832170606	-0.00327756232582033	-0.00522560812532902
1726	91.7639999389648	-8.64607715606689	-7.6684775352478	-0.00522560812532902	-0.000680167751852423	-0.00327756232582033	0.00743668992072344
1727	94.3613967895508	-9.29542541503906	-7.73341274261475	-0.00814767740666866	0.00808603875339031	-0.000680167751852423	0.00256657530553639
1728	93.712043762207	-9.6201000213623	-7.21393346786499	-0.00912170019000769	-0.000680167751852423	-0.00944637414067984	-0.00587495695799589
1729	91.7639999389648	-8.64607715606689	-8.05808639526367	-0.0107450718060136	0.00841071270406246	-0.00879702530801296	0.00776136433705688
1730	91.7639999389648	-9.6201000213623	-8.25289154052734	-0.00912170019000769	0.00646266713738441	-0.0227580219507217	-3.08191010844894e-05
1731	91.1146545410156	-8.32140254974365	-8.12302207946777	-0.00457625929266214	0.00386527273803949	-0.0100957229733467	0.00126787810586393
1732	89.8159561157227	-8.64607715606689	-7.99315214157104	-0.0143164889886975	0.0145795252174139	-0.00555028254166245	0.00938473641872406
1733	89.8159561157227	-9.29542541503906	-7.9282169342041	-0.0104203969240189	0.00841071270406246	-0.00912170019000769	-0.00100484199356288
1734	93.0626983642578	-8.97075176239014	-7.86328220367432	-0.00230353930965066	0.00483929552137852	-0.00879702530801296	-0.00555028254166245
1735	93.0626983642578	-9.6201000213623	-7.73341274261475	-0.00522560812532902	0.00386527273803949	-0.0100957229733467	-0.00425158534198999
1736	92.4133453369141	-8.64607715606689	-8.12302207946777	-0.00425158534198999	0.00841071270406246	-0.000680167751852423	0.00776136433705688
1737	93.0626983642578	-10.5941228866577	-7.60354280471802	-0.0026282137259841	0.00289124972186983	0.00159255252219737	-0.000680167751852423
1738	91.1146545410156	-9.6201000213623	-7.73341274261475	-0.00749832857400179	0.000618529506027699	-0.00165419070981443	0.00743668992072344
1739	93.712043762207	-9.94477462768555	-7.47367286682129	-0.00360223650932312	-0.00619963090866804	-0.000680167751852423	0.00126787810586393
1740	89.1666030883789	-7.99672842025757	-7.53860807418823	-0.00912170019000769	-0.00684897974133492	0.0100340843200684	-0.0133424662053585
1741	91.1146545410156	-8.64607715606689	-7.4087381362915	-0.00392691092565656	-0.00847235135734081	0.00970941036939621	-0.0104203969240189
1742	92.4133453369141	-9.29542541503906	-7.79834747314453	-0.00392691092565656	-0.00619963090866804	0.0116574559360743	0.00354059832170606
1743	91.7639999389648	-9.29542541503906	-7.6684775352478	-0.00392691092565656	-0.00555028254166245	0.00418994715437293	-0.00230353930965066
1744	91.1146545410156	-8.97075176239014	-7.47367286682129	-0.00295288790948689	-0.0100957229733467	-0.00360223650932312	0.00548864435404539
1745	92.4133453369141	-9.94477462768555	-7.99315214157104	-0.000355493422830477	-0.00782300252467394	-0.000680167751852423	-0.0026282137259841
1746	92.4133453369141	-9.29542541503906	-7.6684775352478	-0.00295288790948689	0.00873538758605719	0.00451462110504508	0.00321592413820326
1747	90.4653015136719	-9.94477462768555	-7.21393346786499	-0.00944637414067984	0.00516396993771195	0.00483929552137852	0.00646266713738441
1748	91.7639999389648	-8.97075176239014	-7.47367286682129	-0.00587495695799589	-0.00295288790948689	0.00354059832170606	0.00321592413820326
1749	92.4133453369141	-9.94477462768555	-7.99315214157104	0.0022419011220336	0.012956153601408	-0.0175632312893867	0.00516396993771195
1750	91.1146545410156	-8.97075176239014	-7.79834747314453	-0.00230353930965066	0.0136055024340749	-0.0120437685400248	-0.00327756232582033
1751	93.712043762207	-9.94477462768555	-7.47367286682129	0.00159255252219737	0.00841071270406246	-0.0149658378213644	0.00483929552137852
1752	92.4133453369141	-11.2434711456299	-7.60354280471802	-0.00717365415766835	0.00289124972186983	-0.00587495695799589	0.00516396993771195
1753	93.712043762207	-10.2694482803345	-7.4087381362915	0.000293855206109583	0.00354059832170606	-0.00555028254166245	-0.000680167751852423
1754	91.1146545410156	-9.94477462768555	-7.08406400680542	-0.00717365415766835	0.0022419011220336	-0.00587495695799589	-0.00165419070981443
1755	90.4653015136719	-8.97075176239014	-7.6684775352478	-0.00555028254166245	0.0100340843200684	-0.00749832857400179	-3.08191010844894e-05
1756	93.712043762207	-9.94477462768555	-7.86328220367432	0.00191722682211548	0.00516396993771195	-0.0104203969240189	-0.00555028254166245
1757	91.7639999389648	-8.97075176239014	-7.86328220367432	0.00191722682211548	0.00289124972186983	-0.00327756232582033	-0.00295288790948689
1758	91.7639999389648	-9.29542541503906	-7.73341274261475	0.000618529506027699	-0.00360223650932312	0.00289124972186983	-0.00295288790948689
1759	93.712043762207	-11.2434711456299	-7.47367286682129	-0.00165419070981443	-0.00327756232582033	-0.00132951640989631	-0.000355493422830477
1760	91.7639999389648	-8.64607715606689	-7.9282169342041	-0.00165419070981443	-0.0110697457566857	0.00581331877037883	-0.00879702530801296
1761	91.1146545410156	-9.29542541503906	-7.27886867523193	0.000293855206109583	-0.0156151866540313	0.0113327819854021	0.000293855206109583
1762	90.4653015136719	-9.29542541503906	-7.99315214157104	-0.00814767740666866	0.000293855206109583	0.0142548503354192	0.00776136433705688
1763	92.4133453369141	-9.6201000213623	-7.73341274261475	0.00256657530553639	-0.00295288790948689	0.00776136433705688	-0.00814767740666866
1764	91.1146545410156	-9.6201000213623	-7.86328220367432	0.000293855206109583	-0.00230353930965066	-0.00295288790948689	0.00126787810586393
1765	93.0626983642578	-8.97075176239014	-7.73341274261475	-0.000680167751852423	0.00613799272105098	-0.00165419070981443	-0.00684897974133492
1766	92.4133453369141	-9.6201000213623	-7.9282169342041	0.00256657530553639	-3.08191010844894e-05	-0.00392691092565656	0.00418994715437293
1767	93.0626983642578	-10.918797492981	-7.47367286682129	-0.00100484199356288	-0.00684897974133492	0.00548864435404539	0.00289124972186983
1768	91.1146545410156	-8.97075176239014	-7.73341274261475	-0.00230353930965066	-0.00197886489331722	-0.00360223650932312	0.00711201597005129
1769	91.1146545410156	-9.6201000213623	-7.86328220367432	-0.00295288790948689	0.00256657530553639	-0.00100484199356288	0.013930176384747
1770	90.4653015136719	-8.97075176239014	-8.05808639526367	-0.00327756232582033	0.0103587592020631	-0.0182125810533762	0.0142548503354192
1771	93.0626983642578	-9.94477462768555	-7.6684775352478	0.00289124972186983	0.00678734155371785	-0.0117190945893526	0.00548864435404539
1772	93.0626983642578	-9.6201000213623	-7.79834747314453	-0.00132951640989631	0.00938473641872406	-0.00977104809135199	0.0152288740500808
1773	92.4133453369141	-9.6201000213623	-7.6684775352478	-0.0026282137259841	-0.000355493422830477	-0.00912170019000769	-3.08191010844894e-05
1774	91.7639999389648	-9.94477462768555	-7.60354280471802	-0.000355493422830477	-0.0107450718060136	-0.00425158534198999	0.00289124972186983
1775	91.1146545410156	-8.64607715606689	-7.99315214157104	-0.00295288790948689	0.00711201597005129	-0.00749832857400179	-0.00230353930965066
1776	91.7639999389648	-9.94477462768555	-7.9282169342041	-0.00230353930965066	0.00191722682211548	-0.00879702530801296	0.00354059832170606
1777	90.4653015136719	-8.64607715606689	-8.12302207946777	-3.08191010844894e-05	0.00256657530553639	-0.00197886489331722	-0.000355493422830477
1778	93.0626983642578	-9.94477462768555	-8.18795680999756	0.00321592413820326	0.00386527273803949	0.0022419011220336	-0.00749832857400179
1779	93.712043762207	-10.2694482803345	-7.9282169342041	0.000293855206109583	-0.00392691092565656	0.00548864435404539	-0.00587495695799589
1780	91.7639999389648	-8.97075176239014	-7.86328220367432	-0.00230353930965066	-0.0026282137259841	0.0106834331527352	-0.0117190945893526
1781	91.7639999389648	-9.6201000213623	-7.4087381362915	-3.08191010844894e-05	-0.00652430532500148	0.0123068047687411	-0.00197886489331722
1782	92.4133453369141	-10.2694482803345	-7.53860807418823	-0.00132951640989631	-0.00392691092565656	0.0126314787194133	-0.00457625929266214
1783	91.7639999389648	-9.6201000213623	-7.47367286682129	0.000618529506027699	-0.00392691092565656	0.00289124972186983	-0.00749832857400179
1784	89.1666030883789	-9.6201000213623	-7.21393346786499	-0.00392691092565656	0.00289124972186983	0.00321592413820326	0.00321592413820326
1785	93.0626983642578	-8.97075176239014	-7.53860807418823	-3.08191010844894e-05	-0.00197886489331722	-0.00165419070981443	-0.00457625929266214
1786	93.0626983642578	-8.32140254974365	-7.99315214157104	0.00191722682211548	0.000293855206109583	-0.00230353930965066	0.00581331877037883
1787	93.712043762207	-10.2694482803345	-7.21393346786499	0.00483929552137852	-0.0026282137259841	0.00191722682211548	-3.08191010844894e-05
1788	92.4133453369141	-9.94477462768555	-7.47367286682129	0.0022419011220336	-0.00652430532500148	-0.00165419070981443	0.00646266713738441
1789	93.0626983642578	-9.94477462768555	-7.60354280471802	-3.08191010844894e-05	0.000943203864153475	-0.00749832857400179	0.00548864435404539
1790	91.7639999389648	-8.97075176239014	-7.99315214157104	0.00321592413820326	0.0113327819854021	-0.021459324285388	0.00776136433705688
1791	89.8159561157227	-8.97075176239014	-7.79834747314453	-0.00619963090866804	0.0142548503354192	-0.0146411629393697	0.011982130818069
1792	91.7639999389648	-9.29542541503906	-7.73341274261475	0.00256657530553639	0.0155535480007529	-0.00879702530801296	0.000618529506027699
1793	92.4133453369141	-8.64607715606689	-8.05808639526367	0.000943203864153475	0.00191722682211548	-0.00912170019000769	-0.00522560812532902
1794	91.7639999389648	-8.97075176239014	-7.47367286682129	0.00321592413820326	0.00159255252219737	-0.000680167751852423	-0.000680167751852423
1795	93.0626983642578	-9.94477462768555	-7.6684775352478	0.00159255252219737	-0.000355493422830477	-0.00360223650932312	-0.00847235135734081
1796	93.0626983642578	-11.2434711456299	-7.60354280471802	0.00613799272105098	0.000293855206109583	-0.00392691092565656	0.00581331877037883
1797	92.4133453369141	-8.97075176239014	-7.79834747314453	0.00321592413820326	0.00938473641872406	-0.00132951640989631	-0.000355493422830477
1798	90.4653015136719	-9.94477462768555	-7.47367286682129	-0.00490093370899558	0.000943203864153475	-0.00619963090866804	-0.0026282137259841
1799	93.0626983642578	-9.94477462768555	-7.79834747314453	0.00289124972186983	-0.00490093370899558	0.00191722682211548	-0.00425158534198999
1800	92.4133453369141	-8.64607715606689	-7.99315214157104	-0.000680167751852423	-0.00652430532500148	0.00418994715437293	-0.0126931173726916
1801	91.1146545410156	-8.97075176239014	-7.73341274261475	0.00808603875339031	0.00483929552137852	-0.00230353930965066	-0.00197886489331722
1802	93.712043762207	-10.2694482803345	-7.86328220367432	0.00159255252219737	-0.0146411629393697	0.00970941036939621	0.00548864435404539
1803	93.712043762207	-10.2694482803345	-7.6684775352478	0.0022419011220336	-0.0143164889886975	0.00743668992072344	-0.00619963090866804
1804	93.0626983642578	-9.6201000213623	-7.53860807418823	-0.00132951640989631	-0.00814767740666866	-0.00360223650932312	-0.000355493422830477
1805	91.7639999389648	-9.94477462768555	-7.79834747314453	-0.00782300252467394	0.00581331877037883	-0.00360223650932312	0.00289124972186983
1806	91.1146545410156	-7.99672842025757	-7.47367286682129	-0.00100484199356288	-3.08191010844894e-05	0.00191722682211548	-0.00555028254166245
1807	91.7639999389648	-8.97075176239014	-7.60354280471802	-0.00100484199356288	0.00159255252219737	-0.00555028254166245	0.00646266713738441
1808	93.712043762207	-9.6201000213623	-7.4087381362915	-0.00100484199356288	-0.00490093370899558	-0.000680167751852423	0.00386527273803949
1809	92.4133453369141	-8.64607715606689	-7.86328220367432	0.000293855206109583	0.00516396993771195	-0.00457625929266214	-0.00197886489331722
1810	91.7639999389648	-9.94477462768555	-7.73341274261475	0.00256657530553639	0.00321592413820326	-0.0204853005707264	-0.00132951640989631
1811	93.0626983642578	-9.29542541503906	-7.73341274261475	0.00938473641872406	0.00548864435404539	-0.00684897974133492	0.00581331877037883
1812	90.4653015136719	-8.32140254974365	-7.99315214157104	-0.00165419070981443	0.012956153601408	-0.00814767740666866	0.00970941036939621
1813	89.8159561157227	-8.64607715606689	-7.47367286682129	-0.0100957229733467	0.00354059832170606	-0.00652430532500148	0.00743668992072344
1814	93.0626983642578	-9.29542541503906	-7.34380340576172	0.00418994715437293	0.00970941036939621	-0.00425158534198999	-0.00100484199356288
1815	91.1146545410156	-8.64607715606689	-7.6684775352478	-0.00165419070981443	0.00418994715437293	-0.0117190945893526	-0.00360223650932312
1816	93.0626983642578	-9.94477462768555	-7.73341274261475	0.00483929552137852	0.00743668992072344	-0.0107450718060136	0.00159255252219737
1817	93.712043762207	-11.2434711456299	-7.86328220367432	0.00776136433705688	-0.00327756232582033	0.0022419011220336	0.00743668992072344
1818	91.7639999389648	-8.97075176239014	-7.6684775352478	0.000618529506027699	-0.00587495695799589	0.000293855206109583	0.00256657530553639
1819	92.4133453369141	-9.6201000213623	-7.6684775352478	0.00159255252219737	0.00191722682211548	0.00354059832170606	-0.00782300252467394
1820	89.1666030883789	-8.64607715606689	-7.60354280471802	-0.00652430532500148	-0.00295288790948689	0.00743668992072344	-0.0130177913233638
1821	91.1146545410156	-8.97075176239014	-7.4087381362915	0.00256657530553639	-0.00100484199356288	0.00159255252219737	-0.00490093370899558
1822	92.4133453369141	-8.64607715606689	-7.86328220367432	-3.08191010844894e-05	0.00548864435404539	0.00321592413820326	0.00159255252219737
1823	91.1146545410156	-8.64607715606689	-7.53860807418823	-0.0026282137259841	-0.00879702530801296	0.0100340843200684	-0.0026282137259841
1824	91.1146545410156	-9.29542541503906	-7.86328220367432	-0.000680167751852423	-0.00165419070981443	0.00321592413820326	-0.00132951640989631
1825	93.0626983642578	-9.6201000213623	-7.79834747314453	0.00516396993771195	-0.00295288790948689	-0.00847235135734081	-0.0104203969240189
1826	93.0626983642578	-9.29542541503906	-7.79834747314453	0.000618529506027699	-0.00490093370899558	0.00516396993771195	-0.000355493422830477
1827	89.8159561157227	-8.97075176239014	-7.79834747314453	-0.00749832857400179	0.000943203864153475	0.00289124972186983	0.0116574559360743
1828	94.3613967895508	-10.2694482803345	-7.4087381362915	0.00548864435404539	-0.00295288790948689	0.00289124972186983	0.00386527273803949
1829	91.7639999389648	-7.99672842025757	-7.99315214157104	0.000943203864153475	0.00873538758605719	-0.00782300252467394	-0.00197886489331722
1830	93.0626983642578	-9.94477462768555	-7.53860807418823	0.0022419011220336	0.012956153601408	-0.0191866029053926	0.00354059832170606
1831	93.0626983642578	-10.5941228866577	-7.60354280471802	0.00386527273803949	0.0152288740500808	-0.0149658378213644	0.01100810803473
1832	93.0626983642578	-9.94477462768555	-7.99315214157104	0.00321592413820326	0.00483929552137852	-0.0110697457566857	0.00581331877037883
1833	92.4133453369141	-9.6201000213623	-7.79834747314453	0.00256657530553639	0.00808603875339031	-0.00425158534198999	0.00646266713738441
1834	91.1146545410156	-9.6201000213623	-7.47367286682129	-0.00814767740666866	0.0022419011220336	-0.00100484199356288	0.00516396993771195
1835	93.0626983642578	-9.6201000213623	-7.21393346786499	0.00159255252219737	0.00451462110504508	-0.0156151866540313	-0.0026282137259841
1836	91.7639999389648	-8.64607715606689	-7.9282169342041	0.00483929552137852	0.0123068047687411	-0.00295288790948689	0.00289124972186983
1837	93.0626983642578	-10.2694482803345	-7.73341274261475	0.00386527273803949	0.00418994715437293	-0.000680167751852423	0.00126787810586393
1838	91.1146545410156	-9.29542541503906	-7.73341274261475	0.00256657530553639	0.000293855206109583	0.00321592413820326	-0.00197886489331722
1839	93.712043762207	-10.5941228866577	-7.86328220367432	0.000293855206109583	-0.00749832857400179	0.00581331877037883	-0.00230353930965066
1840	90.4653015136719	-8.64607715606689	-7.9282169342041	0.00159255252219737	-0.00392691092565656	0.00711201597005129	-0.00944637414067984
1841	89.1666030883789	-8.64607715606689	-7.73341274261475	-0.0110697457566857	-0.00457625929266214	0.00646266713738441	-0.00814767740666866
1842	92.4133453369141	-8.97075176239014	-7.6684775352478	0.00354059832170606	-0.0026282137259841	0.00808603875339031	0.00581331877037883
1843	91.7639999389648	-8.97075176239014	-8.18795680999756	-0.00132951640989631	-0.00652430532500148	-0.00847235135734081	-0.00717365415766835
1844	91.1146545410156	-8.97075176239014	-8.25289154052734	-3.08191010844894e-05	-0.00457625929266214	0.00483929552137852	-0.00814767740666866
1845	91.7639999389648	-9.29542541503906	-7.73341274261475	-0.0026282137259841	-3.08191010844894e-05	-0.0120437685400248	0.00451462110504508
1846	93.712043762207	-10.2694482803345	-7.79834747314453	0.0022419011220336	-0.00684897974133492	0.00321592413820326	-0.00490093370899558
1847	91.7639999389648	-8.97075176239014	-7.79834747314453	0.000293855206109583	0.00613799272105098	0.00289124972186983	0.00159255252219737
1848	91.1146545410156	-9.94477462768555	-7.14899873733521	-0.00782300252467394	0.00354059832170606	-0.00197886489331722	0.00451462110504508
1849	92.4133453369141	-8.97075176239014	-7.73341274261475	-0.00230353930965066	0.00548864435404539	-0.0139918150380254	-0.000355493422830477
1850	91.7639999389648	-9.29542541503906	-7.73341274261475	0.00126787810586393	0.011982130818069	-0.0130177913233638	0.000943203864153475
1851	93.712043762207	-9.94477462768555	-7.60354280471802	0.00581331877037883	0.00613799272105098	-0.0182125810533762	0.00548864435404539
1852	92.4133453369141	-9.94477462768555	-7.47367286682129	0.000293855206109583	0.011982130818069	-0.00587495695799589	0.00646266713738441
1853	93.0626983642578	-11.2434711456299	-7.27886867523193	0.00256657530553639	-0.00197886489331722	-0.00587495695799589	0.00256657530553639
1854	92.4133453369141	-9.94477462768555	-7.27886867523193	0.0022419011220336	0.0103587592020631	0.00191722682211548	-0.00165419070981443
1855	87.8679046630859	-9.6201000213623	-7.27886867523193	-0.00879702530801296	0.00938473641872406	-0.00879702530801296	0.00386527273803949
1856	89.8159561157227	-8.97075176239014	-7.79834747314453	0.00646266713738441	0.00678734155371785	-0.00392691092565656	0.00418994715437293
1857	92.4133453369141	-10.5941228866577	-7.86328220367432	0.00159255252219737	0.00354059832170606	0.00613799272105098	0.000618529506027699
1858	91.1146545410156	-8.97075176239014	-7.99315214157104	-0.00230353930965066	0.0022419011220336	-0.00327756232582033	-0.000680167751852423
1859	91.7639999389648	-9.6201000213623	-7.9282169342041	0.00354059832170606	-0.00425158534198999	-0.00230353930965066	-0.00944637414067984
1860	93.0626983642578	-11.2434711456299	-7.6684775352478	0.00776136433705688	-0.0110697457566857	0.00289124972186983	-0.0139918150380254
1861	92.4133453369141	-8.64607715606689	-7.6684775352478	0.000293855206109583	-0.000355493422830477	0.013930176384747	-0.00619963090866804
1862	89.1666030883789	-9.6201000213623	-7.60354280471802	-0.00619963090866804	0.00906006153672934	0.00678734155371785	0.00191722682211548
1863	91.7639999389648	-8.97075176239014	-7.99315214157104	0.000943203864153475	-0.00360223650932312	0.00613799272105098	-0.00457625929266214
1864	92.4133453369141	-9.94477462768555	-8.12302207946777	0.000293855206109583	-0.00814767740666866	-0.0026282137259841	0.00354059832170606
1865	93.0626983642578	-9.94477462768555	-7.99315214157104	0.00581331877037883	0.00646266713738441	-0.00652430532500148	-0.00327756232582033
1866	90.4653015136719	-8.64607715606689	-7.9282169342041	0.00418994715437293	0.00613799272105098	-0.000680167751852423	-0.0026282137259841
1867	93.0626983642578	-11.2434711456299	-7.60354280471802	0.000943203864153475	-0.00749832857400179	0.00873538758605719	-0.00132951640989631
1868	91.7639999389648	-9.29542541503906	-7.60354280471802	0.00126787810586393	-0.00555028254166245	-0.00619963090866804	0.00451462110504508
1869	91.1146545410156	-9.94477462768555	-7.9282169342041	-0.00230353930965066	0.00321592413820326	-0.0143164889886975	0.000293855206109583
1870	90.4653015136719	-8.97075176239014	-8.05808639526367	-0.00165419070981443	0.0106834331527352	-0.0143164889886975	0.0100340843200684
1871	93.712043762207	-10.2694482803345	-7.9282169342041	0.00191722682211548	0.0175015944987535	-0.0221086721867323	0.00613799272105098
1872	93.0626983642578	-10.2694482803345	-7.9282169342041	0.00159255252219737	0.00873538758605719	-0.00652430532500148	0.00808603875339031
1873	93.0626983642578	-9.94477462768555	-7.60354280471802	0.0022419011220336	-0.00295288790948689	0.00613799272105098	0.00256657530553639
1874	93.0626983642578	-11.2434711456299	-7.21393346786499	-0.00360223650932312	-0.00555028254166245	-0.00749832857400179	-0.000680167751852423
1875	92.4133453369141	-9.6201000213623	-7.21393346786499	-0.00100484199356288	0.00191722682211548	0.000943203864153475	0.00386527273803949
1876	89.1666030883789	-8.97075176239014	-7.6684775352478	-0.00392691092565656	0.00548864435404539	-0.00555028254166245	0.00451462110504508
1877	91.1146545410156	-9.29542541503906	-8.05808639526367	-0.00912170019000769	0.00191722682211548	0.00451462110504508	0.00646266713738441
1878	90.4653015136719	-9.94477462768555	-7.9282169342041	0.00289124972186983	-0.000680167751852423	-0.00327756232582033	0.00808603875339031
1879	91.1146545410156	-9.29542541503906	-8.18795680999756	-0.000680167751852423	-0.00457625929266214	-0.00587495695799589	0.00418994715437293
1880	91.1146545410156	-9.94477462768555	-7.4087381362915	0.00743668992072344	-0.00814767740666866	0.00191722682211548	-0.0172385573387146
1881	92.4133453369141	-10.918797492981	-7.4087381362915	0.00418994715437293	-0.0169138833880424	0.00808603875339031	-0.00619963090866804
1882	93.712043762207	-10.918797492981	-7.6684775352478	0.000943203864153475	-0.00555028254166245	0.00678734155371785	0.00873538758605719
1883	91.7639999389648	-10.5941228866577	-7.86328220367432	-0.00132951640989631	-0.00197886489331722	0.00354059832170606	-0.00360223650932312
1884	89.8159561157227	-8.97075176239014	-7.9282169342041	-0.00619963090866804	0.000618529506027699	0.00581331877037883	-0.00587495695799589
1885	91.7639999389648	-8.97075176239014	-8.12302207946777	-0.000680167751852423	-0.00392691092565656	0.00159255252219737	0.0022419011220336
1886	92.4133453369141	-9.94477462768555	-7.9282169342041	0.00289124972186983	0.00743668992072344	-3.08191010844894e-05	0.000293855206109583
1887	90.4653015136719	-8.97075176239014	-7.73341274261475	-0.00100484199356288	0.000943203864153475	0.0113327819854021	0.0022419011220336
1888	91.7639999389648	-10.2694482803345	-7.47367286682129	0.000943203864153475	-0.00944637414067984	0.00191722682211548	0.00321592413820326
1889	91.7639999389648	-10.5941228866577	-7.6684775352478	-0.000680167751852423	0.00873538758605719	-0.00132951640989631	0.000293855206109583
1890	89.8159561157227	-8.64607715606689	-7.73341274261475	-0.00425158534198999	0.0103587592020631	-0.0188619289547205	0.000943203864153475
1891	90.4653015136719	-10.2694482803345	-7.53860807418823	-0.00392691092565656	0.0194496400654316	-0.0100957229733467	0.0100340843200684
1892	92.4133453369141	-9.6201000213623	-7.99315214157104	0.00354059832170606	0.0103587592020631	-0.00619963090866804	-0.00100484199356288
1893	91.7639999389648	-8.97075176239014	-7.79834747314453	-0.000680167751852423	0.0116574559360743	-0.0126931173726916	0.00256657530553639
1894	92.4133453369141	-8.97075176239014	-7.47367286682129	-0.000355493422830477	-0.00197886489331722	0.000943203864153475	-0.000355493422830477
1895	91.7639999389648	-9.94477462768555	-7.73341274261475	-3.08191010844894e-05	0.00159255252219737	-0.0026282137259841	-0.00490093370899558
1896	93.0626983642578	-10.2694482803345	-7.79834747314453	-0.0026282137259841	0.00321592413820326	-0.0156151866540313	0.000618529506027699
1897	89.1666030883789	-8.97075176239014	-7.86328220367432	0.00159255252219737	0.000943203864153475	0.00646266713738441	0.00321592413820326
1898	90.4653015136719	-8.97075176239014	-8.12302207946777	-0.00360223650932312	0.000943203864153475	-0.00522560812532902	-0.00457625929266214
1899	91.1146545410156	-9.6201000213623	-7.34380340576172	0.00159255252219737	-0.00684897974133492	0.00516396993771195	-0.0113944197073579
1900	91.7639999389648	-8.64607715606689	-7.73341274261475	-0.00165419070981443	-0.0107450718060136	0.00483929552137852	-0.0143164889886975
1901	91.7639999389648	-9.6201000213623	-7.47367286682129	0.00126787810586393	0.00386527273803949	0.00906006153672934	-0.00587495695799589
1902	93.0626983642578	-10.918797492981	-7.79834747314453	0.0022419011220336	-0.0110697457566857	-0.000680167751852423	0.000618529506027699
1903	91.7639999389648	-8.32140254974365	-8.18795680999756	0.00289124972186983	0.00126787810586393	-0.00490093370899558	-0.00652430532500148
1904	89.1666030883789	-8.32140254974365	-8.18795680999756	-0.00490093370899558	-0.000355493422830477	0.00354059832170606	0.00386527273803949
1905	92.4133453369141	-9.29542541503906	-7.60354280471802	-0.00165419070981443	-0.000355493422830477	-0.00100484199356288	0.00743668992072344
1906	90.4653015136719	-7.99672842025757	-7.6684775352478	0.000618529506027699	0.000293855206109583	0.00159255252219737	-0.00652430532500148
1907	92.4133453369141	-9.29542541503906	-7.6684775352478	0.00321592413820326	0.00321592413820326	-0.00165419070981443	0.00256657530553639
1908	93.712043762207	-9.6201000213623	-7.34380340576172	0.000293855206109583	-0.00197886489331722	-3.08191010844894e-05	0.00451462110504508
1909	90.4653015136719	-9.29542541503906	-7.6684775352478	-0.000680167751852423	-0.00132951640989631	-0.00879702530801296	-0.00684897974133492
1910	89.8159561157227	-9.29542541503906	-7.27886867523193	-3.08191010844894e-05	0.0100340843200684	-0.0130177913233638	-3.08191010844894e-05
1911	91.7639999389648	-9.94477462768555	-7.34380340576172	-3.08191010844894e-05	0.0126314787194133	-0.00587495695799589	0.00841071270406246
1912	90.4653015136719	-8.97075176239014	-7.47367286682129	-0.00490093370899558	0.0142548503354192	-0.0120437685400248	0.00646266713738441
1913	92.4133453369141	-9.94477462768555	-7.53860807418823	0.00354059832170606	0.00970941036939621	-0.00132951640989631	0.00191722682211548
1914	93.0626983642578	-9.6201000213623	-7.73341274261475	0.000618529506027699	0.00354059832170606	0.00256657530553639	0.00159255252219737
1915	91.1146545410156	-7.99672842025757	-7.9282169342041	0.00451462110504508	0.00256657530553639	-0.00490093370899558	-0.000355493422830477
1916	91.1146545410156	-9.29542541503906	-8.05808639526367	0.00386527273803949	0.00256657530553639	-0.00327756232582033	-3.08191010844894e-05
1917	91.7639999389648	-10.2694482803345	-7.79834747314453	-0.00100484199356288	-3.08191010844894e-05	0.00613799272105098	0.00613799272105098
1918	90.4653015136719	-8.64607715606689	-7.99315214157104	0.00418994715437293	0.00483929552137852	-0.00295288790948689	-3.08191010844894e-05
1919	91.1146545410156	-9.29542541503906	-7.6684775352478	-0.00392691092565656	-0.0208099745213985	0.00191722682211548	-0.00652430532500148
1920	91.7639999389648	-8.32140254974365	-7.73341274261475	0.00418994715437293	0.0022419011220336	0.00386527273803949	-0.0169138833880424
1921	91.1146545410156	-8.32140254974365	-7.99315214157104	0.00126787810586393	-0.0100957229733467	0.00516396993771195	-0.0104203969240189
1922	91.1146545410156	-8.32140254974365	-8.18795680999756	0.00289124972186983	-0.0334722734987736	0.0155535480007529	0.00906006153672934
1923	91.1146545410156	-8.64607715606689	-8.05808639526367	-0.00327756232582033	-0.0201606266200542	0.00711201597005129	-0.00619963090866804
1924	90.4653015136719	-9.6201000213623	-7.86328220367432	0.00289124972186983	-0.00230353930965066	0.01100810803473	-0.00327756232582033
1925	91.1146545410156	-8.64607715606689	-7.6684775352478	-0.000355493422830477	-0.00392691092565656	-0.00912170019000769	-0.00392691092565656
1926	90.4653015136719	-8.64607715606689	-7.4087381362915	-0.00327756232582033	0.00516396993771195	-0.00230353930965066	0.000943203864153475
1927	90.4653015136719	-8.32140254974365	-7.34380340576172	0.000943203864153475	0.00126787810586393	0.00581331877037883	0.0022419011220336
1928	93.0626983642578	-8.64607715606689	-7.86328220367432	0.000293855206109583	0.00451462110504508	-0.00360223650932312	0.00289124972186983
1929	91.7639999389648	-8.32140254974365	-7.79834747314453	0.0022419011220336	0.00678734155371785	-0.0123684434220195	-0.00717365415766835
1930	91.1146545410156	-9.94477462768555	-7.73341274261475	-0.00132951640989631	0.00516396993771195	-0.0169138833880424	0.00159255252219737
1931	93.0626983642578	-10.2694482803345	-7.86328220367432	0.00126787810586393	0.00776136433705688	-0.0175632312893867	0.00483929552137852
1932	91.1146545410156	-8.64607715606689	-7.73341274261475	0.00386527273803949	0.0103587592020631	-0.00197886489331722	0.00126787810586393
1933	89.8159561157227	-9.29542541503906	-7.14899873733521	-0.00587495695799589	0.00808603875339031	-0.00490093370899558	0.00711201597005129
1934	91.7639999389648	-9.6201000213623	-7.14899873733521	0.000293855206109583	-0.000355493422830477	-0.00295288790948689	-0.00749832857400179
1935	90.4653015136719	-7.67205429077148	-7.99315214157104	0.00159255252219737	0.00126787810586393	-0.00977104809135199	0.000943203864153475
1936	91.1146545410156	-8.32140254974365	-8.05808639526367	0.00418994715437293	0.00678734155371785	-0.0100957229733467	-0.00295288790948689
1937	91.7639999389648	-9.94477462768555	-7.79834747314453	-0.000355493422830477	-0.00912170019000769	-0.00425158534198999	-0.00782300252467394
1938	90.4653015136719	-7.99672842025757	-7.73341274261475	-0.000680167751852423	-0.00555028254166245	0.00808603875339031	-0.00230353930965066
1939	91.7639999389648	-8.97075176239014	-7.4087381362915	-0.00100484199356288	-0.00782300252467394	0.000943203864153475	-0.0107450718060136
1940	87.8679046630859	-8.32140254974365	-7.47367286682129	-0.00457625929266214	-0.00587495695799589	0.0116574559360743	-0.00587495695799589
1941	90.4653015136719	-7.99672842025757	-7.47367286682129	0.00256657530553639	0.00159255252219737	0.00386527273803949	-0.00587495695799589
1942	91.1146545410156	-7.99672842025757	-8.12302207946777	0.000293855206109583	0.00321592413820326	0.00613799272105098	0.00126787810586393
1943	89.8159561157227	-7.67205429077148	-7.86328220367432	-0.00165419070981443	-0.0139918150380254	-0.000355493422830477	-0.00360223650932312
1944	89.8159561157227	-8.97075176239014	-7.73341274261475	0.00126787810586393	-0.00555028254166245	0.00354059832170606	-0.00457625929266214
1945	91.7639999389648	-9.29542541503906	-7.79834747314453	-0.000680167751852423	-0.00425158534198999	-0.00912170019000769	-0.00555028254166245
1946	91.1146545410156	-8.97075176239014	-7.34380340576172	0.000943203864153475	0.00678734155371785	-0.000355493422830477	-0.00782300252467394
1947	87.2185592651367	-7.99672842025757	-7.47367286682129	-0.00717365415766835	0.00321592413820326	0.00613799272105098	-0.000355493422830477
1948	92.4133453369141	-8.64607715606689	-7.53860807418823	-0.00132951640989631	-0.00425158534198999	-0.00522560812532902	0.00191722682211548
1949	90.4653015136719	-7.67205429077148	-8.12302207946777	0.000618529506027699	0.00906006153672934	-0.0107450718060136	-0.00360223650932312
1950	89.8159561157227	-8.97075176239014	-7.21393346786499	-0.00165419070981443	0.00906006153672934	-0.0169138833880424	0.000618529506027699
1951	92.4133453369141	-9.94477462768555	-7.47367286682129	0.00711201597005129	0.0155535480007529	-0.0100957229733467	0.00678734155371785
1952	92.4133453369141	-9.6201000213623	-7.4087381362915	0.00159255252219737	0.00418994715437293	-0.00197886489331722	0.00646266713738441
1953	90.4653015136719	-9.29542541503906	-7.34380340576172	-0.00490093370899558	0.00743668992072344	-0.00457625929266214	0.00191722682211548
1954	89.1666030883789	-8.97075176239014	-7.53860807418823	-0.00814767740666866	0.00321592413820326	-0.00327756232582033	-0.00490093370899558
1955	90.4653015136719	-7.67205429077148	-8.18795680999756	-3.08191010844894e-05	0.00386527273803949	-0.0110697457566857	-0.00295288790948689
1956	91.7639999389648	-8.64607715606689	-8.31782627105713	0.00386527273803949	0.00873538758605719	-0.00879702530801296	0.00159255252219737
1957	91.1146545410156	-8.97075176239014	-7.86328220367432	0.00354059832170606	0.0022419011220336	0.000618529506027699	0.00646266713738441
1958	89.8159561157227	-8.64607715606689	-7.99315214157104	0.00451462110504508	-0.00132951640989631	0.00548864435404539	-0.00132951640989631
1959	91.7639999389648	-10.2694482803345	-7.53860807418823	0.00418994715437293	-0.00814767740666866	0.00711201597005129	-0.00879702530801296
1960	89.8159561157227	-7.99672842025757	-7.6684775352478	-0.00197886489331722	-0.0211346503347158	0.00159255252219737	-0.00619963090866804
1961	88.5172576904297	-8.32140254974365	-7.99315214157104	-0.00619963090866804	0.01100810803473	0.0022419011220336	0.00483929552137852
1962	91.1146545410156	-8.64607715606689	-8.12302207946777	-0.000680167751852423	-0.0253554154187441	0.0155535480007529	0.00159255252219737
1963	89.8159561157227	-8.32140254974365	-8.05808639526367	0.00483929552137852	-0.00555028254166245	0.00483929552137852	0.000618529506027699
1964	89.8159561157227	-7.99672842025757	-8.05808639526367	0.000293855206109583	0.00678734155371785	-0.00295288790948689	0.000293855206109583
1965	90.4653015136719	-7.99672842025757	-7.99315214157104	0.00289124972186983	0.00191722682211548	-0.00879702530801296	-0.00425158534198999
1966	92.4133453369141	-10.2694482803345	-7.27886867523193	0.00191722682211548	0.00191722682211548	-0.00587495695799589	0.000943203864153475
1967	89.8159561157227	-7.99672842025757	-7.60354280471802	-0.00327756232582033	0.00159255252219737	0.00938473641872406	0.00873538758605719
1968	89.8159561157227	-8.97075176239014	-7.6684775352478	-0.00490093370899558	-0.000355493422830477	-0.00879702530801296	0.00386527273803949
1969	91.1146545410156	-7.67205429077148	-7.9282169342041	-0.0026282137259841	0.0136055024340749	-0.0104203969240189	0.000618529506027699
1970	90.4653015136719	-8.97075176239014	-7.53860807418823	0.00126787810586393	0.0103587592020631	-0.0104203969240189	0.00841071270406246
1971	93.0626983642578	-9.6201000213623	-7.53860807418823	0.00548864435404539	0.0142548503354192	-0.0191866029053926	0.000943203864153475
1972	91.7639999389648	-9.29542541503906	-7.4087381362915	-3.08191010844894e-05	0.00776136433705688	-0.00814767740666866	-0.000680167751852423
1973	91.7639999389648	-10.918797492981	-7.01912927627563	0.00516396993771195	-0.00749832857400179	-0.00912170019000769	0.00483929552137852
1974	91.1146545410156	-9.29542541503906	-7.73341274261475	0.00483929552137852	-0.00457625929266214	-0.00360223650932312	-0.00717365415766835
1975	89.1666030883789	-7.99672842025757	-8.05808639526367	-0.00879702530801296	0.00289124972186983	-0.00230353930965066	-0.00360223650932312
1976	90.4653015136719	-9.29542541503906	-7.4087381362915	-0.0026282137259841	0.00678734155371785	-0.0143164889886975	-0.00197886489331722
1977	90.4653015136719	-7.99672842025757	-8.05808639526367	0.00159255252219737	0.00613799272105098	-0.00100484199356288	-0.00392691092565656
1978	91.7639999389648	-7.99672842025757	-7.9282169342041	-0.00132951640989631	0.00613799272105098	-0.00522560812532902	-0.00587495695799589
1979	90.4653015136719	-9.29542541503906	-7.14899873733521	0.00191722682211548	-0.00912170019000769	0.00418994715437293	-0.00814767740666866
1980	91.1146545410156	-9.29542541503906	-7.6684775352478	0.00159255252219737	-0.0133424662053585	0.00873538758605719	-0.0110697457566857
1981	89.8159561157227	-8.32140254974365	-8.05808639526367	0.000943203864153475	0.000943203864153475	0.00581331877037883	-0.00587495695799589
1982	89.1666030883789	-7.99672842025757	-7.9282169342041	-0.000355493422830477	-0.00490093370899558	0.0103587592020631	0.00516396993771195
1983	89.8159561157227	-8.64607715606689	-7.73341274261475	-0.00165419070981443	-0.0026282137259841	0.00451462110504508	0.000943203864153475
1984	89.8159561157227	-8.97075176239014	-7.73341274261475	-0.00197886489331722	0.00191722682211548	-0.00360223650932312	-0.00555028254166245
1985	91.7639999389648	-8.32140254974365	-7.99315214157104	0.000943203864153475	0.00159255252219737	-0.00782300252467394	0.00938473641872406
1986	90.4653015136719	-7.99672842025757	-7.79834747314453	0.000293855206109583	0.00256657530553639	0.00321592413820326	-0.00132951640989631
1987	92.4133453369141	-10.5941228866577	-7.86328220367432	-0.00132951640989631	-0.0104203969240189	0.00126787810586393	0.00191722682211548
1988	90.4653015136719	-8.32140254974365	-8.05808639526367	-0.00100484199356288	-3.08191010844894e-05	0.00548864435404539	0.00321592413820326
1989	91.7639999389648	-8.64607715606689	-7.60354280471802	-0.00165419070981443	0.00386527273803949	-0.00944637414067984	0.00354059832170606
1990	88.5172576904297	-8.64607715606689	-7.73341274261475	-0.00425158534198999	0.00613799272105098	-0.0126931173726916	0.025618452578783
1991	91.7639999389648	-7.67205429077148	-7.60354280471802	0.000293855206109583	0.0210730116814375	-0.0152905117720366	0.00711201597005129
1992	90.4653015136719	-7.34737968444824	-7.73341274261475	-3.08191010844894e-05	0.0100340843200684	-0.00912170019000769	0.00418994715437293
1993	90.4653015136719	-7.99672842025757	-7.99315214157104	0.00191722682211548	0.00386527273803949	-0.00197886489331722	0.00483929552137852
1994	91.7639999389648	-8.97075176239014	-8.12302207946777	0.00191722682211548	-0.00197886489331722	-0.00684897974133492	-0.00100484199356288
1995	91.7639999389648	-8.97075176239014	-7.79834747314453	0.0022419011220336	-0.00327756232582033	-0.00295288790948689	-0.00587495695799589
1996	88.5172576904297	-8.32140254974365	-7.9282169342041	-0.000680167751852423	0.00289124972186983	-0.00814767740666866	0.0022419011220336
1997	89.1666030883789	-9.29542541503906	-7.79834747314453	-0.00360223650932312	0.00808603875339031	-3.08191010844894e-05	0.00386527273803949
1998	91.1146545410156	-7.67205429077148	-7.53860807418823	0.00354059832170606	-0.00295288790948689	0.00646266713738441	0.00321592413820326
1999	91.7639999389648	-9.29542541503906	-7.4087381362915	-0.00392691092565656	-0.00652430532500148	-0.00490093370899558	-0.00425158534198999
2000	91.1146545410156	-8.32140254974365	-7.9282169342041	0.000293855206109583	-0.0295761823654175	0.00743668992072344	-0.0120437685400248
[truncated: 8,120 more rows]
