# Supplementary material for: Precise instruction and consideration of the vertical and horizontal force component increases validity and reliability of the 90:20 Isometric Posterior Chain Test
Source: PLoS One. 2024 Oct 28;19(10):e0312843. doi: 10.1371/journal.pone.0312843 (PMC11515970; doi:10.1371/journal.pone.0312843)
Supplement: S1 File — (ZIP) [file pone.0312843.s001.zip › S1_Raw_Data/M1_P11_iso_1.csv]

1	0.363635241985321	-1.63635849952698	20.3833827972412	-0.00457625929266214	-0.00490093370899558	0.00711201597005129	-0.00879702530801296
2	-0.935062050819397	-0.0129869729280472	20.5132522583008	0.0022419011220336	-0.00522560812532902	-0.00555028254166245	-0.00197886489331722
3	-0.935062050819397	0.311687350273132	20.5132522583008	0.0165275707840919	-0.00197886489331722	-0.0263294391334057	0.000618529506027699
4	-0.935062050819397	-0.662335574626923	20.2535133361816	-0.00847235135734081	0.00321592413820326	-0.0350956469774246	-0.0026282137259841
5	-0.285713404417038	-0.662335574626923	20.9677963256836	-0.00847235135734081	0.00483929552137852	-0.0415891297161579	-0.0100957229733467
6	-1.58441066741943	0.961035966873169	20.7080574035645	0.00646266713738441	0.00289124972186983	-0.0195112787187099	-0.0113944197073579
7	-0.285713404417038	0.311687350273132	20.2535133361816	0.000293855206109583	0.000943203864153475	-0.00100484199356288	0.00646266713738441
8	1.01298391819	-1.96103286743164	20.6431217193604	0.00126787810586393	-0.00944637414067984	0.0191249661147594	-0.00327756232582033
9	-0.935062050819397	0.636361658573151	20.3833827972412	-0.00100484199356288	0.000293855206109583	0.0450989119708538	-0.00652430532500148
10	-2.23375940322876	-0.662335574626923	20.1885776519775	-0.00879702530801296	0.00808603875339031	0.000618529506027699	0.00289124972186983
11	1.01298391819	-0.662335574626923	20.3184490203857	0.00256657530553639	-0.00425158534198999	-0.00555028254166245	-0.00619963090866804
12	-0.935062050819397	0.961035966873169	19.7989692687988	0.0136055024340749	-0.00132951640989631	-0.00847235135734081	-0.00295288790948689
13	-0.935062050819397	-0.0129869729280472	20.1885776519775	0.00321592413820326	-0.00230353930965066	-0.0276281367987394	-0.00295288790948689
14	1.01298391819	-1.3116842508316	21.2275352478027	-0.00457625929266214	0.00483929552137852	-0.0412644557654858	0.0022419011220336
15	0.363635241985321	-0.987009942531586	21.4223403930664	-0.00944637414067984	0.00386527273803949	-0.0308748781681061	-0.00879702530801296
16	0.363635241985321	-0.662335574626923	20.1885776519775	-0.00749832857400179	0.00483929552137852	-0.0110697457566857	0.00321592413820326
17	-0.935062050819397	-0.987009942531586	20.3833827972412	-0.0100957229733467	0.00613799272105098	-0.00165419070981443	0.0100340843200684
18	1.01298391819	-0.337661296129227	20.2535133361816	0.0149041991680861	0.000293855206109583	0.00256657530553639	-0.00132951640989631
19	-0.935062050819397	0.311687350273132	19.9288387298584	0.000943203864153475	0.00646266713738441	0.000943203864153475	-0.000680167751852423
20	1.66233253479004	-0.337661296129227	20.3184490203857	0.00548864435404539	0.00646266713738441	0.0191249661147594	0.00321592413820326
21	-0.285713404417038	-1.3116842508316	20.6431217193604	0.00483929552137852	-0.0126931173726916	0.0421768426895142	-0.00814767740666866
22	-0.285713404417038	-0.662335574626923	20.9677963256836	0.00191722682211548	0.00743668992072344	0.0249691028147936	0.0106834331527352
23	-1.58441066741943	0.311687350273132	20.058708190918	0.00581331877037883	-0.00360223650932312	0.00418994715437293	0.00516396993771195
24	-0.935062050819397	1.28571033477783	19.8639049530029	0.01100810803473	0.00581331877037883	-0.0165892094373703	0.00191722682211548
25	0.363635241985321	-0.662335574626923	20.9677963256836	0.00483929552137852	0.00126787810586393	-0.0467839203774929	-3.08191010844894e-05
26	1.66233253479004	-0.662335574626923	21.0976657867432	-0.00717365415766835	0.00256657530553639	-0.0818487480282784	-0.00295288790948689
27	-0.935062050819397	0.636361658573151	20.3184490203857	0.00548864435404539	-0.00977104809135199	-0.0513293594121933	0.00289124972186983
28	1.01298391819	-1.3116842508316	20.3833827972412	0.00743668992072344	-0.00619963090866804	-0.0539267547428608	0.0106834331527352
29	-0.935062050819397	0.311687350273132	20.058708190918	0.01100810803473	0.011982130818069	-0.0438618510961533	-0.00360223650932312
30	-3.53245663642883	0.636361658573151	19.9937744140625	-0.00165419070981443	0.0142548503354192	-0.0100957229733467	-0.00619963090866804
31	1.01298391819	-0.987009942531586	20.3833827972412	0.00548864435404539	0.0168522447347641	0.0282158460468054	-0.00360223650932312
32	1.01298391819	-0.337661296129227	19.9937744140625	0.0165275707840919	0.0155535480007529	0.0613326244056225	-0.00165419070981443
33	-1.58441066741943	0.961035966873169	20.3833827972412	0.011982130818069	0.00970941036939621	0.0548391379415989	0.00159255252219737
34	-1.58441066741943	-0.662335574626923	20.3833827972412	0.00581331877037883	0.00776136433705688	0.0376313999295235	-0.00360223650932312
35	-0.285713404417038	0.311687350273132	19.7989692687988	0.00159255252219737	0.00483929552137852	0.0126314787194133	-0.00360223650932312
36	-2.88310790061951	0.636361658573151	19.9937744140625	-0.00360223650932312	0.0171769186854362	0.0262678004801273	-0.00814767740666866
37	-2.88310790061951	0.311687350273132	20.2535133361816	-0.00457625929266214	-0.00717365415766835	0.0145795252174139	0.00483929552137852
38	0.363635241985321	-0.662335574626923	20.3184490203857	0.00386527273803949	-0.0026282137259841	-0.0308748781681061	0.0022419011220336
39	-0.285713404417038	0.636361658573151	20.3833827972412	0.0113327819854021	-0.000680167751852423	-0.0399657599627972	-0.00360223650932312
40	-1.58441066741943	-0.0129869729280472	21.1626014709473	-0.000355493422830477	-3.08191010844894e-05	-0.0237320438027382	-0.00197886489331722
41	0.363635241985321	-1.96103286743164	19.9288387298584	0.0113327819854021	-0.0117190945893526	-0.00587495695799589	-0.00295288790948689
42	-0.935062050819397	0.636361658573151	20.2535133361816	-0.0224333461374044	-0.00327756232582033	0.025618452578783	0.00451462110504508
43	-2.88310790061951	-0.337661296129227	20.2535133361816	-0.00782300252467394	0.00386527273803949	0.025618452578783	0.00646266713738441
44	-0.285713404417038	-0.662335574626923	20.2535133361816	0.00256657530553639	-0.000355493422830477	0.0330859608948231	0.000293855206109583
45	-0.285713404417038	-0.662335574626923	20.2535133361816	-0.0123684434220195	0.00873538758605719	0.049319677054882	-0.00749832857400179
46	0.363635241985321	-0.662335574626923	20.5132522583008	0.00451462110504508	-0.00132951640989631	0.0382807515561581	0.000293855206109583
47	-0.935062050819397	-0.987009942531586	20.1236438751221	-0.00587495695799589	-0.00457625929266214	-0.00684897974133492	-0.00327756232582033
48	-1.58441066741943	-0.662335574626923	20.1236438751221	0.00808603875339031	-0.00360223650932312	-0.0156151866540313	0.00711201597005129
49	1.01298391819	-0.987009942531586	20.058708190918	0.00873538758605719	0.000943203864153475	-0.0195112787187099	-0.00327756232582033
50	-1.58441066741943	-0.987009942531586	20.3833827972412	-0.00555028254166245	0.00548864435404539	-0.0156151866540313	0.000943203864153475
51	-0.935062050819397	0.311687350273132	20.3184490203857	0.00581331877037883	0.00776136433705688	-0.0185372550040483	0.000293855206109583
52	1.01298391819	-0.0129869729280472	19.9937744140625	0.00516396993771195	-0.00425158534198999	-0.0152905117720366	0.000943203864153475
53	-0.935062050819397	-0.0129869729280472	19.9937744140625	0.00906006153672934	0.000293855206109583	-0.0113944197073579	-0.00360223650932312
54	-0.935062050819397	-0.987009942531586	20.1236438751221	0.0132808275520802	0.00159255252219737	-0.0165892094373703	-0.00425158534198999
55	-0.285713404417038	0.311687350273132	20.837926864624	-0.00782300252467394	0.00548864435404539	-0.0188619289547205	-0.00587495695799589
56	-2.23375940322876	0.961035966873169	20.1885776519775	-0.0133424662053585	0.00354059832170606	-0.0149658378213644	-0.0026282137259841
57	-0.935062050819397	-0.987009942531586	20.5781879425049	0.0155535480007529	0.000943203864153475	0.0126314787194133	0.00646266713738441
58	1.66233253479004	-0.987009942531586	20.5132522583008	-0.0165892094373703	0.00451462110504508	0.0213976856321096	0.0106834331527352
59	-1.58441066741943	0.961035966873169	19.8639049530029	0.00776136433705688	-0.000680167751852423	0.00743668992072344	0.000618529506027699
60	-1.58441066741943	0.311687350273132	20.1236438751221	-0.00749832857400179	-0.00230353930965066	0.00906006153672934	-0.00652430532500148
61	1.01298391819	-1.63635849952698	20.3184490203857	-0.0188619289547205	-0.00782300252467394	0.00938473641872406	-0.00197886489331722
62	-0.935062050819397	0.961035966873169	20.1885776519775	0.000943203864153475	-0.00132951640989631	0.00191722682211548	-0.00230353930965066
63	-4.18180513381958	0.636361658573151	20.3184490203857	0.00418994715437293	-0.00295288790948689	-0.0221086721867323	0.00938473641872406
64	-0.935062050819397	-0.662335574626923	20.4483184814453	0.00970941036939621	-0.000680167751852423	-0.0311995539814234	-0.0026282137259841
65	0.363635241985321	-0.337661296129227	19.7340335845947	0.00126787810586393	-0.000355493422830477	-0.0305502042174339	-0.0100957229733467
66	-1.58441066741943	-0.337661296129227	19.9937744140625	0.00970941036939621	0.00159255252219737	-0.0438618510961533	0.000293855206109583
67	-0.285713404417038	-0.662335574626923	20.1236438751221	0.000943203864153475	-0.0162645354866982	-0.0169138833880424	0.00743668992072344
68	0.363635241985321	-0.0129869729280472	20.1885776519775	0.00548864435404539	-0.00295288790948689	-0.0026282137259841	0.00418994715437293
69	-1.58441066741943	-0.987009942531586	20.3833827972412	0.0149041991680861	0.00548864435404539	0.0304885655641556	-3.08191010844894e-05
70	-1.58441066741943	0.311687350273132	21.4223403930664	0.00386527273803949	0.00646266713738441	0.0356833562254906	-0.00555028254166245
71	-0.285713404417038	0.961035966873169	19.9937744140625	-0.0126931173726916	0.00256657530553639	0.0181509424000978	-0.00782300252467394
72	-0.935062050819397	-0.0129869729280472	20.058708190918	-0.00782300252467394	-0.00197886489331722	0.00548864435404539	0.00451462110504508
73	0.363635241985321	-0.662335574626923	20.1885776519775	0.00516396993771195	-0.0026282137259841	0.0113327819854021	-0.00522560812532902
74	1.01298391819	-1.96103286743164	20.3833827972412	-0.0139918150380254	-0.00587495695799589	-0.00295288790948689	-0.00100484199356288
75	1.01298391819	-0.662335574626923	20.4483184814453	0.00776136433705688	0.00159255252219737	-0.00749832857400179	-0.00132951640989631
76	-0.935062050819397	-0.662335574626923	20.7080574035645	-0.0100957229733467	-0.00197886489331722	-0.0126931173726916	-0.0026282137259841
77	-0.285713404417038	-0.337661296129227	20.2535133361816	-0.00749832857400179	0.00289124972186983	-0.0152905117720366	0.00159255252219737
78	-0.285713404417038	0.311687350273132	19.7989692687988	-0.0107450718060136	0.00516396993771195	-0.0474332682788372	0.00743668992072344
79	0.363635241985321	-0.0129869729280472	20.3184490203857	0.0022419011220336	0.00483929552137852	-0.0604202412068844	-3.08191010844894e-05
80	-0.285713404417038	-1.63635849952698	20.3833827972412	-0.0156151866540313	0.00289124972186983	-0.0763292834162712	-0.00230353930965066
81	-0.935062050819397	-0.987009942531586	20.2535133361816	-0.00684897974133492	-0.00425158534198999	-0.0799007043242455	0.00126787810586393
82	-0.285713404417038	-0.337661296129227	20.5781879425049	0.00516396993771195	0.00483929552137852	-0.0584721975028515	0.00126787810586393
83	-2.88310790061951	0.636361658573151	20.3184490203857	0.00386527273803949	0.00906006153672934	-0.023407369852066	0.0165275707840919
84	-0.285713404417038	0.636361658573151	19.9288387298584	0.0106834331527352	0.00548864435404539	0.029189869761467	0.00354059832170606
85	-0.935062050819397	0.636361658573151	19.6690998077393	0.00711201597005129	0.00418994715437293	0.0746442750096321	-0.00749832857400179
86	-0.935062050819397	0.311687350273132	20.837926864624	0.00191722682211548	-0.00392691092565656	0.0636053457856178	0.00191722682211548
87	1.66233253479004	-0.662335574626923	20.1885776519775	-0.000680167751852423	-0.0123684434220195	0.084059827029705	-0.00100484199356288
88	-0.285713404417038	-0.0129869729280472	20.5781879425049	0.00873538758605719	-0.00295288790948689	0.0373067259788513	0.000293855206109583
89	-4.18180513381958	0.311687350273132	20.4483184814453	-0.00295288790948689	0.00548864435404539	0.00483929552137852	0.00354059832170606
90	-0.935062050819397	0.636361658573151	19.9937744140625	-0.00652430532500148	0.0100340843200684	-0.0493813157081604	-0.00717365415766835
91	0.363635241985321	-0.337661296129227	20.058708190918	0.00841071270406246	0.00191722682211548	-0.0555501282215118	-0.00360223650932312
92	-1.58441066741943	0.311687350273132	20.1236438751221	-0.00749832857400179	0.000293855206109583	-0.0441865250468254	0.00126787810586393
93	0.363635241985321	0.311687350273132	20.1236438751221	0.00191722682211548	-0.00619963090866804	-0.0324982516467571	-0.0026282137259841
94	1.01298391819	-1.3116842508316	20.1885776519775	0.011982130818069	-0.00327756232582033	-0.0165892094373703	-0.00392691092565656
95	-0.285713404417038	-0.337661296129227	20.7729911804199	-0.0026282137259841	0.00841071270406246	0.0272418223321438	-0.00392691092565656
96	-2.23375940322876	-0.337661296129227	20.3184490203857	-0.0113944197073579	-0.00392691092565656	0.0895792916417122	0.00516396993771195
97	-0.935062050819397	0.636361658573151	20.058708190918	0.00386527273803949	-0.00749832857400179	0.0759429708123207	0.00711201597005129
98	0.363635241985321	-0.0129869729280472	19.8639049530029	0.00613799272105098	-0.00327756232582033	0.0213976856321096	0.00776136433705688
99	1.66233253479004	-0.662335574626923	20.3833827972412	0.00841071270406246	0.000293855206109583	0.0152288740500808	0.00126787810586393
100	-0.935062050819397	-1.3116842508316	20.3184490203857	0.0132808275520802	0.00126787810586393	0.0171769186854362	0.00159255252219737
101	-1.58441066741943	-0.0129869729280472	20.3184490203857	0.00386527273803949	-0.00555028254166245	0.00256657530553639	0.00354059832170606
102	-0.285713404417038	-0.662335574626923	20.3184490203857	-0.00555028254166245	-0.00230353930965066	0.00776136433705688	0.00678734155371785
103	-1.58441066741943	-0.662335574626923	20.9677963256836	0.00191722682211548	0.00256657530553639	0.00646266713738441	0.00289124972186983
104	1.01298391819	-0.0129869729280472	20.837926864624	0.0106834331527352	0.00354059832170606	-0.0217839982360601	-3.08191010844894e-05
105	0.363635241985321	0.311687350273132	19.8639049530029	0.00191722682211548	0.00256657530553639	-0.0188619289547205	-0.00100484199356288
106	0.363635241985321	-0.987009942531586	20.2535133361816	-0.0211346503347158	0.000943203864153475	-0.0334722734987736	0.0022419011220336
107	1.66233253479004	-1.96103286743164	20.6431217193604	0.0106834331527352	-0.0169138833880424	-0.0263294391334057	0.00841071270406246
108	-0.935062050819397	0.311687350273132	20.5781879425049	0.00841071270406246	0.00289124972186983	-0.0211346503347158	-0.000355493422830477
109	-2.88310790061951	0.636361658573151	19.9937744140625	-0.00749832857400179	0.0123068047687411	-0.0224333461374044	0.00483929552137852
110	0.363635241985321	-0.0129869729280472	19.8639049530029	0.00516396993771195	0.00743668992072344	-0.00652430532500148	-0.00360223650932312
111	-0.935062050819397	0.636361658573151	20.058708190918	0.0136055024340749	0.00581331877037883	0.00906006153672934	-0.000680167751852423
112	-0.285713404417038	-0.662335574626923	20.3184490203857	-0.00230353930965066	0.0022419011220336	0.0126314787194133	-0.00132951640989631
113	-0.935062050819397	-0.0129869729280472	20.3184490203857	-0.00230353930965066	-0.00977104809135199	0.000943203864153475	0.00483929552137852
114	-1.58441066741943	0.311687350273132	20.4483184814453	0.0116574559360743	0.00159255252219737	0.013930176384747	-0.00197886489331722
115	-2.23375940322876	0.636361658573151	20.058708190918	0.00808603875339031	-0.00132951640989631	0.00418994715437293	-0.00327756232582033
116	-2.23375940322876	0.311687350273132	20.7080574035645	-0.0123684434220195	0.000618529506027699	-0.00944637414067984	0.00613799272105098
117	0.363635241985321	-0.0129869729280472	20.2535133361816	0.0226963832974434	-3.08191010844894e-05	0.000943203864153475	0.00321592413820326
118	1.66233253479004	-0.662335574626923	20.1885776519775	0.0123068047687411	0.00256657530553639	-0.0100957229733467	0.00678734155371785
119	1.01298391819	0.311687350273132	20.2535133361816	0.00516396993771195	0.00321592413820326	-0.0182125810533762	0.00418994715437293
120	-1.58441066741943	-0.337661296129227	20.3833827972412	0.00354059832170606	-0.00165419070981443	-0.0107450718060136	-0.00652430532500148
121	1.01298391819	-0.662335574626923	20.3184490203857	-0.00132951640989631	0.00386527273803949	0.0136055024340749	-0.00360223650932312
122	-3.53245663642883	0.311687350273132	20.058708190918	-0.00717365415766835	-0.000680167751852423	0.0304885655641556	0.00906006153672934
123	-0.935062050819397	0.311687350273132	20.2535133361816	0.00126787810586393	0.00938473641872406	0.0252937767654657	0.00159255252219737
124	1.01298391819	-0.662335574626923	19.9288387298584	0.012956153601408	-0.00522560812532902	0.00289124972186983	0.000293855206109583
125	1.66233253479004	-0.662335574626923	20.1236438751221	0.00776136433705688	0.00451462110504508	-0.00684897974133492	-0.00912170019000769
126	0.363635241985321	-0.337661296129227	20.4483184814453	-0.00717365415766835	-0.00587495695799589	0.00289124972186983	-0.00490093370899558
127	-0.285713404417038	-0.337661296129227	20.058708190918	-0.00327756232582033	-0.00749832857400179	-0.00327756232582033	-0.00197886489331722
128	-0.285713404417038	0.961035966873169	20.7080574035645	-0.000680167751852423	0.000293855206109583	-0.0143164889886975	-0.0026282137259841
129	-1.58441066741943	0.311687350273132	20.3184490203857	-0.00327756232582033	0.00906006153672934	-0.0354203209280968	-0.0026282137259841
130	-0.935062050819397	-0.662335574626923	20.3833827972412	-0.00944637414067984	0.00711201597005129	-0.0623682886362076	-0.0117190945893526
131	-0.285713404417038	0.311687350273132	19.9288387298584	-0.00912170019000769	-3.08191010844894e-05	-0.0695111230015755	-0.0107450718060136
132	1.01298391819	-0.662335574626923	20.5781879425049	-0.00782300252467394	-0.00230353930965066	-0.0500306636095047	-0.00425158534198999
133	1.01298391819	-1.63635849952698	20.4483184814453	0.011982130818069	-0.00197886489331722	-0.0354203209280968	-0.00490093370899558
134	1.01298391819	-0.662335574626923	19.9937744140625	0.0152288740500808	0.00970941036939621	-0.00132951640989631	-3.08191010844894e-05
135	-1.58441066741943	0.311687350273132	20.1885776519775	-0.00327756232582033	0.00516396993771195	0.0191249661147594	-0.00587495695799589
136	0.363635241985321	-0.662335574626923	20.1885776519775	-0.00327756232582033	-0.00360223650932312	0.0519170723855495	-0.00717365415766835
137	1.66233253479004	-0.337661296129227	21.0327320098877	0.00548864435404539	-0.00684897974133492	0.0395794473588467	0.00256657530553639
138	-0.935062050819397	0.311687350273132	20.2535133361816	0.00743668992072344	-0.00100484199356288	0.0457482598721981	-0.00295288790948689
139	1.66233253479004	-0.662335574626923	20.2535133361816	0.00159255252219737	0.00483929552137852	0.0324366129934788	-0.00100484199356288
140	1.66233253479004	-2.2857072353363	19.9937744140625	-0.0133424662053585	-0.0104203969240189	0.0220470335334539	-0.0110697457566857
141	1.01298391819	-0.662335574626923	20.3184490203857	0.00548864435404539	-0.00132951640989631	0.012956153601408	-0.00619963090866804
142	-2.88310790061951	0.636361658573151	20.1236438751221	-0.0217839982360601	-0.0130177913233638	0.000293855206109583	0.00873538758605719
143	-0.285713404417038	-0.0129869729280472	20.2535133361816	0.0136055024340749	0.00483929552137852	0.00678734155371785	-0.00522560812532902
144	-0.285713404417038	0.636361658573151	20.2535133361816	0.00289124972186983	-0.00100484199356288	0.01100810803473	-0.00392691092565656
145	-1.58441066741943	-0.337661296129227	20.4483184814453	-0.00230353930965066	0.0022419011220336	-0.00587495695799589	-0.00165419070981443
146	-1.58441066741943	-0.662335574626923	20.1236438751221	-0.0100957229733467	-0.0120437685400248	0.00451462110504508	-0.0123684434220195
147	-1.58441066741943	0.311687350273132	20.837926864624	0.000293855206109583	-0.00457625929266214	-0.000355493422830477	-0.00425158534198999
148	-0.935062050819397	-0.987009942531586	20.7729911804199	0.00906006153672934	-0.00522560812532902	-0.0110697457566857	-0.00425158534198999
149	-2.23375940322876	-0.337661296129227	20.3833827972412	-0.00847235135734081	0.00386527273803949	-0.0188619289547205	-0.00425158534198999
150	-0.935062050819397	-0.0129869729280472	20.3184490203857	-0.0117190945893526	0.000293855206109583	-0.0250307414680719	-0.0152905117720366
151	1.66233253479004	-0.987009942531586	20.3833827972412	0.0116574559360743	0.00418994715437293	-0.0266541130840778	-0.000680167751852423
152	-0.285713404417038	0.636361658573151	19.8639049530029	0.0116574559360743	0.000943203864153475	-0.0185372550040483	-0.00327756232582033
153	-1.58441066741943	-1.96103286743164	20.1885776519775	0.0191249661147594	0.000293855206109583	-0.0130177913233638	-0.00100484199356288
154	0.363635241985321	-0.987009942531586	20.2535133361816	0.0022419011220336	0.0103587592020631	-0.0182125810533762	-0.00717365415766835
155	-2.88310790061951	0.311687350273132	20.3184490203857	-3.08191010844894e-05	0.012956153601408	0.00191722682211548	-0.00879702530801296
156	-0.935062050819397	-0.337661296129227	20.6431217193604	0.0142548503354192	0.00581331877037883	0.0269171483814716	0.00418994715437293
157	-0.935062050819397	-0.0129869729280472	20.3184490203857	-0.00652430532500148	-0.00490093370899558	0.00678734155371785	0.00418994715437293
158	-0.935062050819397	0.311687350273132	20.7080574035645	-0.00912170019000769	-0.00684897974133492	-0.00879702530801296	-0.000680167751852423
159	0.363635241985321	-1.63635849952698	20.3184490203857	0.00159255252219737	0.00451462110504508	-0.0224333461374044	0.00451462110504508
160	2.31168103218079	-1.3116842508316	20.2535133361816	0.00581331877037883	0.00159255252219737	-0.0383423902094364	0.0022419011220336
161	-1.58441066741943	0.961035966873169	20.1885776519775	-0.0026282137259841	0.00256657530553639	-0.0698357969522476	-3.08191010844894e-05
162	-1.58441066741943	-0.662335574626923	20.5132522583008	-0.00944637414067984	0.00354059832170606	-0.102303229272366	0.0113327819854021
163	0.363635241985321	0.311687350273132	20.3833827972412	-0.00879702530801296	0.00548864435404539	-0.0883422344923019	0.00808603875339031
164	-0.935062050819397	0.961035966873169	19.8639049530029	0.011982130818069	0.00841071270406246	-0.0870435386896133	-3.08191010844894e-05
165	-0.285713404417038	0.311687350273132	20.1236438751221	0.00581331877037883	0.00646266713738441	-0.0698357969522476	0.000943203864153475
166	-0.285713404417038	-0.662335574626923	20.058708190918	0.00321592413820326	0.00516396993771195	-0.0445111989974976	-0.00587495695799589
167	-0.935062050819397	0.636361658573151	20.1236438751221	-0.000355493422830477	0.00418994715437293	0.0243197549134493	0.00613799272105098
168	-0.935062050819397	-0.987009942531586	20.4483184814453	-0.0126931173726916	0.012956153601408	0.0736702531576157	0.00483929552137852
169	-1.58441066741943	0.311687350273132	20.5132522583008	0.011982130818069	0.0155535480007529	0.0675014406442642	-0.00197886489331722
170	-0.935062050819397	0.636361658573151	19.9288387298584	0.00776136433705688	0.00321592413820326	0.0421768426895142	-0.00587495695799589
171	-0.285713404417038	-0.987009942531586	20.1236438751221	-0.00425158534198999	0.00483929552137852	0.0694494843482971	-0.00684897974133492
172	0.363635241985321	-0.0129869729280472	20.1236438751221	0.00841071270406246	0.00483929552137852	0.106787025928497	-0.00100484199356288
173	-0.935062050819397	-0.662335574626923	20.058708190918	0.00516396993771195	-0.00847235135734081	0.0632806718349457	-0.00165419070981443
174	-2.23375940322876	0.636361658573151	20.1885776519775	0.00581331877037883	0.0126314787194133	0.0548391379415989	-0.00749832857400179
175	-2.88310790061951	0.311687350273132	20.5132522583008	-0.0182125810533762	0.00289124972186983	0.0580858811736107	-0.00555028254166245
176	-0.935062050819397	0.311687350273132	20.058708190918	0.000618529506027699	0.00354059832170606	0.0486703291535378	0.00126787810586393
177	1.66233253479004	-0.987009942531586	20.058708190918	0.00516396993771195	-0.00619963090866804	0.0428261905908585	0.00873538758605719
178	0.363635241985321	-0.337661296129227	20.1885776519775	-0.0204853005707264	0.00159255252219737	0.0308132413774729	0.00159255252219737
179	-1.58441066741943	0.311687350273132	20.1885776519775	-0.00749832857400179	-0.0026282137259841	0.0194496400654316	0.000618529506027699
180	-1.58441066741943	-0.337661296129227	20.3833827972412	0.0100340843200684	-0.00132951640989631	0.013930176384747	-0.00749832857400179
181	-1.58441066741943	0.961035966873169	20.2535133361816	0.00906006153672934	0.000293855206109583	0.0145795252174139	-0.00392691092565656
182	-1.58441066741943	-0.337661296129227	20.6431217193604	-0.0107450718060136	0.000293855206109583	0.0382807515561581	0.0126314787194133
183	2.31168103218079	-0.662335574626923	20.1885776519775	0.00938473641872406	-0.00132951640989631	0.012956153601408	-0.000355493422830477
184	1.01298391819	0.961035966873169	19.7340335845947	0.0152288740500808	0.00873538758605719	-0.00457625929266214	0.00159255252219737
185	-0.935062050819397	0.636361658573151	20.2535133361816	0.0149041991680861	0.00581331877037883	-0.0221086721867323	-0.000680167751852423
186	0.363635241985321	-0.337661296129227	21.0327320098877	0.00906006153672934	-0.000680167751852423	-0.017887907102704	0.00256657530553639
187	0.363635241985321	-0.337661296129227	21.0327320098877	0.00386527273803949	-0.00490093370899558	-0.0182125810533762	-0.0026282137259841
188	0.363635241985321	-0.987009942531586	20.7080574035645	0.0106834331527352	-0.0026282137259841	-0.00327756232582033	0.00548864435404539
189	-0.935062050819397	0.311687350273132	19.9288387298584	0.0149041991680861	0.000618529506027699	-0.0182125810533762	0.00613799272105098
190	-0.285713404417038	-0.337661296129227	19.9937744140625	0.00126787810586393	0.00516396993771195	-0.0487319678068161	-0.000355493422830477
191	-1.58441066741943	0.311687350273132	19.9937744140625	0.00126787810586393	0.00711201597005129	-0.0555501282215118	0.00191722682211548
192	1.66233253479004	-1.3116842508316	20.1236438751221	0.00548864435404539	-0.000680167751852423	-0.0643163323402405	0.00516396993771195
193	0.363635241985321	-1.63635849952698	20.3833827972412	0.00613799272105098	-0.0113944197073579	-0.0659397020936012	0.00289124972186983
194	-0.285713404417038	-0.662335574626923	20.7729911804199	0.00321592413820326	0.00451462110504508	-0.0574981719255447	-0.00100484199356288
195	-0.935062050819397	-0.662335574626923	20.3184490203857	-0.00847235135734081	0.00191722682211548	-0.0308748781681061	-0.000355493422830477
196	0.363635241985321	-0.337661296129227	20.837926864624	-0.00165419070981443	0.00548864435404539	0.036657378077507	-0.00847235135734081
197	-0.935062050819397	-0.662335574626923	20.1885776519775	0.00256657530553639	-0.00132951640989631	0.0850338488817215	0.00354059832170606
198	-0.285713404417038	0.311687350273132	20.058708190918	0.00743668992072344	-0.00944637414067984	0.0580858811736107	-0.00230353930965066
199	1.01298391819	-0.337661296129227	20.4483184814453	0.00256657530553639	-0.0217839982360601	0.01100810803473	0.00418994715437293
200	-1.58441066741943	-0.0129869729280472	20.5132522583008	0.00970941036939621	-0.0139918150380254	-0.0104203969240189	-0.0026282137259841
201	-1.58441066741943	-0.0129869729280472	20.1236438751221	0.00354059832170606	-0.00782300252467394	-0.0113944197073579	-0.00360223650932312
202	-2.88310790061951	0.636361658573151	20.058708190918	-0.00165419070981443	-0.0026282137259841	-0.00425158534198999	0.00938473641872406
203	-0.285713404417038	-0.662335574626923	20.4483184814453	0.00289124972186983	-0.00652430532500148	0.00191722682211548	0.00126787810586393
204	1.66233253479004	-0.987009942531586	19.7989692687988	0.00321592413820326	0.00191722682211548	-0.00749832857400179	-0.00684897974133492
205	-0.935062050819397	0.961035966873169	20.1885776519775	0.00548864435404539	-0.00132951640989631	-0.0110697457566857	-0.00295288790948689
206	-0.935062050819397	-0.337661296129227	20.3833827972412	-0.0120437685400248	-0.0139918150380254	-0.00814767740666866	-0.00749832857400179
207	0.363635241985321	-0.662335574626923	20.5781879425049	0.00483929552137852	-0.0026282137259841	-0.0026282137259841	-0.00230353930965066
208	-2.23375940322876	-0.662335574626923	20.3184490203857	0.0022419011220336	-0.00684897974133492	-0.00522560812532902	0.00354059832170606
209	-1.58441066741943	0.636361658573151	20.1885776519775	0.00516396993771195	0.00743668992072344	-0.0182125810533762	-0.00457625929266214
210	1.01298391819	-0.337661296129227	20.058708190918	0.00841071270406246	0.00548864435404539	-0.00879702530801296	-0.00587495695799589
211	-0.285713404417038	-0.0129869729280472	20.058708190918	0.00159255252219737	0.00516396993771195	-0.00392691092565656	0.0022419011220336
212	-0.285713404417038	-0.0129869729280472	20.7729911804199	-0.000355493422830477	-0.00490093370899558	-0.000355493422830477	0.00191722682211548
213	0.363635241985321	-1.63635849952698	20.5781879425049	0.00646266713738441	-0.00490093370899558	-0.00132951640989631	-0.00587495695799589
214	0.363635241985321	-0.337661296129227	20.058708190918	0.00581331877037883	0.000618529506027699	-0.00490093370899558	-0.00165419070981443
215	-0.935062050819397	-0.662335574626923	20.058708190918	-3.08191010844894e-05	0.00289124972186983	-0.0324982516467571	-0.00457625929266214
216	-0.285713404417038	0.311687350273132	19.8639049530029	0.00126787810586393	-0.00879702530801296	-0.0286021586507559	-0.00165419070981443
217	-0.935062050819397	0.961035966873169	19.9937744140625	-0.0123684434220195	-0.0104203969240189	-0.0406151078641415	0.00354059832170606
218	1.66233253479004	-0.662335574626923	20.5132522583008	0.00646266713738441	-0.00847235135734081	-0.038017712533474	0.00418994715437293
219	-0.935062050819397	-0.987009942531586	20.5781879425049	0.00256657530553639	0.00191722682211548	-0.0276281367987394	-0.000355493422830477
220	-0.285713404417038	-0.0129869729280472	20.058708190918	0.00516396993771195	0.00256657530553639	-0.0182125810533762	0.00418994715437293
221	0.363635241985321	-0.337661296129227	21.0976657867432	0.000943203864153475	0.00191722682211548	0.00581331877037883	0.00321592413820326
222	-1.58441066741943	0.961035966873169	20.6431217193604	-0.00814767740666866	-0.00295288790948689	0.0590599067509174	0.00321592413820326
223	-0.285713404417038	-0.662335574626923	20.4483184814453	-0.00490093370899558	-0.00295288790948689	0.020423661917448	-0.00295288790948689
224	1.66233253479004	-0.662335574626923	20.2535133361816	0.00938473641872406	-0.00977104809135199	-0.00879702530801296	0.00256657530553639
225	0.363635241985321	-0.662335574626923	20.5132522583008	-0.00165419070981443	-0.00392691092565656	-0.00360223650932312	-0.00522560812532902
226	0.363635241985321	-1.96103286743164	20.2535133361816	-0.00100484199356288	-0.0204853005707264	-0.0113944197073579	-0.00327756232582033
227	0.363635241985321	-0.987009942531586	20.1885776519775	-0.000355493422830477	0.00776136433705688	-0.000355493422830477	0.0126314787194133
228	-2.23375940322876	0.311687350273132	20.3184490203857	-0.00360223650932312	0.00256657530553639	-0.00230353930965066	0.00776136433705688
229	-0.935062050819397	0.311687350273132	20.3184490203857	-0.00425158534198999	0.00354059832170606	-0.00457625929266214	0.00289124972186983
230	1.66233253479004	-0.662335574626923	20.1236438751221	-0.00977104809135199	0.00126787810586393	-0.00197886489331722	-0.000680167751852423
231	0.363635241985321	-0.0129869729280472	20.4483184814453	-0.00555028254166245	0.00386527273803949	0.00191722682211548	-0.00100484199356288
232	-1.58441066741943	-0.337661296129227	20.1236438751221	-0.00360223650932312	-0.00425158534198999	0.0158782228827477	0.00191722682211548
233	-0.935062050819397	-0.662335574626923	20.2535133361816	0.00743668992072344	-0.00717365415766835	0.00321592413820326	0.0022419011220336
234	-0.935062050819397	-0.0129869729280472	20.2535133361816	0.00841071270406246	0.0155535480007529	-0.000355493422830477	0.0103587592020631
235	-2.23375940322876	0.311687350273132	20.3184490203857	-0.00457625929266214	0.00159255252219737	-0.0100957229733467	-3.08191010844894e-05
236	-0.935062050819397	0.636361658573151	19.9937744140625	0.00386527273803949	0.00646266713738441	-0.0201606266200542	-0.00749832857400179
237	1.01298391819	-0.337661296129227	20.2535133361816	-0.00782300252467394	0.00159255252219737	-0.0425631552934647	0.00970941036939621
238	0.363635241985321	-0.987009942531586	20.4483184814453	0.00646266713738441	0.00256657530553639	-0.127627819776535	0.00451462110504508
239	-2.23375940322876	-0.987009942531586	19.9937744140625	-0.00587495695799589	-0.00684897974133492	-0.177303001284599	0.00743668992072344
240	-0.935062050819397	0.961035966873169	20.058708190918	0.00191722682211548	0.00841071270406246	-0.187692582607269	-0.00132951640989631
241	-0.935062050819397	-0.337661296129227	20.3184490203857	-0.00814767740666866	-0.00425158534198999	-0.167562767863274	0.00906006153672934
242	-1.58441066741943	0.311687350273132	20.1236438751221	-0.00587495695799589	0.00354059832170606	-0.103601925075054	0.01100810803473
243	-0.935062050819397	-0.0129869729280472	20.3833827972412	0.0123068047687411	0.00256657530553639	-0.0240567177534103	0.00711201597005129
244	1.66233253479004	-0.662335574626923	20.3833827972412	0.00386527273803949	0.0191249661147594	0.0915273353457451	0.00289124972186983
245	0.363635241985321	-0.662335574626923	20.3184490203857	-0.000680167751852423	0.0142548503354192	0.206786721944809	-0.000680167751852423
246	1.01298391819	-1.3116842508316	20.4483184814453	0.00354059832170606	0.000293855206109583	0.229838594794273	0.00970941036939621
247	1.66233253479004	-0.987009942531586	20.1885776519775	-0.00100484199356288	-0.00295288790948689	0.164579063653946	0.00613799272105098
248	-3.53245663642883	0.961035966873169	20.1885776519775	0.00646266713738441	-0.00619963090866804	0.108410403132439	0.000618529506027699
249	-0.935062050819397	0.636361658573151	20.2535133361816	0.0149041991680861	-0.00230353930965066	0.0710728541016579	-0.00392691092565656
250	1.01298391819	-1.3116842508316	20.4483184814453	0.00126787810586393	0.00256657530553639	0.041852168738842	-0.00619963090866804
251	1.01298391819	-0.337661296129227	20.2535133361816	0.000943203864153475	0.00451462110504508	0.047696303576231	-0.00717365415766835
252	-1.58441066741943	-0.337661296129227	19.9937744140625	-0.00652430532500148	-0.0123684434220195	0.0457482598721981	0.00516396993771195
253	-0.285713404417038	-0.662335574626923	20.3184490203857	-0.00587495695799589	-0.00100484199356288	0.0434755384922028	0.01100810803473
254	-1.58441066741943	0.636361658573151	20.5132522583008	0.00386527273803949	-0.00100484199356288	0.041852168738842	-0.00912170019000769
255	-2.88310790061951	0.311687350273132	20.3184490203857	-0.0123684434220195	-0.0026282137259841	0.0145795252174139	0.00191722682211548
256	-0.935062050819397	0.311687350273132	20.3184490203857	-0.0113944197073579	-0.00165419070981443	0.012956153601408	-0.00749832857400179
257	0.363635241985321	0.636361658573151	19.9288387298584	0.00776136433705688	0.00776136433705688	0.00873538758605719	-0.00327756232582033
258	-0.285713404417038	-0.662335574626923	20.3184490203857	0.0113327819854021	-0.00619963090866804	-0.00490093370899558	0.00483929552137852
259	-0.285713404417038	-0.987009942531586	19.9937744140625	-0.00684897974133492	0.0022419011220336	-0.0198359526693821	-0.00100484199356288
260	-1.58441066741943	0.636361658573151	19.8639049530029	-0.00360223650932312	0.00516396993771195	-0.0224333461374044	-0.00490093370899558
261	-0.285713404417038	-0.987009942531586	20.1236438751221	-0.0230826959013939	-0.00977104809135199	-0.0308748781681061	-0.00230353930965066
262	-1.58441066741943	0.636361658573151	20.3184490203857	-0.00425158534198999	0.000943203864153475	-0.0295761823654175	0.0113327819854021
263	-2.23375940322876	0.961035966873169	20.3184490203857	-0.0104203969240189	-0.00100484199356288	-0.0350956469774246	-0.000680167751852423
264	1.01298391819	-0.987009942531586	20.1885776519775	0.00418994715437293	-0.000680167751852423	-0.0237320438027382	-0.0026282137259841
265	1.66233253479004	-1.3116842508316	20.2535133361816	0.00289124972186983	-0.0107450718060136	-0.0133424662053585	-0.00392691092565656
266	0.363635241985321	-1.3116842508316	20.3833827972412	-0.00295288790948689	-0.0383423902094364	-0.00457625929266214	-3.08191010844894e-05
267	-0.935062050819397	-0.987009942531586	20.5781879425049	-0.0146411629393697	0.000293855206109583	-0.000355493422830477	0.000618529506027699
268	-2.88310790061951	-0.0129869729280472	20.2535133361816	-0.0198359526693821	-0.00360223650932312	0.00159255252219737	0.000618529506027699
269	1.01298391819	-0.337661296129227	20.4483184814453	0.00938473641872406	0.0022419011220336	0.0278911720961332	-0.000355493422830477
270	-0.285713404417038	-0.662335574626923	20.1236438751221	-0.0139918150380254	0.00321592413820326	0.0262678004801273	-0.000355493422830477
271	2.31168103218079	-0.987009942531586	20.3833827972412	-0.00165419070981443	-0.00457625929266214	0.00970941036939621	-0.0113944197073579
272	-0.285713404417038	-0.662335574626923	19.9937744140625	-0.0133424662053585	-0.0117190945893526	0.00711201597005129	0.0100340843200684
273	-1.58441066741943	-0.0129869729280472	20.1885776519775	-0.00100484199356288	-0.00749832857400179	-0.00879702530801296	0.00418994715437293
274	-3.53245663642883	0.636361658573151	20.1236438751221	0.00581331877037883	-0.000680167751852423	-0.00490093370899558	-0.00457625929266214
275	-2.23375940322876	0.311687350273132	20.4483184814453	0.00354059832170606	0.000293855206109583	-0.0146411629393697	-0.0100957229733467
276	-0.285713404417038	0.636361658573151	20.058708190918	0.00938473641872406	-0.00360223650932312	-0.0201606266200542	-0.00100484199356288
277	1.66233253479004	-0.337661296129227	19.9937744140625	-0.00165419070981443	-0.000680167751852423	-0.00814767740666866	0.00548864435404539
278	-0.935062050819397	-0.0129869729280472	20.2535133361816	0.00873538758605719	0.00159255252219737	-0.0126931173726916	-0.000355493422830477
279	0.363635241985321	-0.662335574626923	20.1236438751221	0.0152288740500808	0.00191722682211548	-0.00587495695799589	0.00386527273803949
280	0.363635241985321	-0.0129869729280472	20.2535133361816	0.00386527273803949	0.00711201597005129	-0.0126931173726916	-0.00522560812532902
281	-2.23375940322876	-0.987009942531586	20.4483184814453	-0.0123684434220195	0.00711201597005129	-0.0156151866540313	0.00191722682211548
282	1.01298391819	0.311687350273132	20.3833827972412	0.00646266713738441	0.00159255252219737	-0.0100957229733467	0.00906006153672934
283	-0.285713404417038	0.961035966873169	19.6690998077393	0.00191722682211548	0.00646266713738441	-0.0182125810533762	0.0022419011220336
284	-0.285713404417038	-0.662335574626923	20.058708190918	0.00386527273803949	0.0171769186854362	-0.0139918150380254	0.00126787810586393
285	1.01298391819	-1.3116842508316	20.2535133361816	0.0272418223321438	0.00159255252219737	-0.0204853005707264	-0.0026282137259841
286	0.363635241985321	-0.987009942531586	20.4483184814453	0.00126787810586393	0.00159255252219737	-0.0104203969240189	0.000618529506027699
287	-0.935062050819397	-0.337661296129227	20.5132522583008	0.00159255252219737	0.011982130818069	0.00938473641872406	0.00776136433705688
288	-2.23375940322876	-0.0129869729280472	20.3833827972412	-0.00295288790948689	0.00581331877037883	0.00906006153672934	0.00289124972186983
289	-0.285713404417038	0.636361658573151	19.9937744140625	0.000618529506027699	0.01100810803473	0.00256657530553639	0.00159255252219737
290	1.01298391819	-0.987009942531586	19.9288387298584	0.00386527273803949	0.00126787810586393	-0.0376930385828018	-3.08191010844894e-05
291	1.66233253479004	-0.987009942531586	20.3184490203857	0.00354059832170606	-3.08191010844894e-05	-0.0363943427801132	-0.00814767740666866
292	-0.935062050819397	-0.0129869729280472	20.1236438751221	-0.0182125810533762	-0.00230353930965066	-0.0169138833880424	0.00159255252219737
293	-1.58441066741943	0.311687350273132	20.2535133361816	-0.00327756232582033	0.00678734155371785	-0.0149658378213644	0.00808603875339031
294	-2.88310790061951	0.311687350273132	20.3833827972412	-0.00425158534198999	0.00451462110504508	-0.00847235135734081	-0.0026282137259841
295	-0.935062050819397	0.636361658573151	19.9937744140625	-0.0182125810533762	0.013930176384747	0.00256657530553639	-0.00165419070981443
296	1.01298391819	-0.337661296129227	19.7989692687988	0.00873538758605719	0.00548864435404539	0.00646266713738441	-0.000680167751852423
297	1.66233253479004	-0.987009942531586	20.3184490203857	-0.00360223650932312	0.00678734155371785	-0.000355493422830477	0.00581331877037883
298	-1.58441066741943	-0.0129869729280472	19.7340335845947	-0.00814767740666866	-0.00295288790948689	-0.028926832601428	0.00354059832170606
299	-0.285713404417038	-0.0129869729280472	19.9937744140625	0.000293855206109583	0.00418994715437293	-0.0227580219507217	-0.00100484199356288
300	-0.285713404417038	-0.337661296129227	20.5781879425049	0.000293855206109583	0.00743668992072344	-0.0295761823654175	-0.00490093370899558
301	-1.58441066741943	-0.337661296129227	20.4483184814453	-0.00295288790948689	0.000943203864153475	-0.0188619289547205	-0.00295288790948689
302	1.01298391819	-0.0129869729280472	19.9288387298584	0.0022419011220336	0.000943203864153475	0.00289124972186983	0.00613799272105098
303	0.363635241985321	-0.0129869729280472	19.7989692687988	0.0100340843200684	0.00581331877037883	0.0103587592020631	0.00126787810586393
304	1.66233253479004	-0.662335574626923	20.058708190918	0.0123068047687411	0.0152288740500808	0.011982130818069	0.00289124972186983
305	-0.285713404417038	-2.2857072353363	20.5781879425049	0.00386527273803949	0.0152288740500808	0.00159255252219737	-0.00522560812532902
306	0.363635241985321	-0.662335574626923	20.4483184814453	0.000293855206109583	0.00678734155371785	-0.00327756232582033	-3.08191010844894e-05
307	-2.23375940322876	-0.337661296129227	20.5781879425049	-0.0117190945893526	0.0106834331527352	-0.0454852245748043	0.00613799272105098
308	-0.285713404417038	-0.987009942531586	20.1885776519775	0.00678734155371785	0.00873538758605719	-0.0669137313961983	-0.00360223650932312
309	-0.285713404417038	-0.0129869729280472	19.7989692687988	0.00808603875339031	0.00938473641872406	-0.0389917381107807	-0.00360223650932312
310	-0.935062050819397	-0.0129869729280472	19.9288387298584	-0.00132951640989631	0.0116574559360743	-0.0295761823654175	-3.08191010844894e-05
311	0.363635241985321	-1.3116842508316	20.4483184814453	0.00808603875339031	-0.00587495695799589	-0.021459324285388	-0.00619963090866804
312	0.363635241985321	-1.63635849952698	20.2535133361816	-0.00490093370899558	-0.00587495695799589	0.0207483377307653	-0.00587495695799589
313	-0.935062050819397	0.311687350273132	20.1885776519775	0.00159255252219737	0.000293855206109583	0.0700988322496414	0.00191722682211548
314	-1.58441066741943	-0.662335574626923	20.2535133361816	0.0022419011220336	-0.00100484199356288	0.0613326244056225	0.00418994715437293
315	1.66233253479004	-0.337661296129227	19.7989692687988	0.0207483377307653	-0.0217839982360601	0.0376313999295235	-0.0126931173726916
316	1.01298391819	-0.662335574626923	19.6041641235352	0.0022419011220336	-0.00652430532500148	0.0194496400654316	-0.00619963090866804
317	1.66233253479004	-0.987009942531586	20.3833827972412	-0.00100484199356288	-0.00749832857400179	0.0223717093467712	0.000293855206109583
318	-0.285713404417038	-0.987009942531586	21.2275352478027	-0.00717365415766835	-0.00847235135734081	0.0213976856321096	0.000293855206109583
319	-0.935062050819397	0.311687350273132	20.3184490203857	0.00483929552137852	-0.00782300252467394	0.0230210572481155	0.00548864435404539
320	0.363635241985321	-0.662335574626923	20.3833827972412	0.000293855206109583	-0.00132951640989631	0.00191722682211548	-0.0026282137259841
321	-1.58441066741943	0.961035966873169	19.7340335845947	0.00256657530553639	-0.00619963090866804	-0.00360223650932312	-0.0026282137259841
322	0.363635241985321	-0.337661296129227	20.058708190918	0.00418994715437293	-0.00360223650932312	0.00159255252219737	0.00776136433705688
323	2.96102976799011	-0.662335574626923	19.7989692687988	0.00516396993771195	0.000943203864153475	-0.00717365415766835	0.00906006153672934
324	1.01298391819	-0.0129869729280472	20.3184490203857	0.00516396993771195	0.00256657530553639	-0.00944637414067984	-0.00782300252467394
325	1.01298391819	-1.96103286743164	21.4223403930664	-0.0282774847000837	0.000293855206109583	-0.0146411629393697	-0.00392691092565656
326	1.66233253479004	-0.987009942531586	20.5781879425049	-0.021459324285388	0.00354059832170606	-0.00425158534198999	-0.00327756232582033
327	-4.18180513381958	0.311687350273132	19.9937744140625	-0.00749832857400179	-0.00490093370899558	-0.000680167751852423	0.00289124972186983
328	-0.935062050819397	-0.337661296129227	19.9937744140625	0.0132808275520802	0.0022419011220336	0.00321592413820326	-0.00490093370899558
329	1.01298391819	-0.987009942531586	19.7989692687988	0.00451462110504508	0.000618529506027699	-0.0113944197073579	0.00483929552137852
330	-0.935062050819397	0.961035966873169	20.058708190918	-0.00782300252467394	0.00126787810586393	-0.00912170019000769	-0.00522560812532902
331	-0.285713404417038	-0.987009942531586	20.4483184814453	0.00354059832170606	-0.00522560812532902	-0.00782300252467394	-3.08191010844894e-05
332	-0.935062050819397	-0.0129869729280472	20.3184490203857	0.00256657530553639	-0.00912170019000769	-0.00392691092565656	0.00581331877037883
333	-2.23375940322876	0.311687350273132	20.2535133361816	0.00970941036939621	-3.08191010844894e-05	-0.00944637414067984	0.00289124972186983
334	-1.58441066741943	-0.662335574626923	20.1885776519775	0.00256657530553639	0.00548864435404539	-0.00977104809135199	0.00386527273803949
335	1.66233253479004	-0.662335574626923	20.2535133361816	0.0132808275520802	0.012956153601408	-0.0107450718060136	-0.00392691092565656
336	1.01298391819	-0.0129869729280472	20.1236438751221	-0.00327756232582033	-0.000680167751852423	-0.0156151866540313	-0.00132951640989631
337	0.363635241985321	-0.987009942531586	20.3184490203857	-0.00587495695799589	-0.00490093370899558	0.00386527273803949	0.00613799272105098
338	-0.285713404417038	-0.662335574626923	19.9937744140625	0.00451462110504508	-0.000680167751852423	-0.00684897974133492	0.00678734155371785
339	0.363635241985321	0.636361658573151	20.2535133361816	0.0155535480007529	0.00256657530553639	-0.00684897974133492	-0.0026282137259841
340	-0.935062050819397	-0.987009942531586	20.3184490203857	-0.00295288790948689	0.00354059832170606	-0.0123684434220195	0.00386527273803949
341	1.01298391819	-0.662335574626923	20.1236438751221	-0.00360223650932312	-0.00717365415766835	-0.0113944197073579	0.00483929552137852
342	-0.935062050819397	0.961035966873169	19.9937744140625	-0.00392691092565656	-0.00392691092565656	0.000293855206109583	0.00581331877037883
343	-0.285713404417038	-0.337661296129227	20.2535133361816	0.00841071270406246	0.00581331877037883	-0.0117190945893526	0.0132808275520802
344	1.01298391819	-0.987009942531586	20.1885776519775	0.0136055024340749	-0.00360223650932312	-0.0182125810533762	-0.00327756232582033
345	0.363635241985321	-1.3116842508316	20.3833827972412	-0.00522560812532902	-0.00490093370899558	-0.0292515084147453	-0.000355493422830477
346	-0.935062050819397	-0.0129869729280472	19.9288387298584	-0.0100957229733467	0.00126787810586393	-0.028926832601428	-3.08191010844894e-05
347	-4.83115386962891	0.311687350273132	19.6690998077393	-0.00327756232582033	-0.000355493422830477	-0.0130177913233638	0.00711201597005129
348	-0.285713404417038	-0.0129869729280472	20.058708190918	0.00873538758605719	0.00256657530553639	-0.017887907102704	0.00808603875339031
349	-0.935062050819397	-0.0129869729280472	19.9288387298584	0.00938473641872406	-0.00132951640989631	-0.0126931173726916	-0.00360223650932312
350	-0.285713404417038	-0.662335574626923	20.4483184814453	-0.0175632312893867	0.00548864435404539	-0.0110697457566857	-0.00814767740666866
351	1.01298391819	-1.96103286743164	20.6431217193604	0.00289124972186983	-3.08191010844894e-05	0.0149041991680861	-0.0026282137259841
352	-0.285713404417038	-0.0129869729280472	19.6690998077393	-0.00977104809135199	0.0106834331527352	0.0249691028147936	-3.08191010844894e-05
353	-1.58441066741943	-0.0129869729280472	19.9937744140625	0.000943203864153475	0.00418994715437293	0.00646266713738441	0.00678734155371785
354	-0.935062050819397	-0.987009942531586	20.058708190918	0.00678734155371785	0.0149041991680861	0.000293855206109583	0.0022419011220336
355	0.363635241985321	-0.662335574626923	19.9288387298584	-0.00847235135734081	0.00808603875339031	-0.000355493422830477	-0.00555028254166245
356	-0.285713404417038	-0.662335574626923	20.1885776519775	0.00483929552137852	0.00126787810586393	-0.00295288790948689	-0.00977104809135199
357	0.363635241985321	-0.987009942531586	21.4223403930664	0.00418994715437293	0.00418994715437293	0.000943203864153475	0.00256657530553639
358	1.66233253479004	-2.2857072353363	20.3833827972412	-0.00230353930965066	-0.00327756232582033	0.00646266713738441	0.00548864435404539
359	-0.935062050819397	0.636361658573151	19.9937744140625	-0.00457625929266214	0.00873538758605719	-0.0026282137259841	-0.00132951640989631
360	-1.58441066741943	-0.662335574626923	20.1885776519775	-0.0133424662053585	0.00483929552137852	-0.00490093370899558	0.000618529506027699
361	1.66233253479004	-0.337661296129227	20.4483184814453	0.00646266713738441	0.00354059832170606	-0.00717365415766835	-0.00230353930965066
362	0.363635241985321	0.961035966873169	19.8639049530029	0.00451462110504508	-0.00327756232582033	-0.00230353930965066	-0.00327756232582033
363	-1.58441066741943	0.311687350273132	20.4483184814453	0.0175015944987535	0.00581331877037883	-0.0165892094373703	0.00906006153672934
364	0.363635241985321	-0.662335574626923	20.1885776519775	0.011982130818069	-0.00555028254166245	-0.039641086012125	0.00321592413820326
365	0.363635241985321	-0.0129869729280472	19.8639049530029	-0.00879702530801296	0.000293855206109583	-0.0211346503347158	-0.00132951640989631
366	-0.935062050819397	-0.987009942531586	20.3833827972412	-0.0188619289547205	-0.0026282137259841	-0.0165892094373703	-0.000680167751852423
367	-0.935062050819397	0.311687350273132	19.9288387298584	-0.0117190945893526	-0.00879702530801296	-0.0386670641601086	0.00451462110504508
368	-0.285713404417038	0.311687350273132	19.7340335845947	0.00354059832170606	0.00289124972186983	-0.0523033849895	0.00418994715437293
369	-1.58441066741943	0.636361658573151	20.1885776519775	0.00126787810586393	0.00289124972186983	-0.0467839203774929	0.00451462110504508
370	-0.935062050819397	0.311687350273132	20.3833827972412	0.00256657530553639	0.00418994715437293	-0.0026282137259841	-0.0113944197073579
371	0.363635241985321	-1.63635849952698	20.2535133361816	-0.0156151866540313	-0.0110697457566857	0.000618529506027699	0.00256657530553639
372	-0.285713404417038	0.311687350273132	20.1236438751221	-0.000355493422830477	-0.00425158534198999	-0.00425158534198999	-0.00490093370899558
373	-3.53245663642883	0.311687350273132	20.058708190918	0.00808603875339031	0.00581331877037883	0.0295145437121391	0.00776136433705688
374	-0.285713404417038	0.961035966873169	20.2535133361816	0.00483929552137852	0.0116574559360743	0.0746442750096321	-0.00457625929266214
375	-0.935062050819397	-0.337661296129227	19.9937744140625	0.00808603875339031	0.012956153601408	0.07139752805233	-0.00555028254166245
376	-0.285713404417038	-0.0129869729280472	20.1885776519775	0.00548864435404539	0.00126787810586393	0.0515923984348774	-0.00522560812532902
377	-0.935062050819397	-0.337661296129227	19.7340335845947	0.00743668992072344	-0.00522560812532902	0.0252937767654657	0.00646266713738441
378	1.01298391819	-0.337661296129227	19.9288387298584	0.00970941036939621	0.00354059832170606	0.0269171483814716	0.000943203864153475
379	-0.935062050819397	-0.987009942531586	20.2535133361816	-0.00814767740666866	0.00354059832170606	0.00646266713738441	-0.00392691092565656
380	-2.88310790061951	0.636361658573151	19.8639049530029	-0.0230826959013939	0.00743668992072344	-0.00912170019000769	0.00256657530553639
381	0.363635241985321	-0.662335574626923	19.9288387298584	0.00256657530553639	0.00873538758605719	-0.0260047651827335	0.000618529506027699
382	-0.935062050819397	0.311687350273132	19.9937744140625	0.00646266713738441	0.00386527273803949	-0.0113944197073579	0.00516396993771195
383	0.363635241985321	-0.987009942531586	20.3833827972412	0.0152288740500808	0.000293855206109583	-0.00717365415766835	-0.000355493422830477
384	1.01298391819	-1.63635849952698	20.3833827972412	0.00776136433705688	-0.00230353930965066	-0.0266541130840778	0.00256657530553639
385	0.363635241985321	-0.987009942531586	20.1885776519775	0.00321592413820326	0.00289124972186983	-0.0188619289547205	-0.00652430532500148
386	-1.58441066741943	-0.337661296129227	20.3184490203857	-0.0130177913233638	0.00613799272105098	0.00516396993771195	-0.00165419070981443
387	-0.285713404417038	0.311687350273132	19.9937744140625	0.0106834331527352	0.00354059832170606	0.00418994715437293	0.00743668992072344
388	-0.285713404417038	0.311687350273132	19.9288387298584	0.00776136433705688	0.00483929552137852	-0.000355493422830477	0.00289124972186983
389	1.01298391819	-0.662335574626923	20.3184490203857	0.00516396993771195	0.00191722682211548	0.00191722682211548	0.00516396993771195
390	1.01298391819	-2.2857072353363	19.9937744140625	0.00289124972186983	0.00354059832170606	0.0142548503354192	-0.00230353930965066
391	-0.285713404417038	0.311687350273132	19.9937744140625	0.00256657530553639	-3.08191010844894e-05	0.0249691028147936	-0.00425158534198999
392	-0.935062050819397	-0.337661296129227	20.1236438751221	-0.00425158534198999	0.00159255252219737	0.0421768426895142	0.00646266713738441
393	0.363635241985321	-0.0129869729280472	19.9937744140625	0.00938473641872406	0.00354059832170606	0.0571118593215942	0.00483929552137852
394	-1.58441066741943	0.961035966873169	19.8639049530029	0.00711201597005129	-0.00132951640989631	0.0330859608948231	-0.00522560812532902
395	-0.935062050819397	0.311687350273132	20.058708190918	0.00256657530553639	-0.00132951640989631	0.0175015944987535	-0.00457625929266214
396	-0.285713404417038	-0.0129869729280472	19.6041641235352	0.0022419011220336	-0.00360223650932312	0.0236704051494598	-0.00392691092565656
397	-1.58441066741943	-0.0129869729280472	19.7989692687988	-0.0026282137259841	-0.0130177913233638	0.0103587592020631	-0.00197886489331722
398	-0.285713404417038	-0.662335574626923	20.1236438751221	-0.00684897974133492	-0.00522560812532902	-0.0026282137259841	0.00711201597005129
399	-2.88310790061951	-0.337661296129227	20.1885776519775	-0.00197886489331722	0.00483929552137852	0.000293855206109583	-0.00197886489331722
400	-1.58441066741943	1.61038458347321	19.9288387298584	-0.00425158534198999	0.00289124972186983	-0.00457625929266214	-0.0146411629393697
401	-0.935062050819397	0.636361658573151	20.1885776519775	0.00548864435404539	-0.0110697457566857	-0.0172385573387146	0.00321592413820326
402	1.66233253479004	-0.662335574626923	19.9937744140625	0.00418994715437293	-0.00912170019000769	-0.00425158534198999	0.00776136433705688
403	-0.285713404417038	-0.662335574626923	19.6690998077393	0.00646266713738441	-0.00814767740666866	-0.00100484199356288	0.00483929552137852
404	-1.58441066741943	0.636361658573151	19.7989692687988	0.00386527273803949	0.0103587592020631	0.00191722682211548	0.000293855206109583
405	-1.58441066741943	0.311687350273132	19.7340335845947	-0.0211346503347158	-0.00327756232582033	-0.00717365415766835	-0.00165419070981443
406	-0.285713404417038	-0.0129869729280472	20.1236438751221	-0.0133424662053585	0.00191722682211548	-0.0136671401560307	0.00289124972186983
407	1.01298391819	-0.662335574626923	20.2535133361816	0.00581331877037883	0.00321592413820326	-0.00457625929266214	0.00321592413820326
408	-0.935062050819397	0.311687350273132	19.7989692687988	-0.00165419070981443	-0.0026282137259841	-0.000355493422830477	0.01100810803473
409	0.363635241985321	-1.3116842508316	19.7989692687988	0.00678734155371785	0.00354059832170606	-0.0100957229733467	-0.00490093370899558
410	-0.285713404417038	-1.63635849952698	20.1885776519775	0.00159255252219737	-0.0100957229733467	-0.0143164889886975	-0.0026282137259841
411	-1.58441066741943	0.311687350273132	19.9937744140625	0.0106834331527352	0.00418994715437293	-0.0133424662053585	-0.00652430532500148
412	-2.23375940322876	-0.662335574626923	19.7989692687988	-0.00814767740666866	-0.00132951640989631	0.00191722682211548	0.00678734155371785
413	1.01298391819	-0.337661296129227	20.3184490203857	-0.00847235135734081	-0.00132951640989631	-0.00587495695799589	0.00159255252219737
414	-0.935062050819397	0.311687350273132	19.6690998077393	0.00743668992072344	0.0022419011220336	-0.00879702530801296	-0.00555028254166245
415	-0.935062050819397	0.311687350273132	19.7340335845947	-0.00327756232582033	0.000943203864153475	-0.0130177913233638	-3.08191010844894e-05
416	-0.285713404417038	-1.3116842508316	19.8639049530029	-0.00392691092565656	-0.00522560812532902	-0.0110697457566857	-0.000680167751852423
417	0.363635241985321	0.311687350273132	19.7989692687988	-0.00132951640989631	-0.00197886489331722	-0.00327756232582033	0.000618529506027699
418	-2.23375940322876	-0.987009942531586	20.2535133361816	0.00938473641872406	0.000293855206109583	-0.0188619289547205	-3.08191010844894e-05
419	-0.935062050819397	-0.0129869729280472	20.5132522583008	0.0103587592020631	0.00581331877037883	-0.00555028254166245	0.00126787810586393
420	-0.285713404417038	0.311687350273132	19.7989692687988	-0.00327756232582033	0.00451462110504508	-0.0169138833880424	-0.00490093370899558
421	-0.935062050819397	0.311687350273132	19.6041641235352	0.00581331877037883	0.00191722682211548	-0.0107450718060136	-0.00457625929266214
422	1.66233253479004	-0.987009942531586	19.9937744140625	0.00386527273803949	-0.00425158534198999	-0.00749832857400179	-3.08191010844894e-05
423	0.363635241985321	-0.987009942531586	20.058708190918	0.00581331877037883	-0.00457625929266214	-0.00457625929266214	0.00386527273803949
424	-0.285713404417038	-0.337661296129227	19.9937744140625	0.00776136433705688	0.00483929552137852	-0.0104203969240189	0.00126787810586393
425	-0.935062050819397	-0.987009942531586	20.2535133361816	-0.00684897974133492	0.00483929552137852	-0.0165892094373703	-0.000680167751852423
426	0.363635241985321	-0.662335574626923	20.3184490203857	-0.0107450718060136	0.00776136433705688	-0.0110697457566857	0.000943203864153475
427	-0.935062050819397	-0.337661296129227	19.8639049530029	-0.00230353930965066	-0.000680167751852423	-0.00814767740666866	0.0022419011220336
428	-0.285713404417038	0.636361658573151	19.7989692687988	-0.00392691092565656	0.00354059832170606	-0.0110697457566857	0.000293855206109583
429	0.363635241985321	-1.63635849952698	19.9937744140625	0.000943203864153475	0.00354059832170606	-0.0126931173726916	-0.0110697457566857
430	-0.285713404417038	-0.0129869729280472	20.1885776519775	-0.00749832857400179	0.00906006153672934	-0.0230826959013939	-0.00879702530801296
431	-1.58441066741943	0.311687350273132	20.1236438751221	-0.00684897974133492	-0.000680167751852423	-0.0198359526693821	0.00191722682211548
432	-1.58441066741943	-0.337661296129227	20.3833827972412	-0.0104203969240189	0.00808603875339031	-0.0100957229733467	0.000618529506027699
433	0.363635241985321	-0.987009942531586	19.9288387298584	-0.00749832857400179	-0.0026282137259841	-0.0162645354866982	-0.0100957229733467
434	2.31168103218079	0.311687350273132	19.4742946624756	-0.00782300252467394	0.00938473641872406	-0.00587495695799589	-0.00392691092565656
435	-0.285713404417038	0.311687350273132	19.8639049530029	0.0113327819854021	0.00321592413820326	-0.00165419070981443	-0.00912170019000769
436	-0.285713404417038	-1.3116842508316	20.058708190918	-0.00327756232582033	-0.00392691092565656	0.0022419011220336	-0.00619963090866804
437	1.01298391819	-0.662335574626923	19.9937744140625	-0.00165419070981443	0.000293855206109583	0.0162028968334198	0.00451462110504508
438	-2.23375940322876	-0.0129869729280472	20.3833827972412	0.00354059832170606	0.00126787810586393	0.00548864435404539	0.000943203864153475
439	-1.58441066741943	0.311687350273132	19.9288387298584	0.00386527273803949	0.01100810803473	-0.00327756232582033	-0.0113944197073579
440	1.01298391819	-0.987009942531586	19.6041641235352	0.00191722682211548	0.00711201597005129	-3.08191010844894e-05	-0.00392691092565656
441	-1.58441066741943	0.961035966873169	19.8639049530029	0.00354059832170606	0.0022419011220336	-0.00619963090866804	0.000618529506027699
442	0.363635241985321	-1.96103286743164	20.1885776519775	-0.0104203969240189	-0.00490093370899558	-0.0026282137259841	0.00191722682211548
443	1.66233253479004	-1.3116842508316	20.1236438751221	0.00646266713738441	-0.00360223650932312	0.000293855206109583	0.00548864435404539
444	-0.935062050819397	-0.337661296129227	20.3833827972412	0.00159255252219737	0.00808603875339031	-0.00847235135734081	-0.000680167751852423
445	-1.58441066741943	-0.337661296129227	20.1885776519775	0.00354059832170606	0.00711201597005129	-0.00360223650932312	0.00256657530553639
446	1.01298391819	-0.662335574626923	19.7989692687988	-0.00457625929266214	0.00289124972186983	-0.00522560812532902	0.00516396993771195
447	-0.935062050819397	0.961035966873169	19.5392303466797	-0.00197886489331722	0.00678734155371785	-0.0113944197073579	0.00776136433705688
448	0.363635241985321	-0.0129869729280472	19.7340335845947	-0.00522560812532902	0.00743668992072344	-0.0139918150380254	0.011982130818069
449	1.66233253479004	-2.2857072353363	20.1236438751221	0.00873538758605719	-0.00814767740666866	-0.0299008563160896	0.00841071270406246
450	-0.935062050819397	0.636361658573151	20.058708190918	0.00646266713738441	0.00126787810586393	-0.0428878292441368	-0.00132951640989631
451	-2.88310790061951	-0.0129869729280472	20.1236438751221	-0.000680167751852423	0.00743668992072344	-0.0578228458762169	-0.00555028254166245
452	-0.285713404417038	-0.0129869729280472	19.8639049530029	-0.00652430532500148	0.000293855206109583	-0.0497059896588326	0.00386527273803949
453	1.01298391819	-0.662335574626923	19.7340335845947	0.0116574559360743	0.00483929552137852	-0.0549007803201675	0.00418994715437293
454	1.66233253479004	-0.662335574626923	19.9937744140625	-0.00327756232582033	0.0100340843200684	-0.0305502042174339	-0.000355493422830477
455	1.66233253479004	-0.337661296129227	19.9937744140625	-0.00457625929266214	-0.00197886489331722	-0.0230826959013939	-0.00814767740666866
456	0.363635241985321	-0.987009942531586	20.058708190918	-0.00230353930965066	-0.0104203969240189	-0.0276281367987394	-0.000680167751852423
457	1.01298391819	-0.987009942531586	20.4483184814453	0.00354059832170606	0.00386527273803949	-0.0208099745213985	0.00613799272105098
458	-1.58441066741943	-0.662335574626923	19.8639049530029	-0.00360223650932312	-0.00100484199356288	0.025618452578783	-0.00100484199356288
459	-0.935062050819397	0.311687350273132	19.4093608856201	0.0100340843200684	-0.00197886489331722	0.0376313999295235	-0.000355493422830477
460	1.01298391819	-0.662335574626923	19.6690998077393	0.0207483377307653	-0.00425158534198999	-0.0120437685400248	-0.00490093370899558
461	-0.935062050819397	0.636361658573151	19.7989692687988	0.0132808275520802	-0.00230353930965066	-0.0360696688294411	-3.08191010844894e-05
462	0.363635241985321	-1.63635849952698	19.9288387298584	0.00938473641872406	-0.00295288790948689	-0.0263294391334057	0.00743668992072344
463	1.01298391819	-0.662335574626923	20.1236438751221	0.00873538758605719	0.00126787810586393	-0.0393164120614529	-3.08191010844894e-05
464	-2.23375940322876	-0.337661296129227	19.9937744140625	0.00678734155371785	-0.000680167751852423	-0.0769786313176155	-0.00425158534198999
465	-0.935062050819397	-0.662335574626923	19.9937744140625	-0.000355493422830477	0.0022419011220336	-0.0350956469774246	0.000293855206109583
466	1.01298391819	-0.662335574626923	19.6690998077393	-0.00295288790948689	-0.00132951640989631	0.029189869761467	-0.00782300252467394
467	-0.935062050819397	0.636361658573151	19.4093608856201	-0.00197886489331722	0.00191722682211548	0.125942811369896	0.00581331877037883
468	1.66233253479004	-0.662335574626923	20.1885776519775	0.00289124972186983	0.00126787810586393	0.167825803160667	-0.000680167751852423
469	-0.285713404417038	-1.63635849952698	20.5781879425049	0.0113327819854021	-0.00749832857400179	0.150942742824554	-0.00717365415766835
470	-0.935062050819397	0.636361658573151	19.4093608856201	-0.0208099745213985	-0.00327756232582033	0.104514308273792	-0.0100957229733467
471	-4.18180513381958	-0.337661296129227	19.6690998077393	-0.0263294391334057	-0.00684897974133492	0.0645793676376343	-0.00490093370899558
472	-0.285713404417038	0.311687350273132	19.8639049530029	0.00970941036939621	-0.00619963090866804	0.0444495603442192	-0.00132951640989631
473	0.363635241985321	-0.337661296129227	19.9288387298584	0.0175015944987535	-0.0143164889886975	0.029189869761467	-0.0104203969240189
474	0.363635241985321	-0.0129869729280472	19.7340335845947	0.00873538758605719	0.00906006153672934	0.0249691028147936	-0.00749832857400179
475	-0.285713404417038	-0.337661296129227	20.058708190918	-0.0159398596733809	0.00289124972186983	0.0142548503354192	0.000943203864153475
476	-0.935062050819397	0.311687350273132	19.9288387298584	0.0275664981454611	0.00191722682211548	0.0178262684494257	-0.00522560812532902
477	-1.58441066741943	0.311687350273132	19.7340335845947	0.0113327819854021	0.000943203864153475	0.01847561635077	0.00678734155371785
478	-0.285713404417038	-0.662335574626923	19.5392303466797	-0.00782300252467394	-0.0026282137259841	0.011982130818069	-0.00100484199356288
479	-0.285713404417038	-0.337661296129227	19.7340335845947	0.01100810803473	0.00678734155371785	0.00191722682211548	0.00289124972186983
480	-1.58441066741943	0.311687350273132	19.6041641235352	0.00548864435404539	-0.00327756232582033	-0.0104203969240189	-0.00490093370899558
481	1.66233253479004	-0.337661296129227	19.7989692687988	0.00451462110504508	0.000618529506027699	0.000618529506027699	-0.00197886489331722
482	-0.935062050819397	-0.662335574626923	19.5392303466797	0.00289124972186983	-0.00619963090866804	0.00743668992072344	0.000943203864153475
483	-1.58441066741943	-0.0129869729280472	19.6690998077393	0.00678734155371785	-0.00165419070981443	-0.00327756232582033	0.00386527273803949
484	-2.88310790061951	0.311687350273132	19.5392303466797	-0.00165419070981443	0.00581331877037883	-0.00457625929266214	0.00289124972186983
485	-1.58441066741943	0.961035966873169	19.6041641235352	0.00548864435404539	0.00483929552137852	-0.0133424662053585	-0.000680167751852423
486	0.363635241985321	-0.0129869729280472	19.8639049530029	-0.00457625929266214	-0.00132951640989631	-0.00587495695799589	0.0022419011220336
487	-0.935062050819397	-0.337661296129227	20.2535133361816	-0.00100484199356288	0.000618529506027699	-0.0110697457566857	0.0116574559360743
488	-0.935062050819397	0.961035966873169	19.9937744140625	0.00743668992072344	0.000293855206109583	-0.0100957229733467	0.00159255252219737
489	0.363635241985321	-1.63635849952698	20.058708190918	-0.00814767740666866	0.00548864435404539	-0.0172385573387146	0.00808603875339031
490	-0.935062050819397	-0.337661296129227	19.9937744140625	0.0213976856321096	0.00873538758605719	-0.0204853005707264	-0.00425158534198999
491	-1.58441066741943	-0.0129869729280472	19.7340335845947	0.00516396993771195	0.00256657530553639	-0.0139918150380254	-0.00230353930965066
492	-0.935062050819397	0.311687350273132	19.9937744140625	0.000618529506027699	-0.00944637414067984	-0.0113944197073579	0.00743668992072344
493	-0.935062050819397	-0.337661296129227	19.9937744140625	-0.00587495695799589	-0.00392691092565656	-0.00814767740666866	0.00711201597005129
494	1.66233253479004	-0.337661296129227	19.8639049530029	0.0168522447347641	0.00386527273803949	-0.0165892094373703	0.00451462110504508
495	0.363635241985321	-1.96103286743164	19.7340335845947	-0.0123684434220195	-0.00879702530801296	-0.0230826959013939	0.00256657530553639
496	-0.285713404417038	-0.662335574626923	19.7340335845947	-0.000355493422830477	-0.00230353930965066	-0.0227580219507217	-0.00165419070981443
497	-2.23375940322876	0.636361658573151	19.9288387298584	-0.00522560812532902	-0.00230353930965066	-0.00555028254166245	0.0145795252174139
498	-1.58441066741943	0.636361658573151	19.9288387298584	0.00386527273803949	-3.08191010844894e-05	-0.00555028254166245	0.00613799272105098
499	0.363635241985321	-0.662335574626923	20.1236438751221	-0.00684897974133492	0.00906006153672934	-0.0143164889886975	0.00159255252219737
500	1.01298391819	-0.987009942531586	19.7340335845947	-0.00522560812532902	-3.08191010844894e-05	-0.0182125810533762	0.00256657530553639
501	-0.285713404417038	0.311687350273132	19.6041641235352	0.00613799272105098	0.00256657530553639	-0.0149658378213644	-0.000355493422830477
502	1.66233253479004	-1.3116842508316	19.6690998077393	0.0210730116814375	-0.00782300252467394	-0.00457625929266214	0.0152288740500808
503	-0.285713404417038	-0.0129869729280472	19.7989692687988	0.00256657530553639	0.00191722682211548	-0.00327756232582033	-0.0156151866540313
504	-2.88310790061951	0.311687350273132	19.6690998077393	-0.00555028254166245	0.00516396993771195	-0.0133424662053585	0.00678734155371785
505	-0.935062050819397	0.311687350273132	19.7989692687988	0.00191722682211548	0.00548864435404539	-0.0139918150380254	-0.00490093370899558
506	-0.935062050819397	0.311687350273132	19.5392303466797	0.00191722682211548	-0.000680167751852423	-0.00749832857400179	0.0145795252174139
507	1.66233253479004	-1.3116842508316	19.6041641235352	-0.00847235135734081	0.00159255252219737	-0.00977104809135199	0.00418994715437293
508	1.01298391819	-1.3116842508316	19.7340335845947	0.0103587592020631	-0.00425158534198999	-0.00847235135734081	0.01100810803473
509	-1.58441066741943	-0.0129869729280472	19.7989692687988	-0.0162645354866982	0.00548864435404539	-0.028926832601428	-0.00100484199356288
510	-1.58441066741943	0.961035966873169	19.5392303466797	-0.00457625929266214	0.00159255252219737	-0.0360696688294411	0.000618529506027699
511	-1.58441066741943	-0.337661296129227	19.9937744140625	-0.00944637414067984	0.00483929552137852	-0.0341216214001179	0.00289124972186983
512	-0.285713404417038	0.636361658573151	19.8639049530029	-0.00555028254166245	-0.00132951640989631	-0.0360696688294411	0.00776136433705688
513	-0.935062050819397	0.311687350273132	19.6041641235352	-0.000680167751852423	0.00711201597005129	-0.0402904339134693	0.00873538758605719
514	-0.935062050819397	0.636361658573151	19.7989692687988	0.00483929552137852	0.00808603875339031	-0.0419138073921204	0.00256657530553639
515	-0.285713404417038	-0.662335574626923	19.6690998077393	-0.00295288790948689	0.00126787810586393	-0.0367190167307854	-0.00684897974133492
516	-0.285713404417038	0.311687350273132	19.6690998077393	-0.0136671401560307	0.00451462110504508	-0.0172385573387146	0.00516396993771195
517	-3.53245663642883	0.636361658573151	19.9288387298584	-0.0107450718060136	0.00451462110504508	0.00126787810586393	0.0126314787194133
518	1.01298391819	-0.662335574626923	19.8639049530029	0.00581331877037883	-0.000680167751852423	0.00126787810586393	0.0022419011220336
519	-0.285713404417038	0.311687350273132	19.4742946624756	0.00159255252219737	0.00711201597005129	0.0175015944987535	-0.00132951640989631
520	-0.935062050819397	0.961035966873169	19.7340335845947	0.00581331877037883	0.0022419011220336	0.00386527273803949	-0.00652430532500148
521	-0.935062050819397	-0.0129869729280472	19.6041641235352	-0.00555028254166245	-0.0026282137259841	0.0252937767654657	0.00548864435404539
522	1.66233253479004	-1.63635849952698	19.8639049530029	-0.000355493422830477	-0.00392691092565656	0.0162028968334198	0.00613799272105098
523	-0.935062050819397	-0.662335574626923	19.9937744140625	0.00354059832170606	-0.0133424662053585	-3.08191010844894e-05	0.00289124972186983
524	-1.58441066741943	-0.987009942531586	19.8639049530029	0.00451462110504508	0.0126314787194133	-0.0162645354866982	0.000293855206109583
525	1.01298391819	-0.0129869729280472	19.4742946624756	0.00678734155371785	0.00191722682211548	0.00354059832170606	-0.0100957229733467
526	1.01298391819	-0.0129869729280472	19.2145557403564	0.0217223595827818	0.00873538758605719	0.0191249661147594	-0.0104203969240189
527	0.363635241985321	-0.337661296129227	19.9937744140625	0.01100810803473	-3.08191010844894e-05	0.01100810803473	0.00386527273803949
528	-0.935062050819397	-1.3116842508316	19.8639049530029	-0.00749832857400179	-0.00684897974133492	-0.00360223650932312	0.00451462110504508
529	-1.58441066741943	0.961035966873169	19.7989692687988	0.00808603875339031	0.0126314787194133	0.000943203864153475	0.00711201597005129
530	-2.23375940322876	-0.662335574626923	20.1236438751221	-0.0110697457566857	0.00386527273803949	-0.0126931173726916	-0.00197886489331722
531	-0.935062050819397	0.311687350273132	19.5392303466797	-0.00684897974133492	-0.00230353930965066	-0.0169138833880424	0.00354059832170606
532	1.66233253479004	-0.337661296129227	19.6041641235352	-0.0159398596733809	-0.00197886489331722	-0.0266541130840778	0.00126787810586393
533	0.363635241985321	-0.0129869729280472	19.9288387298584	0.00126787810586393	-0.000680167751852423	-0.00165419070981443	0.00354059832170606
534	-0.285713404417038	-0.337661296129227	19.8639049530029	0.00906006153672934	-0.00457625929266214	-0.00522560812532902	-3.08191010844894e-05
535	-0.935062050819397	0.311687350273132	20.058708190918	0.000293855206109583	-0.00847235135734081	-0.0276281367987394	0.000943203864153475
536	-0.285713404417038	-0.337661296129227	20.1236438751221	-0.00749832857400179	0.00191722682211548	-0.0120437685400248	-0.00619963090866804
537	-1.58441066741943	-0.662335574626923	19.6690998077393	-0.0100957229733467	0.00418994715437293	0.0441248863935471	0.012956153601408
538	-0.935062050819397	0.311687350273132	19.6041641235352	0.0123068047687411	0.0022419011220336	0.0837351530790329	0.00418994715437293
539	0.363635241985321	-0.0129869729280472	19.4093608856201	0.00418994715437293	0.00321592413820326	0.0642546936869621	0.0158782228827477
540	-0.285713404417038	0.636361658573151	19.6690998077393	0.00776136433705688	-0.00360223650932312	0.0282158460468054	-0.00879702530801296
541	1.01298391819	-1.3116842508316	19.7989692687988	-0.00295288790948689	-0.00847235135734081	0.0207483377307653	0.00418994715437293
542	-0.935062050819397	0.311687350273132	19.7989692687988	0.00386527273803949	-0.0107450718060136	0.00256657530553639	0.0197743140161037
543	-2.23375940322876	-0.0129869729280472	19.7340335845947	0.00516396993771195	-0.00327756232582033	-0.00197886489331722	0.000293855206109583
544	0.363635241985321	-0.337661296129227	19.9937744140625	0.0149041991680861	0.00159255252219737	-0.0130177913233638	-0.00230353930965066
545	2.31168103218079	-0.662335574626923	19.8639049530029	0.00289124972186983	0.00483929552137852	-0.00782300252467394	-0.00230353930965066
546	1.01298391819	-0.337661296129227	20.058708190918	0.00841071270406246	0.00418994715437293	-0.00944637414067984	-0.00652430532500148
547	0.363635241985321	-1.3116842508316	20.3833827972412	-0.00132951640989631	-0.00782300252467394	0.000943203864153475	0.00743668992072344
548	0.363635241985321	-0.337661296129227	20.058708190918	-0.00165419070981443	-0.00392691092565656	-0.0126931173726916	0.00191722682211548
549	-1.58441066741943	0.636361658573151	19.4093608856201	0.00776136433705688	0.00873538758605719	0.0213976856321096	-0.00522560812532902
550	-0.935062050819397	-0.337661296129227	19.7340335845947	-0.00132951640989631	0.00516396993771195	0.00321592413820326	0.00191722682211548
551	-1.58441066741943	0.311687350273132	19.5392303466797	0.00191722682211548	0.00970941036939621	-0.0159398596733809	0.00126787810586393
552	0.363635241985321	-0.337661296129227	19.6690998077393	0.00516396993771195	0.00451462110504508	-0.0120437685400248	0.00581331877037883
553	1.01298391819	-0.662335574626923	20.1236438751221	-0.000355493422830477	0.000293855206109583	-0.0208099745213985	-0.00392691092565656
554	1.66233253479004	-2.2857072353363	19.9937744140625	0.00873538758605719	0.00386527273803949	-0.0279528107494116	0.000618529506027699
555	1.01298391819	-0.337661296129227	19.5392303466797	-0.00490093370899558	0.00289124972186983	-0.021459324285388	-0.0107450718060136
556	-2.23375940322876	-0.987009942531586	19.9937744140625	-0.00360223650932312	0.00451462110504508	-0.0282774847000837	-0.00197886489331722
557	-0.285713404417038	-0.337661296129227	19.8639049530029	0.00451462110504508	0.00256657530553639	-0.0438618510961533	0.00191722682211548
558	-2.23375940322876	0.961035966873169	19.344425201416	0.00841071270406246	0.00289124972186983	-0.0740565657615662	0.0022419011220336
559	0.363635241985321	-0.337661296129227	20.1885776519775	0.00516396993771195	0.00256657530553639	-0.0565241500735283	-3.08191010844894e-05
560	0.363635241985321	-0.987009942531586	19.7989692687988	0.0132808275520802	0.00126787810586393	-0.0474332682788372	-0.00100484199356288
561	0.363635241985321	-0.662335574626923	19.6041641235352	-0.0133424662053585	-0.00132951640989631	-0.0227580219507217	-0.00652430532500148
562	-2.88310790061951	-0.0129869729280472	19.6041641235352	-0.0110697457566857	0.00418994715437293	0.00646266713738441	0.00678734155371785
563	0.363635241985321	-0.987009942531586	19.7340335845947	0.0149041991680861	0.00483929552137852	0.0739949271082878	-0.000355493422830477
564	1.66233253479004	-0.0129869729280472	19.6690998077393	0.00451462110504508	0.0136055024340749	0.116202585399151	-0.00360223650932312
565	0.363635241985321	-0.662335574626923	19.9937744140625	0.00159255252219737	-0.00132951640989631	0.0470469556748867	-3.08191010844894e-05
566	2.31168103218079	-0.662335574626923	19.8639049530029	-0.0165892094373703	0.000293855206109583	0.0220470335334539	-0.0026282137259841
567	0.363635241985321	-1.3116842508316	19.7340335845947	-0.00327756232582033	-0.00587495695799589	0.0181509424000978	-0.00230353930965066
568	-1.58441066741943	0.311687350273132	19.6690998077393	0.0113327819854021	0.00321592413820326	0.00776136433705688	0.00451462110504508
569	-2.88310790061951	0.311687350273132	19.5392303466797	0.00906006153672934	0.00678734155371785	0.0171769186854362	-0.00847235135734081
570	-0.285713404417038	-0.337661296129227	19.8639049530029	0.0126314787194133	0.00159255252219737	0.0226963832974434	-0.00912170019000769
571	-0.935062050819397	-0.0129869729280472	19.344425201416	-0.00619963090866804	-0.00555028254166245	0.0252937767654657	-0.00749832857400179
572	-0.285713404417038	-0.0129869729280472	20.1236438751221	-0.00749832857400179	-0.00555028254166245	0.0116574559360743	-0.00717365415766835
573	-0.285713404417038	-1.96103286743164	19.7989692687988	0.00808603875339031	-0.00749832857400179	0.00548864435404539	-0.00457625929266214
574	0.363635241985321	-0.662335574626923	19.7340335845947	0.00581331877037883	0.00483929552137852	-0.0156151866540313	0.00126787810586393
575	-1.58441066741943	-0.987009942531586	19.7989692687988	-0.0156151866540313	0.00516396993771195	-0.023407369852066	-0.00587495695799589
576	-1.58441066741943	-0.0129869729280472	19.8639049530029	-0.00360223650932312	0.00451462110504508	-0.02697878703475	-0.00522560812532902
577	-0.935062050819397	0.636361658573151	19.6690998077393	-0.0146411629393697	0.0022419011220336	-0.0227580219507217	0.00386527273803949
578	1.01298391819	-0.987009942531586	20.058708190918	-0.00749832857400179	0.00646266713738441	-0.0130177913233638	-0.0162645354866982
579	-0.935062050819397	-0.337661296129227	19.7340335845947	-0.00327756232582033	0.0126314787194133	-0.00230353930965066	-0.00295288790948689
580	1.01298391819	-1.3116842508316	19.4742946624756	-0.00230353930965066	0.00159255252219737	0.0412028171122074	-0.00132951640989631
581	-0.285713404417038	-0.337661296129227	20.058708190918	-0.0139918150380254	0.00354059832170606	0.0389300994575024	-0.0123684434220195
582	-4.18180513381958	0.636361658573151	19.6690998077393	-0.0126931173726916	-0.00457625929266214	0.00321592413820326	0.00289124972186983
583	1.01298391819	-0.987009942531586	20.1236438751221	0.0259431265294552	-0.000355493422830477	-0.0126931173726916	0.00191722682211548
584	1.01298391819	-0.337661296129227	20.3184490203857	0.00841071270406246	-3.08191010844894e-05	-0.00912170019000769	-0.0123684434220195
585	-0.285713404417038	-0.0129869729280472	19.7989692687988	-0.0026282137259841	0.00776136433705688	-0.0217839982360601	-0.00132951640989631
586	0.363635241985321	-1.3116842508316	19.4093608856201	-0.0107450718060136	-0.0100957229733467	-0.0370436906814575	-0.000355493422830477
587	1.01298391819	-0.0129869729280472	19.6041641235352	-0.00587495695799589	0.00646266713738441	-0.0292515084147453	-0.00457625929266214
588	-0.935062050819397	-0.337661296129227	19.9288387298584	-0.00652430532500148	0.00646266713738441	-0.0406151078641415	0.00386527273803949
589	0.363635241985321	-0.662335574626923	19.9937744140625	0.00354059832170606	0.00678734155371785	-0.0454852245748043	-0.00457625929266214
590	-0.285713404417038	0.961035966873169	19.4742946624756	-0.00652430532500148	0.00743668992072344	-0.0500306636095047	-0.0110697457566857
591	1.01298391819	-0.662335574626923	19.8639049530029	0.0022419011220336	0.00516396993771195	-0.0308748781681061	-0.00392691092565656
592	-0.285713404417038	-0.337661296129227	19.4742946624756	0.00126787810586393	-0.00977104809135199	-0.0117190945893526	-3.08191010844894e-05
593	-1.58441066741943	0.636361658573151	19.6041641235352	0.0188002903014421	-0.00684897974133492	-0.017887907102704	-0.00619963090866804
594	-2.23375940322876	0.636361658573151	19.7340335845947	0.00646266713738441	-0.00165419070981443	-0.00619963090866804	-0.00847235135734081
595	0.363635241985321	-0.0129869729280472	19.5392303466797	-0.00847235135734081	0.00191722682211548	0.011982130818069	-0.000355493422830477
596	1.01298391819	0.311687350273132	20.1236438751221	0.000943203864153475	-0.00100484199356288	0.0285405199974775	-0.00814767740666866
597	-0.935062050819397	0.311687350273132	19.6690998077393	0.00451462110504508	-0.00490093370899558	0.0480209775269032	0.00548864435404539
598	1.01298391819	-0.0129869729280472	19.344425201416	0.01100810803473	-0.0120437685400248	0.0561378374695778	-0.00100484199356288
599	-0.285713404417038	-0.987009942531586	19.7989692687988	0.01847561635077	-0.0308748781681061	0.036657378077507	-0.00295288790948689
600	-2.23375940322876	0.311687350273132	19.7989692687988	0.000943203864153475	0.0022419011220336	0.0022419011220336	0.00159255252219737
601	-2.23375940322876	-0.662335574626923	19.9288387298584	-0.000355493422830477	-0.00425158534198999	0.00873538758605719	-0.00360223650932312
602	-0.285713404417038	0.636361658573151	19.8639049530029	0.00191722682211548	-3.08191010844894e-05	0.00906006153672934	0.00743668992072344
603	-0.285713404417038	0.311687350273132	19.6041641235352	0.00126787810586393	-0.00522560812532902	-0.00197886489331722	0.00191722682211548
604	-1.58441066741943	0.311687350273132	19.6690998077393	0.00873538758605719	0.000618529506027699	0.00776136433705688	-0.00555028254166245
605	-0.285713404417038	-0.987009942531586	19.7989692687988	0.00483929552137852	-3.08191010844894e-05	-0.00555028254166245	0.00516396993771195
606	-1.58441066741943	0.311687350273132	19.6041641235352	-0.0113944197073579	0.00678734155371785	-0.0026282137259841	-0.00230353930965066
607	-3.53245663642883	0.961035966873169	19.6690998077393	-0.00587495695799589	-0.00327756232582033	0.00581331877037883	0.00159255252219737
608	-0.935062050819397	-0.337661296129227	20.058708190918	0.00159255252219737	-0.000680167751852423	0.00711201597005129	-0.00100484199356288
609	-0.285713404417038	-0.0129869729280472	19.6041641235352	0.00873538758605719	0.0123068047687411	-0.00619963090866804	-0.00425158534198999
610	0.363635241985321	-0.337661296129227	19.6041641235352	0.00808603875339031	-0.00327756232582033	-0.00749832857400179	-0.0110697457566857
611	-0.285713404417038	-0.0129869729280472	19.5392303466797	-0.00425158534198999	-0.00425158534198999	-0.0152905117720366	-0.00749832857400179
612	1.66233253479004	-1.63635849952698	19.8639049530029	-0.0123684434220195	-0.00425158534198999	-0.00814767740666866	-0.00295288790948689
613	0.363635241985321	-0.662335574626923	19.7340335845947	-0.000680167751852423	0.00289124972186983	-0.00295288790948689	-0.00425158534198999
614	-2.23375940322876	0.961035966873169	19.9288387298584	-0.017887907102704	0.00581331877037883	-0.0139918150380254	0.00191722682211548
615	-0.935062050819397	0.311687350273132	19.7340335845947	-0.00652430532500148	0.0022419011220336	-0.0146411629393697	-0.00100484199356288
616	-0.935062050819397	0.636361658573151	19.1496200561523	0.000618529506027699	0.00354059832170606	-0.00717365415766835	-0.00652430532500148
617	1.01298391819	-0.337661296129227	19.6690998077393	-0.0175632312893867	0.00483929552137852	-0.0026282137259841	0.0100340843200684
618	2.31168103218079	-1.63635849952698	19.8639049530029	0.00613799272105098	-0.0133424662053585	-0.0120437685400248	0.00289124972186983
619	-0.935062050819397	0.961035966873169	19.6690998077393	-0.00944637414067984	0.0100340843200684	-0.00684897974133492	-3.08191010844894e-05
620	-3.53245663642883	-0.0129869729280472	19.7989692687988	-0.0126931173726916	0.0022419011220336	-0.0182125810533762	0.00678734155371785
621	1.66233253479004	-0.987009942531586	20.1236438751221	-0.00457625929266214	-0.00392691092565656	-0.00360223650932312	0.00516396993771195
622	1.01298391819	-0.0129869729280472	19.0197505950928	0.00841071270406246	-0.00360223650932312	-0.00814767740666866	0.00808603875339031
623	-0.935062050819397	0.311687350273132	19.6041641235352	0.0106834331527352	-0.00295288790948689	-0.0146411629393697	0.00841071270406246
624	0.363635241985321	-0.337661296129227	19.6041641235352	0.0113327819854021	-0.00749832857400179	-0.0198359526693821	-0.00100484199356288
625	-0.935062050819397	-0.0129869729280472	19.6041641235352	0.00354059832170606	0.000618529506027699	-0.0123684434220195	-0.00132951640989631
626	-2.23375940322876	0.311687350273132	19.9288387298584	0.012956153601408	-3.08191010844894e-05	-0.0120437685400248	-0.00100484199356288
627	-0.935062050819397	-0.662335574626923	20.058708190918	-0.00782300252467394	0.00354059832170606	-0.00782300252467394	0.00386527273803949
628	-0.935062050819397	-0.0129869729280472	19.7340335845947	0.0103587592020631	-0.00230353930965066	0.000943203864153475	0.011982130818069
629	-0.285713404417038	0.636361658573151	19.344425201416	-0.0120437685400248	0.0116574559360743	0.00711201597005129	0.000618529506027699
630	-0.285713404417038	-0.0129869729280472	19.9288387298584	0.00126787810586393	0.00581331877037883	0.011982130818069	0.000293855206109583
631	-0.935062050819397	-0.662335574626923	19.6041641235352	0.0145795252174139	-0.00684897974133492	-0.00490093370899558	-0.00197886489331722
632	-1.58441066741943	-0.662335574626923	19.9937744140625	0.00126787810586393	-0.00457625929266214	-0.00392691092565656	0.00126787810586393
633	-1.58441066741943	-0.662335574626923	20.058708190918	-0.0159398596733809	0.00841071270406246	-0.00490093370899558	0.00581331877037883
634	0.363635241985321	-0.987009942531586	19.5392303466797	0.00386527273803949	0.0113327819854021	-0.0217839982360601	0.00289124972186983
635	0.363635241985321	-0.0129869729280472	19.2794895172119	-0.00847235135734081	0.00354059832170606	-0.0399657599627972	0.00126787810586393
636	0.363635241985321	-0.987009942531586	19.4742946624756	-0.0123684434220195	-0.00327756232582033	-0.0159398596733809	-0.00814767740666866
637	0.363635241985321	-1.63635849952698	19.9288387298584	-0.00684897974133492	-0.0117190945893526	-0.0152905117720366	0.00451462110504508
638	0.363635241985321	-0.987009942531586	19.9288387298584	0.00418994715437293	0.0022419011220336	-0.0185372550040483	0.00159255252219737
639	-2.23375940322876	0.636361658573151	19.9937744140625	0.00516396993771195	0.00483929552137852	0.00678734155371785	0.00678734155371785
640	-0.285713404417038	-0.337661296129227	19.7989692687988	-0.00749832857400179	0.00418994715437293	0.01100810803473	-0.00295288790948689
641	-0.285713404417038	0.311687350273132	19.4742946624756	0.0155535480007529	-0.00165419070981443	0.0178262684494257	0.00451462110504508
642	0.363635241985321	-0.337661296129227	19.5392303466797	0.00678734155371785	-0.00360223650932312	0.0230210572481155	0.0022419011220336
643	-0.285713404417038	-0.662335574626923	19.7989692687988	0.0132808275520802	-0.0026282137259841	0.0113327819854021	0.00256657530553639
644	0.363635241985321	-1.3116842508316	19.6690998077393	0.0188002903014421	-0.00132951640989631	-0.00230353930965066	0.00386527273803949
645	1.01298391819	-0.0129869729280472	19.8639049530029	-0.00132951640989631	0.00548864435404539	0.0022419011220336	-0.00652430532500148
646	-1.58441066741943	-0.662335574626923	19.9288387298584	-0.00555028254166245	0.00451462110504508	-0.00295288790948689	-0.00587495695799589
647	1.01298391819	-0.662335574626923	19.7340335845947	-0.00100484199356288	-0.00197886489331722	-0.00230353930965066	0.00159255252219737
648	-0.285713404417038	0.961035966873169	19.344425201416	0.0162028968334198	0.00289124972186983	-0.0175632312893867	-0.00425158534198999
649	-0.285713404417038	-0.337661296129227	19.8639049530029	0.00418994715437293	0.011982130818069	-0.0217839982360601	-0.00165419070981443
650	-0.285713404417038	-0.337661296129227	19.6690998077393	-0.00652430532500148	0.00743668992072344	-0.00652430532500148	-0.00684897974133492
651	1.01298391819	-0.987009942531586	19.7340335845947	0.00354059832170606	-0.0107450718060136	-0.0260047651827335	-0.00652430532500148
652	-1.58441066741943	0.636361658573151	19.9937744140625	0.00289124972186983	0.0022419011220336	-0.0133424662053585	-0.00587495695799589
653	-0.935062050819397	-0.662335574626923	19.4093608856201	0.000943203864153475	-0.000355493422830477	-0.0104203969240189	0.01100810803473
654	1.01298391819	-0.0129869729280472	19.4742946624756	0.00256657530553639	0.00581331877037883	-0.0263294391334057	-0.00392691092565656
655	1.01298391819	-0.987009942531586	19.6041641235352	0.00678734155371785	0.00938473641872406	-0.055874802172184	-0.00587495695799589
656	1.66233253479004	-0.662335574626923	19.8639049530029	-3.08191010844894e-05	0.00581331877037883	-0.0750305876135826	-0.00165419070981443
657	0.363635241985321	-0.987009942531586	20.058708190918	-0.0126931173726916	0.00191722682211548	-0.0441865250468254	-0.00295288790948689
658	-0.935062050819397	-0.337661296129227	20.058708190918	-0.0172385573387146	0.0022419011220336	-0.0266541130840778	0.00289124972186983
659	-0.935062050819397	-0.0129869729280472	19.344425201416	0.0165275707840919	0.00418994715437293	-0.00587495695799589	-0.00197886489331722
660	-0.935062050819397	-0.662335574626923	19.8639049530029	-0.00295288790948689	0.00938473641872406	-0.0026282137259841	-0.00814767740666866
661	-0.935062050819397	0.311687350273132	19.7340335845947	0.00321592413820326	0.00970941036939621	0.0642546936869621	-0.00879702530801296
662	1.01298391819	-0.662335574626923	19.2794895172119	-0.0113944197073579	0.00354059832170606	0.11457921564579	0.00548864435404539
663	0.363635241985321	-0.337661296129227	19.7989692687988	0.00581331877037883	0.00191722682211548	0.0925013571977615	0.00256657530553639
664	-0.285713404417038	-2.2857072353363	19.9288387298584	0.00776136433705688	-0.00944637414067984	0.049319677054882	-3.08191010844894e-05
665	-0.285713404417038	-0.987009942531586	19.7989692687988	0.0191249661147594	0.00451462110504508	0.0382807515561581	-0.00749832857400179
666	-1.58441066741943	-0.662335574626923	19.6690998077393	-0.00977104809135199	-0.00327756232582033	0.0226963832974434	0.00126787810586393
667	-2.23375940322876	0.311687350273132	19.6690998077393	0.000293855206109583	0.00451462110504508	0.0162028968334198	0.00191722682211548
668	-0.285713404417038	0.311687350273132	19.4742946624756	0.00646266713738441	-0.000680167751852423	0.0106834331527352	-3.08191010844894e-05
669	1.01298391819	-0.337661296129227	19.6041641235352	-0.00782300252467394	-0.00197886489331722	0.0113327819854021	-0.00392691092565656
670	-0.285713404417038	0.311687350273132	19.8639049530029	0.0142548503354192	0.00386527273803949	-0.00977104809135199	-0.00555028254166245
671	1.01298391819	-1.63635849952698	19.7989692687988	-0.00684897974133492	-0.00360223650932312	0.000293855206109583	-0.00944637414067984
672	-1.58441066741943	0.311687350273132	19.5392303466797	-0.0139918150380254	0.00548864435404539	0.00354059832170606	-0.00165419070981443
673	-3.53245663642883	0.311687350273132	19.8639049530029	-0.00814767740666866	0.00711201597005129	-3.08191010844894e-05	-0.00490093370899558
674	0.363635241985321	-0.662335574626923	19.6041641235352	0.00451462110504508	0.00646266713738441	-0.00652430532500148	-0.00425158534198999
675	1.01298391819	-0.662335574626923	19.6690998077393	-0.00457625929266214	0.00646266713738441	-0.00197886489331722	-0.00619963090866804
676	1.66233253479004	-0.987009942531586	20.058708190918	0.00159255252219737	0.00289124972186983	-0.00555028254166245	-0.0120437685400248
677	-1.58441066741943	-0.337661296129227	19.7989692687988	-0.0146411629393697	-0.00555028254166245	0.00126787810586393	-0.0130177913233638
678	-0.935062050819397	-0.0129869729280472	19.5392303466797	-0.00749832857400179	0.000943203864153475	-0.00652430532500148	-0.0100957229733467
679	-0.285713404417038	-0.987009942531586	19.6690998077393	0.0100340843200684	0.00256657530553639	-0.00814767740666866	-0.00392691092565656
680	-1.58441066741943	0.311687350273132	19.7989692687988	0.00256657530553639	0.0022419011220336	-0.0104203969240189	-0.00555028254166245
681	1.01298391819	-0.662335574626923	19.4742946624756	-0.00782300252467394	-0.00132951640989631	-0.00717365415766835	-0.00425158534198999
682	0.363635241985321	0.311687350273132	19.4093608856201	0.00678734155371785	-0.00457625929266214	-0.00392691092565656	-0.00652430532500148
683	0.363635241985321	-0.0129869729280472	19.7340335845947	0.00548864435404539	0.00354059832170606	-0.00912170019000769	0.00418994715437293
684	1.01298391819	-1.96103286743164	19.7340335845947	0.01100810803473	-0.00327756232582033	-0.0156151866540313	-0.00230353930965066
685	1.66233253479004	-0.662335574626923	19.7340335845947	0.00483929552137852	0.00321592413820326	-0.0198359526693821	-0.00360223650932312
686	-3.53245663642883	0.311687350273132	19.7340335845947	-0.00425158534198999	-0.00165419070981443	-0.0529527328908443	-0.00555028254166245
687	-1.58441066741943	0.311687350273132	19.7340335845947	0.00808603875339031	-0.00782300252467394	-0.0623682886362076	0.0022419011220336
688	1.66233253479004	-0.0129869729280472	19.7340335845947	0.00418994715437293	0.00613799272105098	-0.0529527328908443	0.00386527273803949
689	-0.935062050819397	0.636361658573151	19.7340335845947	-0.00295288790948689	0.00386527273803949	-0.0561994761228561	0.00516396993771195
690	1.01298391819	-0.987009942531586	19.8639049530029	0.000618529506027699	0.00191722682211548	-0.0461345724761486	0.000293855206109583
691	1.01298391819	-1.63635849952698	19.6690998077393	-0.00327756232582033	-0.00587495695799589	-0.0279528107494116	-0.0026282137259841
692	1.01298391819	-0.337661296129227	19.5392303466797	-0.0139918150380254	0.00126787810586393	0.0210730116814375	0.00418994715437293
693	-4.83115386962891	0.311687350273132	19.4742946624756	-0.000680167751852423	0.0022419011220336	0.0499690249562263	0.00678734155371785
694	0.363635241985321	-0.662335574626923	19.6690998077393	-0.00555028254166245	0.00548864435404539	0.0502936989068985	0.00321592413820326
695	1.01298391819	-0.337661296129227	19.9288387298584	-0.00425158534198999	0.00418994715437293	0.0457482598721981	-0.00425158534198999
696	0.363635241985321	-0.662335574626923	19.8639049530029	0.012956153601408	-0.0120437685400248	0.0441248863935471	0.00191722682211548
697	0.363635241985321	-1.63635849952698	19.4742946624756	0.00646266713738441	-0.00522560812532902	0.0584105588495731	0.00126787810586393
698	-1.58441066741943	0.636361658573151	19.2145557403564	0.00873538758605719	-0.00132951640989631	0.0382807515561581	0.00159255252219737
699	-0.935062050819397	0.311687350273132	19.4742946624756	0.00483929552137852	0.00354059832170606	-0.0026282137259841	0.000943203864153475
700	-0.285713404417038	-0.987009942531586	19.6690998077393	0.00191722682211548	0.00483929552137852	-0.0133424662053585	0.00354059832170606
701	-0.935062050819397	0.311687350273132	19.8639049530029	0.00646266713738441	-0.00197886489331722	-0.0341216214001179	0.00451462110504508
702	1.01298391819	-0.662335574626923	19.6690998077393	0.0155535480007529	-3.08191010844894e-05	-0.0399657599627972	0.0155535480007529
703	1.01298391819	-0.337661296129227	19.4742946624756	0.00938473641872406	-0.00165419070981443	-0.0311995539814234	0.00938473641872406
704	1.01298391819	-1.3116842508316	19.6690998077393	0.0145795252174139	0.00191722682211548	-0.0146411629393697	0.00418994715437293
705	1.01298391819	-0.662335574626923	19.7989692687988	0.00418994715437293	0.00743668992072344	-0.0117190945893526	0.0100340843200684
706	-2.23375940322876	-0.0129869729280472	19.9288387298584	-0.00392691092565656	0.00776136433705688	0.0230210572481155	0.00970941036939621
707	-0.935062050819397	0.636361658573151	19.9937744140625	-0.00425158534198999	0.0100340843200684	0.0376313999295235	0.0116574559360743
708	1.66233253479004	-0.337661296129227	19.7340335845947	0.00354059832170606	0.0123068047687411	0.0356833562254906	0.0149041991680861
709	-0.285713404417038	0.311687350273132	19.1496200561523	0.0103587592020631	0.00386527273803949	-0.0347709693014622	-0.0026282137259841
710	1.01298391819	-1.3116842508316	19.2794895172119	-0.0188619289547205	-3.08191010844894e-05	-0.039641086012125	-0.0026282137259841
711	-0.935062050819397	-0.662335574626923	19.4742946624756	0.00354059832170606	-0.00132951640989631	-0.0552254542708397	0.00126787810586393
712	-0.285713404417038	-0.337661296129227	19.8639049530029	0.00159255252219737	-3.08191010844894e-05	-0.0480826161801815	-3.08191010844894e-05
713	-2.88310790061951	0.636361658573151	19.7340335845947	-0.0123684434220195	0.00289124972186983	-0.0367190167307854	0.0022419011220336
714	-0.935062050819397	0.636361658573151	19.4093608856201	0.0106834331527352	0.00386527273803949	-0.023407369852066	0.00289124972186983
715	-1.58441066741943	0.961035966873169	19.0846862792969	0.00646266713738441	0.00678734155371785	0.0162028968334198	-0.0026282137259841
716	-2.23375940322876	0.636361658573151	19.2794895172119	-0.0026282137259841	0.00126787810586393	0.0558131635189056	0.0022419011220336
717	-0.285713404417038	-0.662335574626923	19.344425201416	-0.00814767740666866	-0.00814767740666866	0.0496443510055542	0.00191722682211548
718	0.363635241985321	-0.0129869729280472	19.4093608856201	0.0022419011220336	-0.00490093370899558	0.0353586822748184	0.00776136433705688
719	-2.23375940322876	-0.662335574626923	20.1236438751221	-0.0120437685400248	-0.00977104809135199	0.0252937767654657	0.00613799272105098
720	0.363635241985321	0.311687350273132	19.4742946624756	0.0022419011220336	-0.00684897974133492	0.012956153601408	-0.0026282137259841
721	0.363635241985321	-0.337661296129227	19.2794895172119	-0.00879702530801296	-0.00132951640989631	0.0210730116814375	-0.0026282137259841
722	1.66233253479004	-0.662335574626923	19.344425201416	-0.00782300252467394	-0.0136671401560307	0.0327612869441509	0.00418994715437293
723	0.363635241985321	-0.337661296129227	19.2145557403564	0.00646266713738441	-0.00457625929266214	0.0343846566975117	0.000618529506027699
724	-0.935062050819397	0.311687350273132	19.344425201416	0.0168522447347641	-0.00392691092565656	0.0126314787194133	0.00321592413820326
725	-2.23375940322876	-0.0129869729280472	19.6041641235352	-0.0146411629393697	-0.00977104809135199	0.0022419011220336	0.00451462110504508
726	-1.58441066741943	0.636361658573151	19.7340335845947	-0.00944637414067984	-0.0195112787187099	-0.00360223650932312	0.00873538758605719
727	0.363635241985321	-0.0129869729280472	19.344425201416	-0.00879702530801296	-0.00457625929266214	0.00678734155371785	0.00191722682211548
728	-0.935062050819397	0.311687350273132	19.0846862792969	0.00354059832170606	-0.0104203969240189	-0.000680167751852423	0.00873538758605719
729	0.363635241985321	-0.337661296129227	19.2794895172119	-0.000680167751852423	-0.00490093370899558	-0.00457625929266214	0.00841071270406246
730	1.01298391819	-1.3116842508316	19.9937744140625	-0.00360223650932312	-0.0120437685400248	-0.00912170019000769	-0.00295288790948689
731	-0.935062050819397	0.311687350273132	19.4093608856201	0.0103587592020631	0.00418994715437293	-0.0286021586507559	0.000293855206109583
732	-2.23375940322876	-0.662335574626923	19.9288387298584	-0.0136671401560307	-0.00490093370899558	-0.0204853005707264	0.00678734155371785
733	-0.285713404417038	0.311687350273132	19.344425201416	-0.00425158534198999	-0.00230353930965066	-0.0217839982360601	0.000293855206109583
734	-0.935062050819397	0.636361658573151	19.2145557403564	0.000293855206109583	0.00906006153672934	-0.0175632312893867	0.00516396993771195
735	-0.285713404417038	0.636361658573151	19.1496200561523	-0.00295288790948689	0.00386527273803949	-0.0126931173726916	-0.00587495695799589
736	-0.935062050819397	0.636361658573151	19.4093608856201	-0.000355493422830477	0.00386527273803949	0.00581331877037883	-0.00230353930965066
737	-0.285713404417038	-0.337661296129227	19.7340335845947	-0.00392691092565656	-0.00457625929266214	0.0132808275520802	0.00776136433705688
738	1.01298391819	-0.337661296129227	19.9288387298584	-0.00165419070981443	0.00678734155371785	0.0288651939481497	0.00808603875339031
739	-1.58441066741943	-0.662335574626923	19.6690998077393	-0.00847235135734081	0.00970941036939621	0.00613799272105098	0.00711201597005129
740	-1.58441066741943	0.636361658573151	19.2145557403564	-0.00425158534198999	0.0116574559360743	-0.0263294391334057	-0.00327756232582033
741	-0.935062050819397	0.636361658573151	19.0197505950928	0.0236704051494598	0.00808603875339031	-0.0376930385828018	-0.00425158534198999
742	-0.285713404417038	-0.987009942531586	19.5392303466797	-0.0117190945893526	0.00451462110504508	-0.0250307414680719	0.00386527273803949
743	1.66233253479004	-2.2857072353363	19.6041641235352	0.01100810803473	-0.00490093370899558	-0.0328229255974293	0.0236704051494598
744	1.01298391819	-0.662335574626923	19.7989692687988	-0.00165419070981443	0.00841071270406246	-0.00587495695799589	0.00386527273803949
745	-1.58441066741943	-0.662335574626923	19.6690998077393	-0.0117190945893526	0.0106834331527352	0.00483929552137852	0.0103587592020631
746	1.01298391819	-0.662335574626923	19.7340335845947	-0.00847235135734081	0.00841071270406246	0.0399041213095188	0.00613799272105098
747	-0.285713404417038	0.636361658573151	19.4093608856201	-0.0159398596733809	-0.000355493422830477	0.0470469556748867	0.000943203864153475
748	0.363635241985321	-0.662335574626923	19.1496200561523	-0.00977104809135199	-0.000355493422830477	0.00126787810586393	0.00548864435404539
749	1.01298391819	-0.662335574626923	19.6041641235352	0.00418994715437293	-0.00132951640989631	-0.0276281367987394	-0.00100484199356288
750	-0.935062050819397	-0.662335574626923	19.7989692687988	0.020423661917448	-0.00619963090866804	-0.0169138833880424	-0.00879702530801296
751	-1.58441066741943	0.636361658573151	19.6690998077393	-0.00944637414067984	0.0022419011220336	-0.0159398596733809	0.00191722682211548
752	-1.58441066741943	-0.662335574626923	19.5392303466797	-0.0130177913233638	-0.00490093370899558	-0.0169138833880424	0.00548864435404539
753	1.01298391819	0.311687350273132	19.2145557403564	-0.00782300252467394	0.00743668992072344	-0.0250307414680719	0.000618529506027699
754	-0.285713404417038	0.311687350273132	18.3704013824463	0.00938473641872406	0.0142548503354192	-0.0159398596733809	0.00126787810586393
755	0.363635241985321	0.636361658573151	19.4093608856201	0.00386527273803949	0.00354059832170606	-0.00587495695799589	-0.0126931173726916
756	-0.285713404417038	-0.0129869729280472	19.6041641235352	0.00613799272105098	-0.00197886489331722	0.0142548503354192	-0.00425158534198999
757	-1.58441066741943	-0.0129869729280472	19.6690998077393	0.0220470335334539	-0.00717365415766835	0.0308132413774729	0.00386527273803949
758	-0.935062050819397	0.311687350273132	19.2145557403564	-0.0126931173726916	-0.00360223650932312	0.0178262684494257	-3.08191010844894e-05
759	-1.58441066741943	-0.662335574626923	19.5392303466797	-0.00100484199356288	-0.00425158534198999	-0.00522560812532902	-0.00879702530801296
760	-0.935062050819397	-0.662335574626923	19.5392303466797	0.00678734155371785	0.00126787810586393	-0.0266541130840778	-0.00490093370899558
761	0.363635241985321	-0.662335574626923	19.1496200561523	-0.00230353930965066	-0.00197886489331722	-0.0604202412068844	-0.00782300252467394
762	-0.935062050819397	-0.0129869729280472	19.7340335845947	0.00743668992072344	-0.0243813935667276	-0.0539267547428608	0.00711201597005129
763	0.363635241985321	-2.2857072353363	19.9937744140625	-0.00684897974133492	-0.0146411629393697	-0.0594462193548679	-0.00197886489331722
764	0.363635241985321	-0.0129869729280472	19.6690998077393	-0.00717365415766835	0.00256657530553639	-0.0623682886362076	0.00126787810586393
765	-2.88310790061951	0.636361658573151	19.4093608856201	0.0171769186854362	0.00386527273803949	-0.0363943427801132	-0.00879702530801296
766	-2.88310790061951	0.311687350273132	19.6041641235352	-0.00230353930965066	0.00581331877037883	-0.00165419070981443	0.00126787810586393
767	-0.285713404417038	-0.337661296129227	19.4093608856201	0.0123068047687411	-0.00100484199356288	0.0584105588495731	-0.0026282137259841
768	-0.935062050819397	0.311687350273132	19.2794895172119	-0.00197886489331722	0.00516396993771195	0.0684754624962807	-0.00230353930965066
769	0.363635241985321	-0.662335574626923	19.6690998077393	0.00418994715437293	0.00906006153672934	0.0769169926643372	-0.0026282137259841
770	0.363635241985321	-1.63635849952698	18.8249454498291	0.00776136433705688	-0.00197886489331722	0.060358602553606	-0.00100484199356288
771	-1.58441066741943	0.311687350273132	19.2145557403564	-0.00619963090866804	-0.00197886489331722	0.0399041213095188	-0.00230353930965066
772	-2.23375940322876	-0.337661296129227	19.6041641235352	0.00159255252219737	0.000618529506027699	0.0220470335334539	0.00808603875339031
773	1.01298391819	-0.337661296129227	19.4742946624756	-0.00327756232582033	0.0022419011220336	0.0145795252174139	-0.00814767740666866
774	1.01298391819	-0.337661296129227	19.4742946624756	0.00321592413820326	0.00938473641872406	0.00418994715437293	-0.00295288790948689
775	1.66233253479004	-0.337661296129227	20.2535133361816	-0.00944637414067984	0.00354059832170606	0.00256657530553639	-0.00522560812532902
776	1.01298391819	-1.63635849952698	19.6690998077393	-0.00555028254166245	-0.00944637414067984	-0.00717365415766835	-0.00392691092565656
777	0.363635241985321	-0.987009942531586	19.5392303466797	-0.00327756232582033	-0.000680167751852423	0.000293855206109583	-0.00717365415766835
778	-2.23375940322876	0.311687350273132	19.344425201416	0.00483929552137852	0.000943203864153475	-0.00977104809135199	0.00159255252219737
779	-1.58441066741943	-0.0129869729280472	19.5392303466797	-0.00814767740666866	0.00873538758605719	-0.00652430532500148	-0.00555028254166245
780	0.363635241985321	-0.337661296129227	19.4742946624756	0.0149041991680861	0.00548864435404539	-0.00944637414067984	-0.0120437685400248
781	2.31168103218079	-0.662335574626923	19.5392303466797	0.00289124972186983	-0.00295288790948689	-0.00847235135734081	-0.00944637414067984
782	0.363635241985321	-0.0129869729280472	19.4093608856201	0.00581331877037883	-0.0026282137259841	-0.00392691092565656	-0.00684897974133492
783	-0.935062050819397	-0.987009942531586	19.2794895172119	0.00841071270406246	-0.00717365415766835	-0.00360223650932312	-0.00555028254166245
784	-0.285713404417038	0.311687350273132	19.2794895172119	0.000293855206109583	0.0142548503354192	0.0103587592020631	-0.00555028254166245
785	-2.88310790061951	0.311687350273132	19.344425201416	-0.0201606266200542	0.00451462110504508	0.00289124972186983	-0.00425158534198999
786	-0.935062050819397	-0.0129869729280472	19.4093608856201	0.0155535480007529	-0.000680167751852423	0.000943203864153475	-0.0126931173726916
787	-0.285713404417038	-0.0129869729280472	19.344425201416	0.00289124972186983	-0.00490093370899558	-0.00522560812532902	0.00386527273803949
788	0.363635241985321	-0.337661296129227	19.9937744140625	0.00646266713738441	0.00126787810586393	-0.00814767740666866	-0.0100957229733467
789	-0.285713404417038	-0.662335574626923	19.4093608856201	-0.00392691092565656	0.00451462110504508	-0.0243813935667276	-0.00782300252467394
790	-0.935062050819397	-0.662335574626923	19.344425201416	0.0207483377307653	-0.00295288790948689	-0.0500306636095047	-0.00652430532500148
791	-0.285713404417038	-0.337661296129227	19.344425201416	0.0142548503354192	-0.00197886489331722	-0.0376930385828018	-0.00782300252467394
792	-3.53245663642883	0.636361658573151	19.4742946624756	-0.0104203969240189	0.00126787810586393	-0.0393164120614529	0.00256657530553639
793	0.363635241985321	-0.337661296129227	19.7340335845947	0.00841071270406246	0.00191722682211548	-0.0412644557654858	-0.00165419070981443
794	0.363635241985321	-0.662335574626923	19.6041641235352	-0.00230353930965066	0.00289124972186983	-0.0510046854615211	-0.000355493422830477
795	1.01298391819	-0.987009942531586	19.5392303466797	0.00289124972186983	0.000293855206109583	-0.0221086721867323	-0.0100957229733467
796	-0.285713404417038	-1.96103286743164	19.6690998077393	0.0191249661147594	-0.00522560812532902	0.011982130818069	-0.00619963090866804
797	-0.935062050819397	0.311687350273132	19.1496200561523	0.0116574559360743	-0.00197886489331722	0.029189869761467	-0.00490093370899558
798	-1.58441066741943	-0.337661296129227	19.4093608856201	-0.0211346503347158	-0.00327756232582033	0.00970941036939621	0.00321592413820326
799	-1.58441066741943	-0.662335574626923	19.6690998077393	0.0188002903014421	0.00646266713738441	0.0376313999295235	-0.000680167751852423
800	1.01298391819	-0.337661296129227	19.8639049530029	-0.00587495695799589	0.000293855206109583	0.0405534692108631	-0.00652430532500148
801	-0.935062050819397	0.311687350273132	19.1496200561523	-0.0143164889886975	-0.00100484199356288	0.0386054255068302	-3.08191010844894e-05
802	1.66233253479004	-0.987009942531586	18.6950759887695	-0.00100484199356288	-0.00392691092565656	0.0226963832974434	0.00159255252219737
803	1.01298391819	-1.96103286743164	18.56520652771	0.01100810803473	-0.00490093370899558	0.0233457311987877	-0.00457625929266214
804	-0.285713404417038	0.311687350273132	19.4093608856201	0.00256657530553639	0.0022419011220336	0.00516396993771195	0.00126787810586393
805	-3.53245663642883	0.311687350273132	19.2794895172119	-0.00327756232582033	0.000618529506027699	-0.000355493422830477	-0.00132951640989631
806	-1.58441066741943	0.961035966873169	19.6690998077393	0.0162028968334198	0.00581331877037883	0.00711201597005129	-0.00684897974133492
807	0.363635241985321	-0.337661296129227	19.4742946624756	-0.00619963090866804	0.00159255252219737	0.00256657530553639	0.00191722682211548
808	0.363635241985321	-0.662335574626923	19.4742946624756	0.01847561635077	0.00321592413820326	0.0106834331527352	-0.00457625929266214
809	-0.935062050819397	-0.0129869729280472	19.2794895172119	-0.00457625929266214	0.00581331877037883	-0.00132951640989631	-0.00165419070981443
810	-0.285713404417038	-0.987009942531586	19.2794895172119	0.00354059832170606	0.00191722682211548	-0.00555028254166245	-0.00295288790948689
811	1.01298391819	-0.662335574626923	19.6041641235352	0.00548864435404539	-0.00100484199356288	-0.00425158534198999	-0.00490093370899558
812	-2.88310790061951	0.311687350273132	19.6690998077393	0.00451462110504508	0.00256657530553639	-0.000355493422830477	0.0136055024340749
813	-0.285713404417038	0.311687350273132	18.5002727508545	0.00938473641872406	-3.08191010844894e-05	-0.0195112787187099	0.00126787810586393
814	-0.285713404417038	1.28571033477783	18.9548168182373	0.000618529506027699	0.00289124972186983	-0.0198359526693821	-0.00457625929266214
815	-0.285713404417038	0.636361658573151	19.344425201416	0.0113327819854021	0.00321592413820326	-0.0260047651827335	-0.0110697457566857
816	0.363635241985321	-0.987009942531586	19.2794895172119	0.0200989879667759	-0.00749832857400179	-0.0331475995481014	-0.00684897974133492
817	0.363635241985321	-0.0129869729280472	19.344425201416	-0.0123684434220195	-0.00165419070981443	-0.0188619289547205	0.00386527273803949
818	-1.58441066741943	-0.662335574626923	19.8639049530029	0.0145795252174139	-0.00132951640989631	-0.0149658378213644	0.00191722682211548
819	-2.23375940322876	0.311687350273132	18.8249454498291	-0.00425158534198999	0.000293855206109583	0.00289124972186983	-0.00165419070981443
820	-1.58441066741943	0.636361658573151	19.5392303466797	0.000618529506027699	-0.00132951640989631	0.0126314787194133	-0.00457625929266214
821	-0.935062050819397	0.636361658573151	19.0846862792969	-0.0100957229733467	-0.00132951640989631	0.00743668992072344	-0.00100484199356288
822	0.363635241985321	-0.662335574626923	19.5392303466797	0.0132808275520802	-0.00197886489331722	0.0191249661147594	0.00646266713738441
823	1.01298391819	-1.63635849952698	19.5392303466797	0.000293855206109583	-0.0143164889886975	0.0175015944987535	0.00483929552137852
824	-0.935062050819397	-0.662335574626923	19.6041641235352	0.0194496400654316	0.00581331877037883	-0.00132951640989631	0.00711201597005129
825	-0.935062050819397	-0.987009942531586	19.6690998077393	-0.00977104809135199	-0.000355493422830477	-0.00100484199356288	-0.00295288790948689
826	0.363635241985321	-0.337661296129227	19.4742946624756	-0.00327756232582033	0.00159255252219737	-0.00100484199356288	0.000618529506027699
827	0.363635241985321	-0.662335574626923	19.2794895172119	-0.00522560812532902	-0.00392691092565656	-0.00684897974133492	0.00906006153672934
828	-0.935062050819397	-0.0129869729280472	19.4093608856201	-0.00230353930965066	0.00743668992072344	-0.000355493422830477	0.00970941036939621
829	-0.285713404417038	0.311687350273132	19.4742946624756	-0.00490093370899558	-0.00555028254166245	-0.00100484199356288	0.00191722682211548
830	0.363635241985321	-1.3116842508316	19.7340335845947	0.00191722682211548	0.000618529506027699	-0.0117190945893526	0.00678734155371785
831	-2.23375940322876	-0.0129869729280472	19.7340335845947	0.00483929552137852	-0.0026282137259841	-0.00847235135734081	-3.08191010844894e-05
832	-1.58441066741943	-0.337661296129227	19.6690998077393	-0.0123684434220195	-0.00652430532500148	-0.00684897974133492	0.0106834331527352
833	1.01298391819	-0.662335574626923	19.344425201416	0.000293855206109583	0.00289124972186983	-0.0169138833880424	0.00386527273803949
834	0.363635241985321	0.311687350273132	19.0197505950928	0.0165275707840919	0.0113327819854021	-0.0172385573387146	0.00451462110504508
835	-0.285713404417038	0.311687350273132	18.56520652771	0.00418994715437293	0.013930176384747	-0.0185372550040483	-0.00165419070981443
836	0.363635241985321	-1.96103286743164	18.8249454498291	0.0103587592020631	-0.00587495695799589	-0.00749832857400179	0.00418994715437293
837	-0.285713404417038	-0.662335574626923	19.0197505950928	-0.0110697457566857	0.00354059832170606	0.000618529506027699	0.00159255252219737
838	-3.53245663642883	0.311687350273132	19.4742946624756	-0.00392691092565656	0.00418994715437293	-0.0123684434220195	0.00938473641872406
839	1.01298391819	-0.337661296129227	19.4742946624756	-3.08191010844894e-05	0.0126314787194133	-0.00879702530801296	0.00159255252219737
840	-1.58441066741943	0.311687350273132	19.1496200561523	-0.00490093370899558	0.0132808275520802	-0.0130177913233638	0.00354059832170606
841	0.363635241985321	-0.0129869729280472	19.2794895172119	0.00776136433705688	0.0106834331527352	-0.0182125810533762	0.00354059832170606
842	-0.285713404417038	-0.0129869729280472	19.6041641235352	-0.00197886489331722	0.000943203864153475	-0.0247060675173998	0.00289124972186983
843	-0.935062050819397	-0.662335574626923	19.8639049530029	-0.00717365415766835	0.00776136433705688	-0.0201606266200542	-0.00100484199356288
844	0.363635241985321	-0.987009942531586	19.6690998077393	0.00841071270406246	0.0126314787194133	-0.038017712533474	0.00581331877037883
845	-1.58441066741943	-0.662335574626923	19.5392303466797	0.00354059832170606	0.00321592413820326	-0.072757862508297	0.000943203864153475
846	0.363635241985321	-0.337661296129227	19.4093608856201	0.00321592413820326	0.00646266713738441	-0.0750305876135826	-0.00392691092565656
847	-1.58441066741943	-0.662335574626923	18.6301422119141	-0.0113944197073579	0.00711201597005129	-0.111069433391094	0.0226963832974434
848	-0.285713404417038	0.311687350273132	19.4742946624756	0.00808603875339031	0.0168522447347641	-0.121783688664436	0.000618529506027699
849	1.66233253479004	-1.63635849952698	19.7340335845947	0.0175015944987535	0.00548864435404539	-0.085420161485672	0.000943203864153475
850	0.363635241985321	-0.987009942531586	19.7989692687988	-0.000680167751852423	0.0213976856321096	-0.0386670641601086	0.00256657530553639
851	-2.88310790061951	0.311687350273132	18.56520652771	-0.00230353930965066	0.00841071270406246	0.0593845807015896	-0.00522560812532902
852	-0.935062050819397	-0.337661296129227	19.344425201416	-0.00457625929266214	0.0106834331527352	0.126916840672493	0.00678734155371785
853	0.363635241985321	-0.662335574626923	19.4742946624756	0.0162028968334198	0.00159255252219737	0.165553078055382	0.00354059832170606
854	0.363635241985321	-0.987009942531586	19.6690998077393	-0.00847235135734081	-0.000355493422830477	0.157111540436745	0.00548864435404539
855	-0.285713404417038	-0.662335574626923	19.7340335845947	0.00841071270406246	-0.017887907102704	0.0700988322496414	-0.0126931173726916
856	0.363635241985321	-1.96103286743164	20.058708190918	0.00159255252219737	-0.00717365415766835	0.0512677207589149	-0.000355493422830477
857	0.363635241985321	-0.0129869729280472	19.4742946624756	-0.0230826959013939	-0.0159398596733809	0.025618452578783	0.00873538758605719
858	-4.18180513381958	0.961035966873169	19.344425201416	-0.000355493422830477	-0.0191866029053926	0.0217223595827818	0.0116574559360743
859	1.66233253479004	-0.662335574626923	19.4742946624756	0.00126787810586393	0.00613799272105098	0.0136055024340749	0.000293855206109583
860	-0.935062050819397	0.636361658573151	19.1496200561523	-0.0120437685400248	-0.00360223650932312	0.000943203864153475	-0.00100484199356288
861	1.01298391819	-0.0129869729280472	19.6041641235352	0.00646266713738441	-0.00490093370899558	0.000293855206109583	-0.00782300252467394
862	-0.935062050819397	-0.0129869729280472	19.7340335845947	-0.00619963090866804	-0.0100957229733467	0.0136055024340749	0.00776136433705688
863	-1.58441066741943	-0.662335574626923	19.2794895172119	0.0116574559360743	-0.00360223650932312	0.00841071270406246	0.00289124972186983
864	-0.285713404417038	-0.662335574626923	19.4093608856201	-0.000680167751852423	0.00451462110504508	0.0022419011220336	0.00191722682211548
865	-1.58441066741943	-0.662335574626923	18.8249454498291	0.000618529506027699	0.00289124972186983	-0.00425158534198999	0.00159255252219737
866	-0.285713404417038	-0.662335574626923	18.8898811340332	-0.00132951640989631	-0.00814767740666866	0.00581331877037883	-0.00100484199356288
867	-0.285713404417038	0.636361658573151	19.2145557403564	-0.0188619289547205	0.00126787810586393	-0.00197886489331722	0.00841071270406246
868	-0.935062050819397	0.961035966873169	19.6690998077393	-0.00327756232582033	-0.00165419070981443	-0.00879702530801296	-0.000355493422830477
869	1.01298391819	-0.987009942531586	19.4742946624756	0.0217223595827818	0.00516396993771195	-0.00684897974133492	0.000943203864153475
870	-2.23375940322876	-0.0129869729280472	19.344425201416	0.00321592413820326	-0.000680167751852423	-0.0195112787187099	-0.00619963090866804
871	0.363635241985321	-0.337661296129227	19.4742946624756	0.00646266713738441	0.00483929552137852	-0.0422384813427925	-0.00392691092565656
872	-3.53245663642883	0.311687350273132	19.2794895172119	-0.0026282137259841	-0.000355493422830477	-0.0256800893694162	0.00159255252219737
873	-0.285713404417038	0.636361658573151	19.344425201416	0.000618529506027699	0.00418994715437293	-0.02697878703475	0.00191722682211548
874	0.363635241985321	0.311687350273132	19.7989692687988	-0.00814767740666866	0.0113327819854021	-0.0224333461374044	-0.00490093370899558
875	-0.935062050819397	0.636361658573151	19.2794895172119	0.012956153601408	0.00743668992072344	-0.0237320438027382	-0.00684897974133492
876	-0.285713404417038	-0.337661296129227	19.2145557403564	-0.0117190945893526	0.00159255252219737	-0.00814767740666866	-0.0113944197073579
877	1.01298391819	-0.0129869729280472	19.2794895172119	-3.08191010844894e-05	0.00743668992072344	0.0213976856321096	0.00289124972186983
878	-0.935062050819397	-0.337661296129227	19.6041641235352	-0.00295288790948689	0.00126787810586393	0.0295145437121391	-0.00425158534198999
879	-2.23375940322876	0.961035966873169	19.4093608856201	-0.00197886489331722	0.00289124972186983	0.0168522447347641	0.000618529506027699
880	1.01298391819	-0.337661296129227	19.7989692687988	0.000293855206109583	0.00191722682211548	-0.00717365415766835	-0.0104203969240189
881	0.363635241985321	-0.0129869729280472	18.6301422119141	-0.00555028254166245	0.000293855206109583	0.00516396993771195	-0.0126931173726916
882	1.01298391819	-0.662335574626923	19.6041641235352	-0.0026282137259841	-0.00132951640989631	0.00613799272105098	0.000618529506027699
883	-0.935062050819397	-0.662335574626923	18.3054676055908	-0.00327756232582033	-0.00912170019000769	-0.00782300252467394	0.0022419011220336
884	-1.58441066741943	0.636361658573151	18.56520652771	0.00321592413820326	0.0116574559360743	-0.00132951640989631	-0.00392691092565656
885	-3.53245663642883	-0.0129869729280472	18.9548168182373	0.0123068047687411	0.00678734155371785	-0.0130177913233638	0.00126787810586393
886	0.363635241985321	0.311687350273132	19.1496200561523	-0.00165419070981443	-0.00230353930965066	-0.00977104809135199	-3.08191010844894e-05
887	-0.935062050819397	0.636361658573151	19.2145557403564	-0.0100957229733467	0.00386527273803949	0.01100810803473	-0.00165419070981443
888	-0.285713404417038	0.636361658573151	19.1496200561523	0.00321592413820326	0.000618529506027699	-0.00490093370899558	0.00483929552137852
889	1.66233253479004	-0.987009942531586	19.6041641235352	0.00159255252219737	0.00646266713738441	0.000293855206109583	0.00711201597005129
890	-0.935062050819397	-0.0129869729280472	19.2794895172119	0.000293855206109583	0.00289124972186983	-0.00912170019000769	0.00386527273803949
891	-0.285713404417038	-0.662335574626923	19.7989692687988	-0.00944637414067984	0.00646266713738441	-0.0224333461374044	-0.00522560812532902
892	-1.58441066741943	-0.0129869729280472	19.5392303466797	-0.0191866029053926	-0.00197886489331722	-0.0146411629393697	0.0022419011220336
893	-0.935062050819397	0.961035966873169	19.6041641235352	-0.00555028254166245	0.0149041991680861	-0.0123684434220195	0.00808603875339031
894	-0.935062050819397	0.636361658573151	19.0846862792969	0.0171769186854362	0.012956153601408	-0.0406151078641415	-0.00100484199356288
895	-0.285713404417038	-0.0129869729280472	19.1496200561523	-0.00847235135734081	0.00678734155371785	-0.0766539573669434	-0.00490093370899558
896	1.01298391819	-1.3116842508316	19.344425201416	-0.00327756232582033	-0.0120437685400248	-0.0802253782749176	0.000618529506027699
897	1.01298391819	-1.3116842508316	19.0197505950928	0.00483929552137852	-0.00132951640989631	-0.048407293856144	0.00451462110504508
898	-3.53245663642883	0.636361658573151	18.6950759887695	-0.0107450718060136	0.00678734155371785	-0.0201606266200542	0.00938473641872406
899	-2.23375940322876	0.311687350273132	18.8249454498291	0.0158782228827477	0.00581331877037883	-0.0126931173726916	0.00451462110504508
900	0.363635241985321	-0.987009942531586	19.4742946624756	0.00516396993771195	0.00126787810586393	0.0188002903014421	-0.00197886489331722
901	-0.935062050819397	0.311687350273132	19.1496200561523	0.00906006153672934	0.00613799272105098	0.0834104791283607	-0.00490093370899558
902	1.01298391819	-0.0129869729280472	18.8249454498291	-0.00197886489331722	0.00256657530553639	0.0853585228323936	0.00483929552137852
903	-0.285713404417038	-0.987009942531586	18.6301422119141	0.0220470335334539	-0.0126931173726916	0.0467222817242146	0.00743668992072344
904	-0.285713404417038	0.311687350273132	18.6950759887695	-0.00327756232582033	0.00321592413820326	0.0171769186854362	0.00321592413820326
905	-3.53245663642883	0.961035966873169	18.9548168182373	-0.00360223650932312	0.00711201597005129	-0.00619963090866804	-0.000355493422830477
906	-0.935062050819397	0.636361658573151	18.56520652771	-0.00587495695799589	0.000618529506027699	-0.0156151866540313	-0.00132951640989631
907	-0.935062050819397	0.961035966873169	18.3054676055908	0.00191722682211548	-0.00522560812532902	0.000618529506027699	0.000293855206109583
908	-0.935062050819397	-0.337661296129227	19.1496200561523	0.000618529506027699	-0.00782300252467394	-0.0104203969240189	0.00483929552137852
909	0.363635241985321	-1.3116842508316	19.6041641235352	0.011982130818069	-0.000355493422830477	-0.00912170019000769	-0.00392691092565656
910	-0.935062050819397	-0.662335574626923	19.4093608856201	0.0155535480007529	-0.00295288790948689	0.00126787810586393	-0.0107450718060136
911	-0.285713404417038	-0.0129869729280472	19.8639049530029	0.00126787810586393	-0.0100957229733467	0.0188002903014421	-0.00425158534198999
912	-1.58441066741943	-0.337661296129227	19.6041641235352	-0.017887907102704	-0.00619963090866804	0.0252937767654657	0.00354059832170606
913	-0.935062050819397	0.636361658573151	18.3054676055908	-0.00360223650932312	-0.0110697457566857	0.0236704051494598	-0.00327756232582033
914	-1.58441066741943	0.961035966873169	18.4353370666504	0.0136055024340749	0.000943203864153475	0.01100810803473	-0.000680167751852423
915	0.363635241985321	0.636361658573151	19.2794895172119	-0.00165419070981443	-0.00457625929266214	-0.00132951640989631	-0.00392691092565656
916	0.363635241985321	-0.337661296129227	18.8249454498291	-0.00100484199356288	-0.00814767740666866	0.00776136433705688	-0.00555028254166245
917	0.363635241985321	-1.3116842508316	19.0846862792969	-0.00165419070981443	-0.00847235135734081	0.00841071270406246	0.00126787810586393
918	-0.935062050819397	0.636361658573151	18.56520652771	-0.0136671401560307	-0.00230353930965066	-0.00360223650932312	0.00191722682211548
919	-1.58441066741943	0.311687350273132	18.6301422119141	0.0191249661147594	-0.00165419070981443	-0.0165892094373703	0.000618529506027699
920	0.363635241985321	-0.662335574626923	19.5392303466797	0.000943203864153475	0.00483929552137852	-0.00717365415766835	0.000943203864153475
921	-0.285713404417038	0.636361658573151	19.1496200561523	0.0106834331527352	0.00386527273803949	-0.0146411629393697	0.000618529506027699
922	0.363635241985321	-0.0129869729280472	19.6041641235352	0.0142548503354192	-0.00555028254166245	-0.000680167751852423	0.00516396993771195
923	1.01298391819	-1.96103286743164	19.6041641235352	-0.0152905117720366	-0.00749832857400179	-0.00652430532500148	0.00386527273803949
924	-0.285713404417038	0.311687350273132	19.5392303466797	-3.08191010844894e-05	-0.00295288790948689	-0.0126931173726916	-0.00619963090866804
925	-2.23375940322876	0.636361658573151	19.2794895172119	-0.0169138833880424	0.0103587592020631	-0.00360223650932312	-3.08191010844894e-05
926	-2.23375940322876	0.311687350273132	19.1496200561523	-0.0113944197073579	-0.00327756232582033	0.01847561635077	-0.000680167751852423
927	0.363635241985321	0.636361658573151	19.344425201416	-0.00619963090866804	-0.00814767740666866	0.0155535480007529	0.00548864435404539
928	1.01298391819	-0.0129869729280472	18.56520652771	0.0113327819854021	-0.00717365415766835	-0.00652430532500148	-0.00684897974133492
929	-0.935062050819397	0.311687350273132	19.0846862792969	-0.00327756232582033	-0.000680167751852423	-0.0350956469774246	-0.00522560812532902
930	-0.285713404417038	-1.3116842508316	18.8898811340332	0.000943203864153475	-0.00814767740666866	-0.0526280589401722	-0.00814767740666866
931	-0.285713404417038	0.961035966873169	18.5002727508545	-0.00392691092565656	0.00159255252219737	-0.0399657599627972	-0.00555028254166245
932	-1.58441066741943	-0.0129869729280472	19.6041641235352	-0.0104203969240189	0.00548864435404539	-0.032173577696085	-0.00425158534198999
933	1.66233253479004	-0.662335574626923	19.4093608856201	0.0022419011220336	0.00321592413820326	-0.0324982516467571	0.00256657530553639
934	0.363635241985321	-0.0129869729280472	19.2145557403564	-0.000680167751852423	0.00321592413820326	-0.0315242260694504	-0.00879702530801296
935	1.01298391819	-0.337661296129227	19.7989692687988	-0.00360223650932312	0.00386527273803949	-0.0253554154187441	-0.0100957229733467
936	1.66233253479004	-0.987009942531586	19.7989692687988	0.00516396993771195	0.00126787810586393	0.0450989119708538	-0.00295288790948689
937	-0.935062050819397	-0.662335574626923	19.5392303466797	-0.00555028254166245	-0.00295288790948689	0.0457482598721981	0.00451462110504508
938	-0.935062050819397	0.636361658573151	18.56520652771	-0.0130177913233638	-0.00100484199356288	0.00548864435404539	0.00354059832170606
939	-0.935062050819397	-0.987009942531586	18.6950759887695	-0.00457625929266214	0.00711201597005129	-0.00132951640989631	0.0022419011220336
940	-0.935062050819397	0.636361658573151	18.8249454498291	0.00678734155371785	0.0116574559360743	-0.000680167751852423	-0.000680167751852423
941	-1.58441066741943	0.311687350273132	19.2794895172119	-0.00100484199356288	0.00970941036939621	0.0123068047687411	-0.00619963090866804
942	1.01298391819	-0.662335574626923	19.1496200561523	0.00938473641872406	0.00159255252219737	0.0262678004801273	0.00289124972186983
943	0.363635241985321	-1.3116842508316	18.5002727508545	0.00906006153672934	0.00256657530553639	0.0168522447347641	0.00159255252219737
944	-0.935062050819397	-0.337661296129227	18.5002727508545	0.0181509424000978	-0.0026282137259841	0.00548864435404539	-0.00425158534198999
945	-0.935062050819397	0.311687350273132	18.56520652771	-0.000355493422830477	0.00808603875339031	0.00386527273803949	-0.00977104809135199
946	-2.88310790061951	0.636361658573151	18.7600116729736	-0.0188619289547205	0.00678734155371785	0.00418994715437293	0.00191722682211548
947	0.363635241985321	0.311687350273132	18.7600116729736	-0.00457625929266214	0.00191722682211548	0.0116574559360743	-0.000680167751852423
948	-0.935062050819397	0.311687350273132	18.6301422119141	0.0149041991680861	0.00289124972186983	0.000943203864153475	0.00159255252219737
949	0.363635241985321	-0.337661296129227	18.7600116729736	0.00841071270406246	0.00841071270406246	0.000618529506027699	-0.00587495695799589
950	-0.285713404417038	-1.3116842508316	18.7600116729736	-0.0117190945893526	-0.0026282137259841	0.00126787810586393	0.00159255252219737
951	-1.58441066741943	0.311687350273132	18.4353370666504	-0.00132951640989631	-0.00490093370899558	0.00191722682211548	-0.00327756232582033
952	-4.18180513381958	-0.0129869729280472	19.6041641235352	-0.00684897974133492	0.000943203864153475	0.00354059832170606	0.00256657530553639
953	-0.935062050819397	-0.337661296129227	19.0197505950928	-0.000680167751852423	-0.000680167751852423	-0.00847235135734081	0.00354059832170606
954	-1.58441066741943	-0.337661296129227	19.7989692687988	0.00386527273803949	0.00548864435404539	-0.00295288790948689	-0.00425158534198999
955	-0.935062050819397	0.311687350273132	19.4093608856201	-0.000355493422830477	0.00613799272105098	-0.00555028254166245	-0.00814767740666866
956	-0.935062050819397	-0.0129869729280472	19.2794895172119	-0.00230353930965066	-0.00165419070981443	-0.0120437685400248	-0.00392691092565656
957	1.01298391819	-1.96103286743164	19.6041641235352	-0.00879702530801296	-0.00912170019000769	0.000618529506027699	-0.00197886489331722
958	-2.23375940322876	0.636361658573151	18.56520652771	0.000618529506027699	-3.08191010844894e-05	-0.0026282137259841	0.00256657530553639
959	-1.58441066741943	0.636361658573151	18.56520652771	-0.00457625929266214	0.00451462110504508	-0.0100957229733467	0.00289124972186983
960	0.363635241985321	-0.662335574626923	19.8639049530029	0.00483929552137852	0.0106834331527352	-0.00392691092565656	-0.00847235135734081
961	-0.935062050819397	0.311687350273132	19.344425201416	-0.0120437685400248	0.00354059832170606	-0.0126931173726916	0.000943203864153475
962	0.363635241985321	-0.0129869729280472	19.4742946624756	-0.00749832857400179	0.00321592413820326	-0.00457625929266214	0.00256657530553639
963	1.01298391819	-1.3116842508316	18.6301422119141	0.0136055024340749	-0.00977104809135199	-0.0123684434220195	0.00873538758605719
964	0.363635241985321	-1.3116842508316	18.6950759887695	0.0168522447347641	0.00646266713738441	-0.0260047651827335	0.00581331877037883
965	1.01298391819	-0.662335574626923	18.9548168182373	-0.0146411629393697	-0.00230353930965066	-0.0571734979748726	0.00289124972186983
966	-0.935062050819397	-0.0129869729280472	18.6950759887695	-0.00132951640989631	-0.00132951640989631	-0.0549007803201675	0.00289124972186983
967	-0.285713404417038	-0.0129869729280472	19.2145557403564	0.013930176384747	-0.00619963090866804	-0.043212503194809	0.00548864435404539
968	-0.935062050819397	0.636361658573151	19.0846862792969	0.0223717093467712	-0.0026282137259841	-0.0389917381107807	0.00516396993771195
969	-0.285713404417038	-0.337661296129227	18.7600116729736	0.0188002903014421	0.00321592413820326	-0.0221086721867323	0.00289124972186983
970	1.01298391819	-1.3116842508316	18.6301422119141	0.0103587592020631	-0.00522560812532902	0.0158782228827477	-0.00814767740666866
971	1.01298391819	-0.662335574626923	18.7600116729736	0.01100810803473	-0.00425158534198999	0.0428261905908585	-0.00684897974133492
972	-2.23375940322876	0.636361658573151	19.4742946624756	-0.00814767740666866	-0.0100957229733467	0.0652287155389786	0.00646266713738441
973	-1.58441066741943	0.311687350273132	19.0197505950928	-0.00425158534198999	-0.00652430532500148	0.0145795252174139	-0.00230353930965066
974	-0.935062050819397	0.311687350273132	18.6950759887695	-0.00522560812532902	0.000293855206109583	0.0217223595827818	-0.00360223650932312
975	-0.285713404417038	0.636361658573151	18.56520652771	0.00711201597005129	0.00321592413820326	0.0178262684494257	-0.00327756232582033
976	-0.285713404417038	0.311687350273132	18.6301422119141	0.0022419011220336	-0.00392691092565656	0.0207483377307653	-0.00749832857400179
977	-0.935062050819397	-0.662335574626923	18.6301422119141	-0.00555028254166245	-0.00425158534198999	0.011982130818069	-0.00197886489331722
978	-0.285713404417038	-0.0129869729280472	19.6041641235352	-0.0126931173726916	0.00711201597005129	-0.0026282137259841	-0.000355493422830477
979	-2.88310790061951	-0.662335574626923	19.7989692687988	-0.00327756232582033	0.00613799272105098	-0.0146411629393697	-0.000355493422830477
980	-1.58441066741943	0.311687350273132	19.5392303466797	0.025618452578783	0.00613799272105098	-0.0247060675173998	-0.00165419070981443
981	1.01298391819	-0.0129869729280472	19.0846862792969	0.00191722682211548	0.00418994715437293	-0.0587968714535236	0.00191722682211548
982	-0.935062050819397	0.636361658573151	18.5002727508545	-0.00100484199356288	-0.00197886489331722	-0.0402904339134693	0.00126787810586393
983	-0.285713404417038	-0.987009942531586	18.7600116729736	0.0262678004801273	0.00386527273803949	-0.0383423902094364	0.00256657530553639
984	0.363635241985321	-0.987009942531586	18.8249454498291	-0.0139918150380254	0.00191722682211548	-0.0600955672562122	-0.00717365415766835
985	-0.285713404417038	-0.662335574626923	19.7989692687988	0.00711201597005129	0.0106834331527352	-0.100030511617661	-0.00782300252467394
986	-2.88310790061951	-0.0129869729280472	19.1496200561523	0.00841071270406246	0.00841071270406246	-0.085420161485672	0.00451462110504508
987	-1.58441066741943	0.636361658573151	18.3054676055908	-0.00132951640989631	0.0136055024340749	-0.0188619289547205	0.00483929552137852
988	1.01298391819	-0.987009942531586	18.56520652771	0.0113327819854021	0.00418994715437293	0.0217223595827818	-0.00197886489331722
989	0.363635241985321	-0.337661296129227	18.56520652771	0.00743668992072344	-0.000355493422830477	0.0308132413774729	-0.00425158534198999
990	-0.285713404417038	-1.96103286743164	18.8898811340332	0.0100340843200684	0.000618529506027699	0.111007794737816	-0.00847235135734081
991	-0.935062050819397	0.636361658573151	18.9548168182373	0.00418994715437293	0.00516396993771195	0.175293311476707	-0.00652430532500148
992	-1.58441066741943	-0.337661296129227	19.0846862792969	-0.00295288790948689	-0.00749832857400179	0.138280436396599	0.00711201597005129
993	-0.935062050819397	0.961035966873169	18.6301422119141	0.00483929552137852	-0.000355493422830477	0.0457482598721981	-3.08191010844894e-05
994	0.363635241985321	0.636361658573151	18.2405319213867	-0.00425158534198999	-0.00977104809135199	0.0123068047687411	-0.00587495695799589
995	-0.285713404417038	0.961035966873169	18.4353370666504	0.00483929552137852	-0.00100484199356288	0.0233457311987877	-0.00490093370899558
996	-0.285713404417038	-0.0129869729280472	18.6301422119141	-0.00360223650932312	-0.00749832857400179	0.0145795252174139	0.00354059832170606
997	1.66233253479004	-0.987009942531586	18.56520652771	0.00808603875339031	-0.0110697457566857	0.0194496400654316	0.00191722682211548
998	-0.285713404417038	-0.337661296129227	19.0846862792969	-0.00652430532500148	0.00808603875339031	0.0213976856321096	-0.00100484199356288
999	-3.53245663642883	0.311687350273132	18.6950759887695	0.000618529506027699	-3.08191010844894e-05	0.00711201597005129	0.00516396993771195
1000	-0.285713404417038	0.311687350273132	18.5002727508545	-0.0162645354866982	0.00646266713738441	-0.00132951640989631	-0.000680167751852423
1001	1.01298391819	-0.0129869729280472	18.56520652771	-0.00652430532500148	-0.00100484199356288	-0.00230353930965066	-0.00587495695799589
1002	-0.285713404417038	0.636361658573151	18.6950759887695	0.00321592413820326	-0.00652430532500148	0.0116574559360743	0.00743668992072344
1003	0.363635241985321	-0.662335574626923	18.6301422119141	0.00776136433705688	-0.00425158534198999	-0.00165419070981443	0.00678734155371785
1004	-0.935062050819397	0.961035966873169	19.7340335845947	0.0223717093467712	0.000943203864153475	-0.0104203969240189	0.00808603875339031
1005	-2.88310790061951	0.311687350273132	18.6950759887695	-0.0026282137259841	0.00256657530553639	-0.0191866029053926	0.00159255252219737
1006	-0.935062050819397	0.636361658573151	18.3704013824463	0.00678734155371785	-0.00197886489331722	-0.0201606266200542	0.00451462110504508
1007	-0.935062050819397	0.636361658573151	18.3704013824463	-0.00197886489331722	0.00451462110504508	-0.00912170019000769	0.00711201597005129
1008	1.01298391819	-0.662335574626923	18.7600116729736	0.00451462110504508	-0.00165419070981443	-0.0240567177534103	0.0100340843200684
1009	-0.285713404417038	-0.0129869729280472	18.6950759887695	0.00256657530553639	-0.00360223650932312	-0.0107450718060136	0.00516396993771195
1010	0.363635241985321	-0.987009942531586	18.8898811340332	0.00906006153672934	-0.00360223650932312	-0.00912170019000769	0.00451462110504508
1011	-1.58441066741943	0.311687350273132	18.9548168182373	-0.00587495695799589	-0.00100484199356288	-0.00522560812532902	0.0022419011220336
1012	-2.88310790061951	-0.987009942531586	19.6041641235352	-0.0113944197073579	0.000618529506027699	-0.00230353930965066	0.0132808275520802
1013	0.363635241985321	0.311687350273132	19.344425201416	0.00808603875339031	-0.00392691092565656	0.00321592413820326	0.00938473641872406
1014	1.01298391819	-0.0129869729280472	19.0197505950928	0.00841071270406246	-0.00132951640989631	-0.00295288790948689	-0.00197886489331722
1015	1.01298391819	-0.0129869729280472	18.6301422119141	-0.00165419070981443	-0.00100484199356288	-0.00879702530801296	-0.00717365415766835
1016	0.363635241985321	-1.96103286743164	18.8898811340332	0.00386527273803949	-0.00327756232582033	-0.0104203969240189	-0.00197886489331722
1017	1.66233253479004	-0.987009942531586	19.1496200561523	0.0223717093467712	-3.08191010844894e-05	-0.00814767740666866	0.00321592413820326
1018	-1.58441066741943	0.636361658573151	18.6301422119141	0.0149041991680861	-0.00619963090866804	-0.00295288790948689	0.012956153601408
1019	-1.58441066741943	0.961035966873169	18.4353370666504	0.0136055024340749	0.00321592413820326	-0.00490093370899558	0.00451462110504508
1020	1.66233253479004	-0.0129869729280472	18.6950759887695	-0.0188619289547205	-0.00425158534198999	-0.0191866029053926	-0.0026282137259841
1021	-0.935062050819397	-0.662335574626923	18.1755981445313	0.011982130818069	0.00548864435404539	-0.0126931173726916	-0.00132951640989631
1022	0.363635241985321	-0.337661296129227	18.6950759887695	0.00354059832170606	-0.00522560812532902	-0.00425158534198999	0.00581331877037883
1023	1.01298391819	-0.987009942531586	18.6301422119141	0.0152288740500808	-0.0139918150380254	-0.0185372550040483	0.00873538758605719
1024	-1.58441066741943	0.311687350273132	18.3704013824463	0.00548864435404539	0.0022419011220336	-0.0221086721867323	-0.00490093370899558
1025	-3.53245663642883	0.311687350273132	18.3054676055908	-0.00619963090866804	0.00743668992072344	-0.0237320438027382	0.00159255252219737
1026	0.363635241985321	0.636361658573151	18.2405319213867	0.00289124972186983	0.00386527273803949	-0.02697878703475	-0.000680167751852423
1027	1.01298391819	-0.337661296129227	18.3054676055908	0.00678734155371785	0.000293855206109583	-0.0169138833880424	0.00321592413820326
1028	-0.285713404417038	0.311687350273132	18.8898811340332	0.000943203864153475	0.00516396993771195	-0.00977104809135199	0.00289124972186983
1029	-0.285713404417038	-0.0129869729280472	19.6041641235352	-0.00100484199356288	-0.00132951640989631	-0.00944637414067984	0.00126787810586393
1030	-1.58441066741943	0.311687350273132	19.4093608856201	-0.00652430532500148	0.00776136433705688	0.00126787810586393	-0.00555028254166245
1031	-0.935062050819397	-0.0129869729280472	19.2794895172119	-0.00684897974133492	0.00354059832170606	0.00126787810586393	-0.0026282137259841
1032	-1.58441066741943	-0.0129869729280472	18.5002727508545	-0.0227580219507217	0.00126787810586393	0.012956153601408	0.00483929552137852
1033	1.01298391819	-0.662335574626923	18.7600116729736	0.000618529506027699	-0.00327756232582033	0.0149041991680861	-0.00295288790948689
1034	0.363635241985321	-0.662335574626923	19.4742946624756	0.000618529506027699	0.00451462110504508	-0.00717365415766835	0.00613799272105098
1035	1.66233253479004	-0.662335574626923	19.1496200561523	-0.00100484199356288	0.00938473641872406	0.0106834331527352	-0.00132951640989631
1036	-0.285713404417038	-0.987009942531586	18.8898811340332	0.00841071270406246	-0.00814767740666866	0.00386527273803949	-0.00230353930965066
1037	-1.58441066741943	-0.662335574626923	18.7600116729736	-0.00717365415766835	-0.00327756232582033	-0.0113944197073579	0.00321592413820326
1038	-2.23375940322876	0.311687350273132	18.5002727508545	-0.00490093370899558	0.00516396993771195	-0.0221086721867323	0.00418994715437293
1039	-0.935062050819397	-0.337661296129227	18.8249454498291	-0.00327756232582033	0.00711201597005129	-0.028926832601428	0.00613799272105098
1040	-0.285713404417038	-0.337661296129227	18.8249454498291	-0.0104203969240189	0.00191722682211548	-0.0363943427801132	-0.00555028254166245
1041	0.363635241985321	0.636361658573151	18.6301422119141	0.000293855206109583	-0.00165419070981443	-0.0328229255974293	-0.00457625929266214
1042	-0.285713404417038	-0.337661296129227	18.9548168182373	0.0100340843200684	-0.00490093370899558	-0.0169138833880424	0.00938473641872406
1043	0.363635241985321	-1.63635849952698	19.4742946624756	0.00678734155371785	-0.00749832857400179	0.01100810803473	0.00613799272105098
1044	1.01298391819	-0.662335574626923	18.6950759887695	0.00418994715437293	0.011982130818069	0.0197743140161037	0.00418994715437293
1045	-1.58441066741943	-0.337661296129227	18.6950759887695	-0.00717365415766835	0.00646266713738441	-0.00490093370899558	-0.000680167751852423
1046	1.66233253479004	-0.987009942531586	18.8898811340332	-0.00782300252467394	0.00711201597005129	-0.0113944197073579	0.00256657530553639
1047	-0.935062050819397	-0.337661296129227	18.6950759887695	0.00159255252219737	-0.00457625929266214	-0.00684897974133492	0.00126787810586393
1048	-0.935062050819397	0.636361658573151	18.8249454498291	0.000293855206109583	-0.00555028254166245	0.00841071270406246	0.0022419011220336
1049	1.01298391819	-1.96103286743164	18.6950759887695	0.0158782228827477	-0.00555028254166245	0.00678734155371785	-0.00360223650932312
1050	-0.935062050819397	0.311687350273132	18.5002727508545	0.00289124972186983	0.00159255252219737	0.0188002903014421	-0.00944637414067984
1051	-2.23375940322876	-0.662335574626923	18.7600116729736	0.000943203864153475	0.00126787810586393	0.000293855206109583	0.00418994715437293
1052	-2.23375940322876	0.311687350273132	18.8249454498291	0.0246444288641214	-0.000680167751852423	-0.0136671401560307	0.000293855206109583
1053	-0.935062050819397	0.311687350273132	18.5002727508545	-0.00814767740666866	-0.00360223650932312	-0.021459324285388	-0.00295288790948689
1054	-0.935062050819397	-0.0129869729280472	18.6950759887695	-0.00652430532500148	0.0100340843200684	-0.0406151078641415	0.00354059832170606
1055	1.01298391819	-0.337661296129227	18.5002727508545	0.0207483377307653	0.000293855206109583	-0.0422384813427925	-0.00197886489331722
1056	-0.935062050819397	-0.337661296129227	18.6950759887695	0.0106834331527352	-0.00360223650932312	-0.0532774068415165	-0.0139918150380254
1057	-1.58441066741943	0.311687350273132	18.56520652771	-0.0227580219507217	-0.00555028254166245	-0.0519787110388279	0.00938473641872406
1058	-2.23375940322876	-0.0129869729280472	18.56520652771	-0.0113944197073579	0.00321592413820326	-0.0276281367987394	0.00418994715437293
1059	0.363635241985321	-0.662335574626923	18.8249454498291	0.00159255252219737	0.0123068047687411	0.0165275707840919	-0.00197886489331722
1060	-0.935062050819397	0.636361658573151	19.6041641235352	0.00776136433705688	0.00354059832170606	0.0158782228827477	-0.0026282137259841
1061	1.66233253479004	-0.0129869729280472	19.2145557403564	0.0158782228827477	-0.00684897974133492	0.00743668992072344	0.00159255252219737
1062	-0.935062050819397	-0.662335574626923	18.5002727508545	0.012956153601408	-0.00490093370899558	0.0506183728575706	-3.08191010844894e-05
1063	-0.285713404417038	-0.987009942531586	18.8249454498291	0.0100340843200684	0.00386527273803949	0.0645793676376343	0.00451462110504508
1064	1.01298391819	-0.662335574626923	18.8898811340332	-0.00944637414067984	0.00516396993771195	0.0278911720961332	0.000943203864153475
1065	-1.58441066741943	-0.0129869729280472	18.8898811340332	0.000618529506027699	0.00516396993771195	0.0155535480007529	-0.00457625929266214
1066	0.363635241985321	-0.337661296129227	19.1496200561523	0.0116574559360743	0.00321592413820326	-0.00230353930965066	-0.00360223650932312
1067	0.363635241985321	0.311687350273132	18.1755981445313	-0.00814767740666866	0.00126787810586393	-0.00360223650932312	0.0022419011220336
1068	0.363635241985321	-0.337661296129227	18.2405319213867	0.0123068047687411	-0.00587495695799589	-0.0162645354866982	0.0022419011220336
1069	-0.285713404417038	-1.63635849952698	18.7600116729736	-3.08191010844894e-05	0.0113327819854021	-0.0389917381107807	0.00678734155371785
1070	0.363635241985321	-0.337661296129227	18.8249454498291	0.0116574559360743	0.00646266713738441	-0.0467839203774929	0.000943203864153475
1071	-3.53245663642883	-0.0129869729280472	18.8898811340332	-0.00652430532500148	0.00451462110504508	-0.0191866029053926	-0.00555028254166245
1072	1.01298391819	-0.337661296129227	19.1496200561523	0.000943203864153475	0.00873538758605719	0.00451462110504508	0.00873538758605719
1073	-0.285713404417038	0.961035966873169	18.4353370666504	0.00256657530553639	0.0113327819854021	0.013930176384747	0.00159255252219737
1074	-0.935062050819397	0.961035966873169	19.1496200561523	0.00321592413820326	0.0132808275520802	0.0369820520281792	-0.00457625929266214
1075	-0.285713404417038	-0.337661296129227	19.344425201416	-0.00230353930965066	0.0100340843200684	0.07139752805233	-0.00327756232582033
1076	-0.285713404417038	-0.337661296129227	19.4742946624756	-0.00425158534198999	0.00516396993771195	0.0590599067509174	-0.00457625929266214
1077	-0.935062050819397	0.311687350273132	19.4093608856201	-0.00230353930965066	-0.00490093370899558	0.0226963832974434	0.00483929552137852
1078	-1.58441066741943	-0.337661296129227	19.7989692687988	-0.00490093370899558	-0.00165419070981443	0.00516396993771195	-0.00165419070981443
1079	-0.935062050819397	0.311687350273132	18.9548168182373	0.00711201597005129	-0.00457625929266214	0.00646266713738441	-0.00295288790948689
1080	-0.935062050819397	1.28571033477783	18.2405319213867	0.00354059832170606	0.00126787810586393	-0.00230353930965066	-0.000680167751852423
1081	1.01298391819	-0.987009942531586	18.7600116729736	0.00126787810586393	0.00354059832170606	-0.00392691092565656	0.00418994715437293
1082	-0.285713404417038	-0.987009942531586	18.4353370666504	0.011982130818069	-0.0136671401560307	-0.000355493422830477	0.00126787810586393
1083	-1.58441066741943	0.311687350273132	18.6301422119141	-0.00879702530801296	0.00191722682211548	0.00386527273803949	0.000618529506027699
1084	-3.53245663642883	0.636361658573151	18.6950759887695	-0.017887907102704	0.00321592413820326	0.00354059832170606	-3.08191010844894e-05
1085	-1.58441066741943	0.636361658573151	18.6301422119141	0.0126314787194133	-0.000355493422830477	-0.00100484199356288	-0.0104203969240189
1086	-1.58441066741943	0.311687350273132	18.3054676055908	-0.00944637414067984	-0.000680167751852423	-0.00295288790948689	-0.00132951640989631
1087	1.01298391819	0.311687350273132	18.3704013824463	-0.00327756232582033	-0.00230353930965066	-0.00619963090866804	-0.00100484199356288
1088	0.363635241985321	-0.987009942531586	19.5392303466797	-0.00230353930965066	-0.00360223650932312	0.00354059832170606	-0.00522560812532902
1089	-0.935062050819397	-0.337661296129227	19.344425201416	0.000618529506027699	-0.000355493422830477	-0.0126931173726916	-0.00100484199356288
1090	0.363635241985321	-0.662335574626923	19.8639049530029	-0.00587495695799589	0.00289124972186983	-0.0191866029053926	0.000618529506027699
1091	-3.53245663642883	0.636361658573151	18.7600116729736	-0.0152905117720366	0.00711201597005129	-0.00652430532500148	-0.0130177913233638
1092	1.01298391819	-0.662335574626923	19.5392303466797	-0.00392691092565656	-0.000355493422830477	-0.00327756232582033	0.00516396993771195
1093	1.01298391819	-0.337661296129227	18.3704013824463	-0.000355493422830477	0.0149041991680861	-0.0104203969240189	0.00126787810586393
1094	-0.285713404417038	0.961035966873169	18.3704013824463	-0.000680167751852423	0.013930176384747	-0.00847235135734081	-0.00230353930965066
1095	-1.58441066741943	-0.337661296129227	19.4093608856201	-0.0123684434220195	0.00126787810586393	-0.0110697457566857	-0.00619963090866804
1096	-0.285713404417038	0.311687350273132	19.4093608856201	-0.021459324285388	0.000293855206109583	-0.00684897974133492	-0.00555028254166245
1097	-0.935062050819397	-0.337661296129227	19.1496200561523	0.00289124972186983	-0.00230353930965066	-0.00100484199356288	-3.08191010844894e-05
1098	-0.285713404417038	-0.662335574626923	18.9548168182373	-0.0123684434220195	0.00678734155371785	-0.00392691092565656	0.00321592413820326
1099	0.363635241985321	-0.0129869729280472	18.3704013824463	-0.0123684434220195	0.00743668992072344	-0.0539267547428608	0.00711201597005129
1100	1.01298391819	-0.662335574626923	18.2405319213867	0.00321592413820326	-0.000680167751852423	-0.0549007803201675	-0.00912170019000769
1101	-0.285713404417038	0.311687350273132	18.9548168182373	-0.00425158534198999	-0.000355493422830477	-0.0500306636095047	-0.00360223650932312
1102	2.31168103218079	-1.63635849952698	18.7600116729736	-0.00327756232582033	-0.00360223650932312	-0.0260047651827335	0.00386527273803949
1103	0.363635241985321	0.311687350273132	18.8898811340332	-0.000680167751852423	-0.000355493422830477	-0.0152905117720366	-0.00100484199356288
1104	-3.53245663642883	0.636361658573151	18.7600116729736	-0.0156151866540313	0.0103587592020631	-0.021459324285388	0.00256657530553639
1105	0.363635241985321	0.311687350273132	18.5002727508545	0.0155535480007529	0.0116574559360743	0.0149041991680861	-0.00295288790948689
1106	0.363635241985321	-0.662335574626923	18.5002727508545	0.00256657530553639	0.00743668992072344	0.0285405199974775	-0.00879702530801296
1107	0.363635241985321	-0.987009942531586	18.7600116729736	0.0282158460468054	-0.00619963090866804	0.00483929552137852	0.00354059832170606
1108	-0.935062050819397	-0.337661296129227	18.56520652771	0.000618529506027699	-0.00782300252467394	-0.00295288790948689	-0.00457625929266214
1109	0.363635241985321	-0.662335574626923	19.0846862792969	0.00418994715437293	0.00418994715437293	-0.0165892094373703	0.00354059832170606
1110	-0.935062050819397	0.311687350273132	18.7600116729736	-0.0117190945893526	0.0022419011220336	-0.0117190945893526	-0.00912170019000769
1111	-0.935062050819397	-0.987009942531586	18.3704013824463	0.00483929552137852	0.00451462110504508	-0.0263294391334057	-0.00425158534198999
1112	-0.935062050819397	0.311687350273132	19.2794895172119	0.0207483377307653	0.00354059832170606	-0.032173577696085	0.00354059832170606
1113	1.01298391819	-0.987009942531586	18.6301422119141	-0.000680167751852423	0.00516396993771195	-0.0240567177534103	0.000618529506027699
1114	-0.285713404417038	-0.662335574626923	18.56520652771	0.0022419011220336	0.00776136433705688	-0.00814767740666866	-0.00652430532500148
1115	0.363635241985321	-1.63635849952698	18.8249454498291	0.000943203864153475	-0.00619963090866804	-0.0169138833880424	-0.00392691092565656
1116	1.01298391819	-0.662335574626923	18.56520652771	0.00321592413820326	0.000293855206109583	-0.0211346503347158	-0.00100484199356288
1117	-2.23375940322876	-0.337661296129227	18.6950759887695	0.00581331877037883	0.0022419011220336	-3.08191010844894e-05	0.00191722682211548
1118	1.01298391819	-0.662335574626923	18.8898811340332	0.00126787810586393	0.0123068047687411	0.0564625114202499	0.000943203864153475
1119	0.363635241985321	0.311687350273132	19.0846862792969	-0.00847235135734081	0.00451462110504508	0.0496443510055542	0.00613799272105098
1120	1.01298391819	-0.337661296129227	19.4742946624756	0.01100810803473	0.00354059832170606	0.0473716296255589	-0.00814767740666866
1121	1.66233253479004	-1.63635849952698	19.7989692687988	-0.00587495695799589	0.000943203864153475	0.0587352328002453	-0.00327756232582033
1122	-0.285713404417038	-0.337661296129227	19.6690998077393	0.00873538758605719	-0.00555028254166245	0.0509430468082428	0.00776136433705688
1123	-1.58441066741943	0.311687350273132	18.56520652771	0.00743668992072344	-0.00555028254166245	0.0321119390428066	-0.00587495695799589
1124	-4.18180513381958	-0.0129869729280472	18.56520652771	0.00418994715437293	0.000618529506027699	0.0145795252174139	0.000943203864153475
1125	-0.285713404417038	0.636361658573151	18.4353370666504	-0.00619963090866804	-0.00392691092565656	0.00289124972186983	0.000293855206109583
1126	-0.285713404417038	0.961035966873169	18.3704013824463	-0.00100484199356288	0.000943203864153475	-0.0120437685400248	-0.00230353930965066
1127	1.01298391819	-0.987009942531586	18.8898811340332	0.0149041991680861	0.00451462110504508	-0.00360223650932312	0.00256657530553639
1128	-0.285713404417038	-0.662335574626923	18.7600116729736	-0.00490093370899558	-0.00652430532500148	-0.0117190945893526	-0.00132951640989631
1129	-0.935062050819397	0.636361658573151	18.8249454498291	0.00613799272105098	0.00711201597005129	-0.00555028254166245	0.00418994715437293
1130	-2.23375940322876	0.311687350273132	18.6301422119141	-0.00490093370899558	0.0145795252174139	-0.0243813935667276	-0.00587495695799589
1131	0.363635241985321	-0.987009942531586	18.6950759887695	-0.00327756232582033	0.00159255252219737	-0.0100957229733467	-0.00295288790948689
1132	-0.935062050819397	0.636361658573151	18.3704013824463	-0.0104203969240189	-0.00100484199356288	0.020423661917448	0.00646266713738441
1133	-0.935062050819397	0.636361658573151	18.5002727508545	-0.00360223650932312	-0.00652430532500148	0.01100810803473	0.00256657530553639
1134	0.363635241985321	-0.662335574626923	18.9548168182373	0.00289124972186983	0.000943203864153475	-0.0139918150380254	0.000293855206109583
1135	0.363635241985321	-1.3116842508316	18.6301422119141	-0.000355493422830477	0.00159255252219737	-0.0211346503347158	-0.00717365415766835
1136	-0.935062050819397	-0.662335574626923	18.7600116729736	0.0158782228827477	0.000943203864153475	-0.00977104809135199	-0.0133424662053585
1137	-3.53245663642883	0.636361658573151	18.56520652771	-0.0162645354866982	-3.08191010844894e-05	0.0149041991680861	-0.000680167751852423
1138	-0.935062050819397	0.961035966873169	18.56520652771	-0.0026282137259841	0.00191722682211548	0.0262678004801273	0.00289124972186983
1139	1.66233253479004	-0.662335574626923	18.6950759887695	0.0142548503354192	0.00386527273803949	0.0171769186854362	-0.00522560812532902
1140	-0.285713404417038	0.311687350273132	18.8898811340332	-3.08191010844894e-05	-0.00165419070981443	0.00808603875339031	-0.00425158534198999
1141	0.363635241985321	-1.3116842508316	18.8249454498291	-0.00717365415766835	-0.00295288790948689	-0.00327756232582033	-0.00490093370899558
1142	-0.935062050819397	0.311687350273132	18.56520652771	-0.00360223650932312	-0.0100957229733467	-0.00197886489331722	0.00678734155371785
1143	-3.53245663642883	-0.0129869729280472	18.8249454498291	-0.00132951640989631	-0.00295288790948689	0.00256657530553639	0.000618529506027699
1144	-0.285713404417038	-0.662335574626923	18.6301422119141	0.0236704051494598	0.00646266713738441	-0.0120437685400248	-0.000680167751852423
1145	1.66233253479004	-0.662335574626923	18.6950759887695	0.00906006153672934	-0.00587495695799589	-0.00327756232582033	-0.00457625929266214
1146	-0.935062050819397	0.636361658573151	18.6950759887695	-0.0117190945893526	0.000293855206109583	-0.0123684434220195	-0.000680167751852423
1147	-1.58441066741943	0.311687350273132	18.7600116729736	0.011982130818069	0.00386527273803949	0.0175015944987535	0.00873538758605719
1148	2.31168103218079	-1.63635849952698	18.5002727508545	0.000618529506027699	-0.00782300252467394	0.0145795252174139	0.000943203864153475
1149	-0.285713404417038	0.636361658573151	18.6950759887695	-0.00392691092565656	0.000943203864153475	-0.0107450718060136	0.00289124972186983
1150	-2.23375940322876	-0.987009942531586	18.8898811340332	0.00678734155371785	0.0022419011220336	-0.0263294391334057	-0.00132951640989631
1151	1.66233253479004	-0.987009942531586	19.6041641235352	-0.00912170019000769	-0.00425158534198999	-0.0146411629393697	-0.000680167751852423
1152	1.01298391819	-0.0129869729280472	19.2794895172119	-0.00425158534198999	0.00711201597005129	-0.000355493422830477	0.000293855206109583
1153	-0.935062050819397	0.961035966873169	19.6041641235352	0.00256657530553639	-0.00360223650932312	-0.00165419070981443	0.00418994715437293
1154	-0.935062050819397	-0.337661296129227	18.56520652771	0.00841071270406246	-0.000355493422830477	-0.0120437685400248	-0.00197886489331722
1155	-0.935062050819397	0.311687350273132	18.5002727508545	-0.00587495695799589	-0.00197886489331722	-0.0211346503347158	0.000618529506027699
1156	-1.58441066741943	0.311687350273132	18.6301422119141	-0.00522560812532902	0.00159255252219737	-0.021459324285388	-0.00132951640989631
1157	-2.88310790061951	0.311687350273132	18.5002727508545	-0.00522560812532902	-0.00522560812532902	-0.0318489037454128	0.00776136433705688
1158	0.363635241985321	-0.0129869729280472	18.8249454498291	0.00354059832170606	-0.00717365415766835	-0.0217839982360601	0.00581331877037883
1159	-0.285713404417038	0.311687350273132	18.8249454498291	0.00289124972186983	0.00159255252219737	-0.0133424662053585	-0.000355493422830477
1160	-0.285713404417038	0.311687350273132	18.4353370666504	0.00743668992072344	0.00126787810586393	-0.0162645354866982	0.00354059832170606
1161	-0.285713404417038	-1.63635849952698	18.4353370666504	0.00776136433705688	-0.0146411629393697	-0.00555028254166245	-0.0026282137259841
1162	-0.935062050819397	-0.0129869729280472	18.5002727508545	0.0106834331527352	-0.00912170019000769	0.012956153601408	0.0188002903014421
1163	-3.53245663642883	0.311687350273132	18.56520652771	0.0191249661147594	-0.0133424662053585	0.0022419011220336	0.00418994715437293
1164	-2.23375940322876	0.636361658573151	18.56520652771	-0.00490093370899558	0.00289124972186983	-0.00879702530801296	0.0126314787194133
1165	-0.935062050819397	-0.0129869729280472	18.8249454498291	-0.00295288790948689	0.00159255252219737	-0.0175632312893867	0.00256657530553639
1166	-0.935062050819397	0.636361658573151	18.6301422119141	0.0100340843200684	-0.00392691092565656	-0.00814767740666866	-0.000355493422830477
1167	1.01298391819	-0.662335574626923	18.5002727508545	-0.00295288790948689	-3.08191010844894e-05	0.0243197549134493	0.0100340843200684
1168	1.66233253479004	-2.2857072353363	18.6950759887695	0.0188002903014421	-0.00977104809135199	0.0317872650921345	0.00289124972186983
1169	-1.58441066741943	0.961035966873169	18.56520652771	0.0301638916134834	0.00451462110504508	0.031137915328145	-0.00392691092565656
1170	-1.58441066741943	-0.337661296129227	18.8249454498291	-0.0198359526693821	-0.00457625929266214	0.0126314787194133	-0.0100957229733467
1171	-0.285713404417038	0.636361658573151	18.7600116729736	0.0142548503354192	-0.00490093370899558	0.0132808275520802	-0.00717365415766835
1172	0.363635241985321	-0.662335574626923	19.6690998077393	0.0243197549134493	-0.00944637414067984	-0.0117190945893526	0.000293855206109583
1173	-0.285713404417038	-0.662335574626923	18.6301422119141	-0.00619963090866804	-0.00230353930965066	-0.039641086012125	-0.000355493422830477
1174	-0.285713404417038	-0.662335574626923	18.5002727508545	0.00808603875339031	-0.00197886489331722	-0.0591215454041958	-0.00295288790948689
1175	-0.285713404417038	-0.337661296129227	18.3704013824463	0.020423661917448	-0.00555028254166245	-0.077952653169632	-0.00522560812532902
1176	-0.285713404417038	0.311687350273132	18.3054676055908	-0.0026282137259841	-0.00360223650932312	-0.0662643760442734	-0.00327756232582033
1177	-1.58441066741943	-0.662335574626923	18.9548168182373	-0.00587495695799589	-0.0026282137259841	-0.0493813157081604	0.00548864435404539
1178	1.01298391819	-0.337661296129227	19.1496200561523	0.0243197549134493	-3.08191010844894e-05	-0.0120437685400248	0.00126787810586393
1179	-1.58441066741943	-0.0129869729280472	18.4353370666504	-0.00197886489331722	0.00808603875339031	0.0308132413774729	-0.00782300252467394
1180	1.66233253479004	-0.987009942531586	19.2145557403564	0.00256657530553639	0.000943203864153475	0.0571118593215942	0.000618529506027699
1181	-0.935062050819397	-0.987009942531586	19.4742946624756	-0.00457625929266214	-0.017887907102704	0.0600339286029339	-0.00814767740666866
1182	1.01298391819	-0.662335574626923	18.7600116729736	-0.00717365415766835	-0.00684897974133492	0.0376313999295235	-0.00100484199356288
1183	-0.285713404417038	0.311687350273132	18.6950759887695	0.0230210572481155	-0.00327756232582033	0.0233457311987877	0.00159255252219737
1184	-2.88310790061951	0.961035966873169	18.6950759887695	-0.00587495695799589	0.00548864435404539	0.020423661917448	0.00191722682211548
1185	-1.58441066741943	0.636361658573151	18.7600116729736	-0.00360223650932312	-0.0100957229733467	0.0145795252174139	-0.00814767740666866
1186	1.66233253479004	-0.337661296129227	18.3054676055908	-0.00327756232582033	0.00711201597005129	0.036657378077507	-0.00165419070981443
1187	-0.285713404417038	-0.337661296129227	18.8249454498291	-0.00197886489331722	-0.00327756232582033	0.0506183728575706	-0.00165419070981443
1188	-0.935062050819397	-0.987009942531586	18.6301422119141	0.00321592413820326	-0.00457625929266214	0.0382807515561581	0.00191722682211548
1189	1.01298391819	-0.0129869729280472	18.8898811340332	0.00386527273803949	0.00808603875339031	0.0100340843200684	0.00289124972186983
1190	-3.53245663642883	0.961035966873169	18.56520652771	-0.0104203969240189	0.00256657530553639	0.00256657530553639	-0.000680167751852423
1191	1.01298391819	-0.0129869729280472	19.0197505950928	0.0022419011220336	-0.0026282137259841	-0.00912170019000769	-0.00977104809135199
1192	-0.285713404417038	-0.0129869729280472	18.3054676055908	0.000943203864153475	0.00191722682211548	0.000618529506027699	0.00354059832170606
1193	0.363635241985321	-0.337661296129227	18.56520652771	0.0152288740500808	0.0106834331527352	-0.0211346503347158	0.00159255252219737
1194	-0.285713404417038	-1.3116842508316	18.8249454498291	-0.00652430532500148	0.00159255252219737	0.00126787810586393	-3.08191010844894e-05
1195	1.01298391819	-0.987009942531586	18.56520652771	0.00289124972186983	0.00256657530553639	-0.00100484199356288	-0.00977104809135199
1196	-0.935062050819397	-0.337661296129227	19.4742946624756	0.0126314787194133	0.00256657530553639	-0.00587495695799589	-0.000355493422830477
1197	-0.935062050819397	-0.662335574626923	19.2145557403564	-0.0104203969240189	0.0106834331527352	0.000618529506027699	0.0103587592020631
1198	1.01298391819	-0.987009942531586	18.6301422119141	0.0106834331527352	0.00451462110504508	0.01100810803473	0.00483929552137852
1199	-1.58441066741943	0.311687350273132	18.9548168182373	0.0136055024340749	0.00548864435404539	0.0132808275520802	0.00191722682211548
1200	1.01298391819	-0.987009942531586	18.8898811340332	-3.08191010844894e-05	0.000943203864153475	-0.00977104809135199	0.0022419011220336
1201	1.66233253479004	-1.96103286743164	18.56520652771	-0.00619963090866804	-0.00847235135734081	-0.0227580219507217	-0.00717365415766835
1202	-0.935062050819397	-0.0129869729280472	18.6301422119141	0.00743668992072344	-0.00165419070981443	-0.0143164889886975	0.00743668992072344
1203	-2.88310790061951	0.311687350273132	19.7989692687988	0.00191722682211548	-3.08191010844894e-05	-0.0425631552934647	0.0022419011220336
1204	-1.58441066741943	0.636361658573151	19.5392303466797	0.0106834331527352	0.00418994715437293	-0.0458098985254765	0.00841071270406246
1205	-0.935062050819397	0.311687350273132	18.4353370666504	0.00873538758605719	0.00548864435404539	-0.0480826161801815	0.000293855206109583
1206	-0.285713404417038	0.311687350273132	18.3704013824463	0.00873538758605719	0.00483929552137852	-0.0519787110388279	0.00126787810586393
1207	1.01298391819	-0.662335574626923	18.8249454498291	0.00191722682211548	-0.000355493422830477	-0.0260047651827335	0.00808603875339031
1208	-0.935062050819397	-0.337661296129227	18.6950759887695	0.0113327819854021	0.000293855206109583	-0.0149658378213644	-0.00197886489331722
1209	-0.285713404417038	-0.337661296129227	19.1496200561523	0.00354059832170606	0.00678734155371785	0.00581331877037883	0.00321592413820326
1210	-3.53245663642883	1.28571033477783	18.6950759887695	0.00516396993771195	0.0116574559360743	0.0171769186854362	0.000943203864153475
1211	0.363635241985321	-0.662335574626923	18.56520652771	0.00873538758605719	-0.00522560812532902	0.0207483377307653	-0.00425158534198999
1212	-0.285713404417038	0.311687350273132	18.3054676055908	-0.00100484199356288	0.00646266713738441	0.0243197549134493	0.00289124972186983
1213	-0.935062050819397	-0.337661296129227	18.7600116729736	0.00808603875339031	-0.00327756232582033	-0.000355493422830477	0.00321592413820326
1214	0.363635241985321	-1.63635849952698	19.0197505950928	-0.00197886489331722	-0.00295288790948689	0.00126787810586393	-0.00327756232582033
1215	1.66233253479004	-1.3116842508316	19.8639049530029	0.00970941036939621	0.00613799272105098	0.00646266713738441	0.00354059832170606
1216	-0.935062050819397	-0.337661296129227	18.9548168182373	-0.000680167751852423	0.00873538758605719	0.013930176384747	-0.0026282137259841
1217	-1.58441066741943	-0.662335574626923	18.7600116729736	0.00743668992072344	0.00418994715437293	0.00159255252219737	0.0126314787194133
1218	-0.285713404417038	-0.0129869729280472	18.56520652771	0.00548864435404539	0.00256657530553639	-0.00392691092565656	0.00256657530553639
1219	1.01298391819	-0.0129869729280472	18.4353370666504	0.00548864435404539	0.00938473641872406	-0.00295288790948689	-0.00100484199356288
1220	1.01298391819	-0.662335574626923	18.8898811340332	-0.0107450718060136	0.00516396993771195	-0.00782300252467394	-0.00749832857400179
1221	1.66233253479004	-1.63635849952698	18.8249454498291	0.000293855206109583	-0.00392691092565656	-0.00587495695799589	0.00386527273803949
1222	-0.935062050819397	0.961035966873169	18.56520652771	0.000943203864153475	0.0116574559360743	-0.00327756232582033	0.00289124972186983
1223	-3.53245663642883	-0.0129869729280472	18.6301422119141	-0.00230353930965066	0.00873538758605719	-0.0149658378213644	0.00678734155371785
1224	-0.285713404417038	-0.662335574626923	18.4353370666504	-0.00814767740666866	0.00678734155371785	-0.0324982516467571	-0.000355493422830477
1225	-1.58441066741943	-0.0129869729280472	18.6950759887695	0.01100810803473	0.00386527273803949	-0.0422384813427925	-3.08191010844894e-05
1226	-1.58441066741943	0.311687350273132	18.5002727508545	0.00418994715437293	0.00191722682211548	-0.0568488240242004	-0.00392691092565656
1227	-0.285713404417038	-0.0129869729280472	18.8249454498291	-0.0107450718060136	0.000293855206109583	-0.0415891297161579	0.00613799272105098
1228	-0.285713404417038	-1.63635849952698	19.0846862792969	0.0116574559360743	0.000943203864153475	-0.0273034609854221	0.00613799272105098
1229	-2.23375940322876	0.636361658573151	18.4353370666504	-0.000355493422830477	0.0194496400654316	0.00646266713738441	-0.00197886489331722
1230	-3.53245663642883	-0.0129869729280472	18.3704013824463	-0.00327756232582033	0.00938473641872406	0.0330859608948231	-0.00425158534198999
1231	0.363635241985321	-0.337661296129227	18.6950759887695	-0.000680167751852423	-0.000355493422830477	0.0392547734081745	-0.0026282137259841
1232	-0.285713404417038	0.636361658573151	18.3704013824463	0.00483929552137852	0.00418994715437293	0.0421768426895142	0.000943203864153475
1233	-1.58441066741943	0.311687350273132	18.6950759887695	0.0123068047687411	-0.00392691092565656	0.0197743140161037	0.000618529506027699
1234	-0.285713404417038	-1.96103286743164	19.0197505950928	0.0249691028147936	-0.00197886489331722	-0.00944637414067984	0.000943203864153475
1235	1.66233253479004	-0.662335574626923	18.7600116729736	-0.021459324285388	0.00386527273803949	-0.0130177913233638	0.00548864435404539
1236	-2.88310790061951	-0.337661296129227	18.8898811340332	-0.0208099745213985	0.000293855206109583	-0.0139918150380254	-0.00230353930965066
1237	-1.58441066741943	0.311687350273132	18.4353370666504	-0.0198359526693821	-0.00197886489331722	0.0022419011220336	0.00776136433705688
1238	0.363635241985321	0.636361658573151	18.4353370666504	0.00516396993771195	-0.00100484199356288	0.01100810803473	0.00354059832170606
1239	1.66233253479004	-0.337661296129227	18.6950759887695	0.0249691028147936	-3.08191010844894e-05	0.00159255252219737	-0.00230353930965066
1240	-1.58441066741943	-0.0129869729280472	19.7340335845947	-0.0185372550040483	-0.00100484199356288	-0.017887907102704	0.00841071270406246
1241	1.66233253479004	-1.96103286743164	18.7600116729736	0.00289124972186983	-0.00295288790948689	-0.0263294391334057	0.0022419011220336
1242	-1.58441066741943	0.636361658573151	19.2145557403564	0.0103587592020631	-0.00360223650932312	-0.0357449948787689	0.00289124972186983
1243	-4.83115386962891	0.636361658573151	19.2145557403564	-0.0253554154187441	-0.000355493422830477	-0.0389917381107807	0.00159255252219737
1244	-0.935062050819397	0.636361658573151	19.4093608856201	0.00646266713738441	0.00873538758605719	-0.0399657599627972	-3.08191010844894e-05
1245	-0.935062050819397	0.636361658573151	18.5002727508545	0.00776136433705688	0.00386527273803949	-0.0195112787187099	-0.00847235135734081
1246	-0.285713404417038	0.636361658573151	19.5392303466797	0.00386527273803949	0.00159255252219737	0.00159255252219737	-0.00425158534198999
1247	1.01298391819	-1.63635849952698	18.8249454498291	0.00678734155371785	-0.00425158534198999	0.0330859608948231	-0.00457625929266214
1248	0.363635241985321	-0.987009942531586	18.7600116729736	0.011982130818069	0.00483929552137852	0.0425015166401863	-0.00100484199356288
1249	-2.23375940322876	0.311687350273132	19.344425201416	0.00613799272105098	0.0022419011220336	0.0723715499043465	0.0022419011220336
1250	-0.285713404417038	-0.662335574626923	19.5392303466797	-0.00457625929266214	0.00938473641872406	0.0450989119708538	0.00126787810586393
1251	0.363635241985321	-0.0129869729280472	18.7600116729736	0.00808603875339031	-0.000680167751852423	0.00126787810586393	-0.0130177913233638
1252	-0.285713404417038	-0.337661296129227	18.8898811340332	0.00126787810586393	0.00418994715437293	0.0165275707840919	-0.0026282137259841
1253	-0.935062050819397	0.311687350273132	18.6950759887695	0.00938473641872406	0.00418994715437293	-0.00360223650932312	-0.0100957229733467
1254	-0.285713404417038	-0.0129869729280472	19.1496200561523	-0.0123684434220195	0.00354059832170606	-0.0191866029053926	-0.00717365415766835
1255	-0.935062050819397	0.311687350273132	18.6950759887695	-3.08191010844894e-05	0.00581331877037883	-0.0279528107494116	-0.00847235135734081
1256	-3.53245663642883	0.636361658573151	18.56520652771	-0.00100484199356288	0.00548864435404539	-0.0169138833880424	0.00126787810586393
1257	-2.23375940322876	0.636361658573151	18.6301422119141	-0.000680167751852423	0.00841071270406246	0.00256657530553639	-0.00132951640989631
1258	1.01298391819	0.311687350273132	18.8249454498291	0.00743668992072344	0.00483929552137852	-0.00684897974133492	-0.00295288790948689
1259	1.66233253479004	-0.337661296129227	18.7600116729736	0.000618529506027699	0.00289124972186983	0.0207483377307653	-0.00555028254166245
1260	-0.935062050819397	0.311687350273132	18.3054676055908	0.00256657530553639	0.0126314787194133	0.0626313239336014	-0.0162645354866982
1261	1.01298391819	-1.96103286743164	18.8249454498291	-0.0201606266200542	-0.00847235135734081	0.0304885655641556	-0.0026282137259841
1262	1.01298391819	-0.0129869729280472	18.4353370666504	0.00126787810586393	-0.017887907102704	0.0269171483814716	-0.00490093370899558
1263	-4.83115386962891	0.961035966873169	18.5002727508545	-0.00100484199356288	-0.00457625929266214	0.0103587592020631	0.00386527273803949
1264	-0.935062050819397	0.636361658573151	19.4742946624756	0.00711201597005129	-0.00360223650932312	-0.00165419070981443	-0.00165419070981443
1265	-0.935062050819397	0.636361658573151	19.4093608856201	0.00418994715437293	-0.00165419070981443	0.000618529506027699	-0.0117190945893526
1266	0.363635241985321	-0.662335574626923	18.5002727508545	-0.0133424662053585	-0.00230353930965066	0.00743668992072344	-0.00425158534198999
1267	2.31168103218079	-1.63635849952698	18.7600116729736	0.00354059832170606	-0.0104203969240189	0.00548864435404539	-0.0026282137259841
1268	-0.935062050819397	-0.0129869729280472	18.56520652771	0.00256657530553639	-0.00360223650932312	0.00256657530553639	-0.00100484199356288
1269	-0.935062050819397	-0.337661296129227	18.7600116729736	-0.0113944197073579	0.00386527273803949	-0.00392691092565656	0.0022419011220336
1270	0.363635241985321	-0.662335574626923	18.8249454498291	0.0022419011220336	0.00516396993771195	0.000943203864153475	-0.00132951640989631
1271	-0.935062050819397	0.961035966873169	18.8249454498291	-0.0126931173726916	0.00159255252219737	0.00808603875339031	-0.00782300252467394
1272	0.363635241985321	-0.337661296129227	18.4353370666504	0.00711201597005129	-0.00587495695799589	0.00646266713738441	0.00451462110504508
1273	1.01298391819	0.311687350273132	18.5002727508545	0.00483929552137852	0.000293855206109583	-0.00230353930965066	-0.00230353930965066
1274	-0.285713404417038	-0.662335574626923	18.56520652771	-0.00847235135734081	-0.00457625929266214	-0.000355493422830477	-0.000680167751852423
1275	-0.285713404417038	0.311687350273132	18.8898811340332	-0.00912170019000769	0.00386527273803949	-0.00425158534198999	0.000293855206109583
1276	-2.23375940322876	0.311687350273132	18.8898811340332	-0.00652430532500148	-0.000355493422830477	-0.0120437685400248	0.00191722682211548
1277	-0.935062050819397	0.636361658573151	18.8898811340332	-0.00717365415766835	0.0103587592020631	0.00678734155371785	0.00483929552137852
1278	-1.58441066741943	0.636361658573151	18.5002727508545	-0.00457625929266214	-0.000355493422830477	-0.00295288790948689	0.00548864435404539
1279	1.01298391819	-0.337661296129227	18.4353370666504	0.0022419011220336	0.00613799272105098	-0.0182125810533762	0.00321592413820326
1280	-1.58441066741943	0.311687350273132	18.56520652771	-0.00684897974133492	0.00354059832170606	-0.0240567177534103	0.0022419011220336
1281	-1.58441066741943	-0.987009942531586	18.7600116729736	-0.00360223650932312	-0.00684897974133492	-0.021459324285388	0.00386527273803949
1282	1.01298391819	-0.662335574626923	18.8898811340332	0.00386527273803949	-0.00619963090866804	-0.00392691092565656	0.00646266713738441
1283	-0.935062050819397	-0.662335574626923	19.0197505950928	-0.0198359526693821	0.00613799272105098	-0.00555028254166245	0.0126314787194133
1284	1.01298391819	-0.987009942531586	18.8249454498291	0.011982130818069	0.00451462110504508	-0.0113944197073579	0.000943203864153475
1285	1.01298391819	-0.987009942531586	18.4353370666504	0.00808603875339031	0.00191722682211548	-0.0152905117720366	0.00841071270406246
1286	-0.935062050819397	0.311687350273132	18.56520652771	-0.00944637414067984	0.00776136433705688	-0.00587495695799589	0.0022419011220336
1287	0.363635241985321	-1.96103286743164	19.4093608856201	0.000943203864153475	-0.0026282137259841	-0.00457625929266214	0.00256657530553639
1288	-0.285713404417038	-1.3116842508316	19.6690998077393	0.00451462110504508	0.00613799272105098	-0.00327756232582033	0.000618529506027699
1289	-2.23375940322876	0.311687350273132	19.6690998077393	-0.00944637414067984	0.00613799272105098	-0.0104203969240189	0.00321592413820326
1290	-0.935062050819397	-0.337661296129227	18.8898811340332	0.011982130818069	0.0149041991680861	-0.0156151866540313	0.00159255252219737
1291	-0.935062050819397	0.961035966873169	18.3704013824463	0.00873538758605719	0.00191722682211548	-0.0113944197073579	-0.00684897974133492
1292	1.01298391819	-0.987009942531586	19.2794895172119	0.00256657530553639	0.000943203864153475	-0.017887907102704	0.0022419011220336
1293	2.31168103218079	-0.987009942531586	18.7600116729736	0.000618529506027699	0.00191722682211548	-0.0250307414680719	0.00970941036939621
1294	-0.935062050819397	-0.662335574626923	18.6301422119141	0.00613799272105098	-0.00165419070981443	-0.0334722734987736	-0.00165419070981443
1295	-0.935062050819397	0.311687350273132	18.8249454498291	0.000618529506027699	0.00548864435404539	-0.0162645354866982	0.000943203864153475
1296	-1.58441066741943	0.636361658573151	18.7600116729736	-0.0195112787187099	0.00548864435404539	-0.0243813935667276	-0.000680167751852423
1297	-0.285713404417038	-0.337661296129227	18.6950759887695	-0.00587495695799589	-0.00132951640989631	-0.00230353930965066	0.00743668992072344
1298	-0.285713404417038	-0.0129869729280472	18.56520652771	0.0152288740500808	0.00191722682211548	0.020423661917448	0.00743668992072344
1299	-0.285713404417038	0.311687350273132	18.4353370666504	0.00743668992072344	-0.00392691092565656	0.0142548503354192	0.00289124972186983
1300	1.01298391819	-0.987009942531586	18.56520652771	0.00711201597005129	-0.00490093370899558	0.0288651939481497	-0.00490093370899558
1301	0.363635241985321	-1.3116842508316	19.7989692687988	0.0106834331527352	-0.00944637414067984	0.0100340843200684	-0.00230353930965066
1302	0.363635241985321	-0.987009942531586	18.8898811340332	-0.0185372550040483	-0.00879702530801296	0.00548864435404539	0.011982130818069
1303	-2.88310790061951	1.28571033477783	18.6301422119141	0.0106834331527352	-0.00197886489331722	0.00126787810586393	0.00289124972186983
1304	-1.58441066741943	0.961035966873169	18.4353370666504	-0.0123684434220195	0.00126787810586393	0.00191722682211548	0.00321592413820326
1305	-0.935062050819397	0.961035966873169	18.2405319213867	-0.00360223650932312	-0.000355493422830477	-0.0100957229733467	-0.00749832857400179
1306	-0.935062050819397	0.961035966873169	18.6301422119141	-0.00457625929266214	-0.00165419070981443	-0.00684897974133492	-0.00717365415766835
1307	1.66233253479004	-1.3116842508316	19.0846862792969	-0.017887907102704	-0.0162645354866982	0.00126787810586393	-0.00327756232582033
1308	-0.935062050819397	-0.337661296129227	19.0846862792969	0.0142548503354192	-0.00100484199356288	0.000618529506027699	-0.00295288790948689
1309	-2.23375940322876	0.311687350273132	18.3704013824463	-0.0292515084147453	0.00646266713738441	0.00159255252219737	-0.00717365415766835
1310	-1.58441066741943	0.311687350273132	18.5002727508545	0.000293855206109583	0.0022419011220336	-0.0182125810533762	-0.00587495695799589
1311	0.363635241985321	-0.0129869729280472	18.4353370666504	-0.00587495695799589	-0.00132951640989631	-0.032173577696085	-0.0110697457566857
1312	-0.285713404417038	0.311687350273132	18.56520652771	-0.00100484199356288	-0.00490093370899558	-0.0529527328908443	-0.0107450718060136
1313	0.363635241985321	-0.987009942531586	18.9548168182373	-0.00782300252467394	0.00191722682211548	-0.0646410062909126	0.000618529506027699
1314	1.01298391819	-1.96103286743164	19.1496200561523	0.00418994715437293	-0.0139918150380254	-0.0747059136629105	-0.00814767740666866
1315	-0.285713404417038	-0.337661296129227	18.5002727508545	-0.0130177913233638	0.00126787810586393	-0.0786020010709763	-0.0107450718060136
1316	-1.58441066741943	-0.662335574626923	18.6950759887695	-0.0256800893694162	-0.00522560812532902	-0.0682124271988869	-0.00587495695799589
1317	1.01298391819	-0.0129869729280472	18.7600116729736	0.0200989879667759	0.00256657530553639	-0.0156151866540313	-0.00295288790948689
1318	0.363635241985321	-0.337661296129227	18.5002727508545	0.00126787810586393	0.00321592413820326	0.0327612869441509	-0.00425158534198999
1319	0.363635241985321	-0.0129869729280472	18.8249454498291	0.00483929552137852	0.00906006153672934	0.0509430468082428	-0.00327756232582033
1320	1.01298391819	-1.63635849952698	19.0846862792969	-0.00457625929266214	-0.00197886489331722	0.0632806718349457	-0.00717365415766835
1321	-1.58441066741943	-0.0129869729280472	18.6950759887695	0.0136055024340749	0.000943203864153475	0.0730208978056908	-0.00684897974133492
1322	-1.58441066741943	0.311687350273132	18.6950759887695	-0.00100484199356288	-0.00522560812532902	0.0834104791283607	0.00289124972186983
1323	-1.58441066741943	-0.662335574626923	18.6950759887695	0.000618529506027699	-0.00782300252467394	0.0499690249562263	0.00646266713738441
1324	1.01298391819	-0.337661296129227	19.6041641235352	0.0162028968334198	0.00516396993771195	0.052891094237566	-0.00132951640989631
1325	1.01298391819	-0.987009942531586	19.4742946624756	-0.00879702530801296	0.00711201597005129	0.0155535480007529	0.00191722682211548
1326	-0.935062050819397	0.636361658573151	19.4742946624756	0.00516396993771195	-0.00132951640989631	0.0217223595827818	-0.00587495695799589
1327	-0.285713404417038	-1.3116842508316	18.8249454498291	-0.0120437685400248	-0.0133424662053585	0.0181509424000978	0.00613799272105098
1328	1.66233253479004	-1.3116842508316	18.6301422119141	-0.00522560812532902	0.00516396993771195	0.011982130818069	0.00711201597005129
1329	-2.23375940322876	0.311687350273132	18.6950759887695	-0.00392691092565656	0.00581331877037883	0.013930176384747	-0.000680167751852423
1330	-2.23375940322876	-0.0129869729280472	18.6950759887695	0.00743668992072344	0.00613799272105098	0.0022419011220336	-0.00522560812532902
1331	1.01298391819	-0.662335574626923	18.3704013824463	-0.00912170019000769	0.00548864435404539	-0.00327756232582033	-0.00360223650932312
1332	-1.58441066741943	0.636361658573151	18.3054676055908	0.00191722682211548	-0.00165419070981443	0.01100810803473	0.000618529506027699
1333	0.363635241985321	-1.3116842508316	19.2145557403564	0.00808603875339031	0.00191722682211548	0.0113327819854021	0.00354059832170606
1334	2.31168103218079	-2.2857072353363	18.6950759887695	0.00256657530553639	-0.00749832857400179	-0.00100484199356288	-0.000680167751852423
1335	1.01298391819	-0.337661296129227	18.6950759887695	-0.00555028254166245	0.00711201597005129	-0.0146411629393697	-0.00684897974133492
1336	-0.935062050819397	-0.662335574626923	18.8898811340332	-0.0165892094373703	-0.00132951640989631	-0.0406151078641415	-0.0026282137259841
1337	1.66233253479004	-0.662335574626923	18.7600116729736	-0.0120437685400248	-0.0026282137259841	-0.0461345724761486	0.00613799272105098
1338	-0.935062050819397	0.636361658573151	18.5002727508545	0.0116574559360743	0.00678734155371785	-0.0370436906814575	0.00354059832170606
1339	-0.935062050819397	0.311687350273132	18.8898811340332	0.00289124972186983	0.00256657530553639	-0.0334722734987736	-0.00197886489331722
1340	0.363635241985321	-1.63635849952698	18.7600116729736	0.00516396993771195	-0.00425158534198999	-0.0146411629393697	-0.00587495695799589
1341	-0.935062050819397	-0.337661296129227	18.4353370666504	-0.0133424662053585	-0.00587495695799589	0.000293855206109583	-0.00619963090866804
1342	-1.58441066741943	0.636361658573151	18.5002727508545	-0.00100484199356288	0.0022419011220336	0.0239950809627771	0.00808603875339031
1343	-2.88310790061951	-0.0129869729280472	19.0197505950928	-0.000680167751852423	0.00126787810586393	0.0733455792069435	0.000293855206109583
1344	0.363635241985321	-0.662335574626923	18.9548168182373	0.0178262684494257	-0.00295288790948689	0.0243197549134493	-0.00132951640989631
1345	0.363635241985321	-0.662335574626923	18.7600116729736	0.00516396993771195	0.00418994715437293	0.013930176384747	-0.00490093370899558
1346	-0.285713404417038	0.311687350273132	18.6301422119141	0.00743668992072344	0.00548864435404539	0.0022419011220336	-0.00717365415766835
1347	-0.285713404417038	-0.662335574626923	18.5002727508545	0.0233457311987877	-0.00977104809135199	0.00516396993771195	0.00678734155371785
1348	0.363635241985321	-0.337661296129227	19.6041641235352	-0.000680167751852423	-0.000355493422830477	-0.00295288790948689	-0.00100484199356288
1349	-3.53245663642883	-0.0129869729280472	19.5392303466797	-0.0156151866540313	0.00159255252219737	-0.0172385573387146	0.00548864435404539
1350	-1.58441066741943	0.311687350273132	19.4742946624756	-0.0110697457566857	0.00711201597005129	-0.0237320438027382	-0.000680167751852423
1351	1.66233253479004	-0.662335574626923	19.6041641235352	0.0123068047687411	0.00321592413820326	-0.0367190167307854	0.00483929552137852
1352	-0.935062050819397	0.961035966873169	18.8249454498291	-0.0175632312893867	-0.0026282137259841	-0.0441865250468254	-0.00165419070981443
1353	0.363635241985321	-1.3116842508316	18.6950759887695	-0.0136671401560307	0.00483929552137852	-0.043212503194809	0.00159255252219737
1354	1.01298391819	-1.63635849952698	18.6950759887695	0.00289124972186983	0.00516396993771195	-0.0600955672562122	0.000943203864153475
1355	0.363635241985321	-0.0129869729280472	18.7600116729736	-0.0113944197073579	0.00548864435404539	-0.0750305876135826	-0.00814767740666866
1356	-1.58441066741943	-0.662335574626923	19.0197505950928	-0.0139918150380254	0.00906006153672934	-0.0438618510961533	-0.00132951640989631
1357	1.01298391819	-0.662335574626923	19.0846862792969	0.00159255252219737	0.00386527273803949	0.0207483377307653	0.00354059832170606
1358	-1.58441066741943	0.961035966873169	18.6301422119141	0.011982130818069	0.0113327819854021	0.0438002124428749	0.00938473641872406
1359	0.363635241985321	-0.337661296129227	18.56520652771	0.0100340843200684	0.0022419011220336	0.0675014406442642	0.00711201597005129
1360	2.31168103218079	-2.61038160324097	18.6950759887695	-0.0100957229733467	-0.00230353930965066	0.0769169926643372	-0.00912170019000769
1361	-0.285713404417038	-0.337661296129227	18.56520652771	-0.00360223650932312	-0.00295288790948689	0.0733455792069435	-0.0026282137259841
1362	-3.53245663642883	0.311687350273132	18.56520652771	0.00451462110504508	-0.00457625929266214	0.040228795260191	0.0165275707840919
1363	-1.58441066741943	0.961035966873169	18.8898811340332	0.00743668992072344	-0.00295288790948689	0.020423661917448	0.00678734155371785
1364	-0.285713404417038	-0.0129869729280472	19.0197505950928	-0.00717365415766835	-0.00197886489331722	0.0230210572481155	0.00711201597005129
1365	-0.285713404417038	0.311687350273132	18.6950759887695	-0.00360223650932312	-0.0026282137259841	0.00418994715437293	-0.00490093370899558
1366	-0.285713404417038	-0.0129869729280472	18.2405319213867	0.000293855206109583	-0.00587495695799589	0.0100340843200684	-0.00782300252467394
1367	1.01298391819	-1.63635849952698	18.5002727508545	-0.0100957229733467	-0.00879702530801296	0.00808603875339031	0.00906006153672934
1368	0.363635241985321	-0.662335574626923	18.9548168182373	0.0259431265294552	-0.00782300252467394	-0.00327756232582033	0.00646266713738441
1369	-3.53245663642883	-0.0129869729280472	18.7600116729736	0.00126787810586393	0.000618529506027699	-0.0159398596733809	0.00386527273803949
1370	-1.58441066741943	0.636361658573151	18.8898811340332	0.0155535480007529	0.00451462110504508	-0.0172385573387146	-0.00295288790948689
1371	1.66233253479004	-0.662335574626923	18.56520652771	-0.00782300252467394	0.00451462110504508	-0.0146411629393697	-0.00295288790948689
1372	-0.285713404417038	0.311687350273132	18.5002727508545	-0.00555028254166245	-0.00555028254166245	-0.00879702530801296	0.00354059832170606
1373	-0.935062050819397	-0.987009942531586	18.7600116729736	-0.00360223650932312	-0.00749832857400179	0.00386527273803949	0.00743668992072344
1374	1.01298391819	-1.3116842508316	18.8898811340332	0.0022419011220336	0.00483929552137852	-0.00327756232582033	-0.00197886489331722
1375	0.363635241985321	-0.337661296129227	18.8249454498291	0.0217223595827818	0.00841071270406246	0.00354059832170606	-0.00132951640989631
1376	-0.935062050819397	-0.662335574626923	19.0846862792969	-0.00197886489331722	0.0100340843200684	-0.0217839982360601	0.00776136433705688
1377	1.66233253479004	-0.662335574626923	18.9548168182373	0.00548864435404539	-0.0224333461374044	-0.0299008563160896	0.00321592413820326
1378	-2.23375940322876	0.961035966873169	18.3054676055908	0.0181509424000978	0.000293855206109583	-0.0221086721867323	0.00418994715437293
1379	0.363635241985321	-0.987009942531586	18.6301422119141	0.00321592413820326	0.000293855206109583	-0.0305502042174339	0.00256657530553639
1380	1.66233253479004	-1.96103286743164	18.8249454498291	-3.08191010844894e-05	-0.0204853005707264	-0.0266541130840778	-0.00165419070981443
1381	0.363635241985321	-0.0129869729280472	18.6950759887695	-0.0152905117720366	0.00289124972186983	-0.00749832857400179	-0.0026282137259841
1382	-3.53245663642883	0.311687350273132	18.8249454498291	-0.00652430532500148	-0.00165419070981443	0.011982130818069	0.00191722682211548
1383	-0.285713404417038	0.636361658573151	19.0197505950928	0.00711201597005129	-0.00100484199356288	0.0304885655641556	0.0022419011220336
1384	-0.285713404417038	0.311687350273132	18.5002727508545	0.0126314787194133	0.00321592413820326	-0.0130177913233638	-0.00587495695799589
1385	-0.935062050819397	0.311687350273132	18.6950759887695	-0.0139918150380254	0.0145795252174139	-0.00977104809135199	-0.00782300252467394
1386	-0.285713404417038	0.311687350273132	18.6950759887695	0.0100340843200684	0.000293855206109583	-0.0165892094373703	-0.00652430532500148
1387	1.01298391819	-0.662335574626923	18.56520652771	0.000943203864153475	-0.0107450718060136	-0.00555028254166245	0.00126787810586393
1388	0.363635241985321	-0.987009942531586	18.8898811340332	-0.00457625929266214	0.00613799272105098	0.000293855206109583	-3.08191010844894e-05
1389	-2.23375940322876	-0.0129869729280472	18.8898811340332	0.00386527273803949	0.00256657530553639	0.0100340843200684	0.000943203864153475
1390	-1.58441066741943	0.636361658573151	18.56520652771	0.00646266713738441	0.00289124972186983	-0.00717365415766835	-0.00879702530801296
1391	1.01298391819	-0.337661296129227	18.5002727508545	0.011982130818069	-0.00100484199356288	-0.0315242260694504	-0.00522560812532902
1392	-0.285713404417038	0.311687350273132	18.5002727508545	0.0162028968334198	-0.00912170019000769	-0.0240567177534103	0.00483929552137852
1393	-0.935062050819397	-0.0129869729280472	18.6301422119141	0.00483929552137852	-0.00652430532500148	-0.0260047651827335	0.00159255252219737
1394	0.363635241985321	-0.662335574626923	19.0846862792969	0.0152288740500808	0.00938473641872406	-0.0224333461374044	-0.00749832857400179
1395	-0.285713404417038	-0.662335574626923	19.1496200561523	-0.0237320438027382	0.000618529506027699	-0.0165892094373703	-0.00490093370899558
1396	-0.285713404417038	-0.337661296129227	18.6950759887695	-0.00197886489331722	0.00678734155371785	0.00159255252219737	0.000943203864153475
1397	-0.935062050819397	-0.0129869729280472	18.6950759887695	0.00678734155371785	0.00418994715437293	0.0197743140161037	-0.000355493422830477
1398	-0.935062050819397	0.636361658573151	18.2405319213867	-0.000355493422830477	0.00711201597005129	0.0343846566975117	0.00126787810586393
1399	1.01298391819	-0.0129869729280472	18.8249454498291	-0.00165419070981443	0.00548864435404539	0.0197743140161037	0.00386527273803949
1400	0.363635241985321	-1.3116842508316	18.8898811340332	0.00581331877037883	0.000293855206109583	-0.00522560812532902	-0.00652430532500148
1401	0.363635241985321	-0.337661296129227	19.0197505950928	-0.0117190945893526	0.00516396993771195	-0.000355493422830477	-0.00684897974133492
1402	-4.18180513381958	0.311687350273132	18.7600116729736	-0.0110697457566857	0.00126787810586393	0.0132808275520802	0.00613799272105098
1403	-0.285713404417038	0.311687350273132	18.5002727508545	0.0145795252174139	0.00646266713738441	0.000943203864153475	0.00873538758605719
1404	-0.935062050819397	0.961035966873169	17.9807929992676	-0.0117190945893526	0.00159255252219737	0.0022419011220336	-3.08191010844894e-05
1405	-1.58441066741943	0.311687350273132	18.3704013824463	0.00613799272105098	0.00678734155371785	-0.00490093370899558	-0.00425158534198999
1406	-0.285713404417038	-0.0129869729280472	18.6301422119141	-0.00360223650932312	-0.00230353930965066	-0.00587495695799589	0.000618529506027699
1407	0.363635241985321	-1.3116842508316	19.7340335845947	0.00126787810586393	-0.00295288790948689	-0.0133424662053585	-0.0026282137259841
1408	-0.935062050819397	-0.0129869729280472	19.0197505950928	0.0155535480007529	0.00451462110504508	-0.0188619289547205	0.0022419011220336
1409	-3.53245663642883	-0.0129869729280472	18.5002727508545	0.013930176384747	0.00938473641872406	-0.0169138833880424	0.00483929552137852
1410	-0.285713404417038	0.636361658573151	18.56520652771	-0.00749832857400179	0.00354059832170606	-0.0260047651827335	-0.00977104809135199
1411	1.01298391819	-0.987009942531586	18.56520652771	0.00354059832170606	0.00678734155371785	-0.00814767740666866	-0.00165419070981443
1412	0.363635241985321	0.311687350273132	18.56520652771	-0.0208099745213985	0.00354059832170606	-0.00652430532500148	0.00451462110504508
1413	-0.935062050819397	0.311687350273132	18.6950759887695	0.00711201597005129	0.000943203864153475	0.0168522447347641	-0.000355493422830477
1414	-1.58441066741943	-0.337661296129227	19.2145557403564	-0.00749832857400179	0.00321592413820326	0.0113327819854021	0.00191722682211548
1415	-0.935062050819397	-0.337661296129227	18.6950759887695	-0.00295288790948689	-0.00100484199356288	-0.00392691092565656	0.00191722682211548
1416	-2.88310790061951	-0.0129869729280472	18.6950759887695	-0.017887907102704	-0.00132951640989631	0.00159255252219737	-0.00425158534198999
1417	-0.935062050819397	0.636361658573151	18.4353370666504	0.00289124972186983	0.0022419011220336	0.00256657530553639	0.00646266713738441
1418	0.363635241985321	0.636361658573151	18.3704013824463	0.011982130818069	-0.00392691092565656	0.00256657530553639	0.00516396993771195
1419	1.01298391819	-0.337661296129227	19.0846862792969	0.0113327819854021	0.00451462110504508	-0.0126931173726916	-0.00132951640989631
1420	-0.935062050819397	-1.3116842508316	18.8249454498291	0.00159255252219737	-0.00555028254166245	-0.00782300252467394	0.000293855206109583
1421	0.363635241985321	-0.662335574626923	18.8249454498291	0.0100340843200684	-0.00132951640989631	-0.0250307414680719	-0.00132951640989631
1422	-3.53245663642883	0.961035966873169	18.4353370666504	-0.00360223650932312	-0.00295288790948689	-0.0487319678068161	0.00418994715437293
1423	-1.58441066741943	0.311687350273132	18.6301422119141	0.0200989879667759	-0.0026282137259841	-0.077952653169632	-0.00230353930965066
1424	-0.935062050819397	-0.0129869729280472	18.3704013824463	0.011982130818069	-0.00100484199356288	-0.0876928865909576	0.00386527273803949
1425	-0.935062050819397	0.961035966873169	19.2145557403564	0.00354059832170606	0.000943203864153475	-0.0724331885576248	-0.00619963090866804
1426	-0.285713404417038	-0.337661296129227	18.9548168182373	0.00906006153672934	0.0022419011220336	-0.0227580219507217	-0.00165419070981443
1427	1.01298391819	-1.96103286743164	18.9548168182373	0.00711201597005129	-0.00652430532500148	0.013930176384747	-0.00425158534198999
1428	-1.58441066741943	1.28571033477783	18.56520652771	-0.00230353930965066	-0.000680167751852423	0.0191249661147594	-0.000355493422830477
1429	-2.88310790061951	0.311687350273132	18.4353370666504	-0.00522560812532902	0.0100340843200684	0.0597092546522617	0.00321592413820326
1430	1.01298391819	-0.337661296129227	18.6950759887695	-0.00684897974133492	0.01100810803473	0.0782156884670258	-0.00457625929266214
1431	-0.285713404417038	-0.337661296129227	18.6301422119141	0.0022419011220336	0.00938473641872406	0.0606832765042782	0.0022419011220336
1432	2.31168103218079	-0.987009942531586	19.0846862792969	0.0175015944987535	0.000293855206109583	0.0571118593215942	0.00483929552137852
1433	-1.58441066741943	-0.337661296129227	18.8249454498291	-0.00360223650932312	-0.00782300252467394	0.0473716296255589	-0.00457625929266214
1434	-1.58441066741943	0.636361658573151	18.5002727508545	0.00808603875339031	0.0158782228827477	0.0509430468082428	-0.00165419070981443
1435	-2.88310790061951	0.311687350273132	18.56520652771	-0.00782300252467394	0.00289124972186983	0.0389300994575024	-0.00327756232582033
1436	-2.23375940322876	0.636361658573151	18.6301422119141	-0.00619963090866804	-0.00425158534198999	0.0259431265294552	-0.0110697457566857
1437	-1.58441066741943	0.636361658573151	18.3704013824463	0.00354059832170606	-0.00392691092565656	0.0207483377307653	0.00256657530553639
1438	1.01298391819	-0.0129869729280472	18.56520652771	0.00776136433705688	-0.00100484199356288	0.0136055024340749	0.00191722682211548
1439	-0.285713404417038	-0.662335574626923	19.1496200561523	0.00256657530553639	-0.00132951640989631	0.013930176384747	-0.00327756232582033
1440	-1.58441066741943	-0.337661296129227	18.5002727508545	0.00451462110504508	0.00256657530553639	-0.00197886489331722	-0.00814767740666866
1441	1.66233253479004	-0.987009942531586	18.6950759887695	-0.00814767740666866	0.00159255252219737	-0.00457625929266214	0.00256657530553639
1442	-2.23375940322876	-0.337661296129227	18.6301422119141	-0.00165419070981443	-0.00392691092565656	-0.0133424662053585	-3.08191010844894e-05
1443	-0.285713404417038	0.311687350273132	18.56520652771	0.00289124972186983	0.00581331877037883	-0.0175632312893867	0.00159255252219737
1444	0.363635241985321	0.636361658573151	19.2145557403564	0.0197743140161037	0.0123068047687411	-0.0266541130840778	0.00386527273803949
1445	-0.285713404417038	0.636361658573151	18.9548168182373	0.0100340843200684	0.00581331877037883	-0.0412644557654858	-0.00360223650932312
1446	1.01298391819	-1.96103286743164	18.8249454498291	0.0113327819854021	-0.00749832857400179	-0.055874802172184	-0.00522560812532902
1447	2.31168103218079	-0.662335574626923	18.6950759887695	-0.00392691092565656	0.000943203864153475	-0.0354203209280968	0.00970941036939621
1448	-1.58441066741943	0.961035966873169	18.3704013824463	0.00581331877037883	0.000293855206109583	-0.0185372550040483	0.0100340843200684
1449	-1.58441066741943	0.311687350273132	19.344425201416	0.000618529506027699	0.00646266713738441	-0.0120437685400248	0.00418994715437293
1450	1.01298391819	-0.987009942531586	19.6041641235352	0.0207483377307653	-0.00425158534198999	-0.00230353930965066	-0.00327756232582033
1451	-2.23375940322876	0.961035966873169	18.7600116729736	-0.00360223650932312	0.000293855206109583	0.0126314787194133	-0.00814767740666866
1452	1.01298391819	-0.987009942531586	19.0846862792969	-0.00717365415766835	-0.00684897974133492	0.0226963832974434	0.00191722682211548
1453	-0.285713404417038	-0.987009942531586	18.5002727508545	-0.00847235135734081	-0.0146411629393697	0.0373067259788513	-0.00165419070981443
1454	-0.285713404417038	0.961035966873169	18.3054676055908	0.0223717093467712	0.00841071270406246	0.0363327041268349	0.000293855206109583
1455	-3.53245663642883	0.311687350273132	18.7600116729736	-0.00360223650932312	-0.000680167751852423	0.0188002903014421	0.00191722682211548
1456	-0.935062050819397	0.311687350273132	18.5002727508545	-0.00360223650932312	-0.00684897974133492	0.0158782228827477	-0.0026282137259841
1457	-1.58441066741943	0.961035966873169	18.6950759887695	-0.00587495695799589	-0.00132951640989631	0.0165275707840919	0.00483929552137852
1458	1.01298391819	-0.662335574626923	19.0846862792969	-0.00847235135734081	-0.00230353930965066	-0.000680167751852423	0.00906006153672934
1459	0.363635241985321	-1.3116842508316	18.6301422119141	0.00970941036939621	-0.000680167751852423	-0.00392691092565656	-0.00457625929266214
1460	-0.935062050819397	-0.662335574626923	18.3054676055908	0.00321592413820326	0.000293855206109583	-0.0204853005707264	0.00418994715437293
1461	-1.58441066741943	0.311687350273132	18.9548168182373	-0.00912170019000769	-0.00684897974133492	-0.0204853005707264	-3.08191010844894e-05
1462	-2.88310790061951	-0.662335574626923	18.6950759887695	-0.0133424662053585	-0.00100484199356288	-0.00457625929266214	0.00776136433705688
1463	0.363635241985321	-0.662335574626923	18.6950759887695	0.00613799272105098	-0.00360223650932312	-0.0159398596733809	0.0106834331527352
1464	1.01298391819	-0.337661296129227	18.6950759887695	0.00581331877037883	0.0132808275520802	-0.0204853005707264	0.00418994715437293
1465	-0.285713404417038	-0.987009942531586	18.7600116729736	-0.00327756232582033	0.00711201597005129	-0.0337969474494457	-0.00490093370899558
1466	0.363635241985321	-1.96103286743164	18.7600116729736	-0.00360223650932312	-0.00392691092565656	-0.0471085943281651	0.00354059832170606
1467	0.363635241985321	-0.0129869729280472	18.6301422119141	-0.0175632312893867	0.00841071270406246	-0.0422384813427925	0.00613799272105098
1468	-0.285713404417038	-0.0129869729280472	19.2794895172119	0.0100340843200684	-0.00425158534198999	-0.0240567177534103	-0.00587495695799589
1469	-0.935062050819397	-0.662335574626923	19.7340335845947	0.0175015944987535	0.00516396993771195	-0.00652430532500148	0.0022419011220336
1470	1.01298391819	-0.987009942531586	19.6690998077393	-0.00100484199356288	-0.00197886489331722	-0.000680167751852423	-0.00230353930965066
1471	-0.935062050819397	0.311687350273132	19.1496200561523	-0.00100484199356288	-0.00457625929266214	-0.00165419070981443	-0.00327756232582033
1472	-0.285713404417038	-0.987009942531586	19.5392303466797	-0.0133424662053585	-0.000680167751852423	0.0171769186854362	0.00646266713738441
1473	-0.285713404417038	-1.3116842508316	19.1496200561523	-0.00295288790948689	-0.00619963090866804	0.0262678004801273	0.00451462110504508
1474	-1.58441066741943	1.28571033477783	18.56520652771	-0.00295288790948689	-0.00327756232582033	0.0275664981454611	0.000293855206109583
1475	-2.88310790061951	0.311687350273132	18.6301422119141	-0.0195112787187099	0.00126787810586393	0.000618529506027699	-3.08191010844894e-05
1476	1.01298391819	0.311687350273132	18.8249454498291	0.00646266713738441	-0.0104203969240189	0.00516396993771195	0.000618529506027699
1477	-0.935062050819397	0.961035966873169	18.6301422119141	0.01100810803473	0.000943203864153475	0.0103587592020631	0.00191722682211548
1478	-1.58441066741943	0.636361658573151	18.3704013824463	0.00873538758605719	-0.00197886489331722	-0.000680167751852423	0.00256657530553639
1479	2.31168103218079	-1.63635849952698	18.6950759887695	-0.00132951640989631	-0.00587495695799589	-0.00425158534198999	0.00126787810586393
1480	-0.935062050819397	-0.0129869729280472	18.6301422119141	-0.00619963090866804	-0.00684897974133492	-0.0104203969240189	-0.0104203969240189
1481	-0.935062050819397	0.311687350273132	18.7600116729736	-0.0117190945893526	0.00191722682211548	-0.000355493422830477	-0.000680167751852423
1482	-2.23375940322876	-0.662335574626923	19.0846862792969	-3.08191010844894e-05	0.000618529506027699	-0.0198359526693821	0.00678734155371785
1483	1.01298391819	-0.0129869729280472	18.9548168182373	-0.00197886489331722	0.00613799272105098	-0.0279528107494116	0.00418994715437293
1484	0.363635241985321	-1.3116842508316	18.5002727508545	0.00776136433705688	0.00581331877037883	-0.0415891297161579	-0.00295288790948689
1485	-0.285713404417038	-0.0129869729280472	18.6301422119141	-0.00619963090866804	0.00418994715437293	-0.0503553375601768	-0.00587495695799589
1486	-0.285713404417038	-0.337661296129227	18.5002727508545	-0.0152905117720366	0.00289124972186983	-0.0276281367987394	-0.00490093370899558
1487	-0.285713404417038	-0.662335574626923	18.8898811340332	-0.00490093370899558	0.000618529506027699	-0.000355493422830477	0.00126787810586393
1488	-3.53245663642883	0.311687350273132	19.344425201416	-0.00425158534198999	-0.00652430532500148	0.0152288740500808	-0.000680167751852423
1489	-1.58441066741943	1.28571033477783	18.8249454498291	-0.00555028254166245	0.00776136433705688	0.00938473641872406	0.000293855206109583
1490	1.01298391819	-0.662335574626923	18.6950759887695	-0.00132951640989631	0.00126787810586393	0.0132808275520802	-0.00555028254166245
1491	-0.285713404417038	-0.0129869729280472	18.2405319213867	0.00776136433705688	-0.00197886489331722	0.0249691028147936	0.000293855206109583
1492	-0.285713404417038	-0.337661296129227	18.6950759887695	-0.00522560812532902	0.000943203864153475	0.0178262684494257	0.00548864435404539
1493	-0.285713404417038	-1.96103286743164	19.0197505950928	-0.00230353930965066	-0.0126931173726916	0.012956153601408	-0.00165419070981443
1494	1.01298391819	-0.337661296129227	18.56520652771	0.00289124972186983	0.00354059832170606	0.0103587592020631	0.00386527273803949
1495	-2.88310790061951	-0.337661296129227	19.0197505950928	0.000943203864153475	-0.000355493422830477	-0.00295288790948689	-0.00587495695799589
1496	-0.285713404417038	-0.662335574626923	18.9548168182373	0.00613799272105098	-0.00425158534198999	-0.00165419070981443	-0.00132951640989631
1497	-0.285713404417038	-0.337661296129227	18.5002727508545	-0.00392691092565656	-0.00490093370899558	0.00906006153672934	0.00289124972186983
1498	-0.935062050819397	0.636361658573151	18.4353370666504	-0.00879702530801296	0.00256657530553639	-0.00652430532500148	0.00289124972186983
1499	0.363635241985321	-0.987009942531586	18.8898811340332	0.0145795252174139	0.00289124972186983	-0.00295288790948689	-3.08191010844894e-05
1500	0.363635241985321	-1.3116842508316	18.6301422119141	-0.00165419070981443	0.0100340843200684	-0.0026282137259841	-0.0100957229733467
1501	0.363635241985321	-0.662335574626923	18.9548168182373	-0.0120437685400248	0.00581331877037883	-0.00295288790948689	-0.00197886489331722
1502	-2.88310790061951	-0.337661296129227	18.9548168182373	-0.0282774847000837	-0.000355493422830477	-0.00392691092565656	0.00581331877037883
1503	-1.58441066741943	0.636361658573151	18.2405319213867	0.0100340843200684	0.00906006153672934	-0.00490093370899558	0.000293855206109583
1504	-2.23375940322876	0.636361658573151	18.1755981445313	-0.00100484199356288	0.00906006153672934	-0.00392691092565656	-0.00100484199356288
1505	-0.285713404417038	-0.0129869729280472	18.6301422119141	-0.00327756232582033	0.00678734155371785	-0.0136671401560307	-0.00360223650932312
1506	-0.285713404417038	-0.337661296129227	18.56520652771	0.00483929552137852	0.00191722682211548	-0.00457625929266214	0.00321592413820326
1507	-0.285713404417038	-0.662335574626923	18.8249454498291	0.00548864435404539	0.000943203864153475	-0.0123684434220195	-0.00327756232582033
1508	-0.285713404417038	-0.662335574626923	19.0846862792969	0.00289124972186983	0.00483929552137852	-0.00912170019000769	0.00841071270406246
1509	-3.53245663642883	0.636361658573151	18.3704013824463	0.00970941036939621	0.011982130818069	-0.0156151866540313	-0.000355493422830477
1510	-1.58441066741943	-0.0129869729280472	18.5002727508545	-0.00912170019000769	0.0100340843200684	-0.0217839982360601	-0.00652430532500148
1511	1.01298391819	-0.987009942531586	18.3704013824463	0.00970941036939621	0.00289124972186983	-0.0594462193548679	-0.00879702530801296
1512	-0.935062050819397	0.636361658573151	19.1496200561523	-0.000680167751852423	0.0022419011220336	-0.0555501282215118	-0.00717365415766835
1513	-0.285713404417038	-0.987009942531586	19.7340335845947	0.0126314787194133	-0.00555028254166245	-0.0529527328908443	-0.00457625929266214
1514	1.01298391819	-0.662335574626923	19.1496200561523	0.00516396993771195	0.00646266713738441	-0.0490566417574883	-0.00100484199356288
1515	-2.23375940322876	-0.0129869729280472	18.8898811340332	-0.00555028254166245	0.00159255252219737	-0.0620436146855354	-0.00360223650932312
1516	-0.935062050819397	0.636361658573151	18.6301422119141	-0.017887907102704	0.0022419011220336	-0.063342310488224	-0.00814767740666866
1517	-0.285713404417038	-0.0129869729280472	18.4353370666504	-0.00295288790948689	0.00483929552137852	-0.0198359526693821	0.00451462110504508
1518	1.01298391819	-0.337661296129227	19.4742946624756	0.0188002903014421	-0.00425158534198999	0.0369820520281792	0.00743668992072344
1519	-0.935062050819397	-0.662335574626923	19.0846862792969	0.00289124972186983	0.000293855206109583	0.0376313999295235	0.000618529506027699
1520	1.66233253479004	-1.3116842508316	18.9548168182373	-0.0107450718060136	-0.00457625929266214	0.0113327819854021	0.00191722682211548
1521	-2.23375940322876	1.28571033477783	18.7600116729736	-0.0120437685400248	-0.0026282137259841	0.0363327041268349	-0.0026282137259841
1522	-0.935062050819397	-0.337661296129227	18.7600116729736	-0.00425158534198999	0.000943203864153475	0.0580858811736107	0.00354059832170606
1523	1.01298391819	-0.337661296129227	19.2145557403564	0.0165275707840919	-0.00457625929266214	0.0541897900402546	0.00354059832170606
1524	-0.285713404417038	0.961035966873169	18.1755981445313	-0.00749832857400179	0.00938473641872406	0.0343846566975117	0.000618529506027699
1525	-0.935062050819397	0.311687350273132	18.6950759887695	0.00126787810586393	-0.00197886489331722	0.0226963832974434	-0.000680167751852423
1526	-0.285713404417038	-0.662335574626923	18.7600116729736	-0.0113944197073579	-0.00879702530801296	0.0162028968334198	-0.00749832857400179
1527	1.01298391819	-0.0129869729280472	19.1496200561523	0.00386527273803949	-3.08191010844894e-05	0.0252937767654657	0.00581331877037883
1528	-0.935062050819397	-0.337661296129227	18.8898811340332	0.0158782228827477	0.00613799272105098	0.0275664981454611	0.00548864435404539
1529	-2.23375940322876	0.636361658573151	18.3704013824463	-0.0123684434220195	0.00256657530553639	0.0259431265294552	-0.00165419070981443
1530	1.01298391819	0.636361658573151	18.3704013824463	-0.0126931173726916	0.0123068047687411	0.00548864435404539	-0.00197886489331722
1531	1.01298391819	-0.987009942531586	18.6950759887695	0.00289124972186983	0.00289124972186983	0.00451462110504508	-0.000680167751852423
1532	1.66233253479004	-1.3116842508316	18.7600116729736	0.00418994715437293	-0.00100484199356288	0.00776136433705688	-0.00392691092565656
1533	-0.935062050819397	-0.987009942531586	18.8898811340332	0.00938473641872406	-0.00555028254166245	0.00418994715437293	-0.00230353930965066
1534	-0.935062050819397	0.311687350273132	18.6301422119141	0.00743668992072344	0.01100810803473	0.0022419011220336	-0.0133424662053585
1535	-3.53245663642883	0.311687350273132	18.5002727508545	-0.0107450718060136	-0.000355493422830477	-3.08191010844894e-05	-0.00457625929266214
1536	0.363635241985321	-0.0129869729280472	18.6301422119141	-0.0169138833880424	0.00938473641872406	-0.00392691092565656	-0.00619963090866804
1537	1.66233253479004	-0.337661296129227	18.4353370666504	0.00548864435404539	-0.00392691092565656	-0.028926832601428	0.00256657530553639
1538	-0.285713404417038	0.311687350273132	18.6301422119141	0.000293855206109583	0.00418994715437293	-0.0471085943281651	-0.00165419070981443
1539	-0.285713404417038	-1.3116842508316	18.9548168182373	0.0123068047687411	-0.00814767740666866	-0.0587968714535236	0.000618529506027699
1540	0.363635241985321	-0.662335574626923	19.0197505950928	-0.000355493422830477	0.00451462110504508	-0.0493813157081604	-0.0100957229733467
1541	-2.23375940322876	0.961035966873169	18.4353370666504	0.00191722682211548	-3.08191010844894e-05	-0.0425631552934647	-0.00847235135734081
1542	-2.88310790061951	0.961035966873169	18.6950759887695	-0.0172385573387146	0.00126787810586393	-0.00490093370899558	-0.000355493422830477
1543	1.66233253479004	-0.662335574626923	18.6950759887695	0.0103587592020631	0.00483929552137852	0.0113327819854021	0.00256657530553639
1544	1.01298391819	-0.0129869729280472	18.7600116729736	0.0123068047687411	0.0191249661147594	0.0538651160895824	0.00126787810586393
1545	0.363635241985321	-0.662335574626923	18.9548168182373	0.0188002903014421	0.00159255252219737	0.0571118593215942	-0.00684897974133492
1546	1.01298391819	-1.96103286743164	19.0197505950928	-0.00749832857400179	-0.00197886489331722	0.0295145437121391	-0.00977104809135199
1547	0.363635241985321	-0.0129869729280472	19.4093608856201	0.00841071270406246	-0.00619963090866804	0.0188002903014421	-0.00100484199356288
1548	-3.53245663642883	0.961035966873169	18.56520652771	-0.0100957229733467	-0.00100484199356288	0.00970941036939621	0.00451462110504508
1549	1.01298391819	-0.0129869729280472	18.56520652771	0.00483929552137852	0.000943203864153475	0.00418994715437293	-0.00100484199356288
1550	1.01298391819	-0.0129869729280472	18.6950759887695	0.012956153601408	-0.00165419070981443	-0.0211346503347158	-0.00587495695799589
1551	-1.58441066741943	-0.0129869729280472	19.4093608856201	-0.00555028254166245	-0.00587495695799589	-0.00912170019000769	-0.00555028254166245
1552	1.66233253479004	-1.3116842508316	19.9288387298584	-0.00490093370899558	-0.00392691092565656	-0.00587495695799589	0.000293855206109583
1553	0.363635241985321	-0.337661296129227	19.6041641235352	-0.0123684434220195	-0.00132951640989631	-0.0143164889886975	0.00256657530553639
1554	-0.285713404417038	-0.662335574626923	19.5392303466797	0.00159255252219737	0.00808603875339031	-0.0266541130840778	-0.00360223650932312
1555	-0.285713404417038	-0.987009942531586	18.7600116729736	0.020423661917448	0.00159255252219737	-0.0204853005707264	0.00386527273803949
1556	1.01298391819	-0.337661296129227	18.7600116729736	-0.0026282137259841	-0.00360223650932312	-0.0250307414680719	0.00126787810586393
1557	-0.285713404417038	0.636361658573151	18.4353370666504	-0.00425158534198999	-0.00295288790948689	-0.00230353930965066	0.00289124972186983
1558	2.31168103218079	-0.0129869729280472	18.8249454498291	0.0142548503354192	-0.0026282137259841	0.00711201597005129	0.00808603875339031
1559	1.01298391819	-1.63635849952698	18.9548168182373	0.00646266713738441	-0.0130177913233638	0.00711201597005129	0.000293855206109583
1560	-0.935062050819397	-0.0129869729280472	18.1755981445313	-0.000680167751852423	0.00191722682211548	0.0347093306481838	0.00289124972186983
1561	-1.58441066741943	-0.337661296129227	18.56520652771	-0.000355493422830477	-0.000355493422830477	0.0230210572481155	0.00321592413820326
1562	-2.88310790061951	0.636361658573151	18.4353370666504	0.00418994715437293	-0.00490093370899558	0.0347093306481838	0.00159255252219737
1563	-0.935062050819397	-0.662335574626923	19.6041641235352	0.0171769186854362	-0.0130177913233638	0.0197743140161037	0.00418994715437293
1564	1.01298391819	-0.337661296129227	18.8898811340332	-0.00944637414067984	-0.00392691092565656	0.00711201597005129	0.0022419011220336
1565	1.01298391819	-0.662335574626923	19.0846862792969	0.0136055024340749	-0.00327756232582033	-3.08191010844894e-05	0.00321592413820326
1566	0.363635241985321	-2.2857072353363	19.5392303466797	0.00256657530553639	-0.00977104809135199	-0.00425158534198999	-0.000680167751852423
1567	0.363635241985321	-0.662335574626923	18.7600116729736	0.0132808275520802	-0.00392691092565656	0.00548864435404539	0.0022419011220336
1568	-3.53245663642883	0.311687350273132	18.5002727508545	-0.00327756232582033	-0.00619963090866804	0.00191722682211548	0.00711201597005129
1569	1.01298391819	-0.987009942531586	18.56520652771	0.011982130818069	-0.00392691092565656	-0.0107450718060136	0.00808603875339031
1570	1.66233253479004	-0.662335574626923	19.5392303466797	-0.000680167751852423	0.0100340843200684	-0.0149658378213644	-0.00425158534198999
1571	-0.935062050819397	0.636361658573151	18.6301422119141	0.00354059832170606	0.00418994715437293	-0.0354203209280968	0.0022419011220336
1572	-0.935062050819397	-0.0129869729280472	18.56520652771	0.00776136433705688	-0.00782300252467394	-0.0354203209280968	0.00418994715437293
1573	-0.935062050819397	-0.987009942531586	18.7600116729736	0.00418994715437293	-0.00360223650932312	-0.0273034609854221	0.00808603875339031
1574	-0.935062050819397	-0.0129869729280472	18.7600116729736	0.0213976856321096	-0.00100484199356288	-0.0201606266200542	0.00354059832170606
1575	-2.88310790061951	-0.337661296129227	18.8898811340332	-0.0175632312893867	0.00938473641872406	-0.0299008563160896	0.000943203864153475
1576	-1.58441066741943	0.636361658573151	18.56520652771	-0.00684897974133492	0.00191722682211548	-0.0458098985254765	0.00159255252219737
1577	-1.58441066741943	-0.0129869729280472	18.5002727508545	0.00581331877037883	-0.00295288790948689	-0.00295288790948689	0.00483929552137852
1578	0.363635241985321	-0.662335574626923	19.0197505950928	-0.000680167751852423	0.0022419011220336	0.00516396993771195	0.01100810803473
1579	-0.935062050819397	-0.987009942531586	18.5002727508545	0.00126787810586393	-0.0107450718060136	-0.00912170019000769	-0.00360223650932312
1580	-0.285713404417038	-0.0129869729280472	18.56520652771	-0.0130177913233638	0.00418994715437293	-0.00977104809135199	0.00483929552137852
1581	-0.935062050819397	-0.987009942531586	18.7600116729736	-0.00717365415766835	-0.00717365415766835	-0.00522560812532902	-0.000355493422830477
1582	-2.23375940322876	0.636361658573151	18.6950759887695	-0.0107450718060136	0.00126787810586393	0.0499690249562263	0.00483929552137852
1583	-1.58441066741943	-0.662335574626923	18.9548168182373	-0.0156151866540313	-0.00360223650932312	0.0593845807015896	0.00289124972186983
1584	1.01298391819	-0.987009942531586	18.8898811340332	0.00581331877037883	0.00548864435404539	0.0308132413774729	-0.00522560812532902
1585	0.363635241985321	-0.337661296129227	21.0976657867432	0.011982130818069	0.000618529506027699	-0.00295288790948689	0.000943203864153475
1586	0.363635241985321	-1.96103286743164	19.4742946624756	0.0113327819854021	-0.02697878703475	-0.00555028254166245	-0.00619963090866804
1587	1.01298391819	-0.987009942531586	18.6950759887695	-0.00295288790948689	-0.00197886489331722	0.00548864435404539	0.00289124972186983
1588	-1.58441066741943	-0.337661296129227	18.9548168182373	0.00126787810586393	-0.00132951640989631	-0.0165892094373703	0.00906006153672934
1589	-1.58441066741943	0.636361658573151	18.6950759887695	0.0149041991680861	0.00581331877037883	-0.0260047651827335	0.00321592413820326
1590	1.66233253479004	-0.337661296129227	19.6041641235352	-0.0120437685400248	0.00711201597005129	-0.0480826161801815	-0.000355493422830477
1591	1.01298391819	-0.337661296129227	18.8249454498291	0.00581331877037883	0.00126787810586393	-0.0467839203774929	-0.0120437685400248
1592	-0.285713404417038	-0.337661296129227	18.4353370666504	-0.0026282137259841	-0.0162645354866982	-0.0263294391334057	-0.00295288790948689
1593	-0.935062050819397	-0.0129869729280472	18.5002727508545	0.00613799272105098	-0.00360223650932312	-0.0169138833880424	-0.00295288790948689
1594	-1.58441066741943	0.636361658573151	18.5002727508545	0.0301638916134834	0.00159255252219737	0.00256657530553639	-0.00197886489331722
1595	-1.58441066741943	-0.662335574626923	18.8898811340332	-0.0104203969240189	0.00776136433705688	0.0226963832974434	-0.00684897974133492
1596	1.66233253479004	-0.662335574626923	19.1496200561523	0.0175015944987535	0.00516396993771195	0.0506183728575706	-0.00392691092565656
1597	-0.285713404417038	1.28571033477783	18.4353370666504	-0.00684897974133492	0.00354059832170606	0.0512677207589149	-0.00197886489331722
1598	0.363635241985321	-0.337661296129227	18.6950759887695	0.0113327819854021	0.00354059832170606	0.0175015944987535	0.00613799272105098
1599	1.01298391819	-1.96103286743164	18.6950759887695	0.00678734155371785	-0.00230353930965066	0.01100810803473	-0.00295288790948689
1600	-2.23375940322876	0.636361658573151	18.56520652771	0.000618529506027699	0.0126314787194133	-0.00490093370899558	-0.0126931173726916
1601	-1.58441066741943	-0.337661296129227	19.7989692687988	0.00126787810586393	0.00646266713738441	-0.00392691092565656	0.00516396993771195
1602	-0.285713404417038	-0.0129869729280472	18.6950759887695	-0.00230353930965066	-3.08191010844894e-05	-0.0110697457566857	0.00743668992072344
1603	-0.935062050819397	0.636361658573151	18.6950759887695	0.0100340843200684	-0.000680167751852423	-0.00814767740666866	0.00386527273803949
1604	-0.285713404417038	0.311687350273132	19.1496200561523	0.0188002903014421	0.00743668992072344	-0.0247060675173998	-0.00100484199356288
1605	-0.935062050819397	-0.0129869729280472	19.344425201416	0.000293855206109583	0.00516396993771195	-0.0120437685400248	-0.00327756232582033
1606	-1.58441066741943	-0.987009942531586	18.3704013824463	0.00516396993771195	0.00354059832170606	-0.0136671401560307	-0.00425158534198999
1607	-0.285713404417038	0.636361658573151	18.6301422119141	-0.0110697457566857	0.00386527273803949	0.00126787810586393	0.00354059832170606
1608	-2.23375940322876	-0.662335574626923	18.9548168182373	-3.08191010844894e-05	0.00548864435404539	0.00743668992072344	0.00548864435404539
1609	-1.58441066741943	-0.0129869729280472	18.7600116729736	-0.00749832857400179	0.0100340843200684	-0.00295288790948689	-0.00165419070981443
1610	0.363635241985321	-0.0129869729280472	18.6950759887695	0.0113327819854021	0.00159255252219737	-0.00360223650932312	-0.00522560812532902
1611	-0.285713404417038	0.636361658573151	18.3054676055908	0.00483929552137852	0.00289124972186983	0.0022419011220336	-0.00425158534198999
1612	-0.935062050819397	-0.662335574626923	18.6950759887695	0.00548864435404539	0.00678734155371785	0.0223717093467712	-0.00490093370899558
1613	1.66233253479004	-1.96103286743164	18.9548168182373	0.00873538758605719	-0.00360223650932312	0.0162028968334198	0.00613799272105098
1614	0.363635241985321	-0.337661296129227	18.7600116729736	0.00776136433705688	0.0132808275520802	0.00321592413820326	-0.00684897974133492
1615	-2.23375940322876	-0.0129869729280472	19.7989692687988	-0.00197886489331722	0.00906006153672934	0.00646266713738441	-0.00392691092565656
1616	1.01298391819	-0.662335574626923	19.0197505950928	0.0162028968334198	0.0103587592020631	-0.0120437685400248	-0.00295288790948689
1617	-0.935062050819397	0.636361658573151	18.2405319213867	-0.00847235135734081	0.000618529506027699	-0.00327756232582033	0.00126787810586393
1618	-0.935062050819397	0.311687350273132	18.56520652771	-0.0126931173726916	0.00548864435404539	-0.0250307414680719	0.00873538758605719
1619	1.66233253479004	-1.3116842508316	19.6041641235352	0.00938473641872406	0.00191722682211548	-0.0376930385828018	0.000618529506027699
1620	1.66233253479004	-0.987009942531586	18.8898811340332	-0.00652430532500148	0.00126787810586393	-0.0279528107494116	-0.00490093370899558
1621	-0.935062050819397	-0.337661296129227	19.1496200561523	0.00418994715437293	0.00451462110504508	-0.0224333461374044	0.00126787810586393
1622	-0.285713404417038	-0.662335574626923	19.0197505950928	-0.017887907102704	0.00386527273803949	-0.00587495695799589	0.00841071270406246
1623	0.363635241985321	0.311687350273132	18.4353370666504	0.01100810803473	0.00256657530553639	0.0197743140161037	-0.00490093370899558
1624	-0.285713404417038	0.311687350273132	18.2405319213867	-3.08191010844894e-05	-0.00392691092565656	0.0217223595827818	0.00289124972186983
1625	-0.285713404417038	0.311687350273132	18.56520652771	0.0022419011220336	0.00873538758605719	0.0321119390428066	-0.00555028254166245
1626	-0.285713404417038	-0.0129869729280472	18.6301422119141	0.00191722682211548	-0.00619963090866804	-3.08191010844894e-05	0.00126787810586393
1627	0.363635241985321	-0.662335574626923	19.0197505950928	0.00906006153672934	0.00159255252219737	0.00451462110504508	0.00159255252219737
1628	-1.58441066741943	-0.662335574626923	19.1496200561523	-0.00587495695799589	-0.00132951640989631	0.00743668992072344	0.00613799272105098
1629	-1.58441066741943	0.636361658573151	18.6301422119141	-3.08191010844894e-05	0.00711201597005129	-0.0156151866540313	0.00321592413820326
1630	-0.935062050819397	0.636361658573151	18.4353370666504	0.00321592413820326	-0.00132951640989631	-0.0133424662053585	0.00126787810586393
1631	1.66233253479004	-0.0129869729280472	18.56520652771	0.00516396993771195	0.000943203864153475	-0.0133424662053585	0.000293855206109583
1632	-1.58441066741943	0.636361658573151	18.56520652771	0.00743668992072344	-0.0117190945893526	-0.00587495695799589	0.00483929552137852
1633	-0.935062050819397	-0.337661296129227	18.8249454498291	-0.0120437685400248	-0.00555028254166245	-0.00490093370899558	0.00386527273803949
1634	-0.935062050819397	-0.662335574626923	19.1496200561523	0.013930176384747	0.00289124972186983	-0.00457625929266214	-0.00230353930965066
1635	-2.88310790061951	0.311687350273132	18.8898811340332	0.00970941036939621	0.0113327819854021	-0.00360223650932312	-0.00360223650932312
1636	-0.285713404417038	-0.0129869729280472	18.56520652771	0.00581331877037883	0.00711201597005129	-0.0117190945893526	-0.00295288790948689
1637	-1.58441066741943	0.636361658573151	18.2405319213867	0.00256657530553639	-0.00522560812532902	0.00321592413820326	0.00841071270406246
1638	-0.285713404417038	-0.0129869729280472	19.6041641235352	0.00873538758605719	-0.00165419070981443	-0.00425158534198999	0.00418994715437293
1639	-2.23375940322876	-0.662335574626923	19.344425201416	0.0162028968334198	-0.00327756232582033	-0.00912170019000769	0.00548864435404539
1640	0.363635241985321	-0.662335574626923	19.8639049530029	0.00321592413820326	0.00613799272105098	-0.00197886489331722	-0.00457625929266214
1641	-3.53245663642883	0.311687350273132	18.8898811340332	0.00256657530553639	0.00548864435404539	-0.00847235135734081	0.00451462110504508
1642	-0.935062050819397	-0.337661296129227	18.7600116729736	-0.00684897974133492	-0.000680167751852423	0.00256657530553639	0.0113327819854021
1643	1.01298391819	-0.662335574626923	18.6950759887695	-0.00684897974133492	-0.00100484199356288	-0.00197886489331722	0.00776136433705688
1644	1.01298391819	-0.337661296129227	18.5002727508545	0.0188002903014421	0.00516396993771195	-0.00684897974133492	0.00711201597005129
1645	0.363635241985321	-0.662335574626923	18.8249454498291	-0.0107450718060136	0.00191722682211548	-0.0100957229733467	-0.00230353930965066
1646	0.363635241985321	-1.96103286743164	19.0846862792969	0.00256657530553639	-0.00587495695799589	-0.0156151866540313	0.000293855206109583
1647	-0.285713404417038	-0.662335574626923	19.7989692687988	-0.00847235135734081	-0.00587495695799589	-0.00587495695799589	0.00646266713738441
1648	-2.88310790061951	0.636361658573151	19.2794895172119	-0.00847235135734081	-0.00295288790948689	0.00159255252219737	0.00516396993771195
1649	0.363635241985321	-0.987009942531586	19.4093608856201	-0.00944637414067984	-0.00555028254166245	-0.00197886489331722	0.00321592413820326
1650	-0.285713404417038	-0.337661296129227	18.6301422119141	-0.00197886489331722	0.000618529506027699	-0.00425158534198999	0.00191722682211548
1651	0.363635241985321	-0.0129869729280472	18.6301422119141	-0.00587495695799589	0.00548864435404539	-0.0100957229733467	0.00386527273803949
1652	0.363635241985321	-0.662335574626923	19.6690998077393	-0.0146411629393697	-0.00392691092565656	-0.00912170019000769	0.00159255252219737
1653	0.363635241985321	-0.662335574626923	18.8249454498291	0.0171769186854362	-0.00879702530801296	-0.0195112787187099	0.00354059832170606
1654	-0.285713404417038	0.311687350273132	19.5392303466797	-0.00652430532500148	0.00354059832170606	-0.0639916583895683	0.00159255252219737
1655	-2.88310790061951	0.961035966873169	19.1496200561523	-0.00684897974133492	0.00159255252219737	-0.0750305876135826	-0.00587495695799589
1656	-0.935062050819397	0.311687350273132	18.5002727508545	0.000943203864153475	-0.000680167751852423	-0.0704851448535919	0.00418994715437293
1657	1.66233253479004	-0.662335574626923	18.56520652771	-0.0026282137259841	0.00126787810586393	-0.0630176365375519	0.0103587592020631
1658	-0.285713404417038	-0.337661296129227	19.6041641235352	-0.00392691092565656	0.00548864435404539	-0.0513293594121933	-0.00814767740666866
1659	-2.23375940322876	0.311687350273132	18.8898811340332	0.00159255252219737	0.00159255252219737	-0.0188619289547205	0.00321592413820326
1660	1.66233253479004	-1.63635849952698	18.6950759887695	-0.000355493422830477	0.00126787810586393	0.0350340083241463	-0.0026282137259841
1661	-0.935062050819397	-0.0129869729280472	18.6950759887695	-0.00197886489331722	0.00516396993771195	0.0551638156175613	-0.00587495695799589
1662	-2.23375940322876	-0.337661296129227	19.6041641235352	-0.00360223650932312	-0.00197886489331722	0.0535404421389103	0.00321592413820326
1663	-0.935062050819397	0.636361658573151	19.2794895172119	-0.00977104809135199	0.00256657530553639	0.0710728541016579	0.0113327819854021
1664	-1.58441066741943	0.961035966873169	18.9548168182373	-0.00295288790948689	0.00841071270406246	0.0752936229109764	0.000293855206109583
1665	-1.58441066741943	0.636361658573151	19.0197505950928	-0.000680167751852423	0.00483929552137852	0.0593845807015896	-0.00814767740666866
1666	0.363635241985321	-0.987009942531586	18.7600116729736	-0.00295288790948689	-0.00392691092565656	0.0415274947881699	-0.00327756232582033
1667	-0.285713404417038	-0.337661296129227	19.4742946624756	0.000618529506027699	0.00191722682211548	0.0308132413774729	0.00776136433705688
1668	-2.23375940322876	-0.337661296129227	18.8898811340332	-0.00230353930965066	0.00451462110504508	0.0265924744307995	0.00159255252219737
1669	-1.58441066741943	0.311687350273132	18.4353370666504	0.01100810803473	0.00418994715437293	0.00451462110504508	0.000943203864153475
1670	-0.935062050819397	0.636361658573151	19.4093608856201	-0.0104203969240189	0.0103587592020631	0.0022419011220336	-0.00782300252467394
1671	1.01298391819	-0.337661296129227	18.6950759887695	-0.00652430532500148	-0.00165419070981443	-0.00100484199356288	-0.00360223650932312
1672	-0.285713404417038	0.636361658573151	18.6950759887695	0.00191722682211548	-0.00749832857400179	-0.00132951640989631	0.00451462110504508
1673	-0.285713404417038	-0.662335574626923	18.6950759887695	0.012956153601408	-0.0120437685400248	0.00386527273803949	0.0022419011220336
1674	1.01298391819	-0.662335574626923	19.6690998077393	-0.00555028254166245	0.0022419011220336	0.0171769186854362	0.00418994715437293
1675	-1.58441066741943	-0.337661296129227	19.4093608856201	-3.08191010844894e-05	0.00451462110504508	0.0175015944987535	-0.00165419070981443
1676	-0.285713404417038	-0.0129869729280472	18.8898811340332	0.00646266713738441	0.00191722682211548	0.0136055024340749	0.00776136433705688
1677	0.363635241985321	-0.0129869729280472	18.6301422119141	-0.00522560812532902	0.00159255252219737	0.0113327819854021	-0.000355493422830477
1678	1.01298391819	-0.987009942531586	18.8249454498291	0.00516396993771195	0.00841071270406246	0.01100810803473	0.000293855206109583
1679	-0.285713404417038	-0.662335574626923	18.7600116729736	0.00418994715437293	0.00548864435404539	0.01847561635077	0.000293855206109583
1680	1.01298391819	-1.96103286743164	18.56520652771	0.000618529506027699	-0.00457625929266214	0.00418994715437293	-0.00197886489331722
1681	-1.58441066741943	0.961035966873169	18.4353370666504	-3.08191010844894e-05	0.00516396993771195	0.00483929552137852	0.000943203864153475
1682	-2.88310790061951	-0.662335574626923	18.8249454498291	-0.0110697457566857	-0.00230353930965066	0.00483929552137852	0.00581331877037883
1683	1.01298391819	-0.662335574626923	18.8898811340332	0.00646266713738441	0.00126787810586393	-0.00360223650932312	-0.00295288790948689
1684	0.363635241985321	-0.662335574626923	18.8898811340332	0.0103587592020631	-0.00327756232582033	-0.00392691092565656	-0.00295288790948689
1685	0.363635241985321	-0.987009942531586	18.7600116729736	0.00126787810586393	0.00256657530553639	-0.0182125810533762	-0.00782300252467394
1686	2.31168103218079	-1.63635849952698	19.4093608856201	-0.00230353930965066	0.00451462110504508	-0.0354203209280968	-0.000355493422830477
1687	-0.285713404417038	-0.662335574626923	19.0197505950928	0.000618529506027699	0.00126787810586393	-0.0461345724761486	-0.00230353930965066
1688	-1.58441066741943	0.311687350273132	18.6301422119141	0.00548864435404539	0.00483929552137852	-0.0448358729481697	0.000293855206109583
1689	-0.935062050819397	-0.0129869729280472	18.8898811340332	0.0168522447347641	0.00841071270406246	-0.0555501282215118	0.00483929552137852
1690	0.363635241985321	-0.0129869729280472	19.5392303466797	0.00321592413820326	0.0100340843200684	-0.0295761823654175	-0.00749832857400179
1691	1.01298391819	-0.662335574626923	19.5392303466797	-0.00230353930965066	0.00516396993771195	-0.0308748781681061	-0.00587495695799589
1692	1.66233253479004	-0.987009942531586	18.6301422119141	0.000293855206109583	-0.000680167751852423	0.020423661917448	0.0100340843200684
1693	-1.58441066741943	-0.337661296129227	18.5002727508545	0.0230210572481155	-3.08191010844894e-05	0.047696303576231	-0.00230353930965066
1694	-1.58441066741943	0.961035966873169	19.344425201416	-0.00457625929266214	0.0022419011220336	0.000293855206109583	0.00646266713738441
1695	-2.23375940322876	0.311687350273132	19.4742946624756	0.000618529506027699	-0.00652430532500148	0.0220470335334539	-0.00132951640989631
1696	-0.285713404417038	0.636361658573151	18.6950759887695	-0.00522560812532902	-0.00717365415766835	0.0239950809627771	0.00126787810586393
1697	-0.285713404417038	-0.662335574626923	19.0197505950928	-0.00360223650932312	-0.00457625929266214	0.00743668992072344	0.000618529506027699
1698	0.363635241985321	-0.337661296129227	18.56520652771	0.00418994715437293	-3.08191010844894e-05	0.00613799272105098	-0.00132951640989631
1699	-1.58441066741943	0.636361658573151	18.4353370666504	0.00126787810586393	0.00906006153672934	0.000293855206109583	0.00126787810586393
1700	-0.935062050819397	-0.987009942531586	18.6301422119141	0.0022419011220336	-0.00197886489331722	-0.0143164889886975	-0.00197886489331722
1701	0.363635241985321	-0.987009942531586	18.8249454498291	0.00451462110504508	-0.000355493422830477	-0.0175632312893867	-0.00490093370899558
1702	-3.53245663642883	0.961035966873169	18.7600116729736	-0.0165892094373703	-0.00717365415766835	-0.0331475995481014	-0.00425158534198999
1703	-0.285713404417038	0.636361658573151	19.0197505950928	-0.00165419070981443	-0.00522560812532902	-0.0224333461374044	0.00613799272105098
1704	1.66233253479004	-0.662335574626923	18.7600116729736	0.00646266713738441	0.00256657530553639	-0.02697878703475	-3.08191010844894e-05
1705	0.363635241985321	-0.337661296129227	19.4093608856201	0.00970941036939621	0.00321592413820326	-0.0123684434220195	-0.0104203969240189
1706	-0.285713404417038	-1.96103286743164	19.8639049530029	-0.0107450718060136	-0.00749832857400179	-0.00782300252467394	-3.08191010844894e-05
1707	-1.58441066741943	0.311687350273132	19.4093608856201	-0.00555028254166245	0.00126787810586393	0.0304885655641556	0.00191722682211548
1708	-1.58441066741943	0.961035966873169	19.4093608856201	-0.00522560812532902	-0.000355493422830477	0.0363327041268349	0.00159255252219737
1709	-0.935062050819397	-0.662335574626923	19.9937744140625	0.00126787810586393	0.0103587592020631	0.020423661917448	0.00581331877037883
1710	-1.58441066741943	-0.337661296129227	18.8249454498291	0.0106834331527352	-0.00327756232582033	0.0246444288641214	-0.0113944197073579
1711	1.66233253479004	-0.0129869729280472	18.1755981445313	-0.00555028254166245	-0.00782300252467394	-0.00327756232582033	-0.00652430532500148
1712	-0.935062050819397	0.311687350273132	18.6301422119141	0.013930176384747	0.000293855206109583	-0.00360223650932312	0.00191722682211548
1713	0.363635241985321	-0.662335574626923	19.5392303466797	-3.08191010844894e-05	-0.0100957229733467	-0.0201606266200542	0.000618529506027699
1714	-1.58441066741943	-0.0129869729280472	18.6950759887695	0.00808603875339031	0.00159255252219737	-0.0253554154187441	0.00191722682211548
1715	-3.53245663642883	0.311687350273132	18.8898811340332	-0.0172385573387146	0.00159255252219737	-0.0565241500735283	-0.00392691092565656
1716	-1.58441066741943	0.636361658573151	18.8249454498291	0.000293855206109583	-0.000355493422830477	-0.0448358729481697	-0.0100957229733467
1717	-0.285713404417038	-0.0129869729280472	18.2405319213867	0.00581331877037883	-0.000680167751852423	-0.0260047651827335	0.00321592413820326
1718	1.66233253479004	-0.662335574626923	18.8249454498291	0.0126314787194133	0.00613799272105098	-0.0113944197073579	0.00808603875339031
1719	-0.935062050819397	-0.337661296129227	18.56520652771	0.0100340843200684	-0.00230353930965066	-0.0169138833880424	-0.00230353930965066
1720	-0.935062050819397	0.311687350273132	19.4093608856201	-0.00619963090866804	-0.00457625929266214	-0.0139918150380254	-0.0026282137259841
1721	0.363635241985321	-0.662335574626923	19.1496200561523	-0.00360223650932312	0.00126787810586393	0.0347093306481838	0.00159255252219737
1722	-0.935062050819397	0.636361658573151	18.8249454498291	-0.00165419070981443	-0.00814767740666866	0.0574365332722664	0.00743668992072344
1723	-1.58441066741943	0.961035966873169	18.4353370666504	-0.00522560812532902	-0.00165419070981443	0.0379560738801956	0.00970941036939621
1724	-0.285713404417038	0.311687350273132	18.5002727508545	0.00289124972186983	-0.00392691092565656	0.0259431265294552	0.00970941036939621
1725	-1.58441066741943	-0.337661296129227	18.6950759887695	-0.000680167751852423	-0.000680167751852423	0.0213976856321096	0.00256657530553639
1726	-0.935062050819397	-0.662335574626923	18.9548168182373	0.00256657530553639	-0.00555028254166245	0.0389300994575024	0.0171769186854362
1727	0.363635241985321	-0.0129869729280472	18.7600116729736	0.00483929552137852	-0.00197886489331722	0.00646266713738441	0.0194496400654316
1728	-2.23375940322876	0.311687350273132	18.7600116729736	0.00613799272105098	-0.00165419070981443	0.0100340843200684	0.000943203864153475
1729	-0.285713404417038	-0.337661296129227	19.0197505950928	-0.00490093370899558	-0.00132951640989631	-0.00814767740666866	0.0200989879667759
1730	0.363635241985321	0.961035966873169	18.2405319213867	0.0100340843200684	0.00256657530553639	-0.0201606266200542	-0.000355493422830477
1731	1.01298391819	-0.337661296129227	18.6301422119141	-0.0100957229733467	-0.0026282137259841	-0.0165892094373703	0.00256657530553639
1732	-0.935062050819397	-0.0129869729280472	18.56520652771	0.00743668992072344	-0.00327756232582033	-0.0149658378213644	0.00743668992072344
1733	0.363635241985321	-0.987009942531586	18.56520652771	0.0136055024340749	-0.00295288790948689	-0.0026282137259841	0.00841071270406246
1734	-1.58441066741943	0.961035966873169	18.56520652771	-0.00392691092565656	0.00548864435404539	0.00354059832170606	0.00451462110504508
1735	-3.53245663642883	0.636361658573151	18.6301422119141	-0.0110697457566857	0.00483929552137852	0.0113327819854021	0.0022419011220336
1736	1.01298391819	0.311687350273132	18.1106624603271	-0.00457625929266214	0.000293855206109583	0.00191722682211548	0.0022419011220336
1737	0.363635241985321	-0.337661296129227	18.6301422119141	-0.0139918150380254	0.00126787810586393	-0.0165892094373703	0.0022419011220336
1738	-1.58441066741943	-0.0129869729280472	18.5002727508545	-0.00100484199356288	-0.00555028254166245	-0.0188619289547205	0.00970941036939621
1739	-0.285713404417038	-0.987009942531586	18.56520652771	0.00159255252219737	0.00418994715437293	-0.0253554154187441	0.000618529506027699
1740	-0.285713404417038	-0.987009942531586	18.8249454498291	0.00256657530553639	0.0022419011220336	-0.021459324285388	0.00191722682211548
1741	-2.23375940322876	-0.337661296129227	19.2794895172119	0.0123068047687411	0.00516396993771195	-0.0273034609854221	-0.00749832857400179
1742	-0.935062050819397	-0.987009942531586	18.6301422119141	-0.00132951640989631	-0.000355493422830477	-0.00392691092565656	0.00646266713738441
1743	-0.935062050819397	0.636361658573151	18.5002727508545	-0.00327756232582033	0.0113327819854021	0.0194496400654316	0.00191722682211548
1744	-0.935062050819397	0.311687350273132	18.3054676055908	-0.00425158534198999	0.0113327819854021	0.00321592413820326	-0.00100484199356288
1745	-0.285713404417038	-0.0129869729280472	18.6301422119141	0.00548864435404539	0.000943203864153475	0.0181509424000978	-0.00555028254166245
1746	-0.935062050819397	-0.662335574626923	18.7600116729736	0.000618529506027699	-0.00684897974133492	0.0350340083241463	-0.00717365415766835
1747	-0.285713404417038	0.311687350273132	18.8898811340332	0.00613799272105098	-0.00295288790948689	0.00776136433705688	-0.00132951640989631
1748	-1.58441066741943	-0.337661296129227	18.6950759887695	0.013930176384747	0.00321592413820326	0.0213976856321096	-0.00327756232582033
1749	-0.935062050819397	-0.0129869729280472	18.6950759887695	-0.00749832857400179	0.00386527273803949	0.0022419011220336	0.000618529506027699
1750	-0.285713404417038	0.311687350273132	18.3704013824463	0.00548864435404539	-0.00197886489331722	-0.0328229255974293	-0.00522560812532902
1751	-0.285713404417038	-0.337661296129227	18.8249454498291	0.00191722682211548	0.0152288740500808	-0.0542514286935329	-0.0100957229733467
1752	-0.285713404417038	-1.3116842508316	18.8249454498291	0.0210730116814375	-0.00425158534198999	-0.0467839203774929	0.000943203864153475
1753	0.363635241985321	-0.662335574626923	19.6041641235352	0.00256657530553639	-0.0100957229733467	-0.0360696688294411	-0.00197886489331722
1754	-1.58441066741943	0.636361658573151	19.5392303466797	-0.00457625929266214	0.00743668992072344	-0.0191866029053926	-0.0133424662053585
1755	-2.23375940322876	-0.337661296129227	18.2405319213867	-0.00555028254166245	0.00516396993771195	-0.00847235135734081	-0.0104203969240189
1756	0.363635241985321	-0.987009942531586	18.7600116729736	0.00321592413820326	0.00970941036939621	0.0246444288641214	-0.0117190945893526
1757	-0.935062050819397	-0.0129869729280472	18.56520652771	-0.0136671401560307	0.00418994715437293	0.0678261145949364	-0.00749832857400179
1758	-1.58441066741943	0.636361658573151	18.3704013824463	0.00743668992072344	0.00386527273803949	0.0558131635189056	-3.08191010844894e-05
1759	1.66233253479004	-0.987009942531586	18.56520652771	0.000618529506027699	-0.00587495695799589	0.00483929552137852	-0.00749832857400179
1760	1.01298391819	-0.337661296129227	18.9548168182373	-0.000680167751852423	0.00678734155371785	0.0262678004801273	-0.0211346503347158
1761	-2.88310790061951	0.961035966873169	18.6301422119141	-0.0107450718060136	0.00483929552137852	0.0106834331527352	-0.0107450718060136
1762	1.01298391819	-0.662335574626923	18.7600116729736	-0.00295288790948689	-3.08191010844894e-05	0.00451462110504508	0.00516396993771195
1763	-0.285713404417038	0.636361658573151	18.5002727508545	-0.0110697457566857	0.00743668992072344	0.00743668992072344	-0.00165419070981443
1764	-1.58441066741943	0.311687350273132	18.3054676055908	0.00678734155371785	0.00711201597005129	-0.00100484199356288	-0.00295288790948689
1765	0.363635241985321	-0.0129869729280472	18.7600116729736	-0.00619963090866804	0.000618529506027699	-0.00425158534198999	-0.00814767740666866
1766	-0.935062050819397	-0.337661296129227	18.8898811340332	-0.00230353930965066	-0.00100484199356288	-0.00197886489331722	-0.0104203969240189
1767	-1.58441066741943	0.311687350273132	18.56520652771	0.0171769186854362	0.00321592413820326	0.00256657530553639	-0.00360223650932312
1768	-1.58441066741943	-0.987009942531586	18.6950759887695	0.00776136433705688	0.000618529506027699	-0.00197886489331722	-0.00295288790948689
1769	-0.935062050819397	0.311687350273132	18.6950759887695	0.0103587592020631	0.00613799272105098	-0.00165419070981443	-0.00100484199356288
1770	-0.935062050819397	0.961035966873169	18.6301422119141	0.00483929552137852	0.00548864435404539	-0.00749832857400179	-0.00327756232582033
1771	-0.935062050819397	0.636361658573151	18.8898811340332	0.00289124972186983	0.00354059832170606	-0.00587495695799589	-0.00912170019000769
1772	-0.285713404417038	-0.337661296129227	19.0197505950928	-0.0169138833880424	-0.00619963090866804	-0.00100484199356288	0.00548864435404539
1773	-0.285713404417038	-1.63635849952698	19.6041641235352	0.0236704051494598	-0.00457625929266214	-0.00717365415766835	-0.00360223650932312
1774	0.363635241985321	-0.662335574626923	19.4093608856201	0.00873538758605719	0.00516396993771195	-0.0110697457566857	-0.0026282137259841
1775	-2.23375940322876	-0.0129869729280472	18.6950759887695	0.00970941036939621	0.01100810803473	-0.0110697457566857	-0.00782300252467394
1776	0.363635241985321	-0.662335574626923	18.9548168182373	-0.00749832857400179	0.00548864435404539	-0.0104203969240189	-0.00912170019000769
1777	-0.935062050819397	0.311687350273132	18.4353370666504	0.00743668992072344	0.00451462110504508	-0.00392691092565656	0.00354059832170606
1778	1.66233253479004	-0.662335574626923	18.9548168182373	0.00873538758605719	0.00841071270406246	-0.00847235135734081	-0.00100484199356288
1779	1.01298391819	-1.63635849952698	19.0846862792969	0.00808603875339031	-0.0026282137259841	0.00126787810586393	0.0022419011220336
1780	1.01298391819	-1.3116842508316	18.6950759887695	0.0155535480007529	-0.00295288790948689	-0.00977104809135199	-0.00944637414067984
1781	-1.58441066741943	-0.0129869729280472	18.5002727508545	0.0022419011220336	0.00289124972186983	-0.00457625929266214	-0.000680167751852423
1782	-2.23375940322876	-0.662335574626923	18.7600116729736	0.00321592413820326	-0.00587495695799589	0.000618529506027699	0.0142548503354192
1783	-0.935062050819397	0.636361658573151	18.56520652771	0.00841071270406246	0.00646266713738441	-0.00619963090866804	0.00289124972186983
1784	-1.58441066741943	0.636361658573151	18.4353370666504	0.00613799272105098	0.00938473641872406	-0.0107450718060136	0.0022419011220336
1785	-0.285713404417038	-0.337661296129227	19.0846862792969	0.00191722682211548	0.00743668992072344	-0.0224333461374044	0.00776136433705688
1786	-0.285713404417038	-1.63635849952698	18.6950759887695	0.00906006153672934	-0.00327756232582033	-0.0247060675173998	-0.00555028254166245
1787	-0.935062050819397	0.311687350273132	18.56520652771	-0.00100484199356288	0.00191722682211548	-0.0247060675173998	0.00386527273803949
1788	-2.23375940322876	0.311687350273132	18.56520652771	0.0116574559360743	-0.00879702530801296	-0.0464592464268208	0.00646266713738441
1789	-0.935062050819397	-0.337661296129227	19.4093608856201	0.0158782228827477	0.000293855206109583	-0.0383423902094364	-0.000355493422830477
1790	-1.58441066741943	-0.337661296129227	18.7600116729736	0.0165275707840919	0.0022419011220336	-0.0406151078641415	0.0022419011220336
1791	-0.285713404417038	-0.0129869729280472	18.8249454498291	-0.0165892094373703	0.00516396993771195	-0.0104203969240189	0.00321592413820326
1792	0.363635241985321	-0.662335574626923	18.8249454498291	0.00483929552137852	0.000293855206109583	0.0103587592020631	0.00711201597005129
1793	0.363635241985321	-1.63635849952698	18.7600116729736	0.00418994715437293	-0.00684897974133492	0.0145795252174139	0.00743668992072344
1794	1.66233253479004	-0.662335574626923	18.8249454498291	-0.0221086721867323	0.00938473641872406	0.0392547734081745	0.00808603875339031
1795	-3.53245663642883	0.636361658573151	18.6301422119141	-0.0104203969240189	0.0113327819854021	0.0123068047687411	-0.000680167751852423
1796	-0.285713404417038	0.311687350273132	18.6950759887695	-0.00684897974133492	0.00841071270406246	0.0132808275520802	0.000618529506027699
1797	2.31168103218079	-0.987009942531586	18.9548168182373	-0.00327756232582033	0.00126787810586393	0.0178262684494257	0.00776136433705688
1798	-0.935062050819397	0.961035966873169	18.8898811340332	0.0100340843200684	-0.000680167751852423	0.00808603875339031	0.00646266713738441
1799	-0.935062050819397	-0.0129869729280472	19.344425201416	0.00548864435404539	-0.00132951640989631	0.0197743140161037	0.00711201597005129
1800	2.31168103218079	-1.96103286743164	18.5002727508545	-0.00425158534198999	-0.00197886489331722	0.0239950809627771	-0.00100484199356288
1801	-1.58441066741943	0.636361658573151	18.56520652771	-0.00132951640989631	0.00613799272105098	0.0236704051494598	0.00321592413820326
1802	-2.23375940322876	-0.662335574626923	18.9548168182373	0.0106834331527352	-0.00619963090866804	0.00841071270406246	0.0181509424000978
1803	0.363635241985321	-0.662335574626923	19.6041641235352	0.00743668992072344	-0.00392691092565656	-0.00327756232582033	0.0022419011220336
1804	-0.935062050819397	0.311687350273132	19.344425201416	0.0295145437121391	0.00289124972186983	-0.00814767740666866	0.00126787810586393
1805	-0.285713404417038	-0.0129869729280472	18.7600116729736	0.00711201597005129	0.00386527273803949	-0.0273034609854221	-0.00295288790948689
1806	1.01298391819	-1.63635849952698	18.6301422119141	0.0126314787194133	-0.00457625929266214	-0.0529527328908443	0.000943203864153475
1807	0.363635241985321	-0.662335574626923	19.2794895172119	0.00938473641872406	-0.00717365415766835	-0.0802253782749176	0.00613799272105098
1808	-2.23375940322876	0.311687350273132	19.4742946624756	-0.000355493422830477	-0.00555028254166245	-0.0935370251536369	0.00289124972186983
1809	-1.58441066741943	0.311687350273132	18.5002727508545	0.00451462110504508	-0.00327756232582033	-0.0860695168375969	-0.00197886489331722
1810	-0.935062050819397	0.636361658573151	18.6301422119141	-0.00684897974133492	0.00613799272105098	-0.0597708933055401	0.00808603875339031
1811	1.66233253479004	-0.662335574626923	18.8898811340332	-0.00847235135734081	-0.00652430532500148	-0.0419138073921204	0.00289124972186983
1812	-0.285713404417038	0.961035966873169	19.2794895172119	-0.0152905117720366	-0.00230353930965066	0.011982130818069	0.00678734155371785
1813	-1.58441066741943	-0.337661296129227	18.3704013824463	0.000943203864153475	-0.0100957229733467	0.0610079504549503	0.00418994715437293
1814	-0.935062050819397	0.311687350273132	18.7600116729736	0.00776136433705688	0.00743668992072344	0.0980208218097687	0.000943203864153475
1815	-3.53245663642883	0.636361658573151	18.5002727508545	-0.00847235135734081	0.000293855206109583	0.0675014406442642	0.000943203864153475
1816	-1.58441066741943	0.636361658573151	18.56520652771	-0.0026282137259841	-0.00360223650932312	0.0519170723855495	-0.00197886489331722
1817	0.363635241985321	-0.662335574626923	19.5392303466797	0.000293855206109583	0.00289124972186983	0.0181509424000978	0.0145795252174139
1818	0.363635241985321	-0.337661296129227	19.5392303466797	0.0288651939481497	-0.00197886489331722	0.0350340083241463	0.000618529506027699
1819	-1.58441066741943	-0.0129869729280472	18.3704013824463	-0.00652430532500148	0.000293855206109583	0.0188002903014421	0.00873538758605719
1820	1.66233253479004	-1.96103286743164	18.7600116729736	0.0152288740500808	0.00386527273803949	0.00906006153672934	0.0022419011220336
1821	-1.58441066741943	0.636361658573151	18.56520652771	-0.000680167751852423	-0.00522560812532902	0.00678734155371785	0.01100810803473
1822	-3.53245663642883	-0.337661296129227	19.7340335845947	-0.0130177913233638	-0.00100484199356288	0.0171769186854362	0.000943203864153475
1823	1.66233253479004	-0.987009942531586	18.8249454498291	0.00906006153672934	0.00354059832170606	0.00451462110504508	0.0022419011220336
1824	1.66233253479004	-0.337661296129227	18.7600116729736	0.00646266713738441	0.00386527273803949	-0.00100484199356288	0.00159255252219737
1825	1.01298391819	-0.987009942531586	18.6301422119141	-0.00327756232582033	-0.00652430532500148	-0.00490093370899558	-0.00490093370899558
1826	1.66233253479004	-1.63635849952698	18.6301422119141	-0.000680167751852423	-0.00912170019000769	-0.00457625929266214	-0.00717365415766835
1827	-0.285713404417038	-0.662335574626923	18.8249454498291	-0.0104203969240189	-0.00619963090866804	0.000943203864153475	-0.000680167751852423
1828	-2.23375940322876	0.311687350273132	18.6301422119141	0.00678734155371785	-0.00360223650932312	0.00321592413820326	-0.00197886489331722
1829	-0.285713404417038	-0.0129869729280472	18.8249454498291	-0.00522560812532902	0.000943203864153475	-0.00587495695799589	-0.00652430532500148
1830	1.01298391819	-0.0129869729280472	19.0846862792969	0.000618529506027699	0.00354059832170606	-0.00977104809135199	-3.08191010844894e-05
1831	-0.285713404417038	0.311687350273132	19.4093608856201	0.00418994715437293	-0.00360223650932312	-0.0110697457566857	-0.0104203969240189
1832	1.01298391819	-0.662335574626923	18.6301422119141	-0.00717365415766835	-0.00782300252467394	0.00808603875339031	-0.00684897974133492
1833	0.363635241985321	-1.3116842508316	18.56520652771	-0.00522560812532902	-0.00782300252467394	-0.00392691092565656	-0.00295288790948689
1834	-0.935062050819397	0.311687350273132	18.7600116729736	-0.00360223650932312	0.00159255252219737	-0.00165419070981443	-0.00425158534198999
1835	-0.935062050819397	0.311687350273132	18.6301422119141	-0.00132951640989631	0.00548864435404539	-0.0117190945893526	-0.00782300252467394
1836	0.363635241985321	0.311687350273132	19.0846862792969	0.00711201597005129	-0.00165419070981443	-0.0113944197073579	-0.000680167751852423
1837	1.01298391819	-0.337661296129227	18.8898811340332	-0.00749832857400179	-0.00457625929266214	-0.00912170019000769	-3.08191010844894e-05
1838	0.363635241985321	0.636361658573151	18.2405319213867	-0.00782300252467394	0.000943203864153475	-0.000680167751852423	0.00256657530553639
1839	1.66233253479004	-0.0129869729280472	18.9548168182373	0.0136055024340749	0.00581331877037883	-0.0113944197073579	-0.00749832857400179
1840	-0.935062050819397	-0.662335574626923	18.5002727508545	0.00289124972186983	0.00418994715437293	-0.00782300252467394	-0.00749832857400179
1841	0.363635241985321	-0.987009942531586	18.56520652771	0.00418994715437293	0.00711201597005129	0.0100340843200684	-0.00392691092565656
1842	-3.53245663642883	0.961035966873169	18.8249454498291	-0.0240567177534103	0.00483929552137852	-0.00132951640989631	0.00321592413820326
1843	-0.935062050819397	-0.337661296129227	19.0846862792969	-0.0149658378213644	0.01100810803473	-0.00814767740666866	0.00289124972186983
1844	1.66233253479004	-0.662335574626923	19.2794895172119	0.0132808275520802	0.0126314787194133	-0.000680167751852423	-0.00360223650932312
1845	1.01298391819	-0.662335574626923	19.4742946624756	0.0100340843200684	0.00581331877037883	-0.0126931173726916	-0.00652430532500148
1846	1.01298391819	-1.96103286743164	18.8249454498291	-0.00749832857400179	-0.00749832857400179	-0.0227580219507217	-0.00522560812532902
1847	-0.935062050819397	-0.337661296129227	18.6301422119141	0.0113327819854021	0.000618529506027699	-0.0104203969240189	-0.00425158534198999
1848	-2.88310790061951	0.636361658573151	18.6950759887695	0.00970941036939621	0.00256657530553639	-0.00749832857400179	0.00386527273803949
1849	-0.285713404417038	-0.987009942531586	19.0197505950928	0.00191722682211548	0.00906006153672934	-0.0279528107494116	-3.08191010844894e-05
1850	1.01298391819	-0.662335574626923	18.6950759887695	0.00321592413820326	0.00711201597005129	-0.02697878703475	-0.00587495695799589
1851	-0.935062050819397	0.311687350273132	18.2405319213867	0.0181509424000978	-0.000355493422830477	-0.0201606266200542	-0.00457625929266214
1852	0.363635241985321	-0.662335574626923	19.5392303466797	0.0178262684494257	0.000293855206109583	-0.00197886489331722	-3.08191010844894e-05
1853	0.363635241985321	-1.96103286743164	18.7600116729736	0.0145795252174139	-0.00944637414067984	0.00970941036939621	0.00159255252219737
1854	-0.285713404417038	-0.662335574626923	18.8898811340332	-0.0100957229733467	0.00743668992072344	0.0269171483814716	-0.00587495695799589
1855	-0.285713404417038	-0.337661296129227	19.1496200561523	-0.00944637414067984	0.00581331877037883	0.00256657530553639	0.000293855206109583
1856	1.01298391819	-0.0129869729280472	18.8249454498291	0.00191722682211548	-0.000680167751852423	-0.0139918150380254	-0.0117190945893526
1857	-1.58441066741943	0.636361658573151	18.56520652771	-0.0133424662053585	0.00191722682211548	-0.0162645354866982	-0.00749832857400179
1858	0.363635241985321	0.636361658573151	18.2405319213867	-0.00457625929266214	0.00321592413820326	-0.0227580219507217	-0.00100484199356288
1859	1.01298391819	-0.662335574626923	18.8898811340332	0.011982130818069	-0.00100484199356288	-0.0188619289547205	-0.00392691092565656
1860	-0.285713404417038	-0.337661296129227	18.7600116729736	-0.0195112787187099	-0.00555028254166245	-0.0230826959013939	-0.0133424662053585
1861	1.01298391819	-0.662335574626923	19.0846862792969	0.00483929552137852	0.000618529506027699	-0.028926832601428	-0.00392691092565656
1862	-2.23375940322876	0.636361658573151	18.6950759887695	-0.000355493422830477	-0.00327756232582033	-0.0182125810533762	0.000943203864153475
1863	-0.285713404417038	0.311687350273132	19.2794895172119	0.00678734155371785	0.000943203864153475	-0.000355493422830477	0.000293855206109583
1864	1.01298391819	0.311687350273132	19.2794895172119	0.0100340843200684	0.00548864435404539	-0.0110697457566857	-0.0113944197073579
1865	-0.935062050819397	0.636361658573151	19.6690998077393	0.0171769186854362	0.00321592413820326	-0.00879702530801296	-0.0133424662053585
1866	-0.285713404417038	-0.337661296129227	18.6301422119141	0.0103587592020631	-0.00555028254166245	0.000618529506027699	-0.00782300252467394
1867	-0.285713404417038	-0.0129869729280472	18.6950759887695	0.00646266713738441	-0.0026282137259841	0.0132808275520802	-0.00814767740666866
1868	-1.58441066741943	-0.337661296129227	19.7340335845947	-0.00100484199356288	0.00711201597005129	0.0243197549134493	0.00386527273803949
1869	-2.88310790061951	-0.337661296129227	19.5392303466797	-0.00912170019000769	0.00581331877037883	0.0288651939481497	-0.00684897974133492
1870	-0.285713404417038	0.636361658573151	18.4353370666504	-0.00879702530801296	0.0113327819854021	0.0217223595827818	-0.00652430532500148
1871	1.01298391819	-0.662335574626923	18.3054676055908	-0.00100484199356288	0.00256657530553639	-0.00814767740666866	-0.00912170019000769
1872	-0.285713404417038	0.311687350273132	18.7600116729736	-0.00295288790948689	0.00159255252219737	0.013930176384747	0.000943203864153475
1873	0.363635241985321	-0.662335574626923	18.8898811340332	0.00386527273803949	-0.00230353930965066	0.0145795252174139	0.00418994715437293
1874	-2.23375940322876	0.311687350273132	19.1496200561523	0.00483929552137852	0.00613799272105098	0.00581331877037883	-0.00652430532500148
1875	-2.88310790061951	0.311687350273132	18.8898811340332	-0.0026282137259841	0.00776136433705688	-0.0120437685400248	0.00321592413820326
1876	-0.935062050819397	0.311687350273132	18.3704013824463	-0.00814767740666866	0.00191722682211548	-0.00165419070981443	-0.00360223650932312
1877	-1.58441066741943	0.311687350273132	17.9807929992676	0.00289124972186983	0.00743668992072344	-0.00100484199356288	0.000943203864153475
1878	0.363635241985321	-0.662335574626923	18.8249454498291	0.000293855206109583	-0.00100484199356288	0.0022419011220336	0.00743668992072344
1879	-0.935062050819397	-0.662335574626923	18.6301422119141	0.0136055024340749	0.000618529506027699	0.00581331877037883	-0.00847235135734081
1880	1.01298391819	-1.63635849952698	19.1496200561523	0.00970941036939621	-0.00814767740666866	-0.00879702530801296	-0.00522560812532902
1881	-1.58441066741943	-0.662335574626923	18.8898811340332	0.0213976856321096	0.00321592413820326	-0.0123684434220195	0.000943203864153475
1882	-2.23375940322876	-0.337661296129227	18.6950759887695	0.0103587592020631	-0.0026282137259841	-0.00814767740666866	0.00159255252219737
1883	-0.285713404417038	0.636361658573151	18.4353370666504	-0.00587495695799589	0.00159255252219737	0.00126787810586393	0.0103587592020631
1884	-0.285713404417038	0.636361658573151	18.3704013824463	0.00678734155371785	-0.00132951640989631	-0.00912170019000769	0.00938473641872406
1885	-0.935062050819397	0.311687350273132	18.56520652771	0.00906006153672934	0.00191722682211548	-0.00847235135734081	-0.000355493422830477
1886	-0.935062050819397	-0.662335574626923	18.6301422119141	0.00321592413820326	-0.0120437685400248	-0.00619963090866804	0.00289124972186983
1887	0.363635241985321	0.311687350273132	18.6950759887695	-0.0133424662053585	0.00256657530553639	0.00548864435404539	0.00678734155371785
1888	-0.935062050819397	-0.337661296129227	18.6950759887695	0.000293855206109583	-0.000355493422830477	-0.00327756232582033	0.00159255252219737
1889	-2.23375940322876	0.636361658573151	18.5002727508545	-0.00165419070981443	0.00321592413820326	-0.0260047651827335	0.00159255252219737
1890	-0.285713404417038	0.311687350273132	18.4353370666504	-0.00684897974133492	0.00906006153672934	-0.0276281367987394	-0.00879702530801296
1891	0.363635241985321	-0.662335574626923	18.6950759887695	0.00483929552137852	0.00711201597005129	-0.0227580219507217	-0.00619963090866804
1892	0.363635241985321	-0.0129869729280472	18.6950759887695	-0.00847235135734081	-0.00555028254166245	-0.00879702530801296	-0.00230353930965066
1893	-0.285713404417038	-0.987009942531586	19.0197505950928	-0.0152905117720366	-0.0152905117720366	0.0100340843200684	0.00646266713738441
1894	-0.935062050819397	1.28571033477783	18.3704013824463	-0.00295288790948689	0.00386527273803949	0.0226963832974434	-0.0100957229733467
1895	-3.53245663642883	0.636361658573151	18.56520652771	-0.0162645354866982	0.00678734155371785	0.0295145437121391	-0.00230353930965066
1896	1.66233253479004	0.311687350273132	18.5002727508545	-0.0175632312893867	-0.00230353930965066	-0.00100484199356288	-0.0026282137259841
1897	0.363635241985321	-0.337661296129227	18.56520652771	-0.00100484199356288	0.00678734155371785	0.01100810803473	-0.00490093370899558
1898	-0.935062050819397	-0.0129869729280472	18.8249454498291	0.00191722682211548	-0.00327756232582033	0.000943203864153475	-0.00555028254166245
1899	0.363635241985321	0.311687350273132	18.8249454498291	0.00126787810586393	-0.00425158534198999	-0.0175632312893867	-0.00555028254166245
1900	1.01298391819	-1.3116842508316	18.7600116729736	0.00776136433705688	0.00451462110504508	-0.0243813935667276	-0.00977104809135199
1901	-1.58441066741943	0.311687350273132	18.5002727508545	-0.00392691092565656	0.00191722682211548	-0.0510046854615211	-0.00555028254166245
1902	-0.285713404417038	-0.662335574626923	18.7600116729736	-0.00165419070981443	0.00354059832170606	-0.0591215454041958	0.00159255252219737
1903	-0.935062050819397	-0.0129869729280472	18.6301422119141	-0.00327756232582033	0.00386527273803949	-0.0597708933055401	-0.00295288790948689
1904	-1.58441066741943	0.636361658573151	18.3704013824463	-0.00197886489331722	0.00776136433705688	-0.0597708933055401	-0.00977104809135199
1905	-0.285713404417038	0.636361658573151	18.8249454498291	0.00841071270406246	0.00873538758605719	-0.0461345724761486	-0.00749832857400179
1906	-1.58441066741943	-0.0129869729280472	18.6301422119141	-0.00165419070981443	-0.00165419070981443	-0.00392691092565656	-0.0117190945893526
1907	-0.285713404417038	-0.987009942531586	18.56520652771	-0.00360223650932312	0.000618529506027699	0.0223717093467712	-0.00165419070981443
1908	0.363635241985321	-0.662335574626923	18.8249454498291	-0.0126931173726916	0.00841071270406246	0.0265924744307995	-0.00360223650932312
1909	-2.23375940322876	0.961035966873169	18.56520652771	0.00418994715437293	0.00581331877037883	0.0207483377307653	0.00289124972186983
1910	1.66233253479004	-0.0129869729280472	18.6950759887695	-0.00522560812532902	0.00126787810586393	0.0217223595827818	-0.0117190945893526
1911	-0.935062050819397	0.636361658573151	18.5002727508545	0.00159255252219737	-0.00490093370899558	0.00873538758605719	-0.00879702530801296
1912	1.01298391819	-0.662335574626923	19.2794895172119	-0.00684897974133492	0.00354059832170606	0.0178262684494257	-0.00490093370899558
1913	1.66233253479004	-2.2857072353363	18.6301422119141	-0.00100484199356288	-0.00327756232582033	0.0545144639909267	-0.000680167751852423
1914	-0.285713404417038	-0.337661296129227	18.56520652771	0.00613799272105098	0.0106834331527352	0.0811377614736557	-0.0133424662053585
1915	-1.58441066741943	-0.662335574626923	18.56520652771	-0.0188619289547205	0.00516396993771195	0.0600339286029339	-0.00977104809135199
1916	0.363635241985321	-0.662335574626923	18.8249454498291	-0.0026282137259841	-0.000355493422830477	0.0350340083241463	-0.00619963090866804
1917	-1.58441066741943	0.636361658573151	18.56520652771	0.0103587592020631	-0.00425158534198999	0.0408781431615353	-0.00587495695799589
1918	0.363635241985321	-0.337661296129227	18.8249454498291	-0.00619963090866804	0.00289124972186983	0.0188002903014421	-0.00230353930965066
1919	1.01298391819	-1.3116842508316	18.8249454498291	-0.00165419070981443	0.0022419011220336	0.00776136433705688	-0.00619963090866804
1920	1.01298391819	-0.987009942531586	18.6950759887695	0.00776136433705688	-0.00132951640989631	-0.00132951640989631	-0.00392691092565656
1921	-1.58441066741943	0.961035966873169	18.6950759887695	-0.00944637414067984	-0.00132951640989631	-0.0100957229733467	0.00646266713738441
1922	-2.88310790061951	-0.987009942531586	18.6950759887695	-0.0146411629393697	-0.00360223650932312	-0.0107450718060136	0.00354059832170606
1923	1.01298391819	-0.337661296129227	18.7600116729736	0.00483929552137852	0.00191722682211548	-0.00132951640989631	0.00354059832170606
1924	0.363635241985321	-0.662335574626923	18.6950759887695	0.0142548503354192	0.00451462110504508	-0.00327756232582033	0.00256657530553639
1925	0.363635241985321	-0.337661296129227	18.7600116729736	0.000943203864153475	0.00483929552137852	0.0158782228827477	-0.00457625929266214
1926	1.01298391819	-1.63635849952698	18.5002727508545	0.00483929552137852	-0.00587495695799589	0.00906006153672934	0.00191722682211548
1927	1.01298391819	-0.662335574626923	18.8249454498291	-0.00847235135734081	-0.0120437685400248	0.0155535480007529	0.0022419011220336
1928	-2.23375940322876	-0.337661296129227	18.6950759887695	-0.0126931173726916	-0.00327756232582033	0.0230210572481155	0.00711201597005129
1929	-2.23375940322876	0.636361658573151	18.6301422119141	-0.00295288790948689	0.00451462110504508	0.00808603875339031	0.00354059832170606
1930	0.363635241985321	-0.337661296129227	19.0846862792969	0.00516396993771195	0.00451462110504508	0.0113327819854021	-0.00977104809135199
1931	-1.58441066741943	0.311687350273132	18.5002727508545	0.00776136433705688	-0.00555028254166245	-0.00490093370899558	-0.00197886489331722
1932	-0.285713404417038	-0.662335574626923	12.2665252685547	0.00743668992072344	-0.00327756232582033	0.00548864435404539	0.00451462110504508
1933	0.363635241985321	-1.96103286743164	18.7600116729736	0.00938473641872406	-0.0110697457566857	-0.0152905117720366	0.00289124972186983
1934	0.363635241985321	-0.987009942531586	18.7600116729736	0.00613799272105098	0.000293855206109583	-0.00782300252467394	-0.000355493422830477
1935	-2.23375940322876	-0.662335574626923	18.8249454498291	-0.0026282137259841	0.00711201597005129	-0.021459324285388	0.00159255252219737
1936	-0.935062050819397	-0.337661296129227	19.0197505950928	-0.00295288790948689	-3.08191010844894e-05	-0.0266541130840778	0.00354059832170606
1937	-0.935062050819397	0.311687350273132	18.6950759887695	0.00548864435404539	-0.00230353930965066	-0.0185372550040483	0.0100340843200684
1938	0.363635241985321	-0.337661296129227	18.7600116729736	0.00191722682211548	-0.00847235135734081	-0.00717365415766835	0.00516396993771195
1939	-0.285713404417038	-0.662335574626923	18.7600116729736	0.00321592413820326	-0.00165419070981443	-0.0172385573387146	0.00386527273803949
1940	-0.935062050819397	-0.662335574626923	18.1106624603271	0.0100340843200684	0.000943203864153475	-0.00652430532500148	-0.00165419070981443
1941	0.363635241985321	-0.0129869729280472	18.5002727508545	-0.00749832857400179	-0.00132951640989631	-0.00587495695799589	0.00159255252219737
1942	-2.23375940322876	0.961035966873169	18.6301422119141	-0.0227580219507217	-0.00522560812532902	-0.00392691092565656	0.011982130818069
1943	1.01298391819	-0.337661296129227	19.0197505950928	0.00873538758605719	-0.00392691092565656	-0.00587495695799589	0.00613799272105098
1944	1.01298391819	-0.662335574626923	19.344425201416	0.0152288740500808	-0.00814767740666866	-0.0149658378213644	0.00548864435404539
1945	0.363635241985321	0.636361658573151	18.4353370666504	0.00873538758605719	0.00191722682211548	-0.0165892094373703	-0.00749832857400179
1946	-0.935062050819397	-0.337661296129227	18.4353370666504	0.00451462110504508	-0.00814767740666866	0.00191722682211548	-0.00197886489331722
1947	0.363635241985321	0.311687350273132	18.6950759887695	0.00548864435404539	-3.08191010844894e-05	0.01847561635077	0.00483929552137852
1948	0.363635241985321	-0.337661296129227	18.7600116729736	0.00548864435404539	-0.000680167751852423	0.00516396993771195	0.00581331877037883
1949	-2.88310790061951	0.311687350273132	18.9548168182373	0.00548864435404539	-0.000680167751852423	-0.00782300252467394	-0.00132951640989631
1950	-0.285713404417038	-0.0129869729280472	19.7340335845947	0.00808603875339031	0.00516396993771195	-0.00782300252467394	-0.000680167751852423
1951	1.01298391819	-0.987009942531586	18.3704013824463	-0.00619963090866804	0.00191722682211548	-0.00977104809135199	-0.00132951640989631
1952	-0.935062050819397	0.961035966873169	18.5002727508545	0.00808603875339031	-0.00879702530801296	0.00126787810586393	0.00256657530553639
1953	-1.58441066741943	-0.987009942531586	18.6301422119141	0.00451462110504508	-3.08191010844894e-05	-0.00392691092565656	0.000943203864153475
1954	-0.285713404417038	0.636361658573151	18.5002727508545	0.00483929552137852	0.00386527273803949	-0.0139918150380254	0.00938473641872406
1955	-1.58441066741943	0.636361658573151	18.6950759887695	-0.00490093370899558	0.0022419011220336	-0.00944637414067984	0.00418994715437293
1956	0.363635241985321	-0.337661296129227	19.0197505950928	0.00808603875339031	0.00159255252219737	-0.0159398596733809	-3.08191010844894e-05
1957	-0.935062050819397	0.311687350273132	18.6301422119141	-0.0104203969240189	-0.00392691092565656	-0.00782300252467394	0.0123068047687411
1958	-0.935062050819397	0.636361658573151	18.3054676055908	-3.08191010844894e-05	-0.00165419070981443	-0.00522560812532902	0.0165275707840919
1959	0.363635241985321	-0.987009942531586	18.7600116729736	0.00483929552137852	0.000293855206109583	-0.00912170019000769	0.00386527273803949
1960	1.01298391819	-1.96103286743164	18.8898811340332	-0.00100484199356288	-0.00555028254166245	0.00581331877037883	0.000293855206109583
1961	0.363635241985321	-0.662335574626923	18.7600116729736	0.00289124972186983	0.00873538758605719	0.0100340843200684	-0.00132951640989631
1962	-4.18180513381958	0.311687350273132	18.8249454498291	-0.0253554154187441	-0.00522560812532902	0.00743668992072344	0.0123068047687411
1963	0.363635241985321	-0.337661296129227	18.8898811340332	0.0106834331527352	-0.00230353930965066	0.00970941036939621	0.00451462110504508
1964	0.363635241985321	-0.337661296129227	18.3704013824463	0.00873538758605719	0.00126787810586393	-0.0133424662053585	0.00646266713738441
1965	-0.285713404417038	-0.662335574626923	18.7600116729736	-0.00717365415766835	-0.00425158534198999	-0.0107450718060136	0.00159255252219737
1966	-0.935062050819397	-1.3116842508316	18.8249454498291	-0.0162645354866982	-0.0113944197073579	-0.0172385573387146	-0.000680167751852423
1967	-1.58441066741943	-0.0129869729280472	18.56520652771	-0.00295288790948689	-0.00782300252467394	-0.00814767740666866	-0.00425158534198999
1968	-0.285713404417038	-0.0129869729280472	19.5392303466797	0.00418994715437293	0.00516396993771195	-0.00847235135734081	0.00938473641872406
1969	-2.23375940322876	-0.662335574626923	19.1496200561523	-0.000680167751852423	0.000618529506027699	-0.00490093370899558	-0.00587495695799589
1970	0.363635241985321	-0.662335574626923	18.7600116729736	0.00354059832170606	0.000618529506027699	-0.00847235135734081	-0.00457625929266214
1971	-0.285713404417038	-0.0129869729280472	18.2405319213867	0.00841071270406246	-0.00165419070981443	-0.00977104809135199	0.00386527273803949
1972	1.01298391819	-0.987009942531586	18.9548168182373	0.00678734155371785	-0.000680167751852423	-0.00522560812532902	0.000618529506027699
1973	1.01298391819	-1.63635849952698	18.6301422119141	-0.00587495695799589	-0.00360223650932312	0.0106834331527352	0.00548864435404539
1974	1.66233253479004	-0.662335574626923	18.6301422119141	-0.00619963090866804	0.00938473641872406	-0.00230353930965066	-0.00132951640989631
1975	-0.935062050819397	-0.337661296129227	18.8898811340332	-0.0107450718060136	0.00191722682211548	0.000618529506027699	-0.00490093370899558
1976	-0.935062050819397	-0.0129869729280472	19.0197505950928	0.00970941036939621	0.00808603875339031	-0.00814767740666866	0.000618529506027699
1977	1.66233253479004	-0.662335574626923	18.6301422119141	0.00354059832170606	0.00354059832170606	-3.08191010844894e-05	0.00711201597005129
1978	-0.285713404417038	0.636361658573151	18.3704013824463	0.00808603875339031	-0.00100484199356288	-0.0100957229733467	0.00678734155371785
1979	1.01298391819	-0.987009942531586	18.6301422119141	0.0278911720961332	0.00354059832170606	-0.0198359526693821	-0.00392691092565656
1980	0.363635241985321	-0.337661296129227	18.3704013824463	-0.00425158534198999	0.00159255252219737	-0.0299008563160896	0.00386527273803949
1981	1.01298391819	-0.337661296129227	18.8249454498291	-0.00717365415766835	0.00483929552137852	-0.0208099745213985	-0.00132951640989631
1982	-3.53245663642883	0.311687350273132	18.7600116729736	-0.00814767740666866	-0.00132951640989631	-0.0191866029053926	0.0126314787194133
1983	-0.285713404417038	0.311687350273132	18.5002727508545	0.0142548503354192	0.00256657530553639	-0.00327756232582033	0.01847561635077
1984	-0.285713404417038	0.636361658573151	18.1755981445313	0.00678734155371785	0.00776136433705688	-0.0026282137259841	0.00743668992072344
1985	-0.285713404417038	-0.0129869729280472	18.5002727508545	-0.00295288790948689	0.00678734155371785	0.00418994715437293	0.00159255252219737
1986	-0.285713404417038	-0.337661296129227	18.56520652771	0.000618529506027699	0.00159255252219737	0.00581331877037883	-0.00392691092565656
1987	-0.285713404417038	-0.0129869729280472	18.6301422119141	-0.0139918150380254	-0.000680167751852423	0.0155535480007529	0.0113327819854021
1988	0.363635241985321	-0.337661296129227	19.9288387298584	-0.00522560812532902	0.00289124972186983	0.00483929552137852	0.0022419011220336
1989	-3.53245663642883	0.636361658573151	19.4742946624756	-0.0162645354866982	0.000943203864153475	0.0126314787194133	0.00970941036939621
1990	-1.58441066741943	-0.0129869729280472	18.56520652771	0.0191249661147594	-0.00165419070981443	-0.00425158534198999	0.000943203864153475
1991	-0.935062050819397	0.311687350273132	18.2405319213867	-0.00555028254166245	0.01100810803473	-0.00749832857400179	0.00451462110504508
1992	-0.285713404417038	-0.0129869729280472	18.7600116729736	-0.00100484199356288	0.00289124972186983	-0.00587495695799589	0.01100810803473
1993	0.363635241985321	-1.3116842508316	18.8249454498291	0.020423661917448	-3.08191010844894e-05	-0.00684897974133492	0.00191722682211548
1994	0.363635241985321	-0.662335574626923	19.1496200561523	0.000293855206109583	0.00418994715437293	-0.0117190945893526	0.00516396993771195
1995	1.01298391819	-0.662335574626923	18.7600116729736	0.00678734155371785	0.00354059832170606	-0.0185372550040483	0.0022419011220336
1996	-0.935062050819397	-0.662335574626923	18.56520652771	0.00126787810586393	0.00386527273803949	-0.0104203969240189	0.01100810803473
1997	-0.935062050819397	0.636361658573151	18.3054676055908	-3.08191010844894e-05	0.00256657530553639	-0.00879702530801296	-0.00132951640989631
1998	0.363635241985321	0.311687350273132	18.1755981445313	0.00548864435404539	-3.08191010844894e-05	0.00646266713738441	0.00386527273803949
1999	0.363635241985321	-0.662335574626923	18.4353370666504	0.00776136433705688	0.00354059832170606	0.000293855206109583	0.00613799272105098
2000	1.66233253479004	-1.63635849952698	18.6950759887695	0.00906006153672934	0.00159255252219737	-0.00360223650932312	-0.00555028254166245
[truncated: 6,720 more rows]
