# Supplementary material for: Precise instruction and consideration of the vertical and horizontal force component increases validity and reliability of the 90:20 Isometric Posterior Chain Test
Source: PLoS One. 2024 Oct 28;19(10):e0312843. doi: 10.1371/journal.pone.0312843 (PMC11515970; doi:10.1371/journal.pone.0312843)
Supplement: S1 File — (ZIP) [file pone.0312843.s001.zip › S1_Raw_Data/M1_P11_iso_2.csv]

1	1.01298391819	-1.3116842508316	22.6561031341553	-0.00814767740666866	-0.00132951640989631	-0.0341216214001179	-0.00652430532500148
2	0.363635241985321	-1.3116842508316	22.6561031341553	0.01100810803473	0.00386527273803949	-0.0516540370881557	-0.00912170019000769
3	-1.58441066741943	0.636361658573151	22.5262336730957	-0.00652430532500148	0.00970941036939621	-0.0350956469774246	-0.00100484199356288
4	-0.935062050819397	-0.662335574626923	22.8509082794189	-0.00197886489331722	0.00516396993771195	-0.0445111989974976	-0.00132951640989631
5	1.01298391819	-0.662335574626923	22.6561031341553	-0.00230353930965066	0.00321592413820326	-0.0341216214001179	-0.00425158534198999
6	-0.285713404417038	0.311687350273132	22.0716896057129	-0.00684897974133492	0.00418994715437293	-0.0165892094373703	-0.00944637414067984
7	-0.285713404417038	-0.0129869729280472	22.0716896057129	0.00938473641872406	0.00970941036939621	-0.0123684434220195	-0.000355493422830477
8	0.363635241985321	0.311687350273132	22.3963642120361	-0.00230353930965066	0.00581331877037883	0.0194496400654316	-0.00360223650932312
9	1.01298391819	-0.987009942531586	22.5262336730957	-0.00100484199356288	0.000293855206109583	-0.000355493422830477	-0.00977104809135199
10	1.66233253479004	-1.3116842508316	22.9807777404785	0.00516396993771195	-0.00814767740666866	-0.0399657599627972	0.00548864435404539
11	0.363635241985321	0.636361658573151	22.5911674499512	-0.0110697457566857	0.00548864435404539	-0.00782300252467394	-3.08191010844894e-05
12	-2.23375940322876	0.636361658573151	22.2015590667725	-0.00165419070981443	0.00808603875339031	0.00776136433705688	-0.00230353930965066
13	1.01298391819	-0.662335574626923	22.6561031341553	-0.00684897974133492	-0.000355493422830477	0.0379560738801956	0.011982130818069
14	-0.285713404417038	0.636361658573151	22.3963642120361	0.00938473641872406	0.00743668992072344	0.07431960105896	0.00354059832170606
15	1.66233253479004	-0.987009942531586	22.331428527832	0.00483929552137852	0.0165275707840919	0.0843845009803772	-0.00360223650932312
16	2.31168103218079	-0.337661296129227	22.6561031341553	0.00256657530553639	0.00418994715437293	0.0658780634403229	-0.00717365415766835
17	1.66233253479004	-0.0129869729280472	22.8509082794189	0.0165275707840919	0.00126787810586393	0.0200989879667759	-0.00327756232582033
18	1.66233253479004	-1.96103286743164	22.5911674499512	-0.00100484199356288	-0.00457625929266214	0.00581331877037883	0.000943203864153475
19	2.96102976799011	-1.3116842508316	22.5911674499512	0.00970941036939621	-0.00522560812532902	-0.00100484199356288	0.00646266713738441
20	-0.285713404417038	-0.337661296129227	22.4612979888916	0.00548864435404539	0.00711201597005129	-0.00977104809135199	0.00808603875339031
21	-4.18180513381958	0.311687350273132	22.5262336730957	-0.0162645354866982	0.00418994715437293	-0.0198359526693821	-0.00230353930965066
22	1.01298391819	0.311687350273132	22.6561031341553	0.00906006153672934	0.000618529506027699	-0.0286021586507559	-0.00652430532500148
23	1.01298391819	0.636361658573151	22.5262336730957	0.0162028968334198	0.00776136433705688	-0.0253554154187441	0.00159255252219737
24	2.31168103218079	-0.662335574626923	22.5911674499512	-0.00100484199356288	-0.000680167751852423	-0.0341216214001179	0.00906006153672934
25	-0.285713404417038	0.636361658573151	22.4612979888916	0.00743668992072344	-0.00490093370899558	-0.073731891810894	0.000618529506027699
26	-0.285713404417038	-0.337661296129227	22.331428527832	-0.00100484199356288	-0.00100484199356288	-0.0604202412068844	-0.00360223650932312
27	0.363635241985321	-0.337661296129227	22.331428527832	0.00743668992072344	0.00613799272105098	-0.0165892094373703	-0.00457625929266214
28	-0.285713404417038	0.961035966873169	22.3963642120361	0.0103587592020631	0.00711201597005129	0.0200989879667759	0.00256657530553639
29	-2.23375940322876	-0.0129869729280472	22.5911674499512	-0.00522560812532902	-0.000680167751852423	0.0171769186854362	0.0100340843200684
30	1.01298391819	-0.662335574626923	22.9807777404785	0.00191722682211548	0.00516396993771195	0.0324366129934788	0.00321592413820326
31	0.363635241985321	0.636361658573151	22.2664947509766	0.00289124972186983	0.00808603875339031	0.0470469556748867	0.000943203864153475
32	0.363635241985321	0.311687350273132	22.0716896057129	0.00743668992072344	0.00581331877037883	0.036657378077507	-0.00490093370899558
33	2.31168103218079	0.311687350273132	22.2664947509766	0.00938473641872406	0.00711201597005129	0.0236704051494598	-0.00619963090866804
34	1.01298391819	-0.662335574626923	22.6561031341553	0.00906006153672934	0.00516396993771195	0.0194496400654316	0.00581331877037883
35	2.96102976799011	-1.96103286743164	22.6561031341553	0.00678734155371785	-0.00360223650932312	0.0223717093467712	0.000618529506027699
36	0.363635241985321	0.961035966873169	22.6561031341553	0.00873538758605719	0.00906006153672934	0.0353586822748184	-0.00879702530801296
37	-0.285713404417038	0.311687350273132	22.7210388183594	-0.0159398596733809	0.00808603875339031	0.011982130818069	0.00159255252219737
38	-2.88310790061951	-0.0129869729280472	22.2664947509766	-0.000680167751852423	0.00354059832170606	-0.00425158534198999	0.00678734155371785
39	0.363635241985321	0.636361658573151	22.2664947509766	0.0171769186854362	0.00743668992072344	-3.08191010844894e-05	0.00808603875339031
40	-0.285713404417038	0.311687350273132	22.1366233825684	-0.0100957229733467	-0.00132951640989631	-0.0188619289547205	-0.00392691092565656
41	1.01298391819	-0.0129869729280472	22.5262336730957	-0.0146411629393697	-0.000680167751852423	-0.00490093370899558	-0.00165419070981443
42	0.363635241985321	0.636361658573151	22.5911674499512	-0.00165419070981443	0.00776136433705688	-0.0240567177534103	-0.00814767740666866
43	1.01298391819	-0.0129869729280472	22.7859725952148	0.011982130818069	0.00386527273803949	-0.0146411629393697	0.000293855206109583
44	1.66233253479004	-1.3116842508316	22.6561031341553	0.00548864435404539	0.00159255252219737	-0.0113944197073579	-0.00977104809135199
45	-0.285713404417038	0.636361658573151	22.331428527832	-0.000680167751852423	0.00548864435404539	-0.0295761823654175	-0.00717365415766835
46	-1.58441066741943	0.311687350273132	22.2664947509766	-0.0100957229733467	0.00743668992072344	-0.0299008563160896	0.00613799272105098
47	-1.58441066741943	0.961035966873169	22.3963642120361	-0.0162645354866982	0.00354059832170606	0.00159255252219737	-0.00327756232582033
48	1.66233253479004	0.311687350273132	22.4612979888916	0.000618529506027699	0.00808603875339031	0.0252937767654657	-0.00360223650932312
49	2.96102976799011	-0.337661296129227	22.5911674499512	-0.00392691092565656	0.00581331877037883	0.060358602553606	0.00646266713738441
50	-0.285713404417038	0.636361658573151	22.4612979888916	0.00581331877037883	-0.00165419070981443	0.0483456552028656	-0.00230353930965066
51	-0.285713404417038	0.311687350273132	22.331428527832	-0.00879702530801296	0.000943203864153475	0.00126787810586393	0.00354059832170606
52	1.01298391819	-0.987009942531586	22.5911674499512	0.0171769186854362	-0.0143164889886975	-0.0354203209280968	-0.00782300252467394
53	1.01298391819	-0.987009942531586	22.5911674499512	-0.00165419070981443	-0.00555028254166245	-0.03444629535079	0.00289124972186983
54	1.01298391819	0.311687350273132	22.4612979888916	0.0106834331527352	-0.00425158534198999	-0.02697878703475	-0.00295288790948689
55	-2.23375940322876	1.61038458347321	22.5262336730957	-0.00165419070981443	-0.00165419070981443	-0.0250307414680719	0.00386527273803949
56	1.66233253479004	-0.987009942531586	23.045711517334	0.0116574559360743	0.00321592413820326	-0.0204853005707264	-0.000680167751852423
57	1.01298391819	-0.337661296129227	22.331428527832	-0.00100484199356288	-0.00652430532500148	-0.00197886489331722	-0.00490093370899558
58	1.01298391819	-0.0129869729280472	22.331428527832	0.00321592413820326	0.00321592413820326	0.0181509424000978	0.00743668992072344
59	2.31168103218079	-0.662335574626923	22.4612979888916	0.00354059832170606	-0.00100484199356288	0.00776136433705688	0.00516396993771195
60	1.66233253479004	-0.987009942531586	22.5911674499512	0.000293855206109583	-0.00847235135734081	0.00711201597005129	-0.00717365415766835
61	-0.285713404417038	-0.662335574626923	22.5911674499512	-0.0126931173726916	-0.00490093370899558	0.00126787810586393	-0.0107450718060136
62	2.31168103218079	-0.0129869729280472	22.9158420562744	0.00159255252219737	-3.08191010844894e-05	-0.0191866029053926	-0.0026282137259841
63	-0.285713404417038	-0.0129869729280472	22.6561031341553	0.0165275707840919	0.00256657530553639	-0.0315242260694504	0.00516396993771195
64	-2.23375940322876	0.311687350273132	22.3963642120361	-0.0162645354866982	0.000293855206109583	-0.048407293856144	0.00386527273803949
65	2.31168103218079	-0.337661296129227	22.5911674499512	-0.0139918150380254	0.00289124972186983	-0.086394190788269	-0.0136671401560307
66	1.66233253479004	-0.0129869729280472	22.2664947509766	-0.00327756232582033	0.00970941036939621	-0.0808747261762619	-0.00295288790948689
67	2.96102976799011	-0.662335574626923	22.7210388183594	0.00743668992072344	0.00256657530553639	-0.0724331885576248	-0.00490093370899558
68	1.01298391819	-0.337661296129227	22.8509082794189	0.0262678004801273	-3.08191010844894e-05	-0.0536020807921886	-0.000680167751852423
69	-0.285713404417038	-0.662335574626923	22.7859725952148	-0.00425158534198999	-0.00100484199356288	0.0145795252174139	0.00841071270406246
70	2.96102976799011	-0.662335574626923	22.1366233825684	0.0113327819854021	0.00646266713738441	0.0697741582989693	-0.00100484199356288
71	1.01298391819	-0.337661296129227	22.5262336730957	-0.00457625929266214	0.00743668992072344	0.102890938520432	-0.00555028254166245
72	-2.23375940322876	0.311687350273132	22.4612979888916	-0.00132951640989631	0.00191722682211548	0.0551638156175613	-3.08191010844894e-05
73	0.363635241985321	0.636361658573151	22.4612979888916	0.00776136433705688	0.0022419011220336	0.0132808275520802	0.0022419011220336
74	1.01298391819	0.311687350273132	22.5911674499512	0.00256657530553639	0.0022419011220336	-0.0100957229733467	0.00711201597005129
75	3.61037826538086	-0.662335574626923	22.8509082794189	-0.000355493422830477	-0.00944637414067984	-0.02697878703475	0.0022419011220336
76	1.01298391819	0.636361658573151	22.331428527832	0.000293855206109583	-0.00684897974133492	-0.0146411629393697	-0.00490093370899558
77	0.363635241985321	-0.0129869729280472	22.3963642120361	0.00386527273803949	-0.000680167751852423	-0.0143164889886975	0.00451462110504508
78	0.363635241985321	-0.987009942531586	22.331428527832	0.025618452578783	-0.00522560812532902	0.0152288740500808	0.00548864435404539
79	0.363635241985321	0.961035966873169	22.331428527832	0.00581331877037883	0.00386527273803949	0.0655533894896507	0.000618529506027699
80	-0.285713404417038	0.311687350273132	22.5262336730957	0.0145795252174139	-3.08191010844894e-05	0.06393001973629	0.00743668992072344
81	0.363635241985321	-0.662335574626923	22.7210388183594	-0.00652430532500148	0.000943203864153475	0.020423661917448	-0.00197886489331722
82	0.363635241985321	0.961035966873169	22.4612979888916	-0.00392691092565656	0.00581331877037883	-0.00392691092565656	0.000943203864153475
83	0.363635241985321	0.311687350273132	22.331428527832	0.00321592413820326	-0.00684897974133492	-0.0156151866540313	0.000618529506027699
84	1.66233253479004	-0.0129869729280472	22.331428527832	0.000943203864153475	-3.08191010844894e-05	-0.0130177913233638	-0.00295288790948689
85	0.363635241985321	0.311687350273132	22.3963642120361	-0.00587495695799589	-0.00879702530801296	-0.0146411629393697	-0.000680167751852423
86	0.363635241985321	-0.662335574626923	22.5911674499512	-0.0026282137259841	-0.00522560812532902	-0.00977104809135199	-0.00522560812532902
87	0.363635241985321	0.961035966873169	22.4612979888916	0.00386527273803949	-0.00392691092565656	-0.0107450718060136	-0.0123684434220195
88	1.01298391819	0.636361658573151	22.6561031341553	0.00386527273803949	-0.00847235135734081	0.00354059832170606	0.000943203864153475
89	-0.285713404417038	-0.987009942531586	22.2015590667725	-0.0100957229733467	0.00256657530553639	0.0155535480007529	0.00159255252219737
90	1.01298391819	-0.337661296129227	22.3963642120361	-0.00652430532500148	-0.00490093370899558	-0.00230353930965066	-0.00165419070981443
91	0.363635241985321	0.636361658573151	22.331428527832	-0.00392691092565656	-0.00132951640989631	-0.0208099745213985	0.00386527273803949
92	2.31168103218079	-0.662335574626923	22.331428527832	0.000293855206109583	-0.000355493422830477	-0.028926832601428	-0.00457625929266214
93	0.363635241985321	-0.987009942531586	22.7210388183594	0.00126787810586393	-0.00425158534198999	-0.0490566417574883	0.00451462110504508
94	2.31168103218079	-0.662335574626923	22.7210388183594	0.00678734155371785	-0.00425158534198999	-0.0487319678068161	0.0100340843200684
95	0.363635241985321	-0.337661296129227	22.331428527832	0.0178262684494257	-0.0152905117720366	-0.0376930385828018	0.00159255252219737
96	1.66233253479004	-0.662335574626923	22.5262336730957	0.00126787810586393	0.000943203864153475	-0.0497059896588326	0.000943203864153475
97	1.01298391819	-0.987009942531586	22.5911674499512	-0.00944637414067984	-0.00230353930965066	-0.0367190167307854	-0.00100484199356288
98	-1.58441066741943	-0.0129869729280472	22.5911674499512	-3.08191010844894e-05	0.0123068047687411	0.0191249661147594	0.00743668992072344
99	1.66233253479004	-0.337661296129227	22.7859725952148	-0.00165419070981443	-3.08191010844894e-05	0.069124810397625	0.00354059832170606
100	2.96102976799011	-0.662335574626923	22.6561031341553	-0.0256800893694162	-0.00457625929266214	0.0509430468082428	-0.00360223650932312
101	0.363635241985321	0.961035966873169	22.2664947509766	0.00451462110504508	0.00581331877037883	0.0438002124428749	-0.00522560812532902
102	2.96102976799011	-0.662335574626923	22.7210388183594	-0.00814767740666866	-0.00717365415766835	0.00548864435404539	-0.00587495695799589
103	0.363635241985321	-0.987009942531586	22.5262336730957	0.0022419011220336	-0.0110697457566857	-0.00132951640989631	-0.00425158534198999
104	0.363635241985321	-0.987009942531586	22.4612979888916	-0.00684897974133492	-0.023407369852066	-0.00717365415766835	0.00451462110504508
105	1.66233253479004	-0.987009942531586	22.6561031341553	0.00581331877037883	-0.0026282137259841	-0.0221086721867323	-0.00425158534198999
106	-0.285713404417038	-0.662335574626923	22.8509082794189	-0.00782300252467394	0.00646266713738441	-0.0357449948787689	-0.00684897974133492
107	0.363635241985321	-0.662335574626923	22.9158420562744	-0.00100484199356288	-0.00295288790948689	-0.0273034609854221	0.00386527273803949
108	1.66233253479004	-0.0129869729280472	22.5911674499512	0.01100810803473	-0.00944637414067984	-0.0026282137259841	-0.00100484199356288
109	-0.285713404417038	0.961035966873169	22.0716896057129	0.00289124972186983	0.00776136433705688	0.0239950809627771	0.000293855206109583
110	1.66233253479004	-0.337661296129227	22.2664947509766	0.00386527273803949	-0.00912170019000769	0.0230210572481155	0.00646266713738441
111	1.66233253479004	-0.662335574626923	22.5911674499512	-0.0100957229733467	-0.000355493422830477	-3.08191010844894e-05	-0.00522560812532902
112	1.01298391819	-0.662335574626923	22.5262336730957	0.00256657530553639	-0.0110697457566857	-0.0227580219507217	0.000618529506027699
113	2.96102976799011	-0.337661296129227	22.6561031341553	0.0116574559360743	-0.000680167751852423	-0.0247060675173998	0.0022419011220336
114	1.01298391819	0.961035966873169	22.5911674499512	0.0191249661147594	-0.0026282137259841	-0.0341216214001179	0.0126314787194133
115	-0.935062050819397	-0.337661296129227	22.5911674499512	-0.00717365415766835	0.00126787810586393	-0.0613942667841911	0.00548864435404539
116	-0.285713404417038	0.311687350273132	22.2015590667725	0.00970941036939621	0.00321592413820326	-0.0815240740776062	0.00386527273803949
117	-1.58441066741943	0.636361658573151	22.331428527832	0.00126787810586393	0.00678734155371785	-0.0649656802415848	-0.00490093370899558
118	0.363635241985321	0.636361658573151	22.2664947509766	0.00354059832170606	-0.00100484199356288	-0.0165892094373703	0.0103587592020631
119	-0.285713404417038	0.636361658573151	22.5911674499512	-0.00360223650932312	0.00808603875339031	0.00808603875339031	0.00873538758605719
120	-0.285713404417038	-0.0129869729280472	22.5262336730957	0.0100340843200684	0.00418994715437293	0.0178262684494257	0.011982130818069
121	2.96102976799011	-1.3116842508316	22.3963642120361	-0.00197886489331722	0.00256657530553639	0.0837351530790329	-0.00392691092565656
122	0.363635241985321	1.28571033477783	22.331428527832	-0.00392691092565656	0.013930176384747	0.0973714739084244	0.00483929552137852
123	-1.58441066741943	0.961035966873169	22.5262336730957	-0.0136671401560307	-0.00295288790948689	0.0334106348454952	0.0022419011220336
124	0.363635241985321	-0.662335574626923	22.4612979888916	-0.00197886489331722	0.00256657530553639	0.0249691028147936	0.00938473641872406
125	0.363635241985321	0.636361658573151	22.7210388183594	-0.00879702530801296	0.00159255252219737	0.0175015944987535	0.00321592413820326
126	0.363635241985321	0.636361658573151	22.4612979888916	-0.00879702530801296	0.00321592413820326	-0.0113944197073579	-0.00230353930965066
127	0.363635241985321	0.636361658573151	22.2015590667725	0.00159255252219737	0.00938473641872406	0.00646266713738441	-0.00619963090866804
128	0.363635241985321	0.311687350273132	22.2664947509766	-0.00100484199356288	0.00613799272105098	-0.000355493422830477	0.00256657530553639
129	2.96102976799011	-1.96103286743164	22.5911674499512	-0.0026282137259841	-0.00100484199356288	0.000618529506027699	0.00873538758605719
130	-0.285713404417038	-0.0129869729280472	22.5262336730957	-0.000355493422830477	-3.08191010844894e-05	-0.0113944197073579	0.00808603875339031
131	-0.935062050819397	0.636361658573151	22.5911674499512	-0.00587495695799589	0.00159255252219737	-0.021459324285388	-0.00425158534198999
132	0.363635241985321	-0.337661296129227	22.8509082794189	-0.0123684434220195	0.00418994715437293	-0.0224333461374044	0.00256657530553639
133	-0.285713404417038	-0.0129869729280472	22.8509082794189	-0.00360223650932312	-0.00100484199356288	-0.0195112787187099	0.00646266713738441
134	2.31168103218079	-0.0129869729280472	22.3963642120361	-0.00360223650932312	0.00418994715437293	-0.0188619289547205	0.0158782228827477
135	0.363635241985321	0.636361658573151	22.0716896057129	0.00386527273803949	0.000618529506027699	-0.0185372550040483	-0.000680167751852423
136	2.31168103218079	-0.337661296129227	22.6561031341553	-0.00457625929266214	0.00548864435404539	-0.00977104809135199	0.00126787810586393
137	2.96102976799011	-0.662335574626923	22.6561031341553	-0.000355493422830477	0.00743668992072344	0.0142548503354192	0.00808603875339031
138	1.01298391819	-0.987009942531586	22.7210388183594	0.0100340843200684	-0.0100957229733467	0.0168522447347641	-0.000680167751852423
139	0.363635241985321	-0.987009942531586	22.9807777404785	0.00126787810586393	0.00451462110504508	0.00938473641872406	0.00808603875339031
140	1.66233253479004	-0.662335574626923	22.5911674499512	-0.00425158534198999	0.00581331877037883	0.00776136433705688	0.00808603875339031
141	-2.23375940322876	1.28571033477783	22.2015590667725	0.0022419011220336	0.00906006153672934	0.0022419011220336	0.00354059832170606
142	2.31168103218079	-0.0129869729280472	22.4612979888916	0.00743668992072344	0.00938473641872406	-0.00912170019000769	-0.00295288790948689
143	1.66233253479004	-0.662335574626923	22.3963642120361	0.00938473641872406	0.00808603875339031	-0.0282774847000837	0.00678734155371785
144	-0.285713404417038	0.636361658573151	22.331428527832	0.00678734155371785	0.00646266713738441	-0.0649656802415848	-0.00425158534198999
145	2.96102976799011	-1.3116842508316	22.9807777404785	0.00191722682211548	-0.00132951640989631	-0.100030511617661	-0.0026282137259841
146	2.31168103218079	-0.987009942531586	22.6561031341553	0.0142548503354192	-3.08191010844894e-05	-0.0964590907096863	-0.0104203969240189
147	1.66233253479004	-1.3116842508316	22.7859725952148	-0.0100957229733467	0.000293855206109583	-0.0441865250468254	-0.00457625929266214
148	-0.285713404417038	-0.0129869729280472	22.5262336730957	-0.00132951640989631	0.00451462110504508	-0.0188619289547205	-0.00132951640989631
149	-2.23375940322876	0.961035966873169	22.331428527832	-0.00977104809135199	-0.00425158534198999	-0.00425158534198999	-0.00619963090866804
150	-0.285713404417038	-0.987009942531586	22.5911674499512	-0.0208099745213985	0.000618529506027699	0.0652287155389786	-0.00100484199356288
151	2.31168103218079	-0.987009942531586	22.6561031341553	-0.00522560812532902	0.00678734155371785	0.107761055231094	-0.0107450718060136
152	0.363635241985321	0.311687350273132	22.4612979888916	0.000293855206109583	0.0100340843200684	0.0912026613950729	-0.00197886489331722
153	2.96102976799011	0.311687350273132	22.1366233825684	0.0116574559360743	-0.00360223650932312	0.0512677207589149	-0.00197886489331722
154	1.01298391819	0.636361658573151	22.331428527832	-0.0159398596733809	0.00354059832170606	0.0360080301761627	0.000943203864153475
155	1.66233253479004	-2.2857072353363	22.5911674499512	-0.0130177913233638	-0.00619963090866804	0.0275664981454611	0.00354059832170606
156	1.01298391819	0.311687350273132	22.3963642120361	0.00646266713738441	0.00126787810586393	0.0136055024340749	-0.00522560812532902
157	-1.58441066741943	0.961035966873169	22.5262336730957	0.00548864435404539	0.00354059832170606	0.011982130818069	-0.00295288790948689
158	-1.58441066741943	0.961035966873169	22.7859725952148	0.0158782228827477	-0.00912170019000769	-0.0169138833880424	0.00256657530553639
159	0.363635241985321	0.961035966873169	21.9418201446533	0.0158782228827477	0.00386527273803949	-0.0152905117720366	-0.00165419070981443
160	-0.285713404417038	0.961035966873169	21.7470149993896	-0.00360223650932312	0.00678734155371785	-0.0363943427801132	-0.000680167751852423
161	2.31168103218079	-0.662335574626923	22.2015590667725	0.00873538758605719	0.00256657530553639	-0.0370436906814575	-0.00944637414067984
162	0.363635241985321	-0.0129869729280472	22.1366233825684	0.01100810803473	0.00191722682211548	-0.0217839982360601	-0.0123684434220195
163	-0.285713404417038	-0.662335574626923	22.331428527832	0.0145795252174139	-0.00360223650932312	-0.00100484199356288	-0.00230353930965066
164	2.96102976799011	-0.987009942531586	22.9807777404785	0.00938473641872406	0.00354059832170606	0.0441248863935471	-3.08191010844894e-05
165	-0.285713404417038	1.61038458347321	22.4612979888916	0.000293855206109583	0.00354059832170606	0.0613326244056225	-0.00490093370899558
166	-2.88310790061951	0.636361658573151	22.1366233825684	0.00191722682211548	0.00548864435404539	0.00646266713738441	-0.00425158534198999
167	0.363635241985321	0.311687350273132	22.0067539215088	0.00516396993771195	0.0106834331527352	-0.0305502042174339	-0.00230353930965066
168	2.31168103218079	0.311687350273132	21.9418201446533	0.00970941036939621	-0.00100484199356288	-0.039641086012125	0.00126787810586393
169	1.66233253479004	-0.337661296129227	22.331428527832	0.01100810803473	-0.0026282137259841	-0.0565241500735283	0.00451462110504508
170	1.01298391819	0.636361658573151	22.4612979888916	0.0116574559360743	0.0022419011220336	-0.0357449948787689	0.000943203864153475
171	0.363635241985321	0.311687350273132	22.4612979888916	-0.000355493422830477	-0.0100957229733467	-0.0376930385828018	-0.00132951640989631
172	2.31168103218079	-2.2857072353363	22.2664947509766	0.00418994715437293	-0.00100484199356288	-0.0133424662053585	0.000943203864153475
173	0.363635241985321	-0.0129869729280472	22.2664947509766	0.00906006153672934	0.00256657530553639	0.0230210572481155	0.0022419011220336
174	0.363635241985321	-0.337661296129227	22.3963642120361	-0.00555028254166245	-0.00522560812532902	0.01847561635077	0.00516396993771195
175	-1.58441066741943	0.311687350273132	22.0716896057129	-0.0273034609854221	0.00678734155371785	0.0243197549134493	0.00548864435404539
176	0.363635241985321	-0.0129869729280472	22.5262336730957	-0.00619963090866804	0.00159255252219737	0.0213976856321096	-0.000680167751852423
177	2.31168103218079	-0.662335574626923	22.4612979888916	-0.00100484199356288	0.0103587592020631	0.0522417463362217	0.00418994715437293
178	1.66233253479004	-0.662335574626923	22.5262336730957	-0.00522560812532902	-0.00295288790948689	0.0142548503354192	-0.00457625929266214
179	2.31168103218079	-0.337661296129227	22.5262336730957	0.00516396993771195	-0.0026282137259841	0.0489950031042099	0.0022419011220336
180	-0.285713404417038	-1.3116842508316	22.5911674499512	-0.00522560812532902	-0.00652430532500148	0.0463976077735424	-0.000355493422830477
181	0.363635241985321	0.311687350273132	22.2015590667725	-0.00392691092565656	-0.00327756232582033	0.0191249661147594	-0.00847235135734081
182	1.66233253479004	-0.337661296129227	22.0716896057129	0.00191722682211548	0.00451462110504508	0.0197743140161037	-0.00619963090866804
183	-0.285713404417038	-0.337661296129227	22.5911674499512	-0.00555028254166245	0.0022419011220336	0.00548864435404539	0.00548864435404539
184	-0.285713404417038	0.636361658573151	22.331428527832	0.00711201597005129	-3.08191010844894e-05	-0.0026282137259841	0.00516396993771195
185	-0.285713404417038	-0.662335574626923	22.3963642120361	-0.0156151866540313	0.000293855206109583	-0.0165892094373703	0.00289124972186983
186	1.66233253479004	-0.662335574626923	21.8768844604492	0.00613799272105098	-0.00132951640989631	-0.0318489037454128	-0.0169138833880424
187	1.01298391819	-0.662335574626923	22.5911674499512	0.0152288740500808	0.00256657530553639	-0.0143164889886975	-0.00197886489331722
188	1.01298391819	-1.3116842508316	22.5262336730957	0.00321592413820326	-0.00327756232582033	-0.0159398596733809	0.000293855206109583
189	0.363635241985321	-0.662335574626923	22.2664947509766	0.0103587592020631	-0.00425158534198999	0.01100810803473	0.00159255252219737
190	1.01298391819	-0.337661296129227	22.6561031341553	-0.00230353930965066	0.0022419011220336	0.0317872650921345	0.00256657530553639
191	0.363635241985321	-0.337661296129227	22.2664947509766	0.0246444288641214	0.00516396993771195	0.029189869761467	0.00256657530553639
192	-0.285713404417038	0.961035966873169	22.0716896057129	-0.00782300252467394	-0.00392691092565656	-0.00782300252467394	-0.00165419070981443
193	1.66233253479004	-0.662335574626923	22.3963642120361	0.0113327819854021	-0.00847235135734081	-0.0295761823654175	0.00581331877037883
194	0.363635241985321	0.961035966873169	22.0067539215088	0.00970941036939621	-0.00782300252467394	-0.0198359526693821	0.0162028968334198
195	2.31168103218079	-0.662335574626923	22.331428527832	0.00126787810586393	0.000293855206109583	-0.00360223650932312	0.00191722682211548
196	1.01298391819	0.311687350273132	22.4612979888916	0.0152288740500808	0.000293855206109583	-0.000355493422830477	0.000293855206109583
197	0.363635241985321	-0.337661296129227	22.331428527832	0.0106834331527352	-0.0100957229733467	0.00126787810586393	-0.00587495695799589
198	0.363635241985321	-0.987009942531586	22.2664947509766	0.00711201597005129	-0.00619963090866804	0.00841071270406246	0.00256657530553639
199	1.01298391819	-0.337661296129227	22.2664947509766	0.00483929552137852	-0.00295288790948689	0.00613799272105098	0.000943203864153475
200	-2.88310790061951	0.636361658573151	22.1366233825684	-0.00197886489331722	-0.00100484199356288	-0.00912170019000769	0.00321592413820326
201	-0.935062050819397	0.311687350273132	22.331428527832	0.00354059832170606	0.00386527273803949	-0.0370436906814575	-0.0113944197073579
202	1.66233253479004	-0.662335574626923	22.2015590667725	0.00743668992072344	0.00646266713738441	-0.032173577696085	-0.0100957229733467
203	1.01298391819	-0.0129869729280472	22.3963642120361	0.0158782228827477	-0.0026282137259841	-0.0308748781681061	-0.000355493422830477
204	2.96102976799011	-0.662335574626923	22.2664947509766	-0.0188619289547205	-0.0026282137259841	-0.0260047651827335	-0.00327756232582033
205	2.31168103218079	-0.662335574626923	22.5262336730957	-0.0133424662053585	0.00191722682211548	-0.00490093370899558	-0.00457625929266214
206	1.66233253479004	-1.3116842508316	22.7210388183594	0.000293855206109583	-0.00619963090866804	-0.00977104809135199	-0.00782300252467394
207	2.31168103218079	-0.337661296129227	22.2664947509766	-0.00295288790948689	0.00321592413820326	-0.00425158534198999	-0.00360223650932312
208	-0.935062050819397	-0.0129869729280472	22.3963642120361	-0.0133424662053585	-0.000355493422830477	-0.00912170019000769	0.00191722682211548
209	-1.58441066741943	0.311687350273132	22.5262336730957	-0.00912170019000769	0.00289124972186983	-0.00814767740666866	-0.00197886489331722
210	2.31168103218079	-0.337661296129227	22.5911674499512	-0.00684897974133492	0.00516396993771195	-0.000355493422830477	0.00256657530553639
211	1.66233253479004	-0.337661296129227	21.9418201446533	0.00321592413820326	-0.00425158534198999	-0.0113944197073579	-0.00457625929266214
212	2.96102976799011	-0.337661296129227	22.2015590667725	-0.00360223650932312	0.00516396993771195	-0.0149658378213644	-0.00165419070981443
213	1.01298391819	-0.337661296129227	22.5262336730957	-0.00197886489331722	0.00841071270406246	-0.0104203969240189	0.00126787810586393
214	0.363635241985321	-0.662335574626923	22.5262336730957	0.00321592413820326	-0.00749832857400179	-0.0217839982360601	0.000618529506027699
215	1.66233253479004	0.311687350273132	22.5262336730957	-0.00782300252467394	0.00613799272105098	-0.021459324285388	0.00548864435404539
216	1.66233253479004	-0.0129869729280472	22.5911674499512	0.00386527273803949	0.01100810803473	-0.0490566417574883	0.000943203864153475
217	-0.285713404417038	-0.0129869729280472	22.5262336730957	0.0022419011220336	0.0123068047687411	-0.0828227698802948	-0.00847235135734081
218	-0.935062050819397	0.636361658573151	21.9418201446533	-0.00944637414067984	-0.00327756232582033	-0.0574981719255447	0.00321592413820326
219	1.66233253479004	0.636361658573151	22.0067539215088	-3.08191010844894e-05	0.00289124972186983	-0.0438618510961533	-0.00165419070981443
220	2.31168103218079	-0.662335574626923	21.6171455383301	-0.0113944197073579	0.00451462110504508	-0.0126931173726916	-0.00100484199356288
221	2.96102976799011	-0.337661296129227	22.3963642120361	-0.0139918150380254	0.00386527273803949	0.0308132413774729	-0.0139918150380254
222	0.363635241985321	0.311687350273132	22.5262336730957	0.0103587592020631	0.00191722682211548	0.0480209775269032	-0.00555028254166245
223	2.31168103218079	-1.3116842508316	22.1366233825684	0.0210730116814375	0.00159255252219737	-0.00100484199356288	-0.00684897974133492
224	0.363635241985321	0.636361658573151	22.0716896057129	0.00743668992072344	-0.00197886489331722	0.00418994715437293	-0.0104203969240189
225	-0.285713404417038	-0.337661296129227	22.3963642120361	-0.00360223650932312	0.0022419011220336	0.0295145437121391	-0.00749832857400179
226	-0.285713404417038	-0.662335574626923	22.4612979888916	-0.000355493422830477	0.0022419011220336	0.0470469556748867	-0.0123684434220195
227	2.31168103218079	-0.662335574626923	22.331428527832	0.00516396993771195	-0.00230353930965066	0.0386054255068302	-0.0113944197073579
228	2.31168103218079	0.311687350273132	22.5262336730957	0.00191722682211548	0.00321592413820326	0.00191722682211548	-0.00749832857400179
229	0.363635241985321	0.961035966873169	22.0716896057129	0.00711201597005129	0.00126787810586393	-0.00652430532500148	0.00191722682211548
230	1.66233253479004	-0.662335574626923	22.2664947509766	-0.00230353930965066	0.00191722682211548	0.00483929552137852	0.0022419011220336
231	1.01298391819	-1.96103286743164	22.3963642120361	-0.00587495695799589	-0.00360223650932312	0.00321592413820326	0.000943203864153475
232	0.363635241985321	-0.337661296129227	22.3963642120361	0.0100340843200684	-0.00490093370899558	0.0321119390428066	-0.00619963090866804
233	0.363635241985321	0.961035966873169	22.331428527832	-0.00587495695799589	-0.00132951640989631	0.0561378374695778	-0.00165419070981443
234	-1.58441066741943	-0.662335574626923	22.4612979888916	-0.00912170019000769	-0.00684897974133492	0.0265924744307995	0.00289124972186983
235	-0.285713404417038	-0.337661296129227	22.5262336730957	-0.0113944197073579	-0.00457625929266214	0.0165275707840919	0.00483929552137852
236	0.363635241985321	0.311687350273132	22.0716896057129	0.0197743140161037	-0.000680167751852423	-0.0198359526693821	-0.000355493422830477
237	0.363635241985321	0.636361658573151	21.2924709320068	-0.0130177913233638	0.00841071270406246	-0.0441865250468254	-0.00944637414067984
238	1.01298391819	0.961035966873169	21.9418201446533	0.0178262684494257	0.00126787810586393	-0.0561994761228561	0.00808603875339031
239	1.01298391819	-0.0129869729280472	22.2015590667725	0.00743668992072344	-0.00100484199356288	-0.0620436146855354	-0.00230353930965066
240	2.96102976799011	-0.337661296129227	22.2015590667725	0.00743668992072344	-0.00360223650932312	-0.0386670641601086	0.000943203864153475
241	2.31168103218079	-0.987009942531586	22.8509082794189	-0.0120437685400248	-0.00360223650932312	-0.0243813935667276	-0.00684897974133492
242	-0.935062050819397	-0.337661296129227	22.2015590667725	0.00808603875339031	0.00906006153672934	-0.00684897974133492	0.00386527273803949
243	-1.58441066741943	-0.0129869729280472	22.2664947509766	0.0132808275520802	-0.000355493422830477	0.041852168738842	0.00191722682211548
244	-0.285713404417038	0.636361658573151	22.1366233825684	0.0168522447347641	-3.08191010844894e-05	0.0636053457856178	0.00743668992072344
245	-0.935062050819397	0.311687350273132	21.8768844604492	0.0123068047687411	-0.00522560812532902	0.0580858811736107	-0.00295288790948689
246	-0.285713404417038	0.636361658573151	22.0716896057129	0.00938473641872406	-0.000355493422830477	0.0236704051494598	-0.00717365415766835
247	1.01298391819	0.311687350273132	22.5262336730957	-0.00457625929266214	-0.0110697457566857	-0.0146411629393697	-0.00132951640989631
248	-0.285713404417038	0.636361658573151	22.2664947509766	0.00808603875339031	-0.00717365415766835	-0.0159398596733809	-0.00132951640989631
249	-0.285713404417038	-0.662335574626923	22.0716896057129	-0.00392691092565656	-0.0149658378213644	0.00289124972186983	0.00289124972186983
250	2.31168103218079	-0.662335574626923	22.331428527832	-0.00392691092565656	0.000618529506027699	-0.017887907102704	0.00354059832170606
251	-0.935062050819397	-0.0129869729280472	22.2664947509766	0.00418994715437293	0.00873538758605719	-0.0354203209280968	-3.08191010844894e-05
252	-2.88310790061951	-0.337661296129227	22.5262336730957	-0.0026282137259841	0.00191722682211548	-0.0224333461374044	-0.00197886489331722
253	-0.285713404417038	0.311687350273132	21.8768844604492	0.000943203864153475	0.000943203864153475	0.00581331877037883	0.00613799272105098
254	2.31168103218079	-0.662335574626923	22.2015590667725	0.01100810803473	-0.00230353930965066	-0.0113944197073579	0.00418994715437293
255	1.66233253479004	0.961035966873169	22.0067539215088	0.00354059832170606	0.000943203864153475	0.00743668992072344	0.00354059832170606
256	2.31168103218079	-0.662335574626923	22.1366233825684	-0.00490093370899558	0.00646266713738441	0.0330859608948231	-0.00587495695799589
257	0.363635241985321	-1.3116842508316	22.331428527832	0.00678734155371785	-0.00847235135734081	0.036657378077507	-0.00490093370899558
258	2.31168103218079	-1.3116842508316	22.2015590667725	0.00126787810586393	-0.000355493422830477	-0.00717365415766835	0.00159255252219737
259	1.66233253479004	0.311687350273132	22.3963642120361	0.00418994715437293	0.000618529506027699	-0.0493813157081604	0.000943203864153475
260	-0.935062050819397	-0.337661296129227	22.6561031341553	-0.00522560812532902	-0.00197886489331722	-0.0682124271988869	0.00516396993771195
261	1.66233253479004	-0.987009942531586	22.331428527832	-0.00295288790948689	-0.0026282137259841	-0.0776279792189598	-0.00360223650932312
262	1.01298391819	1.28571033477783	21.9418201446533	0.00126787810586393	-0.00717365415766835	-0.0880175605416298	-0.00587495695799589
263	1.66233253479004	-0.662335574626923	21.552209854126	-0.00555028254166245	-0.00652430532500148	-0.0691864490509033	-0.00197886489331722
264	-0.285713404417038	0.311687350273132	21.6820793151855	0.0259431265294552	0.000293855206109583	-0.0159398596733809	-0.00684897974133492
265	-0.935062050819397	-0.0129869729280472	22.1366233825684	0.0106834331527352	0.00646266713738441	0.0610079504549503	0.00289124972186983
266	1.01298391819	-0.662335574626923	22.2664947509766	0.00613799272105098	-0.00165419070981443	0.0515923984348774	-0.00749832857400179
267	-0.285713404417038	0.961035966873169	21.8768844604492	-0.00749832857400179	0.00873538758605719	0.0483456552028656	-0.00197886489331722
268	-2.88310790061951	0.636361658573151	21.6820793151855	-0.00847235135734081	0.0113327819854021	0.0707481801509857	0.00873538758605719
269	1.01298391819	-0.662335574626923	21.6820793151855	-0.00490093370899558	0.00516396993771195	0.0762676447629929	0.0022419011220336
270	0.363635241985321	0.636361658573151	22.2664947509766	-0.00132951640989631	-0.00100484199356288	0.0434755384922028	0.00191722682211548
271	1.01298391819	-0.0129869729280472	22.2015590667725	-0.00619963090866804	-0.00100484199356288	-0.0250307414680719	-0.00132951640989631
272	-0.285713404417038	0.636361658573151	22.2015590667725	0.00808603875339031	-0.0026282137259841	-0.0565241500735283	-0.00782300252467394
273	1.66233253479004	-0.987009942531586	22.4612979888916	-0.00197886489331722	0.0022419011220336	-0.0542514286935329	0.00418994715437293
274	1.01298391819	-1.3116842508316	21.8119506835938	0.00159255252219737	-0.00457625929266214	-0.063342310488224	0.00548864435404539
275	1.01298391819	-0.337661296129227	21.7470149993896	0.00776136433705688	0.00581331877037883	-0.0471085943281651	0.00159255252219737
276	0.363635241985321	-0.662335574626923	22.331428527832	-0.0107450718060136	0.00743668992072344	-0.0133424662053585	-0.00197886489331722
277	-0.285713404417038	-0.0129869729280472	21.9418201446533	-0.00684897974133492	0.0106834331527352	0.0697741582989693	-0.00425158534198999
278	1.01298391819	0.636361658573151	22.1366233825684	0.000293855206109583	0.0149041991680861	0.128540202975273	0.00418994715437293
279	1.01298391819	-0.662335574626923	22.3963642120361	0.00354059832170606	0.00289124972186983	0.0697741582989693	-3.08191010844894e-05
280	1.66233253479004	-0.662335574626923	22.5262336730957	-0.00100484199356288	0.00159255252219737	0.040228795260191	-0.00457625929266214
281	-0.285713404417038	0.311687350273132	22.0716896057129	-0.00587495695799589	0.0126314787194133	0.0330859608948231	-0.000355493422830477
282	2.31168103218079	-0.337661296129227	22.2664947509766	-0.0149658378213644	0.00354059832170606	0.00516396993771195	-0.00490093370899558
283	0.363635241985321	-0.662335574626923	21.8119506835938	0.000943203864153475	0.00354059832170606	-0.0185372550040483	-0.000680167751852423
284	-0.285713404417038	0.311687350273132	21.8119506835938	0.000618529506027699	-0.00197886489331722	-0.0341216214001179	0.00548864435404539
285	-1.58441066741943	0.311687350273132	21.8119506835938	-0.0113944197073579	0.00483929552137852	-0.0695111230015755	0.00386527273803949
286	-0.285713404417038	-0.337661296129227	22.1366233825684	-0.00392691092565656	0.0116574559360743	-0.0600955672562122	-0.00522560812532902
287	1.01298391819	-0.987009942531586	21.7470149993896	0.00938473641872406	0.0113327819854021	-0.0279528107494116	-0.00782300252467394
288	1.66233253479004	-0.0129869729280472	21.8768844604492	0.0116574559360743	0.00743668992072344	0.0233457311987877	0.00256657530553639
289	-0.285713404417038	0.636361658573151	22.1366233825684	-0.000355493422830477	0.00126787810586393	0.0327612869441509	0.0106834331527352
290	1.01298391819	0.311687350273132	22.2015590667725	-0.000355493422830477	0.00256657530553639	0.0301638916134834	0.00386527273803949
291	1.01298391819	-1.3116842508316	22.3963642120361	0.00970941036939621	0.000293855206109583	0.0376313999295235	-0.00230353930965066
292	2.31168103218079	-0.662335574626923	22.7210388183594	0.00970941036939621	0.00938473641872406	0.0415274947881699	0.000618529506027699
293	-1.58441066741943	0.636361658573151	22.2015590667725	0.00776136433705688	0.00711201597005129	0.0136055024340749	0.011982130818069
294	0.363635241985321	-0.337661296129227	21.7470149993896	0.00483929552137852	0.00191722682211548	-0.00360223650932312	0.0132808275520802
295	1.66233253479004	0.311687350273132	21.552209854126	0.00678734155371785	-0.000355493422830477	-0.02697878703475	0.00743668992072344
296	0.363635241985321	0.311687350273132	21.8768844604492	0.00159255252219737	0.00256657530553639	-0.0594462193548679	0.00159255252219737
297	0.363635241985321	0.961035966873169	22.0067539215088	0.00841071270406246	-0.00425158534198999	-0.0724331885576248	0.0123068047687411
298	1.01298391819	0.311687350273132	22.3963642120361	0.00613799272105098	-3.08191010844894e-05	-0.0659397020936012	0.00418994715437293
299	-0.285713404417038	-0.337661296129227	21.8768844604492	0.0132808275520802	0.000943203864153475	-0.0263294391334057	-0.00197886489331722
300	1.66233253479004	-0.662335574626923	21.8119506835938	0.000943203864153475	0.00256657530553639	0.00873538758605719	0.00256657530553639
301	1.66233253479004	-0.337661296129227	21.7470149993896	0.00418994715437293	0.00386527273803949	0.0324366129934788	0.00126787810586393
302	-2.23375940322876	1.28571033477783	22.1366233825684	-3.08191010844894e-05	0.0152288740500808	0.0762676447629929	0.00321592413820326
303	1.66233253479004	-0.337661296129227	22.4612979888916	0.00483929552137852	0.013930176384747	0.0502936989068985	0.00159255252219737
304	0.363635241985321	0.636361658573151	21.9418201446533	0.00451462110504508	-0.00392691092565656	0.01100810803473	0.00256657530553639
305	1.66233253479004	-0.337661296129227	22.331428527832	-0.00652430532500148	-0.000355493422830477	0.0022419011220336	0.00386527273803949
306	2.96102976799011	-0.662335574626923	22.6561031341553	-0.00879702530801296	0.00159255252219737	-0.00977104809135199	-0.00555028254166245
307	1.66233253479004	-1.3116842508316	21.7470149993896	-0.00230353930965066	0.000618529506027699	0.00451462110504508	-0.00165419070981443
308	2.31168103218079	-1.63635849952698	21.7470149993896	0.00906006153672934	-0.00327756232582033	0.0285405199974775	0.00354059832170606
309	2.96102976799011	-0.0129869729280472	21.8768844604492	-0.0120437685400248	-3.08191010844894e-05	0.0239950809627771	0.00289124972186983
310	-2.23375940322876	1.28571033477783	22.1366233825684	-0.00944637414067984	0.000618529506027699	0.00386527273803949	0.00256657530553639
311	-0.935062050819397	0.311687350273132	22.3963642120361	0.00841071270406246	0.00289124972186983	-0.0204853005707264	0.000618529506027699
312	1.66233253479004	-0.662335574626923	22.7210388183594	-0.00425158534198999	-3.08191010844894e-05	-0.0201606266200542	-0.00132951640989631
313	1.01298391819	0.636361658573151	22.0067539215088	-0.00912170019000769	-0.00652430532500148	-0.0130177913233638	0.00711201597005129
314	2.31168103218079	0.311687350273132	22.1366233825684	0.00289124972186983	-0.00684897974133492	-0.00782300252467394	0.0106834331527352
315	-0.285713404417038	0.636361658573151	21.4872760772705	-0.00165419070981443	-0.00749832857400179	-0.00749832857400179	-0.00295288790948689
316	-0.285713404417038	-1.63635849952698	22.0067539215088	-0.00197886489331722	-0.00814767740666866	-0.0165892094373703	-0.00847235135734081
317	1.01298391819	-0.987009942531586	22.4612979888916	0.013930176384747	-0.00684897974133492	-0.0227580219507217	-0.00197886489331722
318	1.66233253479004	-0.0129869729280472	22.7210388183594	-0.00230353930965066	0.00256657530553639	-0.0240567177534103	-0.00360223650932312
319	-1.58441066741943	-0.337661296129227	22.6561031341553	-0.00684897974133492	-0.00619963090866804	-0.0360696688294411	0.00159255252219737
320	0.363635241985321	0.636361658573151	21.6171455383301	-0.00360223650932312	-0.00230353930965066	-0.0571734979748726	-0.00197886489331722
321	2.31168103218079	0.311687350273132	21.9418201446533	0.00126787810586393	0.00159255252219737	-0.0409397818148136	-0.00879702530801296
322	2.31168103218079	-0.662335574626923	22.2015590667725	-0.0175632312893867	-0.00652430532500148	-0.0305502042174339	-0.00327756232582033
323	1.01298391819	0.311687350273132	22.2015590667725	0.0149041991680861	0.00191722682211548	0.000293855206109583	-3.08191010844894e-05
324	1.01298391819	-0.987009942531586	22.5262336730957	-0.00457625929266214	-0.00230353930965066	0.0100340843200684	-0.00555028254166245
325	2.96102976799011	-1.63635849952698	22.331428527832	-0.00814767740666866	-0.00717365415766835	0.0149041991680861	-0.00392691092565656
326	1.01298391819	-0.0129869729280472	22.0067539215088	0.0308132413774729	0.00581331877037883	0.0382807515561581	-0.0104203969240189
327	-0.935062050819397	0.636361658573151	21.552209854126	0.0181509424000978	0.00159255252219737	-0.00425158534198999	-0.00490093370899558
328	1.66233253479004	-0.0129869729280472	22.1366233825684	0.0239950809627771	0.00743668992072344	-0.0165892094373703	-0.00165419070981443
329	1.66233253479004	-0.662335574626923	22.2015590667725	-0.00230353930965066	-0.00132951640989631	-0.00165419070981443	0.0022419011220336
330	1.66233253479004	-0.0129869729280472	22.331428527832	0.00418994715437293	0.00159255252219737	-0.0126931173726916	-0.00230353930965066
331	-0.285713404417038	0.636361658573151	21.6171455383301	0.00516396993771195	-0.00684897974133492	-0.0182125810533762	0.00191722682211548
332	1.66233253479004	-0.337661296129227	21.9418201446533	0.011982130818069	-0.00132951640989631	0.00354059832170606	-0.00360223650932312
333	1.66233253479004	-2.61038160324097	21.8119506835938	0.0152288740500808	-0.00619963090866804	0.0226963832974434	0.00418994715437293
334	0.363635241985321	0.311687350273132	21.552209854126	0.00711201597005129	-0.00587495695799589	0.0314625911414623	0.00711201597005129
335	-0.285713404417038	-0.662335574626923	22.3963642120361	0.00711201597005129	0.000618529506027699	-0.0191866029053926	0.00808603875339031
336	-0.285713404417038	-0.662335574626923	22.3963642120361	-0.00490093370899558	-0.000680167751852423	-0.0240567177534103	-0.00490093370899558
337	1.66233253479004	0.636361658573151	22.1366233825684	0.00191722682211548	-0.0026282137259841	-0.0282774847000837	0.00126787810586393
338	-0.285713404417038	0.636361658573151	22.5262336730957	0.00678734155371785	0.00483929552137852	-0.00555028254166245	0.00386527273803949
339	1.01298391819	0.311687350273132	21.8119506835938	0.00581331877037883	0.00646266713738441	-0.00555028254166245	0.00483929552137852
340	1.01298391819	-0.662335574626923	22.2664947509766	0.000943203864153475	0.00418994715437293	-0.00619963090866804	0.00711201597005129
341	1.66233253479004	-0.987009942531586	22.331428527832	0.00126787810586393	-0.0026282137259841	-0.0315242260694504	-0.00684897974133492
342	0.363635241985321	-0.0129869729280472	21.552209854126	0.00354059832170606	-0.00879702530801296	-0.0360696688294411	-0.00490093370899558
343	0.363635241985321	0.311687350273132	21.7470149993896	0.00808603875339031	-0.00490093370899558	-0.0185372550040483	0.00418994715437293
344	-1.58441066741943	-0.662335574626923	22.5911674499512	-0.00587495695799589	-0.0120437685400248	0.00743668992072344	0.00678734155371785
345	0.363635241985321	-0.0129869729280472	22.5262336730957	-0.00879702530801296	-0.00879702530801296	0.00743668992072344	-0.00490093370899558
346	2.96102976799011	-0.987009942531586	22.2664947509766	-0.000680167751852423	0.00386527273803949	-0.0263294391334057	-0.00230353930965066
347	1.01298391819	-0.337661296129227	22.2015590667725	-0.0188619289547205	0.00418994715437293	-0.055874802172184	-0.00782300252467394
348	1.66233253479004	-0.337661296129227	22.2015590667725	-0.0165892094373703	0.00581331877037883	-0.0669137313961983	-0.00555028254166245
349	1.66233253479004	-0.0129869729280472	21.8768844604492	-0.0149658378213644	-0.00132951640989631	-0.0529527328908443	0.000943203864153475
350	0.363635241985321	-0.0129869729280472	21.8119506835938	0.00613799272105098	-0.00717365415766835	-0.0422384813427925	-0.00165419070981443
351	1.66233253479004	-0.662335574626923	22.2664947509766	-0.00197886489331722	0.011982130818069	0.0123068047687411	-0.00425158534198999
352	0.363635241985321	-0.0129869729280472	21.4872760772705	0.00516396993771195	0.0103587592020631	0.11165714263916	-0.00392691092565656
353	-2.23375940322876	0.961035966873169	21.552209854126	0.00256657530553639	0.00938473641872406	0.129838898777962	-0.000355493422830477
354	2.96102976799011	-0.662335574626923	22.2664947509766	0.00321592413820326	-0.00522560812532902	0.0791897103190422	0.00841071270406246
355	1.01298391819	0.636361658573151	22.0067539215088	0.00516396993771195	-0.00165419070981443	0.0278911720961332	-3.08191010844894e-05
356	1.01298391819	0.311687350273132	21.4872760772705	0.000618529506027699	0.00581331877037883	-0.00717365415766835	0.00354059832170606
357	2.31168103218079	-0.662335574626923	22.7210388183594	0.00743668992072344	-0.00652430532500148	-0.0175632312893867	0.00808603875339031
358	1.66233253479004	-1.3116842508316	22.3963642120361	0.00418994715437293	-0.00392691092565656	-0.00879702530801296	-0.00749832857400179
359	1.66233253479004	-0.662335574626923	22.2015590667725	0.00321592413820326	-0.00295288790948689	-0.000680167751852423	0.00841071270406246
360	2.96102976799011	-0.337661296129227	22.3963642120361	-0.00425158534198999	-0.00684897974133492	0.0116574559360743	-0.00327756232582033
361	-2.23375940322876	0.961035966873169	22.3963642120361	-0.0123684434220195	-0.000680167751852423	0.0233457311987877	0.000618529506027699
362	-0.935062050819397	0.311687350273132	22.2664947509766	-0.00197886489331722	0.00191722682211548	0.0360080301761627	-0.00100484199356288
363	2.31168103218079	-0.337661296129227	22.3963642120361	-0.00684897974133492	-0.00749832857400179	0.0298392176628113	-0.00587495695799589
364	1.66233253479004	-0.0129869729280472	22.331428527832	-0.00555028254166245	-0.00327756232582033	0.00906006153672934	0.00126787810586393
365	0.363635241985321	0.636361658573151	22.0716896057129	-0.00912170019000769	-0.00197886489331722	0.00711201597005129	-0.000355493422830477
366	1.01298391819	0.636361658573151	21.9418201446533	0.00841071270406246	-3.08191010844894e-05	-3.08191010844894e-05	-0.00847235135734081
367	2.31168103218079	-1.3116842508316	22.2015590667725	0.020423661917448	-0.00132951640989631	-0.00327756232582033	-0.00360223650932312
368	2.96102976799011	-0.987009942531586	22.331428527832	-0.00684897974133492	-0.00165419070981443	-0.0146411629393697	0.00126787810586393
369	-1.58441066741943	0.636361658573151	22.0067539215088	-0.0230826959013939	0.00418994715437293	0.000293855206109583	0.00581331877037883
370	-1.58441066741943	0.636361658573151	22.0067539215088	0.00548864435404539	-0.0104203969240189	-0.00425158534198999	0.00776136433705688
371	0.363635241985321	0.961035966873169	21.6171455383301	0.00483929552137852	0.00191722682211548	-0.00652430532500148	-0.00327756232582033
372	-0.935062050819397	0.636361658573151	21.7470149993896	0.011982130818069	0.00808603875339031	-0.0201606266200542	-0.00360223650932312
373	2.96102976799011	-0.662335574626923	22.2015590667725	0.00354059832170606	-0.00165419070981443	-0.00814767740666866	0.0106834331527352
374	1.01298391819	0.636361658573151	22.1366233825684	0.00418994715437293	-0.00327756232582033	0.00126787810586393	0.00613799272105098
375	-0.935062050819397	-0.337661296129227	22.331428527832	0.00516396993771195	-0.00295288790948689	-0.00425158534198999	0.000293855206109583
376	1.66233253479004	-0.987009942531586	22.5262336730957	-0.0107450718060136	0.00126787810586393	-0.0217839982360601	-0.00295288790948689
377	1.01298391819	-0.0129869729280472	22.2015590667725	0.0126314787194133	0.00159255252219737	-0.0305502042174339	-0.00360223650932312
378	-0.935062050819397	-0.662335574626923	21.8768844604492	-0.0117190945893526	0.00354059832170606	-0.0373683646321297	0.00483929552137852
379	2.96102976799011	-1.3116842508316	21.6171455383301	0.00516396993771195	-0.00327756232582033	-0.0708098188042641	0.00841071270406246
380	-0.285713404417038	0.636361658573151	21.9418201446533	-0.00619963090866804	-0.00717365415766835	-0.077952653169632	0.000293855206109583
381	1.66233253479004	0.961035966873169	21.552209854126	-0.000355493422830477	0.00581331877037883	-0.0828227698802948	-0.000680167751852423
382	2.31168103218079	-0.662335574626923	21.9418201446533	-0.00717365415766835	-0.00100484199356288	-0.0519787110388279	-0.0026282137259841
383	-1.58441066741943	-1.3116842508316	22.0067539215088	0.000618529506027699	-0.0107450718060136	-0.0324982516467571	-0.00165419070981443
384	2.31168103218079	-1.63635849952698	21.9418201446533	-0.00360223650932312	-0.00782300252467394	0.0116574559360743	0.00159255252219737
385	-0.285713404417038	0.961035966873169	21.552209854126	-0.00879702530801296	-0.00295288790948689	0.0317872650921345	-0.00197886489331722
386	-2.88310790061951	0.961035966873169	22.0067539215088	-0.0120437685400248	0.00191722682211548	0.0200989879667759	0.00126787810586393
387	-0.285713404417038	-0.0129869729280472	22.331428527832	-0.00555028254166245	0.00159255252219737	0.00711201597005129	-0.00425158534198999
388	0.363635241985321	0.636361658573151	21.9418201446533	0.00516396993771195	-3.08191010844894e-05	0.0022419011220336	0.00451462110504508
389	1.01298391819	0.311687350273132	21.6820793151855	0.00418994715437293	0.00191722682211548	-0.00425158534198999	-0.00230353930965066
390	0.363635241985321	0.311687350273132	21.8119506835938	0.020423661917448	0.00743668992072344	0.0239950809627771	-0.00230353930965066
391	1.66233253479004	-0.987009942531586	21.8768844604492	-0.0156151866540313	0.0158782228827477	0.07139752805233	-0.00814767740666866
392	0.363635241985321	-0.662335574626923	21.7470149993896	0.0106834331527352	0.00938473641872406	0.100293546915054	0.000943203864153475
393	1.66233253479004	0.311687350273132	21.552209854126	-0.0104203969240189	-3.08191010844894e-05	0.0752936229109764	0.00256657530553639
394	-1.58441066741943	-0.337661296129227	22.4612979888916	-0.00977104809135199	0.00841071270406246	0.0360080301761627	0.00808603875339031
395	0.363635241985321	-0.987009942531586	22.4612979888916	0.0259431265294552	-0.00457625929266214	0.00548864435404539	0.00646266713738441
396	2.31168103218079	0.311687350273132	22.331428527832	0.0181509424000978	0.00646266713738441	-0.00100484199356288	-0.0126931173726916
397	0.363635241985321	0.311687350273132	21.4872760772705	0.0022419011220336	0.00516396993771195	-0.000680167751852423	0.00581331877037883
398	-0.285713404417038	0.311687350273132	21.3574066162109	0.0207483377307653	-0.00295288790948689	0.00548864435404539	0.000618529506027699
399	1.01298391819	-0.0129869729280472	21.6171455383301	0.00613799272105098	0.00126787810586393	0.0275664981454611	0.00581331877037883
400	2.96102976799011	-1.96103286743164	21.9418201446533	0.00873538758605719	-0.00425158534198999	0.0200989879667759	-0.00100484199356288
401	-0.285713404417038	0.311687350273132	22.1366233825684	-0.00457625929266214	-0.00327756232582033	-0.00197886489331722	-0.00814767740666866
402	0.363635241985321	0.311687350273132	22.5911674499512	-0.00782300252467394	-0.0026282137259841	0.0022419011220336	-0.00814767740666866
403	-2.23375940322876	-0.0129869729280472	22.5911674499512	-0.0123684434220195	-0.00684897974133492	-0.00132951640989631	0.000943203864153475
404	0.363635241985321	1.28571033477783	21.552209854126	-0.0104203969240189	-0.00879702530801296	0.00256657530553639	-0.0026282137259841
405	0.363635241985321	0.636361658573151	21.552209854126	0.0103587592020631	0.00256657530553639	-0.00230353930965066	-0.00295288790948689
406	2.96102976799011	-0.662335574626923	21.4872760772705	-0.00944637414067984	0.0022419011220336	-0.00295288790948689	-0.00457625929266214
407	1.66233253479004	-0.987009942531586	21.8119506835938	0.0123068047687411	0.00646266713738441	-0.0107450718060136	-0.000355493422830477
408	2.96102976799011	-1.96103286743164	22.1366233825684	-0.00132951640989631	-0.00197886489331722	-0.021459324285388	0.00483929552137852
409	1.01298391819	-0.987009942531586	22.6561031341553	0.00841071270406246	-0.00392691092565656	-0.0253554154187441	-0.00197886489331722
410	-0.285713404417038	0.311687350273132	22.0067539215088	-0.00230353930965066	-0.00392691092565656	-0.0240567177534103	-3.08191010844894e-05
411	-1.58441066741943	0.311687350273132	21.4872760772705	-0.0152905117720366	-0.00165419070981443	-0.0276281367987394	-0.00100484199356288
412	1.01298391819	-0.662335574626923	21.6820793151855	0.00548864435404539	-0.00457625929266214	-0.0211346503347158	0.00289124972186983
413	2.31168103218079	-0.987009942531586	21.3574066162109	-0.0133424662053585	0.000293855206109583	-0.00814767740666866	0.00841071270406246
414	0.363635241985321	-0.337661296129227	21.7470149993896	0.0100340843200684	0.00159255252219737	-0.00555028254166245	0.00678734155371785
415	2.31168103218079	-0.337661296129227	21.8119506835938	0.0103587592020631	0.00516396993771195	-0.0282774847000837	0.0022419011220336
416	1.66233253479004	-1.3116842508316	22.2015590667725	0.00711201597005129	0.0106834331527352	-0.0425631552934647	0.00613799272105098
417	2.31168103218079	-1.3116842508316	21.6171455383301	0.0103587592020631	-0.000355493422830477	-0.0678877532482147	0.0022419011220336
418	1.01298391819	-0.337661296129227	22.2015590667725	0.01100810803473	0.0022419011220336	-0.0896409302949905	0.00451462110504508
419	2.31168103218079	-0.662335574626923	22.2664947509766	0.0106834331527352	0.012956153601408	-0.0704851448535919	0.0136055024340749
420	-2.88310790061951	0.961035966873169	22.2015590667725	-0.00197886489331722	0.011982130818069	-0.000680167751852423	0.00126787810586393
421	1.66233253479004	0.636361658573151	21.6820793151855	0.00613799272105098	0.00743668992072344	0.0233457311987877	-0.00100484199356288
422	1.01298391819	0.636361658573151	21.6171455383301	0.0230210572481155	0.00873538758605719	0.0210730116814375	0.00159255252219737
423	1.01298391819	-0.337661296129227	21.6171455383301	0.0226963832974434	0.0106834331527352	0.0811377614736557	0.00386527273803949
424	0.363635241985321	0.311687350273132	21.7470149993896	-0.00392691092565656	0.0113327819854021	0.10711170732975	0.0100340843200684
425	2.31168103218079	-1.63635849952698	21.7470149993896	-0.00522560812532902	0.00159255252219737	0.0457482598721981	0.00970941036939621
426	-0.285713404417038	-0.0129869729280472	22.0716896057129	-0.00684897974133492	0.00289124972186983	-0.000355493422830477	0.0106834331527352
427	0.363635241985321	0.961035966873169	21.7470149993896	-0.00132951640989631	0.00841071270406246	-0.0243813935667276	-0.00327756232582033
428	-2.88310790061951	0.961035966873169	21.8119506835938	-0.00392691092565656	0.00581331877037883	-0.00619963090866804	0.0123068047687411
429	-0.935062050819397	-0.0129869729280472	22.0067539215088	0.00548864435404539	0.00776136433705688	0.0113327819854021	0.0210730116814375
430	1.01298391819	0.311687350273132	22.0067539215088	0.0168522447347641	0.00711201597005129	0.0447742342948914	-0.00425158534198999
431	1.66233253479004	-0.337661296129227	21.552209854126	-0.00684897974133492	0.0103587592020631	0.0230210572481155	0.00451462110504508
432	1.01298391819	0.961035966873169	21.4872760772705	0.00970941036939621	0.00646266713738441	0.0136055024340749	0.00418994715437293
433	0.363635241985321	0.311687350273132	21.6820793151855	0.0236704051494598	-0.00392691092565656	0.0314625911414623	0.00613799272105098
434	1.66233253479004	-1.96103286743164	21.9418201446533	0.00711201597005129	-0.00197886489331722	0.0379560738801956	0.00776136433705688
435	0.363635241985321	0.636361658573151	21.8768844604492	0.00289124972186983	-0.00425158534198999	0.00191722682211548	0.013930176384747
436	-0.935062050819397	0.961035966873169	21.7470149993896	-0.00165419070981443	-0.00425158534198999	-0.0123684434220195	-0.0107450718060136
437	-2.23375940322876	0.636361658573151	21.6171455383301	-0.00197886489331722	0.00548864435404539	-0.0149658378213644	0.00126787810586393
438	0.363635241985321	0.311687350273132	21.4872760772705	0.0142548503354192	-0.00522560812532902	-0.0113944197073579	0.000943203864153475
439	2.31168103218079	-0.0129869729280472	22.0067539215088	0.00289124972186983	-0.0026282137259841	-0.00912170019000769	0.00256657530553639
440	1.01298391819	-0.337661296129227	22.331428527832	0.0171769186854362	0.00354059832170606	-0.0240567177534103	0.00516396993771195
441	0.363635241985321	0.311687350273132	21.8119506835938	0.0100340843200684	0.00256657530553639	-0.0165892094373703	-0.00619963090866804
442	1.66233253479004	-1.3116842508316	22.7859725952148	-0.0026282137259841	0.00256657530553639	-0.00619963090866804	-0.00879702530801296
443	-0.285713404417038	-0.662335574626923	21.8119506835938	0.01100810803473	-0.00295288790948689	-0.00457625929266214	0.00256657530553639
444	1.66233253479004	-0.337661296129227	21.7470149993896	0.00386527273803949	-0.00327756232582033	0.00711201597005129	0.00126787810586393
445	-2.88310790061951	0.311687350273132	21.6171455383301	-0.00717365415766835	-0.00392691092565656	0.020423661917448	0.00191722682211548
446	0.363635241985321	-0.337661296129227	21.8768844604492	0.0126314787194133	0.000618529506027699	-0.0143164889886975	-0.00392691092565656
447	2.31168103218079	-0.337661296129227	21.8119506835938	-0.00717365415766835	0.000943203864153475	-0.0295761823654175	-0.0026282137259841
448	2.31168103218079	-0.337661296129227	22.0716896057129	0.00646266713738441	-0.00749832857400179	-0.0360696688294411	-0.00392691092565656
449	2.96102976799011	-0.662335574626923	22.0067539215088	0.0152288740500808	-0.00814767740666866	-0.0363943427801132	-0.00165419070981443
450	1.01298391819	0.961035966873169	21.7470149993896	-0.0256800893694162	-0.00327756232582033	-0.0341216214001179	-0.000355493422830477
451	1.01298391819	-0.662335574626923	21.6171455383301	-0.0162645354866982	-0.0117190945893526	-0.0276281367987394	-0.0123684434220195
452	2.31168103218079	-0.662335574626923	21.8119506835938	0.00743668992072344	0.00321592413820326	-0.00392691092565656	-0.00587495695799589
453	1.66233253479004	-0.662335574626923	21.8768844604492	-0.0156151866540313	-3.08191010844894e-05	0.00256657530553639	0.00418994715437293
454	-1.58441066741943	0.961035966873169	21.6820793151855	0.00256657530553639	-0.00879702530801296	0.00451462110504508	-0.00197886489331722
455	2.31168103218079	0.311687350273132	22.2015590667725	0.00191722682211548	-0.00100484199356288	0.00613799272105098	0.00321592413820326
456	1.66233253479004	-0.662335574626923	21.8119506835938	0.00321592413820326	-0.0110697457566857	-0.028926832601428	-0.00555028254166245
457	4.25972700119019	-0.987009942531586	22.0067539215088	-0.00522560812532902	-0.00522560812532902	-0.0581475235521793	-0.000355493422830477
458	2.31168103218079	-0.662335574626923	22.331428527832	0.00906006153672934	-0.00490093370899558	-0.101329207420349	-0.00425158534198999
459	0.363635241985321	-0.987009942531586	21.8119506835938	-0.00684897974133492	-0.00587495695799589	-0.119510971009731	-0.00360223650932312
460	0.363635241985321	0.311687350273132	21.7470149993896	0.00354059832170606	-0.00782300252467394	-0.102627903223038	-0.00684897974133492
461	1.01298391819	-0.662335574626923	22.2664947509766	0.0100340843200684	0.000618529506027699	-0.0578228458762169	-0.00847235135734081
462	0.363635241985321	-0.0129869729280472	21.8119506835938	-0.00717365415766835	0.00678734155371785	-0.000355493422830477	-0.00392691092565656
463	1.66233253479004	-0.337661296129227	21.8119506835938	-0.00100484199356288	0.00321592413820326	0.0519170723855495	-0.00717365415766835
464	-0.935062050819397	0.636361658573151	21.6820793151855	0.00516396993771195	-3.08191010844894e-05	0.102241590619087	-0.00197886489331722
465	2.96102976799011	-0.662335574626923	21.9418201446533	-0.000355493422830477	-0.00295288790948689	0.0931507050991058	0.00126787810586393
466	2.31168103218079	-0.337661296129227	21.6171455383301	-0.00782300252467394	-0.00684897974133492	0.069124810397625	-0.0110697457566857
467	0.363635241985321	0.311687350273132	21.8768844604492	0.000943203864153475	0.000943203864153475	0.0428261905908585	-0.00457625929266214
468	0.363635241985321	-0.987009942531586	21.8768844604492	0.0106834331527352	-0.0136671401560307	0.0188002903014421	-0.00717365415766835
469	1.01298391819	0.636361658573151	21.552209854126	0.00386527273803949	-0.00977104809135199	0.000618529506027699	-0.00327756232582033
470	1.66233253479004	-0.987009942531586	21.6820793151855	0.00191722682211548	-0.00392691092565656	0.00126787810586393	-0.00100484199356288
471	-0.935062050819397	-0.662335574626923	22.331428527832	-0.0130177913233638	-0.00425158534198999	0.0207483377307653	-0.00652430532500148
472	-0.285713404417038	0.311687350273132	22.2015590667725	-0.000680167751852423	0.00613799272105098	0.052891094237566	-0.000680167751852423
473	1.66233253479004	0.311687350273132	21.8768844604492	0.00159255252219737	0.000943203864153475	0.036657378077507	0.00191722682211548
474	2.96102976799011	-0.0129869729280472	22.3963642120361	0.0022419011220336	0.00678734155371785	0.0470469556748867	0.00354059832170606
475	0.363635241985321	-0.987009942531586	22.7859725952148	-0.00587495695799589	0.00256657530553639	0.0162028968334198	0.00191722682211548
476	2.96102976799011	-0.662335574626923	22.0067539215088	-0.00717365415766835	-0.00847235135734081	-0.00717365415766835	-0.00360223650932312
477	1.66233253479004	0.311687350273132	21.552209854126	-0.0175632312893867	0.00970941036939621	-0.0286021586507559	-0.00912170019000769
478	1.01298391819	-0.337661296129227	21.8119506835938	0.00159255252219737	0.00159255252219737	-0.0253554154187441	0.00418994715437293
479	-1.58441066741943	-0.0129869729280472	21.8768844604492	-0.0113944197073579	0.00321592413820326	-0.00977104809135199	0.0022419011220336
480	0.363635241985321	0.636361658573151	21.8768844604492	-0.0247060675173998	-0.00230353930965066	-0.0159398596733809	0.00289124972186983
481	2.96102976799011	-0.0129869729280472	21.6820793151855	-0.00197886489331722	0.000618529506027699	-0.0104203969240189	-0.0126931173726916
482	-0.285713404417038	1.28571033477783	21.552209854126	-0.00684897974133492	0.0022419011220336	0.0412028171122074	-0.00782300252467394
483	1.01298391819	0.311687350273132	21.552209854126	-0.00782300252467394	-0.0026282137259841	0.0496443510055542	0.000293855206109583
484	2.96102976799011	-1.3116842508316	21.7470149993896	0.0181509424000978	-0.00490093370899558	0.0298392176628113	-0.00165419070981443
485	-0.285713404417038	-0.337661296129227	21.6171455383301	-0.0113944197073579	-0.00197886489331722	0.020423661917448	-0.00912170019000769
486	0.363635241985321	0.311687350273132	21.8119506835938	0.00159255252219737	0.00321592413820326	-0.00425158534198999	-0.00587495695799589
487	-1.58441066741943	-0.0129869729280472	22.1366233825684	0.00970941036939621	-0.000680167751852423	-0.00555028254166245	-0.00230353930965066
488	-0.935062050819397	-0.337661296129227	22.2015590667725	0.0236704051494598	0.00516396993771195	0.00483929552137852	-0.00912170019000769
489	0.363635241985321	-0.337661296129227	21.7470149993896	-0.00522560812532902	0.01100810803473	-0.00360223650932312	-0.00295288790948689
490	1.01298391819	0.636361658573151	21.3574066162109	0.00711201597005129	0.00516396993771195	-0.0110697457566857	-0.00782300252467394
491	-0.285713404417038	0.961035966873169	21.4223403930664	0.00613799272105098	-0.00327756232582033	-0.0373683646321297	-0.00749832857400179
492	2.31168103218079	-0.337661296129227	21.8119506835938	0.00516396993771195	0.00678734155371785	-0.0266541130840778	0.00451462110504508
493	2.31168103218079	-1.3116842508316	22.5262336730957	0.00159255252219737	-0.0104203969240189	-0.0299008563160896	0.00191722682211548
494	-0.285713404417038	-0.0129869729280472	22.5262336730957	0.000943203864153475	-0.00327756232582033	-0.017887907102704	0.000293855206109583
495	-0.935062050819397	-0.0129869729280472	21.7470149993896	-0.0104203969240189	0.000618529506027699	-0.023407369852066	0.00256657530553639
496	-2.88310790061951	0.961035966873169	21.552209854126	-0.00847235135734081	0.00321592413820326	-0.0120437685400248	0.00808603875339031
497	1.01298391819	0.311687350273132	22.3963642120361	0.00613799272105098	0.00126787810586393	0.0116574559360743	0.00256657530553639
498	0.363635241985321	0.961035966873169	21.4872760772705	0.00321592413820326	0.00354059832170606	0.0103587592020631	-0.00327756232582033
499	0.363635241985321	0.311687350273132	21.4872760772705	-0.00490093370899558	-0.00457625929266214	-0.00814767740666866	0.00321592413820326
500	2.96102976799011	-0.662335574626923	22.0067539215088	0.0123068047687411	0.00191722682211548	0.0103587592020631	0.00548864435404539
501	1.01298391819	0.636361658573151	22.0067539215088	0.0226963832974434	0.00159255252219737	0.0213976856321096	-0.00847235135734081
502	1.66233253479004	-1.3116842508316	21.8119506835938	-0.00912170019000769	-0.00327756232582033	0.00938473641872406	-0.0107450718060136
503	2.31168103218079	-0.337661296129227	21.8768844604492	0.011982130818069	0.000943203864153475	-0.0172385573387146	-0.00132951640989631
504	-2.88310790061951	0.961035966873169	21.4872760772705	-0.0113944197073579	-0.00327756232582033	-0.021459324285388	0.00970941036939621
505	-0.285713404417038	-0.0129869729280472	22.4612979888916	0.0447742342948914	-0.00230353930965066	-0.0422384813427925	0.00159255252219737
506	1.66233253479004	-0.0129869729280472	22.4612979888916	0.01100810803473	-0.00360223650932312	-0.0734072178602219	-0.00717365415766835
507	1.66233253479004	-0.662335574626923	22.331428527832	0.00386527273803949	0.00743668992072344	-0.0763292834162712	-0.00425158534198999
508	2.31168103218079	-0.0129869729280472	22.1366233825684	0.0103587592020631	0.00548864435404539	-0.0490566417574883	0.00386527273803949
509	1.66233253479004	-0.0129869729280472	22.0716896057129	0.00548864435404539	-0.000680167751852423	-0.00814767740666866	0.00483929552137852
510	2.31168103218079	-1.3116842508316	22.3963642120361	0.000293855206109583	0.00126787810586393	0.0226963832974434	-0.00132951640989631
511	1.01298391819	-0.0129869729280472	21.9418201446533	-0.00327756232582033	0.0103587592020631	0.0551638156175613	0.000618529506027699
512	-1.58441066741943	0.636361658573151	21.7470149993896	0.00418994715437293	0.00548864435404539	0.0561378374695778	-0.000355493422830477
513	-1.58441066741943	0.636361658573151	22.4612979888916	-0.0113944197073579	-0.00619963090866804	0.0450989119708538	0.01100810803473
514	1.01298391819	-0.0129869729280472	22.5262336730957	0.000943203864153475	-0.00132951640989631	0.0239950809627771	-0.00132951640989631
515	2.31168103218079	-0.337661296129227	21.4872760772705	-0.00847235135734081	0.00354059832170606	0.00354059832170606	0.0132808275520802
516	2.31168103218079	-0.337661296129227	22.0716896057129	0.00711201597005129	0.00126787810586393	-0.0221086721867323	0.00808603875339031
517	2.31168103218079	0.311687350273132	21.8119506835938	0.000618529506027699	0.00613799272105098	-0.0389917381107807	0.00418994715437293
518	1.66233253479004	-1.63635849952698	21.9418201446533	0.00256657530553639	-0.00295288790948689	-0.0549007803201675	0.00483929552137852
519	1.66233253479004	-0.987009942531586	22.0716896057129	0.00191722682211548	-0.00555028254166245	-0.0539267547428608	0.00776136433705688
520	-0.285713404417038	1.28571033477783	22.5262336730957	0.01100810803473	0.00808603875339031	-0.0341216214001179	0.000293855206109583
521	-0.935062050819397	-0.337661296129227	21.7470149993896	-0.00619963090866804	0.00613799272105098	-0.0334722734987736	-0.00327756232582033
522	-0.285713404417038	0.961035966873169	22.0716896057129	-0.00457625929266214	0.00483929552137852	-0.0107450718060136	-0.00879702530801296
523	1.01298391819	0.636361658573151	22.0067539215088	0.00418994715437293	0.000293855206109583	0.0282158460468054	-0.00197886489331722
524	2.96102976799011	-0.337661296129227	22.2015590667725	0.0239950809627771	0.00613799272105098	0.0444495603442192	0.00418994715437293
525	2.31168103218079	-0.337661296129227	22.2015590667725	-0.00197886489331722	0.00516396993771195	0.0314625911414623	-0.00684897974133492
526	-0.285713404417038	0.311687350273132	22.3963642120361	-0.0198359526693821	0.00906006153672934	-0.0230826959013939	-0.00652430532500148
527	1.01298391819	-0.987009942531586	22.2015590667725	0.000943203864153475	0.000943203864153475	-0.0159398596733809	-0.00425158534198999
528	0.363635241985321	0.636361658573151	21.8119506835938	0.00159255252219737	0.00841071270406246	0.00159255252219737	-0.000355493422830477
529	-2.88310790061951	-0.0129869729280472	21.6820793151855	-0.00132951640989631	0.00386527273803949	0.0220470335334539	0.00613799272105098
530	-1.58441066741943	0.311687350273132	21.6171455383301	0.013930176384747	0.0022419011220336	0.0425015166401863	0.00126787810586393
531	1.66233253479004	-0.0129869729280472	21.7470149993896	-0.000355493422830477	0.00321592413820326	0.0259431265294552	0.00451462110504508
532	1.66233253479004	-0.987009942531586	21.6171455383301	0.00873538758605719	-0.00392691092565656	-0.039641086012125	0.00289124972186983
533	-0.935062050819397	-0.662335574626923	22.6561031341553	-0.00295288790948689	-0.000355493422830477	-0.050680011510849	0.00126787810586393
534	1.01298391819	-0.662335574626923	22.0716896057129	0.00191722682211548	-0.0100957229733467	-0.0389917381107807	0.00386527273803949
535	1.66233253479004	-0.662335574626923	21.552209854126	0.0217223595827818	-0.00619963090866804	0.00126787810586393	0.00581331877037883
536	-0.935062050819397	0.961035966873169	21.2275352478027	-0.00522560812532902	0.00808603875339031	0.0282158460468054	-0.00814767740666866
537	-2.23375940322876	-0.0129869729280472	21.6171455383301	0.0136055024340749	0.00776136433705688	0.0217223595827818	-0.00360223650932312
538	-0.285713404417038	0.311687350273132	21.6171455383301	-0.0188619289547205	0.00451462110504508	0.0412028171122074	-0.00165419070981443
539	1.01298391819	0.961035966873169	21.9418201446533	-3.08191010844894e-05	0.00548864435404539	0.0278911720961332	-0.00100484199356288
540	1.66233253479004	-0.662335574626923	21.7470149993896	-0.00360223650932312	0.00126787810586393	0.00354059832170606	0.00289124972186983
541	-0.285713404417038	0.311687350273132	21.4223403930664	-0.00749832857400179	0.00321592413820326	-0.00782300252467394	-0.00619963090866804
542	2.31168103218079	-0.987009942531586	21.7470149993896	-0.00684897974133492	0.00354059832170606	-0.00327756232582033	0.00321592413820326
543	3.61037826538086	-1.3116842508316	22.0067539215088	0.00321592413820326	0.000618529506027699	0.00289124972186983	-0.00717365415766835
544	-0.935062050819397	0.961035966873169	22.0067539215088	0.0113327819854021	0.00126787810586393	0.00743668992072344	-0.00392691092565656
545	-1.58441066741943	0.636361658573151	21.8768844604492	-0.00879702530801296	0.0100340843200684	0.0733455792069435	-0.0113944197073579
546	1.01298391819	-0.662335574626923	22.2015590667725	-0.00197886489331722	0.00743668992072344	0.0587352328002453	-0.00555028254166245
547	2.31168103218079	-0.337661296129227	21.7470149993896	-0.00782300252467394	0.00354059832170606	-0.000355493422830477	-0.0113944197073579
548	2.96102976799011	-0.337661296129227	21.3574066162109	-0.00652430532500148	-0.00555028254166245	-0.0211346503347158	-0.00132951640989631
549	2.31168103218079	-0.662335574626923	21.4872760772705	0.0162028968334198	-0.00392691092565656	-0.00684897974133492	0.0022419011220336
550	1.01298391819	-0.337661296129227	21.8119506835938	-0.00749832857400179	-0.00197886489331722	0.00711201597005129	0.00126787810586393
551	1.01298391819	-0.987009942531586	21.8119506835938	0.000618529506027699	-0.00327756232582033	-0.00912170019000769	-0.000355493422830477
552	1.01298391819	-0.987009942531586	21.8768844604492	0.00743668992072344	0.00126787810586393	-0.0104203969240189	-0.00295288790948689
553	1.66233253479004	-0.662335574626923	21.7470149993896	0.0194496400654316	0.00126787810586393	-0.00132951640989631	0.00418994715437293
554	-1.58441066741943	-0.337661296129227	21.7470149993896	-0.0146411629393697	-0.00360223650932312	0.00938473641872406	0.00776136433705688
555	2.31168103218079	-0.0129869729280472	21.8768844604492	-0.00749832857400179	0.00289124972186983	0.00711201597005129	-0.00230353930965066
556	1.66233253479004	-0.337661296129227	21.7470149993896	0.000293855206109583	0.00126787810586393	-0.0126931173726916	-0.000680167751852423
557	2.31168103218079	-0.662335574626923	21.6820793151855	-0.00425158534198999	0.00938473641872406	-0.0211346503347158	-0.00814767740666866
558	1.01298391819	-0.662335574626923	22.5911674499512	0.0191249661147594	0.00256657530553639	-0.00619963090866804	-0.000680167751852423
559	1.01298391819	-1.63635849952698	22.2664947509766	-0.00847235135734081	-0.0100957229733467	-0.00295288790948689	-0.00457625929266214
560	-0.285713404417038	-0.0129869729280472	21.552209854126	-0.00295288790948689	-0.00392691092565656	-0.00944637414067984	-0.000680167751852423
561	0.363635241985321	-0.337661296129227	21.6171455383301	0.00678734155371785	0.00711201597005129	-0.0104203969240189	-0.00652430532500148
562	-0.285713404417038	0.636361658573151	21.6171455383301	0.0123068047687411	0.00483929552137852	-0.00684897974133492	-0.00684897974133492
563	-0.285713404417038	-0.337661296129227	21.4223403930664	0.00841071270406246	-0.000355493422830477	-0.00944637414067984	-0.00230353930965066
564	-0.285713404417038	-0.662335574626923	22.0067539215088	-0.00912170019000769	-0.00327756232582033	-0.00749832857400179	-0.00197886489331722
565	1.66233253479004	-0.662335574626923	22.0067539215088	-0.0123684434220195	-0.00360223650932312	-0.0120437685400248	-3.08191010844894e-05
566	0.363635241985321	1.28571033477783	21.7470149993896	-0.00587495695799589	-0.000680167751852423	-0.0195112787187099	-0.00587495695799589
567	0.363635241985321	-0.0129869729280472	21.4872760772705	-0.00749832857400179	-0.00522560812532902	-0.0120437685400248	-0.00100484199356288
568	0.363635241985321	-1.63635849952698	21.8768844604492	-0.00100484199356288	-0.00230353930965066	-0.0152905117720366	0.00483929552137852
569	1.01298391819	-0.662335574626923	21.9418201446533	0.013930176384747	-0.00425158534198999	-0.00912170019000769	0.00126787810586393
570	0.363635241985321	-0.0129869729280472	21.6820793151855	-0.00230353930965066	0.00516396993771195	-0.0143164889886975	0.000293855206109583
571	-2.23375940322876	0.961035966873169	21.8768844604492	-0.0211346503347158	0.00808603875339031	-0.0247060675173998	-0.00165419070981443
572	1.01298391819	-0.0129869729280472	22.0716896057129	0.00581331877037883	0.00256657530553639	-0.0360696688294411	-0.000680167751852423
573	1.66233253479004	-0.662335574626923	21.6820793151855	0.0191249661147594	0.00581331877037883	-0.0360696688294411	0.00613799272105098
574	1.01298391819	-0.0129869729280472	21.552209854126	-0.0026282137259841	0.00743668992072344	-0.0308748781681061	0.00970941036939621
575	0.363635241985321	-0.662335574626923	21.6171455383301	-0.00555028254166245	-0.00165419070981443	-0.0260047651827335	-0.00165419070981443
576	2.31168103218079	-0.662335574626923	21.552209854126	-0.00749832857400179	0.00678734155371785	-0.0156151866540313	0.00548864435404539
577	2.31168103218079	-0.662335574626923	21.8119506835938	-0.00295288790948689	-0.00457625929266214	-0.021459324285388	0.000943203864153475
578	0.363635241985321	-0.662335574626923	22.2015590667725	-0.00327756232582033	0.00906006153672934	0.0162028968334198	0.00613799272105098
579	-0.935062050819397	-0.0129869729280472	22.0067539215088	-0.000680167751852423	0.000943203864153475	0.0275664981454611	0.00289124972186983
580	-1.58441066741943	0.636361658573151	21.4223403930664	-0.0107450718060136	0.00354059832170606	0.00776136433705688	0.00873538758605719
581	2.31168103218079	0.636361658573151	21.2924709320068	0.00159255252219737	-3.08191010844894e-05	0.0106834331527352	0.000293855206109583
582	1.66233253479004	-0.0129869729280472	21.3574066162109	-0.00425158534198999	0.0149041991680861	0.0178262684494257	-0.00587495695799589
583	0.363635241985321	-0.337661296129227	21.7470149993896	0.0171769186854362	0.00581331877037883	0.00354059832170606	0.00386527273803949
584	2.96102976799011	-0.662335574626923	21.8119506835938	0.00516396993771195	0.011982130818069	-3.08191010844894e-05	0.00711201597005129
585	-0.285713404417038	-0.662335574626923	21.8768844604492	0.01100810803473	-0.00230353930965066	0.000293855206109583	0.00613799272105098
586	-0.935062050819397	-0.662335574626923	22.0067539215088	-0.00165419070981443	0.0022419011220336	-0.0110697457566857	0.000293855206109583
587	1.66233253479004	-0.987009942531586	21.7470149993896	0.00516396993771195	0.00451462110504508	-0.0334722734987736	-0.00360223650932312
588	-0.935062050819397	-0.337661296129227	21.8768844604492	-0.00230353930965066	0.0113327819854021	-0.0445111989974976	0.00548864435404539
589	0.363635241985321	-0.662335574626923	22.2664947509766	0.0136055024340749	-0.00912170019000769	-0.0487319678068161	0.00646266713738441
590	0.363635241985321	0.636361658573151	22.2015590667725	-0.0107450718060136	0.00289124972186983	-0.0438618510961533	0.00808603875339031
591	1.66233253479004	-0.0129869729280472	21.6820793151855	-0.00360223650932312	0.00451462110504508	-0.0217839982360601	0.00451462110504508
592	1.01298391819	-1.3116842508316	22.0067539215088	0.00841071270406246	0.00613799272105098	0.0405534692108631	0.00321592413820326
593	2.31168103218079	-0.337661296129227	21.4223403930664	-0.0117190945893526	-0.00587495695799589	0.0963974520564079	0.00938473641872406
594	1.66233253479004	-1.3116842508316	22.0067539215088	0.0113327819854021	-0.0104203969240189	0.066202737390995	0.0022419011220336
595	2.31168103218079	-0.337661296129227	21.7470149993896	-0.00912170019000769	-0.00619963090866804	0.0301638916134834	0.00906006153672934
596	-0.935062050819397	0.636361658573151	21.7470149993896	0.00548864435404539	-0.00490093370899558	0.011982130818069	0.00191722682211548
597	-0.285713404417038	0.636361658573151	21.8119506835938	-0.00977104809135199	-0.00132951640989631	0.00483929552137852	0.00321592413820326
598	0.363635241985321	0.961035966873169	21.7470149993896	0.00743668992072344	-0.00684897974133492	0.00808603875339031	0.00321592413820326
599	1.66233253479004	-0.662335574626923	21.3574066162109	0.012956153601408	0.00451462110504508	0.00548864435404539	0.00970941036939621
600	2.31168103218079	-0.0129869729280472	21.8119506835938	0.00776136433705688	0.00321592413820326	-0.0104203969240189	0.00516396993771195
601	-0.935062050819397	0.311687350273132	21.552209854126	0.00646266713738441	-0.000680167751852423	-0.023407369852066	-0.00132951640989631
602	-0.285713404417038	-0.337661296129227	21.6820793151855	0.00938473641872406	0.00581331877037883	-0.0230826959013939	-0.00490093370899558
603	1.66233253479004	-0.987009942531586	21.7470149993896	0.00841071270406246	-0.00165419070981443	-0.021459324285388	0.000943203864153475
604	-0.935062050819397	0.961035966873169	21.9418201446533	-0.00457625929266214	0.00386527273803949	-0.00879702530801296	0.00743668992072344
605	-0.285713404417038	-0.987009942531586	22.0067539215088	-0.00197886489331722	-0.00457625929266214	-0.00197886489331722	-0.00717365415766835
606	1.66233253479004	-0.662335574626923	21.7470149993896	0.00516396993771195	0.00711201597005129	0.0152288740500808	0.000293855206109583
607	1.01298391819	-0.0129869729280472	21.4223403930664	0.00256657530553639	0.000618529506027699	-0.00457625929266214	-0.00749832857400179
608	1.66233253479004	-0.337661296129227	21.6820793151855	-0.00327756232582033	0.000618529506027699	-0.0500306636095047	0.00548864435404539
609	1.01298391819	-0.337661296129227	21.9418201446533	0.00256657530553639	-0.00749832857400179	-0.0454852245748043	-0.0026282137259841
610	1.01298391819	-2.2857072353363	22.6561031341553	0.000618529506027699	-0.00684897974133492	-0.0542514286935329	0.00711201597005129
611	0.363635241985321	0.311687350273132	21.8119506835938	-0.0117190945893526	-0.00295288790948689	-0.050680011510849	-0.00197886489331722
612	-0.285713404417038	0.636361658573151	21.4872760772705	0.0149041991680861	0.0100340843200684	-0.0152905117720366	0.00581331877037883
613	-2.23375940322876	0.636361658573151	21.6171455383301	-0.00944637414067984	-0.000355493422830477	0.0249691028147936	0.00711201597005129
614	1.01298391819	-0.337661296129227	21.8119506835938	-0.00879702530801296	-0.000355493422830477	0.0694494843482971	0.0213976856321096
615	-0.285713404417038	0.311687350273132	21.4872760772705	0.000943203864153475	0.00159255252219737	0.102241590619087	-0.00490093370899558
616	1.01298391819	-0.0129869729280472	21.4872760772705	-0.00555028254166245	-0.00165419070981443	0.0463976077735424	-0.00555028254166245
617	-0.285713404417038	0.961035966873169	22.2664947509766	-0.00684897974133492	-0.00587495695799589	0.0188002903014421	-0.00230353930965066
618	0.363635241985321	-0.337661296129227	22.0716896057129	-0.00360223650932312	-0.00814767740666866	0.0226963832974434	0.00386527273803949
619	1.01298391819	0.311687350273132	21.552209854126	0.00321592413820326	-0.00197886489331722	0.0149041991680861	0.00289124972186983
620	-0.285713404417038	0.311687350273132	21.4872760772705	-0.0026282137259841	0.00483929552137852	0.00841071270406246	0.00191722682211548
621	0.363635241985321	-0.662335574626923	21.9418201446533	-0.00879702530801296	0.00581331877037883	0.00289124972186983	0.00256657530553639
622	-1.58441066741943	0.636361658573151	22.1366233825684	-0.00684897974133492	0.00516396993771195	-0.0136671401560307	0.00126787810586393
623	1.01298391819	0.636361658573151	21.9418201446533	-0.00197886489331722	-3.08191010844894e-05	-0.0133424662053585	0.00354059832170606
624	2.31168103218079	-0.662335574626923	21.8119506835938	-0.000355493422830477	0.00613799272105098	-0.0221086721867323	0.00483929552137852
625	1.01298391819	-0.337661296129227	21.6820793151855	0.00126787810586393	0.00743668992072344	-0.017887907102704	-0.000355493422830477
626	-0.285713404417038	0.311687350273132	21.2924709320068	-0.00392691092565656	0.00776136433705688	-0.0224333461374044	-0.00619963090866804
627	1.01298391819	-0.662335574626923	21.552209854126	-0.00490093370899558	-0.00392691092565656	-0.0438618510961533	-0.00425158534198999
628	-0.935062050819397	0.961035966873169	21.6820793151855	-0.00165419070981443	0.012956153601408	-0.0347709693014622	-0.00457625929266214
629	-0.935062050819397	0.311687350273132	21.8119506835938	-0.00132951640989631	0.0022419011220336	-0.0256800893694162	0.011982130818069
630	1.01298391819	-0.337661296129227	22.2015590667725	-0.00132951640989631	0.00516396993771195	-0.0497059896588326	0.01100810803473
631	1.01298391819	-0.0129869729280472	21.552209854126	-0.0165892094373703	0.000293855206109583	-0.0828227698802948	0.00418994715437293
632	0.363635241985321	0.636361658573151	21.3574066162109	-0.000680167751852423	0.0100340843200684	-0.0724331885576248	-0.00652430532500148
633	2.31168103218079	-0.662335574626923	21.552209854126	0.00386527273803949	0.00938473641872406	-0.0299008563160896	-0.00100484199356288
634	-0.285713404417038	0.636361658573151	21.6820793151855	0.0155535480007529	0.01100810803473	0.00321592413820326	0.00938473641872406
635	0.363635241985321	-0.662335574626923	21.6171455383301	-0.00977104809135199	-0.00555028254166245	-0.000355493422830477	0.00808603875339031
636	1.01298391819	-0.337661296129227	22.1366233825684	-0.00165419070981443	0.0113327819854021	0.0369820520281792	-0.00749832857400179
637	0.363635241985321	-0.662335574626923	22.1366233825684	-0.00100484199356288	0.00678734155371785	0.0593845807015896	0.00191722682211548
638	1.01298391819	-0.662335574626923	21.7470149993896	-0.00295288790948689	0.00354059832170606	0.0739949271082878	0.00159255252219737
639	1.66233253479004	-0.337661296129227	21.6820793151855	-0.0026282137259841	-0.000680167751852423	0.0762676447629929	0.000293855206109583
640	0.363635241985321	0.636361658573151	21.6820793151855	-0.00392691092565656	-0.00165419070981443	0.0597092546522617	-0.00165419070981443
641	1.66233253479004	-0.337661296129227	21.3574066162109	0.00711201597005129	-0.0107450718060136	0.0405534692108631	-0.00165419070981443
642	2.31168103218079	-0.337661296129227	21.7470149993896	-0.00782300252467394	-0.00165419070981443	-0.0117190945893526	-0.0113944197073579
643	1.01298391819	-0.0129869729280472	21.7470149993896	-0.0100957229733467	-0.00425158534198999	-0.0117190945893526	0.00613799272105098
644	1.66233253479004	-1.96103286743164	21.7470149993896	0.00548864435404539	-0.00814767740666866	-0.00879702530801296	-0.00392691092565656
645	-0.285713404417038	0.636361658573151	21.6171455383301	0.00191722682211548	-0.00652430532500148	-0.0159398596733809	-0.00230353930965066
646	-0.285713404417038	0.636361658573151	22.0067539215088	0.00841071270406246	0.00483929552137852	-0.00522560812532902	-0.000355493422830477
647	-2.23375940322876	0.961035966873169	21.8119506835938	-0.0120437685400248	0.00938473641872406	0.020423661917448	-0.0113944197073579
648	-0.285713404417038	0.961035966873169	21.9418201446533	0.00776136433705688	0.00321592413820326	0.0554884895682335	-0.00295288790948689
649	1.66233253479004	0.636361658573151	21.8119506835938	0.0162028968334198	-0.00490093370899558	0.0652287155389786	0.0126314787194133
650	1.01298391819	0.636361658573151	21.6171455383301	0.0100340843200684	-0.00165419070981443	0.066202737390995	-0.00230353930965066
651	1.66233253479004	-0.662335574626923	21.4223403930664	0.0100340843200684	-0.00490093370899558	0.0145795252174139	-0.00522560812532902
652	1.01298391819	-0.662335574626923	21.4223403930664	0.0175015944987535	-0.0113944197073579	-0.0152905117720366	-0.00555028254166245
653	2.31168103218079	-1.3116842508316	21.6171455383301	0.000293855206109583	-0.0117190945893526	-0.00879702530801296	-0.00132951640989631
654	1.01298391819	0.636361658573151	21.6820793151855	0.0100340843200684	-0.00327756232582033	-0.0123684434220195	0.0022419011220336
655	0.363635241985321	-0.0129869729280472	22.0067539215088	0.00159255252219737	-0.00392691092565656	-0.0123684434220195	0.00646266713738441
656	0.363635241985321	-0.0129869729280472	22.331428527832	0.00191722682211548	-0.00327756232582033	-0.0201606266200542	-0.00555028254166245
657	2.31168103218079	-0.662335574626923	21.4223403930664	0.00483929552137852	0.00808603875339031	-0.0276281367987394	0.00191722682211548
658	1.66233253479004	-0.337661296129227	20.9677963256836	0.00873538758605719	0.00646266713738441	-0.00555028254166245	-3.08191010844894e-05
659	1.66233253479004	-0.662335574626923	21.8768844604492	-0.0130177913233638	0.00159255252219737	0.00873538758605719	-0.00814767740666866
660	1.01298391819	-1.3116842508316	21.8119506835938	-0.00100484199356288	-0.00555028254166245	0.00483929552137852	-0.00847235135734081
661	-0.285713404417038	-0.662335574626923	21.6171455383301	0.000943203864153475	-0.00684897974133492	-0.0256800893694162	-0.00132951640989631
662	1.66233253479004	-0.987009942531586	21.7470149993896	0.0100340843200684	-0.00457625929266214	-0.0399657599627972	-0.00490093370899558
663	0.363635241985321	-0.337661296129227	21.9418201446533	0.0123068047687411	-0.000355493422830477	-0.0451605506241322	-0.0104203969240189
664	-2.23375940322876	0.636361658573151	21.6171455383301	0.00970941036939621	-0.0107450718060136	-0.0445111989974976	-0.000355493422830477
665	0.363635241985321	0.636361658573151	21.8119506835938	-0.00782300252467394	-0.00100484199356288	-0.0341216214001179	-0.00425158534198999
666	1.01298391819	-0.337661296129227	21.7470149993896	-0.00132951640989631	0.00548864435404539	-0.00327756232582033	-0.0100957229733467
667	1.66233253479004	-0.337661296129227	21.8119506835938	-0.0026282137259841	-0.00132951640989631	-0.00457625929266214	-0.00457625929266214
668	1.66233253479004	-0.662335574626923	22.0716896057129	0.00418994715437293	0.00581331877037883	-0.0191866029053926	-0.00165419070981443
669	0.363635241985321	-1.3116842508316	22.0716896057129	0.00841071270406246	-0.0107450718060136	0.00938473641872406	0.00321592413820326
670	0.363635241985321	-1.63635849952698	21.8768844604492	0.00970941036939621	-0.00587495695799589	0.00938473641872406	-0.00555028254166245
671	0.363635241985321	0.636361658573151	21.3574066162109	-0.00749832857400179	0.00289124972186983	0.0126314787194133	-0.00295288790948689
672	-0.935062050819397	-0.662335574626923	21.7470149993896	0.00646266713738441	0.00418994715437293	0.00354059832170606	-0.00619963090866804
673	0.363635241985321	0.311687350273132	21.6171455383301	-0.00490093370899558	-0.00522560812532902	0.0226963832974434	0.0022419011220336
674	1.66233253479004	-0.337661296129227	21.9418201446533	-0.0104203969240189	0.00516396993771195	0.000618529506027699	0.00126787810586393
675	0.363635241985321	-0.662335574626923	21.9418201446533	0.00191722682211548	-0.00197886489331722	-0.0117190945893526	0.00451462110504508
676	0.363635241985321	0.311687350273132	22.0716896057129	-3.08191010844894e-05	0.00289124972186983	-0.00717365415766835	-0.00684897974133492
677	0.363635241985321	0.961035966873169	22.0067539215088	0.000943203864153475	0.0103587592020631	0.00646266713738441	-0.00490093370899558
678	0.363635241985321	-0.662335574626923	21.6171455383301	0.011982130818069	-0.0133424662053585	0.00841071270406246	0.00354059832170606
679	1.66233253479004	-0.0129869729280472	21.4872760772705	0.00354059832170606	-0.00977104809135199	0.0103587592020631	0.00483929552137852
680	1.66233253479004	-0.0129869729280472	21.8768844604492	-0.0146411629393697	0.00321592413820326	0.00873538758605719	0.0022419011220336
681	-2.23375940322876	-0.0129869729280472	21.6171455383301	-0.0143164889886975	0.00256657530553639	-0.00619963090866804	-0.00295288790948689
682	-0.935062050819397	1.28571033477783	21.6171455383301	-0.0110697457566857	0.000943203864153475	-0.00587495695799589	-0.00814767740666866
683	1.66233253479004	-0.662335574626923	21.4223403930664	-0.00360223650932312	-0.00360223650932312	-0.0172385573387146	0.000943203864153475
684	0.363635241985321	0.636361658573151	21.2924709320068	0.000293855206109583	0.00256657530553639	-0.00977104809135199	0.00516396993771195
685	1.66233253479004	-0.0129869729280472	21.4223403930664	-0.00392691092565656	-0.00360223650932312	-0.0172385573387146	-0.000680167751852423
686	1.01298391819	-0.0129869729280472	21.552209854126	-0.00522560812532902	0.00841071270406246	-0.0136671401560307	-0.00165419070981443
687	0.363635241985321	-0.987009942531586	21.2924709320068	0.00483929552137852	-0.00360223650932312	-0.0240567177534103	-0.00230353930965066
688	0.363635241985321	0.311687350273132	21.8119506835938	-0.00847235135734081	0.000618529506027699	-0.0204853005707264	-0.0026282137259841
689	1.66233253479004	0.311687350273132	21.6171455383301	-0.00425158534198999	-0.00652430532500148	-0.00327756232582033	-0.000680167751852423
690	-0.285713404417038	-0.987009942531586	21.7470149993896	-0.00327756232582033	0.00191722682211548	-0.00230353930965066	-0.00132951640989631
691	0.363635241985321	-0.0129869729280472	21.552209854126	-0.00295288790948689	0.00548864435404539	-0.00165419070981443	0.000943203864153475
692	0.363635241985321	0.636361658573151	21.4223403930664	0.0145795252174139	0.00776136433705688	-0.00230353930965066	0.00126787810586393
693	-0.285713404417038	0.961035966873169	21.4223403930664	0.00841071270406246	0.00126787810586393	-0.00425158534198999	0.000943203864153475
694	2.31168103218079	-0.662335574626923	21.552209854126	0.0123068047687411	-3.08191010844894e-05	0.0181509424000978	0.00483929552137852
695	1.66233253479004	-0.337661296129227	21.8119506835938	0.00808603875339031	-0.00717365415766835	0.00938473641872406	0.00581331877037883
696	0.363635241985321	0.311687350273132	21.2924709320068	0.00581331877037883	0.00613799272105098	-0.00132951640989631	-3.08191010844894e-05
697	1.01298391819	-0.0129869729280472	21.6171455383301	0.00386527273803949	0.00256657530553639	-0.0126931173726916	0.00321592413820326
698	-2.23375940322876	-0.662335574626923	21.4872760772705	0.00646266713738441	0.000618529506027699	-0.0195112787187099	0.00418994715437293
699	0.363635241985321	0.636361658573151	21.3574066162109	0.00418994715437293	0.00386527273803949	-0.0376930385828018	0.00126787810586393
700	1.01298391819	0.311687350273132	21.3574066162109	-0.00522560812532902	0.00126787810586393	-0.0964590907096863	0.00451462110504508
701	1.66233253479004	-0.0129869729280472	21.8119506835938	-0.017887907102704	0.00581331877037883	-0.132497936487198	-0.00197886489331722
702	0.363635241985321	0.311687350273132	21.8768844604492	0.00808603875339031	0.0126314787194133	-0.143861547112465	-0.0026282137259841
703	1.66233253479004	0.636361658573151	21.2924709320068	-0.00944637414067984	0.000943203864153475	-0.0961344167590141	-0.000680167751852423
704	1.66233253479004	-1.63635849952698	21.6171455383301	0.011982130818069	-0.00100484199356288	-0.0526280589401722	-0.00165419070981443
705	1.01298391819	-0.662335574626923	21.4223403930664	0.0145795252174139	0.00483929552137852	0.0340599827468395	0.00418994715437293
706	-0.935062050819397	0.636361658573151	21.6171455383301	-0.0110697457566857	0.0100340843200684	0.117176607251167	-0.00392691092565656
707	-2.88310790061951	0.961035966873169	21.9418201446533	-0.0185372550040483	0.0106834331527352	0.136332392692566	-0.00490093370899558
708	1.01298391819	0.961035966873169	22.0067539215088	0.0022419011220336	-0.0107450718060136	0.104514308273792	-0.00295288790948689
709	-0.285713404417038	0.311687350273132	21.4872760772705	-0.00100484199356288	-0.00652430532500148	0.0636053457856178	0.00191722682211548
710	-0.285713404417038	0.961035966873169	21.0327320098877	-0.000355493422830477	-0.00749832857400179	0.0444495603442192	-0.00230353930965066
711	2.96102976799011	-0.662335574626923	21.552209854126	-0.00619963090866804	0.000618529506027699	0.0197743140161037	-0.00165419070981443
712	0.363635241985321	-0.0129869729280472	21.6171455383301	0.00354059832170606	-0.0026282137259841	0.0149041991680861	-0.00392691092565656
713	1.66233253479004	-1.96103286743164	21.8768844604492	0.00678734155371785	0.00126787810586393	0.0136055024340749	0.00354059832170606
714	1.01298391819	0.636361658573151	21.7470149993896	0.0116574559360743	-0.00652430532500148	0.00970941036939621	0.01100810803473
715	-1.58441066741943	0.311687350273132	22.2015590667725	-0.00847235135734081	0.00321592413820326	0.00451462110504508	0.0136055024340749
716	0.363635241985321	-0.337661296129227	21.8768844604492	-0.00944637414067984	0.00776136433705688	0.0022419011220336	-0.000680167751852423
717	1.66233253479004	-0.337661296129227	21.6820793151855	0.011982130818069	0.00613799272105098	0.0155535480007529	0.00548864435404539
718	1.01298391819	-0.662335574626923	21.4872760772705	0.00613799272105098	0.00126787810586393	0.0178262684494257	-0.00100484199356288
719	2.31168103218079	-0.662335574626923	21.3574066162109	-0.00717365415766835	0.00289124972186983	0.0405534692108631	0.00808603875339031
720	0.363635241985321	0.311687350273132	21.7470149993896	0.01847561635077	-0.000680167751852423	0.0340599827468395	0.000293855206109583
721	1.01298391819	-1.63635849952698	22.0067539215088	-0.0110697457566857	-0.0130177913233638	0.0113327819854021	-0.00522560812532902
722	1.66233253479004	-0.987009942531586	22.0067539215088	-0.0026282137259841	-0.000355493422830477	-0.00717365415766835	0.000293855206109583
723	-0.285713404417038	0.961035966873169	21.6171455383301	-0.00490093370899558	0.000618529506027699	0.00938473641872406	0.00808603875339031
724	-0.935062050819397	-0.337661296129227	21.3574066162109	-0.00717365415766835	0.000618529506027699	0.0136055024340749	-3.08191010844894e-05
725	0.363635241985321	0.961035966873169	21.6171455383301	0.0116574559360743	-0.0026282137259841	-0.00197886489331722	-0.0026282137259841
726	-0.285713404417038	-0.0129869729280472	21.8768844604492	0.0116574559360743	0.00483929552137852	-0.0282774847000837	-0.0100957229733467
727	2.31168103218079	-0.337661296129227	21.9418201446533	0.000293855206109583	0.00483929552137852	-0.0487319678068161	-0.00522560812532902
728	2.31168103218079	-0.337661296129227	21.7470149993896	-3.08191010844894e-05	0.00256657530553639	-0.0299008563160896	-0.00749832857400179
729	-0.285713404417038	-0.662335574626923	21.7470149993896	0.0152288740500808	-0.00100484199356288	-0.0172385573387146	0.00126787810586393
730	0.363635241985321	-0.662335574626923	21.2275352478027	-0.00555028254166245	-0.00587495695799589	-0.00522560812532902	-0.000355493422830477
731	1.01298391819	0.961035966873169	21.2275352478027	-0.00197886489331722	0.00191722682211548	0.00483929552137852	-0.0026282137259841
732	0.363635241985321	-0.662335574626923	21.7470149993896	-0.00522560812532902	0.000943203864153475	0.0132808275520802	-0.00555028254166245
733	0.363635241985321	-0.662335574626923	21.7470149993896	0.00711201597005129	-0.00457625929266214	0.00678734155371785	-0.00295288790948689
734	0.363635241985321	0.311687350273132	21.8119506835938	0.00581331877037883	0.00321592413820326	-0.00165419070981443	0.000943203864153475
735	2.31168103218079	-0.662335574626923	21.7470149993896	0.00354059832170606	-0.00652430532500148	-0.03444629535079	0.0022419011220336
736	2.31168103218079	-0.662335574626923	20.837926864624	0.01100810803473	0.00451462110504508	-0.0458098985254765	-0.00360223650932312
737	1.01298391819	0.636361658573151	21.2924709320068	0.00646266713738441	0.00289124972186983	-0.0393164120614529	-0.00814767740666866
738	0.363635241985321	0.311687350273132	21.4223403930664	0.0145795252174139	-0.00132951640989631	-0.0435371771454811	-0.00100484199356288
739	1.66233253479004	-1.63635849952698	21.6820793151855	-0.0104203969240189	-0.00425158534198999	-0.0532774068415165	0.0022419011220336
740	1.01298391819	-0.987009942531586	22.0716896057129	0.00483929552137852	-0.00165419070981443	-0.0636669844388962	-0.00327756232582033
741	-0.935062050819397	0.311687350273132	21.8119506835938	-0.0117190945893526	0.00743668992072344	-0.110744759440422	-0.00814767740666866
742	-0.285713404417038	0.636361658573151	21.2924709320068	-0.00912170019000769	0.00159255252219737	-0.106848672032356	-0.00684897974133492
743	2.31168103218079	-0.337661296129227	21.8119506835938	0.00581331877037883	0.00743668992072344	-0.0467839203774929	0.000943203864153475
744	1.01298391819	0.311687350273132	21.4223403930664	-0.0104203969240189	0.00646266713738441	-0.00684897974133492	0.000943203864153475
745	0.363635241985321	0.311687350273132	21.7470149993896	-0.00457625929266214	0.00516396993771195	0.0188002903014421	-0.00522560812532902
746	1.66233253479004	-0.662335574626923	22.0716896057129	-0.000355493422830477	0.01100810803473	0.0723715499043465	-0.0146411629393697
747	2.31168103218079	-1.63635849952698	22.2015590667725	-0.00717365415766835	0.00451462110504508	0.147695988416672	-0.0123684434220195
748	1.66233253479004	-0.662335574626923	21.552209854126	0.0278911720961332	-3.08191010844894e-05	0.117501281201839	-0.00490093370899558
749	1.66233253479004	-0.662335574626923	21.552209854126	-0.00912170019000769	0.00418994715437293	0.084059827029705	-0.00132951640989631
750	-0.935062050819397	-0.0129869729280472	21.8768844604492	-0.00717365415766835	0.00126787810586393	0.0382807515561581	-0.00587495695799589
751	-0.935062050819397	0.961035966873169	21.6820793151855	0.00126787810586393	0.000943203864153475	0.0249691028147936	-0.00132951640989631
752	4.25972700119019	-0.662335574626923	21.8119506835938	0.0113327819854021	-0.00879702530801296	0.0392547734081745	-0.00457625929266214
753	-0.285713404417038	0.636361658573151	21.4872760772705	-3.08191010844894e-05	-0.00619963090866804	0.00418994715437293	0.000943203864153475
754	1.01298391819	-0.337661296129227	21.6820793151855	0.00548864435404539	0.00256657530553639	0.0155535480007529	-0.00197886489331722
755	1.01298391819	-0.0129869729280472	21.552209854126	-0.00944637414067984	0.00516396993771195	0.00256657530553639	0.0022419011220336
756	-0.285713404417038	-0.662335574626923	21.4872760772705	-0.00165419070981443	0.00386527273803949	-0.00490093370899558	-0.000680167751852423
757	0.363635241985321	-0.0129869729280472	21.6820793151855	-0.0113944197073579	0.01100810803473	-0.0191866029053926	0.000943203864153475
758	-0.935062050819397	0.636361658573151	21.4223403930664	-0.00100484199356288	0.00451462110504508	0.000618529506027699	-0.0026282137259841
759	-2.23375940322876	0.961035966873169	21.6820793151855	-0.00782300252467394	0.00743668992072344	0.0233457311987877	0.0100340843200684
760	1.66233253479004	-0.337661296129227	21.6171455383301	-0.00619963090866804	0.0103587592020631	0.0373067259788513	-3.08191010844894e-05
761	2.31168103218079	-0.0129869729280472	21.4223403930664	-0.00555028254166245	0.00516396993771195	-0.0113944197073579	-0.0104203969240189
762	-0.935062050819397	0.636361658573151	21.1626014709473	0.000943203864153475	0.00743668992072344	-0.0292515084147453	-0.00684897974133492
763	2.31168103218079	-0.662335574626923	21.4223403930664	0.0230210572481155	0.000943203864153475	-0.0250307414680719	-0.00165419070981443
764	2.31168103218079	-0.662335574626923	21.6820793151855	0.0136055024340749	-0.00457625929266214	-0.0386670641601086	0.00191722682211548
765	1.66233253479004	-1.3116842508316	21.7470149993896	0.00678734155371785	-0.0107450718060136	-0.0305502042174339	0.00548864435404539
766	1.01298391819	0.636361658573151	21.552209854126	0.00451462110504508	-0.00132951640989631	0.00841071270406246	-0.0126931173726916
767	-1.58441066741943	0.311687350273132	21.1626014709473	-0.00132951640989631	-0.00392691092565656	0.0369820520281792	0.00126787810586393
768	-0.935062050819397	0.961035966873169	21.4223403930664	-3.08191010844894e-05	-0.00457625929266214	0.0136055024340749	-0.0026282137259841
769	1.01298391819	0.636361658573151	21.552209854126	0.00808603875339031	-0.00522560812532902	0.0126314787194133	-0.000355493422830477
770	2.31168103218079	-0.337661296129227	21.6820793151855	0.00613799272105098	-3.08191010844894e-05	0.0022419011220336	-0.00392691092565656
771	0.363635241985321	-0.0129869729280472	21.7470149993896	0.00159255252219737	0.000293855206109583	-0.0117190945893526	-0.00717365415766835
772	-0.935062050819397	1.28571033477783	21.552209854126	0.00483929552137852	0.00321592413820326	-0.00360223650932312	-0.00749832857400179
773	0.363635241985321	-1.3116842508316	21.8768844604492	0.00418994715437293	-0.0143164889886975	-0.0120437685400248	-0.00132951640989631
774	0.363635241985321	-0.337661296129227	21.1626014709473	0.00776136433705688	-0.00100484199356288	-0.00587495695799589	0.000293855206109583
775	0.363635241985321	0.961035966873169	21.8119506835938	0.000618529506027699	-0.00165419070981443	-0.0107450718060136	0.00548864435404539
776	-1.58441066741943	-0.337661296129227	21.6171455383301	-0.00295288790948689	-0.000680167751852423	-0.0146411629393697	-0.000355493422830477
777	1.01298391819	-0.0129869729280472	21.7470149993896	0.011982130818069	0.00386527273803949	-0.00619963090866804	0.000293855206109583
778	1.66233253479004	-0.662335574626923	21.7470149993896	-0.000355493422830477	-0.000680167751852423	-0.0133424662053585	0.00516396993771195
779	1.66233253479004	0.311687350273132	21.4223403930664	-0.0100957229733467	0.000618529506027699	-0.00684897974133492	0.00646266713738441
780	-0.285713404417038	0.636361658573151	21.2924709320068	0.00126787810586393	0.00159255252219737	-0.00782300252467394	-0.00360223650932312
781	1.01298391819	-0.662335574626923	21.4872760772705	0.00126787810586393	-0.00457625929266214	-0.0104203969240189	-0.00327756232582033
782	2.96102976799011	-1.63635849952698	21.552209854126	0.00191722682211548	-0.00652430532500148	-0.00977104809135199	-0.00652430532500148
783	0.363635241985321	0.961035966873169	21.3574066162109	-0.0107450718060136	-3.08191010844894e-05	-0.00295288790948689	0.00354059832170606
784	-0.285713404417038	-0.337661296129227	21.8768844604492	0.0158782228827477	0.00159255252219737	0.000618529506027699	0.00289124972186983
785	-2.23375940322876	0.311687350273132	21.8119506835938	-0.0123684434220195	0.00548864435404539	-0.00619963090866804	0.00126787810586393
786	-0.285713404417038	0.961035966873169	21.3574066162109	0.000618529506027699	0.00873538758605719	-0.00912170019000769	-0.0100957229733467
787	1.01298391819	0.961035966873169	21.1626014709473	0.00678734155371785	0.00906006153672934	-0.0110697457566857	0.00646266713738441
788	0.363635241985321	0.961035966873169	21.2275352478027	0.011982130818069	0.011982130818069	-0.00749832857400179	-0.000355493422830477
789	0.363635241985321	0.636361658573151	21.4872760772705	0.00711201597005129	0.0022419011220336	0.00386527273803949	0.00581331877037883
790	1.66233253479004	-0.0129869729280472	21.4223403930664	0.00581331877037883	-0.00977104809135199	-0.0146411629393697	0.00386527273803949
791	2.31168103218079	-0.662335574626923	21.8768844604492	-0.0026282137259841	-0.0100957229733467	-0.0276281367987394	0.000618529506027699
792	0.363635241985321	0.636361658573151	21.4223403930664	-0.0026282137259841	0.00451462110504508	-0.0143164889886975	0.00418994715437293
793	0.363635241985321	-0.337661296129227	21.4872760772705	0.00354059832170606	-0.00587495695799589	-0.017887907102704	0.00776136433705688
794	-1.58441066741943	0.636361658573151	21.2924709320068	0.00483929552137852	-0.00490093370899558	-0.0162645354866982	0.00354059832170606
795	1.66233253479004	-0.662335574626923	21.6171455383301	0.000943203864153475	-0.00717365415766835	-0.0208099745213985	0.00646266713738441
796	1.66233253479004	-0.337661296129227	21.3574066162109	-0.000680167751852423	-0.00132951640989631	-0.0143164889886975	0.00126787810586393
797	2.31168103218079	-0.337661296129227	21.8119506835938	-0.00587495695799589	0.000943203864153475	0.0022419011220336	0.00354059832170606
798	2.31168103218079	-0.987009942531586	21.6171455383301	-0.00100484199356288	-0.00295288790948689	-0.0156151866540313	0.00159255252219737
799	1.01298391819	-0.987009942531586	21.4223403930664	-0.00197886489331722	-0.00587495695799589	-0.0295761823654175	0.00678734155371785
800	1.01298391819	-0.337661296129227	21.6171455383301	-0.00814767740666866	-0.00490093370899558	-0.0636669844388962	0.00321592413820326
801	0.363635241985321	0.961035966873169	21.2924709320068	-0.0117190945893526	0.00256657530553639	-0.0932123512029648	0.000943203864153475
802	0.363635241985321	-0.0129869729280472	21.7470149993896	-0.00360223650932312	-0.000355493422830477	-0.0925630033016205	0.0022419011220336
803	1.01298391819	0.311687350273132	22.0067539215088	-0.00295288790948689	0.0022419011220336	-0.0786020010709763	-3.08191010844894e-05
804	1.01298391819	0.311687350273132	21.2924709320068	0.00581331877037883	0.00256657530553639	-0.068537101149559	-0.00197886489331722
805	-0.285713404417038	0.636361658573151	21.0327320098877	-0.00814767740666866	0.0022419011220336	-0.0324982516467571	-0.00522560812532902
806	2.31168103218079	-0.662335574626923	21.552209854126	-0.00100484199356288	0.00970941036939621	0.0142548503354192	-0.00457625929266214
807	1.01298391819	-0.987009942531586	21.552209854126	-0.00587495695799589	-0.00165419070981443	0.0467222817242146	-0.00814767740666866
808	2.31168103218079	-1.63635849952698	21.8119506835938	0.00289124972186983	0.000943203864153475	0.0707481801509857	0.00159255252219737
809	3.61037826538086	-0.662335574626923	21.7470149993896	-0.00782300252467394	0.00418994715437293	0.0931507050991058	0.00159255252219737
810	-1.58441066741943	0.636361658573151	21.6171455383301	-0.00425158534198999	0.00321592413820326	0.132111623883247	-0.000355493422830477
811	-0.285713404417038	-0.0129869729280472	21.3574066162109	0.00289124972186983	-3.08191010844894e-05	0.0876312479376793	0.00483929552137852
812	2.31168103218079	-0.662335574626923	21.552209854126	-0.0139918150380254	0.000618529506027699	0.0551638156175613	-0.000355493422830477
813	1.66233253479004	0.636361658573151	21.3574066162109	-0.00684897974133492	-0.00425158534198999	0.0483456552028656	0.00873538758605719
814	1.66233253479004	-0.337661296129227	21.9418201446533	0.000293855206109583	-0.00555028254166245	0.025618452578783	0.00256657530553639
815	2.31168103218079	-0.662335574626923	21.7470149993896	0.00548864435404539	-0.00847235135734081	0.0210730116814375	0.00483929552137852
816	0.363635241985321	-0.662335574626923	21.7470149993896	0.00711201597005129	-0.00652430532500148	0.0106834331527352	-0.00392691092565656
817	0.363635241985321	0.311687350273132	21.2924709320068	0.0113327819854021	0.00256657530553639	-0.00132951640989631	-0.000680167751852423
818	-0.285713404417038	0.961035966873169	21.2275352478027	0.0239950809627771	-0.00230353930965066	0.01847561635077	-0.00100484199356288
819	-1.58441066741943	0.961035966873169	21.4223403930664	0.0022419011220336	0.00743668992072344	0.011982130818069	0.00646266713738441
820	2.96102976799011	-0.337661296129227	21.4872760772705	-3.08191010844894e-05	0.0022419011220336	-0.00619963090866804	0.00483929552137852
821	0.363635241985321	1.28571033477783	21.4223403930664	-0.0100957229733467	0.000293855206109583	-0.0113944197073579	-0.00425158534198999
822	-0.935062050819397	0.311687350273132	21.552209854126	-0.00360223650932312	0.000293855206109583	-0.00425158534198999	-0.0136671401560307
823	2.96102976799011	-0.337661296129227	21.7470149993896	-0.00490093370899558	-0.00100484199356288	-0.0126931173726916	0.00321592413820326
824	0.363635241985321	-0.337661296129227	21.2924709320068	-0.00619963090866804	-0.0107450718060136	-0.0237320438027382	-0.000355493422830477
825	2.31168103218079	-1.63635849952698	21.6820793151855	-0.00165419070981443	-0.000680167751852423	-0.0162645354866982	0.00159255252219737
826	1.66233253479004	-0.337661296129227	21.4872760772705	0.0103587592020631	0.0126314787194133	-0.0201606266200542	-0.0123684434220195
827	-0.935062050819397	-0.662335574626923	21.6171455383301	-0.0110697457566857	0.0022419011220336	-0.0406151078641415	0.00354059832170606
828	1.66233253479004	-0.337661296129227	21.6171455383301	0.00354059832170606	0.00906006153672934	-0.0695111230015755	0.000293855206109583
829	2.31168103218079	-0.0129869729280472	22.1366233825684	0.00646266713738441	-0.00230353930965066	-0.0584721975028515	0.00321592413820326
830	1.66233253479004	-0.987009942531586	21.6820793151855	-0.00749832857400179	0.00711201597005129	-0.0510046854615211	-0.000680167751852423
831	1.01298391819	0.311687350273132	21.1626014709473	0.000293855206109583	0.00613799272105098	-0.0510046854615211	-0.00295288790948689
832	1.01298391819	-0.337661296129227	21.4223403930664	0.00321592413820326	-0.00230353930965066	-0.0198359526693821	-0.00392691092565656
833	-0.285713404417038	-1.3116842508316	21.4223403930664	0.0126314787194133	0.00191722682211548	0.0587352328002453	0.00841071270406246
834	1.66233253479004	-1.3116842508316	21.7470149993896	-0.00555028254166245	0.00451462110504508	0.103215612471104	0.00289124972186983
835	0.363635241985321	0.636361658573151	21.6820793151855	-0.000680167751852423	0.012956153601408	0.0736702531576157	0.00321592413820326
836	-1.58441066741943	0.961035966873169	21.4223403930664	-0.00782300252467394	0.00289124972186983	0.00483929552137852	-0.00295288790948689
837	0.363635241985321	0.961035966873169	21.2924709320068	-0.00912170019000769	0.00678734155371785	-0.00944637414067984	0.000943203864153475
838	1.01298391819	0.311687350273132	21.4872760772705	-0.00490093370899558	-0.000355493422830477	-0.0152905117720366	0.00451462110504508
839	0.363635241985321	0.636361658573151	21.3574066162109	0.00841071270406246	0.00289124972186983	-0.0110697457566857	0.00159255252219737
840	0.363635241985321	0.961035966873169	21.6171455383301	-0.00360223650932312	0.00548864435404539	0.0207483377307653	-0.00132951640989631
841	1.66233253479004	-0.987009942531586	21.8768844604492	0.000293855206109583	0.0126314787194133	0.0382807515561581	-0.00197886489331722
842	1.01298391819	-0.662335574626923	21.6171455383301	-3.08191010844894e-05	0.000293855206109583	0.00776136433705688	-0.00587495695799589
843	1.01298391819	-0.337661296129227	21.4223403930664	-0.00100484199356288	0.0103587592020631	0.012956153601408	0.00354059832170606
844	-1.58441066741943	-0.337661296129227	21.552209854126	-0.00977104809135199	-0.000355493422830477	-0.00360223650932312	0.00516396993771195
845	-1.58441066741943	-0.0129869729280472	21.552209854126	-0.0126931173726916	0.00354059832170606	-0.00100484199356288	-0.00165419070981443
846	1.66233253479004	0.311687350273132	21.6171455383301	0.00126787810586393	0.00841071270406246	0.0162028968334198	-0.00555028254166245
847	1.66233253479004	0.311687350273132	21.4223403930664	0.000293855206109583	0.0022419011220336	0.0175015944987535	-0.00132951640989631
848	-1.58441066741943	1.28571033477783	21.6171455383301	-0.00782300252467394	0.00483929552137852	0.0395794473588467	0.00451462110504508
849	0.363635241985321	0.636361658573151	21.2924709320068	0.00516396993771195	-0.0110697457566857	0.00418994715437293	0.0022419011220336
850	2.31168103218079	-0.662335574626923	21.2275352478027	0.00451462110504508	-0.00327756232582033	-0.00782300252467394	-0.00165419070981443
851	1.66233253479004	-1.63635849952698	21.6171455383301	-0.00944637414067984	-3.08191010844894e-05	-0.0240567177534103	0.00289124972186983
852	0.363635241985321	0.311687350273132	21.4223403930664	0.00516396993771195	0.00548864435404539	-0.0458098985254765	-0.000355493422830477
853	-0.935062050819397	0.636361658573151	21.4223403930664	0.0145795252174139	-0.00165419070981443	-0.0597708933055401	-0.00360223650932312
854	0.363635241985321	-0.337661296129227	22.0067539215088	0.00354059832170606	0.00126787810586393	-0.0656150281429291	0.00548864435404539
855	0.363635241985321	1.28571033477783	21.1626014709473	-0.00684897974133492	0.00126787810586393	-0.0607449151575565	0.00711201597005129
856	-0.285713404417038	0.636361658573151	21.0327320098877	0.00938473641872406	0.00126787810586393	-0.0448358729481697	-0.00132951640989631
857	-0.285713404417038	0.311687350273132	21.2924709320068	0.00970941036939621	0.000943203864153475	-0.0107450718060136	-0.00555028254166245
858	1.01298391819	0.311687350273132	21.3574066162109	-0.0117190945893526	-0.000680167751852423	0.0298392176628113	0.00256657530553639
859	-0.285713404417038	-0.662335574626923	21.4223403930664	0.00841071270406246	-0.00555028254166245	0.0717222020030022	-0.0026282137259841
860	1.01298391819	-0.662335574626923	22.0716896057129	-0.00425158534198999	-0.000680167751852423	0.0808130875229836	0.00256657530553639
861	-0.285713404417038	0.636361658573151	21.3574066162109	-0.0100957229733467	0.000618529506027699	0.0116574559360743	-0.00912170019000769
862	-2.23375940322876	0.636361658573151	21.4872760772705	0.00516396993771195	0.00354059832170606	-0.0156151866540313	-0.00944637414067984
863	0.363635241985321	0.961035966873169	21.3574066162109	-0.00587495695799589	-0.00327756232582033	-0.0230826959013939	-0.00425158534198999
864	1.01298391819	-0.337661296129227	21.4872760772705	0.0165275707840919	-0.0026282137259841	-0.0221086721867323	-0.00879702530801296
865	-0.285713404417038	0.311687350273132	21.0976657867432	0.0100340843200684	0.0022419011220336	-0.0224333461374044	-0.00197886489331722
866	1.01298391819	0.636361658573151	21.6171455383301	0.00126787810586393	-0.00165419070981443	-0.0182125810533762	-0.0026282137259841
867	-0.285713404417038	-0.0129869729280472	21.6820793151855	-0.00619963090866804	-0.00425158534198999	-0.0123684434220195	-0.00197886489331722
868	0.363635241985321	-1.63635849952698	21.552209854126	0.00906006153672934	0.000943203864153475	0.0155535480007529	-0.00425158534198999
869	0.363635241985321	-0.662335574626923	21.552209854126	-0.00360223650932312	0.00354059832170606	0.0220470335334539	-0.000355493422830477
870	-0.935062050819397	0.636361658573151	21.0976657867432	-0.00555028254166245	0.00548864435404539	-0.0305502042174339	0.00386527273803949
871	-0.285713404417038	-0.0129869729280472	21.4223403930664	-0.00165419070981443	-0.000355493422830477	-0.0487319678068161	0.00159255252219737
872	2.31168103218079	-0.662335574626923	21.7470149993896	0.00354059832170606	0.00646266713738441	-0.0510046854615211	-0.00652430532500148
873	1.66233253479004	-0.337661296129227	21.6820793151855	-0.00392691092565656	0.00873538758605719	-0.0227580219507217	0.00678734155371785
874	0.363635241985321	0.636361658573151	21.0327320098877	0.00354059832170606	0.00808603875339031	-0.00522560812532902	0.0022419011220336
875	1.01298391819	-0.337661296129227	21.4872760772705	-0.00165419070981443	0.00581331877037883	-0.00912170019000769	0.00191722682211548
876	1.66233253479004	-1.3116842508316	21.9418201446533	0.00191722682211548	-0.00360223650932312	0.0213976856321096	-0.000680167751852423
877	2.31168103218079	-1.63635849952698	21.6820793151855	0.00256657530553639	-0.00327756232582033	0.060358602553606	0.00126787810586393
878	0.363635241985321	-0.0129869729280472	21.6171455383301	0.00970941036939621	0.00516396993771195	0.0548391379415989	0.00938473641872406
879	-1.58441066741943	-0.337661296129227	22.0067539215088	0.00678734155371785	0.00126787810586393	0.0379560738801956	-0.000355493422830477
880	-1.58441066741943	0.636361658573151	21.552209854126	0.00191722682211548	0.00159255252219737	0.0103587592020631	0.000618529506027699
881	1.66233253479004	-0.987009942531586	21.6171455383301	0.011982130818069	0.00483929552137852	-0.0143164889886975	-0.00295288790948689
882	2.96102976799011	-0.337661296129227	21.2924709320068	0.00516396993771195	0.0022419011220336	-0.0422384813427925	-0.00555028254166245
883	1.66233253479004	-0.0129869729280472	21.6171455383301	0.0132808275520802	0.000943203864153475	-0.0617189407348633	0.000943203864153475
884	-0.935062050819397	0.636361658573151	21.6171455383301	0.00483929552137852	0.00159255252219737	-0.0643163323402405	0.00354059832170606
885	1.66233253479004	-0.662335574626923	22.0067539215088	-0.0100957229733467	-0.00230353930965066	-0.0500306636095047	0.00321592413820326
886	1.66233253479004	-0.337661296129227	21.6171455383301	0.00581331877037883	0.0142548503354192	-0.0409397818148136	-0.00457625929266214
887	1.66233253479004	-1.3116842508316	21.552209854126	-0.00652430532500148	0.00906006153672934	0.0265924744307995	0.000293855206109583
888	-0.935062050819397	-0.337661296129227	21.4872760772705	-0.00425158534198999	0.012956153601408	0.0879559218883514	0.00321592413820326
889	1.66233253479004	-0.337661296129227	21.6171455383301	0.00126787810586393	0.00970941036939621	0.109059751033783	0.000943203864153475
890	2.31168103218079	-0.662335574626923	21.6171455383301	0.00483929552137852	0.000943203864153475	0.0610079504549503	0.00386527273803949
891	0.363635241985321	1.28571033477783	21.6171455383301	-0.00230353930965066	-0.00100484199356288	0.0269171483814716	-0.000355493422830477
892	0.363635241985321	0.636361658573151	21.7470149993896	-0.00295288790948689	0.00256657530553639	0.0142548503354192	0.00256657530553639
893	2.31168103218079	-0.337661296129227	21.2275352478027	0.00711201597005129	-0.00717365415766835	0.00548864435404539	0.00581331877037883
894	1.01298391819	-0.662335574626923	21.6171455383301	0.00970941036939621	-0.00684897974133492	0.00191722682211548	0.00289124972186983
895	1.66233253479004	-0.662335574626923	21.7470149993896	0.0220470335334539	0.00256657530553639	-0.0133424662053585	0.00841071270406246
896	0.363635241985321	-0.662335574626923	21.4872760772705	-0.0110697457566857	0.00418994715437293	-0.00425158534198999	-0.0026282137259841
897	-0.935062050819397	0.311687350273132	21.4872760772705	0.00159255252219737	0.000293855206109583	-0.017887907102704	0.00613799272105098
898	2.31168103218079	-0.662335574626923	22.0067539215088	0.00776136433705688	0.00321592413820326	-0.0117190945893526	0.00289124972186983
899	2.96102976799011	-0.0129869729280472	21.2924709320068	0.00451462110504508	-0.0126931173726916	0.0022419011220336	0.00418994715437293
900	0.363635241985321	-0.0129869729280472	21.3574066162109	-0.00360223650932312	-0.00490093370899558	-0.00587495695799589	0.00321592413820326
901	1.66233253479004	0.636361658573151	21.1626014709473	-0.0026282137259841	-0.00490093370899558	-0.0360696688294411	0.00126787810586393
902	0.363635241985321	-0.0129869729280472	21.3574066162109	0.00776136433705688	-0.00977104809135199	-0.0402904339134693	-0.00327756232582033
903	1.01298391819	-0.662335574626923	21.6171455383301	-0.00457625929266214	-0.00490093370899558	-0.050680011510849	0.000293855206109583
904	1.01298391819	-0.662335574626923	21.9418201446533	-0.000355493422830477	-0.00197886489331722	-0.077952653169632	0.0106834331527352
905	-0.285713404417038	-0.0129869729280472	21.8119506835938	-0.0126931173726916	-0.00100484199356288	-0.0789266750216484	0.0022419011220336
906	-1.58441066741943	0.636361658573151	21.2924709320068	-0.0100957229733467	0.00289124972186983	-0.0837967917323112	-0.00230353930965066
907	-0.285713404417038	0.311687350273132	21.3574066162109	-0.00100484199356288	0.00354059832170606	-0.0393164120614529	-0.0026282137259841
908	0.363635241985321	0.636361658573151	21.0976657867432	-0.000680167751852423	0.00678734155371785	0.00516396993771195	-0.000355493422830477
909	1.66233253479004	0.311687350273132	21.6171455383301	0.0252937767654657	0.00321592413820326	0.0171769186854362	0.00289124972186983
910	0.363635241985321	0.961035966873169	21.8768844604492	-0.00847235135734081	0.00386527273803949	0.0434755384922028	-0.00652430532500148
911	1.66233253479004	-1.63635849952698	21.7470149993896	-0.00652430532500148	-0.00197886489331722	0.036657378077507	-0.00230353930965066
912	2.31168103218079	-0.662335574626923	21.4223403930664	0.025618452578783	0.00418994715437293	0.020423661917448	0.000293855206109583
913	-0.935062050819397	0.961035966873169	21.2924709320068	0.00678734155371785	-0.00132951640989631	0.0330859608948231	0.011982130818069
914	-1.58441066741943	-0.662335574626923	21.7470149993896	-0.00977104809135199	-0.00360223650932312	-0.000680167751852423	0.013930176384747
915	1.01298391819	0.311687350273132	21.3574066162109	-0.00425158534198999	-0.00295288790948689	0.0178262684494257	-0.000355493422830477
916	-0.285713404417038	0.636361658573151	21.3574066162109	-0.0204853005707264	0.00776136433705688	0.00743668992072344	0.0142548503354192
917	0.363635241985321	0.636361658573151	21.8119506835938	0.00970941036939621	0.00906006153672934	0.0126314787194133	0.00126787810586393
918	1.01298391819	0.961035966873169	21.2275352478027	-0.00457625929266214	0.00126787810586393	0.0350340083241463	0.00191722682211548
919	2.31168103218079	0.311687350273132	21.3574066162109	0.0103587592020631	-0.00555028254166245	0.00808603875339031	0.00906006153672934
920	2.96102976799011	-1.96103286743164	21.552209854126	0.0132808275520802	-0.00717365415766835	0.00646266713738441	-0.00392691092565656
921	-0.285713404417038	0.961035966873169	21.2924709320068	-0.00652430532500148	-0.0026282137259841	0.0022419011220336	0.00191722682211548
922	1.01298391819	-0.987009942531586	21.7470149993896	-0.00684897974133492	-0.0107450718060136	0.00548864435404539	-0.000355493422830477
923	-0.285713404417038	-0.337661296129227	22.0067539215088	-0.00977104809135199	-0.0026282137259841	-0.00295288790948689	0.00386527273803949
924	1.66233253479004	-0.0129869729280472	21.4872760772705	-0.00814767740666866	-0.00652430532500148	-0.0113944197073579	0.000943203864153475
925	0.363635241985321	0.311687350273132	21.0327320098877	-0.00587495695799589	-0.0110697457566857	0.00386527273803949	0.00516396993771195
926	1.66233253479004	-0.662335574626923	21.2924709320068	-0.0136671401560307	-0.000355493422830477	0.00256657530553639	-0.00457625929266214
927	1.01298391819	-0.662335574626923	21.9418201446533	-0.00944637414067984	-0.00230353930965066	0.0165275707840919	-0.00684897974133492
928	2.31168103218079	-1.63635849952698	21.8119506835938	0.00873538758605719	-0.000355493422830477	0.0473716296255589	0.00516396993771195
929	1.66233253479004	-0.662335574626923	21.6820793151855	-3.08191010844894e-05	-0.0117190945893526	0.0265924744307995	0.00711201597005129
930	0.363635241985321	-0.337661296129227	22.0067539215088	0.00776136433705688	-0.00392691092565656	0.00808603875339031	-0.00132951640989631
931	-0.935062050819397	-0.0129869729280472	21.2924709320068	-0.0182125810533762	0.00321592413820326	-0.00230353930965066	-0.00879702530801296
932	0.363635241985321	-0.0129869729280472	21.2275352478027	0.00418994715437293	0.00581331877037883	-0.0152905117720366	0.000943203864153475
933	2.31168103218079	-0.337661296129227	21.552209854126	0.00418994715437293	-0.00230353930965066	-0.0230826959013939	0.000293855206109583
934	0.363635241985321	0.636361658573151	21.4223403930664	0.00970941036939621	-0.0026282137259841	-0.0510046854615211	0.00581331877037883
935	1.66233253479004	-0.0129869729280472	21.7470149993896	0.00938473641872406	-0.00490093370899558	-0.043212503194809	0.00418994715437293
936	2.31168103218079	-1.3116842508316	21.8119506835938	-0.000680167751852423	0.000618529506027699	-0.0523033849895	-0.00132951640989631
937	1.01298391819	-1.63635849952698	21.8119506835938	0.00938473641872406	-0.0126931173726916	-0.0464592464268208	0.00289124972186983
938	0.363635241985321	-0.662335574626923	21.6820793151855	0.0022419011220336	0.00581331877037883	-0.00782300252467394	0.00256657530553639
939	0.363635241985321	0.311687350273132	21.3574066162109	0.00646266713738441	0.00159255252219737	0.0541897900402546	0.00646266713738441
940	-2.23375940322876	1.28571033477783	21.3574066162109	-0.00912170019000769	0.00711201597005129	0.0525664202868938	-0.00652430532500148
941	1.01298391819	-0.662335574626923	21.9418201446533	-0.0149658378213644	0.00159255252219737	-3.08191010844894e-05	-0.00457625929266214
942	1.66233253479004	0.636361658573151	21.3574066162109	-0.0026282137259841	0.00516396993771195	0.00906006153672934	0.00159255252219737
943	1.66233253479004	-0.337661296129227	21.6171455383301	0.00970941036939621	0.00126787810586393	0.0197743140161037	-0.00295288790948689
944	1.01298391819	0.311687350273132	21.2924709320068	0.00418994715437293	0.0022419011220336	0.0246444288641214	0.00776136433705688
945	1.66233253479004	-1.96103286743164	21.3574066162109	0.0132808275520802	-0.0110697457566857	0.0275664981454611	-0.00522560812532902
946	1.01298391819	-0.0129869729280472	21.4223403930664	-0.00132951640989631	-0.00165419070981443	0.0200989879667759	-0.00684897974133492
947	0.363635241985321	0.311687350273132	21.2924709320068	0.0022419011220336	-0.00197886489331722	0.0149041991680861	-0.00814767740666866
948	-2.23375940322876	1.28571033477783	21.2924709320068	0.000943203864153475	-0.000355493422830477	0.011982130818069	-0.00457625929266214
949	-0.935062050819397	0.311687350273132	21.3574066162109	-0.00392691092565656	-0.00490093370899558	-0.0159398596733809	0.00451462110504508
950	1.66233253479004	0.311687350273132	21.4223403930664	0.00906006153672934	-0.00782300252467394	-0.0399657599627972	-0.000355493422830477
951	2.31168103218079	-0.987009942531586	21.2924709320068	-0.0146411629393697	0.00321592413820326	-0.0672384053468704	-0.00197886489331722
952	1.01298391819	0.311687350273132	21.1626014709473	-0.00457625929266214	-0.00749832857400179	-0.0883422344923019	-0.00490093370899558
953	0.363635241985321	0.961035966873169	21.3574066162109	0.00938473641872406	-0.00100484199356288	-0.0967837646603584	0.00548864435404539
954	1.66233253479004	-1.63635849952698	21.6171455383301	0.00386527273803949	-0.0107450718060136	-0.0786020010709763	0.00191722682211548
955	1.66233253479004	-0.0129869729280472	21.6171455383301	0.00483929552137852	-0.00782300252467394	-0.0581475235521793	0.00613799272105098
956	-0.935062050819397	0.961035966873169	21.552209854126	0.0106834331527352	0.00191722682211548	-0.00944637414067984	-0.00295288790948689
957	-3.53245663642883	1.28571033477783	21.8119506835938	-0.00457625929266214	0.000943203864153475	0.0554884895682335	0.00516396993771195
958	0.363635241985321	0.311687350273132	21.4872760772705	-0.00684897974133492	0.00581331877037883	0.0814624354243279	-0.00230353930965066
959	2.31168103218079	0.311687350273132	21.4223403930664	-0.00977104809135199	0.00159255252219737	0.0954234302043915	0.0022419011220336
960	1.01298391819	-0.662335574626923	21.4223403930664	-0.00522560812532902	0.00126787810586393	0.0340599827468395	-3.08191010844894e-05
961	-0.935062050819397	-0.0129869729280472	21.4223403930664	-0.00587495695799589	0.000943203864153475	0.0223717093467712	-0.00457625929266214
962	0.363635241985321	-0.662335574626923	21.6820793151855	0.00451462110504508	-0.00197886489331722	0.0246444288641214	0.00126787810586393
963	1.01298391819	-0.662335574626923	21.4872760772705	-0.00392691092565656	-0.00360223650932312	0.0288651939481497	0.000293855206109583
964	1.66233253479004	-0.0129869729280472	21.4872760772705	0.0188002903014421	-0.00360223650932312	0.0269171483814716	0.00841071270406246
965	-2.88310790061951	0.636361658573151	21.3574066162109	-0.00847235135734081	0.00354059832170606	0.00808603875339031	-0.00132951640989631
966	-0.285713404417038	0.636361658573151	21.4223403930664	-3.08191010844894e-05	0.00873538758605719	0.00483929552137852	-0.00652430532500148
967	2.31168103218079	-0.337661296129227	21.6171455383301	0.00483929552137852	0.00354059832170606	0.00418994715437293	-0.0113944197073579
968	2.31168103218079	-0.0129869729280472	21.6820793151855	-0.00360223650932312	-3.08191010844894e-05	-0.00912170019000769	0.00126787810586393
969	1.01298391819	-0.662335574626923	21.8768844604492	0.00678734155371785	0.00289124972186983	-0.00847235135734081	0.00354059832170606
970	0.363635241985321	0.311687350273132	21.552209854126	0.00841071270406246	-0.0100957229733467	-0.0224333461374044	0.00126787810586393
971	1.66233253479004	-0.337661296129227	21.2924709320068	-0.00392691092565656	-0.0133424662053585	-0.0250307414680719	-0.00327756232582033
972	1.01298391819	-0.0129869729280472	21.552209854126	-0.00295288790948689	0.00711201597005129	-0.0198359526693821	-0.00814767740666866
973	0.363635241985321	-0.662335574626923	21.6820793151855	-0.00295288790948689	0.00191722682211548	-0.0279528107494116	0.000293855206109583
974	-1.58441066741943	0.636361658573151	21.6171455383301	-0.00619963090866804	-0.00165419070981443	-0.017887907102704	0.00743668992072344
975	-0.285713404417038	0.961035966873169	21.8119506835938	0.00354059832170606	0.00451462110504508	0.00841071270406246	0.00191722682211548
976	1.66233253479004	-0.987009942531586	21.3574066162109	-0.00100484199356288	0.00321592413820326	0.00646266713738441	0.000293855206109583
977	1.66233253479004	-0.337661296129227	21.2275352478027	-0.00652430532500148	0.00808603875339031	0.00483929552137852	-0.00652430532500148
978	0.363635241985321	-0.337661296129227	21.6171455383301	-0.00587495695799589	0.0103587592020631	-0.0143164889886975	-0.00165419070981443
979	1.66233253479004	-0.337661296129227	21.3574066162109	0.0136055024340749	-0.0026282137259841	-0.0308748781681061	0.00483929552137852
980	-0.285713404417038	-0.337661296129227	21.552209854126	0.00711201597005129	-0.00230353930965066	-0.0383423902094364	-0.0136671401560307
981	1.01298391819	-0.337661296129227	22.1366233825684	0.00548864435404539	0.00906006153672934	-0.0253554154187441	-0.00522560812532902
982	-0.285713404417038	-0.0129869729280472	21.7470149993896	-0.0026282137259841	0.00516396993771195	-0.0191866029053926	-0.00814767740666866
983	-0.285713404417038	-0.337661296129227	21.552209854126	-0.0130177913233638	0.01100810803473	0.00613799272105098	0.00256657530553639
984	0.363635241985321	0.311687350273132	21.2275352478027	-0.00360223650932312	0.00646266713738441	0.0343846566975117	-0.00295288790948689
985	2.31168103218079	-0.337661296129227	21.3574066162109	-0.00555028254166245	-0.00295288790948689	0.0295145437121391	-0.00490093370899558
986	1.66233253479004	-0.0129869729280472	21.4872760772705	0.000293855206109583	0.00646266713738441	0.0447742342948914	0.00191722682211548
987	2.96102976799011	-0.0129869729280472	21.552209854126	0.00743668992072344	0.00126787810586393	0.0171769186854362	0.000618529506027699
988	-0.285713404417038	-0.337661296129227	21.552209854126	0.0100340843200684	-0.0156151866540313	0.00776136433705688	-3.08191010844894e-05
989	1.66233253479004	-0.0129869729280472	21.2275352478027	0.00938473641872406	0.00159255252219737	0.0136055024340749	-0.00100484199356288
990	2.31168103218079	-0.0129869729280472	21.4872760772705	-0.00847235135734081	0.000618529506027699	-0.00522560812532902	0.00646266713738441
991	-2.23375940322876	-0.662335574626923	21.6171455383301	0.00159255252219737	-0.00100484199356288	-0.0133424662053585	-0.000680167751852423
992	-0.935062050819397	0.636361658573151	21.3574066162109	0.00808603875339031	0.00483929552137852	-0.0363943427801132	-0.00165419070981443
993	0.363635241985321	0.961035966873169	21.4223403930664	0.00841071270406246	0.00321592413820326	-0.0334722734987736	-0.00684897974133492
994	1.66233253479004	-0.337661296129227	21.6820793151855	0.00321592413820326	-3.08191010844894e-05	-0.0425631552934647	0.0106834331527352
995	2.31168103218079	-0.987009942531586	21.552209854126	0.00548864435404539	-0.00360223650932312	-0.0646410062909126	0.00289124972186983
996	2.31168103218079	-0.662335574626923	21.4223403930664	-0.00360223650932312	0.00159255252219737	-0.0337969474494457	-0.00522560812532902
997	1.66233253479004	-1.3116842508316	21.2275352478027	0.00938473641872406	-0.00782300252467394	-0.00587495695799589	0.000293855206109583
998	2.31168103218079	-0.337661296129227	21.6171455383301	-0.000355493422830477	0.00386527273803949	-0.0175632312893867	0.00126787810586393
999	-0.935062050819397	-0.0129869729280472	21.6820793151855	-0.00847235135734081	0.000618529506027699	-0.0198359526693821	0.0100340843200684
1000	-1.58441066741943	-0.0129869729280472	21.6820793151855	-0.0136671401560307	0.00159255252219737	0.0249691028147936	0.000293855206109583
1001	1.66233253479004	0.636361658573151	21.3574066162109	0.0113327819854021	0.00581331877037883	0.0230210572481155	-0.00490093370899558
1002	0.363635241985321	0.961035966873169	21.2924709320068	0.000943203864153475	-0.000680167751852423	0.0337353087961674	-0.00684897974133492
1003	1.01298391819	0.636361658573151	21.0976657867432	-0.000680167751852423	-3.08191010844894e-05	-0.00295288790948689	-0.00327756232582033
1004	1.01298391819	-0.0129869729280472	21.552209854126	-0.00912170019000769	-0.00717365415766835	0.0327612869441509	0.00126787810586393
1005	1.66233253479004	-0.987009942531586	21.552209854126	-0.00814767740666866	-0.0104203969240189	0.0317872650921345	-0.00977104809135199
1006	1.01298391819	-0.987009942531586	21.6820793151855	0.011982130818069	0.000293855206109583	0.0194496400654316	-0.00652430532500148
1007	0.363635241985321	0.636361658573151	21.6820793151855	-0.00912170019000769	0.00159255252219737	0.0207483377307653	-0.00587495695799589
1008	-2.88310790061951	-0.0129869729280472	21.552209854126	-0.0162645354866982	0.00386527273803949	0.0022419011220336	-0.00425158534198999
1009	-1.58441066741943	0.961035966873169	21.4872760772705	-0.0126931173726916	-0.00197886489331722	0.0149041991680861	-0.000355493422830477
1010	-0.285713404417038	0.961035966873169	21.2924709320068	0.00516396993771195	0.00808603875339031	0.00516396993771195	0.00354059832170606
1011	2.31168103218079	0.636361658573151	21.1626014709473	0.0106834331527352	0.00678734155371785	-0.0120437685400248	-0.00652430532500148
1012	2.31168103218079	-0.0129869729280472	21.552209854126	-3.08191010844894e-05	-0.00295288790948689	-0.0266541130840778	-0.00977104809135199
1013	0.363635241985321	-0.0129869729280472	22.331428527832	-0.000680167751852423	0.000618529506027699	-0.0182125810533762	0.00354059832170606
1014	1.66233253479004	-1.96103286743164	21.2275352478027	0.00970941036939621	-0.00652430532500148	-0.0276281367987394	0.00516396993771195
1015	-0.285713404417038	0.636361658573151	21.0327320098877	0.00711201597005129	0.00483929552137852	-0.0523033849895	0.00451462110504508
1016	-0.285713404417038	-0.0129869729280472	21.4872760772705	-0.00587495695799589	0.00711201597005129	-0.077952653169632	-0.00457625929266214
1017	-2.23375940322876	0.311687350273132	21.3574066162109	-0.0117190945893526	0.0113327819854021	-0.086394190788269	0.000293855206109583
1018	-0.285713404417038	0.311687350273132	21.6171455383301	0.000943203864153475	0.012956153601408	-0.0584721975028515	0.00808603875339031
1019	0.363635241985321	0.311687350273132	21.4223403930664	0.0106834331527352	0.00289124972186983	-0.0549007803201675	0.000293855206109583
1020	1.66233253479004	-0.0129869729280472	21.3574066162109	0.0113327819854021	0.0100340843200684	-0.0565241500735283	-0.00490093370899558
1021	-0.285713404417038	0.311687350273132	21.4223403930664	-0.0104203969240189	0.0155535480007529	0.00516396993771195	-0.00100484199356288
1022	1.66233253479004	-1.96103286743164	21.6171455383301	-0.0172385573387146	0.0155535480007529	0.106787025928497	-0.00165419070981443
1023	2.31168103218079	-0.987009942531586	21.552209854126	0.0171769186854362	0.00873538758605719	0.130488246679306	-0.00230353930965066
1024	1.01298391819	0.636361658573151	21.6171455383301	-0.00977104809135199	0.00516396993771195	0.0808130875229836	-0.00327756232582033
1025	-2.23375940322876	0.636361658573151	21.552209854126	0.0103587592020631	0.00451462110504508	0.0811377614736557	-0.00587495695799589
1026	0.363635241985321	-0.337661296129227	21.8119506835938	-0.00165419070981443	0.00646266713738441	0.0295145437121391	-0.00197886489331722
1027	0.363635241985321	-0.337661296129227	21.4872760772705	0.00483929552137852	-0.000355493422830477	0.0126314787194133	-0.00165419070981443
1028	1.66233253479004	-0.0129869729280472	21.2275352478027	0.00938473641872406	0.000293855206109583	0.0158782228827477	-0.0100957229733467
1029	1.01298391819	-0.337661296129227	21.552209854126	-0.00230353930965066	-0.00555028254166245	0.0213976856321096	0.00354059832170606
1030	2.96102976799011	-0.662335574626923	21.9418201446533	0.0236704051494598	-0.00392691092565656	0.0106834331527352	0.000943203864153475
1031	0.363635241985321	-0.662335574626923	21.6171455383301	-0.00782300252467394	-0.00327756232582033	-0.00132951640989631	0.000293855206109583
1032	-0.285713404417038	-0.0129869729280472	21.7470149993896	0.00776136433705688	-0.000355493422830477	0.00386527273803949	-0.00197886489331722
1033	0.363635241985321	-0.337661296129227	21.3574066162109	-0.00652430532500148	-0.00555028254166245	0.00354059832170606	0.000943203864153475
1034	-2.23375940322876	0.636361658573151	21.4872760772705	-0.0208099745213985	-0.00132951640989631	0.00581331877037883	0.00678734155371785
1035	2.96102976799011	-0.337661296129227	21.6171455383301	-0.00457625929266214	-0.00197886489331722	0.00743668992072344	0.00289124972186983
1036	2.31168103218079	-0.0129869729280472	21.2924709320068	0.00581331877037883	-0.00100484199356288	-0.00652430532500148	0.000943203864153475
1037	1.66233253479004	-0.0129869729280472	21.4872760772705	-0.00652430532500148	0.00289124972186983	-0.00912170019000769	-0.00165419070981443
1038	2.31168103218079	-0.337661296129227	21.8768844604492	0.00256657530553639	-0.00425158534198999	-0.0136671401560307	0.000618529506027699
1039	1.66233253479004	-0.987009942531586	21.7470149993896	-0.00327756232582033	-0.00425158534198999	-0.0256800893694162	0.00548864435404539
1040	0.363635241985321	-0.662335574626923	21.4223403930664	-0.00684897974133492	0.0022419011220336	-0.0347709693014622	0.000943203864153475
1041	1.66233253479004	-0.337661296129227	21.4223403930664	-0.00392691092565656	0.00841071270406246	-0.0295761823654175	-0.00425158534198999
1042	-2.88310790061951	0.961035966873169	21.2275352478027	0.00483929552137852	0.0136055024340749	-0.0302255302667618	-0.000680167751852423
1043	1.66233253479004	-0.662335574626923	21.4872760772705	0.00256657530553639	0.00289124972186983	-0.0117190945893526	0.000293855206109583
1044	-0.285713404417038	0.636361658573151	21.7470149993896	0.000943203864153475	0.0100340843200684	0.0175015944987535	-0.000355493422830477
1045	2.31168103218079	-0.337661296129227	21.6820793151855	0.00321592413820326	0.00451462110504508	0.047696303576231	-0.00912170019000769
1046	1.01298391819	0.311687350273132	21.0976657867432	-0.00132951640989631	-0.00100484199356288	0.000943203864153475	-0.00197886489331722
1047	0.363635241985321	0.636361658573151	21.3574066162109	0.0106834331527352	-0.00165419070981443	0.00289124972186983	-0.00425158534198999
1048	0.363635241985321	-0.987009942531586	21.4223403930664	0.00256657530553639	-0.00652430532500148	0.00516396993771195	-0.00327756232582033
1049	-0.285713404417038	0.961035966873169	21.3574066162109	-0.00295288790948689	-0.00100484199356288	-0.0136671401560307	0.0022419011220336
1050	-2.88310790061951	-0.0129869729280472	21.4223403930664	0.00678734155371785	0.00321592413820326	-0.0402904339134693	-0.00555028254166245
1051	0.363635241985321	-0.337661296129227	21.8768844604492	-0.0126931173726916	0.00970941036939621	-0.0581475235521793	0.000943203864153475
1052	0.363635241985321	0.636361658573151	21.8768844604492	-0.00360223650932312	-0.00100484199356288	-0.0435371771454811	-0.00522560812532902
1053	0.363635241985321	0.636361658573151	21.0327320098877	-0.00717365415766835	-0.000680167751852423	-0.0545761026442051	-3.08191010844894e-05
1054	2.96102976799011	-0.662335574626923	21.3574066162109	-0.000355493422830477	0.00289124972186983	-0.0458098985254765	0.00451462110504508
1055	-0.935062050819397	0.961035966873169	21.6171455383301	0.0197743140161037	0.0022419011220336	0.0100340843200684	0.00256657530553639
1056	-0.285713404417038	-0.337661296129227	21.4223403930664	-0.00879702530801296	-0.00230353930965066	0.0285405199974775	-0.00132951640989631
1057	1.01298391819	-0.337661296129227	21.6171455383301	-0.0182125810533762	0.000618529506027699	-0.00197886489331722	-0.00295288790948689
1058	-0.285713404417038	0.961035966873169	21.552209854126	0.00126787810586393	-0.00457625929266214	-0.00165419070981443	-0.00360223650932312
1059	-2.88310790061951	0.311687350273132	21.2924709320068	-0.00457625929266214	0.00256657530553639	0.0220470335334539	0.000943203864153475
1060	1.01298391819	-0.337661296129227	21.4223403930664	-0.0026282137259841	-0.00327756232582033	0.045423585921526	0.00321592413820326
1061	0.363635241985321	0.311687350273132	21.0976657867432	-0.0113944197073579	0.00841071270406246	0.0132808275520802	0.00581331877037883
1062	1.66233253479004	0.636361658573151	21.0976657867432	0.00776136433705688	-0.00100484199356288	-0.021459324285388	-0.00327756232582033
1063	-0.285713404417038	0.961035966873169	21.552209854126	-0.00684897974133492	-0.00295288790948689	-0.00782300252467394	-0.000680167751852423
1064	1.66233253479004	-0.662335574626923	21.9418201446533	0.00581331877037883	-0.00425158534198999	0.00159255252219737	0.000618529506027699
1065	1.01298391819	-0.987009942531586	21.2924709320068	-0.00522560812532902	-0.00717365415766835	0.0149041991680861	-0.00619963090866804
1066	1.01298391819	-0.337661296129227	21.7470149993896	0.01847561635077	0.00321592413820326	0.00386527273803949	-0.00619963090866804
1067	0.363635241985321	-0.0129869729280472	21.8768844604492	-0.00490093370899558	-0.00522560812532902	-0.00619963090866804	0.00354059832170606
1068	-0.285713404417038	-0.987009942531586	21.3574066162109	0.020423661917448	-0.00847235135734081	-0.00977104809135199	-0.00522560812532902
1069	1.66233253479004	-0.337661296129227	21.6171455383301	-0.00749832857400179	0.0022419011220336	-0.00132951640989631	-0.00425158534198999
1070	2.31168103218079	-0.337661296129227	22.0067539215088	-3.08191010844894e-05	-0.00392691092565656	0.0113327819854021	-0.00490093370899558
1071	1.66233253479004	-0.0129869729280472	21.4872760772705	-0.00360223650932312	0.00776136433705688	0.0162028968334198	-0.0136671401560307
1072	-0.285713404417038	0.311687350273132	21.2924709320068	0.00191722682211548	0.00808603875339031	0.0142548503354192	-0.00100484199356288
1073	2.31168103218079	-1.63635849952698	21.4223403930664	0.00711201597005129	-0.00587495695799589	0.0142548503354192	-0.00230353930965066
1074	-0.285713404417038	-0.337661296129227	21.4223403930664	0.0191249661147594	-0.000680167751852423	0.00613799272105098	0.00321592413820326
1075	0.363635241985321	0.311687350273132	21.4872760772705	0.00159255252219737	0.000943203864153475	-0.0026282137259841	0.00613799272105098
1076	-2.23375940322876	0.636361658573151	21.552209854126	0.000293855206109583	0.00418994715437293	-0.00490093370899558	-0.0110697457566857
1077	-0.935062050819397	0.311687350273132	21.6171455383301	-0.0110697457566857	0.00711201597005129	-0.00912170019000769	0.00743668992072344
1078	1.01298391819	-0.0129869729280472	21.2924709320068	0.0113327819854021	-0.000355493422830477	0.00581331877037883	-0.00555028254166245
1079	2.31168103218079	-0.0129869729280472	21.1626014709473	-0.00847235135734081	-0.00295288790948689	-0.0123684434220195	0.00646266713738441
1080	1.66233253479004	-0.337661296129227	21.8768844604492	0.00938473641872406	-0.00457625929266214	-0.0243813935667276	0.00711201597005129
1081	1.01298391819	0.311687350273132	21.2924709320068	-0.00717365415766835	-0.00295288790948689	-0.0435371771454811	-0.00327756232582033
1082	0.363635241985321	-0.0129869729280472	21.7470149993896	0.000943203864153475	-0.00392691092565656	-0.0454852245748043	-0.00100484199356288
1083	0.363635241985321	-0.662335574626923	21.7470149993896	0.00191722682211548	-0.00327756232582033	-0.0555501282215118	0.00159255252219737
1084	0.363635241985321	0.311687350273132	21.3574066162109	-0.00295288790948689	-0.00749832857400179	-0.0360696688294411	-0.000680167751852423
1085	-0.935062050819397	-0.662335574626923	21.4223403930664	-0.0126931173726916	-0.00100484199356288	-0.021459324285388	0.000618529506027699
1086	2.31168103218079	-0.0129869729280472	21.4223403930664	0.00938473641872406	0.0116574559360743	0.00776136433705688	-0.00230353930965066
1087	1.01298391819	0.636361658573151	21.2924709320068	-0.00132951640989631	0.012956153601408	0.0217223595827818	-0.00717365415766835
1088	0.363635241985321	0.961035966873169	21.2924709320068	0.0103587592020631	0.0126314787194133	0.0512677207589149	0.000293855206109583
1089	1.66233253479004	0.636361658573151	21.6171455383301	0.00256657530553639	0.00256657530553639	0.0496443510055542	0.00483929552137852
1090	1.01298391819	-1.3116842508316	21.6820793151855	0.013930176384747	-0.00230353930965066	0.0165275707840919	0.00581331877037883
1091	1.66233253479004	-1.63635849952698	21.4223403930664	0.00386527273803949	-0.00100484199356288	-0.00100484199356288	-3.08191010844894e-05
1092	-0.935062050819397	0.636361658573151	21.2924709320068	-0.0120437685400248	-3.08191010844894e-05	-0.00684897974133492	-0.00165419070981443
1093	-2.23375940322876	0.636361658573151	21.4223403930664	0.00516396993771195	0.00354059832170606	-0.0136671401560307	-3.08191010844894e-05
1094	1.01298391819	0.311687350273132	21.4872760772705	-3.08191010844894e-05	0.00191722682211548	-0.0211346503347158	0.00451462110504508
1095	1.01298391819	0.636361658573151	21.552209854126	0.00743668992072344	0.00126787810586393	-0.0503553375601768	-0.00782300252467394
1096	0.363635241985321	0.636361658573151	21.6820793151855	0.020423661917448	0.00451462110504508	-0.0747059136629105	0.000618529506027699
1097	2.31168103218079	-0.337661296129227	21.552209854126	-0.00684897974133492	0.00483929552137852	-0.0802253782749176	-0.00814767740666866
1098	1.66233253479004	-0.337661296129227	21.552209854126	0.00711201597005129	0.00354059832170606	-0.0487319678068161	0.000943203864153475
1099	1.01298391819	-0.662335574626923	21.552209854126	-0.00912170019000769	0.000293855206109583	0.000618529506027699	0.00808603875339031
1100	0.363635241985321	0.961035966873169	21.4223403930664	0.0269171483814716	0.00354059832170606	0.0278911720961332	0.00191722682211548
1101	0.363635241985321	0.311687350273132	21.7470149993896	0.00970941036939621	0.00841071270406246	0.0282158460468054	0.000293855206109583
1102	-0.935062050819397	-0.0129869729280472	21.9418201446533	-0.0123684434220195	0.011982130818069	0.0642546936869621	-0.00197886489331722
1103	1.01298391819	0.636361658573151	21.4223403930664	-0.00360223650932312	0.00678734155371785	0.0769169926643372	-0.00847235135734081
1104	1.66233253479004	-0.0129869729280472	21.0976657867432	-0.00457625929266214	-0.00295288790948689	0.0502936989068985	0.00126787810586393
1105	2.31168103218079	0.961035966873169	21.1626014709473	-0.00327756232582033	0.0022419011220336	0.0233457311987877	0.00256657530553639
1106	-0.935062050819397	0.636361658573151	21.4223403930664	0.000618529506027699	0.00289124972186983	0.00808603875339031	-0.00684897974133492
1107	-0.285713404417038	-0.337661296129227	21.8119506835938	-0.00522560812532902	-0.00132951640989631	-0.0230826959013939	-0.00360223650932312
1108	0.363635241985321	-0.987009942531586	21.8768844604492	-0.00100484199356288	-0.00100484199356288	-0.0311995539814234	-0.000680167751852423
1109	-0.935062050819397	0.961035966873169	21.552209854126	0.0298392176628113	0.00386527273803949	-0.0230826959013939	0.00873538758605719
1110	-1.58441066741943	0.636361658573151	21.2275352478027	0.00678734155371785	-0.00360223650932312	-0.0367190167307854	0.00418994715437293
1111	1.01298391819	-0.337661296129227	21.2924709320068	0.00970941036939621	0.00483929552137852	-0.0315242260694504	0.00191722682211548
1112	1.66233253479004	-0.337661296129227	21.6171455383301	0.00841071270406246	0.00483929552137852	-0.0172385573387146	0.0103587592020631
1113	2.96102976799011	-0.662335574626923	21.4223403930664	0.00906006153672934	0.00354059832170606	0.0317872650921345	0.000293855206109583
1114	-0.285713404417038	0.961035966873169	21.552209854126	0.0136055024340749	0.00256657530553639	0.0623066499829292	0.00841071270406246
1115	1.01298391819	-1.63635849952698	21.8768844604492	0.00548864435404539	0.000943203864153475	0.0486703291535378	0.00711201597005129
1116	1.01298391819	-0.987009942531586	21.4872760772705	0.00386527273803949	-0.000355493422830477	0.0236704051494598	0.00191722682211548
1117	1.01298391819	-0.337661296129227	21.4223403930664	-0.0113944197073579	0.00451462110504508	-0.0130177913233638	0.00126787810586393
1118	-0.935062050819397	-0.337661296129227	21.552209854126	-0.0162645354866982	-0.00522560812532902	-0.0208099745213985	0.00711201597005129
1119	1.66233253479004	-0.337661296129227	21.6171455383301	0.0106834331527352	-0.00717365415766835	-0.0133424662053585	0.013930176384747
1120	0.363635241985321	0.636361658573151	21.552209854126	0.0116574559360743	0.00451462110504508	-0.0286021586507559	0.00970941036939621
1121	2.96102976799011	0.311687350273132	21.0976657867432	0.01100810803473	-0.00425158534198999	-0.03444629535079	0.00191722682211548
1122	2.31168103218079	-0.0129869729280472	21.4872760772705	-3.08191010844894e-05	0.00289124972186983	-0.0026282137259841	-0.0026282137259841
1123	0.363635241985321	-0.337661296129227	21.6171455383301	-0.000355493422830477	-0.00360223650932312	-0.00360223650932312	0.00256657530553639
1124	0.363635241985321	-0.987009942531586	21.2924709320068	0.00289124972186983	0.00289124972186983	-0.00197886489331722	0.00873538758605719
1125	0.363635241985321	-0.0129869729280472	21.552209854126	-0.0195112787187099	0.000943203864153475	0.00548864435404539	0.00321592413820326
1126	1.01298391819	-0.337661296129227	21.8768844604492	0.00321592413820326	0.011982130818069	0.00841071270406246	-0.0026282137259841
1127	-0.285713404417038	-0.337661296129227	21.6171455383301	-0.0136671401560307	0.00906006153672934	0.0265924744307995	-0.000680167751852423
1128	0.363635241985321	0.636361658573151	21.4223403930664	0.0123068047687411	0.00321592413820326	0.0269171483814716	0.0022419011220336
1129	1.01298391819	0.961035966873169	21.0327320098877	0.0262678004801273	0.00386527273803949	0.0282158460468054	0.00548864435404539
1130	1.01298391819	0.311687350273132	21.2275352478027	-0.00425158534198999	0.00289124972186983	0.0200989879667759	0.00126787810586393
1131	1.01298391819	-0.662335574626923	21.6171455383301	-0.00522560812532902	-0.00392691092565656	0.0136055024340749	0.000618529506027699
1132	0.363635241985321	-0.987009942531586	21.4872760772705	0.0262678004801273	0.00256657530553639	0.012956153601408	-0.00360223650932312
1133	0.363635241985321	-0.337661296129227	21.1626014709473	0.013930176384747	0.00613799272105098	0.0136055024340749	0.00516396993771195
1134	-0.285713404417038	0.636361658573151	21.7470149993896	0.000943203864153475	0.000293855206109583	0.00354059832170606	0.00289124972186983
1135	-2.23375940322876	-0.337661296129227	21.552209854126	-0.0139918150380254	0.00354059832170606	-0.0107450718060136	0.00483929552137852
1136	0.363635241985321	-0.0129869729280472	21.6171455383301	-0.00490093370899558	0.00646266713738441	-0.017887907102704	-0.00165419070981443
1137	2.96102976799011	-0.337661296129227	21.552209854126	0.00516396993771195	0.00126787810586393	-0.0100957229733467	-0.00555028254166245
1138	1.66233253479004	-0.0129869729280472	21.4872760772705	0.00906006153672934	0.00418994715437293	-0.00360223650932312	-0.00100484199356288
1139	1.01298391819	0.636361658573151	21.3574066162109	0.0249691028147936	-0.000355493422830477	-0.0143164889886975	0.00256657530553639
1140	2.31168103218079	-0.337661296129227	21.7470149993896	-0.0191866029053926	-0.00100484199356288	-0.00879702530801296	0.00256657530553639
1141	1.01298391819	-2.2857072353363	21.552209854126	0.00938473641872406	-0.00684897974133492	0.013930176384747	-0.00230353930965066
1142	1.01298391819	0.311687350273132	21.3574066162109	-0.00360223650932312	-0.00197886489331722	0.0272418223321438	0.00159255252219737
1143	-0.285713404417038	0.311687350273132	21.1626014709473	-0.00490093370899558	0.00321592413820326	0.00743668992072344	-0.00522560812532902
1144	-2.88310790061951	-0.0129869729280472	21.4872760772705	0.00354059832170606	-0.00360223650932312	-0.0130177913233638	0.00256657530553639
1145	2.31168103218079	-0.0129869729280472	21.552209854126	-0.000680167751852423	0.000943203864153475	-0.0376930385828018	-0.00392691092565656
1146	-0.935062050819397	0.961035966873169	21.552209854126	-0.00684897974133492	0.00289124972186983	-0.0513293594121933	-0.0107450718060136
1147	-0.285713404417038	0.636361658573151	21.3574066162109	-0.0123684434220195	0.0100340843200684	-0.0555501282215118	-0.00165419070981443
1148	-0.285713404417038	-0.0129869729280472	21.2924709320068	-0.00360223650932312	0.00354059832170606	-0.0406151078641415	-0.0026282137259841
1149	-1.58441066741943	-0.662335574626923	21.3574066162109	-0.00879702530801296	-0.00912170019000769	0.00159255252219737	0.00613799272105098
1150	-0.285713404417038	-0.337661296129227	21.3574066162109	-0.0182125810533762	-0.00230353930965066	0.0168522447347641	0.000293855206109583
1151	1.01298391819	-0.0129869729280472	21.552209854126	-0.00197886489331722	0.0022419011220336	0.00386527273803949	-0.00490093370899558
1152	-2.23375940322876	-0.0129869729280472	21.7470149993896	0.000618529506027699	0.00126787810586393	0.0243197549134493	-0.00230353930965066
1153	-0.935062050819397	-0.337661296129227	21.8768844604492	0.00483929552137852	0.00938473641872406	0.0506183728575706	-0.000355493422830477
1154	1.01298391819	0.636361658573151	21.2275352478027	0.0155535480007529	0.0022419011220336	0.0681507885456085	0.00321592413820326
1155	0.363635241985321	0.311687350273132	21.1626014709473	0.00613799272105098	-0.000680167751852423	0.0265924744307995	0.00321592413820326
1156	0.363635241985321	0.636361658573151	21.4872760772705	-0.0126931173726916	0.00126787810586393	0.01100810803473	-0.00360223650932312
1157	1.66233253479004	-0.662335574626923	21.7470149993896	0.0252937767654657	0.00386527273803949	-0.00132951640989631	-0.000355493422830477
1158	1.01298391819	-1.96103286743164	21.8119506835938	0.00808603875339031	-0.00425158534198999	-0.0100957229733467	0.00126787810586393
1159	-0.285713404417038	0.636361658573151	21.3574066162109	0.00581331877037883	-0.00425158534198999	0.00354059832170606	-0.00619963090866804
1160	-0.935062050819397	0.311687350273132	21.2924709320068	-0.00684897974133492	-0.00717365415766835	-0.00230353930965066	-0.00100484199356288
1161	0.363635241985321	-0.337661296129227	21.0976657867432	-0.0026282137259841	-0.00652430532500148	-0.0149658378213644	-0.00619963090866804
1162	1.01298391819	0.311687350273132	21.552209854126	0.00191722682211548	0.000943203864153475	-0.0175632312893867	-0.00587495695799589
1163	-0.285713404417038	0.636361658573151	21.1626014709473	-0.00652430532500148	0.0022419011220336	-0.00749832857400179	0.00581331877037883
1164	2.31168103218079	0.311687350273132	21.2275352478027	0.0152288740500808	-0.00295288790948689	-0.0195112787187099	0.00386527273803949
1165	0.363635241985321	0.636361658573151	21.4223403930664	-0.00360223650932312	0.00159255252219737	-0.0240567177534103	-0.00327756232582033
1166	2.31168103218079	-1.3116842508316	21.9418201446533	-0.00100484199356288	-0.0110697457566857	-0.0480826161801815	-0.00165419070981443
1167	2.31168103218079	-0.987009942531586	21.1626014709473	-0.000680167751852423	-0.00684897974133492	-0.0503553375601768	-0.00912170019000769
1168	-0.285713404417038	-0.337661296129227	21.6171455383301	0.00354059832170606	0.000293855206109583	-0.0519787110388279	0.00126787810586393
1169	0.363635241985321	-0.662335574626923	21.4872760772705	-0.0113944197073579	-0.0110697457566857	-0.0412644557654858	0.00386527273803949
1170	1.66233253479004	0.311687350273132	21.6171455383301	0.00289124972186983	-0.000680167751852423	-0.0217839982360601	0.00613799272105098
1171	-0.935062050819397	-0.0129869729280472	21.552209854126	0.00126787810586393	0.00581331877037883	-0.00295288790948689	-0.00100484199356288
1172	1.01298391819	0.311687350273132	21.2924709320068	0.00256657530553639	0.00483929552137852	0.0373067259788513	-3.08191010844894e-05
1173	1.66233253479004	0.311687350273132	21.6171455383301	0.00321592413820326	0.00451462110504508	0.0363327041268349	0.00938473641872406
1174	0.363635241985321	-0.662335574626923	21.7470149993896	0.00386527273803949	-0.00490093370899558	0.0649040415883064	0.00386527273803949
1175	2.31168103218079	-1.3116842508316	21.552209854126	-0.0107450718060136	-0.00490093370899558	0.0571118593215942	0.00776136433705688
1176	1.01298391819	-0.337661296129227	21.552209854126	0.0162028968334198	0.00126787810586393	-0.0240567177534103	-0.000355493422830477
1177	0.363635241985321	-0.337661296129227	21.7470149993896	0.000293855206109583	0.000293855206109583	-0.0445111989974976	-0.00100484199356288
1178	0.363635241985321	-0.0129869729280472	21.7470149993896	0.00808603875339031	-0.00360223650932312	-0.0276281367987394	-0.00197886489331722
1179	1.01298391819	-0.987009942531586	21.6171455383301	0.00354059832170606	-0.00522560812532902	-0.0341216214001179	0.013930176384747
1180	1.66233253479004	0.636361658573151	21.1626014709473	0.00646266713738441	-3.08191010844894e-05	-0.0237320438027382	-0.00230353930965066
1181	2.31168103218079	0.961035966873169	21.1626014709473	0.00159255252219737	0.00321592413820326	-0.00555028254166245	-3.08191010844894e-05
1182	1.66233253479004	-0.0129869729280472	21.1626014709473	0.00548864435404539	0.00256657530553639	0.0395794473588467	0.00646266713738441
1183	1.66233253479004	-1.3116842508316	21.552209854126	-0.00879702530801296	-0.00912170019000769	0.0463976077735424	-0.00587495695799589
1184	-0.935062050819397	0.636361658573151	21.7470149993896	0.00126787810586393	0.000943203864153475	0.0142548503354192	0.00451462110504508
1185	1.66233253479004	-0.662335574626923	21.8119506835938	-0.00392691092565656	0.00321592413820326	0.0132808275520802	0.00548864435404539
1186	-1.58441066741943	0.961035966873169	21.2275352478027	-0.00782300252467394	0.00386527273803949	-0.000355493422830477	-0.00327756232582033
1187	-0.285713404417038	0.311687350273132	21.3574066162109	0.000943203864153475	0.0022419011220336	0.011982130818069	-0.00490093370899558
1188	1.66233253479004	0.311687350273132	21.0327320098877	-0.000680167751852423	0.00321592413820326	0.0100340843200684	0.000618529506027699
1189	-0.285713404417038	0.961035966873169	21.2275352478027	-3.08191010844894e-05	-0.00360223650932312	-0.00165419070981443	0.000618529506027699
1190	1.01298391819	0.311687350273132	21.6171455383301	-0.00425158534198999	0.00191722682211548	-0.0107450718060136	-0.00327756232582033
1191	1.66233253479004	-1.96103286743164	21.8119506835938	-0.00295288790948689	-0.00944637414067984	-0.00782300252467394	-0.0120437685400248
1192	-0.285713404417038	-0.0129869729280472	21.552209854126	0.0126314787194133	-0.00392691092565656	-0.00619963090866804	-0.00230353930965066
1193	1.66233253479004	0.961035966873169	21.2275352478027	-0.0110697457566857	0.00418994715437293	-0.00490093370899558	0.00516396993771195
1194	-1.58441066741943	-0.0129869729280472	21.4223403930664	-0.00684897974133492	-0.0136671401560307	-0.023407369852066	0.00678734155371785
1195	-0.935062050819397	0.636361658573151	21.0976657867432	-0.00879702530801296	0.000943203864153475	-0.03444629535079	-0.0026282137259841
1196	0.363635241985321	0.311687350273132	21.4872760772705	0.01100810803473	-0.0026282137259841	-0.0802253782749176	0.00418994715437293
1197	-0.285713404417038	0.961035966873169	21.4223403930664	-0.00977104809135199	-0.00360223650932312	-0.0964590907096863	-0.00132951640989631
1198	0.363635241985321	0.961035966873169	21.4872760772705	-3.08191010844894e-05	-0.00749832857400179	-0.107498019933701	0.00418994715437293
1199	-0.285713404417038	-0.0129869729280472	21.0976657867432	-0.00100484199356288	-0.0100957229733467	-0.0961344167590141	0.00191722682211548
1200	1.66233253479004	-1.63635849952698	21.6820793151855	0.00906006153672934	-0.0191866029053926	-0.0672384053468704	-3.08191010844894e-05
1201	1.66233253479004	0.311687350273132	21.2924709320068	0.0152288740500808	0.000943203864153475	-0.0182125810533762	0.000943203864153475
1202	-0.935062050819397	-0.662335574626923	21.7470149993896	0.00613799272105098	0.00191722682211548	0.0272418223321438	-0.00912170019000769
1203	-2.23375940322876	0.311687350273132	21.7470149993896	-0.00197886489331722	-0.00165419070981443	0.0145795252174139	0.00289124972186983
1204	2.96102976799011	-0.337661296129227	21.6820793151855	-0.00879702530801296	-0.00327756232582033	0.0330859608948231	-0.000355493422830477
1205	0.363635241985321	0.961035966873169	21.0327320098877	-0.00360223650932312	0.00126787810586393	0.0739949271082878	0.00126787810586393
1206	1.01298391819	-0.337661296129227	21.8768844604492	0.00808603875339031	0.000618529506027699	0.0590599067509174	-0.00230353930965066
1207	1.66233253479004	-0.662335574626923	21.8768844604492	0.00678734155371785	0.00678734155371785	0.081787109375	-0.0104203969240189
1208	1.01298391819	-1.63635849952698	21.7470149993896	0.0152288740500808	-0.00587495695799589	0.0752936229109764	0.00678734155371785
1209	1.01298391819	-1.3116842508316	21.8768844604492	-0.00230353930965066	0.000618529506027699	0.0697741582989693	-0.00132951640989631
1210	1.66233253479004	-0.337661296129227	21.7470149993896	-0.0139918150380254	0.00191722682211548	0.0587352328002453	0.00159255252219737
1211	-1.58441066741943	0.961035966873169	21.3574066162109	-0.0139918150380254	0.00776136433705688	0.0441248863935471	0.00126787810586393
1212	2.31168103218079	-0.337661296129227	21.1626014709473	0.00191722682211548	0.000293855206109583	0.0106834331527352	-0.000680167751852423
1213	2.31168103218079	-0.0129869729280472	21.552209854126	0.00938473641872406	0.00354059832170606	0.0282158460468054	0.00873538758605719
1214	0.363635241985321	0.311687350273132	21.4223403930664	-0.00619963090866804	0.00289124972186983	0.0399041213095188	0.00256657530553639
1215	2.96102976799011	-0.987009942531586	21.8119506835938	-0.00457625929266214	-0.00392691092565656	0.0272418223321438	0.00646266713738441
1216	1.66233253479004	-1.3116842508316	21.7470149993896	-0.0139918150380254	0.00711201597005129	-0.0149658378213644	0.0022419011220336
1217	2.31168103218079	-1.3116842508316	21.4872760772705	0.0126314787194133	-3.08191010844894e-05	-0.0292515084147453	0.000618529506027699
1218	1.66233253479004	-0.337661296129227	21.4872760772705	-3.08191010844894e-05	0.00451462110504508	-0.0282774847000837	0.00191722682211548
1219	-2.23375940322876	-0.987009942531586	21.6171455383301	0.0194496400654316	0.00906006153672934	-0.032173577696085	0.00743668992072344
1220	0.363635241985321	0.311687350273132	21.3574066162109	0.00159255252219737	0.00613799272105098	-0.0243813935667276	0.00126787810586393
1221	1.66233253479004	-0.0129869729280472	21.6171455383301	-0.0026282137259841	0.0123068047687411	-0.00879702530801296	-0.00197886489331722
1222	2.31168103218079	-0.662335574626923	21.6820793151855	0.012956153601408	0.0126314787194133	0.00191722682211548	0.000943203864153475
1223	1.01298391819	-0.662335574626923	21.4223403930664	-0.00132951640989631	0.00841071270406246	0.0425015166401863	0.00483929552137852
1224	-0.285713404417038	0.311687350273132	21.3574066162109	0.00776136433705688	0.00808603875339031	0.0509430468082428	0.00256657530553639
1225	2.96102976799011	-1.96103286743164	21.552209854126	0.0259431265294552	-0.00360223650932312	0.0142548503354192	-0.000680167751852423
1226	1.66233253479004	-0.0129869729280472	21.2924709320068	-0.00977104809135199	0.00581331877037883	-0.0026282137259841	-0.00879702530801296
1227	-0.935062050819397	0.311687350273132	21.4223403930664	0.0236704051494598	0.00354059832170606	-0.0175632312893867	-0.00165419070981443
1228	-0.935062050819397	0.961035966873169	21.552209854126	0.00386527273803949	0.00548864435404539	-0.0195112787187099	0.00159255252219737
1229	-0.935062050819397	1.28571033477783	21.1626014709473	0.0100340843200684	0.00256657530553639	-0.0315242260694504	0.00289124972186983
1230	1.01298391819	-0.0129869729280472	21.2275352478027	0.00548864435404539	0.00711201597005129	-0.0383423902094364	0.00711201597005129
1231	2.31168103218079	-0.662335574626923	21.2924709320068	0.00906006153672934	0.00451462110504508	-0.0373683646321297	-0.00457625929266214
1232	-0.285713404417038	0.636361658573151	21.3574066162109	0.0100340843200684	0.00743668992072344	-0.0247060675173998	-0.00490093370899558
1233	1.01298391819	-0.0129869729280472	21.3574066162109	0.00451462110504508	-0.00100484199356288	-0.0146411629393697	0.00418994715437293
1234	1.66233253479004	-1.3116842508316	21.6820793151855	0.0145795252174139	-0.00360223650932312	0.0298392176628113	0.00808603875339031
1235	1.01298391819	-0.0129869729280472	21.6820793151855	0.00776136433705688	-0.00457625929266214	0.0282158460468054	0.00126787810586393
1236	-0.285713404417038	0.636361658573151	21.2924709320068	-0.0191866029053926	-0.00132951640989631	0.0162028968334198	0.00808603875339031
1237	-0.935062050819397	1.28571033477783	21.1626014709473	-0.00555028254166245	-0.00684897974133492	-0.00944637414067984	-0.0107450718060136
1238	0.363635241985321	0.636361658573151	21.4223403930664	-0.00425158534198999	-0.00100484199356288	-0.00360223650932312	0.00743668992072344
1239	2.96102976799011	-0.662335574626923	21.2924709320068	-0.00360223650932312	0.000293855206109583	-0.00132951640989631	0.00613799272105098
1240	1.01298391819	-0.337661296129227	21.6171455383301	-0.00230353930965066	-0.00587495695799589	-0.00132951640989631	0.00678734155371785
1241	-0.285713404417038	-0.337661296129227	21.8119506835938	-0.0113944197073579	-0.00100484199356288	-0.0149658378213644	0.00126787810586393
1242	-0.285713404417038	-0.337661296129227	21.3574066162109	0.0022419011220336	-0.00132951640989631	-0.0286021586507559	-0.00555028254166245
1243	-0.285713404417038	0.636361658573151	21.3574066162109	-0.0026282137259841	-0.000355493422830477	-0.0292515084147453	-0.00425158534198999
1244	1.01298391819	-0.337661296129227	21.552209854126	-0.0113944197073579	-0.00100484199356288	-0.028926832601428	0.00516396993771195
1245	-1.58441066741943	1.28571033477783	21.2924709320068	0.00581331877037883	-0.00717365415766835	-0.0263294391334057	-0.00977104809135199
1246	-0.935062050819397	0.311687350273132	21.7470149993896	0.00938473641872406	0.0113327819854021	-0.0208099745213985	-0.00425158534198999
1247	1.01298391819	-0.987009942531586	21.6171455383301	-0.00197886489331722	0.00646266713738441	-0.00522560812532902	-0.0104203969240189
1248	1.01298391819	-0.337661296129227	21.6820793151855	-0.00912170019000769	0.00776136433705688	0.0554884895682335	-0.00392691092565656
1249	2.31168103218079	-0.662335574626923	21.7470149993896	0.0116574559360743	0.000293855206109583	0.0649040415883064	0.00321592413820326
1250	-0.285713404417038	-1.3116842508316	21.4223403930664	-0.0100957229733467	-0.0104203969240189	0.0460729338228703	-0.00165419070981443
1251	-0.285713404417038	0.311687350273132	21.3574066162109	-0.00814767740666866	0.00841071270406246	-0.00522560812532902	-0.00132951640989631
1252	1.01298391819	-0.337661296129227	21.7470149993896	-0.00165419070981443	-0.00490093370899558	-0.0198359526693821	-3.08191010844894e-05
1253	-0.285713404417038	-0.337661296129227	21.6820793151855	0.00289124972186983	0.00354059832170606	-0.0104203969240189	-0.00327756232582033
1254	-0.285713404417038	0.311687350273132	21.6820793151855	0.0126314787194133	0.000293855206109583	-0.0493813157081604	0.00354059832170606
1255	1.01298391819	0.636361658573151	21.1626014709473	-0.0026282137259841	-0.00360223650932312	-0.0659397020936012	0.00646266713738441
1256	-0.285713404417038	0.636361658573151	20.9677963256836	0.00354059832170606	-0.00327756232582033	-0.0695111230015755	-0.00132951640989631
1257	1.01298391819	-0.987009942531586	21.8119506835938	0.00808603875339031	-3.08191010844894e-05	-0.0639916583895683	0.00256657530553639
1258	0.363635241985321	-1.3116842508316	21.6171455383301	0.0155535480007529	-0.0104203969240189	-0.0347709693014622	0.0022419011220336
1259	-0.285713404417038	-0.337661296129227	21.4872760772705	0.00354059832170606	-0.00490093370899558	0.00646266713738441	0.00776136433705688
1260	2.31168103218079	0.311687350273132	21.8119506835938	-0.00327756232582033	0.00451462110504508	0.0512677207589149	-0.000355493422830477
1261	-1.58441066741943	0.311687350273132	21.4872760772705	-0.0185372550040483	0.00841071270406246	0.0921766832470894	-0.00652430532500148
1262	1.01298391819	-0.337661296129227	21.4872760772705	-0.00165419070981443	0.00159255252219737	0.045423585921526	-0.00522560812532902
1263	2.96102976799011	-0.662335574626923	21.4223403930664	0.0100340843200684	0.000293855206109583	0.00646266713738441	0.00256657530553639
1264	0.363635241985321	0.961035966873169	21.1626014709473	-0.00912170019000769	-0.00327756232582033	0.012956153601408	0.00126787810586393
1265	1.66233253479004	-0.662335574626923	21.7470149993896	0.00516396993771195	-0.00717365415766835	0.000293855206109583	-0.00749832857400179
1266	2.96102976799011	-0.987009942531586	21.9418201446533	0.00808603875339031	0.00386527273803949	0.00321592413820326	-0.0100957229733467
1267	0.363635241985321	-0.337661296129227	21.4223403930664	-0.00197886489331722	-0.00100484199356288	-0.00392691092565656	-0.00295288790948689
1268	0.363635241985321	0.961035966873169	20.9677963256836	0.00646266713738441	0.00516396993771195	-0.00360223650932312	-0.00944637414067984
1269	-2.23375940322876	0.636361658573151	21.0327320098877	-0.00327756232582033	0.00289124972186983	0.013930176384747	0.000943203864153475
1270	0.363635241985321	-0.337661296129227	21.4872760772705	-0.017887907102704	-0.00522560812532902	0.0116574559360743	-0.00425158534198999
1271	2.96102976799011	-0.987009942531586	21.552209854126	0.013930176384747	0.00418994715437293	0.0022419011220336	-0.00977104809135199
1272	-0.285713404417038	0.961035966873169	21.2924709320068	0.00451462110504508	0.00159255252219737	-0.000680167751852423	-0.00717365415766835
1273	-0.285713404417038	0.636361658573151	21.6171455383301	0.0136055024340749	-0.00132951640989631	0.000293855206109583	-0.00717365415766835
1274	1.66233253479004	-0.662335574626923	21.4872760772705	0.0162028968334198	0.00646266713738441	0.00743668992072344	0.00386527273803949
1275	2.31168103218079	-1.63635849952698	21.3574066162109	0.00646266713738441	-0.0026282137259841	-0.0120437685400248	0.00354059832170606
1276	1.66233253479004	0.311687350273132	21.3574066162109	0.00418994715437293	0.00776136433705688	-0.0185372550040483	-0.00295288790948689
1277	1.01298391819	0.636361658573151	21.3574066162109	-0.0149658378213644	0.00354059832170606	-0.0133424662053585	-0.0107450718060136
1278	-2.23375940322876	0.311687350273132	21.8119506835938	-0.0195112787187099	0.00841071270406246	-0.0230826959013939	-3.08191010844894e-05
1279	2.31168103218079	-0.0129869729280472	21.8119506835938	0.00970941036939621	0.00289124972186983	-0.02697878703475	0.00483929552137852
1280	1.66233253479004	-0.662335574626923	21.6171455383301	0.00581331877037883	0.000293855206109583	-0.0237320438027382	-0.00327756232582033
1281	-0.285713404417038	0.311687350273132	20.9028625488281	-0.00912170019000769	0.00873538758605719	-0.017887907102704	0.00159255252219737
1282	1.01298391819	0.636361658573151	21.2924709320068	-0.00425158534198999	0.0022419011220336	-0.0302255302667618	-0.00555028254166245
1283	1.01298391819	-0.337661296129227	21.2924709320068	0.00678734155371785	0.00776136433705688	-0.023407369852066	0.000943203864153475
1284	2.31168103218079	-1.63635849952698	21.8768844604492	0.00418994715437293	-0.00327756232582033	-0.0159398596733809	-0.00457625929266214
1285	0.363635241985321	0.961035966873169	21.6171455383301	0.00451462110504508	0.00938473641872406	-0.000355493422830477	-0.00197886489331722
1286	-1.58441066741943	0.636361658573151	21.7470149993896	-0.0250307414680719	0.00613799272105098	0.00970941036939621	-0.00392691092565656
1287	2.31168103218079	-0.662335574626923	21.4872760772705	-0.00100484199356288	0.000293855206109583	-0.00165419070981443	-0.00425158534198999
1288	2.31168103218079	0.311687350273132	21.4223403930664	0.00256657530553639	0.000943203864153475	0.020423661917448	-0.00360223650932312
1289	2.31168103218079	-0.662335574626923	21.4872760772705	0.0103587592020631	0.0136055024340749	0.00613799272105098	0.0126314787194133
1290	1.66233253479004	-0.662335574626923	21.2275352478027	-0.0136671401560307	0.00321592413820326	0.00906006153672934	0.00191722682211548
1291	1.01298391819	-0.662335574626923	21.9418201446533	-0.0182125810533762	0.00678734155371785	-0.00912170019000769	0.00548864435404539
1292	0.363635241985321	-0.662335574626923	22.0067539215088	-0.00490093370899558	-0.00100484199356288	-0.00847235135734081	-0.00457625929266214
1293	1.01298391819	-0.337661296129227	21.4223403930664	-0.00230353930965066	-3.08191010844894e-05	-0.0133424662053585	-0.00392691092565656
1294	1.01298391819	-0.662335574626923	21.4223403930664	-0.00295288790948689	-0.00100484199356288	-0.0104203969240189	0.00646266713738441
1295	-0.285713404417038	0.636361658573151	21.4223403930664	-0.00652430532500148	-0.00295288790948689	-0.0201606266200542	0.00646266713738441
1296	-0.935062050819397	0.961035966873169	21.3574066162109	-0.00619963090866804	0.00451462110504508	-0.0182125810533762	-0.000355493422830477
1297	0.363635241985321	0.961035966873169	21.1626014709473	-0.00944637414067984	0.00776136433705688	-0.0311995539814234	-0.00165419070981443
1298	1.66233253479004	-0.0129869729280472	21.552209854126	0.00321592413820326	0.000293855206109583	-0.0704851448535919	0.00646266713738441
1299	1.66233253479004	-0.662335574626923	21.2924709320068	-0.0201606266200542	-0.00360223650932312	-0.123731732368469	0.00451462110504508
1300	0.363635241985321	-0.337661296129227	21.2275352478027	0.0213976856321096	-0.00879702530801296	-0.145809590816498	-0.00522560812532902
1301	1.01298391819	0.311687350273132	20.9028625488281	-0.00490093370899558	-0.00652430532500148	-0.125679776072502	-0.00457625929266214
1302	0.363635241985321	0.311687350273132	21.0976657867432	-0.00100484199356288	0.00516396993771195	-0.114640854299068	0.00321592413820326
1303	0.363635241985321	-0.337661296129227	21.6171455383301	-0.0169138833880424	-0.00132951640989631	-0.0415891297161579	0.00581331877037883
1304	-1.58441066741943	1.28571033477783	21.6171455383301	0.00483929552137852	0.00354059832170606	0.0847091749310493	0.00191722682211548
1305	1.66233253479004	-0.987009942531586	21.7470149993896	0.00321592413820326	0.0103587592020631	0.225293144583702	-0.00230353930965066
1306	1.01298391819	0.636361658573151	20.9028625488281	0.0230210572481155	-0.00230353930965066	0.17269591987133	-0.00165419070981443
1307	-0.285713404417038	0.636361658573151	21.1626014709473	0.000293855206109583	-0.00165419070981443	0.0707481801509857	-0.00522560812532902
1308	-0.285713404417038	0.636361658573151	21.4872760772705	0.0142548503354192	-0.00295288790948689	0.0704235062003136	0.00321592413820326
1309	0.363635241985321	-0.662335574626923	21.3574066162109	0.00451462110504508	-0.00977104809135199	0.0460729338228703	0.00191722682211548
1310	-0.285713404417038	0.311687350273132	21.4872760772705	-3.08191010844894e-05	-0.000355493422830477	0.0376313999295235	0.00743668992072344
1311	2.31168103218079	0.636361658573151	21.6820793151855	-0.00847235135734081	0.00191722682211548	-0.0110697457566857	-3.08191010844894e-05
1312	-1.58441066741943	-0.0129869729280472	21.8119506835938	0.000618529506027699	-0.00295288790948689	-0.00165419070981443	-0.00457625929266214
1313	-0.285713404417038	-0.0129869729280472	21.3574066162109	0.0181509424000978	0.00386527273803949	-0.0201606266200542	-3.08191010844894e-05
1314	1.66233253479004	-0.662335574626923	21.552209854126	0.0217223595827818	-0.00327756232582033	-0.00197886489331722	0.0152288740500808
1315	2.31168103218079	-0.337661296129227	21.3574066162109	-0.00100484199356288	-0.00327756232582033	-0.00944637414067984	0.00126787810586393
1316	2.31168103218079	-0.337661296129227	21.2275352478027	0.0113327819854021	0.0103587592020631	-0.0149658378213644	-0.00165419070981443
1317	2.31168103218079	-0.987009942531586	21.6820793151855	0.0022419011220336	-0.00522560812532902	-0.0139918150380254	-0.00782300252467394
1318	2.31168103218079	-1.96103286743164	21.7470149993896	0.012956153601408	-0.00132951640989631	-0.0451605506241322	0.00289124972186983
1319	2.96102976799011	-0.662335574626923	21.4872760772705	0.00451462110504508	-0.00230353930965066	-0.0542514286935329	0.00646266713738441
1320	-1.58441066741943	0.961035966873169	21.0327320098877	0.00516396993771195	-0.00100484199356288	-0.0334722734987736	-0.000680167751852423
1321	0.363635241985321	-0.337661296129227	21.2275352478027	0.0022419011220336	0.00548864435404539	-0.0104203969240189	-0.00425158534198999
1322	2.96102976799011	-0.662335574626923	21.6171455383301	0.0100340843200684	-0.00132951640989631	0.0431508645415306	-0.000680167751852423
1323	-0.285713404417038	0.961035966873169	21.4223403930664	-0.00295288790948689	0.0022419011220336	0.0593845807015896	0.00516396993771195
1324	2.31168103218079	-0.662335574626923	21.7470149993896	-0.00295288790948689	-0.00100484199356288	0.0895792916417122	0.00646266713738441
1325	0.363635241985321	0.636361658573151	20.9677963256836	0.00743668992072344	0.0022419011220336	0.052891094237566	-0.00295288790948689
1326	0.363635241985321	-0.662335574626923	21.2924709320068	-0.00522560812532902	-0.00912170019000769	0.047696303576231	-0.00100484199356288
1327	1.01298391819	-0.337661296129227	21.6171455383301	0.000293855206109583	0.00126787810586393	0.00970941036939621	-0.00360223650932312
1328	0.363635241985321	-0.0129869729280472	21.552209854126	-0.00782300252467394	0.00289124972186983	0.01847561635077	0.00321592413820326
1329	-1.58441066741943	0.636361658573151	21.8119506835938	-0.0110697457566857	-0.00197886489331722	0.0126314787194133	0.00483929552137852
1330	1.01298391819	0.961035966873169	21.6171455383301	0.00483929552137852	0.00386527273803949	0.00938473641872406	-0.00132951640989631
1331	1.66233253479004	0.636361658573151	20.9028625488281	-0.00782300252467394	0.00613799272105098	-0.00652430532500148	0.000618529506027699
1332	1.01298391819	-0.337661296129227	21.0327320098877	0.013930176384747	0.00516396993771195	-0.00977104809135199	-0.00295288790948689
1333	2.31168103218079	-0.987009942531586	21.1626014709473	-0.00295288790948689	0.00418994715437293	-0.0279528107494116	0.00776136433705688
1334	-0.935062050819397	-0.662335574626923	21.4223403930664	-0.000355493422830477	-0.00619963090866804	-0.0227580219507217	0.00841071270406246
1335	1.66233253479004	-0.337661296129227	21.6171455383301	0.0223717093467712	0.00191722682211548	-0.0337969474494457	0.000618529506027699
1336	1.66233253479004	-0.337661296129227	21.8768844604492	0.00191722682211548	0.00483929552137852	-0.0230826959013939	-0.00165419070981443
1337	-0.935062050819397	-0.662335574626923	21.7470149993896	-0.0113944197073579	-0.00100484199356288	-0.0230826959013939	-0.00100484199356288
1338	2.96102976799011	-0.987009942531586	21.4223403930664	0.00126787810586393	0.000293855206109583	-0.0243813935667276	0.00873538758605719
1339	1.66233253479004	0.311687350273132	21.3574066162109	-0.00392691092565656	-0.00100484199356288	-0.0143164889886975	0.0022419011220336
1340	1.66233253479004	-0.0129869729280472	21.4872760772705	-0.00132951640989631	0.00159255252219737	-3.08191010844894e-05	0.00321592413820326
1341	-0.285713404417038	0.311687350273132	21.3574066162109	-0.00197886489331722	0.00321592413820326	0.00678734155371785	-0.00197886489331722
1342	1.66233253479004	-1.3116842508316	21.6820793151855	-3.08191010844894e-05	0.00483929552137852	0.0152288740500808	-0.000680167751852423
1343	-0.285713404417038	-1.3116842508316	21.9418201446533	0.00126787810586393	-0.00457625929266214	-0.0123684434220195	0.00906006153672934
1344	-0.285713404417038	0.636361658573151	20.9677963256836	-0.00587495695799589	0.00516396993771195	-0.0195112787187099	0.0022419011220336
1345	-1.58441066741943	0.636361658573151	21.552209854126	-0.00879702530801296	-3.08191010844894e-05	-0.00749832857400179	-0.00197886489331722
1346	2.96102976799011	-0.662335574626923	21.552209854126	-0.00197886489331722	0.00386527273803949	-0.0237320438027382	-0.0026282137259841
1347	1.66233253479004	0.311687350273132	21.4872760772705	0.0152288740500808	0.00289124972186983	-0.0195112787187099	-0.00197886489331722
1348	2.31168103218079	-0.337661296129227	21.552209854126	-0.0130177913233638	0.00841071270406246	-0.0315242260694504	0.00418994715437293
1349	1.01298391819	-0.662335574626923	21.6171455383301	0.00841071270406246	-0.00619963090866804	0.00711201597005129	0.0113327819854021
1350	1.66233253479004	-0.662335574626923	21.4872760772705	-0.00944637414067984	-0.00425158534198999	0.0334106348454952	0.0126314787194133
1351	0.363635241985321	-0.662335574626923	20.9677963256836	0.000293855206109583	-0.0104203969240189	0.0171769186854362	0.00906006153672934
1352	1.66233253479004	-0.0129869729280472	20.7729911804199	0.0100340843200684	-0.00522560812532902	-0.00197886489331722	-0.00132951640989631
1353	-0.285713404417038	0.311687350273132	21.0976657867432	0.011982130818069	0.00743668992072344	0.00159255252219737	0.00126787810586393
1354	-0.935062050819397	-0.662335574626923	21.4223403930664	-0.0185372550040483	-0.00749832857400179	-0.00197886489331722	0.012956153601408
1355	1.01298391819	-0.0129869729280472	21.4872760772705	0.0136055024340749	0.000943203864153475	-0.000355493422830477	0.00613799272105098
1356	1.66233253479004	0.311687350273132	21.7470149993896	0.00711201597005129	0.00581331877037883	-0.00132951640989631	-0.00814767740666866
1357	0.363635241985321	0.311687350273132	21.0976657867432	0.00808603875339031	0.00126787810586393	0.0132808275520802	-0.000355493422830477
1358	-0.285713404417038	0.636361658573151	21.2275352478027	0.0145795252174139	0.000293855206109583	0.0106834331527352	0.00451462110504508
1359	2.31168103218079	-1.3116842508316	21.3574066162109	0.020423661917448	-0.00360223650932312	0.00613799272105098	-0.000680167751852423
1360	2.31168103218079	-0.337661296129227	21.6171455383301	-0.00912170019000769	-3.08191010844894e-05	-0.00619963090866804	-0.00619963090866804
1361	-0.935062050819397	0.961035966873169	21.4872760772705	0.00451462110504508	0.00548864435404539	-0.0100957229733467	-0.00132951640989631
1362	-1.58441066741943	0.311687350273132	21.2924709320068	-0.0026282137259841	-0.00814767740666866	-0.00977104809135199	0.0022419011220336
1363	1.01298391819	0.311687350273132	21.2924709320068	0.00743668992072344	0.00776136433705688	-0.00782300252467394	0.00516396993771195
1364	-0.935062050819397	0.961035966873169	21.2275352478027	-0.000355493422830477	0.00678734155371785	0.00191722682211548	0.00159255252219737
1365	1.66233253479004	-0.662335574626923	21.2924709320068	0.00516396993771195	-0.00425158534198999	-0.0117190945893526	-0.000355493422830477
1366	-0.285713404417038	-0.0129869729280472	21.1626014709473	-0.00555028254166245	-0.00295288790948689	-0.0120437685400248	-0.00457625929266214
1367	1.01298391819	-0.0129869729280472	21.2924709320068	0.00418994715437293	0.000293855206109583	-0.028926832601428	-0.00165419070981443
1368	0.363635241985321	-0.0129869729280472	21.3574066162109	-0.00782300252467394	-0.00912170019000769	-0.023407369852066	-0.00555028254166245
1369	-0.935062050819397	0.311687350273132	21.6820793151855	-0.00555028254166245	0.00743668992072344	-0.00782300252467394	0.00483929552137852
1370	-1.58441066741943	0.311687350273132	21.2275352478027	-0.00392691092565656	0.00418994715437293	-0.00392691092565656	0.00321592413820326
1371	-0.935062050819397	-0.0129869729280472	21.2924709320068	-0.000355493422830477	0.00873538758605719	-0.0126931173726916	-0.00814767740666866
1372	-0.285713404417038	0.311687350273132	21.4872760772705	-0.0136671401560307	0.00159255252219737	-3.08191010844894e-05	0.00256657530553639
1373	0.363635241985321	0.961035966873169	21.0327320098877	0.0210730116814375	0.00646266713738441	-3.08191010844894e-05	-0.00327756232582033
1374	1.01298391819	-0.337661296129227	21.6820793151855	0.00418994715437293	0.00646266713738441	0.0022419011220336	-0.00295288790948689
1375	1.01298391819	-0.0129869729280472	21.7470149993896	-0.00165419070981443	0.000293855206109583	-0.00587495695799589	0.000618529506027699
1376	0.363635241985321	-0.662335574626923	21.3574066162109	-0.00360223650932312	0.000943203864153475	-0.0104203969240189	-0.00782300252467394
1377	-0.935062050819397	-0.0129869729280472	21.2924709320068	-0.0120437685400248	0.00776136433705688	-0.0292515084147453	-0.00295288790948689
1378	-0.935062050819397	0.636361658573151	21.4872760772705	0.00906006153672934	0.0022419011220336	-0.0240567177534103	-0.00457625929266214
1379	-2.23375940322876	0.636361658573151	21.2924709320068	-0.00684897974133492	0.00548864435404539	-0.0461345724761486	-0.00295288790948689
1380	1.01298391819	-0.662335574626923	21.552209854126	0.000943203864153475	-0.00165419070981443	-0.085420161485672	-0.00360223650932312
1381	1.01298391819	-0.0129869729280472	21.7470149993896	-0.00165419070981443	0.00451462110504508	-0.0763292834162712	-0.0136671401560307
1382	-0.285713404417038	0.961035966873169	21.1626014709473	0.00743668992072344	0.0126314787194133	-0.0302255302667618	-0.00749832857400179
1383	1.01298391819	0.311687350273132	21.3574066162109	0.0249691028147936	0.0022419011220336	0.0285405199974775	-0.00392691092565656
1384	2.31168103218079	-1.3116842508316	21.2275352478027	-0.000355493422830477	-0.00360223650932312	0.0976961478590965	-0.00782300252467394
1385	-0.935062050819397	0.636361658573151	21.4872760772705	0.00711201597005129	-0.00295288790948689	0.0470469556748867	-0.00392691092565656
1386	-0.285713404417038	-0.0129869729280472	21.552209854126	-0.00587495695799589	0.00516396993771195	0.000293855206109583	-0.00619963090866804
1387	0.363635241985321	-0.337661296129227	21.8768844604492	-0.00165419070981443	0.00970941036939621	-0.00814767740666866	-0.00652430532500148
1388	1.66233253479004	-0.987009942531586	21.8768844604492	0.0142548503354192	-0.000680167751852423	-0.0389917381107807	-0.0113944197073579
1389	2.31168103218079	-0.337661296129227	21.4223403930664	0.00451462110504508	-0.00490093370899558	-0.0363943427801132	0.00191722682211548
1390	1.01298391819	-0.662335574626923	21.1626014709473	0.000293855206109583	-0.00327756232582033	-0.0113944197073579	-0.00944637414067984
1391	0.363635241985321	0.311687350273132	21.1626014709473	-0.00132951640989631	0.00938473641872406	0.0353586822748184	-0.00749832857400179
1392	1.66233253479004	-0.987009942531586	21.2275352478027	0.0136055024340749	0.000618529506027699	0.0746442750096321	-0.00555028254166245
1393	1.66233253479004	-1.3116842508316	21.6171455383301	-0.00230353930965066	-0.00782300252467394	0.0519170723855495	0.00451462110504508
1394	1.01298391819	0.636361658573151	21.4223403930664	0.00256657530553639	-0.0130177913233638	0.0210730116814375	0.00289124972186983
1395	-2.23375940322876	0.961035966873169	21.6820793151855	-0.00977104809135199	-0.00717365415766835	-0.00782300252467394	0.000943203864153475
1396	1.66233253479004	-0.987009942531586	21.4872760772705	0.0168522447347641	-0.00522560812532902	-0.00912170019000769	-0.00912170019000769
1397	2.31168103218079	-0.662335574626923	21.4872760772705	-0.00295288790948689	0.0022419011220336	-0.0120437685400248	-0.00197886489331722
1398	1.01298391819	0.311687350273132	21.2924709320068	0.00938473641872406	-0.00230353930965066	-0.0123684434220195	-0.00360223650932312
1399	1.01298391819	-0.337661296129227	21.6171455383301	0.00678734155371785	-0.00749832857400179	-0.00749832857400179	0.00678734155371785
1400	1.01298391819	-0.337661296129227	21.6171455383301	0.000293855206109583	-0.00847235135734081	-0.00847235135734081	-0.00555028254166245
1401	2.31168103218079	-1.63635849952698	21.3574066162109	0.00613799272105098	-0.0104203969240189	-0.0143164889886975	-0.00360223650932312
1402	2.31168103218079	-0.662335574626923	21.552209854126	-0.00100484199356288	-0.000680167751852423	0.0158782228827477	-0.00684897974133492
1403	-0.935062050819397	-0.0129869729280472	21.552209854126	0.00906006153672934	-0.000355493422830477	0.00483929552137852	-0.00684897974133492
1404	-1.58441066741943	0.636361658573151	21.4223403930664	-0.00392691092565656	-0.00360223650932312	-0.00360223650932312	0.000293855206109583
1405	2.31168103218079	-0.662335574626923	21.6820793151855	0.0191249661147594	-0.000680167751852423	-0.0117190945893526	0.00191722682211548
1406	1.66233253479004	0.311687350273132	21.4223403930664	0.00191722682211548	0.00483929552137852	-0.0227580219507217	0.00126787810586393
1407	-0.935062050819397	0.961035966873169	21.0976657867432	-0.0143164889886975	0.00970941036939621	-0.0175632312893867	-0.00749832857400179
1408	0.363635241985321	-0.0129869729280472	20.9677963256836	0.0100340843200684	0.00386527273803949	-0.0217839982360601	-0.00490093370899558
1409	1.01298391819	-0.337661296129227	21.0976657867432	-0.00392691092565656	-0.00522560812532902	-0.0354203209280968	0.00970941036939621
1410	1.01298391819	0.311687350273132	21.3574066162109	0.0132808275520802	0.00678734155371785	-0.0425631552934647	-0.00165419070981443
1411	-0.285713404417038	0.636361658573151	21.4223403930664	-0.00749832857400179	0.00256657530553639	-0.032173577696085	-0.00619963090866804
1412	-0.935062050819397	-0.337661296129227	21.9418201446533	-0.00652430532500148	0.00256657530553639	-0.00165419070981443	0.00970941036939621
1413	0.363635241985321	0.636361658573151	21.6171455383301	0.00256657530553639	0.00516396993771195	0.0207483377307653	-0.00165419070981443
1414	-0.285713404417038	0.311687350273132	21.1626014709473	0.00938473641872406	0.00646266713738441	0.0486703291535378	0.00711201597005129
1415	2.31168103218079	-0.337661296129227	21.4223403930664	0.0152288740500808	0.00841071270406246	0.0567871853709221	0.0123068047687411
1416	1.66233253479004	-0.337661296129227	21.552209854126	0.00711201597005129	0.00776136433705688	0.0171769186854362	-0.00230353930965066
1417	1.01298391819	-1.63635849952698	21.6820793151855	0.00711201597005129	-0.00522560812532902	0.00483929552137852	-0.000355493422830477
1418	1.66233253479004	-0.987009942531586	21.8119506835938	0.00516396993771195	-0.00425158534198999	0.00873538758605719	0.00321592413820326
1419	-0.285713404417038	0.961035966873169	21.6820793151855	-0.000680167751852423	0.00126787810586393	0.0272418223321438	0.00516396993771195
1420	-0.935062050819397	-0.0129869729280472	21.552209854126	0.000293855206109583	0.00841071270406246	0.0188002903014421	0.00354059832170606
1421	2.31168103218079	-0.987009942531586	21.2924709320068	-0.00555028254166245	0.00289124972186983	-0.0243813935667276	0.00321592413820326
1422	1.01298391819	0.311687350273132	21.2924709320068	0.00516396993771195	0.00678734155371785	-0.0519787110388279	0.00711201597005129
1423	0.363635241985321	0.961035966873169	21.3574066162109	0.00581331877037883	0.000943203864153475	-0.0688617751002312	-0.00327756232582033
1424	2.31168103218079	-0.337661296129227	21.6171455383301	0.00808603875339031	0.000943203864153475	-0.0623682886362076	0.00354059832170606
1425	0.363635241985321	-0.337661296129227	21.7470149993896	-0.0107450718060136	-0.00132951640989631	-0.0441865250468254	0.00321592413820326
1426	1.01298391819	-1.3116842508316	21.6171455383301	0.0022419011220336	-0.000680167751852423	-0.0208099745213985	0.00354059832170606
1427	1.66233253479004	-0.337661296129227	21.4223403930664	-0.0165892094373703	0.00776136433705688	0.0269171483814716	-0.00360223650932312
1428	-0.935062050819397	-0.337661296129227	21.6171455383301	-0.00782300252467394	0.00711201597005129	0.0899039655923843	0.00418994715437293
1429	1.66233253479004	-0.662335574626923	21.6171455383301	-0.00327756232582033	0.00354059832170606	0.0856831967830658	0.00938473641872406
1430	2.31168103218079	-0.0129869729280472	21.6820793151855	0.0210730116814375	-0.00327756232582033	0.0421768426895142	0.00418994715437293
1431	1.01298391819	-0.0129869729280472	21.6820793151855	-0.00912170019000769	0.00159255252219737	0.0223717093467712	0.0022419011220336
1432	0.363635241985321	-0.0129869729280472	21.4223403930664	0.00548864435404539	0.00483929552137852	0.0178262684494257	-0.00425158534198999
1433	1.01298391819	-0.987009942531586	21.4223403930664	-0.00652430532500148	-0.00717365415766835	0.00483929552137852	0.00289124972186983
1434	2.96102976799011	-0.337661296129227	21.0976657867432	-0.00587495695799589	-0.0143164889886975	-0.00522560812532902	0.00256657530553639
1435	-0.285713404417038	0.961035966873169	20.9677963256836	-0.00165419070981443	-0.00295288790948689	0.0022419011220336	0.00873538758605719
1436	-1.58441066741943	0.311687350273132	21.2924709320068	-0.00457625929266214	-0.00717365415766835	-0.00717365415766835	0.000293855206109583
1437	-0.285713404417038	-0.0129869729280472	21.8119506835938	-0.0126931173726916	-0.00457625929266214	-0.00652430532500148	-0.00100484199356288
1438	0.363635241985321	0.636361658573151	21.552209854126	0.00711201597005129	0.00191722682211548	-0.00327756232582033	0.00191722682211548
1439	0.363635241985321	0.636361658573151	21.0976657867432	-3.08191010844894e-05	-0.00587495695799589	-0.0110697457566857	-0.000680167751852423
1440	2.31168103218079	-0.0129869729280472	21.4223403930664	-0.00100484199356288	-0.00327756232582033	-0.0247060675173998	0.00354059832170606
1441	-0.285713404417038	-0.0129869729280472	21.2924709320068	-0.00490093370899558	-0.0026282137259841	-0.0425631552934647	-0.0026282137259841
1442	2.96102976799011	-2.2857072353363	21.6171455383301	-0.0169138833880424	-0.00555028254166245	-0.050680011510849	0.00159255252219737
1443	1.66233253479004	-0.662335574626923	21.8119506835938	0.0239950809627771	-0.000355493422830477	-0.0341216214001179	0.00321592413820326
1444	-0.935062050819397	0.636361658573151	21.7470149993896	0.00483929552137852	-0.000355493422830477	-0.0208099745213985	0.00613799272105098
1445	-0.285713404417038	-0.662335574626923	21.552209854126	-0.00132951640989631	0.00354059832170606	0.0142548503354192	0.00126787810586393
1446	-0.285713404417038	0.961035966873169	21.0976657867432	-0.00717365415766835	0.000618529506027699	0.0100340843200684	-0.00749832857400179
1447	-0.285713404417038	0.636361658573151	21.2275352478027	0.0113327819854021	0.0106834331527352	0.0262678004801273	-0.00295288790948689
1448	1.66233253479004	-0.0129869729280472	21.2924709320068	0.00646266713738441	0.00191722682211548	0.00516396993771195	0.00256657530553639
1449	1.66233253479004	-0.662335574626923	21.7470149993896	0.00418994715437293	-0.00360223650932312	-0.0195112787187099	0.00743668992072344
1450	1.66233253479004	-1.63635849952698	21.8768844604492	0.00938473641872406	-0.0117190945893526	-0.0549007803201675	0.00354059832170606
1451	0.363635241985321	-0.0129869729280472	21.4223403930664	0.0142548503354192	-0.00392691092565656	-0.0860695168375969	-0.00230353930965066
1452	-1.58441066741943	0.311687350273132	21.2924709320068	-0.00522560812532902	0.00191722682211548	-0.0815240740776062	0.000293855206109583
1453	1.01298391819	-0.337661296129227	21.2924709320068	0.00451462110504508	-0.00230353930965066	-0.0581475235521793	-0.00230353930965066
1454	1.01298391819	-0.0129869729280472	21.2275352478027	0.00743668992072344	0.000943203864153475	-0.0445111989974976	0.00906006153672934
1455	1.66233253479004	-0.987009942531586	21.3574066162109	-0.00425158534198999	-0.00555028254166245	0.00159255252219737	0.00516396993771195
1456	2.31168103218079	-0.662335574626923	21.6820793151855	0.00711201597005129	0.0022419011220336	0.0610079504549503	0.00126787810586393
1457	1.01298391819	-0.337661296129227	21.9418201446533	0.00906006153672934	0.00678734155371785	0.115553237497807	0.00126787810586393
1458	2.31168103218079	-0.987009942531586	21.2275352478027	-0.00100484199356288	-0.00652430532500148	0.0954234302043915	-0.00100484199356288
1459	1.01298391819	-0.337661296129227	21.2924709320068	0.0113327819854021	-0.0331475995481014	0.0830858051776886	0.00711201597005129
1460	1.66233253479004	-0.0129869729280472	21.4872760772705	0.000943203864153475	-0.00522560812532902	0.0541897900402546	0.00256657530553639
1461	0.363635241985321	-0.987009942531586	21.6171455383301	0.00451462110504508	0.00516396993771195	0.0428261905908585	-0.00197886489331722
1462	-0.935062050819397	0.961035966873169	21.552209854126	0.00159255252219737	-0.00132951640989631	0.036657378077507	-0.00360223650932312
1463	1.01298391819	-0.662335574626923	21.8119506835938	-0.00879702530801296	-0.0026282137259841	0.0207483377307653	0.00289124972186983
1464	1.66233253479004	-0.0129869729280472	21.1626014709473	0.0168522447347641	-0.000680167751852423	0.0022419011220336	-0.000680167751852423
1465	0.363635241985321	0.961035966873169	21.2275352478027	0.00289124972186983	-0.00295288790948689	0.000293855206109583	0.0022419011220336
1466	1.66233253479004	0.636361658573151	21.3574066162109	-0.00652430532500148	0.0022419011220336	-0.0146411629393697	-0.00652430532500148
1467	0.363635241985321	-0.337661296129227	21.4223403930664	0.01100810803473	-0.00295288790948689	-0.0130177913233638	-0.00879702530801296
1468	0.363635241985321	0.636361658573151	21.4223403930664	0.00451462110504508	0.00483929552137852	-0.0286021586507559	0.00613799272105098
1469	1.01298391819	-0.337661296129227	21.4872760772705	0.00970941036939621	0.000293855206109583	-0.0539267547428608	0.00516396993771195
1470	-2.23375940322876	0.636361658573151	21.6820793151855	-0.00425158534198999	0.0022419011220336	-0.055874802172184	0.0022419011220336
1471	0.363635241985321	0.311687350273132	21.2924709320068	0.00451462110504508	-0.000355493422830477	-0.0497059896588326	-0.00490093370899558
1472	1.01298391819	0.636361658573151	20.9677963256836	-0.00100484199356288	0.00613799272105098	-0.0126931173726916	-0.00392691092565656
1473	2.31168103218079	-0.0129869729280472	21.1626014709473	-0.00684897974133492	-0.00944637414067984	0.00970941036939621	0.00418994715437293
1474	0.363635241985321	0.311687350273132	21.2275352478027	-0.00392691092565656	-0.00197886489331722	0.0483456552028656	-0.00100484199356288
1475	0.363635241985321	-1.3116842508316	21.4223403930664	0.00873538758605719	-0.00522560812532902	0.0950987562537193	0.000618529506027699
1476	1.66233253479004	-1.3116842508316	21.6171455383301	0.0113327819854021	-0.00587495695799589	0.0502936989068985	-0.00295288790948689
1477	1.66233253479004	-0.337661296129227	21.1626014709473	0.00386527273803949	0.000943203864153475	0.0616573020815849	-0.00555028254166245
1478	-1.58441066741943	-0.0129869729280472	21.3574066162109	-0.00717365415766835	-0.0104203969240189	0.00418994715437293	-0.000680167751852423
1479	1.66233253479004	-0.337661296129227	21.1626014709473	0.00938473641872406	0.00256657530553639	0.00483929552137852	-0.00295288790948689
1480	2.96102976799011	-0.337661296129227	21.2275352478027	0.00418994715437293	-0.00555028254166245	-0.00392691092565656	0.00386527273803949
1481	-0.285713404417038	1.28571033477783	21.0327320098877	0.0100340843200684	0.000293855206109583	-0.0152905117720366	-0.00555028254166245
1482	0.363635241985321	-0.337661296129227	22.1366233825684	-0.00100484199356288	0.00191722682211548	-0.0318489037454128	-0.00360223650932312
1483	1.01298391819	-0.662335574626923	21.4872760772705	0.00873538758605719	-0.00100484199356288	-0.0386670641601086	-0.00555028254166245
1484	0.363635241985321	-0.0129869729280472	21.0976657867432	0.00483929552137852	-0.00100484199356288	-0.0467839203774929	0.00256657530553639
1485	1.01298391819	0.961035966873169	21.0327320098877	0.00191722682211548	0.00743668992072344	-0.0610695891082287	-0.00619963090866804
1486	-0.285713404417038	-0.337661296129227	21.552209854126	0.000618529506027699	0.00970941036939621	-0.0467839203774929	-0.00327756232582033
1487	-0.285713404417038	-0.662335574626923	21.7470149993896	-0.0107450718060136	0.00776136433705688	-0.0188619289547205	-0.00879702530801296
1488	2.31168103218079	-0.662335574626923	21.8119506835938	0.0142548503354192	0.0158782228827477	0.0217223595827818	-0.00912170019000769
1489	1.66233253479004	-0.0129869729280472	21.2275352478027	0.0136055024340749	0.00906006153672934	0.0606832765042782	-0.00100484199356288
1490	1.01298391819	-0.662335574626923	21.3574066162109	0.00289124972186983	0.00743668992072344	0.0681507885456085	0.000618529506027699
1491	-0.285713404417038	0.311687350273132	21.2924709320068	0.00256657530553639	-0.000680167751852423	0.0265924744307995	-0.00230353930965066
1492	1.01298391819	-1.96103286743164	21.552209854126	0.00321592413820326	-0.00977104809135199	0.00191722682211548	-0.00360223650932312
1493	0.363635241985321	0.636361658573151	21.4223403930664	-0.00652430532500148	0.00289124972186983	-3.08191010844894e-05	-0.000680167751852423
1494	-0.285713404417038	-0.337661296129227	21.7470149993896	-0.00879702530801296	0.00256657530553639	0.00646266713738441	0.000943203864153475
1495	-0.935062050819397	0.636361658573151	21.4872760772705	0.00418994715437293	0.00451462110504508	-0.00977104809135199	0.00841071270406246
1496	1.01298391819	0.636361658573151	21.2924709320068	-0.0133424662053585	0.00678734155371785	-0.0107450718060136	-0.00295288790948689
1497	0.363635241985321	0.636361658573151	21.0327320098877	-0.00749832857400179	0.00548864435404539	-0.0139918150380254	-0.000355493422830477
1498	0.363635241985321	0.636361658573151	21.3574066162109	0.0106834331527352	0.00906006153672934	-0.0113944197073579	0.00289124972186983
1499	1.66233253479004	0.636361658573151	21.3574066162109	0.000293855206109583	-0.00749832857400179	-0.00912170019000769	0.00483929552137852
1500	1.01298391819	-0.987009942531586	21.1626014709473	0.00386527273803949	-0.00165419070981443	-0.0117190945893526	-3.08191010844894e-05
1501	2.31168103218079	-0.987009942531586	21.8119506835938	-0.0139918150380254	0.00711201597005129	-0.0195112787187099	-0.0110697457566857
1502	-0.285713404417038	0.636361658573151	21.4223403930664	-0.0113944197073579	0.00678734155371785	-0.0159398596733809	-0.00522560812532902
1503	0.363635241985321	-0.0129869729280472	21.552209854126	-0.00814767740666866	0.01100810803473	-0.00847235135734081	-0.000680167751852423
1504	1.66233253479004	0.311687350273132	21.4872760772705	-0.00684897974133492	-3.08191010844894e-05	-0.0360696688294411	0.000618529506027699
1505	1.01298391819	-0.0129869729280472	20.9677963256836	-0.00197886489331722	0.00938473641872406	-0.0561994761228561	-0.00684897974133492
1506	0.363635241985321	0.636361658573151	21.6171455383301	-0.0107450718060136	0.00970941036939621	-0.0594462193548679	-0.00490093370899558
1507	1.01298391819	0.311687350273132	21.1626014709473	0.00581331877037883	-0.00132951640989631	-0.0584721975028515	-0.00555028254166245
1508	-1.58441066741943	-0.662335574626923	21.2924709320068	-0.00522560812532902	-0.00814767740666866	-0.0461345724761486	-0.00230353930965066
1509	-0.285713404417038	0.636361658573151	21.0976657867432	-0.00197886489331722	0.00613799272105098	-0.021459324285388	0.00938473641872406
1510	0.363635241985321	-0.337661296129227	21.2275352478027	0.020423661917448	0.0155535480007529	0.0308132413774729	-0.00100484199356288
1511	0.363635241985321	-0.337661296129227	21.552209854126	-0.0227580219507217	0.0145795252174139	0.0720468759536743	0.00451462110504508
1512	0.363635241985321	0.961035966873169	21.552209854126	-0.0126931173726916	0.0022419011220336	0.0236704051494598	0.000943203864153475
1513	-0.285713404417038	0.311687350273132	21.2924709320068	0.0103587592020631	0.00191722682211548	-0.00555028254166245	-0.00295288790948689
1514	1.01298391819	0.636361658573151	21.552209854126	0.0022419011220336	0.00191722682211548	-0.00879702530801296	0.00613799272105098
1515	0.363635241985321	-0.0129869729280472	21.4223403930664	-0.0243813935667276	0.0126314787194133	-0.00977104809135199	0.00841071270406246
1516	0.363635241985321	-1.3116842508316	21.2275352478027	-0.0113944197073579	-0.00392691092565656	-0.0120437685400248	-0.00165419070981443
1517	1.66233253479004	-1.3116842508316	21.6820793151855	0.0207483377307653	-0.00490093370899558	-0.0104203969240189	0.000943203864153475
1518	1.66233253479004	-0.662335574626923	21.4223403930664	0.00873538758605719	0.0113327819854021	0.00646266713738441	-0.00490093370899558
1519	-2.23375940322876	-0.337661296129227	21.7470149993896	0.00581331877037883	0.00159255252219737	0.0249691028147936	0.00808603875339031
1520	-0.285713404417038	-0.0129869729280472	21.4872760772705	-0.0107450718060136	0.00321592413820326	0.00516396993771195	-3.08191010844894e-05
1521	1.01298391819	-0.0129869729280472	21.0327320098877	0.00776136433705688	0.00841071270406246	0.00776136433705688	-0.0169138833880424
1522	2.31168103218079	-0.0129869729280472	21.0327320098877	0.00321592413820326	-0.00912170019000769	0.00256657530553639	-0.00457625929266214
1523	2.31168103218079	0.311687350273132	21.0327320098877	0.00808603875339031	0.00126787810586393	0.0405534692108631	-0.00295288790948689
1524	1.66233253479004	-0.987009942531586	21.552209854126	0.000293855206109583	-0.00782300252467394	0.025618452578783	-0.00360223650932312
1525	0.363635241985321	-0.662335574626923	21.4223403930664	0.000293855206109583	-0.00619963090866804	-0.00879702530801296	-0.00165419070981443
1526	-0.285713404417038	0.311687350273132	21.7470149993896	0.0116574559360743	0.00970941036939621	-0.00327756232582033	-0.00684897974133492
1527	-0.285713404417038	-0.662335574626923	21.8119506835938	-0.00490093370899558	-0.00132951640989631	-0.0152905117720366	-0.00652430532500148
1528	1.66233253479004	-0.337661296129227	21.2924709320068	0.0149041991680861	0.00548864435404539	-0.0198359526693821	0.00354059832170606
1529	1.66233253479004	-0.0129869729280472	21.0976657867432	0.00646266713738441	-0.00295288790948689	-0.00392691092565656	-0.00295288790948689
1530	1.66233253479004	-0.0129869729280472	21.1626014709473	-0.0126931173726916	0.00321592413820326	-0.00230353930965066	-0.00360223650932312
1531	1.01298391819	0.636361658573151	21.4872760772705	0.0197743140161037	0.0103587592020631	0.0106834331527352	0.0022419011220336
1532	1.66233253479004	-0.662335574626923	21.552209854126	-0.00587495695799589	0.00483929552137852	0.00483929552137852	-0.00717365415766835
1533	2.96102976799011	-1.63635849952698	21.8119506835938	-0.00814767740666866	-0.00555028254166245	-0.00847235135734081	0.00646266713738441
1534	1.01298391819	0.636361658573151	21.4872760772705	0.00711201597005129	0.00289124972186983	-0.0149658378213644	-0.00132951640989631
1535	-1.58441066741943	0.961035966873169	21.2275352478027	-0.00457625929266214	0.000618529506027699	-0.0224333461374044	0.00256657530553639
1536	-0.285713404417038	-0.662335574626923	21.552209854126	-0.00327756232582033	0.00906006153672934	-0.0120437685400248	0.00354059832170606
1537	0.363635241985321	-0.337661296129227	21.6171455383301	0.00808603875339031	0.00516396993771195	-0.0250307414680719	-0.00684897974133492
1538	-0.935062050819397	-0.337661296129227	21.552209854126	0.00289124972186983	0.00451462110504508	-0.0156151866540313	0.00483929552137852
1539	1.66233253479004	0.636361658573151	21.552209854126	-0.00230353930965066	-0.00490093370899558	-0.0399657599627972	0.000943203864153475
1540	1.01298391819	0.311687350273132	21.552209854126	0.0106834331527352	0.000943203864153475	-0.0347709693014622	-0.00327756232582033
1541	1.66233253479004	-1.3116842508316	21.4872760772705	-0.00490093370899558	-0.00132951640989631	-0.0156151866540313	-0.00457625929266214
1542	2.31168103218079	-0.987009942531586	21.3574066162109	0.0103587592020631	-0.00165419070981443	0.025618452578783	-0.00165419070981443
1543	1.01298391819	-0.0129869729280472	21.3574066162109	0.0100340843200684	0.00906006153672934	0.0590599067509174	0.00483929552137852
1544	-2.88310790061951	0.961035966873169	21.4872760772705	0.000293855206109583	-0.00425158534198999	0.0298392176628113	0.000618529506027699
1545	1.66233253479004	-0.662335574626923	21.8119506835938	0.00256657530553639	0.00321592413820326	0.0337353087961674	-0.00652430532500148
1546	1.66233253479004	-0.662335574626923	21.6820793151855	0.00548864435404539	0.00906006153672934	0.0165275707840919	-0.00490093370899558
1547	1.66233253479004	0.311687350273132	20.9677963256836	0.000943203864153475	0.00321592413820326	0.000293855206109583	-0.00944637414067984
1548	-0.285713404417038	0.961035966873169	21.3574066162109	0.0100340843200684	0.00678734155371785	0.00646266713738441	-0.00230353930965066
1549	0.363635241985321	-0.0129869729280472	21.4872760772705	0.0116574559360743	-0.00457625929266214	-0.00749832857400179	0.000618529506027699
1550	2.31168103218079	-1.63635849952698	21.2275352478027	0.000618529506027699	-0.00197886489331722	-0.00360223650932312	0.00613799272105098
1551	1.66233253479004	0.311687350273132	21.6820793151855	-0.00230353930965066	0.00938473641872406	0.0249691028147936	-0.00197886489331722
1552	-1.58441066741943	0.961035966873169	21.4223403930664	0.000293855206109583	0.00483929552137852	0.0360080301761627	-0.00392691092565656
1553	-0.935062050819397	0.636361658573151	21.0976657867432	0.000293855206109583	0.000943203864153475	0.00938473641872406	-0.00100484199356288
1554	1.66233253479004	-0.662335574626923	21.4872760772705	-3.08191010844894e-05	-0.00684897974133492	-0.0165892094373703	0.00191722682211548
1555	2.96102976799011	-0.337661296129227	21.0327320098877	0.01100810803473	-0.00847235135734081	-0.0376930385828018	0.00321592413820326
1556	1.66233253479004	0.636361658573151	20.9677963256836	-0.00490093370899558	0.000618529506027699	-0.02697878703475	-0.00879702530801296
1557	0.363635241985321	-0.0129869729280472	21.6171455383301	0.00354059832170606	-0.000355493422830477	-0.0243813935667276	-0.00425158534198999
1558	1.01298391819	-0.987009942531586	21.6171455383301	0.00516396993771195	-0.00230353930965066	-0.00327756232582033	-0.00197886489331722
1559	2.31168103218079	-0.0129869729280472	21.6171455383301	0.00678734155371785	-0.00425158534198999	0.0356833562254906	0.000618529506027699
1560	1.66233253479004	-0.662335574626923	21.552209854126	0.00289124972186983	0.00126787810586393	0.0103587592020631	0.00613799272105098
1561	-2.23375940322876	0.311687350273132	21.2275352478027	-0.0253554154187441	-3.08191010844894e-05	-3.08191010844894e-05	-0.00522560812532902
1562	-0.285713404417038	0.311687350273132	21.1626014709473	-0.00295288790948689	0.0022419011220336	-0.0253554154187441	-0.00684897974133492
1563	-0.285713404417038	0.636361658573151	21.2275352478027	0.00938473641872406	0.00581331877037883	-0.0279528107494116	-0.00132951640989631
1564	1.66233253479004	-0.0129869729280472	21.2924709320068	-0.0104203969240189	0.000293855206109583	-0.0279528107494116	-0.00457625929266214
1565	0.363635241985321	0.636361658573151	21.4223403930664	-0.00327756232582033	0.000293855206109583	-0.0175632312893867	0.00126787810586393
1566	1.01298391819	-0.0129869729280472	21.0976657867432	-0.00717365415766835	0.00354059832170606	0.00581331877037883	-0.0107450718060136
1567	0.363635241985321	-0.662335574626923	21.552209854126	-0.00652430532500148	0.00159255252219737	0.0243197549134493	-0.00587495695799589
1568	0.363635241985321	-0.662335574626923	21.7470149993896	-0.00555028254166245	0.0100340843200684	0.025618452578783	0.00321592413820326
1569	-0.935062050819397	-0.662335574626923	21.552209854126	-0.00684897974133492	-0.0100957229733467	0.0126314787194133	0.000293855206109583
1570	-0.935062050819397	-0.0129869729280472	21.4223403930664	0.00191722682211548	0.011982130818069	0.00516396993771195	0.00126787810586393
1571	0.363635241985321	0.961035966873169	21.3574066162109	-0.0123684434220195	0.00451462110504508	0.0022419011220336	-0.00360223650932312
1572	2.31168103218079	-0.0129869729280472	21.0327320098877	-0.00652430532500148	0.00548864435404539	-0.0152905117720366	-0.00165419070981443
1573	1.66233253479004	-0.662335574626923	21.4872760772705	-0.00165419070981443	0.00354059832170606	0.00581331877037883	0.00418994715437293
1574	0.363635241985321	-0.0129869729280472	21.2275352478027	0.00516396993771195	0.00938473641872406	0.00191722682211548	0.00418994715437293
1575	-0.285713404417038	-0.337661296129227	21.552209854126	0.00938473641872406	-0.000680167751852423	0.0191249661147594	0.00451462110504508
1576	1.01298391819	-0.662335574626923	21.8119506835938	-0.00912170019000769	0.00906006153672934	0.0149041991680861	-0.00165419070981443
1577	0.363635241985321	-0.662335574626923	21.9418201446533	0.00289124972186983	0.00451462110504508	0.00321592413820326	0.000618529506027699
1578	-0.285713404417038	-0.337661296129227	21.7470149993896	-0.021459324285388	0.0106834331527352	-0.0286021586507559	-3.08191010844894e-05
1579	1.01298391819	0.311687350273132	21.1626014709473	0.0106834331527352	-0.00457625929266214	-0.0441865250468254	0.00191722682211548
1580	-0.935062050819397	0.636361658573151	20.7729911804199	-0.0104203969240189	0.000943203864153475	-0.0581475235521793	-0.00360223650932312
1581	1.66233253479004	-0.662335574626923	21.1626014709473	0.000618529506027699	0.00418994715437293	-0.0747059136629105	-0.000355493422830477
1582	2.31168103218079	-0.337661296129227	21.4872760772705	0.0236704051494598	0.0106834331527352	-0.0786020010709763	-0.000680167751852423
1583	-0.285713404417038	-1.63635849952698	21.8119506835938	0.00678734155371785	-0.00490093370899558	-0.0328229255974293	-0.000355493422830477
1584	-0.285713404417038	-0.337661296129227	21.3574066162109	0.00289124972186983	0.00159255252219737	0.0145795252174139	0.00289124972186983
1585	-0.285713404417038	-0.662335574626923	21.4223403930664	0.00418994715437293	0.000943203864153475	0.0233457311987877	-0.00360223650932312
1586	-0.935062050819397	0.311687350273132	21.1626014709473	-0.0113944197073579	0.00938473641872406	0.0473716296255589	-0.00132951640989631
1587	0.363635241985321	0.636361658573151	21.3574066162109	-0.00100484199356288	0.00808603875339031	0.0649040415883064	-0.00555028254166245
1588	1.66233253479004	0.311687350273132	21.2275352478027	0.00321592413820326	0.00418994715437293	0.0941247344017029	-0.00555028254166245
1589	1.01298391819	0.636361658573151	21.3574066162109	-0.0133424662053585	0.00159255252219737	0.0739949271082878	0.0022419011220336
1590	0.363635241985321	-0.0129869729280472	21.6171455383301	-0.00522560812532902	-0.00327756232582033	0.0379560738801956	-0.00100484199356288
1591	0.363635241985321	0.636361658573151	20.9677963256836	0.00743668992072344	-0.0026282137259841	0.00581331877037883	-3.08191010844894e-05
1592	1.01298391819	-1.63635849952698	21.4872760772705	-0.0026282137259841	-0.00490093370899558	-0.0191866029053926	-0.00944637414067984
1593	-0.285713404417038	-0.0129869729280472	21.3574066162109	0.00321592413820326	-0.00360223650932312	-0.0104203969240189	0.0022419011220336
1594	-1.58441066741943	1.28571033477783	21.3574066162109	-0.0169138833880424	-0.00717365415766835	-0.00327756232582033	0.0136055024340749
1595	0.363635241985321	-0.662335574626923	21.7470149993896	-0.000355493422830477	-0.00977104809135199	-0.00652430532500148	0.00516396993771195
1596	3.61037826538086	-0.662335574626923	22.0067539215088	-0.00490093370899558	-0.00132951640989631	-0.0133424662053585	0.00548864435404539
1597	0.363635241985321	-0.337661296129227	21.3574066162109	-0.0126931173726916	-0.0100957229733467	-0.00977104809135199	0.00256657530553639
1598	1.01298391819	-0.337661296129227	21.0976657867432	0.00938473641872406	0.00776136433705688	-0.0162645354866982	-0.000680167751852423
1599	-0.285713404417038	0.961035966873169	21.0327320098877	-0.0100957229733467	-0.00165419070981443	-0.00457625929266214	0.00711201597005129
1600	2.31168103218079	-1.96103286743164	21.4223403930664	0.00613799272105098	-0.0146411629393697	-0.00490093370899558	0.0113327819854021
1601	2.31168103218079	-1.3116842508316	21.4872760772705	-0.00230353930965066	-0.00392691092565656	-0.0110697457566857	-0.000355493422830477
1602	-0.285713404417038	0.311687350273132	21.6820793151855	0.00776136433705688	0.0022419011220336	-0.0188619289547205	-0.00327756232582033
1603	-2.88310790061951	0.311687350273132	21.8119506835938	0.00776136433705688	-0.00847235135734081	-0.0172385573387146	0.00516396993771195
1604	1.01298391819	-0.662335574626923	21.2924709320068	-0.00295288790948689	0.00256657530553639	-0.0282774847000837	0.00808603875339031
1605	0.363635241985321	0.311687350273132	20.9677963256836	0.00256657530553639	0.00386527273803949	-0.0350956469774246	0.00581331877037883
1606	2.96102976799011	-0.337661296129227	21.2924709320068	0.00159255252219737	-0.00165419070981443	-0.0438618510961533	-0.00230353930965066
1607	1.66233253479004	-0.0129869729280472	21.7470149993896	0.00159255252219737	-3.08191010844894e-05	-0.0208099745213985	0.00321592413820326
1608	1.66233253479004	-0.987009942531586	21.6171455383301	0.0106834331527352	0.00354059832170606	-0.00912170019000769	0.00613799272105098
1609	2.31168103218079	-1.63635849952698	21.8768844604492	-0.00555028254166245	-0.00327756232582033	0.01100810803473	0.00321592413820326
1610	1.01298391819	0.311687350273132	21.7470149993896	-0.00457625929266214	-0.00100484199356288	0.0165275707840919	0.0103587592020631
1611	-0.935062050819397	-0.662335574626923	21.6171455383301	-0.0185372550040483	0.00516396993771195	0.0525664202868938	0.000618529506027699
1612	-0.935062050819397	0.961035966873169	21.2924709320068	-0.0100957229733467	0.00321592413820326	0.012956153601408	0.000293855206109583
1613	1.66233253479004	0.311687350273132	21.6171455383301	-0.00327756232582033	-0.000355493422830477	0.00906006153672934	0.0022419011220336
1614	1.01298391819	0.311687350273132	21.1626014709473	0.00386527273803949	-0.00652430532500148	-0.00814767740666866	0.0132808275520802
1615	0.363635241985321	0.636361658573151	21.7470149993896	-0.00327756232582033	-0.00457625929266214	-0.0104203969240189	0.00354059832170606
1616	0.363635241985321	-0.662335574626923	21.6820793151855	-0.00392691092565656	-0.00360223650932312	-0.00717365415766835	0.00516396993771195
1617	1.66233253479004	-1.96103286743164	21.4223403930664	-0.00392691092565656	-0.00782300252467394	-0.0169138833880424	-0.000355493422830477
1618	0.363635241985321	0.961035966873169	21.552209854126	0.00386527273803949	-0.00360223650932312	-0.00782300252467394	-0.00100484199356288
1619	-1.58441066741943	0.311687350273132	21.3574066162109	0.00126787810586393	0.00678734155371785	0.00548864435404539	-0.00230353930965066
1620	-0.935062050819397	-0.662335574626923	21.552209854126	-0.00717365415766835	-0.0026282137259841	0.000618529506027699	0.00613799272105098
1621	1.66233253479004	-0.0129869729280472	21.7470149993896	-0.00295288790948689	0.00126787810586393	-0.00425158534198999	0.00354059832170606
1622	2.31168103218079	-0.0129869729280472	21.8119506835938	0.00256657530553639	-0.00295288790948689	-0.0188619289547205	0.000943203864153475
1623	2.96102976799011	-0.662335574626923	21.4223403930664	0.00776136433705688	0.00289124972186983	-0.0204853005707264	0.00321592413820326
1624	0.363635241985321	0.961035966873169	21.0976657867432	0.00126787810586393	0.000293855206109583	-0.0123684434220195	0.00548864435404539
1625	1.66233253479004	-1.63635849952698	21.2275352478027	0.00483929552137852	-0.00847235135734081	-0.0204853005707264	-0.00230353930965066
1626	1.66233253479004	0.636361658573151	21.1626014709473	0.0217223595827818	0.00451462110504508	-0.00652430532500148	-0.00457625929266214
1627	-0.935062050819397	0.636361658573151	21.2924709320068	0.0142548503354192	0.00548864435404539	-0.0107450718060136	0.00451462110504508
1628	-2.23375940322876	0.311687350273132	21.2924709320068	-0.0149658378213644	0.00516396993771195	-0.0217839982360601	0.00808603875339031
1629	-0.285713404417038	0.961035966873169	21.2924709320068	-3.08191010844894e-05	0.00548864435404539	-0.0152905117720366	0.0100340843200684
1630	1.66233253479004	0.311687350273132	20.9677963256836	-0.00230353930965066	-0.00132951640989631	-0.048407293856144	0.00678734155371785
1631	1.01298391819	-0.662335574626923	20.9677963256836	-0.00749832857400179	0.00808603875339031	-0.0474332682788372	-0.00327756232582033
1632	-0.285713404417038	0.636361658573151	21.0327320098877	-0.00652430532500148	0.00256657530553639	-0.0529527328908443	-0.00132951640989631
1633	0.363635241985321	-0.0129869729280472	21.2275352478027	0.00776136433705688	-0.00457625929266214	-0.0604202412068844	0.00321592413820326
1634	1.01298391819	-1.3116842508316	21.4872760772705	0.00418994715437293	-0.00197886489331722	0.00906006153672934	0.00841071270406246
1635	-0.935062050819397	0.961035966873169	21.8119506835938	0.000943203864153475	0.00516396993771195	0.0584105588495731	-0.000680167751852423
1636	-1.58441066741943	0.636361658573151	21.2275352478027	-0.00132951640989631	0.00743668992072344	0.00386527273803949	0.000618529506027699
1637	-2.23375940322876	0.961035966873169	21.2924709320068	-0.00100484199356288	0.00159255252219737	0.00938473641872406	0.0022419011220336
1638	-0.285713404417038	0.311687350273132	21.4872760772705	0.00386527273803949	0.0022419011220336	0.0239950809627771	0.00289124972186983
1639	0.363635241985321	0.311687350273132	21.1626014709473	-0.00879702530801296	0.00970941036939621	0.0522417463362217	-3.08191010844894e-05
1640	1.01298391819	-0.662335574626923	21.6171455383301	0.0116574559360743	-0.00522560812532902	0.040228795260191	0.00321592413820326
1641	1.66233253479004	-0.987009942531586	21.8768844604492	-0.0100957229733467	0.00646266713738441	-0.0224333461374044	-0.00522560812532902
1642	-0.285713404417038	-0.662335574626923	21.2275352478027	0.000943203864153475	-0.0113944197073579	-0.0409397818148136	-0.00392691092565656
1643	-0.285713404417038	0.636361658573151	21.2924709320068	0.00191722682211548	0.00418994715437293	-0.0363943427801132	-0.00555028254166245
1644	0.363635241985321	-0.987009942531586	21.6171455383301	0.00321592413820326	-0.00814767740666866	-0.0282774847000837	0.00256657530553639
1645	-2.23375940322876	0.961035966873169	21.3574066162109	-0.00749832857400179	-0.00814767740666866	-0.02697878703475	-0.00197886489331722
1646	1.01298391819	0.961035966873169	21.7470149993896	0.0194496400654316	0.00191722682211548	0.0155535480007529	0.00191722682211548
1647	1.01298391819	-0.0129869729280472	21.6171455383301	-0.00619963090866804	-0.000355493422830477	0.094449408352375	-0.00165419070981443
1648	0.363635241985321	-0.662335574626923	21.6820793151855	0.00516396993771195	-0.00392691092565656	0.0821117833256721	0.00321592413820326
1649	1.01298391819	-0.662335574626923	21.552209854126	-0.00165419070981443	-0.00360223650932312	0.0243197549134493	0.00970941036939621
1650	0.363635241985321	-0.337661296129227	21.0327320098877	-0.00879702530801296	-0.0169138833880424	-0.00100484199356288	-0.00165419070981443
1651	0.363635241985321	-0.0129869729280472	21.0976657867432	-0.00717365415766835	0.000943203864153475	-0.0334722734987736	0.00776136433705688
1652	2.31168103218079	-0.0129869729280472	21.3574066162109	-0.00230353930965066	0.00386527273803949	-0.02697878703475	-0.00100484199356288
1653	-1.58441066741943	-0.337661296129227	21.6171455383301	-0.00522560812532902	-0.00425158534198999	-0.0162645354866982	-0.00295288790948689
1654	-1.58441066741943	0.636361658573151	21.552209854126	0.000943203864153475	-0.00197886489331722	0.00451462110504508	0.00841071270406246
1655	1.01298391819	-0.0129869729280472	21.2275352478027	-0.00490093370899558	-0.00100484199356288	0.0324366129934788	0.00581331877037883
1656	2.96102976799011	-0.0129869729280472	20.9028625488281	-3.08191010844894e-05	0.00256657530553639	0.0347093306481838	0.000293855206109583
1657	2.31168103218079	-0.337661296129227	21.3574066162109	0.00743668992072344	-0.00327756232582033	0.0382807515561581	-0.00457625929266214
1658	2.31168103218079	-0.987009942531586	21.0976657867432	-0.00490093370899558	-0.00295288790948689	0.00906006153672934	-0.00295288790948689
1659	1.66233253479004	-1.3116842508316	21.4223403930664	-0.000355493422830477	-0.00295288790948689	-0.00717365415766835	0.0022419011220336
1660	1.01298391819	0.636361658573151	21.552209854126	-0.00457625929266214	0.00321592413820326	-0.0139918150380254	0.00581331877037883
1661	-0.285713404417038	0.311687350273132	21.6171455383301	-0.00847235135734081	0.00191722682211548	-0.0276281367987394	-0.00814767740666866
1662	0.363635241985321	-0.662335574626923	21.3574066162109	-0.0100957229733467	0.00126787810586393	-0.0279528107494116	-0.00327756232582033
1663	2.96102976799011	-0.662335574626923	21.7470149993896	0.00386527273803949	0.00321592413820326	-0.00717365415766835	-0.000680167751852423
1664	0.363635241985321	0.961035966873169	20.9677963256836	-0.00392691092565656	0.00386527273803949	0.0145795252174139	-0.00295288790948689
1665	0.363635241985321	-0.337661296129227	21.6171455383301	-0.00749832857400179	-0.00652430532500148	0.0324366129934788	0.00516396993771195
1666	1.66233253479004	-0.337661296129227	21.8119506835938	-0.00490093370899558	0.0100340843200684	0.0739949271082878	-0.00230353930965066
1667	1.01298391819	-0.987009942531586	21.7470149993896	-0.00522560812532902	-0.00360223650932312	0.0532157681882381	-0.0026282137259841
1668	1.66233253479004	0.636361658573151	21.4223403930664	0.00386527273803949	-0.000355493422830477	0.00191722682211548	-0.00327756232582033
1669	-0.935062050819397	-0.0129869729280472	21.1626014709473	-0.00977104809135199	-0.00425158534198999	0.0116574559360743	0.00970941036939621
1670	-0.285713404417038	-0.662335574626923	21.2275352478027	0.0197743140161037	0.00289124972186983	-0.00165419070981443	0.000293855206109583
1671	2.96102976799011	-0.662335574626923	21.4223403930664	0.00581331877037883	0.00418994715437293	-0.0282774847000837	-0.000680167751852423
1672	0.363635241985321	0.961035966873169	21.0327320098877	-0.00327756232582033	0.00321592413820326	-0.0497059896588326	-0.00100484199356288
1673	0.363635241985321	-0.0129869729280472	21.2275352478027	0.013930176384747	-0.00457625929266214	-0.0574981719255447	-0.00197886489331722
1674	1.01298391819	-0.337661296129227	21.4872760772705	-0.00457625929266214	-3.08191010844894e-05	-0.0467839203774929	0.00776136433705688
1675	1.01298391819	-1.3116842508316	21.552209854126	-0.00619963090866804	-0.0120437685400248	-0.0318489037454128	0.00321592413820326
1676	2.96102976799011	-0.987009942531586	21.2275352478027	-0.00457625929266214	0.00483929552137852	-0.0292515084147453	-0.00165419070981443
1677	-0.285713404417038	0.636361658573151	21.2924709320068	0.0171769186854362	0.000618529506027699	-0.00977104809135199	-0.00587495695799589
1678	-0.935062050819397	-0.337661296129227	21.552209854126	-0.00782300252467394	0.00191722682211548	-0.0113944197073579	0.00646266713738441
1679	2.31168103218079	-0.337661296129227	21.6171455383301	-0.00327756232582033	-0.000680167751852423	0.0175015944987535	0.00418994715437293
1680	1.01298391819	-0.0129869729280472	21.8119506835938	0.00418994715437293	-0.00132951640989631	0.0522417463362217	-0.000355493422830477
1681	-0.285713404417038	0.636361658573151	21.1626014709473	-0.00619963090866804	0.00516396993771195	0.0317872650921345	-0.00490093370899558
1682	0.363635241985321	0.961035966873169	21.0327320098877	0.00256657530553639	0.00159255252219737	-0.00425158534198999	0.00159255252219737
1683	1.66233253479004	-0.662335574626923	21.0327320098877	0.00386527273803949	-0.00717365415766835	-0.0195112787187099	-0.00490093370899558
1684	2.31168103218079	-0.987009942531586	21.6171455383301	0.000943203864153475	-0.00490093370899558	-0.0162645354866982	0.00191722682211548
1685	1.01298391819	-0.0129869729280472	21.3574066162109	0.0142548503354192	0.00613799272105098	-0.00522560812532902	-0.00814767740666866
1686	-2.88310790061951	0.961035966873169	21.552209854126	-0.00912170019000769	0.0142548503354192	0.0217223595827818	0.0022419011220336
1687	0.363635241985321	0.311687350273132	21.2275352478027	-0.00879702530801296	0.0162028968334198	0.0165275707840919	-0.00457625929266214
1688	-0.285713404417038	0.961035966873169	21.0976657867432	0.00841071270406246	0.00970941036939621	0.0162028968334198	-0.00197886489331722
1689	-0.285713404417038	0.636361658573151	20.9028625488281	0.0106834331527352	0.00711201597005129	-0.0026282137259841	0.00841071270406246
1690	0.363635241985321	0.311687350273132	21.1626014709473	0.00938473641872406	0.00418994715437293	-0.00490093370899558	0.00451462110504508
1691	2.31168103218079	-0.0129869729280472	21.1626014709473	0.00516396993771195	0.00873538758605719	-0.00587495695799589	-0.00360223650932312
1692	2.96102976799011	-2.2857072353363	21.8119506835938	0.011982130818069	0.000618529506027699	0.0149041991680861	-0.00132951640989631
1693	0.363635241985321	-0.0129869729280472	21.8119506835938	-0.00490093370899558	0.00418994715437293	0.00970941036939621	-3.08191010844894e-05
1694	-0.285713404417038	-0.662335574626923	21.0976657867432	-0.00652430532500148	0.00451462110504508	0.00354059832170606	0.0158782228827477
1695	-0.935062050819397	0.311687350273132	21.0327320098877	-0.00360223650932312	0.000618529506027699	-0.00197886489331722	0.00516396993771195
1696	0.363635241985321	0.961035966873169	21.0976657867432	0.00873538758605719	0.00159255252219737	-0.0182125810533762	-0.00425158534198999
1697	-0.935062050819397	-0.662335574626923	21.1626014709473	-0.0130177913233638	0.00191722682211548	-0.0100957229733467	-3.08191010844894e-05
1698	1.01298391819	0.636361658573151	21.6171455383301	0.0103587592020631	-0.00327756232582033	-0.0143164889886975	-0.00100484199356288
1699	0.363635241985321	1.28571033477783	21.4872760772705	0.0233457311987877	0.00451462110504508	-0.00230353930965066	0.00256657530553639
1700	0.363635241985321	-0.0129869729280472	21.6171455383301	-0.00847235135734081	-0.00522560812532902	-0.00652430532500148	-0.000355493422830477
1701	2.31168103218079	-0.662335574626923	21.2924709320068	0.0113327819854021	-0.00490093370899558	-0.0169138833880424	-0.00327756232582033
1702	0.363635241985321	-0.662335574626923	21.2275352478027	-0.00490093370899558	0.00321592413820326	-0.0247060675173998	-0.00132951640989631
1703	-0.935062050819397	0.311687350273132	21.0976657867432	-0.00749832857400179	0.00191722682211548	-0.0276281367987394	0.000618529506027699
1704	0.363635241985321	0.636361658573151	21.2275352478027	0.00483929552137852	-3.08191010844894e-05	-0.0120437685400248	-0.00100484199356288
1705	0.363635241985321	0.961035966873169	21.4872760772705	-0.000355493422830477	0.00581331877037883	-0.0247060675173998	-0.00782300252467394
1706	2.31168103218079	-0.662335574626923	21.6171455383301	0.00678734155371785	0.00386527273803949	-0.0331475995481014	-0.00587495695799589
1707	1.66233253479004	-0.337661296129227	21.6820793151855	0.00938473641872406	0.0022419011220336	-0.0149658378213644	-0.00847235135734081
1708	1.66233253479004	-1.63635849952698	21.4872760772705	0.00938473641872406	0.00159255252219737	0.01100810803473	-0.00847235135734081
1709	2.31168103218079	-1.96103286743164	21.3574066162109	0.0145795252174139	-0.00912170019000769	0.029189869761467	0.00613799272105098
1710	2.96102976799011	-0.337661296129227	21.2275352478027	-0.000355493422830477	-0.00230353930965066	0.01100810803473	-0.00327756232582033
1711	-0.935062050819397	-0.662335574626923	21.7470149993896	0.00581331877037883	0.00711201597005129	-0.0247060675173998	-0.00652430532500148
1712	-1.58441066741943	0.961035966873169	21.552209854126	-0.000680167751852423	-0.00100484199356288	-0.0256800893694162	-0.00847235135734081
1713	1.66233253479004	-0.662335574626923	21.8119506835938	0.00646266713738441	-0.00490093370899558	-0.0201606266200542	-0.00295288790948689
1714	1.01298391819	0.311687350273132	21.0976657867432	0.0132808275520802	-3.08191010844894e-05	-0.0217839982360601	0.00938473641872406
1715	2.31168103218079	-0.337661296129227	21.4872760772705	0.000943203864153475	-0.00555028254166245	-0.0221086721867323	-0.000355493422830477
1716	1.66233253479004	-0.337661296129227	21.552209854126	-0.0117190945893526	-0.00425158534198999	-0.0107450718060136	-0.00847235135734081
1717	2.31168103218079	-1.63635849952698	21.9418201446533	0.00516396993771195	-0.00360223650932312	0.0262678004801273	-0.000680167751852423
1718	1.66233253479004	-0.987009942531586	21.9418201446533	0.00743668992072344	-0.00717365415766835	0.0282158460468054	-0.000355493422830477
1719	2.31168103218079	-0.662335574626923	22.0067539215088	-0.00555028254166245	-0.000355493422830477	0.0106834331527352	0.00646266713738441
1720	-2.23375940322876	0.961035966873169	21.0327320098877	-0.0149658378213644	0.00191722682211548	-0.0182125810533762	-0.00295288790948689
1721	1.66233253479004	-0.337661296129227	21.2275352478027	-0.00879702530801296	-0.000355493422830477	-0.0393164120614529	-0.00425158534198999
1722	2.31168103218079	-0.662335574626923	21.0976657867432	-0.00977104809135199	0.00678734155371785	-0.0617189407348633	-0.00230353930965066
1723	1.01298391819	-0.337661296129227	21.0327320098877	0.00451462110504508	-0.00782300252467394	-0.0834721177816391	-0.00977104809135199
1724	1.01298391819	0.311687350273132	21.2924709320068	0.00516396993771195	-0.00230353930965066	-0.077952653169632	0.00516396993771195
1725	2.96102976799011	-0.987009942531586	21.6171455383301	-0.00490093370899558	-0.00295288790948689	-0.0604202412068844	-0.00619963090866804
1726	0.363635241985321	-0.337661296129227	21.2924709320068	-0.00327756232582033	-0.0100957229733467	-0.0299008563160896	-0.00457625929266214
1727	1.01298391819	0.961035966873169	20.9677963256836	0.00126787810586393	0.00386527273803949	0.00906006153672934	-0.00230353930965066
1728	-1.58441066741943	0.636361658573151	21.0327320098877	0.013930176384747	0.00483929552137852	0.0577612072229385	0.00191722682211548
1729	-1.58441066741943	0.311687350273132	21.0976657867432	-0.00814767740666866	0.00548864435404539	0.0980208218097687	0.00678734155371785
1730	0.363635241985321	0.961035966873169	21.1626014709473	-0.0159398596733809	-0.000680167751852423	0.0811377614736557	0.00970941036939621
1731	1.01298391819	-0.337661296129227	21.4223403930664	0.00126787810586393	-0.000355493422830477	0.0213976856321096	-0.00814767740666866
1732	1.66233253479004	-0.337661296129227	21.8119506835938	-0.00360223650932312	0.0136055024340749	0.0136055024340749	0.0022419011220336
1733	1.01298391819	0.636361658573151	21.2275352478027	0.020423661917448	-3.08191010844894e-05	-0.00165419070981443	-0.00555028254166245
1734	2.31168103218079	-0.987009942531586	21.4223403930664	0.00159255252219737	-0.00619963090866804	-0.00100484199356288	0.00191722682211548
1735	0.363635241985321	0.311687350273132	21.0976657867432	-0.0139918150380254	-0.00327756232582033	0.0145795252174139	0.00711201597005129
1736	-1.58441066741943	-0.0129869729280472	21.4223403930664	0.01847561635077	-0.00100484199356288	0.00970941036939621	0.000293855206109583
1737	-2.23375940322876	0.311687350273132	21.4872760772705	-0.0201606266200542	0.00126787810586393	-0.00555028254166245	-3.08191010844894e-05
1738	1.66233253479004	-0.0129869729280472	21.4223403930664	-0.00132951640989631	-0.00132951640989631	0.0165275707840919	-0.000680167751852423
1739	1.01298391819	1.28571033477783	20.9677963256836	0.0022419011220336	0.00516396993771195	0.0428261905908585	0.000293855206109583
1740	1.66233253479004	-0.337661296129227	21.1626014709473	-0.0156151866540313	0.00906006153672934	0.0314625911414623	0.00678734155371785
1741	1.01298391819	0.961035966873169	21.1626014709473	-0.00392691092565656	0.0100340843200684	0.00256657530553639	-0.00684897974133492
1742	-0.285713404417038	-0.0129869729280472	21.4223403930664	0.00581331877037883	-0.00197886489331722	0.0103587592020631	-0.00360223650932312
1743	0.363635241985321	-0.0129869729280472	21.552209854126	0.00126787810586393	0.00613799272105098	0.00386527273803949	-0.000680167751852423
1744	1.66233253479004	-0.662335574626923	21.8768844604492	0.00354059832170606	0.00873538758605719	0.0191249661147594	0.000618529506027699
1745	-2.23375940322876	0.961035966873169	21.4223403930664	-0.0156151866540313	0.00776136433705688	0.0155535480007529	0.00678734155371785
1746	-0.285713404417038	0.636361658573151	21.4872760772705	-0.00977104809135199	0.00613799272105098	0.00808603875339031	-0.00197886489331722
1747	1.66233253479004	-0.337661296129227	21.4223403930664	-0.00587495695799589	0.011982130818069	0.013930176384747	-0.0104203969240189
1748	2.31168103218079	-0.662335574626923	21.4223403930664	0.00970941036939621	0.012956153601408	0.0301638916134834	0.00581331877037883
1749	2.31168103218079	-0.662335574626923	21.552209854126	0.0249691028147936	0.00418994715437293	0.0252937767654657	0.000293855206109583
1750	1.01298391819	-0.337661296129227	21.3574066162109	0.00711201597005129	-0.00912170019000769	-0.0149658378213644	-0.00165419070981443
1751	-0.285713404417038	-0.987009942531586	21.4872760772705	0.000943203864153475	-0.00912170019000769	-0.0221086721867323	-0.00165419070981443
1752	0.363635241985321	-0.662335574626923	21.4223403930664	-0.00360223650932312	-0.00360223650932312	-0.0282774847000837	0.00321592413820326
1753	0.363635241985321	-0.662335574626923	21.1626014709473	-0.0130177913233638	-0.000680167751852423	-0.0292515084147453	0.000618529506027699
1754	-2.23375940322876	0.636361658573151	21.0327320098877	-0.00132951640989631	-0.00457625929266214	-0.0386670641601086	0.0113327819854021
1755	-0.285713404417038	0.961035966873169	21.6171455383301	0.00289124972186983	0.00776136433705688	-0.0188619289547205	-0.00100484199356288
1756	-0.285713404417038	-0.337661296129227	21.4872760772705	0.00386527273803949	0.00581331877037883	-0.0100957229733467	0.000293855206109583
1757	2.96102976799011	-0.662335574626923	21.4223403930664	-0.00392691092565656	0.00743668992072344	0.00159255252219737	-0.0110697457566857
1758	2.31168103218079	-0.0129869729280472	21.552209854126	-0.00490093370899558	0.00191722682211548	0.0022419011220336	0.0022419011220336
1759	-0.935062050819397	-0.662335574626923	21.3574066162109	0.000293855206109583	0.00548864435404539	0.0171769186854362	-0.00360223650932312
1760	1.01298391819	-0.337661296129227	21.2924709320068	-0.00230353930965066	-0.00814767740666866	0.0230210572481155	0.00646266713738441
1761	2.31168103218079	-0.0129869729280472	21.6171455383301	-0.000680167751852423	-0.000355493422830477	-0.00457625929266214	-0.00295288790948689
1762	-0.285713404417038	-0.662335574626923	21.6820793151855	-0.00912170019000769	0.00451462110504508	-0.0182125810533762	0.00256657530553639
1763	-0.285713404417038	-0.337661296129227	21.6820793151855	0.00256657530553639	-0.00100484199356288	-0.00879702530801296	-0.00522560812532902
1764	0.363635241985321	0.636361658573151	21.6171455383301	-0.00132951640989631	0.00191722682211548	-0.00197886489331722	0.00289124972186983
1765	1.01298391819	-0.987009942531586	21.2924709320068	-0.00717365415766835	-0.00165419070981443	0.00516396993771195	0.00711201597005129
1766	2.96102976799011	0.636361658573151	21.2275352478027	-0.00230353930965066	0.00613799272105098	0.00483929552137852	-0.00782300252467394
1767	1.66233253479004	-0.337661296129227	21.3574066162109	0.00646266713738441	0.00646266713738441	-0.00295288790948689	-0.00522560812532902
1768	1.66233253479004	-0.662335574626923	21.4223403930664	0.00483929552137852	-0.00490093370899558	0.0152288740500808	-0.00132951640989631
1769	1.01298391819	0.311687350273132	21.4223403930664	-0.00295288790948689	0.01100810803473	0.000943203864153475	0.00289124972186983
1770	1.01298391819	-0.987009942531586	21.7470149993896	-0.00165419070981443	-0.000355493422830477	0.000943203864153475	-0.000680167751852423
1771	0.363635241985321	-0.987009942531586	21.2924709320068	-0.0123684434220195	0.00808603875339031	-0.0273034609854221	-0.0026282137259841
1772	-0.285713404417038	0.311687350273132	21.2924709320068	0.00581331877037883	0.00386527273803949	-0.0717838406562805	-0.00749832857400179
1773	0.363635241985321	0.636361658573151	21.0976657867432	-0.00522560812532902	0.00289124972186983	-0.0711344927549362	-0.00619963090866804
1774	1.66233253479004	0.311687350273132	21.3574066162109	0.0226963832974434	0.00451462110504508	-0.0578228458762169	-0.00522560812532902
1775	2.31168103218079	-0.337661296129227	21.4872760772705	0.0213976856321096	0.00646266713738441	-0.0438618510961533	0.000943203864153475
1776	2.31168103218079	-0.662335574626923	21.2275352478027	-0.00100484199356288	-0.00327756232582033	-0.0282774847000837	-0.00522560812532902
1777	-0.285713404417038	0.311687350273132	21.6171455383301	-0.00100484199356288	-3.08191010844894e-05	0.00808603875339031	-0.000680167751852423
1778	0.363635241985321	0.636361658573151	21.0327320098877	0.000618529506027699	-0.000680167751852423	0.0782156884670258	-0.00165419070981443
1779	0.363635241985321	-0.987009942531586	21.1626014709473	0.00841071270406246	-0.00360223650932312	0.0356833562254906	0.00321592413820326
1780	1.66233253479004	-0.662335574626923	21.6171455383301	-0.00587495695799589	-0.00230353930965066	-0.00100484199356288	0.0022419011220336
1781	1.66233253479004	0.311687350273132	21.3574066162109	0.0142548503354192	0.00321592413820326	0.00548864435404539	-0.00782300252467394
1782	-0.285713404417038	0.311687350273132	21.0976657867432	-0.00555028254166245	0.000943203864153475	-0.00165419070981443	-0.00749832857400179
1783	1.01298391819	-0.0129869729280472	21.8768844604492	0.00256657530553639	0.00808603875339031	0.00678734155371785	0.000943203864153475
1784	2.31168103218079	-1.3116842508316	21.4223403930664	0.00906006153672934	-0.0110697457566857	-0.00717365415766835	0.000618529506027699
1785	1.66233253479004	-0.987009942531586	21.4872760772705	-0.00392691092565656	-0.00879702530801296	-0.00197886489331722	-0.00392691092565656
1786	0.363635241985321	0.961035966873169	21.0976657867432	0.00483929552137852	0.0022419011220336	-0.0126931173726916	-0.00392691092565656
1787	-1.58441066741943	0.311687350273132	21.1626014709473	0.00126787810586393	0.00321592413820326	-0.00749832857400179	-0.0104203969240189
1788	-0.935062050819397	-0.0129869729280472	21.3574066162109	-0.00165419070981443	-0.00100484199356288	0.00581331877037883	-0.00230353930965066
1789	0.363635241985321	0.961035966873169	21.6171455383301	0.00808603875339031	-0.00782300252467394	-0.00912170019000769	-0.00295288790948689
1790	-0.285713404417038	0.961035966873169	21.2275352478027	-0.00327756232582033	0.00354059832170606	-0.00847235135734081	-0.00619963090866804
1791	0.363635241985321	0.636361658573151	20.9028625488281	-0.0152905117720366	-0.00360223650932312	-0.048407293856144	-0.00392691092565656
1792	3.61037826538086	-0.662335574626923	21.2924709320068	0.00289124972186983	-0.00457625929266214	-0.0782773271203041	-0.00587495695799589
1793	0.363635241985321	-0.662335574626923	21.2924709320068	0.00483929552137852	-0.00197886489331722	-0.0766539573669434	-0.00457625929266214
1794	1.01298391819	-0.662335574626923	21.4872760772705	-0.0107450718060136	-0.00295288790948689	-0.0610695891082287	0.000618529506027699
1795	-2.23375940322876	0.311687350273132	21.1626014709473	-0.00425158534198999	-0.00522560812532902	-0.038017712533474	0.00159255252219737
1796	-1.58441066741943	0.961035966873169	21.4223403930664	-0.00425158534198999	0.00776136433705688	0.020423661917448	-0.00490093370899558
1797	-0.935062050819397	0.311687350273132	21.4223403930664	0.0162028968334198	0.011982130818069	0.0788650363683701	-0.0026282137259841
1798	0.363635241985321	0.636361658573151	20.7729911804199	0.00613799272105098	0.0100340843200684	0.066202737390995	-0.00944637414067984
1799	0.363635241985321	0.636361658573151	20.7729911804199	0.0535404421389103	0.00126787810586393	0.0213976856321096	0.00289124972186983
1800	2.96102976799011	-0.337661296129227	21.2275352478027	-0.0143164889886975	0.00354059832170606	0.0181509424000978	0.00256657530553639
1801	1.01298391819	-0.662335574626923	21.552209854126	-0.00912170019000769	-3.08191010844894e-05	0.0132808275520802	-0.000680167751852423
1802	-0.285713404417038	-0.662335574626923	21.8768844604492	0.0252937767654657	0.00970941036939621	0.0136055024340749	-0.00360223650932312
1803	0.363635241985321	0.311687350273132	21.6820793151855	0.00906006153672934	0.00548864435404539	0.0243197549134493	0.00483929552137852
1804	-2.23375940322876	-0.0129869729280472	21.0327320098877	-0.0136671401560307	0.00711201597005129	-0.00425158534198999	-0.00197886489331722
1805	0.363635241985321	0.311687350273132	21.0976657867432	-0.0162645354866982	-0.0026282137259841	-0.0191866029053926	0.00321592413820326
1806	2.31168103218079	-0.662335574626923	21.2924709320068	-0.00457625929266214	0.00776136433705688	-0.0120437685400248	-0.00717365415766835
1807	2.31168103218079	-0.987009942531586	21.2924709320068	0.00418994715437293	0.013930176384747	0.0126314787194133	-0.00327756232582033
1808	2.31168103218079	-0.987009942531586	21.6171455383301	-0.00814767740666866	0.00126787810586393	0.0126314787194133	-0.00100484199356288
1809	0.363635241985321	-0.662335574626923	21.8768844604492	0.011982130818069	-0.00392691092565656	0.0126314787194133	-0.00132951640989631
1810	2.31168103218079	-1.96103286743164	21.8768844604492	0.00386527273803949	-0.00782300252467394	0.0415274947881699	0.00418994715437293
1811	1.01298391819	-0.662335574626923	21.1626014709473	-0.00977104809135199	-0.00327756232582033	0.036657378077507	-0.00197886489331722
1812	-1.58441066741943	0.961035966873169	21.2275352478027	-0.000355493422830477	0.00191722682211548	0.0132808275520802	0.000293855206109583
1813	0.363635241985321	-0.0129869729280472	21.3574066162109	0.00386527273803949	0.00646266713738441	0.0106834331527352	0.00321592413820326
1814	1.66233253479004	0.636361658573151	21.0976657867432	0.0123068047687411	0.000943203864153475	0.0207483377307653	0.00386527273803949
1815	1.66233253479004	-0.337661296129227	21.552209854126	-0.0130177913233638	0.00289124972186983	0.0298392176628113	0.00256657530553639
1816	1.66233253479004	-0.337661296129227	21.8119506835938	0.0171769186854362	-0.000680167751852423	0.0103587592020631	0.00451462110504508
1817	1.66233253479004	-0.662335574626923	21.552209854126	0.00678734155371785	0.00289124972186983	0.00613799272105098	-0.00977104809135199
1818	1.01298391819	-1.63635849952698	21.6820793151855	-0.0110697457566857	0.00581331877037883	0.00289124972186983	0.00451462110504508
1819	2.31168103218079	-0.337661296129227	21.4872760772705	0.0152288740500808	-0.000680167751852423	-0.0113944197073579	0.00873538758605719
1820	-2.23375940322876	0.961035966873169	21.4223403930664	0.00548864435404539	-3.08191010844894e-05	-0.0305502042174339	-0.0026282137259841
1821	-1.58441066741943	-0.337661296129227	21.8119506835938	-0.00100484199356288	-0.00360223650932312	-0.0587968714535236	-0.000355493422830477
1822	1.66233253479004	-0.0129869729280472	21.4223403930664	0.00483929552137852	0.00516396993771195	-0.0678877532482147	-0.00490093370899558
1823	2.31168103218079	-0.337661296129227	21.3574066162109	0.000293855206109583	0.00581331877037883	-0.0721085146069527	-0.00197886489331722
1824	0.363635241985321	0.311687350273132	20.837926864624	-0.00230353930965066	-0.00392691092565656	-0.0467839203774929	0.00581331877037883
1825	1.66233253479004	-0.0129869729280472	21.2275352478027	0.00841071270406246	0.00451462110504508	-0.0182125810533762	-0.00652430532500148
1826	-0.285713404417038	-0.337661296129227	21.0327320098877	-0.00197886489331722	0.00613799272105098	0.0619819760322571	-0.00392691092565656
1827	1.66233253479004	-0.337661296129227	21.1626014709473	0.00711201597005129	-3.08191010844894e-05	0.076592318713665	-0.00490093370899558
1828	-0.285713404417038	0.961035966873169	21.4872760772705	0.000618529506027699	0.00483929552137852	0.0421768426895142	0.000293855206109583
1829	-2.23375940322876	0.636361658573151	21.6171455383301	0.00516396993771195	0.000618529506027699	0.0506183728575706	0.00386527273803949
1830	-0.285713404417038	0.961035966873169	21.0976657867432	0.000618529506027699	0.00873538758605719	0.025618452578783	0.00613799272105098
1831	1.01298391819	0.961035966873169	21.1626014709473	0.00321592413820326	0.00516396993771195	0.0162028968334198	-0.00555028254166245
1832	1.66233253479004	-0.987009942531586	21.4223403930664	0.00906006153672934	0.00678734155371785	-0.000680167751852423	-0.00392691092565656
1833	1.01298391819	-0.0129869729280472	21.4223403930664	0.00776136433705688	0.00321592413820326	-0.0113944197073579	-0.00587495695799589
1834	2.31168103218079	-0.987009942531586	21.6171455383301	-0.00392691092565656	0.00191722682211548	-0.0389917381107807	0.00906006153672934
1835	2.96102976799011	-0.662335574626923	21.7470149993896	-0.00392691092565656	-0.00392691092565656	-0.0636669844388962	0.0136055024340749
1836	-0.935062050819397	0.961035966873169	21.4872760772705	0.000618529506027699	-0.000680167751852423	-0.0510046854615211	-0.00295288790948689
1837	-2.88310790061951	0.961035966873169	21.2924709320068	-0.0123684434220195	0.00126787810586393	-0.0419138073921204	0.00451462110504508
1838	-0.285713404417038	0.636361658573151	21.0976657867432	0.0126314787194133	0.00126787810586393	-0.0133424662053585	0.00321592413820326
1839	2.31168103218079	0.311687350273132	21.2924709320068	-0.00100484199356288	0.00126787810586393	0.0136055024340749	0.00808603875339031
1840	2.31168103218079	-0.337661296129227	21.2275352478027	-0.0139918150380254	0.000943203864153475	0.0343846566975117	0.00873538758605719
1841	0.363635241985321	0.636361658573151	21.0976657867432	0.00841071270406246	0.00418994715437293	0.0519170723855495	-0.00327756232582033
1842	0.363635241985321	0.636361658573151	21.4872760772705	-0.00912170019000769	0.00191722682211548	0.0288651939481497	-0.000680167751852423
1843	0.363635241985321	-0.987009942531586	21.1626014709473	-0.00619963090866804	-0.0110697457566857	-0.0263294391334057	0.00906006153672934
1844	1.66233253479004	-0.337661296129227	21.4872760772705	0.00451462110504508	-0.00684897974133492	-0.0363943427801132	0.000943203864153475
1845	-0.935062050819397	0.636361658573151	21.3574066162109	0.0100340843200684	0.00289124972186983	-0.0474332682788372	0.00159255252219737
1846	1.01298391819	-0.337661296129227	21.4223403930664	-0.0123684434220195	0.000293855206109583	-0.0409397818148136	0.00386527273803949
1847	1.66233253479004	0.636361658573151	21.1626014709473	-0.00230353930965066	0.00354059832170606	-0.0208099745213985	-0.00555028254166245
1848	-0.935062050819397	0.961035966873169	21.2275352478027	-0.0104203969240189	-0.00165419070981443	0.00354059832170606	0.00938473641872406
1849	-0.935062050819397	0.311687350273132	21.2275352478027	0.00386527273803949	-0.00295288790948689	0.0142548503354192	0.00970941036939621
1850	-0.285713404417038	0.636361658573151	21.0327320098877	0.0113327819854021	0.0022419011220336	0.0246444288641214	0.00743668992072344
1851	2.31168103218079	-1.3116842508316	21.3574066162109	-0.0104203969240189	-0.00879702530801296	0.01100810803473	-3.08191010844894e-05
1852	1.01298391819	-0.662335574626923	21.7470149993896	-0.00587495695799589	0.00159255252219737	0.00289124972186983	-0.00717365415766835
1853	-0.935062050819397	0.311687350273132	21.2924709320068	-0.00944637414067984	0.00354059832170606	0.0353586822748184	0.00289124972186983
1854	-0.285713404417038	0.636361658573151	21.1626014709473	0.011982130818069	-0.00652430532500148	0.0463976077735424	0.0106834331527352
1855	-0.285713404417038	1.28571033477783	21.7470149993896	0.00808603875339031	-0.00392691092565656	0.01847561635077	0.000943203864153475
1856	1.01298391819	-0.0129869729280472	21.6171455383301	-0.0217839982360601	0.000618529506027699	-0.0393164120614529	-0.000355493422830477
1857	1.66233253479004	0.311687350273132	21.1626014709473	0.0126314787194133	-0.00912170019000769	-0.0458098985254765	-0.0026282137259841
1858	0.363635241985321	-0.0129869729280472	21.2924709320068	-0.00295288790948689	-0.00295288790948689	-0.0376930385828018	0.00776136433705688
1859	-0.285713404417038	-1.3116842508316	21.6171455383301	0.00256657530553639	-0.0110697457566857	-0.038017712533474	0.0149041991680861
1860	1.01298391819	-0.337661296129227	21.3574066162109	-0.00457625929266214	-0.00944637414067984	-0.0208099745213985	-0.00100484199356288
1861	-0.935062050819397	0.636361658573151	21.6171455383301	-0.00392691092565656	0.00418994715437293	0.0265924744307995	-0.00327756232582033
1862	0.363635241985321	-0.0129869729280472	21.552209854126	0.0158782228827477	0.00711201597005129	0.0369820520281792	0.00354059832170606
1863	-0.285713404417038	0.961035966873169	21.1626014709473	-0.0100957229733467	-3.08191010844894e-05	0.0123068047687411	0.000618529506027699
1864	2.31168103218079	-0.337661296129227	21.2275352478027	-0.00197886489331722	-0.00360223650932312	0.0149041991680861	0.00516396993771195
1865	2.96102976799011	-0.0129869729280472	21.0327320098877	0.00126787810586393	0.00126787810586393	0.036657378077507	-0.00197886489331722
1866	2.31168103218079	-0.0129869729280472	21.1626014709473	0.00418994715437293	0.000618529506027699	0.0226963832974434	0.00159255252219737
1867	2.31168103218079	-0.987009942531586	21.3574066162109	-0.000355493422830477	-0.00977104809135199	0.00646266713738441	-0.0113944197073579
1868	1.01298391819	-1.96103286743164	21.8119506835938	-0.00165419070981443	-0.00425158534198999	0.0243197549134493	0.00483929552137852
1869	2.31168103218079	-0.337661296129227	21.6171455383301	0.00256657530553639	-0.00749832857400179	0.0252937767654657	0.00581331877037883
1870	-0.285713404417038	0.636361658573151	21.1626014709473	-0.0182125810533762	-0.00392691092565656	0.00581331877037883	0.00191722682211548
1871	1.01298391819	-0.0129869729280472	21.2924709320068	-0.00490093370899558	0.00159255252219737	-0.00197886489331722	-0.00132951640989631
1872	-0.285713404417038	0.311687350273132	21.552209854126	-0.0026282137259841	0.00126787810586393	0.00418994715437293	-0.00132951640989631
1873	1.66233253479004	0.636361658573151	21.0327320098877	0.01847561635077	-3.08191010844894e-05	-0.00782300252467394	0.00256657530553639
1874	1.01298391819	-0.0129869729280472	21.6171455383301	0.00418994715437293	-0.00132951640989631	-0.0107450718060136	0.00776136433705688
1875	1.01298391819	0.311687350273132	21.552209854126	-0.00457625929266214	-0.00977104809135199	-0.0211346503347158	0.00256657530553639
1876	1.66233253479004	-0.987009942531586	21.3574066162109	0.00646266713738441	-0.00490093370899558	-0.0136671401560307	-0.00100484199356288
1877	1.66233253479004	-0.662335574626923	21.2924709320068	0.00938473641872406	-0.00360223650932312	-0.0266541130840778	-0.0117190945893526
1878	1.01298391819	-0.337661296129227	21.4223403930664	0.00808603875339031	0.000618529506027699	-0.0100957229733467	-0.00165419070981443
1879	0.363635241985321	-0.0129869729280472	21.4223403930664	-0.00619963090866804	-0.0120437685400248	-0.00717365415766835	-0.00360223650932312
1880	-0.285713404417038	-0.0129869729280472	21.6820793151855	0.00386527273803949	-0.0026282137259841	0.00938473641872406	0.00516396993771195
1881	1.01298391819	0.636361658573151	21.0327320098877	-0.0188619289547205	-0.00295288790948689	0.01847561635077	-0.0120437685400248
1882	1.01298391819	0.311687350273132	21.3574066162109	-0.000355493422830477	0.00191722682211548	-0.00132951640989631	-0.0026282137259841
1883	1.01298391819	-0.662335574626923	21.3574066162109	-0.000680167751852423	-0.0026282137259841	-0.00912170019000769	-0.0117190945893526
1884	1.01298391819	-0.662335574626923	21.2275352478027	0.00483929552137852	-0.0133424662053585	-0.0175632312893867	0.00354059832170606
1885	1.01298391819	-0.662335574626923	21.2924709320068	-0.0110697457566857	-0.00717365415766835	-0.038017712533474	-0.00230353930965066
1886	2.96102976799011	-0.662335574626923	21.4872760772705	-0.0185372550040483	-0.000680167751852423	-0.0461345724761486	0.0022419011220336
1887	-0.935062050819397	-0.0129869729280472	22.0067539215088	-0.00360223650932312	0.00776136433705688	-0.0454852245748043	-0.00814767740666866
1888	1.01298391819	-0.337661296129227	21.4223403930664	0.0220470335334539	0.00451462110504508	-0.0409397818148136	-0.00230353930965066
1889	3.61037826538086	-0.662335574626923	21.4223403930664	0.0275664981454611	0.00581331877037883	-0.0104203969240189	0.000293855206109583
1890	1.01298391819	0.961035966873169	20.9028625488281	0.00126787810586393	0.00483929552137852	0.025618452578783	0.00256657530553639
1891	1.66233253479004	-0.337661296129227	21.1626014709473	-0.00717365415766835	0.00938473641872406	0.0515923984348774	0.00581331877037883
1892	2.96102976799011	-1.3116842508316	21.3574066162109	0.0113327819854021	-0.00327756232582033	0.0308132413774729	0.000293855206109583
1893	1.01298391819	-0.662335574626923	21.6171455383301	0.00581331877037883	-0.00749832857400179	0.00776136433705688	-0.000355493422830477
1894	0.363635241985321	0.636361658573151	21.552209854126	-0.00165419070981443	0.000618529506027699	0.0132808275520802	0.00841071270406246
1895	0.363635241985321	-0.337661296129227	21.4223403930664	-0.00425158534198999	0.00613799272105098	0.0022419011220336	0.00613799272105098
1896	-0.285713404417038	-0.0129869729280472	21.3574066162109	0.012956153601408	0.000293855206109583	0.00906006153672934	0.00289124972186983
1897	0.363635241985321	-0.0129869729280472	21.0976657867432	-0.00100484199356288	0.00191722682211548	-0.0026282137259841	0.00191722682211548
1898	-0.935062050819397	0.961035966873169	21.0327320098877	-0.00587495695799589	0.0022419011220336	0.000618529506027699	-0.00230353930965066
1899	0.363635241985321	0.636361658573151	21.2275352478027	-0.000355493422830477	0.00321592413820326	0.00386527273803949	0.00776136433705688
1900	1.01298391819	0.311687350273132	21.3574066162109	-0.00197886489331722	0.00191722682211548	0.000618529506027699	0.000943203864153475
1901	0.363635241985321	-0.337661296129227	20.9677963256836	-0.00522560812532902	-0.00944637414067984	-0.00392691092565656	-0.00717365415766835
1902	2.31168103218079	-0.987009942531586	21.2924709320068	-0.0156151866540313	-0.000355493422830477	-0.00782300252467394	-0.000355493422830477
1903	0.363635241985321	0.636361658573151	21.2275352478027	0.00159255252219737	-0.00392691092565656	-0.0026282137259841	-0.00132951640989631
1904	-1.58441066741943	0.961035966873169	21.3574066162109	0.00776136433705688	0.00646266713738441	-0.00197886489331722	0.00613799272105098
1905	2.31168103218079	-0.662335574626923	21.4223403930664	-0.00327756232582033	0.00386527273803949	-0.00977104809135199	-0.00230353930965066
1906	2.31168103218079	-0.0129869729280472	21.6820793151855	0.0022419011220336	0.0142548503354192	-0.00100484199356288	-0.00555028254166245
1907	0.363635241985321	-0.662335574626923	21.4872760772705	-0.00587495695799589	0.01100810803473	-0.0120437685400248	-0.00944637414067984
1908	2.96102976799011	-0.987009942531586	21.6171455383301	-0.000680167751852423	0.00386527273803949	-0.0311995539814234	0.00451462110504508
1909	0.363635241985321	-0.0129869729280472	21.4872760772705	0.0145795252174139	-0.00749832857400179	-0.0415891297161579	0.00613799272105098
1910	1.01298391819	0.311687350273132	21.6171455383301	-0.00197886489331722	-0.000355493422830477	-0.085420161485672	-0.00490093370899558
1911	2.31168103218079	-0.662335574626923	21.6171455383301	-0.00197886489331722	0.00776136433705688	-0.0873682126402855	-0.00100484199356288
1912	-2.23375940322876	-0.0129869729280472	21.8768844604492	-0.0120437685400248	0.00938473641872406	-0.0678877532482147	0.0022419011220336
1913	0.363635241985321	0.311687350273132	21.4872760772705	-0.017887907102704	0.000618529506027699	-0.048407293856144	0.00581331877037883
1914	1.01298391819	-0.0129869729280472	21.0976657867432	-0.00490093370899558	0.00776136433705688	0.00711201597005129	-0.00197886489331722
1915	2.31168103218079	0.636361658573151	20.837926864624	-0.00717365415766835	0.00548864435404539	0.0554884895682335	-0.00392691092565656
1916	1.01298391819	0.311687350273132	21.4872760772705	0.00516396993771195	0.0145795252174139	0.115228563547134	-0.00100484199356288
1917	-0.285713404417038	0.311687350273132	21.6171455383301	-0.00100484199356288	0.00354059832170606	0.0967221260070801	-0.00587495695799589
1918	-0.285713404417038	-1.3116842508316	21.7470149993896	-0.00457625929266214	-0.0110697457566857	0.0191249661147594	-0.00197886489331722
1919	-0.285713404417038	0.636361658573151	21.4872760772705	0.00321592413820326	0.00548864435404539	0.01847561635077	-0.00327756232582033
1920	-2.23375940322876	0.636361658573151	21.0327320098877	-0.00717365415766835	-0.00457625929266214	-0.00197886489331722	-0.00230353930965066
1921	1.66233253479004	-0.0129869729280472	21.3574066162109	-0.0117190945893526	0.00386527273803949	-0.00782300252467394	-0.0026282137259841
1922	1.01298391819	-0.337661296129227	21.4872760772705	-0.00717365415766835	0.00418994715437293	-0.00782300252467394	0.000293855206109583
1923	1.66233253479004	-0.662335574626923	21.4223403930664	0.00256657530553639	0.0142548503354192	-0.0117190945893526	-0.00360223650932312
1924	0.363635241985321	0.961035966873169	21.4223403930664	-0.00132951640989631	0.00613799272105098	-0.00749832857400179	0.00191722682211548
1925	1.66233253479004	-0.662335574626923	21.9418201446533	0.00126787810586393	-3.08191010844894e-05	0.000293855206109583	-0.000355493422830477
1926	2.31168103218079	-1.63635849952698	21.3574066162109	-0.00717365415766835	0.000618529506027699	0.0168522447347641	0.000293855206109583
1927	2.96102976799011	-0.0129869729280472	21.0976657867432	0.00386527273803949	0.00354059832170606	0.0191249661147594	-0.00490093370899558
1928	0.363635241985321	0.311687350273132	20.9677963256836	0.0132808275520802	0.000943203864153475	0.00841071270406246	-0.00587495695799589
1929	-1.58441066741943	-0.0129869729280472	21.6171455383301	0.00646266713738441	0.00289124972186983	-0.00100484199356288	0.00711201597005129
1930	1.66233253479004	-0.337661296129227	21.6820793151855	-0.00847235135734081	0.00191722682211548	-0.0286021586507559	-0.00230353930965066
1931	-0.935062050819397	-0.0129869729280472	21.6171455383301	0.00191722682211548	0.00776136433705688	-0.0539267547428608	-0.00457625929266214
1932	2.96102976799011	-0.337661296129227	20.9677963256836	-0.00619963090866804	0.00354059832170606	-0.0786020010709763	-0.00522560812532902
1933	0.363635241985321	0.961035966873169	21.2275352478027	0.00808603875339031	0.00354059832170606	-0.0600955672562122	-0.00814767740666866
1934	0.363635241985321	-0.0129869729280472	21.0976657867432	0.000943203864153475	-0.00879702530801296	-0.0464592464268208	0.00321592413820326
1935	1.01298391819	-0.0129869729280472	21.1626014709473	0.000943203864153475	-0.00197886489331722	-0.0175632312893867	0.0100340843200684
1936	1.01298391819	0.311687350273132	21.4223403930664	-0.00977104809135199	0.0100340843200684	0.0175015944987535	0.00289124972186983
1937	-0.935062050819397	-0.662335574626923	21.6820793151855	-0.00652430532500148	0.0171769186854362	0.06393001973629	-0.000680167751852423
1938	0.363635241985321	-0.662335574626923	21.4872760772705	-0.00977104809135199	0.0100340843200684	0.0658780634403229	-0.00717365415766835
1939	0.363635241985321	-0.0129869729280472	21.1626014709473	-0.00425158534198999	0.00418994715437293	0.0334106348454952	0.00711201597005129
1940	2.31168103218079	-0.337661296129227	21.0327320098877	0.000293855206109583	0.00516396993771195	0.0116574559360743	0.00743668992072344
1941	1.01298391819	0.961035966873169	21.0976657867432	0.00321592413820326	0.00613799272105098	0.00418994715437293	-0.0110697457566857
1942	1.66233253479004	-0.662335574626923	21.4872760772705	-0.00230353930965066	0.00776136433705688	-0.0110697457566857	-0.00652430532500148
1943	2.31168103218079	-0.987009942531586	21.6820793151855	-0.00392691092565656	-0.0107450718060136	-0.0126931173726916	-0.00392691092565656
1944	1.01298391819	-0.0129869729280472	21.7470149993896	0.0136055024340749	-0.000355493422830477	0.00873538758605719	0.000293855206109583
1945	-0.285713404417038	-0.662335574626923	21.1626014709473	0.00159255252219737	0.00581331877037883	0.0200989879667759	0.000943203864153475
1946	-2.23375940322876	0.961035966873169	20.9028625488281	-0.0169138833880424	0.0126314787194133	0.0210730116814375	-0.00295288790948689
1947	-0.935062050819397	0.636361658573151	21.0976657867432	0.00126787810586393	0.00613799272105098	-0.000355493422830477	-0.00457625929266214
1948	1.01298391819	0.636361658573151	21.0327320098877	0.000293855206109583	0.00906006153672934	-0.0250307414680719	-0.00100484199356288
1949	0.363635241985321	0.311687350273132	21.0976657867432	0.00776136433705688	0.00451462110504508	-0.00132951640989631	0.00711201597005129
1950	2.31168103218079	-0.662335574626923	21.6820793151855	-0.00197886489331722	0.00126787810586393	0.0246444288641214	0.0022419011220336
1951	3.61037826538086	-1.63635849952698	21.3574066162109	0.00516396993771195	-0.000355493422830477	0.0519170723855495	-0.00132951640989631
1952	-0.935062050819397	0.311687350273132	20.9677963256836	-0.00717365415766835	0.00126787810586393	0.0447742342948914	0.00126787810586393
1953	0.363635241985321	-0.0129869729280472	21.3574066162109	-0.0026282137259841	0.00256657530553639	0.0343846566975117	0.0022419011220336
1954	-2.88310790061951	0.961035966873169	21.0976657867432	-0.00684897974133492	0.000618529506027699	0.041852168738842	0.00906006153672934
1955	1.66233253479004	-0.0129869729280472	21.4223403930664	-0.0107450718060136	-0.000680167751852423	-0.0026282137259841	0.00548864435404539
1956	1.66233253479004	-0.0129869729280472	21.2924709320068	-0.0133424662053585	-0.000680167751852423	-0.0026282137259841	-0.00327756232582033
1957	-0.285713404417038	1.28571033477783	20.9028625488281	-0.00100484199356288	-0.00100484199356288	-0.00944637414067984	0.00126787810586393
1958	-0.285713404417038	0.311687350273132	21.0327320098877	0.0126314787194133	0.00159255252219737	-0.0104203969240189	-0.000680167751852423
1959	1.66233253479004	-0.337661296129227	21.0327320098877	0.0152288740500808	-0.000355493422830477	-0.0331475995481014	0.00678734155371785
1960	-0.285713404417038	-0.0129869729280472	21.0976657867432	-0.0126931173726916	-0.00684897974133492	-0.0568488240242004	0.00483929552137852
1961	1.66233253479004	-0.0129869729280472	21.4223403930664	0.0103587592020631	0.00873538758605719	-0.0747059136629105	-0.000680167751852423
1962	-0.935062050819397	0.311687350273132	21.6171455383301	-0.00944637414067984	0.00256657530553639	-0.0574981719255447	0.00126787810586393
1963	-1.58441066741943	0.311687350273132	21.2924709320068	-0.000680167751852423	0.00646266713738441	-0.0471085943281651	-0.00230353930965066
1964	2.96102976799011	-0.337661296129227	21.2275352478027	0.00191722682211548	0.00678734155371785	-0.017887907102704	0.00613799272105098
1965	0.363635241985321	0.636361658573151	20.837926864624	0.00418994715437293	-0.00295288790948689	0.0347093306481838	-0.00295288790948689
1966	1.01298391819	0.961035966873169	21.0327320098877	-0.00230353930965066	0.00354059832170606	0.0882805958390236	0.00126787810586393
1967	0.363635241985321	0.311687350273132	21.4223403930664	0.00289124972186983	-0.00197886489331722	0.0509430468082428	-0.00522560812532902
1968	-0.285713404417038	-0.662335574626923	21.4872760772705	0.0165275707840919	-0.00944637414067984	0.0230210572481155	0.000293855206109583
1969	-0.285713404417038	0.636361658573151	21.4872760772705	0.00548864435404539	-0.00587495695799589	0.0197743140161037	0.00418994715437293
1970	0.363635241985321	0.636361658573151	20.9677963256836	-0.00749832857400179	-0.0026282137259841	0.00808603875339031	0.00808603875339031
1971	-0.285713404417038	-0.0129869729280472	21.2924709320068	-0.0165892094373703	-0.00295288790948689	-0.00457625929266214	0.00776136433705688
1972	-0.285713404417038	0.961035966873169	21.3574066162109	-0.00360223650932312	0.000943203864153475	-0.0104203969240189	0.00321592413820326
1973	-0.285713404417038	0.311687350273132	21.0327320098877	0.00841071270406246	-3.08191010844894e-05	-0.0123684434220195	-0.00392691092565656
1974	2.31168103218079	-0.337661296129227	21.1626014709473	0.0181509424000978	-0.00197886489331722	-0.0117190945893526	0.0123068047687411
1975	1.66233253479004	0.636361658573151	21.4872760772705	0.00451462110504508	-0.00912170019000769	-0.0152905117720366	0.00191722682211548
1976	1.01298391819	-0.337661296129227	21.2275352478027	0.0113327819854021	-0.00230353930965066	-0.00814767740666866	0.00418994715437293
1977	1.66233253479004	-1.96103286743164	21.2924709320068	-0.00392691092565656	-0.00555028254166245	-0.0120437685400248	-0.00132951640989631
1978	2.31168103218079	-0.662335574626923	21.552209854126	0.00418994715437293	0.00418994715437293	-0.000680167751852423	0.00321592413820326
1979	-0.935062050819397	-0.0129869729280472	21.552209854126	-0.00132951640989631	0.00191722682211548	0.0275664981454611	0.0103587592020631
1980	-0.285713404417038	-0.0129869729280472	21.4223403930664	-0.000680167751852423	0.00418994715437293	0.0304885655641556	0.000943203864153475
1981	-0.285713404417038	0.961035966873169	21.4872760772705	-0.00425158534198999	0.00386527273803949	-0.00392691092565656	0.000943203864153475
1982	0.363635241985321	-0.337661296129227	21.2275352478027	-0.0107450718060136	0.00483929552137852	-0.0139918150380254	0.0022419011220336
1983	2.96102976799011	-0.662335574626923	21.0976657867432	0.0116574559360743	0.00289124972186983	-0.00977104809135199	-3.08191010844894e-05
1984	-0.285713404417038	0.961035966873169	21.2924709320068	0.0145795252174139	0.00354059832170606	0.00256657530553639	0.00191722682211548
1985	1.01298391819	-1.3116842508316	21.4223403930664	-0.0182125810533762	-0.00814767740666866	-0.0182125810533762	0.00289124972186983
1986	2.31168103218079	-0.987009942531586	21.3574066162109	-0.000680167751852423	-0.00814767740666866	-0.0454852245748043	-0.00197886489331722
1987	1.01298391819	-0.0129869729280472	21.6171455383301	-0.00230353930965066	0.00418994715437293	-0.0561994761228561	0.00289124972186983
1988	-0.935062050819397	-0.337661296129227	21.6820793151855	-0.00327756232582033	-0.00684897974133492	-0.0734072178602219	-0.00295288790948689
1989	0.363635241985321	-0.337661296129227	21.2924709320068	-0.00360223650932312	-3.08191010844894e-05	-0.0678877532482147	0.00191722682211548
1990	1.01298391819	0.311687350273132	20.6431217193604	0.00256657530553639	-0.00684897974133492	-0.0587968714535236	0.00906006153672934
1991	3.61037826538086	-0.337661296129227	20.6431217193604	-0.00392691092565656	0.00678734155371785	-0.0237320438027382	0.000293855206109583
1992	1.66233253479004	-0.337661296129227	21.0976657867432	-0.00360223650932312	-0.00392691092565656	0.0149041991680861	-0.00295288790948689
1993	-0.285713404417038	-0.987009942531586	21.6820793151855	0.00581331877037883	-0.0126931173726916	0.025618452578783	0.00126787810586393
1994	1.01298391819	-0.337661296129227	21.4223403930664	-0.0169138833880424	-0.00230353930965066	0.0626313239336014	0.00321592413820326
1995	0.363635241985321	-0.0129869729280472	21.3574066162109	-0.0188619289547205	0.00418994715437293	0.0707481801509857	-0.00457625929266214
1996	-0.935062050819397	-0.662335574626923	21.2275352478027	-0.0126931173726916	-0.00327756232582033	0.0369820520281792	0.000293855206109583
1997	-0.935062050819397	-0.0129869729280472	21.0976657867432	0.000293855206109583	-0.000680167751852423	0.020423661917448	-0.0113944197073579
1998	-0.285713404417038	-0.0129869729280472	21.0976657867432	0.00938473641872406	0.00516396993771195	0.0239950809627771	0.000293855206109583
1999	0.363635241985321	0.311687350273132	21.0327320098877	0.0022419011220336	0.00483929552137852	0.0207483377307653	0.00159255252219737
2000	0.363635241985321	0.961035966873169	21.2275352478027	-0.0120437685400248	0.00289124972186983	0.00191722682211548	-0.00587495695799589
[truncated: 6,280 more rows]
