# Supplementary material for: Precise instruction and consideration of the vertical and horizontal force component increases validity and reliability of the 90:20 Isometric Posterior Chain Test
Source: PLoS One. 2024 Oct 28;19(10):e0312843. doi: 10.1371/journal.pone.0312843 (PMC11515970; doi:10.1371/journal.pone.0312843)
Supplement: S1 File — (ZIP) [file pone.0312843.s001.zip › S1_Raw_Data/M1_P11_iso_3.csv]

1	-2.23375940322876	0.961035966873169	20.1236438751221	-0.00587495695799589	0.00516396993771195	0.00678734155371785	0.00191722682211548
2	0.363635241985321	-1.3116842508316	20.4483184814453	-0.0100957229733467	0.00126787810586393	0.00548864435404539	-0.00100484199356288
3	1.01298391819	-0.337661296129227	19.8639049530029	0.00776136433705688	0.0194496400654316	-0.0195112787187099	-0.0104203969240189
4	-0.285713404417038	-0.337661296129227	20.058708190918	-0.00847235135734081	0.0113327819854021	-0.0286021586507559	-0.00197886489331722
5	-0.285713404417038	0.311687350273132	19.7340335845947	-0.0026282137259841	0.00646266713738441	-0.0143164889886975	0.00418994715437293
6	0.363635241985321	-0.0129869729280472	19.5392303466797	-0.00457625929266214	0.0022419011220336	0.00613799272105098	0.00970941036939621
7	0.363635241985321	-1.63635849952698	20.1236438751221	0.00776136433705688	0.00906006153672934	-0.00360223650932312	-3.08191010844894e-05
8	1.01298391819	-0.987009942531586	20.058708190918	0.0226963832974434	0.0158782228827477	-0.00230353930965066	0.00581331877037883
9	-0.935062050819397	0.961035966873169	19.7989692687988	-0.00425158534198999	0.00873538758605719	0.029189869761467	0.0022419011220336
10	-3.53245663642883	-0.0129869729280472	20.1236438751221	-0.00522560812532902	-0.00230353930965066	-0.00100484199356288	0.01100810803473
11	0.363635241985321	-0.662335574626923	19.9288387298584	0.00906006153672934	-0.00425158534198999	-0.00587495695799589	0.00548864435404539
12	-0.285713404417038	-0.0129869729280472	19.6041641235352	0.00451462110504508	-0.00100484199356288	0.00386527273803949	0.00418994715437293
13	1.01298391819	-0.662335574626923	19.9288387298584	0.00548864435404539	0.00841071270406246	0.00808603875339031	0.00256657530553639
14	0.363635241985321	-0.0129869729280472	19.8639049530029	-0.00197886489331722	-0.000680167751852423	0.000293855206109583	-0.00587495695799589
15	1.01298391819	-0.662335574626923	20.1885776519775	0.00678734155371785	-0.00684897974133492	-0.0169138833880424	0.00191722682211548
16	1.01298391819	-1.63635849952698	20.3833827972412	-0.00619963090866804	-0.0107450718060136	-0.0363943427801132	0.00321592413820326
17	-0.935062050819397	-0.987009942531586	20.1236438751221	-0.00814767740666866	-0.00977104809135199	-0.0399657599627972	0.000293855206109583
18	0.363635241985321	0.311687350273132	19.7989692687988	0.00776136433705688	-0.00360223650932312	-0.0445111989974976	0.00321592413820326
19	0.363635241985321	-0.337661296129227	19.9937744140625	-0.00717365415766835	0.00776136433705688	-0.0188619289547205	-0.00457625929266214
20	-2.88310790061951	0.311687350273132	19.9937744140625	-0.0172385573387146	-0.00555028254166245	-0.00587495695799589	-0.0026282137259841
21	1.01298391819	-0.0129869729280472	19.6041641235352	-0.00684897974133492	0.00321592413820326	0.00808603875339031	0.00159255252219737
22	-0.935062050819397	0.311687350273132	19.8639049530029	-0.00425158534198999	-0.00197886489331722	0.0278911720961332	-0.00392691092565656
23	1.01298391819	-0.987009942531586	20.1885776519775	0.00418994715437293	0.0103587592020631	0.0194496400654316	0.00354059832170606
24	1.01298391819	-0.662335574626923	19.7340335845947	-0.00847235135734081	0.00126787810586393	0.00970941036939621	-0.00490093370899558
25	2.31168103218079	-0.987009942531586	19.7340335845947	-0.00879702530801296	0.00191722682211548	0.0142548503354192	-0.00132951640989631
26	1.01298391819	-1.63635849952698	19.9288387298584	0.00678734155371785	-0.00652430532500148	0.0158782228827477	0.00581331877037883
27	1.01298391819	-1.3116842508316	20.1885776519775	-0.00749832857400179	-0.00782300252467394	0.0022419011220336	-0.00230353930965066
28	-0.935062050819397	0.311687350273132	19.9937744140625	0.00938473641872406	0.013930176384747	-0.000355493422830477	-0.00165419070981443
29	-2.23375940322876	0.636361658573151	20.1236438751221	0.0158782228827477	0.0113327819854021	-0.0146411629393697	-0.0026282137259841
30	-4.18180513381958	0.311687350273132	20.058708190918	-0.00879702530801296	0.00256657530553639	-0.0318489037454128	0.0116574559360743
31	1.01298391819	-0.337661296129227	19.8639049530029	-0.00847235135734081	0.012956153601408	-0.0561994761228561	0.00711201597005129
32	-0.935062050819397	1.28571033477783	19.7989692687988	0.0136055024340749	0.00808603875339031	-0.0578228458762169	0.00191722682211548
33	-0.935062050819397	0.311687350273132	19.6690998077393	0.0132808275520802	0.00841071270406246	-0.0555501282215118	0.000293855206109583
34	1.66233253479004	-0.662335574626923	19.8639049530029	0.00678734155371785	0.00354059832170606	-0.0169138833880424	-0.00360223650932312
35	0.363635241985321	-0.337661296129227	20.1885776519775	0.000293855206109583	0.00126787810586393	-0.00360223650932312	0.00548864435404539
36	1.66233253479004	-1.3116842508316	20.3833827972412	-0.00295288790948689	-0.0185372550040483	0.0272418223321438	0.00646266713738441
37	-0.935062050819397	-0.337661296129227	19.9288387298584	-0.00165419070981443	-0.0204853005707264	0.0730208978056908	-0.00132951640989631
38	-0.935062050819397	0.311687350273132	19.7989692687988	0.00873538758605719	-0.00230353930965066	0.0334106348454952	-0.00165419070981443
39	0.363635241985321	-0.662335574626923	19.7989692687988	0.00711201597005129	0.00516396993771195	0.00289124972186983	-0.00555028254166245
40	-1.58441066741943	0.961035966873169	19.8639049530029	0.00159255252219737	0.000293855206109583	0.0230210572481155	0.00256657530553639
41	-0.285713404417038	-0.662335574626923	20.2535133361816	-0.0198359526693821	-0.00847235135734081	0.0252937767654657	0.00451462110504508
42	-0.285713404417038	0.636361658573151	20.058708190918	0.0145795252174139	-0.00392691092565656	0.0340599827468395	-0.00490093370899558
43	-0.285713404417038	-0.0129869729280472	19.7340335845947	0.0188002903014421	0.00711201597005129	0.00321592413820326	-0.00879702530801296
44	2.31168103218079	-0.662335574626923	19.7340335845947	0.00418994715437293	-0.00165419070981443	-0.0149658378213644	-0.00587495695799589
45	1.01298391819	-0.337661296129227	19.9937744140625	-0.00230353930965066	0.000618529506027699	-0.0188619289547205	0.000618529506027699
46	1.01298391819	-1.3116842508316	19.9937744140625	-0.00490093370899558	0.00159255252219737	-0.00944637414067984	0.00483929552137852
47	1.01298391819	-1.96103286743164	19.9937744140625	0.013930176384747	-0.00814767740666866	-0.00197886489331722	-0.00197886489331722
48	-0.935062050819397	-0.337661296129227	20.1885776519775	0.0132808275520802	0.00646266713738441	-0.0104203969240189	-0.00165419070981443
49	0.363635241985321	-0.0129869729280472	19.9937744140625	0.013930176384747	0.00289124972186983	0.00451462110504508	-0.00132951640989631
50	-0.285713404417038	-0.662335574626923	19.7340335845947	-3.08191010844894e-05	0.00418994715437293	0.0106834331527352	-0.00360223650932312
51	-2.23375940322876	0.636361658573151	20.1236438751221	-0.00425158534198999	0.000943203864153475	0.025618452578783	0.00289124972186983
52	1.01298391819	-0.987009942531586	19.6690998077393	0.00321592413820326	0.00581331877037883	-0.00749832857400179	-0.00197886489331722
53	1.01298391819	-0.0129869729280472	19.4742946624756	0.00808603875339031	0.00906006153672934	-0.0156151866540313	0.000618529506027699
54	0.363635241985321	0.311687350273132	19.6041641235352	0.0106834331527352	0.0100340843200684	-0.0204853005707264	-0.000680167751852423
55	-0.285713404417038	0.311687350273132	19.6041641235352	0.01100810803473	0.00581331877037883	-0.0295761823654175	-0.00360223650932312
56	1.01298391819	-0.662335574626923	19.9288387298584	0.00581331877037883	0.00483929552137852	-0.0331475995481014	-0.00652430532500148
57	1.66233253479004	-1.96103286743164	19.9937744140625	0.0116574559360743	-0.00879702530801296	0.00970941036939621	-0.00327756232582033
58	-0.935062050819397	-0.0129869729280472	19.4742946624756	0.00808603875339031	-0.00717365415766835	0.0126314787194133	-0.00555028254166245
59	-0.935062050819397	-0.0129869729280472	19.9937744140625	0.0126314787194133	-0.00327756232582033	-0.00847235135734081	0.0022419011220336
60	-1.58441066741943	0.311687350273132	19.8639049530029	-0.00814767740666866	0.00159255252219737	0.0175015944987535	-0.00490093370899558
61	-0.935062050819397	-0.662335574626923	20.3833827972412	-0.00619963090866804	-0.00165419070981443	0.0616573020815849	0.000943203864153475
62	-0.285713404417038	0.961035966873169	19.7340335845947	-0.0149658378213644	0.00386527273803949	0.0353586822748184	0.0022419011220336
63	-0.935062050819397	0.311687350273132	19.9288387298584	0.00613799272105098	0.00126787810586393	-0.00522560812532902	-3.08191010844894e-05
64	1.01298391819	-0.987009942531586	19.8639049530029	-0.00555028254166245	0.011982130818069	-0.0221086721867323	-0.00392691092565656
65	1.01298391819	-0.337661296129227	19.6690998077393	0.00418994715437293	-0.000680167751852423	-0.0253554154187441	-0.00360223650932312
66	1.01298391819	-0.337661296129227	19.7340335845947	-0.00847235135734081	0.0100340843200684	-0.02697878703475	0.00418994715437293
67	1.66233253479004	-1.3116842508316	20.4483184814453	0.00191722682211548	-0.00230353930965066	-0.0360696688294411	-0.00100484199356288
68	0.363635241985321	-0.987009942531586	19.9937744140625	-0.000680167751852423	-0.00457625929266214	-0.0185372550040483	-0.00490093370899558
69	-0.935062050819397	0.636361658573151	19.6690998077393	0.00678734155371785	-3.08191010844894e-05	0.00321592413820326	0.00483929552137852
70	1.66233253479004	-0.662335574626923	19.9288387298584	0.00191722682211548	-0.00522560812532902	0.0252937767654657	0.012956153601408
71	-3.53245663642883	0.961035966873169	20.058708190918	-0.00749832857400179	-0.00165419070981443	0.0441248863935471	0.00873538758605719
72	-0.285713404417038	-0.662335574626923	20.2535133361816	0.00321592413820326	-0.00619963090866804	0.0210730116814375	0.00126787810586393
73	0.363635241985321	-0.0129869729280472	19.9937744140625	-0.00652430532500148	-0.00652430532500148	0.0197743140161037	-0.00555028254166245
74	-0.285713404417038	0.636361658573151	19.7340335845947	0.00646266713738441	0.00256657530553639	0.0175015944987535	0.00256657530553639
75	-0.285713404417038	-0.0129869729280472	19.4742946624756	-0.00100484199356288	-0.00100484199356288	0.00776136433705688	0.00418994715437293
76	1.01298391819	0.311687350273132	19.7989692687988	0.00289124972186983	-0.000680167751852423	-0.00587495695799589	0.000618529506027699
77	1.01298391819	-1.96103286743164	20.1236438751221	0.012956153601408	-0.0026282137259841	-0.0130177913233638	0.00159255252219737
78	0.363635241985321	-0.987009942531586	19.8639049530029	0.00451462110504508	0.00386527273803949	-0.0247060675173998	-0.00555028254166245
79	-0.935062050819397	0.636361658573151	20.058708190918	0.0155535480007529	0.0136055024340749	-0.0370436906814575	-0.00522560812532902
80	1.01298391819	-0.337661296129227	19.9937744140625	-0.00230353930965066	0.01100810803473	-0.0617189407348633	0.00289124972186983
81	-0.935062050819397	-0.987009942531586	20.058708190918	-0.0123684434220195	-0.00327756232582033	-0.0406151078641415	-0.00360223650932312
82	-2.88310790061951	0.311687350273132	19.7340335845947	-0.00814767740666866	-0.00490093370899558	-0.0104203969240189	-0.00230353930965066
83	1.01298391819	-0.337661296129227	19.9937744140625	-0.00782300252467394	0.0022419011220336	0.00776136433705688	-0.00879702530801296
84	1.01298391819	-0.337661296129227	20.058708190918	0.00354059832170606	-0.00652430532500148	0.012956153601408	-0.00100484199356288
85	0.363635241985321	-0.337661296129227	19.7989692687988	0.00678734155371785	-0.00944637414067984	0.0480209775269032	-0.000355493422830477
86	1.01298391819	-0.0129869729280472	20.1236438751221	-0.0123684434220195	-0.00360223650932312	0.0590599067509174	-0.00132951640989631
87	1.01298391819	-0.662335574626923	19.9288387298584	-0.0182125810533762	-0.00132951640989631	0.0269171483814716	-0.00457625929266214
88	2.31168103218079	-2.2857072353363	19.8639049530029	0.00354059832170606	-0.0107450718060136	0.011982130818069	-0.00392691092565656
89	0.363635241985321	-0.987009942531586	20.058708190918	0.000618529506027699	0.00159255252219737	0.0171769186854362	-0.00522560812532902
90	-1.58441066741943	0.636361658573151	19.8639049530029	-0.00132951640989631	0.000618529506027699	0.0246444288641214	0.00548864435404539
91	-1.58441066741943	0.311687350273132	19.9288387298584	0.00678734155371785	-0.000680167751852423	0.0165275707840919	0.011982130818069
92	-1.58441066741943	-0.662335574626923	20.3184490203857	-0.0273034609854221	-0.000680167751852423	0.0194496400654316	0.0126314787194133
93	1.01298391819	-0.662335574626923	20.3833827972412	0.0113327819854021	0.00938473641872406	-0.00197886489331722	0.0022419011220336
94	1.01298391819	-0.337661296129227	19.8639049530029	-0.00327756232582033	0.00873538758605719	-0.00879702530801296	-0.00295288790948689
95	1.01298391819	-0.662335574626923	19.7989692687988	0.000618529506027699	-0.00165419070981443	-0.0159398596733809	0.00646266713738441
96	0.363635241985321	-0.0129869729280472	19.9288387298584	0.011982130818069	-0.0110697457566857	-0.0152905117720366	0.000943203864153475
97	-0.285713404417038	0.636361658573151	19.8639049530029	0.00126787810586393	-0.0113944197073579	-0.0247060675173998	-0.00295288790948689
98	2.31168103218079	-2.2857072353363	20.2535133361816	0.0243197549134493	-0.028926832601428	-0.0370436906814575	-0.00327756232582033
99	-0.935062050819397	-1.3116842508316	20.5132522583008	0.00451462110504508	0.00159255252219737	-0.0318489037454128	-0.00165419070981443
100	-1.58441066741943	-0.0129869729280472	19.7340335845947	-0.0104203969240189	-0.00555028254166245	-0.00879702530801296	-0.00132951640989631
101	0.363635241985321	-1.3116842508316	19.9937744140625	-0.00555028254166245	0.00581331877037883	-0.00879702530801296	0.00548864435404539
102	-2.23375940322876	0.961035966873169	19.7340335845947	-0.0172385573387146	0.00159255252219737	-0.00847235135734081	-0.00360223650932312
103	0.363635241985321	0.311687350273132	20.058708190918	-0.00392691092565656	-0.00230353930965066	-0.0237320438027382	-0.00360223650932312
104	1.01298391819	-0.662335574626923	20.1236438751221	-0.00555028254166245	0.00321592413820326	-0.0185372550040483	-0.00587495695799589
105	1.01298391819	-0.337661296129227	20.1236438751221	-0.00295288790948689	-0.00327756232582033	-0.0146411629393697	-0.00230353930965066
106	2.31168103218079	-0.662335574626923	19.9288387298584	-0.0156151866540313	-3.08191010844894e-05	-0.00944637414067984	-0.000680167751852423
107	0.363635241985321	0.636361658573151	19.9288387298584	0.000293855206109583	-0.00132951640989631	-0.00749832857400179	-0.000355493422830477
108	-0.935062050819397	-0.337661296129227	19.9937744140625	0.00873538758605719	-0.00132951640989631	-0.00814767740666866	-0.0107450718060136
109	0.363635241985321	-1.96103286743164	19.9937744140625	0.00776136433705688	-0.00132951640989631	-0.00879702530801296	-0.00457625929266214
110	-0.285713404417038	0.636361658573151	19.9288387298584	0.0132808275520802	-0.00197886489331722	-0.00100484199356288	-0.00132951640989631
111	0.363635241985321	-0.662335574626923	20.3833827972412	0.00386527273803949	0.000293855206109583	-0.0165892094373703	0.00581331877037883
112	-3.53245663642883	0.636361658573151	19.7989692687988	-3.08191010844894e-05	0.000943203864153475	-0.00847235135734081	-0.0026282137259841
113	-0.285713404417038	0.311687350273132	19.8639049530029	0.00191722682211548	0.000293855206109583	-0.00587495695799589	-0.00327756232582033
114	0.363635241985321	-0.337661296129227	19.9937744140625	0.00516396993771195	0.00126787810586393	-0.0162645354866982	-0.00165419070981443
115	-0.285713404417038	-0.337661296129227	19.7340335845947	0.00451462110504508	0.00354059832170606	-0.0104203969240189	0.00841071270406246
116	0.363635241985321	-0.662335574626923	20.1236438751221	0.00581331877037883	-0.00295288790948689	-0.00327756232582033	0.00418994715437293
117	-1.58441066741943	-0.0129869729280472	20.1236438751221	-0.00197886489331722	0.00548864435404539	0.0022419011220336	-0.00327756232582033
118	-0.935062050819397	-0.662335574626923	19.7340335845947	-0.000680167751852423	-3.08191010844894e-05	0.00289124972186983	-0.00749832857400179
119	1.01298391819	-1.63635849952698	19.9937744140625	0.0106834331527352	0.00451462110504508	0.000943203864153475	-0.00490093370899558
120	1.01298391819	0.636361658573151	19.6690998077393	-0.0107450718060136	0.00678734155371785	0.00256657530553639	0.00159255252219737
121	0.363635241985321	-0.987009942531586	20.1236438751221	-0.00749832857400179	-0.00132951640989631	-3.08191010844894e-05	0.000618529506027699
122	-1.58441066741943	-0.0129869729280472	19.9288387298584	0.00938473641872406	-0.00392691092565656	0.00548864435404539	-0.00522560812532902
123	-2.23375940322876	0.311687350273132	19.9937744140625	-0.0126931173726916	0.0100340843200684	-0.00392691092565656	-0.00879702530801296
124	-0.285713404417038	0.311687350273132	20.2535133361816	0.00289124972186983	0.00516396993771195	-0.00684897974133492	-0.00847235135734081
125	0.363635241985321	-0.0129869729280472	19.7989692687988	0.00743668992072344	0.00678734155371785	-0.00847235135734081	-0.00327756232582033
126	-0.935062050819397	-0.0129869729280472	19.7989692687988	0.0132808275520802	-3.08191010844894e-05	-0.00749832857400179	0.00613799272105098
127	1.66233253479004	0.311687350273132	19.8639049530029	-0.00392691092565656	0.000943203864153475	0.00776136433705688	0.00256657530553639
128	0.363635241985321	-0.337661296129227	20.058708190918	0.00548864435404539	0.00548864435404539	0.0220470335334539	-0.00879702530801296
129	-0.285713404417038	-2.61038160324097	20.3184490203857	0.0152288740500808	0.000618529506027699	0.00256657530553639	-0.00522560812532902
130	0.363635241985321	-0.337661296129227	20.058708190918	0.00808603875339031	-0.00295288790948689	0.00289124972186983	-0.00327756232582033
131	1.01298391819	-0.662335574626923	19.9288387298584	-0.0136671401560307	0.00646266713738441	0.00191722682211548	0.00938473641872406
132	-1.58441066741943	0.311687350273132	19.8639049530029	0.00906006153672934	0.00354059832170606	0.00613799272105098	0.000943203864153475
133	-2.88310790061951	0.961035966873169	19.7340335845947	0.0022419011220336	0.01100810803473	-0.00392691092565656	-0.000355493422830477
134	-0.285713404417038	-0.337661296129227	20.1236438751221	-0.00555028254166245	0.00678734155371785	-0.00132951640989631	0.00256657530553639
135	1.01298391819	-0.662335574626923	20.1885776519775	-0.00457625929266214	0.0116574559360743	-0.0253554154187441	-0.00360223650932312
136	-0.935062050819397	-0.337661296129227	20.058708190918	0.0191249661147594	0.0155535480007529	-0.112368136644363	-0.00132951640989631
137	0.363635241985321	0.311687350273132	19.8639049530029	-0.0149658378213644	0.0155535480007529	-0.191913336515427	-0.00522560812532902
138	-0.935062050819397	0.636361658573151	19.7989692687988	-0.00555028254166245	0.0207483377307653	-0.152627751231194	-0.000680167751852423
139	-0.285713404417038	-1.63635849952698	20.1236438751221	-0.0100957229733467	0.00159255252219737	-0.0977577865123749	-0.000355493422830477
140	1.66233253479004	-1.3116842508316	19.8639049530029	0.00548864435404539	0.00354059832170606	-0.02697878703475	0.00873538758605719
141	0.363635241985321	-0.0129869729280472	20.058708190918	-0.0211346503347158	0.00126787810586393	0.0700988322496414	-0.00165419070981443
142	-0.935062050819397	-0.0129869729280472	20.1236438751221	0.0145795252174139	-0.00392691092565656	0.131786957383156	-0.000355493422830477
143	-2.88310790061951	0.961035966873169	20.1236438751221	0.00354059832170606	-0.0139918150380254	0.160358294844627	-0.00522560812532902
144	-2.23375940322876	0.311687350273132	20.1885776519775	0.00970941036939621	-0.0201606266200542	0.0843845009803772	-0.00392691092565656
145	0.363635241985321	-0.337661296129227	19.9288387298584	0.0022419011220336	-0.0139918150380254	0.0613326244056225	0.00289124972186983
146	-0.285713404417038	0.961035966873169	19.6041641235352	-0.00652430532500148	-0.00977104809135199	0.0356833562254906	0.00678734155371785
147	-1.58441066741943	0.311687350273132	19.6041641235352	-0.00847235135734081	-0.00197886489331722	0.0239950809627771	-0.000355493422830477
148	0.363635241985321	-0.337661296129227	19.9288387298584	0.00256657530553639	-3.08191010844894e-05	0.0207483377307653	-0.00814767740666866
149	1.01298391819	-1.63635849952698	20.4483184814453	0.00970941036939621	-0.00619963090866804	0.0132808275520802	-0.00425158534198999
150	2.96102976799011	-1.96103286743164	20.058708190918	0.0113327819854021	-0.00555028254166245	0.0116574559360743	-3.08191010844894e-05
151	-0.935062050819397	0.636361658573151	20.058708190918	0.0106834331527352	-0.00360223650932312	0.0200989879667759	0.00126787810586393
152	-0.285713404417038	-0.662335574626923	19.9937744140625	-0.00652430532500148	-0.00295288790948689	0.0249691028147936	0.00548864435404539
153	-4.18180513381958	0.311687350273132	19.7989692687988	-0.0130177913233638	0.00938473641872406	0.00386527273803949	0.00483929552137852
154	-1.58441066741943	-0.0129869729280472	19.9937744140625	0.00516396993771195	0.0022419011220336	-0.00587495695799589	0.00256657530553639
155	0.363635241985321	-0.337661296129227	20.3184490203857	-0.0120437685400248	0.00613799272105098	-0.0191866029053926	-0.00132951640989631
156	-0.285713404417038	0.311687350273132	19.7989692687988	0.000618529506027699	0.00159255252219737	-0.0299008563160896	-0.00425158534198999
157	-0.935062050819397	-0.0129869729280472	19.7989692687988	0.0200989879667759	0.00548864435404539	-0.0487319678068161	0.000293855206109583
158	-0.935062050819397	0.311687350273132	19.7340335845947	0.0175015944987535	0.00938473641872406	-0.0539267547428608	-0.00197886489331722
159	1.66233253479004	-1.3116842508316	19.7989692687988	0.00646266713738441	0.00418994715437293	-0.0445111989974976	-0.00100484199356288
160	-0.285713404417038	-1.96103286743164	19.8639049530029	-0.0198359526693821	-0.0026282137259841	-0.0169138833880424	-3.08191010844894e-05
161	-0.285713404417038	0.311687350273132	20.1885776519775	0.000293855206109583	-0.000355493422830477	0.00418994715437293	-0.00165419070981443
162	-1.58441066741943	-0.0129869729280472	20.2535133361816	0.00256657530553639	0.00386527273803949	0.0350340083241463	-0.00392691092565656
163	-0.935062050819397	-0.337661296129227	19.9288387298584	-0.00977104809135199	0.0149041991680861	0.0421768426895142	-0.00879702530801296
164	-0.935062050819397	-0.337661296129227	20.2535133361816	0.00386527273803949	0.00354059832170606	0.0113327819854021	0.00256657530553639
165	1.01298391819	-0.337661296129227	20.2535133361816	-0.00619963090866804	0.00126787810586393	-0.0146411629393697	-0.00977104809135199
166	1.01298391819	-0.662335574626923	20.2535133361816	0.013930176384747	0.00191722682211548	-0.0159398596733809	-0.00165419070981443
167	-0.285713404417038	-0.662335574626923	20.058708190918	0.000293855206109583	0.000618529506027699	-0.0159398596733809	0.0103587592020631
168	-0.285713404417038	-0.0129869729280472	20.1236438751221	0.0239950809627771	0.00646266713738441	0.0106834331527352	-0.00717365415766835
169	0.363635241985321	-0.662335574626923	20.1885776519775	0.00451462110504508	0.0194496400654316	0.0421768426895142	-0.00814767740666866
170	-0.935062050819397	-1.96103286743164	20.2535133361816	0.00808603875339031	-0.00717365415766835	0.0642546936869621	0.00548864435404539
171	-0.935062050819397	-0.662335574626923	20.1236438751221	0.0178262684494257	-0.00392691092565656	0.0392547734081745	0.00354059832170606
172	-0.285713404417038	-0.662335574626923	20.3833827972412	-0.00847235135734081	0.00678734155371785	0.0376313999295235	0.00516396993771195
173	0.363635241985321	-0.337661296129227	20.1885776519775	-0.021459324285388	0.00386527273803949	0.0327612869441509	0.00841071270406246
174	-3.53245663642883	0.311687350273132	20.1236438751221	0.00516396993771195	0.00289124972186983	0.0155535480007529	0.000293855206109583
175	-0.935062050819397	0.636361658573151	19.9288387298584	-0.00132951640989631	0.00126787810586393	0.0132808275520802	0.00938473641872406
176	-0.285713404417038	0.311687350273132	19.5392303466797	0.0116574559360743	-0.00782300252467394	-0.0152905117720366	0.00743668992072344
177	-0.935062050819397	0.636361658573151	19.4093608856201	-0.00360223650932312	-0.00230353930965066	-0.0328229255974293	0.0123068047687411
178	1.66233253479004	-0.662335574626923	20.1236438751221	0.00808603875339031	0.00711201597005129	-0.0412644557654858	-0.00425158534198999
179	-0.935062050819397	0.311687350273132	20.1885776519775	0.00646266713738441	0.00743668992072344	-0.0266541130840778	-3.08191010844894e-05
180	-0.935062050819397	-0.662335574626923	20.2535133361816	0.000618529506027699	-0.00197886489331722	-0.00717365415766835	0.000293855206109583
181	1.66233253479004	-1.96103286743164	19.9288387298584	0.0259431265294552	-0.00717365415766835	-0.00197886489331722	0.00711201597005129
182	-0.935062050819397	0.636361658573151	19.7340335845947	0.0239950809627771	0.00126787810586393	0.0136055024340749	0.00354059832170606
183	-0.935062050819397	-0.662335574626923	20.058708190918	0.00451462110504508	0.0123068047687411	0.0239950809627771	-0.00652430532500148
184	-1.58441066741943	-0.987009942531586	20.058708190918	0.0022419011220336	0.00354059832170606	0.0356833562254906	-0.000355493422830477
185	0.363635241985321	-0.662335574626923	20.3184490203857	0.00159255252219737	0.00289124972186983	0.0022419011220336	0.000943203864153475
186	1.66233253479004	-0.987009942531586	20.1236438751221	0.00483929552137852	-0.0117190945893526	-0.0217839982360601	0.00418994715437293
187	-0.285713404417038	0.961035966873169	19.9288387298584	0.0100340843200684	-0.0107450718060136	-0.0386670641601086	-0.00392691092565656
188	-0.285713404417038	0.311687350273132	19.6041641235352	0.0259431265294552	0.00386527273803949	-0.0393164120614529	-0.00392691092565656
189	1.66233253479004	-0.662335574626923	19.9288387298584	0.00938473641872406	0.00354059832170606	-0.0412644557654858	-0.00717365415766835
190	-0.935062050819397	-0.662335574626923	20.1236438751221	0.00678734155371785	0.000293855206109583	-0.017887907102704	0.00613799272105098
191	0.363635241985321	-0.987009942531586	19.7340335845947	0.00289124972186983	-0.0026282137259841	-0.00587495695799589	0.00743668992072344
192	-0.935062050819397	-0.337661296129227	20.2535133361816	-0.00522560812532902	-0.00132951640989631	0.00418994715437293	0.00126787810586393
193	1.01298391819	-0.662335574626923	20.2535133361816	0.00938473641872406	0.0113327819854021	-0.00912170019000769	0.00289124972186983
194	-2.88310790061951	-0.337661296129227	19.7989692687988	-0.00490093370899558	0.00776136433705688	0.0155535480007529	0.00386527273803949
195	-1.58441066741943	0.311687350273132	19.7340335845947	-0.00425158534198999	0.00808603875339031	0.0210730116814375	0.00808603875339031
196	-0.285713404417038	0.311687350273132	19.4093608856201	-0.0198359526693821	0.000293855206109583	0.012956153601408	0.00873538758605719
197	1.01298391819	0.636361658573151	19.6690998077393	0.00678734155371785	0.00159255252219737	0.0168522447347641	-0.0026282137259841
198	0.363635241985321	-0.662335574626923	19.9288387298584	-0.00295288790948689	0.01100810803473	0.00841071270406246	-0.0026282137259841
199	0.363635241985321	-0.0129869729280472	20.1236438751221	0.00646266713738441	0.00711201597005129	0.0213976856321096	-0.00425158534198999
200	-0.285713404417038	0.961035966873169	19.7989692687988	-0.00717365415766835	-0.0143164889886975	-0.00295288790948689	0.00483929552137852
201	1.66233253479004	-1.63635849952698	19.9937744140625	0.00159255252219737	-0.0191866029053926	-0.0172385573387146	0.00256657530553639
202	-0.935062050819397	-0.662335574626923	19.4742946624756	0.00678734155371785	-0.00977104809135199	-0.00165419070981443	-0.0026282137259841
203	-0.935062050819397	0.311687350273132	19.7989692687988	0.0175015944987535	0.00581331877037883	-3.08191010844894e-05	-0.00587495695799589
204	-0.285713404417038	-0.662335574626923	20.1885776519775	-0.00847235135734081	-0.00165419070981443	-0.0133424662053585	-0.00100484199356288
205	-2.23375940322876	-0.337661296129227	20.1236438751221	-0.0113944197073579	0.00321592413820326	-0.0100957229733467	-0.000355493422830477
206	-1.58441066741943	-0.0129869729280472	20.4483184814453	0.000943203864153475	0.00289124972186983	-0.0113944197073579	0.000943203864153475
207	-0.285713404417038	0.311687350273132	19.7989692687988	-0.00717365415766835	-0.00360223650932312	-0.00230353930965066	0.00289124972186983
208	0.363635241985321	-0.337661296129227	19.4093608856201	0.00711201597005129	0.00711201597005129	-0.00684897974133492	-0.00490093370899558
209	1.66233253479004	-0.987009942531586	19.7989692687988	-0.0120437685400248	0.00548864435404539	-0.00230353930965066	-0.0026282137259841
210	-0.935062050819397	0.636361658573151	20.058708190918	0.0103587592020631	0.00483929552137852	0.00256657530553639	0.00581331877037883
211	-0.935062050819397	-0.987009942531586	20.058708190918	-0.0117190945893526	-0.00555028254166245	-0.00944637414067984	0.00581331877037883
212	-0.285713404417038	-1.63635849952698	20.1885776519775	-0.0198359526693821	0.00159255252219737	-0.0539267547428608	0.00451462110504508
213	1.01298391819	-0.662335574626923	20.3184490203857	0.012956153601408	0.0126314787194133	-0.0428878292441368	-0.00327756232582033
214	-0.285713404417038	0.636361658573151	19.5392303466797	0.00289124972186983	0.0106834331527352	-0.0299008563160896	-0.00295288790948689
215	-3.53245663642883	0.311687350273132	19.7340335845947	-0.0107450718060136	0.000293855206109583	0.00191722682211548	0.00256657530553639
216	-1.58441066741943	0.636361658573151	19.7989692687988	-3.08191010844894e-05	-0.000355493422830477	0.031137915328145	0.000618529506027699
217	0.363635241985321	0.311687350273132	19.8639049530029	-0.00619963090866804	0.00386527273803949	0.0707481801509857	-0.00230353930965066
218	1.01298391819	0.311687350273132	20.058708190918	0.0181509424000978	-0.00522560812532902	0.047696303576231	-0.000680167751852423
219	1.01298391819	-0.662335574626923	20.2535133361816	0.0123068047687411	-0.00619963090866804	-0.00717365415766835	-0.00912170019000769
220	-0.935062050819397	0.311687350273132	19.7989692687988	0.00451462110504508	-0.00230353930965066	-0.00782300252467394	-0.000680167751852423
221	1.01298391819	-0.987009942531586	19.9937744140625	0.0103587592020631	-0.00717365415766835	-0.0100957229733467	0.00483929552137852
222	0.363635241985321	-0.987009942531586	19.8639049530029	-0.00230353930965066	-0.0123684434220195	-0.0211346503347158	-0.00197886489331722
223	-0.935062050819397	0.311687350273132	19.8639049530029	-0.00295288790948689	0.000618529506027699	-0.0152905117720366	-0.00490093370899558
224	-0.285713404417038	-0.337661296129227	20.3184490203857	-0.00652430532500148	0.00646266713738441	-0.00879702530801296	-0.00490093370899558
225	-2.88310790061951	-0.337661296129227	20.3184490203857	0.000943203864153475	0.00289124972186983	-0.0026282137259841	-0.000355493422830477
226	-2.88310790061951	0.311687350273132	19.7340335845947	0.000943203864153475	-0.00619963090866804	-0.00100484199356288	0.000618529506027699
227	0.363635241985321	0.311687350273132	19.7340335845947	-0.00555028254166245	0.00970941036939621	-0.0175632312893867	0.000618529506027699
228	0.363635241985321	-0.337661296129227	19.7340335845947	-0.00977104809135199	0.0152288740500808	-0.0461345724761486	-0.00522560812532902
229	0.363635241985321	-0.987009942531586	19.8639049530029	0.00289124972186983	0.0106834331527352	-0.072757862508297	-0.0026282137259841
230	-0.285713404417038	-0.662335574626923	19.8639049530029	-0.0120437685400248	0.00841071270406246	-0.0510046854615211	0.00548864435404539
231	-0.935062050819397	0.311687350273132	19.8639049530029	0.00938473641872406	-0.00392691092565656	-0.0250307414680719	0.00646266713738441
232	0.363635241985321	-1.63635849952698	20.3184490203857	-0.0130177913233638	0.00191722682211548	-0.00490093370899558	0.00386527273803949
233	1.01298391819	-1.3116842508316	19.7989692687988	-0.00457625929266214	-0.00425158534198999	0.0175015944987535	-0.00555028254166245
234	-0.285713404417038	0.311687350273132	19.7340335845947	0.0175015944987535	0.00743668992072344	0.0408781431615353	-0.00197886489331722
235	-0.285713404417038	-0.0129869729280472	19.8639049530029	-0.00587495695799589	-0.00587495695799589	0.0548391379415989	0.00970941036939621
236	-4.18180513381958	0.961035966873169	19.8639049530029	-0.00165419070981443	-0.0126931173726916	0.0181509424000978	-3.08191010844894e-05
237	-0.935062050819397	0.311687350273132	20.2535133361816	0.0132808275520802	-0.0026282137259841	-0.00717365415766835	-0.00652430532500148
238	1.01298391819	-0.662335574626923	20.1885776519775	0.0123068047687411	0.00938473641872406	-0.00555028254166245	-0.00132951640989631
239	0.363635241985321	-0.662335574626923	19.7340335845947	0.0217223595827818	0.00516396993771195	-0.0117190945893526	0.00126787810586393
240	1.01298391819	-0.0129869729280472	19.6041641235352	-0.0182125810533762	0.00256657530553639	0.0116574559360743	0.00321592413820326
241	1.01298391819	-0.662335574626923	19.9288387298584	0.00970941036939621	-0.00587495695799589	0.0379560738801956	-0.00814767740666866
242	0.363635241985321	-0.987009942531586	20.058708190918	0.00321592413820326	-0.00490093370899558	0.0434755384922028	0.00289124972186983
243	-0.935062050819397	-0.987009942531586	19.9937744140625	0.00548864435404539	0.00256657530553639	0.011982130818069	-0.00587495695799589
244	-1.58441066741943	0.636361658573151	20.3833827972412	0.00451462110504508	0.00808603875339031	0.0116574559360743	-0.00847235135734081
245	-1.58441066741943	0.636361658573151	20.2535133361816	0.00126787810586393	0.00354059832170606	-0.000355493422830477	-0.00100484199356288
246	-2.88310790061951	0.311687350273132	19.6690998077393	0.00386527273803949	0.000943203864153475	-0.0026282137259841	0.00126787810586393
247	-0.285713404417038	0.311687350273132	19.7340335845947	-0.0143164889886975	0.00256657530553639	-0.0237320438027382	0.0022419011220336
248	1.66233253479004	-0.987009942531586	19.9937744140625	0.00938473641872406	0.0100340843200684	-0.0487319678068161	-0.00295288790948689
249	0.363635241985321	0.311687350273132	19.9288387298584	-0.00295288790948689	-0.00132951640989631	-0.0574981719255447	-0.00684897974133492
250	-0.935062050819397	0.311687350273132	20.1885776519775	-0.00132951640989631	0.00711201597005129	-0.032173577696085	0.00646266713738441
251	-0.935062050819397	0.636361658573151	20.058708190918	-0.00782300252467394	0.00159255252219737	0.00289124972186983	0.0022419011220336
252	1.01298391819	-0.987009942531586	19.8639049530029	-0.0026282137259841	-0.0026282137259841	0.00938473641872406	0.00354059832170606
253	1.66233253479004	-1.63635849952698	19.4742946624756	0.00873538758605719	-0.00490093370899558	0.012956153601408	-0.00490093370899558
254	-0.285713404417038	0.961035966873169	19.8639049530029	0.00386527273803949	-0.00814767740666866	0.0197743140161037	-0.00912170019000769
255	-0.935062050819397	-0.0129869729280472	20.1885776519775	0.0126314787194133	-0.00619963090866804	0.0188002903014421	0.0022419011220336
256	-2.23375940322876	-0.662335574626923	20.4483184814453	-0.00782300252467394	-0.00814767740666866	0.0158782228827477	0.00548864435404539
257	-1.58441066741943	0.311687350273132	20.1885776519775	0.00126787810586393	-0.00555028254166245	0.0132808275520802	0.00743668992072344
258	-0.285713404417038	0.311687350273132	19.7989692687988	0.00126787810586393	-0.00457625929266214	0.0126314787194133	-0.00360223650932312
259	-0.285713404417038	0.636361658573151	19.4742946624756	0.000293855206109583	0.0100340843200684	-0.00100484199356288	-0.0165892094373703
260	1.01298391819	-1.3116842508316	20.1236438751221	-0.00457625929266214	-0.00912170019000769	-0.000680167751852423	0.00776136433705688
261	1.01298391819	-0.662335574626923	20.1885776519775	0.00418994715437293	-0.00684897974133492	0.00159255252219737	0.00191722682211548
262	-0.935062050819397	-0.0129869729280472	19.9937744140625	-0.00392691092565656	-0.0107450718060136	0.000618529506027699	-0.00295288790948689
263	-0.285713404417038	-0.662335574626923	20.1236438751221	-0.00132951640989631	-0.00197886489331722	-0.0120437685400248	-0.00360223650932312
264	-1.58441066741943	0.311687350273132	19.7340335845947	0.00516396993771195	-0.00197886489331722	-0.00652430532500148	-0.00197886489331722
265	-1.58441066741943	0.311687350273132	19.6690998077393	-0.00879702530801296	0.00321592413820326	-0.00132951640989631	-0.00522560812532902
266	-0.935062050819397	-1.3116842508316	19.9937744140625	0.000943203864153475	0.000943203864153475	0.000618529506027699	0.00776136433705688
267	-0.935062050819397	-0.337661296129227	19.9937744140625	-0.00327756232582033	-0.000680167751852423	0.000618529506027699	-0.00165419070981443
268	-0.285713404417038	0.311687350273132	20.1236438751221	0.0136055024340749	0.00938473641872406	-0.00555028254166245	-0.00490093370899558
269	1.66233253479004	-0.987009942531586	19.9937744140625	0.0168522447347641	0.0103587592020631	-0.0350956469774246	-0.00652430532500148
270	1.66233253479004	-0.662335574626923	20.1885776519775	-0.0146411629393697	0.00613799272105098	-0.0523033849895	0.00126787810586393
271	0.363635241985321	0.311687350273132	19.9288387298584	-0.00977104809135199	-3.08191010844894e-05	-0.0373683646321297	0.00808603875339031
272	0.363635241985321	-0.662335574626923	20.058708190918	0.0126314787194133	-0.000680167751852423	-0.0480826161801815	0.000943203864153475
273	0.363635241985321	-1.96103286743164	19.9288387298584	0.00808603875339031	-0.00230353930965066	-0.0389917381107807	-0.00197886489331722
274	-0.935062050819397	-0.337661296129227	19.8639049530029	0.0155535480007529	0.00191722682211548	-0.0172385573387146	-0.00295288790948689
275	-1.58441066741943	0.311687350273132	20.058708190918	-0.00457625929266214	0.00483929552137852	0.0175015944987535	0.0106834331527352
276	-2.88310790061951	0.636361658573151	19.9288387298584	0.0155535480007529	0.00191722682211548	0.0340599827468395	0.00970941036939621
277	-2.88310790061951	0.636361658573151	19.6041641235352	-0.0185372550040483	0.00191722682211548	0.0356833562254906	0.00711201597005129
278	0.363635241985321	-0.337661296129227	19.9937744140625	0.0022419011220336	0.0116574559360743	0.0382807515561581	-0.00652430532500148
279	1.01298391819	-0.0129869729280472	19.8639049530029	0.0103587592020631	0.00906006153672934	0.00808603875339031	0.00386527273803949
280	-0.285713404417038	-0.0129869729280472	19.8639049530029	0.0149041991680861	0.00873538758605719	-0.0347709693014622	0.000618529506027699
281	-0.285713404417038	0.311687350273132	19.9937744140625	0.00191722682211548	-0.00100484199356288	-0.028926832601428	0.00354059832170606
282	0.363635241985321	-0.987009942531586	20.2535133361816	-0.0162645354866982	-0.00230353930965066	-0.0217839982360601	0.00191722682211548
283	0.363635241985321	-1.96103286743164	19.9288387298584	-0.0110697457566857	0.00646266713738441	-0.0224333461374044	-0.00132951640989631
284	2.31168103218079	-1.96103286743164	20.058708190918	-0.00749832857400179	0.00613799272105098	-0.0237320438027382	-0.00197886489331722
285	1.01298391819	-0.337661296129227	19.9937744140625	-0.00165419070981443	0.013930176384747	0.00938473641872406	0.00646266713738441
286	0.363635241985321	-0.662335574626923	20.058708190918	0.00289124972186983	0.0022419011220336	0.0262678004801273	0.00711201597005129
287	-0.935062050819397	-0.662335574626923	20.1885776519775	0.00256657530553639	-0.00587495695799589	-0.00230353930965066	0.00126787810586393
288	-1.58441066741943	-0.0129869729280472	20.1236438751221	0.00386527273803949	-0.00587495695799589	-0.0139918150380254	-0.00230353930965066
289	1.01298391819	-0.0129869729280472	19.7340335845947	0.0116574559360743	0.00256657530553639	0.00126787810586393	-0.0026282137259841
290	0.363635241985321	-0.337661296129227	19.8639049530029	0.0100340843200684	-0.0120437685400248	0.0246444288641214	0.00646266713738441
291	-0.935062050819397	0.311687350273132	19.7340335845947	0.00321592413820326	-0.0169138833880424	0.0165275707840919	0.00743668992072344
292	1.66233253479004	-0.662335574626923	20.1236438751221	-0.00295288790948689	-0.0113944197073579	-0.0195112787187099	0.00191722682211548
293	0.363635241985321	-0.0129869729280472	19.8639049530029	0.0259431265294552	0.00126787810586393	-0.0230826959013939	-0.00652430532500148
294	-0.935062050819397	-1.3116842508316	20.1885776519775	0.0158782228827477	-0.00717365415766835	-0.0337969474494457	-0.00230353930965066
295	-1.58441066741943	-0.337661296129227	19.8639049530029	0.00191722682211548	0.0022419011220336	-0.00944637414067984	-3.08191010844894e-05
296	-0.935062050819397	0.636361658573151	19.7989692687988	0.00743668992072344	0.00386527273803949	0.0265924744307995	0.00613799272105098
297	-1.58441066741943	0.636361658573151	19.7989692687988	-0.0152905117720366	0.0136055024340749	0.0285405199974775	0.00776136433705688
298	-1.58441066741943	0.636361658573151	19.8639049530029	-0.0100957229733467	0.0152288740500808	0.0376313999295235	-0.00295288790948689
299	0.363635241985321	-0.987009942531586	20.2535133361816	0.000943203864153475	0.0106834331527352	0.0132808275520802	-0.00392691092565656
300	-0.285713404417038	-0.662335574626923	19.9288387298584	0.0022419011220336	0.0103587592020631	0.0334106348454952	0.0022419011220336
301	-0.935062050819397	0.311687350273132	19.7989692687988	-0.0104203969240189	0.00451462110504508	0.0226963832974434	0.00321592413820326
302	0.363635241985321	-0.0129869729280472	19.8639049530029	-0.00879702530801296	0.00256657530553639	0.0220470335334539	0.00289124972186983
303	1.01298391819	-0.662335574626923	20.1236438751221	-0.000355493422830477	0.000293855206109583	0.031137915328145	-0.0152905117720366
304	0.363635241985321	-1.3116842508316	20.3184490203857	0.0213976856321096	0.000618529506027699	0.0379560738801956	-0.00197886489331722
305	1.01298391819	-1.3116842508316	19.9288387298584	0.013930176384747	-0.0247060675173998	0.0126314787194133	-0.00490093370899558
306	1.01298391819	-0.662335574626923	20.1885776519775	0.0126314787194133	-0.0195112787187099	0.00808603875339031	0.00191722682211548
307	-0.285713404417038	-0.0129869729280472	20.2535133361816	0.00256657530553639	-0.00100484199356288	-0.00295288790948689	0.00321592413820326
308	-2.88310790061951	0.961035966873169	19.6690998077393	-0.000355493422830477	0.00321592413820326	-0.0107450718060136	-0.00132951640989631
309	-0.285713404417038	-0.662335574626923	20.3184490203857	-0.00425158534198999	0.00711201597005129	-0.0185372550040483	-0.00977104809135199
310	1.66233253479004	-0.662335574626923	19.9288387298584	0.029189869761467	0.01100810803473	-0.0302255302667618	0.00678734155371785
311	-0.935062050819397	0.636361658573151	19.7989692687988	-0.00100484199356288	0.00354059832170606	-0.0286021586507559	0.00191722682211548
312	0.363635241985321	-0.662335574626923	19.8639049530029	-0.0149658378213644	0.00483929552137852	-0.0672384053468704	0.00451462110504508
313	0.363635241985321	-0.0129869729280472	20.058708190918	0.0269171483814716	0.0207483377307653	-0.0636669844388962	-0.00230353930965066
314	-1.58441066741943	-0.0129869729280472	19.9937744140625	0.000293855206109583	0.0142548503354192	-0.0243813935667276	-0.00457625929266214
315	0.363635241985321	-0.987009942531586	19.7340335845947	-0.00587495695799589	0.00191722682211548	0.00938473641872406	0.00646266713738441
316	-0.285713404417038	-0.0129869729280472	19.8639049530029	0.00970941036939621	-0.00360223650932312	0.0213976856321096	0.000618529506027699
317	-0.935062050819397	0.311687350273132	19.9288387298584	0.00678734155371785	0.000293855206109583	0.00970941036939621	-0.00100484199356288
318	-0.935062050819397	0.311687350273132	19.7989692687988	0.000618529506027699	0.00711201597005129	0.0441248863935471	-0.00944637414067984
319	-1.58441066741943	-0.662335574626923	20.1885776519775	0.00418994715437293	0.00126787810586393	0.0395794473588467	-0.00327756232582033
320	0.363635241985321	-0.337661296129227	20.058708190918	-0.0107450718060136	-0.00555028254166245	0.0259431265294552	0.00711201597005129
321	1.01298391819	-0.0129869729280472	19.6690998077393	-0.00165419070981443	-0.0026282137259841	0.0282158460468054	0.00418994715437293
322	-1.58441066741943	0.311687350273132	19.7989692687988	-0.0113944197073579	0.00418994715437293	-0.0026282137259841	-0.00295288790948689
323	1.66233253479004	-0.987009942531586	19.9288387298584	-0.0104203969240189	0.01100810803473	-0.0110697457566857	-0.00165419070981443
324	0.363635241985321	-0.337661296129227	20.1236438751221	-0.0113944197073579	0.00873538758605719	-0.00587495695799589	-0.00425158534198999
325	2.31168103218079	-1.63635849952698	20.2535133361816	0.0100340843200684	-0.00327756232582033	-0.00327756232582033	-3.08191010844894e-05
326	-0.935062050819397	-1.3116842508316	20.3184490203857	-0.00652430532500148	-0.00457625929266214	0.0103587592020631	0.00483929552137852
327	-0.935062050819397	-0.0129869729280472	19.7989692687988	-0.0143164889886975	-0.00782300252467394	0.0200989879667759	-0.00555028254166245
328	1.66233253479004	-0.662335574626923	19.9288387298584	-0.00977104809135199	-0.0026282137259841	-0.00197886489331722	-3.08191010844894e-05
329	-2.88310790061951	-0.0129869729280472	19.7989692687988	-0.0195112787187099	-0.00100484199356288	-0.0100957229733467	-0.00587495695799589
330	-0.285713404417038	-0.662335574626923	20.1885776519775	0.00938473641872406	0.0022419011220336	-0.0100957229733467	0.00548864435404539
331	-0.935062050819397	0.311687350273132	19.7989692687988	0.00646266713738441	-0.00165419070981443	-0.000355493422830477	-0.00490093370899558
332	1.01298391819	-0.662335574626923	20.2535133361816	-0.0117190945893526	0.00581331877037883	-0.00717365415766835	0.00581331877037883
333	1.66233253479004	0.311687350273132	19.6690998077393	0.00970941036939621	0.0149041991680861	-0.0204853005707264	-0.00522560812532902
334	-0.935062050819397	0.636361658573151	19.5392303466797	0.000293855206109583	0.00743668992072344	-0.00327756232582033	-0.00749832857400179
335	-0.935062050819397	0.311687350273132	19.7989692687988	0.0145795252174139	-0.00230353930965066	0.0116574559360743	-0.000680167751852423
336	0.363635241985321	-0.987009942531586	19.9937744140625	-0.0152905117720366	-0.000680167751852423	0.013930176384747	0.00906006153672934
337	-0.285713404417038	-0.337661296129227	19.7989692687988	-0.00132951640989631	-0.00360223650932312	0.00776136433705688	0.000618529506027699
338	-0.935062050819397	-0.337661296129227	20.2535133361816	0.0100340843200684	0.00970941036939621	-0.0162645354866982	-0.00100484199356288
339	-0.285713404417038	-0.662335574626923	19.9288387298584	-0.00230353930965066	0.00354059832170606	-0.00327756232582033	-0.00652430532500148
340	-3.53245663642883	-0.337661296129227	19.6690998077393	-0.0123684434220195	-0.00327756232582033	-0.00522560812532902	0.00516396993771195
341	-0.285713404417038	-0.662335574626923	19.5392303466797	-0.00879702530801296	-0.00327756232582033	0.00646266713738441	0.00386527273803949
342	-0.285713404417038	0.636361658573151	19.7989692687988	0.00321592413820326	0.000618529506027699	0.00483929552137852	-0.000680167751852423
343	0.363635241985321	-0.662335574626923	20.1236438751221	0.0155535480007529	0.00418994715437293	-0.0217839982360601	-0.00782300252467394
344	1.01298391819	-0.337661296129227	19.9937744140625	0.00386527273803949	0.00126787810586393	-0.00360223650932312	-0.00619963090866804
345	1.01298391819	-0.987009942531586	20.3833827972412	-0.00360223650932312	-0.00619963090866804	-0.0117190945893526	-0.000355493422830477
346	0.363635241985321	-0.337661296129227	19.9937744140625	0.00516396993771195	0.00321592413820326	-0.0172385573387146	-0.000355493422830477
347	-0.285713404417038	-0.337661296129227	19.6690998077393	0.00841071270406246	-0.00490093370899558	-0.017887907102704	-0.00522560812532902
348	2.31168103218079	-1.3116842508316	20.1236438751221	-0.00555028254166245	0.00354059832170606	-0.0243813935667276	-3.08191010844894e-05
349	1.66233253479004	-0.662335574626923	20.058708190918	-0.00295288790948689	0.00581331877037883	-0.0266541130840778	-0.00327756232582033
350	-0.935062050819397	-0.662335574626923	20.3833827972412	0.0178262684494257	0.00808603875339031	-0.0195112787187099	0.00256657530553639
351	-2.23375940322876	0.311687350273132	20.3833827972412	-0.0156151866540313	0.00354059832170606	-0.0136671401560307	0.00516396993771195
352	0.363635241985321	-0.337661296129227	20.1236438751221	-3.08191010844894e-05	-3.08191010844894e-05	-0.0182125810533762	0.000293855206109583
353	-0.285713404417038	0.311687350273132	19.7340335845947	0.000293855206109583	0.0123068047687411	-0.0513293594121933	-0.00327756232582033
354	-0.285713404417038	0.636361658573151	19.5392303466797	-0.0113944197073579	0.00808603875339031	-0.0471085943281651	-0.00327756232582033
355	-0.935062050819397	0.636361658573151	19.6041641235352	0.0022419011220336	0.00354059832170606	-0.0565241500735283	0.0022419011220336
356	-0.285713404417038	-0.0129869729280472	19.9937744140625	-0.00490093370899558	0.00126787810586393	-0.0376930385828018	0.00483929552137852
357	-0.285713404417038	-0.337661296129227	20.058708190918	0.000618529506027699	0.00354059832170606	-0.000680167751852423	-3.08191010844894e-05
358	-1.58441066741943	-0.987009942531586	20.058708190918	0.0106834331527352	-0.00100484199356288	0.0194496400654316	-0.00392691092565656
359	1.66233253479004	-1.3116842508316	20.2535133361816	0.00354059832170606	0.0113327819854021	0.0558131635189056	-0.00132951640989631
360	0.363635241985321	-0.662335574626923	19.9288387298584	0.00581331877037883	0.00386527273803949	0.041852168738842	-0.0026282137259841
361	-1.58441066741943	-0.0129869729280472	19.8639049530029	0.00808603875339031	-0.00392691092565656	0.0236704051494598	0.00159255252219737
362	-2.88310790061951	0.311687350273132	19.9288387298584	-0.00847235135734081	0.000293855206109583	-0.00392691092565656	-0.00165419070981443
363	1.01298391819	-0.337661296129227	20.058708190918	-0.00782300252467394	0.00451462110504508	-0.00847235135734081	-0.00165419070981443
364	1.66233253479004	-0.662335574626923	20.3184490203857	-0.000355493422830477	0.00938473641872406	-0.021459324285388	-0.00360223650932312
365	1.01298391819	-0.337661296129227	19.8639049530029	-0.00100484199356288	-3.08191010844894e-05	-0.028926832601428	0.00289124972186983
366	1.01298391819	-0.987009942531586	19.9937744140625	0.0145795252174139	0.000618529506027699	-0.0107450718060136	0.0022419011220336
367	-0.285713404417038	0.311687350273132	19.7989692687988	0.0165275707840919	0.00418994715437293	0.0113327819854021	0.00646266713738441
368	0.363635241985321	-0.337661296129227	19.7989692687988	0.000618529506027699	0.00711201597005129	0.0142548503354192	0.0022419011220336
369	1.01298391819	-1.96103286743164	20.2535133361816	0.00386527273803949	0.00159255252219737	0.00191722682211548	-0.00132951640989631
370	0.363635241985321	-0.662335574626923	20.2535133361816	0.0155535480007529	0.00321592413820326	-0.0123684434220195	0.00711201597005129
371	-2.23375940322876	0.311687350273132	20.1236438751221	-0.0100957229733467	0.00873538758605719	-0.0263294391334057	0.00646266713738441
372	-0.935062050819397	-0.662335574626923	20.058708190918	-0.0123684434220195	0.00321592413820326	-0.0334722734987736	0.00841071270406246
373	-0.935062050819397	0.636361658573151	19.6041641235352	0.00289124972186983	0.00678734155371785	-0.0143164889886975	0.00646266713738441
374	-0.935062050819397	-0.0129869729280472	19.7989692687988	0.00418994715437293	-0.00230353930965066	0.0116574559360743	0.000293855206109583
375	-0.935062050819397	0.636361658573151	19.6041641235352	0.00841071270406246	-0.00879702530801296	0.0210730116814375	0.00126787810586393
376	-0.285713404417038	0.311687350273132	19.6690998077393	-0.00327756232582033	-0.00425158534198999	0.0496443510055542	0.01100810803473
377	0.363635241985321	0.311687350273132	20.1885776519775	0.00678734155371785	-0.021459324285388	0.0386054255068302	-0.00197886489331722
378	-0.935062050819397	0.636361658573151	19.7989692687988	0.00873538758605719	0.00289124972186983	-0.00392691092565656	-0.00457625929266214
379	0.363635241985321	-1.63635849952698	20.3184490203857	0.011982130818069	-0.00912170019000769	-0.0311995539814234	-0.000680167751852423
380	-0.285713404417038	-1.3116842508316	20.3184490203857	-0.00230353930965066	-0.00522560812532902	-0.0263294391334057	-0.000355493422830477
381	1.01298391819	-0.0129869729280472	19.8639049530029	-0.0165892094373703	-0.00165419070981443	-0.0273034609854221	0.00451462110504508
382	-1.58441066741943	-0.0129869729280472	19.9288387298584	0.01847561635077	0.00548864435404539	-0.0373683646321297	0.000943203864153475
383	-1.58441066741943	-0.662335574626923	20.1885776519775	0.00451462110504508	0.00548864435404539	-0.0448358729481697	-0.00912170019000769
384	0.363635241985321	-0.987009942531586	20.3833827972412	-0.00684897974133492	0.00873538758605719	-0.0169138833880424	-0.00165419070981443
385	1.66233253479004	-0.662335574626923	19.8639049530029	-0.000355493422830477	0.00678734155371785	0.00451462110504508	-0.00230353930965066
386	1.01298391819	-0.337661296129227	19.9288387298584	0.00548864435404539	-3.08191010844894e-05	0.0262678004801273	0.00548864435404539
387	-0.285713404417038	0.636361658573151	20.058708190918	-0.0146411629393697	-0.00587495695799589	0.0616573020815849	-0.0026282137259841
388	0.363635241985321	-0.0129869729280472	19.6690998077393	0.00451462110504508	-0.00425158534198999	0.0460729338228703	-0.00490093370899558
389	0.363635241985321	-1.63635849952698	20.4483184814453	-0.00327756232582033	-0.0165892094373703	0.0308132413774729	-0.00652430532500148
390	0.363635241985321	-1.63635849952698	20.6431217193604	0.0123068047687411	-0.0159398596733809	-0.00132951640989631	0.000618529506027699
391	-0.935062050819397	0.311687350273132	19.7989692687988	-0.00555028254166245	-3.08191010844894e-05	0.011982130818069	0.00646266713738441
392	0.363635241985321	-0.662335574626923	20.3833827972412	-0.00132951640989631	-3.08191010844894e-05	-0.000680167751852423	0.00289124972186983
393	-2.88310790061951	0.311687350273132	19.9288387298584	-0.00879702530801296	0.00354059832170606	-0.0211346503347158	0.000293855206109583
394	-2.23375940322876	0.636361658573151	20.1885776519775	0.00841071270406246	0.00386527273803949	-0.00749832857400179	0.00711201597005129
395	1.01298391819	-0.987009942531586	20.3833827972412	0.0175015944987535	0.0022419011220336	0.0200989879667759	0.000618529506027699
396	1.01298391819	-0.987009942531586	20.058708190918	0.000943203864153475	0.000943203864153475	0.0239950809627771	-0.00230353930965066
397	1.01298391819	-0.337661296129227	20.3184490203857	-0.0237320438027382	0.00289124972186983	0.00321592413820326	-0.00100484199356288
398	0.363635241985321	0.311687350273132	19.8639049530029	0.0123068047687411	0.00483929552137852	0.0022419011220336	0.00418994715437293
399	-0.285713404417038	-0.662335574626923	19.7340335845947	-0.00684897974133492	0.00386527273803949	0.00678734155371785	-0.00327756232582033
400	1.01298391819	-2.2857072353363	20.058708190918	0.00451462110504508	-0.00360223650932312	0.00386527273803949	0.00548864435404539
401	1.01298391819	-1.3116842508316	20.058708190918	-0.00749832857400179	0.00354059832170606	-0.00814767740666866	0.00808603875339031
402	-1.58441066741943	0.961035966873169	20.058708190918	-0.00100484199356288	0.00808603875339031	-0.0402904339134693	-0.00295288790948689
403	-2.23375940322876	0.311687350273132	20.058708190918	0.00321592413820326	0.00906006153672934	-0.0441865250468254	0.00743668992072344
404	-2.88310790061951	0.961035966873169	20.058708190918	-0.0188619289547205	0.0136055024340749	-0.0113944197073579	-0.00847235135734081
405	-0.935062050819397	0.636361658573151	20.1885776519775	-0.0146411629393697	0.00451462110504508	0.0175015944987535	0.0022419011220336
406	-0.935062050819397	-0.0129869729280472	19.5392303466797	0.00126787810586393	-0.00457625929266214	0.041852168738842	0.00743668992072344
407	1.01298391819	-0.987009942531586	19.9937744140625	-0.00457625929266214	0.0022419011220336	0.0428261905908585	-0.0026282137259841
408	-0.285713404417038	0.311687350273132	19.8639049530029	0.0217223595827818	0.00321592413820326	0.040228795260191	-0.00360223650932312
409	1.66233253479004	-0.987009942531586	20.1885776519775	0.00873538758605719	-0.00230353930965066	0.0126314787194133	-0.00587495695799589
410	1.01298391819	-2.61038160324097	20.1885776519775	0.0100340843200684	-0.0136671401560307	-0.00165419070981443	-0.00165419070981443
411	0.363635241985321	-0.662335574626923	19.7989692687988	0.0158782228827477	-0.0123684434220195	-0.0162645354866982	-3.08191010844894e-05
412	1.01298391819	-0.337661296129227	20.1885776519775	-0.00457625929266214	-0.00165419070981443	-0.0169138833880424	-0.00490093370899558
413	-2.23375940322876	0.311687350273132	19.7340335845947	0.00516396993771195	0.000943203864153475	-0.0266541130840778	0.00159255252219737
414	-1.58441066741943	-0.662335574626923	20.1236438751221	-0.00879702530801296	0.00970941036939621	-0.0487319678068161	-0.00327756232582033
415	0.363635241985321	-0.987009942531586	20.3184490203857	0.00581331877037883	0.00581331877037883	-0.0500306636095047	-0.00522560812532902
416	2.31168103218079	-0.662335574626923	20.1885776519775	-0.00100484199356288	-0.000680167751852423	-0.050680011510849	0.00548864435404539
417	1.01298391819	-0.662335574626923	19.8639049530029	0.00386527273803949	0.00548864435404539	-0.0721085146069527	-0.00360223650932312
418	-0.285713404417038	-0.662335574626923	19.9288387298584	0.0142548503354192	0.00581331877037883	-0.0516540370881557	-0.00652430532500148
419	-1.58441066741943	0.311687350273132	19.8639049530029	0.00613799272105098	0.00126787810586393	0.000943203864153475	-0.00782300252467394
420	0.363635241985321	-0.987009942531586	20.058708190918	0.011982130818069	-0.00165419070981443	0.0382807515561581	-0.00360223650932312
421	2.31168103218079	-1.3116842508316	19.9288387298584	0.0165275707840919	-0.0169138833880424	0.0658780634403229	0.00548864435404539
422	-0.935062050819397	0.311687350273132	20.058708190918	-0.00684897974133492	-0.0117190945893526	0.0808130875229836	-0.00457625929266214
423	-0.935062050819397	-0.987009942531586	20.1236438751221	0.0197743140161037	-0.0292515084147453	0.0340599827468395	-0.00587495695799589
424	-0.935062050819397	-0.662335574626923	20.058708190918	0.000618529506027699	-0.00684897974133492	0.0113327819854021	-0.00327756232582033
425	-1.58441066741943	-0.337661296129227	19.9937744140625	0.00191722682211548	0.000618529506027699	0.00581331877037883	0.0022419011220336
426	0.363635241985321	0.311687350273132	20.058708190918	0.00776136433705688	0.000943203864153475	0.0152288740500808	0.00841071270406246
427	-0.285713404417038	0.636361658573151	19.7340335845947	0.0272418223321438	-0.00425158534198999	0.00646266713738441	-0.00490093370899558
428	0.363635241985321	-0.662335574626923	20.1885776519775	0.00321592413820326	0.00613799272105098	-0.00847235135734081	-0.00360223650932312
429	0.363635241985321	0.636361658573151	19.7340335845947	0.000293855206109583	0.00321592413820326	-0.00847235135734081	0.000293855206109583
430	0.363635241985321	0.636361658573151	19.6690998077393	0.0113327819854021	0.00321592413820326	-0.00327756232582033	0.00451462110504508
431	-0.285713404417038	-1.96103286743164	20.058708190918	-0.0133424662053585	-0.00490093370899558	-0.0143164889886975	0.00321592413820326
432	1.01298391819	-1.3116842508316	20.2535133361816	-0.00425158534198999	0.000943203864153475	-0.023407369852066	-0.00717365415766835
433	-0.935062050819397	0.636361658573151	20.2535133361816	0.011982130818069	0.00126787810586393	-0.0247060675173998	-0.00230353930965066
434	-0.935062050819397	-0.0129869729280472	20.3184490203857	0.00321592413820326	0.00386527273803949	-0.0156151866540313	0.0022419011220336
435	-2.88310790061951	-0.0129869729280472	20.1885776519775	-0.00392691092565656	-0.00295288790948689	-3.08191010844894e-05	0.00191722682211548
436	-0.285713404417038	-0.662335574626923	20.1236438751221	-0.0126931173726916	-0.00457625929266214	0.0269171483814716	0.00613799272105098
437	0.363635241985321	0.636361658573151	19.6041641235352	-0.00165419070981443	0.00126787810586393	0.0278911720961332	0.00354059832170606
438	-0.935062050819397	0.961035966873169	19.5392303466797	0.0136055024340749	-0.00230353930965066	0.00191722682211548	-0.00717365415766835
439	1.66233253479004	-0.662335574626923	20.058708190918	0.00483929552137852	-0.00132951640989631	-0.0256800893694162	-0.00100484199356288
440	0.363635241985321	-0.337661296129227	20.3184490203857	0.00321592413820326	0.000293855206109583	-0.0188619289547205	-0.00814767740666866
441	-0.285713404417038	-0.662335574626923	20.3833827972412	0.0126314787194133	-0.0110697457566857	-0.00717365415766835	-0.000680167751852423
442	1.01298391819	-1.63635849952698	19.8639049530029	0.000293855206109583	-0.00457625929266214	-0.00457625929266214	-0.00425158534198999
443	-0.935062050819397	0.636361658573151	19.7340335845947	0.0236704051494598	0.00743668992072344	-0.0240567177534103	-0.0026282137259841
444	-1.58441066741943	-0.0129869729280472	20.058708190918	-0.000680167751852423	0.0100340843200684	-0.0169138833880424	-0.00295288790948689
445	-2.88310790061951	0.311687350273132	20.058708190918	-0.0113944197073579	0.0022419011220336	-0.00522560812532902	-0.000355493422830477
446	-1.58441066741943	0.636361658573151	20.1236438751221	-0.00165419070981443	-0.000680167751852423	-0.00814767740666866	0.00321592413820326
447	1.01298391819	-0.337661296129227	20.3184490203857	-0.00392691092565656	0.000293855206109583	-0.00165419070981443	0.000618529506027699
448	1.01298391819	-0.337661296129227	20.1236438751221	0.0168522447347641	0.00256657530553639	0.000618529506027699	-0.00782300252467394
449	-0.285713404417038	-0.0129869729280472	19.7989692687988	0.00743668992072344	0.00191722682211548	0.0145795252174139	0.000943203864153475
450	1.01298391819	-0.662335574626923	20.1885776519775	0.00321592413820326	-0.00360223650932312	0.0103587592020631	0.00159255252219737
451	-0.935062050819397	-0.987009942531586	20.3833827972412	0.00711201597005129	-0.0100957229733467	-0.00360223650932312	0.00126787810586393
452	2.31168103218079	-1.96103286743164	20.058708190918	0.00354059832170606	-0.00749832857400179	-0.00587495695799589	0.00191722682211548
453	-0.935062050819397	-0.0129869729280472	20.1885776519775	0.00191722682211548	-0.00425158534198999	-0.00555028254166245	-0.00165419070981443
454	-2.23375940322876	0.636361658573151	20.1885776519775	0.00613799272105098	-0.00165419070981443	-0.0208099745213985	-0.000355493422830477
455	-1.58441066741943	-0.987009942531586	20.2535133361816	0.00256657530553639	-0.00132951640989631	-0.00295288790948689	0.00289124972186983
456	-3.53245663642883	-0.662335574626923	19.9937744140625	-0.0126931173726916	-0.00197886489331722	-0.00100484199356288	0.00159255252219737
457	-0.935062050819397	0.311687350273132	19.9288387298584	-0.0169138833880424	0.00126787810586393	-0.00847235135734081	0.00451462110504508
458	-0.935062050819397	0.961035966873169	19.7989692687988	0.0116574559360743	0.00776136433705688	-0.00944637414067984	-0.00749832857400179
459	1.01298391819	-0.337661296129227	20.1885776519775	0.0236704051494598	0.00581331877037883	-0.00814767740666866	-0.00717365415766835
460	1.66233253479004	-0.662335574626923	20.1885776519775	-0.0104203969240189	0.00386527273803949	-0.00457625929266214	0.00321592413820326
461	-1.58441066741943	0.636361658573151	19.9288387298584	0.00321592413820326	-0.00490093370899558	0.00256657530553639	0.00418994715437293
462	1.01298391819	-1.3116842508316	19.9937744140625	-0.00197886489331722	0.00516396993771195	0.00483929552137852	-0.00587495695799589
463	1.66233253479004	-1.63635849952698	20.058708190918	-0.00457625929266214	0.00516396993771195	-0.00847235135734081	-0.0130177913233638
464	1.01298391819	-0.337661296129227	19.9288387298584	0.0149041991680861	0.00548864435404539	-0.0110697457566857	-0.00100484199356288
465	1.01298391819	-0.337661296129227	20.3184490203857	-0.00684897974133492	0.00646266713738441	-0.000680167751852423	0.000293855206109583
466	-1.58441066741943	-0.0129869729280472	20.5132522583008	-0.0286021586507559	0.00289124972186983	-0.0130177913233638	0.00418994715437293
467	-0.935062050819397	-0.987009942531586	20.2535133361816	0.00776136433705688	0.00191722682211548	-0.0276281367987394	0.00678734155371785
468	-0.285713404417038	0.311687350273132	19.7989692687988	0.0243197549134493	0.00873538758605719	-0.0256800893694162	-0.00782300252467394
469	0.363635241985321	0.311687350273132	19.6690998077393	-0.0149658378213644	0.0132808275520802	-0.0217839982360601	-0.000680167751852423
470	1.66233253479004	-0.987009942531586	20.1236438751221	0.0022419011220336	0.0100340843200684	0.00548864435404539	-0.000355493422830477
471	-0.935062050819397	0.636361658573151	19.9288387298584	0.00191722682211548	-0.00295288790948689	0.00354059832170606	-0.00100484199356288
472	0.363635241985321	-0.987009942531586	20.3184490203857	-0.00879702530801296	-0.00230353930965066	-0.00684897974133492	0.00613799272105098
473	-0.935062050819397	-0.662335574626923	20.058708190918	-0.00165419070981443	-0.0146411629393697	0.0236704051494598	-0.00230353930965066
474	-0.935062050819397	-0.0129869729280472	20.1236438751221	0.00938473641872406	0.0022419011220336	0.0106834331527352	-0.000355493422830477
475	0.363635241985321	-1.3116842508316	20.4483184814453	-0.0175632312893867	0.00678734155371785	-0.000355493422830477	0.00451462110504508
476	-0.935062050819397	-0.987009942531586	19.9288387298584	-0.0156151866540313	-0.00360223650932312	-0.0123684434220195	0.00581331877037883
477	-2.23375940322876	-0.662335574626923	20.5781879425049	-0.0100957229733467	0.0152288740500808	-0.0152905117720366	0.00613799272105098
478	0.363635241985321	0.311687350273132	20.3833827972412	0.01100810803473	0.0126314787194133	-0.0227580219507217	-0.00490093370899558
479	-0.285713404417038	0.961035966873169	19.9937744140625	0.0301638916134834	0.011982130818069	-0.00684897974133492	-0.00295288790948689
480	1.01298391819	-0.987009942531586	19.9288387298584	0.0171769186854362	0.00516396993771195	0.00776136433705688	0.000293855206109583
481	1.01298391819	-0.662335574626923	19.7340335845947	-0.00782300252467394	0.00321592413820326	0.0152288740500808	0.0022419011220336
482	-0.935062050819397	0.636361658573151	19.9937744140625	-0.00457625929266214	0.00678734155371785	0.0373067259788513	0.00743668992072344
483	0.363635241985321	-0.662335574626923	20.3833827972412	0.00743668992072344	-0.00522560812532902	0.00776136433705688	-0.00295288790948689
484	-0.285713404417038	-0.337661296129227	20.5132522583008	0.00126787810586393	-0.0104203969240189	0.00613799272105098	-0.00360223650932312
485	-0.935062050819397	0.961035966873169	20.3184490203857	0.000618529506027699	-0.00457625929266214	0.0142548503354192	0.000943203864153475
486	-2.23375940322876	0.311687350273132	19.8639049530029	-0.000680167751852423	-0.00457625929266214	0.00938473641872406	-3.08191010844894e-05
487	-2.23375940322876	-0.337661296129227	19.8639049530029	-0.0143164889886975	-0.0026282137259841	-0.0221086721867323	0.00581331877037883
488	0.363635241985321	-0.987009942531586	20.4483184814453	-0.00717365415766835	0.00906006153672934	-0.0584721975028515	-0.00360223650932312
489	0.363635241985321	-0.337661296129227	20.058708190918	0.0145795252174139	0.00548864435404539	-0.0360696688294411	-0.00165419070981443
490	0.363635241985321	-0.662335574626923	20.058708190918	-0.00684897974133492	0.00256657530553639	-0.00652430532500148	0.00581331877037883
491	0.363635241985321	0.311687350273132	20.1236438751221	-0.00132951640989631	0.00970941036939621	0.000293855206109583	-3.08191010844894e-05
492	1.01298391819	-0.662335574626923	20.2535133361816	-3.08191010844894e-05	0.00873538758605719	-0.00879702530801296	0.011982130818069
493	0.363635241985321	-0.337661296129227	20.1236438751221	0.0113327819854021	0.00938473641872406	-0.0565241500735283	-0.00327756232582033
494	-0.935062050819397	-0.662335574626923	19.9288387298584	0.0123068047687411	-3.08191010844894e-05	-0.0552254542708397	-0.00360223650932312
495	-1.58441066741943	-0.0129869729280472	19.7989692687988	-0.0198359526693821	-0.0026282137259841	-0.0542514286935329	0.000293855206109583
496	-0.285713404417038	-0.0129869729280472	20.058708190918	-0.00684897974133492	-0.00944637414067984	-0.0425631552934647	0.00613799272105098
497	-3.53245663642883	0.636361658573151	20.1236438751221	-0.0139918150380254	-0.00749832857400179	-0.0308748781681061	0.00321592413820326
498	-0.935062050819397	-0.662335574626923	19.8639049530029	0.00354059832170606	0.0022419011220336	0.0327612869441509	-0.00587495695799589
499	2.31168103218079	-0.987009942531586	20.058708190918	-0.0026282137259841	-0.00360223650932312	0.0629559978842735	0.000293855206109583
500	0.363635241985321	-0.662335574626923	19.9288387298584	-0.00814767740666866	-3.08191010844894e-05	0.0509430468082428	0.00354059832170606
501	-0.935062050819397	0.311687350273132	19.9288387298584	0.000618529506027699	0.000943203864153475	0.0295145437121391	0.00126787810586393
502	1.01298391819	-0.662335574626923	20.1885776519775	-0.0172385573387146	0.00354059832170606	0.0152288740500808	-0.00360223650932312
503	-0.285713404417038	-0.337661296129227	20.3184490203857	0.0106834331527352	0.0136055024340749	-0.00100484199356288	0.000943203864153475
504	2.31168103218079	-0.987009942531586	19.7340335845947	0.013930176384747	0.00418994715437293	-0.0130177913233638	-0.00749832857400179
505	-0.935062050819397	-0.0129869729280472	19.6041641235352	-0.00814767740666866	0.012956153601408	0.00451462110504508	0.00418994715437293
506	0.363635241985321	-0.987009942531586	19.8639049530029	0.0022419011220336	0.00678734155371785	0.0275664981454611	0.00678734155371785
507	-0.285713404417038	-0.987009942531586	20.058708190918	0.0022419011220336	0.0103587592020631	0.0684754624962807	-0.000680167751852423
508	-2.88310790061951	-0.662335574626923	20.2535133361816	-0.00165419070981443	-0.000680167751852423	0.0502936989068985	-0.00717365415766835
509	-0.285713404417038	0.636361658573151	20.2535133361816	0.00289124972186983	-0.0146411629393697	0.0116574559360743	0.00516396993771195
510	1.01298391819	-0.337661296129227	19.8639049530029	-0.00165419070981443	-0.0146411629393697	0.0356833562254906	-0.00392691092565656
511	-0.935062050819397	0.311687350273132	19.6690998077393	-0.00392691092565656	-0.0224333461374044	0.0502936989068985	0.00451462110504508
512	1.01298391819	-0.987009942531586	19.8639049530029	0.00873538758605719	-0.00847235135734081	0.0136055024340749	0.01100810803473
513	0.363635241985321	-0.0129869729280472	19.6690998077393	-0.0133424662053585	-0.0240567177534103	0.00418994715437293	0.00386527273803949
514	-0.285713404417038	-0.0129869729280472	20.2535133361816	0.00743668992072344	-0.00132951640989631	0.00451462110504508	-0.00425158534198999
515	-0.935062050819397	-0.337661296129227	20.058708190918	0.00711201597005129	-0.0133424662053585	0.00548864435404539	-0.00230353930965066
516	-0.935062050819397	-0.0129869729280472	19.9288387298584	-0.00879702530801296	-0.0123684434220195	0.00548864435404539	0.00159255252219737
517	-0.285713404417038	0.311687350273132	19.7340335845947	-0.00132951640989631	-0.00457625929266214	-0.00749832857400179	0.00126787810586393
518	-0.935062050819397	-0.0129869729280472	19.7340335845947	0.00613799272105098	0.0100340843200684	0.0022419011220336	-0.00652430532500148
519	-0.285713404417038	-0.987009942531586	20.2535133361816	0.00516396993771195	0.00906006153672934	-0.0360696688294411	0.00191722682211548
520	-0.935062050819397	-0.0129869729280472	20.1236438751221	-0.0104203969240189	0.00548864435404539	-0.0646410062909126	0.00256657530553639
521	-0.285713404417038	0.311687350273132	20.1236438751221	0.00386527273803949	0.000293855206109583	-0.0471085943281651	0.00159255252219737
522	1.01298391819	-0.662335574626923	19.9288387298584	0.0142548503354192	0.00873538758605719	-0.0399657599627972	0.00354059832170606
523	1.66233253479004	-0.0129869729280472	19.7989692687988	0.00646266713738441	0.0100340843200684	-0.0292515084147453	-0.00587495695799589
524	1.01298391819	-0.987009942531586	20.3184490203857	0.0152288740500808	0.0103587592020631	-0.0282774847000837	-0.00522560812532902
525	0.363635241985321	-1.63635849952698	19.9288387298584	-0.0123684434220195	0.00841071270406246	0.0275664981454611	0.00321592413820326
526	0.363635241985321	-1.63635849952698	20.058708190918	0.00581331877037883	-0.00944637414067984	0.0470469556748867	0.00289124972186983
527	1.01298391819	-0.987009942531586	20.3833827972412	0.00354059832170606	-0.00457625929266214	0.00711201597005129	0.00743668992072344
528	-2.23375940322876	0.961035966873169	20.1885776519775	0.00548864435404539	0.00126787810586393	0.00483929552137852	-0.0100957229733467
529	-1.58441066741943	-0.987009942531586	19.9937744140625	-0.00749832857400179	0.00159255252219737	0.00613799272105098	0.00321592413820326
530	-0.285713404417038	-0.0129869729280472	19.9937744140625	0.00711201597005129	0.00516396993771195	0.0155535480007529	0.00354059832170606
531	-0.935062050819397	0.636361658573151	19.7989692687988	0.00711201597005129	0.00191722682211548	0.0132808275520802	0.00711201597005129
532	1.66233253479004	-1.3116842508316	19.9288387298584	0.00548864435404539	0.00126787810586393	0.0171769186854362	0.00159255252219737
533	0.363635241985321	0.311687350273132	19.7989692687988	-0.00587495695799589	0.00386527273803949	0.00743668992072344	-0.00555028254166245
534	-0.935062050819397	0.311687350273132	20.058708190918	-0.0146411629393697	-0.00522560812532902	-0.00295288790948689	0.00256657530553639
535	-0.285713404417038	-1.63635849952698	19.9288387298584	-0.00327756232582033	-0.00490093370899558	-0.0152905117720366	-0.000355493422830477
536	-0.285713404417038	-1.3116842508316	20.2535133361816	0.00841071270406246	-0.00977104809135199	0.00451462110504508	0.00646266713738441
537	-2.23375940322876	-0.0129869729280472	20.3184490203857	0.00418994715437293	0.000943203864153475	-0.00684897974133492	0.000293855206109583
538	-1.58441066741943	-0.0129869729280472	20.1885776519775	-0.00912170019000769	0.00646266713738441	-0.0152905117720366	-0.00944637414067984
539	-2.88310790061951	0.636361658573151	19.9937744140625	-0.00327756232582033	0.00808603875339031	-0.021459324285388	-0.00457625929266214
540	1.66233253479004	-0.662335574626923	20.3184490203857	0.00581331877037883	0.00516396993771195	0.00386527273803949	0.00386527273803949
541	1.01298391819	-0.337661296129227	20.058708190918	-0.00749832857400179	-3.08191010844894e-05	-0.00132951640989631	0.00289124972186983
542	-0.285713404417038	0.311687350273132	19.4093608856201	-0.00749832857400179	0.00191722682211548	-0.00327756232582033	0.0022419011220336
543	0.363635241985321	0.311687350273132	19.7340335845947	0.0188002903014421	0.0106834331527352	0.00354059832170606	-0.00295288790948689
544	-0.935062050819397	0.636361658573151	19.6690998077393	-0.000680167751852423	0.00906006153672934	0.0155535480007529	-0.00197886489331722
545	-0.285713404417038	0.311687350273132	20.2535133361816	0.00354059832170606	0.00256657530553639	-0.00230353930965066	0.00386527273803949
546	-0.935062050819397	-0.662335574626923	20.4483184814453	-0.00100484199356288	-0.00392691092565656	0.0149041991680861	0.00126787810586393
547	1.01298391819	-0.987009942531586	20.1236438751221	-0.0100957229733467	0.0022419011220336	0.0106834331527352	0.00159255252219737
548	1.01298391819	-0.987009942531586	19.9937744140625	0.00126787810586393	0.00906006153672934	-0.017887907102704	-0.00652430532500148
549	-0.935062050819397	-0.662335574626923	19.8639049530029	-0.0156151866540313	-0.00457625929266214	-0.0402904339134693	-3.08191010844894e-05
550	-1.58441066741943	-0.0129869729280472	20.1236438751221	0.00613799272105098	0.00321592413820326	-0.0305502042174339	0.00873538758605719
551	0.363635241985321	0.311687350273132	19.9288387298584	-0.0113944197073579	0.000293855206109583	-0.0100957229733467	0.00613799272105098
552	0.363635241985321	-0.987009942531586	20.1236438751221	-0.0026282137259841	-0.00197886489331722	-0.00360223650932312	0.000618529506027699
553	0.363635241985321	-0.337661296129227	20.058708190918	0.020423661917448	-3.08191010844894e-05	-0.0282774847000837	0.00256657530553639
554	-0.935062050819397	0.636361658573151	19.7340335845947	0.00970941036939621	0.0116574559360743	-0.0237320438027382	-0.0110697457566857
555	-0.935062050819397	-0.0129869729280472	20.1236438751221	0.0022419011220336	0.00386527273803949	-0.0256800893694162	0.00516396993771195
556	-0.935062050819397	-0.662335574626923	20.1236438751221	-0.00912170019000769	0.0022419011220336	-0.00522560812532902	0.00743668992072344
557	-0.935062050819397	-0.337661296129227	20.1236438751221	-0.00652430532500148	0.000618529506027699	-0.0113944197073579	-0.00360223650932312
558	1.01298391819	-0.337661296129227	20.058708190918	-0.00392691092565656	0.00970941036939621	-0.0162645354866982	-0.00197886489331722
559	-0.285713404417038	-0.662335574626923	20.3184490203857	-3.08191010844894e-05	0.00386527273803949	-0.00977104809135199	-0.00619963090866804
560	-2.88310790061951	-0.337661296129227	20.1236438751221	-0.00230353930965066	0.00873538758605719	-0.00684897974133492	0.00289124972186983
561	0.363635241985321	0.636361658573151	19.9937744140625	-0.0113944197073579	0.00938473641872406	-0.0175632312893867	-0.00327756232582033
562	-0.935062050819397	-0.0129869729280472	20.2535133361816	0.0100340843200684	0.00126787810586393	-0.0230826959013939	-0.00132951640989631
563	1.01298391819	-0.662335574626923	20.1885776519775	-0.00165419070981443	0.00483929552137852	-0.0406151078641415	-0.00392691092565656
564	1.01298391819	-0.337661296129227	20.3184490203857	0.00354059832170606	0.0106834331527352	-0.0584721975028515	-0.0156151866540313
565	1.01298391819	-0.337661296129227	20.6431217193604	-0.000355493422830477	0.01100810803473	-0.0406151078641415	0.00548864435404539
566	1.66233253479004	-1.63635849952698	20.2535133361816	-0.00197886489331722	0.00289124972186983	0.0116574559360743	0.00873538758605719
567	1.01298391819	-1.3116842508316	20.3184490203857	0.00191722682211548	-0.0130177913233638	0.047696303576231	-0.00749832857400179
568	-0.935062050819397	0.311687350273132	20.058708190918	-0.000355493422830477	0.00613799272105098	0.011982130818069	-0.00555028254166245
569	-0.285713404417038	-0.337661296129227	20.1236438751221	-0.00230353930965066	-0.00555028254166245	0.0220470335334539	-0.00619963090866804
570	-2.23375940322876	-0.987009942531586	21.1626014709473	-0.00879702530801296	0.000943203864153475	0.0350340083241463	0.00581331877037883
571	-2.23375940322876	0.311687350273132	20.4483184814453	-0.00490093370899558	-0.00652430532500148	0.0415274947881699	0.00841071270406246
572	1.66233253479004	-0.337661296129227	20.3184490203857	0.0155535480007529	0.00289124972186983	0.0175015944987535	-0.00425158534198999
573	-0.285713404417038	-0.0129869729280472	19.8639049530029	0.0100340843200684	-0.000680167751852423	-0.0565241500735283	0.000293855206109583
574	0.363635241985321	0.311687350273132	19.7989692687988	0.0100340843200684	0.0123068047687411	-0.102627903223038	-0.00295288790948689
575	-0.935062050819397	0.311687350273132	20.1236438751221	-0.00100484199356288	0.0132808275520802	-0.0886669084429741	-0.0026282137259841
576	0.363635241985321	-0.0129869729280472	20.3184490203857	-0.000355493422830477	0.00386527273803949	-0.0597708933055401	0.00191722682211548
577	-0.935062050819397	-0.662335574626923	20.3184490203857	0.000943203864153475	0.00418994715437293	-0.0256800893694162	-0.00457625929266214
578	-0.285713404417038	-0.0129869729280472	20.1885776519775	0.00191722682211548	0.00581331877037883	0.0191249661147594	0.000293855206109583
579	1.01298391819	-0.662335574626923	20.1885776519775	-0.00749832857400179	0.00386527273803949	0.0697741582989693	-0.00912170019000769
580	-0.935062050819397	-0.0129869729280472	20.1885776519775	-0.0172385573387146	-3.08191010844894e-05	0.0759429708123207	0.00256657530553639
581	-2.23375940322876	-0.0129869729280472	20.9677963256836	-0.00490093370899558	-0.00717365415766835	0.041852168738842	0.00841071270406246
582	-0.285713404417038	0.311687350273132	20.1236438751221	-0.00782300252467394	0.00613799272105098	0.0545144639909267	-0.000355493422830477
583	1.01298391819	-0.987009942531586	20.5132522583008	-0.00360223650932312	-0.0026282137259841	0.0447742342948914	-0.00879702530801296
584	1.66233253479004	-1.3116842508316	20.3184490203857	-0.00912170019000769	0.00354059832170606	0.0175015944987535	-0.00587495695799589
585	1.01298391819	-0.337661296129227	20.058708190918	-0.00392691092565656	-0.00619963090866804	0.041852168738842	-0.000355493422830477
586	0.363635241985321	-0.662335574626923	20.3184490203857	0.00678734155371785	-0.0113944197073579	0.0249691028147936	0.00256657530553639
587	-0.285713404417038	-0.662335574626923	20.1885776519775	0.0207483377307653	-0.00847235135734081	0.0249691028147936	0.00906006153672934
588	0.363635241985321	-0.662335574626923	20.058708190918	-0.000680167751852423	0.00159255252219737	0.00743668992072344	-0.00457625929266214
589	1.01298391819	-0.662335574626923	20.5781879425049	0.000943203864153475	0.00289124972186983	-0.00197886489331722	-0.00717365415766835
590	-0.285713404417038	-0.662335574626923	20.6431217193604	-0.00457625929266214	0.0100340843200684	-0.00555028254166245	-0.000355493422830477
591	-3.53245663642883	0.311687350273132	20.1236438751221	-0.00425158534198999	0.00938473641872406	0.00159255252219737	-0.00100484199356288
592	-0.285713404417038	-0.662335574626923	21.0327320098877	-0.00814767740666866	-0.00197886489331722	0.000618529506027699	0.00256657530553639
593	-0.935062050819397	1.28571033477783	20.058708190918	0.00841071270406246	0.0152288740500808	-0.0253554154187441	0.00646266713738441
594	-0.935062050819397	-0.0129869729280472	19.9937744140625	-0.0149658378213644	0.0149041991680861	-0.0510046854615211	-0.00652430532500148
595	-0.935062050819397	-0.337661296129227	20.2535133361816	0.0321119390428066	0.0210730116814375	-0.043212503194809	-0.00197886489331722
596	-0.935062050819397	-0.662335574626923	20.7729911804199	-0.00977104809135199	0.00841071270406246	-0.0195112787187099	0.00451462110504508
597	0.363635241985321	-0.337661296129227	20.1885776519775	-0.000680167751852423	-0.00814767740666866	-0.0302255302667618	0.00256657530553639
598	-0.285713404417038	-0.337661296129227	19.9288387298584	0.00581331877037883	-0.00587495695799589	-0.00587495695799589	-0.00230353930965066
599	1.01298391819	-1.63635849952698	20.3184490203857	-0.00684897974133492	-0.00327756232582033	0.0275664981454611	-0.00100484199356288
600	0.363635241985321	-0.987009942531586	20.3833827972412	0.00321592413820326	-0.0149658378213644	0.0447742342948914	0.000293855206109583
601	-0.935062050819397	0.311687350273132	20.2535133361816	-0.00977104809135199	-0.0162645354866982	0.0197743140161037	-3.08191010844894e-05
602	-2.23375940322876	0.311687350273132	20.5132522583008	-0.00230353930965066	-0.0315242260694504	0.0100340843200684	0.00159255252219737
603	1.66233253479004	-0.662335574626923	20.3184490203857	0.00970941036939621	0.00548864435404539	0.00938473641872406	0.00191722682211548
604	0.363635241985321	-0.987009942531586	20.1236438751221	-0.00944637414067984	0.0022419011220336	-0.000680167751852423	-0.00392691092565656
605	2.31168103218079	-0.987009942531586	20.058708190918	-0.00425158534198999	-0.00360223650932312	-0.00100484199356288	0.00451462110504508
606	-0.935062050819397	-0.0129869729280472	19.9288387298584	-0.00230353930965066	-0.00717365415766835	0.00386527273803949	-0.00717365415766835
607	-0.285713404417038	0.311687350273132	20.058708190918	0.0116574559360743	-0.00327756232582033	-0.00327756232582033	0.00451462110504508
608	1.01298391819	-1.63635849952698	20.5132522583008	0.0223717093467712	0.000618529506027699	-0.0120437685400248	-0.00749832857400179
609	0.363635241985321	-1.63635849952698	20.2535133361816	0.0152288740500808	0.00256657530553639	-0.00327756232582033	0.000293855206109583
610	1.66233253479004	-0.987009942531586	19.9937744140625	0.00743668992072344	-0.00295288790948689	-0.00425158534198999	0.000943203864153475
611	-1.58441066741943	0.636361658573151	20.1885776519775	-0.00749832857400179	-0.00392691092565656	0.00678734155371785	0.00581331877037883
612	-2.23375940322876	-0.987009942531586	20.2535133361816	-0.0237320438027382	0.00354059832170606	0.00354059832170606	0.00776136433705688
613	-2.23375940322876	0.311687350273132	19.7989692687988	0.00873538758605719	0.00711201597005129	-0.00555028254166245	-0.00522560812532902
614	0.363635241985321	0.311687350273132	20.1885776519775	0.0132808275520802	0.0100340843200684	-0.00782300252467394	0.000293855206109583
615	1.01298391819	-0.337661296129227	20.2535133361816	-0.000680167751852423	0.000293855206109583	-0.0159398596733809	0.0100340843200684
616	1.01298391819	-0.337661296129227	20.058708190918	-0.021459324285388	0.00354059832170606	-0.0100957229733467	0.0022419011220336
617	-0.285713404417038	0.311687350273132	20.1236438751221	0.00711201597005129	0.00354059832170606	-0.00652430532500148	-3.08191010844894e-05
618	0.363635241985321	-0.337661296129227	19.8639049530029	0.0106834331527352	0.0100340843200684	-0.03444629535079	0.0022419011220336
619	1.01298391819	-1.63635849952698	19.9937744140625	0.000293855206109583	0.00451462110504508	-0.0516540370881557	-0.00197886489331722
620	0.363635241985321	-0.987009942531586	20.7080574035645	0.00159255252219737	0.00516396993771195	-0.050680011510849	0.00451462110504508
621	-0.935062050819397	0.636361658573151	19.9937744140625	0.0123068047687411	0.00776136433705688	-0.0425631552934647	0.00126787810586393
622	-2.23375940322876	-0.337661296129227	19.9937744140625	-0.0117190945893526	0.00808603875339031	-0.0253554154187441	0.00418994715437293
623	1.01298391819	-0.987009942531586	19.9937744140625	0.00581331877037883	0.0106834331527352	-0.0299008563160896	-0.00165419070981443
624	1.01298391819	-0.0129869729280472	19.9288387298584	-0.000355493422830477	0.00841071270406246	0.0155535480007529	-0.00295288790948689
625	0.363635241985321	-0.987009942531586	20.058708190918	0.00906006153672934	0.00126787810586393	0.0142548503354192	0.00321592413820326
626	2.31168103218079	-0.337661296129227	20.3833827972412	0.000943203864153475	0.00289124972186983	0.0236704051494598	-0.00457625929266214
627	-0.935062050819397	0.311687350273132	20.5781879425049	-0.00977104809135199	-0.000355493422830477	0.0564625114202499	-0.000355493422830477
628	-0.285713404417038	-0.337661296129227	20.058708190918	0.00906006153672934	-0.000355493422830477	0.036657378077507	-0.00132951640989631
629	-0.285713404417038	-0.987009942531586	19.8639049530029	-0.0026282137259841	-0.0143164889886975	0.00613799272105098	-0.00230353930965066
630	0.363635241985321	-0.337661296129227	20.3833827972412	-0.00165419070981443	-0.00392691092565656	-0.00684897974133492	0.00483929552137852
631	-0.935062050819397	-0.337661296129227	21.0327320098877	0.00581331877037883	-0.00587495695799589	0.00354059832170606	0.0022419011220336
632	-2.23375940322876	-0.662335574626923	20.3833827972412	-0.0224333461374044	-0.00132951640989631	0.00646266713738441	0.00354059832170606
633	-2.23375940322876	0.311687350273132	20.2535133361816	-0.00619963090866804	0.00776136433705688	0.0171769186854362	0.00289124972186983
634	-0.935062050819397	-0.0129869729280472	19.8639049530029	0.0100340843200684	0.00613799272105098	0.0113327819854021	-0.00295288790948689
635	0.363635241985321	-0.987009942531586	20.058708190918	0.00516396993771195	-0.00457625929266214	0.00581331877037883	0.00126787810586393
636	1.66233253479004	-0.987009942531586	19.8639049530029	-0.00847235135734081	-0.00425158534198999	0.00938473641872406	0.00711201597005129
637	-0.285713404417038	-0.337661296129227	20.1885776519775	0.00873538758605719	-0.00425158534198999	0.00906006153672934	-0.00327756232582033
638	-0.935062050819397	-0.662335574626923	20.4483184814453	-0.00684897974133492	-0.00230353930965066	0.0178262684494257	0.00191722682211548
639	1.01298391819	-0.987009942531586	20.3184490203857	-0.00425158534198999	0.000943203864153475	0.0226963832974434	-0.00749832857400179
640	-0.935062050819397	-0.987009942531586	20.3833827972412	0.0200989879667759	0.000943203864153475	0.00516396993771195	-0.000680167751852423
641	-0.285713404417038	0.636361658573151	19.7989692687988	-0.00457625929266214	0.000293855206109583	-0.00360223650932312	0.00418994715437293
642	-1.58441066741943	-0.0129869729280472	19.9937744140625	-0.00782300252467394	-0.00230353930965066	-0.0120437685400248	-0.0120437685400248
643	0.363635241985321	-0.337661296129227	20.4483184814453	-0.00522560812532902	0.00483929552137852	-0.00684897974133492	-0.0026282137259841
644	0.363635241985321	-0.337661296129227	20.3184490203857	0.0165275707840919	0.0022419011220336	-0.0120437685400248	-0.00295288790948689
645	0.363635241985321	-0.337661296129227	20.3833827972412	-0.00587495695799589	0.00613799272105098	-0.00132951640989631	0.00581331877037883
646	2.31168103218079	-0.987009942531586	20.2535133361816	-0.0100957229733467	-0.00717365415766835	0.00126787810586393	0.00483929552137852
647	1.01298391819	-0.337661296129227	20.1236438751221	-3.08191010844894e-05	-0.00522560812532902	0.00808603875339031	-3.08191010844894e-05
648	-1.58441066741943	-0.0129869729280472	20.1236438751221	-0.00230353930965066	0.000943203864153475	-0.00165419070981443	-0.00360223650932312
649	1.66233253479004	-2.2857072353363	20.2535133361816	0.00354059832170606	-0.00814767740666866	-0.00555028254166245	-0.00327756232582033
650	1.01298391819	-0.337661296129227	20.4483184814453	-0.00295288790948689	0.0022419011220336	-0.00555028254166245	0.00418994715437293
651	-0.935062050819397	-0.337661296129227	20.6431217193604	-0.0100957229733467	-0.00165419070981443	-0.0117190945893526	0.00256657530553639
652	-2.23375940322876	-0.662335574626923	20.3833827972412	-0.00100484199356288	0.0100340843200684	-0.055874802172184	-0.00749832857400179
653	-2.23375940322876	0.636361658573151	19.9937744140625	0.0197743140161037	0.00483929552137852	-0.0805500522255898	-0.00295288790948689
654	1.66233253479004	-0.662335574626923	20.1885776519775	-0.0156151866540313	0.0126314787194133	-0.0500306636095047	0.00289124972186983
655	0.363635241985321	-0.337661296129227	20.1885776519775	0.00418994715437293	-0.000355493422830477	-0.02697878703475	-0.0026282137259841
656	1.01298391819	-0.662335574626923	19.9937744140625	0.00678734155371785	-0.00619963090866804	-0.0211346503347158	0.00646266713738441
657	1.01298391819	-0.662335574626923	20.3833827972412	0.020423661917448	-0.0107450718060136	0.020423661917448	-3.08191010844894e-05
658	1.01298391819	-1.3116842508316	20.5132522583008	0.00321592413820326	0.00289124972186983	0.0623066499829292	-0.00555028254166245
659	-0.935062050819397	-1.96103286743164	20.1885776519775	-3.08191010844894e-05	-0.00587495695799589	0.0525664202868938	-0.0026282137259841
660	0.363635241985321	-0.0129869729280472	19.7340335845947	-0.0104203969240189	-0.00555028254166245	0.0285405199974775	-0.00490093370899558
661	-1.58441066741943	0.311687350273132	20.1885776519775	0.0142548503354192	-0.00555028254166245	0.0239950809627771	0.0022419011220336
662	-1.58441066741943	-0.0129869729280472	19.9937744140625	-0.0182125810533762	-0.00392691092565656	0.0246444288641214	-0.00165419070981443
663	-2.23375940322876	-0.0129869729280472	20.058708190918	-0.00360223650932312	0.00516396993771195	0.00743668992072344	-0.00295288790948689
664	2.31168103218079	-0.662335574626923	20.3833827972412	0.0217223595827818	0.00743668992072344	0.00321592413820326	-0.00295288790948689
665	-0.285713404417038	-0.337661296129227	19.9937744140625	0.00159255252219737	0.00386527273803949	0.00678734155371785	-0.00717365415766835
666	-0.935062050819397	0.311687350273132	19.6041641235352	-0.00197886489331722	-0.00490093370899558	0.0103587592020631	0.00743668992072344
667	1.01298391819	-0.0129869729280472	19.9937744140625	0.000618529506027699	-0.00490093370899558	-0.00522560812532902	-0.00555028254166245
668	1.01298391819	-0.662335574626923	20.9677963256836	0.0178262684494257	0.000943203864153475	-0.000680167751852423	-0.00100484199356288
669	-1.58441066741943	-0.662335574626923	20.2535133361816	0.00613799272105098	-0.00392691092565656	-0.00977104809135199	-0.00619963090866804
670	-0.935062050819397	-0.0129869729280472	20.3833827972412	0.013930176384747	-0.0139918150380254	0.000293855206109583	0.00159255252219737
671	0.363635241985321	-0.337661296129227	20.3184490203857	0.00613799272105098	0.000293855206109583	-0.00295288790948689	0.00581331877037883
672	-0.285713404417038	0.311687350273132	19.7340335845947	-0.00165419070981443	-0.00392691092565656	-0.0208099745213985	-0.00360223650932312
673	-2.88310790061951	0.636361658573151	19.9937744140625	-0.00814767740666866	-0.000355493422830477	-0.0617189407348633	0.00613799272105098
674	-0.935062050819397	-0.337661296129227	20.4483184814453	-0.00717365415766835	0.00873538758605719	-0.0769786313176155	0.00191722682211548
675	1.01298391819	-0.987009942531586	20.1236438751221	-0.00230353930965066	0.00386527273803949	-0.0792513489723206	0.00321592413820326
676	0.363635241985321	-0.0129869729280472	20.3184490203857	-0.0143164889886975	0.00711201597005129	-0.0734072178602219	0.00678734155371785
677	-0.285713404417038	0.636361658573151	20.1885776519775	-0.00879702530801296	0.00451462110504508	-0.0389917381107807	0.00451462110504508
678	-0.935062050819397	0.636361658573151	19.8639049530029	0.00678734155371785	0.0126314787194133	-0.00490093370899558	-3.08191010844894e-05
679	0.363635241985321	-1.63635849952698	20.3184490203857	0.00938473641872406	-0.00100484199356288	0.0233457311987877	0.00516396993771195
680	1.66233253479004	-1.63635849952698	20.2535133361816	-0.00165419070981443	0.000293855206109583	0.0499690249562263	-0.00165419070981443
681	-0.285713404417038	-0.337661296129227	20.4483184814453	-0.00165419070981443	0.0103587592020631	0.0376313999295235	0.00386527273803949
682	-0.285713404417038	0.311687350273132	20.5132522583008	0.00126787810586393	-0.00652430532500148	-0.0191866029053926	0.000293855206109583
683	-3.53245663642883	0.311687350273132	19.8639049530029	-0.00555028254166245	0.00191722682211548	-0.0273034609854221	0.00159255252219737
684	-1.58441066741943	0.311687350273132	19.8639049530029	-0.00360223650932312	-3.08191010844894e-05	0.0100340843200684	-0.00230353930965066
685	0.363635241985321	-0.0129869729280472	20.058708190918	0.00289124972186983	0.00808603875339031	0.0688001364469528	0.00159255252219737
686	-0.935062050819397	0.636361658573151	19.6690998077393	0.00776136433705688	0.00321592413820326	0.0941247344017029	0.0022419011220336
687	-0.935062050819397	-0.0129869729280472	20.1885776519775	-0.00295288790948689	-0.00295288790948689	0.0710728541016579	-0.0026282137259841
688	1.01298391819	-0.0129869729280472	20.2535133361816	0.013930176384747	-0.00490093370899558	0.0353586822748184	-0.00879702530801296
689	0.363635241985321	-1.3116842508316	20.5132522583008	0.00906006153672934	0.00354059832170606	0.00970941036939621	-0.00132951640989631
690	1.01298391819	-1.96103286743164	19.7989692687988	-0.0195112787187099	0.00646266713738441	-0.0136671401560307	-0.000680167751852423
691	1.01298391819	-0.662335574626923	19.9937744140625	-0.00977104809135199	0.0103587592020631	-0.00360223650932312	0.00386527273803949
692	-2.23375940322876	-0.0129869729280472	19.9937744140625	0.00289124972186983	0.0123068047687411	0.0171769186854362	0.00256657530553639
693	-2.23375940322876	0.311687350273132	19.8639049530029	-0.0026282137259841	0.00159255252219737	0.00873538758605719	0.00354059832170606
694	1.01298391819	-0.337661296129227	20.5781879425049	0.0100340843200684	0.00516396993771195	-0.0185372550040483	0.00321592413820326
695	1.01298391819	-0.662335574626923	20.5132522583008	0.000943203864153475	-0.00977104809135199	-0.0276281367987394	-0.00457625929266214
696	0.363635241985321	-0.662335574626923	19.9937744140625	-0.00165419070981443	-0.0172385573387146	-0.0188619289547205	0.00256657530553639
697	-0.935062050819397	0.311687350273132	20.058708190918	-0.0175632312893867	-0.00230353930965066	0.0210730116814375	-0.00425158534198999
698	-0.285713404417038	0.311687350273132	19.8639049530029	0.0285405199974775	-0.000355493422830477	-0.000355493422830477	-0.0026282137259841
699	1.01298391819	-0.987009942531586	20.2535133361816	-0.00847235135734081	0.00256657530553639	0.00483929552137852	-0.00749832857400179
700	0.363635241985321	-1.63635849952698	20.6431217193604	-0.00165419070981443	-0.0247060675173998	0.0149041991680861	-0.000355493422830477
701	-0.935062050819397	0.311687350273132	20.3184490203857	0.0132808275520802	-0.0139918150380254	-0.0195112787187099	-0.000680167751852423
702	0.363635241985321	-0.337661296129227	19.9288387298584	-0.00522560812532902	0.00256657530553639	-0.0445111989974976	-0.0026282137259841
703	-2.88310790061951	0.311687350273132	19.7340335845947	-0.00295288790948689	-3.08191010844894e-05	-0.039641086012125	0.000618529506027699
704	-2.23375940322876	0.636361658573151	19.8639049530029	0.012956153601408	-0.000680167751852423	-0.0282774847000837	-0.00814767740666866
705	-0.285713404417038	0.311687350273132	19.9937744140625	0.0022419011220336	0.000618529506027699	0.00256657530553639	-0.00165419070981443
706	-0.285713404417038	0.636361658573151	19.7989692687988	0.00711201597005129	0.00159255252219737	0.0022419011220336	0.00191722682211548
707	-0.935062050819397	0.636361658573151	20.1885776519775	-0.00522560812532902	0.00191722682211548	0.01847561635077	-0.00230353930965066
708	1.01298391819	-0.662335574626923	20.3833827972412	0.013930176384747	0.00516396993771195	0.0230210572481155	-0.00555028254166245
709	-0.285713404417038	-0.337661296129227	20.1236438751221	-0.00132951640989631	0.000293855206109583	0.00548864435404539	-0.00490093370899558
710	0.363635241985321	-1.63635849952698	20.2535133361816	-0.00619963090866804	-0.00814767740666866	-0.0104203969240189	0.00483929552137852
711	1.01298391819	-0.662335574626923	20.5132522583008	0.00191722682211548	0.00451462110504508	-0.00392691092565656	0.00808603875339031
712	0.363635241985321	-0.0129869729280472	20.2535133361816	-0.00457625929266214	0.00159255252219737	-0.000355493422830477	0.00548864435404539
713	-3.53245663642883	0.961035966873169	20.4483184814453	-0.0243813935667276	0.0142548503354192	-0.00555028254166245	0.0022419011220336
714	-2.23375940322876	0.636361658573151	19.9937744140625	0.00678734155371785	0.0123068047687411	0.013930176384747	-3.08191010844894e-05
715	0.363635241985321	-0.337661296129227	20.2535133361816	-0.00522560812532902	0.00906006153672934	0.020423661917448	0.00159255252219737
716	-0.285713404417038	-0.337661296129227	20.1885776519775	0.00191722682211548	0.00386527273803949	0.0272418223321438	0.00776136433705688
717	-0.935062050819397	0.961035966873169	19.7340335845947	0.00516396993771195	0.000618529506027699	0.0200989879667759	-0.0117190945893526
718	-1.58441066741943	0.311687350273132	20.1885776519775	0.00970941036939621	0.00418994715437293	0.00938473641872406	0.000943203864153475
719	1.66233253479004	-0.987009942531586	20.6431217193604	0.00938473641872406	0.00321592413820326	0.0022419011220336	-0.00490093370899558
720	1.66233253479004	-1.63635849952698	20.2535133361816	0.00418994715437293	-0.00457625929266214	-0.0113944197073579	0.00321592413820326
721	-0.285713404417038	-0.662335574626923	20.1236438751221	-0.00814767740666866	-0.0126931173726916	-0.0247060675173998	0.00483929552137852
722	1.01298391819	-0.662335574626923	20.2535133361816	-0.00555028254166245	-0.0156151866540313	-0.0240567177534103	-0.00197886489331722
723	-0.935062050819397	0.311687350273132	20.1885776519775	-0.00230353930965066	0.00159255252219737	-0.0247060675173998	-0.00684897974133492
724	-2.23375940322876	0.311687350273132	19.8639049530029	-0.00230353930965066	0.00451462110504508	-0.0117190945893526	-0.00100484199356288
725	-0.935062050819397	0.961035966873169	20.1236438751221	0.00711201597005129	0.000618529506027699	-0.00619963090866804	0.00418994715437293
726	-0.935062050819397	-0.0129869729280472	19.8639049530029	-0.00944637414067984	-0.00197886489331722	-0.0191866029053926	0.00678734155371785
727	1.01298391819	-0.0129869729280472	19.4742946624756	0.00321592413820326	-0.00132951640989631	-0.028926832601428	-0.00295288790948689
728	1.01298391819	-0.987009942531586	20.1236438751221	-0.00879702530801296	0.00678734155371785	-0.0149658378213644	-0.000355493422830477
729	-0.285713404417038	-0.337661296129227	19.8639049530029	0.013930176384747	0.00613799272105098	-0.0286021586507559	-0.00132951640989631
730	1.66233253479004	-0.987009942531586	20.4483184814453	-0.00684897974133492	0.000943203864153475	-0.0240567177534103	0.000293855206109583
731	-0.935062050819397	-1.63635849952698	20.9028625488281	-0.00425158534198999	-0.00360223650932312	-0.0337969474494457	0.00873538758605719
732	0.363635241985321	-0.337661296129227	20.3184490203857	0.00418994715437293	0.000943203864153475	-0.0617189407348633	0.00256657530553639
733	-1.58441066741943	0.961035966873169	19.9937744140625	-0.0175632312893867	0.00451462110504508	-0.0711344927549362	-0.00782300252467394
734	-2.23375940322876	0.311687350273132	20.2535133361816	0.0022419011220336	0.00386527273803949	-0.0454852245748043	0.00548864435404539
735	-2.23375940322876	-0.337661296129227	20.2535133361816	0.00418994715437293	0.00808603875339031	-0.0243813935667276	-0.00295288790948689
736	-0.285713404417038	-0.337661296129227	20.4483184814453	-0.0113944197073579	-0.00197886489331722	0.0197743140161037	0.00938473641872406
737	0.363635241985321	-0.0129869729280472	20.1885776519775	-0.00847235135734081	-0.00392691092565656	0.0386054255068302	0.00516396993771195
738	-1.58441066741943	0.636361658573151	20.058708190918	0.00613799272105098	0.00548864435404539	0.0554884895682335	-0.00684897974133492
739	1.01298391819	-0.662335574626923	20.3184490203857	-0.00100484199356288	0.000943203864153475	0.0463976077735424	0.00159255252219737
740	1.66233253479004	-1.63635849952698	20.2535133361816	0.00873538758605719	0.00808603875339031	0.0340599827468395	0.000943203864153475
741	-0.285713404417038	-0.987009942531586	20.058708190918	0.00581331877037883	-0.00879702530801296	0.0230210572481155	0.0022419011220336
742	1.66233253479004	-0.662335574626923	20.3833827972412	0.0145795252174139	-0.00295288790948689	0.013930176384747	0.00711201597005129
743	0.363635241985321	-0.337661296129227	20.3184490203857	0.0103587592020631	0.00808603875339031	0.00678734155371785	-0.00230353930965066
744	-3.53245663642883	0.311687350273132	20.3184490203857	-0.00619963090866804	0.00256657530553639	-0.00684897974133492	0.00191722682211548
745	-2.23375940322876	-0.0129869729280472	19.9937744140625	0.00126787810586393	0.000618529506027699	-0.0107450718060136	-0.000355493422830477
746	-0.285713404417038	0.311687350273132	19.8639049530029	-0.000355493422830477	0.00191722682211548	-0.0107450718060136	0.00581331877037883
747	1.66233253479004	-0.662335574626923	19.9288387298584	-0.00132951640989631	0.00776136433705688	-0.0191866029053926	-0.000355493422830477
748	-0.285713404417038	-0.337661296129227	19.9288387298584	0.013930176384747	0.00386527273803949	-0.0165892094373703	-0.00490093370899558
749	-0.285713404417038	-0.0129869729280472	20.1885776519775	0.00808603875339031	0.0116574559360743	-0.0182125810533762	0.00906006153672934
750	1.01298391819	-0.987009942531586	20.3833827972412	0.0142548503354192	0.00776136433705688	-0.0357449948787689	0.00483929552137852
751	-0.285713404417038	-1.63635849952698	19.9937744140625	0.0152288740500808	-0.0100957229733467	-0.0162645354866982	0.0103587592020631
752	1.01298391819	-0.987009942531586	20.3184490203857	-0.0113944197073579	-0.00360223650932312	-0.0139918150380254	-0.00327756232582033
753	-0.935062050819397	0.636361658573151	19.9937744140625	-0.00425158534198999	-0.000355493422830477	-0.0295761823654175	-0.00197886489331722
754	-2.23375940322876	0.311687350273132	20.1885776519775	0.00418994715437293	0.000618529506027699	-0.00165419070981443	0.00354059832170606
755	-1.58441066741943	-0.662335574626923	20.5132522583008	0.0022419011220336	-0.000355493422830477	0.0233457311987877	0.00743668992072344
756	0.363635241985321	-0.0129869729280472	20.4483184814453	0.00159255252219737	-0.00360223650932312	0.0272418223321438	0.00841071270406246
757	-0.285713404417038	0.311687350273132	19.9937744140625	-0.0026282137259841	0.00256657530553639	-0.0136671401560307	-0.000680167751852423
758	-0.935062050819397	0.311687350273132	19.7340335845947	0.0188002903014421	0.00321592413820326	-0.00425158534198999	-0.00847235135734081
759	1.01298391819	-0.987009942531586	20.1885776519775	0.00451462110504508	0.00938473641872406	0.000943203864153475	0.000618529506027699
760	1.66233253479004	-0.987009942531586	20.058708190918	-0.0107450718060136	0.000618529506027699	0.0136055024340749	-0.00295288790948689
761	-0.935062050819397	-0.0129869729280472	19.9288387298584	0.0142548503354192	-0.00684897974133492	0.0188002903014421	-3.08191010844894e-05
762	0.363635241985321	-1.63635849952698	20.7080574035645	-0.0188619289547205	0.000293855206109583	0.0285405199974775	-0.00132951640989631
763	1.01298391819	-0.987009942531586	20.1236438751221	0.00354059832170606	0.00808603875339031	0.0136055024340749	-0.00814767740666866
764	-0.935062050819397	-0.0129869729280472	20.058708190918	-0.00879702530801296	0.0126314787194133	-0.0253554154187441	-0.00522560812532902
765	-2.23375940322876	0.311687350273132	19.9937744140625	-0.0104203969240189	0.00581331877037883	-0.017887907102704	0.000293855206109583
766	0.363635241985321	-0.0129869729280472	20.1236438751221	0.00451462110504508	0.00711201597005129	-0.0256800893694162	-0.00490093370899558
767	0.363635241985321	-0.987009942531586	20.4483184814453	-0.00327756232582033	0.00418994715437293	-0.0198359526693821	0.00321592413820326
768	0.363635241985321	-0.662335574626923	20.3184490203857	0.000293855206109583	-0.00295288790948689	0.0123068047687411	-0.00749832857400179
769	-0.935062050819397	0.311687350273132	19.8639049530029	0.000293855206109583	0.0022419011220336	0.0113327819854021	-0.00165419070981443
770	1.01298391819	-0.987009942531586	20.3833827972412	-0.000680167751852423	-0.00425158534198999	-0.00457625929266214	0.00386527273803949
771	-0.935062050819397	-0.662335574626923	20.3184490203857	-0.00132951640989631	-0.0146411629393697	0.0155535480007529	0.00678734155371785
772	1.66233253479004	-1.96103286743164	20.058708190918	0.0207483377307653	-0.00879702530801296	0.0116574559360743	-0.00132951640989631
773	-0.935062050819397	0.311687350273132	20.1885776519775	0.0136055024340749	0.00256657530553639	-0.00619963090866804	-0.00652430532500148
774	-0.935062050819397	0.961035966873169	20.3184490203857	0.0145795252174139	0.00970941036939621	-0.00619963090866804	-0.00457625929266214
775	-2.88310790061951	-0.662335574626923	20.5781879425049	-0.021459324285388	0.00548864435404539	0.0213976856321096	0.00159255252219737
776	-0.935062050819397	-0.662335574626923	20.2535133361816	0.0113327819854021	-0.000355493422830477	0.0200989879667759	0.00126787810586393
777	-0.935062050819397	0.311687350273132	20.1885776519775	-0.00555028254166245	-0.00295288790948689	0.00613799272105098	-0.00132951640989631
778	0.363635241985321	0.636361658573151	20.058708190918	0.00581331877037883	-0.000355493422830477	0.00970941036939621	-0.00847235135734081
779	0.363635241985321	-0.337661296129227	19.7989692687988	0.01100810803473	-0.00392691092565656	0.0165275707840919	-0.00555028254166245
780	1.01298391819	-0.987009942531586	20.6431217193604	0.00321592413820326	-0.00619963090866804	0.00841071270406246	0.00126787810586393
781	-0.285713404417038	-0.0129869729280472	20.058708190918	0.000943203864153475	-0.00165419070981443	-0.00782300252467394	0.00354059832170606
782	1.01298391819	-2.2857072353363	19.9288387298584	0.00256657530553639	-0.0133424662053585	-0.0185372550040483	-0.00425158534198999
783	1.66233253479004	-0.987009942531586	20.3184490203857	0.00289124972186983	0.00321592413820326	-0.039641086012125	-0.0026282137259841
784	0.363635241985321	-0.0129869729280472	20.2535133361816	0.00548864435404539	0.01100810803473	-0.0247060675173998	-0.00847235135734081
785	-1.58441066741943	-0.662335574626923	20.3833827972412	0.000293855206109583	0.00613799272105098	-0.0130177913233638	0.00548864435404539
786	-0.285713404417038	-1.3116842508316	20.5781879425049	0.00159255252219737	-0.00457625929266214	-0.0100957229733467	0.00646266713738441
787	1.66233253479004	-0.337661296129227	20.5781879425049	0.00678734155371785	-0.00197886489331722	0.0285405199974775	-0.00360223650932312
788	1.01298391819	-0.0129869729280472	19.5392303466797	0.00159255252219737	0.00646266713738441	0.0330859608948231	-3.08191010844894e-05
789	-0.285713404417038	0.636361658573151	19.4093608856201	-0.00327756232582033	-0.00197886489331722	0.036657378077507	-0.00392691092565656
790	0.363635241985321	-0.662335574626923	20.1885776519775	-0.000680167751852423	-0.000680167751852423	0.0223717093467712	-0.00587495695799589
791	1.01298391819	-0.662335574626923	20.1236438751221	-0.000355493422830477	-0.00295288790948689	0.00126787810586393	0.00256657530553639
792	0.363635241985321	-0.987009942531586	20.5132522583008	-0.00749832857400179	-0.00847235135734081	-0.0113944197073579	-0.00132951640989631
793	-0.285713404417038	-0.337661296129227	20.3184490203857	0.00289124972186983	0.00516396993771195	-0.0337969474494457	0.000293855206109583
794	-0.935062050819397	0.311687350273132	20.1885776519775	0.00776136433705688	0.00970941036939621	-0.0350956469774246	-0.000355493422830477
795	-1.58441066741943	-0.662335574626923	20.1885776519775	-0.00295288790948689	0.00548864435404539	-0.0152905117720366	0.000618529506027699
796	-0.285713404417038	-1.3116842508316	20.2535133361816	-0.00197886489331722	0.0022419011220336	-0.00132951640989631	-0.00295288790948689
797	-0.935062050819397	-0.0129869729280472	20.4483184814453	-0.0026282137259841	0.00483929552137852	0.0269171483814716	0.000943203864153475
798	-0.285713404417038	-0.0129869729280472	20.1885776519775	0.00711201597005129	0.000943203864153475	0.0252937767654657	-0.000680167751852423
799	0.363635241985321	-0.662335574626923	20.1885776519775	0.00776136433705688	0.00970941036939621	0.0343846566975117	-0.00522560812532902
800	0.363635241985321	-0.987009942531586	19.9288387298584	0.00126787810586393	-0.00100484199356288	0.0123068047687411	-0.00392691092565656
801	0.363635241985321	-0.0129869729280472	19.9937744140625	0.011982130818069	-0.00879702530801296	-0.0107450718060136	0.00613799272105098
802	0.363635241985321	-0.987009942531586	20.3184490203857	-3.08191010844894e-05	-0.000680167751852423	-0.00749832857400179	-0.00425158534198999
803	1.01298391819	-1.63635849952698	20.4483184814453	0.00873538758605719	-0.00197886489331722	-0.0113944197073579	-0.0110697457566857
804	1.66233253479004	-0.987009942531586	20.3833827972412	0.00386527273803949	0.00548864435404539	-0.00490093370899558	0.00321592413820326
805	-0.285713404417038	-0.337661296129227	20.5781879425049	-0.00847235135734081	0.00808603875339031	0.0136055024340749	0.0022419011220336
806	-2.23375940322876	-0.987009942531586	20.5781879425049	-0.0149658378213644	0.00126787810586393	0.0233457311987877	0.00386527273803949
807	0.363635241985321	-0.662335574626923	20.1236438751221	-0.00814767740666866	0.00418994715437293	0.0243197549134493	0.000943203864153475
808	-1.58441066741943	0.311687350273132	19.7340335845947	0.0136055024340749	0.00126787810586393	0.00841071270406246	-0.00425158534198999
809	0.363635241985321	-0.0129869729280472	19.6041641235352	0.00321592413820326	0.00354059832170606	-0.0130177913233638	-0.00165419070981443
810	0.363635241985321	-0.337661296129227	19.9288387298584	0.00938473641872406	-0.00197886489331722	-0.00360223650932312	-0.00132951640989631
811	-0.935062050819397	-0.987009942531586	20.7729911804199	0.00159255252219737	-0.0107450718060136	-0.0247060675173998	0.00613799272105098
812	1.01298391819	-0.987009942531586	20.3184490203857	-0.00392691092565656	-0.00619963090866804	-0.0185372550040483	0.00613799272105098
813	-0.285713404417038	-0.987009942531586	19.9937744140625	0.0213976856321096	-0.0026282137259841	-0.00847235135734081	0.00191722682211548
814	1.01298391819	-0.337661296129227	20.2535133361816	0.011982130818069	0.00548864435404539	-0.0143164889886975	0.000293855206109583
815	1.66233253479004	-0.337661296129227	20.3184490203857	0.00386527273803949	0.000293855206109583	-0.00555028254166245	0.00126787810586393
816	-2.23375940322876	-0.987009942531586	20.4483184814453	-0.0263294391334057	0.000943203864153475	0.00646266713738441	0.0022419011220336
817	-0.285713404417038	-0.987009942531586	20.058708190918	-0.00814767740666866	-0.00392691092565656	-3.08191010844894e-05	-0.00100484199356288
818	-1.58441066741943	0.311687350273132	20.3833827972412	0.0145795252174139	0.00938473641872406	-0.0107450718060136	0.00646266713738441
819	0.363635241985321	-0.0129869729280472	19.9937744140625	0.00873538758605719	0.00321592413820326	-0.0149658378213644	0.00256657530553639
820	0.363635241985321	-0.662335574626923	19.9937744140625	-0.0117190945893526	-0.00360223650932312	-0.0243813935667276	0.00191722682211548
821	-0.935062050819397	0.636361658573151	19.9288387298584	0.00191722682211548	0.000293855206109583	-0.0182125810533762	0.00289124972186983
822	1.01298391819	-0.987009942531586	20.3184490203857	0.00191722682211548	0.000293855206109583	-0.0136671401560307	-0.000355493422830477
823	0.363635241985321	-1.3116842508316	20.3184490203857	-0.0136671401560307	-0.0107450718060136	-0.0104203969240189	-0.00327756232582033
824	1.01298391819	-1.63635849952698	20.4483184814453	0.00646266713738441	-0.00555028254166245	-0.00392691092565656	-0.00717365415766835
825	0.363635241985321	-0.337661296129227	20.4483184814453	-0.00425158534198999	-0.00165419070981443	-0.00684897974133492	-0.00360223650932312
826	-2.23375940322876	-0.662335574626923	20.1236438751221	0.0126314787194133	-0.00197886489331722	-0.00230353930965066	0.00646266713738441
827	-0.935062050819397	-0.987009942531586	20.058708190918	-0.032173577696085	0.00581331877037883	-0.00197886489331722	0.00548864435404539
828	-0.935062050819397	0.311687350273132	19.8639049530029	0.000618529506027699	0.00776136433705688	-0.00490093370899558	-0.0107450718060136
829	0.363635241985321	-0.0129869729280472	19.7989692687988	-0.00944637414067984	0.00451462110504508	-0.0169138833880424	-0.00587495695799589
830	1.66233253479004	-0.662335574626923	20.1236438751221	0.00906006153672934	0.00418994715437293	-0.0182125810533762	0.00548864435404539
831	0.363635241985321	-0.662335574626923	20.1885776519775	-0.00197886489331722	0.01100810803473	-0.0367190167307854	0.0113327819854021
832	1.66233253479004	-0.0129869729280472	20.058708190918	0.0132808275520802	0.0100340843200684	-0.0747059136629105	0.00321592413820326
833	-0.285713404417038	0.311687350273132	19.9288387298584	0.00483929552137852	0.00743668992072344	-0.0760046094655991	-0.00555028254166245
834	1.66233253479004	-1.63635849952698	20.1236438751221	0.0116574559360743	0.00678734155371785	-0.0844461396336555	-0.00165419070981443
835	1.66233253479004	-0.662335574626923	20.058708190918	0.00256657530553639	0.0155535480007529	-0.0360696688294411	0.00159255252219737
836	-0.285713404417038	-0.337661296129227	20.2535133361816	-0.0146411629393697	0.00289124972186983	-0.0172385573387146	0.00613799272105098
837	-1.58441066741943	-0.987009942531586	20.3833827972412	-0.00295288790948689	-0.00132951640989631	-0.00847235135734081	-0.00230353930965066
838	-1.58441066741943	0.311687350273132	19.9937744140625	-0.0152905117720366	0.00808603875339031	0.0162028968334198	-0.00977104809135199
839	-0.285713404417038	-0.0129869729280472	19.9937744140625	0.00581331877037883	-0.00100484199356288	0.0425015166401863	-0.00165419070981443
840	1.66233253479004	-0.662335574626923	20.1236438751221	-0.00652430532500148	-0.000680167751852423	0.0405534692108631	0.00451462110504508
841	-0.935062050819397	0.961035966873169	19.6041641235352	0.0145795252174139	-0.0104203969240189	0.0363327041268349	0.000293855206109583
842	1.01298391819	-0.662335574626923	20.3833827972412	-0.00360223650932312	-0.00100484199356288	0.0717222020030022	-0.00132951640989631
843	1.01298391819	-0.987009942531586	20.4483184814453	-0.0162645354866982	0.00256657530553639	0.0899039655923843	-0.00847235135734081
844	1.01298391819	-2.2857072353363	20.058708190918	0.0217223595827818	-0.00587495695799589	0.0431508645415306	-0.00327756232582033
845	1.66233253479004	-1.3116842508316	20.058708190918	-0.0104203969240189	-0.00749832857400179	0.0210730116814375	-0.00392691092565656
846	0.363635241985321	-0.0129869729280472	19.9937744140625	-0.00587495695799589	-0.00295288790948689	0.0197743140161037	0.00938473641872406
847	-2.23375940322876	-0.662335574626923	20.1885776519775	-0.0104203969240189	0.00289124972186983	0.0207483377307653	0.00159255252219737
848	-3.53245663642883	-0.0129869729280472	19.8639049530029	-0.00522560812532902	0.00678734155371785	0.00970941036939621	0.00159255252219737
849	-0.935062050819397	-0.0129869729280472	20.1236438751221	-0.00295288790948689	0.00906006153672934	0.00386527273803949	0.00451462110504508
850	2.31168103218079	-0.662335574626923	19.8639049530029	0.00548864435404539	0.00126787810586393	0.0324366129934788	0.00776136433705688
851	0.363635241985321	-0.0129869729280472	19.7989692687988	0.0207483377307653	-3.08191010844894e-05	0.0554884895682335	0.00321592413820326
852	0.363635241985321	-0.662335574626923	19.9937744140625	0.000943203864153475	-0.00165419070981443	0.00191722682211548	0.0022419011220336
853	-0.285713404417038	0.311687350273132	19.7989692687988	0.0022419011220336	0.000943203864153475	-0.0165892094373703	-0.000680167751852423
854	-0.285713404417038	-1.3116842508316	19.7989692687988	0.00386527273803949	0.000943203864153475	0.0103587592020631	-0.00717365415766835
855	1.01298391819	-2.2857072353363	20.3833827972412	-0.00360223650932312	-0.00490093370899558	0.00289124972186983	0.00646266713738441
856	0.363635241985321	-0.987009942531586	20.1236438751221	0.00289124972186983	-0.00360223650932312	0.00938473641872406	-0.00457625929266214
857	-0.285713404417038	-0.662335574626923	20.3184490203857	-0.00132951640989631	-0.00749832857400179	-0.0172385573387146	0.00321592413820326
858	-2.23375940322876	-0.0129869729280472	19.9937744140625	0.00354059832170606	0.0022419011220336	-0.0299008563160896	-0.00132951640989631
859	-2.23375940322876	0.961035966873169	19.7340335845947	-0.0185372550040483	-0.000355493422830477	-0.0409397818148136	-0.00197886489331722
860	1.66233253479004	-0.662335574626923	20.2535133361816	0.0149041991680861	-0.00360223650932312	-0.02697878703475	0.00126787810586393
861	-0.935062050819397	0.311687350273132	20.1236438751221	-0.00652430532500148	-0.0113944197073579	0.000293855206109583	-0.00197886489331722
862	1.01298391819	-0.987009942531586	20.2535133361816	0.000293855206109583	-0.000680167751852423	0.00776136433705688	0.00354059832170606
863	1.66233253479004	-0.662335574626923	19.9937744140625	0.0178262684494257	-0.000355493422830477	0.000293855206109583	-0.00392691092565656
864	1.01298391819	-0.337661296129227	19.7989692687988	-0.00295288790948689	0.00354059832170606	-0.0104203969240189	0.000618529506027699
865	0.363635241985321	-1.96103286743164	20.3833827972412	-0.00100484199356288	-0.00717365415766835	-0.00392691092565656	0.00581331877037883
866	1.01298391819	-1.63635849952698	20.3184490203857	0.0165275707840919	-0.00619963090866804	-0.00230353930965066	0.00321592413820326
867	0.363635241985321	-0.987009942531586	20.1885776519775	-0.0169138833880424	0.00289124972186983	-0.00490093370899558	0.00191722682211548
868	-0.935062050819397	0.311687350273132	20.5132522583008	0.00451462110504508	0.00808603875339031	-0.0159398596733809	-0.000680167751852423
869	-2.23375940322876	0.961035966873169	19.9288387298584	0.00126787810586393	0.00808603875339031	-0.0133424662053585	-0.00457625929266214
870	0.363635241985321	-0.662335574626923	20.1885776519775	0.0171769186854362	0.00776136433705688	-0.0425631552934647	0.00581331877037883
871	0.363635241985321	-0.337661296129227	20.2535133361816	-0.000355493422830477	-0.00132951640989631	-0.0617189407348633	0.00646266713738441
872	-0.935062050819397	0.636361658573151	19.7989692687988	0.01100810803473	0.00354059832170606	-0.073731891810894	0.00743668992072344
873	-0.285713404417038	-0.337661296129227	20.3833827972412	-0.00684897974133492	0.0171769186854362	-0.0497059896588326	0.00256657530553639
874	1.01298391819	-0.662335574626923	21.3574066162109	-0.00684897974133492	0.00938473641872406	-0.0266541130840778	-0.00165419070981443
875	0.363635241985321	-0.337661296129227	20.058708190918	0.00711201597005129	0.00126787810586393	0.00711201597005129	0.00256657530553639
876	1.01298391819	-1.3116842508316	19.9288387298584	0.00678734155371785	-0.00197886489331722	0.0373067259788513	-0.0026282137259841
877	-0.285713404417038	-0.0129869729280472	19.9937744140625	-0.00165419070981443	0.00451462110504508	0.0684754624962807	-0.00197886489331722
878	0.363635241985321	-0.987009942531586	20.2535133361816	-0.00100484199356288	0.00906006153672934	0.0739949271082878	0.00808603875339031
879	-1.58441066741943	-0.662335574626923	20.4483184814453	-0.0224333461374044	-0.000680167751852423	0.0304885655641556	-0.0117190945893526
880	-2.88310790061951	0.636361658573151	20.1236438751221	-0.00165419070981443	-0.00749832857400179	0.00841071270406246	0.00873538758605719
881	0.363635241985321	0.636361658573151	19.7989692687988	-0.00425158534198999	-0.0113944197073579	-0.00360223650932312	0.000943203864153475
882	-0.285713404417038	0.311687350273132	19.9288387298584	0.0226963832974434	-0.00782300252467394	-0.00717365415766835	0.00289124972186983
883	1.01298391819	-0.662335574626923	20.058708190918	0.0126314787194133	0.00191722682211548	-0.00782300252467394	-0.00165419070981443
884	1.66233253479004	-0.662335574626923	20.1236438751221	-0.00490093370899558	0.0022419011220336	-0.000355493422830477	-0.00847235135734081
885	-0.285713404417038	-0.987009942531586	20.058708190918	0.00646266713738441	-3.08191010844894e-05	0.00126787810586393	0.000293855206109583
886	0.363635241985321	-0.337661296129227	20.058708190918	-0.00814767740666866	-0.0026282137259841	-0.0123684434220195	0.0022419011220336
887	-1.58441066741943	-0.337661296129227	19.9937744140625	0.00191722682211548	-0.00717365415766835	-0.0282774847000837	-0.00295288790948689
888	0.363635241985321	-0.987009942531586	19.9937744140625	0.00970941036939621	0.00548864435404539	-0.0350956469774246	0.00126787810586393
889	-0.935062050819397	-0.0129869729280472	20.058708190918	0.0308132413774729	-0.00197886489331722	-0.0243813935667276	0.00126787810586393
890	-2.88310790061951	0.636361658573151	20.058708190918	0.0022419011220336	0.00678734155371785	-0.023407369852066	0.00321592413820326
891	0.363635241985321	-0.662335574626923	20.4483184814453	-0.0165892094373703	-0.00132951640989631	0.00548864435404539	0.00126787810586393
892	0.363635241985321	0.311687350273132	20.1236438751221	0.00613799272105098	0.00483929552137852	0.0162028968334198	0.000618529506027699
893	-1.58441066741943	0.636361658573151	20.3184490203857	0.00516396993771195	0.012956153601408	0.0175015944987535	-0.00100484199356288
894	1.66233253479004	-0.662335574626923	19.9288387298584	0.0123068047687411	0.00743668992072344	0.0239950809627771	-0.00360223650932312
895	0.363635241985321	-0.337661296129227	20.1236438751221	0.0152288740500808	-0.00425158534198999	-0.000680167751852423	0.00483929552137852
896	1.01298391819	-0.987009942531586	20.3833827972412	0.0165275707840919	0.00159255252219737	0.00581331877037883	0.00613799272105098
897	-0.935062050819397	-0.337661296129227	19.9288387298584	-0.00197886489331722	-0.00652430532500148	-0.000680167751852423	0.000618529506027699
898	-2.23375940322876	-0.337661296129227	20.1885776519775	0.00483929552137852	0.0022419011220336	-0.00360223650932312	-0.00165419070981443
899	1.01298391819	-0.337661296129227	20.5781879425049	0.00808603875339031	0.00711201597005129	-0.00814767740666866	-0.00457625929266214
900	-0.285713404417038	-0.337661296129227	20.1236438751221	-0.00619963090866804	0.00451462110504508	0.00191722682211548	0.00873538758605719
901	-2.23375940322876	-0.337661296129227	20.3833827972412	-0.00652430532500148	-0.000680167751852423	0.0226963832974434	0.00581331877037883
902	-0.285713404417038	0.636361658573151	19.9937744140625	-0.00360223650932312	0.00743668992072344	0.0168522447347641	-0.0026282137259841
903	-0.935062050819397	0.636361658573151	20.1236438751221	0.0165275707840919	0.00548864435404539	0.0155535480007529	-0.00555028254166245
904	0.363635241985321	-0.662335574626923	20.2535133361816	0.00418994715437293	0.000618529506027699	-3.08191010844894e-05	-0.00327756232582033
905	1.01298391819	-0.337661296129227	20.5132522583008	0.00906006153672934	0.00483929552137852	-0.00814767740666866	0.000618529506027699
906	-0.285713404417038	-0.337661296129227	20.6431217193604	0.00354059832170606	-0.00522560812532902	0.00678734155371785	0.00354059832170606
907	-0.285713404417038	-0.987009942531586	20.058708190918	0.0200989879667759	-0.00684897974133492	-0.0107450718060136	0.00613799272105098
908	-1.58441066741943	-0.662335574626923	20.1236438751221	0.00386527273803949	0.00321592413820326	-0.0107450718060136	-0.000680167751852423
909	2.31168103218079	-0.987009942531586	20.2535133361816	-0.0126931173726916	0.00743668992072344	-0.0133424662053585	-0.000355493422830477
910	0.363635241985321	0.311687350273132	20.3184490203857	-0.00132951640989631	-0.00165419070981443	-0.0172385573387146	0.00418994715437293
911	-2.23375940322876	-0.987009942531586	20.4483184814453	-0.0211346503347158	0.00321592413820326	-0.00425158534198999	0.00970941036939621
912	-0.285713404417038	-0.0129869729280472	20.058708190918	0.00159255252219737	0.000618529506027699	-0.0126931173726916	0.0022419011220336
913	-0.935062050819397	0.311687350273132	19.6041641235352	0.0223717093467712	0.00126787810586393	-0.021459324285388	-0.00132951640989631
914	0.363635241985321	0.636361658573151	19.7989692687988	0.0022419011220336	0.00159255252219737	-0.0454852245748043	-0.00295288790948689
915	-0.285713404417038	0.311687350273132	20.058708190918	-0.00360223650932312	0.00483929552137852	-0.0292515084147453	-0.00392691092565656
916	-0.285713404417038	-0.662335574626923	20.2535133361816	0.00678734155371785	0.000618529506027699	-0.0130177913233638	-0.000355493422830477
917	0.363635241985321	-0.0129869729280472	20.2535133361816	-0.0152905117720366	-0.00165419070981443	-0.0208099745213985	-0.000355493422830477
918	-0.285713404417038	-0.337661296129227	20.3184490203857	0.00289124972186983	-0.00197886489331722	-0.0152905117720366	-0.00295288790948689
919	1.66233253479004	-1.63635849952698	19.9937744140625	0.0168522447347641	-0.00490093370899558	-0.0162645354866982	-0.00977104809135199
920	1.01298391819	-0.337661296129227	20.2535133361816	0.00711201597005129	-0.00457625929266214	0.0223717093467712	-3.08191010844894e-05
921	-2.23375940322876	0.311687350273132	19.7340335845947	-0.0110697457566857	-0.00814767740666866	0.0278911720961332	-0.000680167751852423
922	-0.285713404417038	-0.662335574626923	20.1236438751221	-0.00100484199356288	-0.00100484199356288	0.0334106348454952	0.00159255252219737
923	-2.88310790061951	0.961035966873169	19.9288387298584	0.00483929552137852	0.00646266713738441	0.0269171483814716	-0.0126931173726916
924	-0.935062050819397	-0.0129869729280472	20.2535133361816	0.00548864435404539	-3.08191010844894e-05	0.00743668992072344	-0.00717365415766835
925	-0.285713404417038	-0.0129869729280472	19.9937744140625	-0.000355493422830477	-0.00425158534198999	0.0168522447347641	-0.00230353930965066
926	-0.935062050819397	0.961035966873169	19.4742946624756	-0.0159398596733809	-0.00392691092565656	0.0285405199974775	-0.00295288790948689
927	0.363635241985321	0.311687350273132	19.9937744140625	0.00678734155371785	-0.00555028254166245	0.00938473641872406	-0.00684897974133492
928	-0.935062050819397	0.636361658573151	19.7989692687988	-0.00295288790948689	0.00451462110504508	-0.0516540370881557	-0.00132951640989631
929	1.01298391819	-2.2857072353363	20.5781879425049	-0.00457625929266214	-0.00327756232582033	-0.0659397020936012	-0.0126931173726916
930	1.01298391819	-1.96103286743164	20.7080574035645	-0.0026282137259841	0.00386527273803949	-0.0419138073921204	0.00386527273803949
931	-2.23375940322876	0.636361658573151	20.058708190918	-0.00230353930965066	0.0022419011220336	-0.0191866029053926	-0.00360223650932312
932	0.363635241985321	-0.987009942531586	20.2535133361816	-0.0204853005707264	0.0022419011220336	-0.0162645354866982	0.00418994715437293
933	-1.58441066741943	-0.662335574626923	20.2535133361816	0.00516396993771195	0.00321592413820326	0.0175015944987535	-0.00392691092565656
934	-0.285713404417038	-0.0129869729280472	20.1885776519775	0.0022419011220336	0.00159255252219737	0.0444495603442192	-0.00522560812532902
935	1.01298391819	0.311687350273132	19.6690998077393	0.0197743140161037	-0.00392691092565656	0.0282158460468054	0.000943203864153475
936	0.363635241985321	-0.337661296129227	19.8639049530029	-0.0165892094373703	0.00418994715437293	0.0278911720961332	0.000293855206109583
937	1.01298391819	-0.987009942531586	20.058708190918	-0.00100484199356288	-0.0139918150380254	0.029189869761467	-3.08191010844894e-05
938	-0.935062050819397	-0.337661296129227	19.9288387298584	0.0100340843200684	-0.00165419070981443	0.0259431265294552	-0.00749832857400179
939	-0.935062050819397	-0.337661296129227	19.8639049530029	-0.00457625929266214	0.00418994715437293	0.0220470335334539	-0.00717365415766835
940	2.31168103218079	-1.96103286743164	19.9288387298584	0.000293855206109583	-0.00977104809135199	0.0178262684494257	0.00289124972186983
941	-0.935062050819397	0.961035966873169	20.1236438751221	-0.00717365415766835	-0.000355493422830477	0.00581331877037883	0.00256657530553639
942	-0.285713404417038	-0.987009942531586	20.5781879425049	-0.00165419070981443	-0.00717365415766835	-0.0113944197073579	-0.00360223650932312
943	-2.23375940322876	-0.0129869729280472	20.3184490203857	-0.00132951640989631	0.00126787810586393	-0.0152905117720366	-0.0026282137259841
944	-1.58441066741943	0.311687350273132	20.058708190918	-0.00522560812532902	0.00256657530553639	-0.0256800893694162	-0.00490093370899558
945	-0.285713404417038	-0.0129869729280472	19.7989692687988	-0.00360223650932312	-0.00165419070981443	-0.0630176365375519	0.00483929552137852
946	-0.935062050819397	0.311687350273132	19.6690998077393	-0.0250307414680719	0.00451462110504508	-0.0987318083643913	-0.00295288790948689
947	-0.935062050819397	-0.0129869729280472	19.7989692687988	-0.0123684434220195	0.00646266713738441	-0.086394190788269	-0.000680167751852423
948	2.31168103218079	-0.337661296129227	20.1236438751221	0.0200989879667759	0.00938473641872406	-0.0591215454041958	-0.00619963090866804
949	1.01298391819	-0.987009942531586	20.6431217193604	0.0223717093467712	-0.00165419070981443	-0.0383423902094364	-0.00295288790948689
950	-0.285713404417038	-1.3116842508316	20.3833827972412	-0.00295288790948689	-0.00652430532500148	-0.00847235135734081	-0.00295288790948689
951	-0.935062050819397	0.311687350273132	19.9288387298584	0.01847561635077	-0.00555028254166245	0.0304885655641556	-0.000355493422830477
952	-0.935062050819397	-0.662335574626923	20.3833827972412	0.00289124972186983	-0.00879702530801296	0.0782156884670258	0.00289124972186983
953	-0.935062050819397	-0.337661296129227	20.3184490203857	-0.0126931173726916	-0.00879702530801296	0.0301638916134834	-0.00165419070981443
954	-1.58441066741943	-0.0129869729280472	20.5132522583008	0.0155535480007529	-0.00879702530801296	0.00483929552137852	0.00126787810586393
955	0.363635241985321	-0.987009942531586	20.5132522583008	-0.00749832857400179	-0.00522560812532902	-0.00749832857400179	-0.00100484199356288
956	1.01298391819	-0.662335574626923	20.2535133361816	-0.00327756232582033	0.00386527273803949	-0.0230826959013939	-0.00392691092565656
957	1.01298391819	-0.662335574626923	19.9937744140625	0.0022419011220336	0.00970941036939621	-0.0354203209280968	0.00126787810586393
958	0.363635241985321	-0.0129869729280472	20.058708190918	0.00354059832170606	0.0171769186854362	-0.050680011510849	-0.00230353930965066
959	0.363635241985321	0.636361658573151	19.9937744140625	0.00776136433705688	0.0116574559360743	-0.0402904339134693	0.00159255252219737
960	-0.285713404417038	-1.96103286743164	20.4483184814453	0.01100810803473	0.0123068047687411	-0.03444629535079	0.00711201597005129
961	-0.935062050819397	-0.662335574626923	20.3184490203857	-0.0156151866540313	0.0145795252174139	0.00711201597005129	0.00970941036939621
962	0.363635241985321	-0.987009942531586	20.4483184814453	-0.00360223650932312	0.00451462110504508	0.0191249661147594	-0.00100484199356288
963	0.363635241985321	-0.0129869729280472	20.058708190918	0.0175015944987535	0.00646266713738441	0.00386527273803949	0.00126787810586393
964	-2.23375940322876	0.961035966873169	19.8639049530029	-0.0113944197073579	0.000618529506027699	0.0327612869441509	0.000943203864153475
965	-1.58441066741943	0.311687350273132	20.1885776519775	-0.000355493422830477	-0.00197886489331722	0.0343846566975117	-0.00490093370899558
966	-0.285713404417038	0.311687350273132	20.1236438751221	0.00776136433705688	-0.0175632312893867	0.0821117833256721	0.00126787810586393
967	-0.935062050819397	0.311687350273132	19.7340335845947	-0.0130177913233638	-0.0139918150380254	0.0457482598721981	0.00126787810586393
968	1.66233253479004	-0.0129869729280472	20.2535133361816	0.0022419011220336	-0.000355493422830477	0.0304885655641556	-0.00132951640989631
969	0.363635241985321	-0.337661296129227	20.1885776519775	0.00646266713738441	-0.0139918150380254	0.0178262684494257	-0.00555028254166245
970	-1.58441066741943	-1.3116842508316	20.3184490203857	0.0149041991680861	-0.0126931173726916	0.01100810803473	0.00711201597005129
971	1.01298391819	-0.662335574626923	20.058708190918	0.00256657530553639	-0.0100957229733467	0.00938473641872406	0.00970941036939621
972	-0.285713404417038	0.636361658573151	20.1885776519775	-0.00132951640989631	-0.00912170019000769	0.00581331877037883	0.00548864435404539
973	1.01298391819	-0.987009942531586	20.058708190918	-0.00490093370899558	0.00354059832170606	-0.00587495695799589	-0.00295288790948689
974	-1.58441066741943	-0.0129869729280472	20.4483184814453	-0.00684897974133492	0.00321592413820326	-0.00197886489331722	-0.00295288790948689
975	0.363635241985321	-0.337661296129227	20.3833827972412	0.00841071270406246	0.00321592413820326	0.00711201597005129	0.00321592413820326
976	1.66233253479004	-0.987009942531586	20.1236438751221	0.00646266713738441	-0.00295288790948689	0.0197743140161037	0.00516396993771195
977	1.01298391819	-0.337661296129227	20.1236438751221	-0.000680167751852423	-0.00360223650932312	0.00646266713738441	0.00418994715437293
978	-0.935062050819397	-0.0129869729280472	20.058708190918	0.00386527273803949	0.01100810803473	-0.0156151866540313	-0.00522560812532902
979	1.01298391819	-0.662335574626923	19.9937744140625	0.00548864435404539	0.000618529506027699	0.00516396993771195	-0.00782300252467394
980	-0.935062050819397	-1.63635849952698	20.3184490203857	0.0100340843200684	-0.00457625929266214	-0.000680167751852423	0.00451462110504508
981	0.363635241985321	-0.987009942531586	20.058708190918	-0.000355493422830477	-0.00490093370899558	0.00418994715437293	0.00516396993771195
982	0.363635241985321	-0.662335574626923	19.8639049530029	0.00938473641872406	0.00418994715437293	0.000293855206109583	-0.000680167751852423
983	1.66233253479004	-0.662335574626923	20.058708190918	0.00613799272105098	0.00548864435404539	-0.000355493422830477	-3.08191010844894e-05
984	-3.53245663642883	0.311687350273132	19.7340335845947	0.00321592413820326	0.00678734155371785	-0.00100484199356288	-0.00230353930965066
985	-2.88310790061951	0.311687350273132	19.9288387298584	0.00191722682211548	0.00418994715437293	0.00613799272105098	0.00483929552137852
986	0.363635241985321	0.311687350273132	20.058708190918	-0.00165419070981443	0.00386527273803949	-0.00522560812532902	0.00418994715437293
987	-0.935062050819397	0.961035966873169	20.1236438751221	-0.0100957229733467	0.00191722682211548	-3.08191010844894e-05	-0.00230353930965066
988	0.363635241985321	-0.662335574626923	19.9937744140625	0.00126787810586393	0.0106834331527352	-0.00912170019000769	-0.00100484199356288
989	1.01298391819	-0.987009942531586	20.1236438751221	-0.0126931173726916	0.00938473641872406	-0.00749832857400179	0.00191722682211548
990	-0.935062050819397	0.311687350273132	20.058708190918	0.00418994715437293	0.00191722682211548	-0.0198359526693821	-0.000355493422830477
991	1.01298391819	-1.3116842508316	20.2535133361816	0.0126314787194133	0.00256657530553639	-0.0305502042174339	0.0113327819854021
992	-0.935062050819397	-0.337661296129227	20.1885776519775	0.0123068047687411	0.000293855206109583	-0.0273034609854221	-0.000355493422830477
993	-0.285713404417038	-0.662335574626923	20.7080574035645	0.00126787810586393	0.0145795252174139	-0.0367190167307854	0.000293855206109583
994	1.01298391819	-0.987009942531586	20.3184490203857	0.000293855206109583	0.0100340843200684	-0.0490566417574883	-0.00555028254166245
995	-0.935062050819397	-0.662335574626923	20.1885776519775	-0.0104203969240189	0.00776136433705688	-0.0584721975028515	-0.000680167751852423
996	-0.935062050819397	-0.662335574626923	20.1885776519775	-0.00717365415766835	0.00451462110504508	-0.0367190167307854	0.00938473641872406
997	-0.935062050819397	-0.337661296129227	20.3184490203857	-0.0169138833880424	-0.00684897974133492	-0.00360223650932312	-0.00132951640989631
998	-0.935062050819397	0.311687350273132	20.058708190918	0.00126787810586393	-0.00327756232582033	0.00970941036939621	-0.00587495695799589
999	1.66233253479004	-0.662335574626923	20.4483184814453	0.0113327819854021	-0.00457625929266214	-0.00457625929266214	-0.00100484199356288
1000	-0.285713404417038	-0.0129869729280472	20.2535133361816	-0.00814767740666866	-0.00360223650932312	0.0330859608948231	0.00289124972186983
1001	-0.285713404417038	-0.0129869729280472	19.9937744140625	0.00159255252219737	-0.00100484199356288	0.0278911720961332	0.0022419011220336
1002	0.363635241985321	-2.2857072353363	20.1885776519775	-0.00197886489331722	-0.00879702530801296	0.0262678004801273	-0.00197886489331722
1003	0.363635241985321	-0.987009942531586	20.1885776519775	0.00191722682211548	-0.00879702530801296	0.00776136433705688	-0.00457625929266214
1004	-0.285713404417038	0.311687350273132	19.9288387298584	0.011982130818069	0.00483929552137852	0.0149041991680861	0.000618529506027699
1005	-2.23375940322876	0.636361658573151	20.058708190918	-0.0146411629393697	0.00256657530553639	0.0200989879667759	0.000943203864153475
1006	-2.88310790061951	0.311687350273132	20.058708190918	-0.0169138833880424	-0.00132951640989631	0.0213976856321096	0.00386527273803949
1007	-0.935062050819397	0.636361658573151	19.9937744140625	-0.00132951640989631	-0.00230353930965066	0.0123068047687411	-3.08191010844894e-05
1008	0.363635241985321	-0.337661296129227	19.9937744140625	0.0220470335334539	-0.00197886489331722	0.0149041991680861	-0.00100484199356288
1009	1.66233253479004	-0.987009942531586	19.9937744140625	0.0106834331527352	0.000293855206109583	0.0152288740500808	-0.0026282137259841
1010	-0.935062050819397	0.311687350273132	19.9937744140625	-0.00230353930965066	-0.00165419070981443	0.0246444288641214	-0.0146411629393697
1011	1.01298391819	-0.987009942531586	20.4483184814453	0.00938473641872406	-0.0315242260694504	0.0155535480007529	0.00711201597005129
1012	-0.285713404417038	-0.662335574626923	20.3833827972412	0.00581331877037883	-0.0123684434220195	-0.00782300252467394	0.00256657530553639
1013	-0.935062050819397	-0.987009942531586	19.9937744140625	0.00970941036939621	0.00159255252219737	-0.0354203209280968	-0.00392691092565656
1014	1.01298391819	-0.662335574626923	20.3184490203857	-0.0123684434220195	0.00808603875339031	-0.0591215454041958	-0.00490093370899558
1015	1.01298391819	-0.662335574626923	20.3833827972412	-0.00425158534198999	-0.00749832857400179	-0.0513293594121933	-0.00100484199356288
1016	-1.58441066741943	-0.662335574626923	20.2535133361816	0.00483929552137852	0.00938473641872406	-0.0393164120614529	0.00646266713738441
1017	-0.285713404417038	-0.0129869729280472	20.1236438751221	-0.00749832857400179	0.00613799272105098	-0.0383423902094364	-3.08191010844894e-05
1018	0.363635241985321	0.636361658573151	20.2535133361816	0.00191722682211548	0.00776136433705688	-0.0363943427801132	-0.00197886489331722
1019	1.66233253479004	-0.662335574626923	20.1236438751221	-0.00522560812532902	0.011982130818069	-0.00977104809135199	0.000943203864153475
1020	-0.285713404417038	0.311687350273132	20.2535133361816	0.011982130818069	0.00386527273803949	0.0217223595827818	0.00191722682211548
1021	-0.935062050819397	-0.0129869729280472	20.058708190918	-0.0130177913233638	0.000618529506027699	0.0353586822748184	0.00191722682211548
1022	1.66233253479004	-1.96103286743164	20.3833827972412	0.00581331877037883	-0.000355493422830477	0.031137915328145	-0.000680167751852423
1023	0.363635241985321	-1.3116842508316	20.3833827972412	0.00289124972186983	-0.00100484199356288	0.0298392176628113	-0.00327756232582033
1024	-0.935062050819397	0.311687350273132	20.4483184814453	0.00386527273803949	0.00191722682211548	0.0324366129934788	-0.00392691092565656
1025	-2.23375940322876	-0.0129869729280472	20.1885776519775	-0.00782300252467394	-3.08191010844894e-05	0.0207483377307653	0.0022419011220336
1026	-3.53245663642883	0.636361658573151	19.6690998077393	-0.00132951640989631	-0.00457625929266214	0.0457482598721981	0.00873538758605719
1027	-0.285713404417038	0.311687350273132	19.7989692687988	-0.00782300252467394	-0.00912170019000769	0.00159255252219737	-0.00132951640989631
1028	1.01298391819	-0.0129869729280472	19.7989692687988	0.00354059832170606	-0.00165419070981443	-0.000355493422830477	-0.00684897974133492
1029	1.01298391819	-0.337661296129227	20.058708190918	0.000618529506027699	0.00581331877037883	-0.00490093370899558	-3.08191010844894e-05
1030	-0.285713404417038	0.636361658573151	19.8639049530029	-0.0136671401560307	-0.00425158534198999	0.00159255252219737	0.00321592413820326
1031	1.01298391819	-0.0129869729280472	20.6431217193604	0.0142548503354192	-0.00814767740666866	-0.000355493422830477	0.00548864435404539
1032	0.363635241985321	0.311687350273132	20.058708190918	-0.00879702530801296	-0.00327756232582033	-3.08191010844894e-05	0.00191722682211548
1033	-0.935062050819397	-0.987009942531586	19.9937744140625	0.00451462110504508	0.00159255252219737	-0.00619963090866804	-0.00360223650932312
1034	1.01298391819	-1.3116842508316	20.2535133361816	0.0116574559360743	0.00418994715437293	-0.00619963090866804	-0.00327756232582033
1035	2.31168103218079	-0.662335574626923	20.1236438751221	0.0126314787194133	-0.00165419070981443	0.00483929552137852	0.00126787810586393
1036	-2.88310790061951	-0.337661296129227	20.3184490203857	0.00516396993771195	0.000293855206109583	-0.0026282137259841	0.0103587592020631
1037	-1.58441066741943	-0.0129869729280472	20.2535133361816	-0.0104203969240189	-0.000680167751852423	-0.00717365415766835	0.00191722682211548
1038	1.01298391819	0.311687350273132	19.6041641235352	0.0158782228827477	0.0022419011220336	-0.0104203969240189	-0.00522560812532902
1039	1.66233253479004	-0.662335574626923	19.9937744140625	0.0100340843200684	0.00776136433705688	-0.0175632312893867	0.00354059832170606
1040	0.363635241985321	-0.987009942531586	19.7989692687988	0.00873538758605719	0.0116574559360743	-0.0172385573387146	-0.00100484199356288
1041	-0.935062050819397	0.961035966873169	19.9937744140625	-0.00879702530801296	0.00841071270406246	-0.0113944197073579	0.00646266713738441
1042	0.363635241985321	-0.987009942531586	20.3184490203857	-0.00652430532500148	0.011982130818069	0.0022419011220336	-0.00457625929266214
1043	1.01298391819	-1.3116842508316	20.1885776519775	0.0106834331527352	0.00678734155371785	-0.00684897974133492	-0.00522560812532902
1044	-0.285713404417038	-0.662335574626923	19.6690998077393	0.0116574559360743	0.00354059832170606	-0.00360223650932312	-0.00295288790948689
1045	-0.285713404417038	0.311687350273132	19.9937744140625	-0.00165419070981443	0.00581331877037883	-0.00684897974133492	-0.00360223650932312
1046	-0.935062050819397	0.311687350273132	19.9937744140625	-0.00814767740666866	0.00516396993771195	-0.0165892094373703	-0.00165419070981443
1047	-2.88310790061951	0.311687350273132	20.2535133361816	0.0100340843200684	0.00906006153672934	-0.0143164889886975	0.00711201597005129
1048	-0.935062050819397	-0.0129869729280472	19.8639049530029	0.00873538758605719	0.000943203864153475	-0.0305502042174339	-0.00619963090866804
1049	1.01298391819	-0.662335574626923	20.5132522583008	0.0171769186854362	0.00386527273803949	-0.0347709693014622	-0.0026282137259841
1050	-0.285713404417038	0.311687350273132	20.1885776519775	-0.000355493422830477	-0.00197886489331722	-0.0279528107494116	-0.000680167751852423
1051	1.01298391819	-0.987009942531586	19.7989692687988	-0.000680167751852423	0.00256657530553639	0.00289124972186983	0.000293855206109583
1052	-0.935062050819397	0.311687350273132	19.9288387298584	-0.00490093370899558	0.00418994715437293	0.00938473641872406	0.00646266713738441
1053	-0.285713404417038	-1.3116842508316	20.2535133361816	0.01100810803473	0.00191722682211548	-0.0412644557654858	0.00126787810586393
1054	1.01298391819	-1.63635849952698	20.058708190918	0.00289124972186983	-0.00652430532500148	-0.0487319678068161	-0.0026282137259841
1055	1.01298391819	-0.987009942531586	20.7080574035645	0.000943203864153475	0.00191722682211548	-0.0295761823654175	0.00548864435404539
1056	1.01298391819	-0.662335574626923	20.5132522583008	0.00938473641872406	-0.00457625929266214	-0.00717365415766835	-0.00425158534198999
1057	-3.53245663642883	0.311687350273132	19.9937744140625	-0.00360223650932312	0.00159255252219737	-0.00652430532500148	0.00354059832170606
1058	-0.285713404417038	0.311687350273132	19.9288387298584	-3.08191010844894e-05	-0.00132951640989631	-0.0130177913233638	-0.00230353930965066
1059	1.01298391819	-0.337661296129227	20.3184490203857	-0.00392691092565656	0.00516396993771195	0.0317872650921345	-0.00782300252467394
1060	-0.285713404417038	0.636361658573151	20.1885776519775	-0.0156151866540313	0.000943203864153475	0.0337353087961674	0.00321592413820326
1061	0.363635241985321	0.961035966873169	20.1885776519775	0.00256657530553639	-0.00230353930965066	0.0502936989068985	0.000943203864153475
1062	0.363635241985321	-0.337661296129227	20.3833827972412	-0.0286021586507559	-0.00165419070981443	0.041852168738842	0.00256657530553639
1063	1.66233253479004	-0.987009942531586	20.1236438751221	0.000943203864153475	0.00289124972186983	0.0165275707840919	-3.08191010844894e-05
1064	-0.285713404417038	-0.662335574626923	20.058708190918	0.011982130818069	-0.00587495695799589	0.012956153601408	-0.0136671401560307
1065	-0.285713404417038	-0.0129869729280472	19.8639049530029	-0.00619963090866804	-0.00327756232582033	0.0155535480007529	0.0022419011220336
1066	0.363635241985321	-0.0129869729280472	20.058708190918	-0.00652430532500148	-0.00132951640989631	0.0171769186854362	0.000618529506027699
1067	-2.88310790061951	0.961035966873169	20.4483184814453	0.000618529506027699	-0.00327756232582033	0.00548864435404539	0.00451462110504508
1068	-1.58441066741943	0.311687350273132	20.3833827972412	-0.00717365415766835	0.00678734155371785	0.00938473641872406	0.00159255252219737
1069	0.363635241985321	-0.337661296129227	19.9937744140625	0.00938473641872406	0.00418994715437293	-0.00425158534198999	-0.00587495695799589
1070	-0.285713404417038	-0.0129869729280472	19.6690998077393	-0.00230353930965066	-0.00392691092565656	-0.00977104809135199	-0.00132951640989631
1071	1.66233253479004	-0.662335574626923	19.7340335845947	-0.00814767740666866	-0.0107450718060136	-0.00879702530801296	0.00970941036939621
1072	-0.285713404417038	0.961035966873169	19.7989692687988	-0.0123684434220195	0.00126787810586393	-0.00327756232582033	0.00191722682211548
1073	-0.935062050819397	-0.337661296129227	20.1885776519775	0.00256657530553639	0.0022419011220336	-0.0438618510961533	0.000618529506027699
1074	1.66233253479004	-0.987009942531586	20.7080574035645	0.025618452578783	0.013930176384747	-0.0561994761228561	-0.000355493422830477
1075	1.66233253479004	-2.2857072353363	19.9288387298584	-0.000355493422830477	0.00418994715437293	-0.0337969474494457	0.0022419011220336
1076	1.01298391819	-0.987009942531586	20.058708190918	-0.00684897974133492	0.00711201597005129	-0.0185372550040483	0.00191722682211548
1077	-0.935062050819397	0.961035966873169	19.8639049530029	0.00321592413820326	0.00581331877037883	0.00548864435404539	-0.00360223650932312
1078	-2.88310790061951	0.636361658573151	20.1236438751221	0.00516396993771195	0.0126314787194133	0.0022419011220336	0.00256657530553639
1079	-0.285713404417038	-0.662335574626923	20.1236438751221	-0.000680167751852423	0.00581331877037883	0.0236704051494598	-0.000355493422830477
1080	-0.285713404417038	0.311687350273132	20.1236438751221	0.011982130818069	0.00646266713738441	0.0337353087961674	0.00191722682211548
1081	-0.285713404417038	-0.0129869729280472	19.9937744140625	-0.00684897974133492	-0.00587495695799589	-0.00392691092565656	0.00256657530553639
1082	-0.935062050819397	-0.337661296129227	19.8639049530029	-0.0162645354866982	-0.000355493422830477	-0.00392691092565656	0.00289124972186983
1083	0.363635241985321	-0.662335574626923	20.2535133361816	0.0116574559360743	-0.00360223650932312	0.00906006153672934	-0.00555028254166245
1084	1.01298391819	0.311687350273132	19.7989692687988	0.00289124972186983	0.000293855206109583	0.0149041991680861	-0.00684897974133492
1085	0.363635241985321	-0.662335574626923	20.1885776519775	-0.0256800893694162	-0.0117190945893526	0.0149041991680861	-0.00100484199356288
1086	-0.935062050819397	-0.337661296129227	20.3833827972412	0.000943203864153475	-0.00847235135734081	0.000618529506027699	0.00548864435404539
1087	-0.285713404417038	0.636361658573151	19.7989692687988	0.0132808275520802	0.000293855206109583	0.00678734155371785	0.00548864435404539
1088	-0.935062050819397	-0.662335574626923	19.9288387298584	-0.00944637414067984	0.00678734155371785	-0.00100484199356288	-0.00684897974133492
1089	1.01298391819	-0.987009942531586	19.9937744140625	0.00581331877037883	0.00159255252219737	-0.00555028254166245	-0.00782300252467394
1090	-0.285713404417038	0.636361658573151	20.058708190918	-0.00717365415766835	0.00678734155371785	-0.0188619289547205	0.00451462110504508
1091	1.66233253479004	-0.662335574626923	20.3184490203857	-0.0172385573387146	0.0100340843200684	-0.0513293594121933	0.00776136433705688
1092	0.363635241985321	0.311687350273132	19.9937744140625	-0.00425158534198999	0.0136055024340749	-0.0656150281429291	0.00711201597005129
1093	-1.58441066741943	0.636361658573151	20.5132522583008	0.00613799272105098	0.0207483377307653	-0.0893162563443184	-0.00197886489331722
1094	2.31168103218079	-0.662335574626923	19.9937744140625	0.0152288740500808	0.0230210572481155	-0.0925630033016205	-0.00230353930965066
1095	1.01298391819	-1.96103286743164	19.8639049530029	-0.00782300252467394	0.00646266713738441	-0.0159398596733809	-0.00457625929266214
1096	0.363635241985321	-1.3116842508316	19.9937744140625	0.000293855206109583	0.00678734155371785	0.0343846566975117	0.00808603875339031
1097	-0.285713404417038	-0.0129869729280472	19.7340335845947	-0.00847235135734081	0.000943203864153475	0.105488330125809	-0.000680167751852423
1098	-2.88310790061951	0.636361658573151	19.9937744140625	0.013930176384747	0.0022419011220336	0.0976961478590965	-0.00230353930965066
1099	-0.285713404417038	-0.662335574626923	20.5781879425049	-0.0110697457566857	-0.0308748781681061	0.10418963432312	-0.000680167751852423
1100	-0.935062050819397	-0.0129869729280472	19.8639049530029	-0.0104203969240189	-0.00295288790948689	0.0665274113416672	0.00126787810586393
1101	-0.935062050819397	0.636361658573151	19.5392303466797	-0.0133424662053585	-0.0282774847000837	0.0136055024340749	-0.00360223650932312
1102	1.01298391819	-0.0129869729280472	19.9937744140625	0.00256657530553639	-0.0130177913233638	-0.0237320438027382	0.00159255252219737
1103	0.363635241985321	-0.662335574626923	19.9288387298584	0.011982130818069	-0.0169138833880424	-0.00619963090866804	-0.00749832857400179
1104	-0.285713404417038	0.311687350273132	19.9937744140625	0.00418994715437293	0.00256657530553639	-0.00457625929266214	-0.00814767740666866
1105	0.363635241985321	-0.987009942531586	20.5132522583008	0.025618452578783	-0.00555028254166245	-0.00522560812532902	0.00386527273803949
1106	-1.58441066741943	-0.337661296129227	19.9937744140625	-0.00684897974133492	-0.00944637414067984	0.000943203864153475	0.00548864435404539
1107	-0.935062050819397	0.311687350273132	19.7340335845947	-0.0026282137259841	-0.00360223650932312	-0.00879702530801296	-0.00230353930965066
1108	-0.285713404417038	-0.337661296129227	20.2535133361816	-0.00360223650932312	0.00289124972186983	-0.0113944197073579	-0.00847235135734081
1109	-1.58441066741943	-0.987009942531586	20.4483184814453	-0.0146411629393697	-0.00132951640989631	-0.0123684434220195	0.00451462110504508
1110	-0.285713404417038	0.311687350273132	20.058708190918	0.00483929552137852	-0.000680167751852423	-0.0263294391334057	0.00548864435404539
1111	1.01298391819	-0.337661296129227	20.1885776519775	-0.0149658378213644	0.00418994715437293	-0.0438618510961533	0.0022419011220336
1112	-0.935062050819397	0.311687350273132	19.6690998077393	0.000943203864153475	-0.000680167751852423	-0.0587968714535236	0.00548864435404539
1113	-0.935062050819397	0.311687350273132	19.7989692687988	-0.00230353930965066	0.00646266713738441	-0.0458098985254765	-0.00749832857400179
1114	0.363635241985321	-0.987009942531586	20.058708190918	-0.00457625929266214	0.00711201597005129	-0.0513293594121933	0.000293855206109583
1115	1.66233253479004	-2.2857072353363	20.058708190918	0.00613799272105098	0.00321592413820326	-0.0156151866540313	0.0116574559360743
1116	-0.285713404417038	-1.63635849952698	20.3184490203857	0.00159255252219737	0.00256657530553639	0.00808603875339031	-0.00457625929266214
1117	-0.935062050819397	-0.0129869729280472	20.1236438751221	0.00483929552137852	0.00386527273803949	0.0243197549134493	0.00126787810586393
1118	-0.285713404417038	-0.0129869729280472	20.2535133361816	-0.00717365415766835	0.0142548503354192	0.0317872650921345	-0.00295288790948689
1119	-1.58441066741943	-0.987009942531586	20.3184490203857	-0.0113944197073579	0.00613799272105098	0.041852168738842	-0.00360223650932312
1120	-0.935062050819397	0.636361658573151	19.7989692687988	0.0106834331527352	-0.00457625929266214	0.0249691028147936	-0.00132951640989631
1121	-0.285713404417038	0.636361658573151	19.7989692687988	0.00483929552137852	-0.000355493422830477	0.0223717093467712	-0.00457625929266214
1122	-0.935062050819397	-0.662335574626923	20.2535133361816	-0.0152905117720366	-0.00197886489331722	-0.00197886489331722	0.00548864435404539
1123	1.01298391819	-0.987009942531586	20.2535133361816	0.0136055024340749	-3.08191010844894e-05	0.0022419011220336	-0.00782300252467394
1124	-0.285713404417038	0.636361658573151	20.4483184814453	0.00548864435404539	-3.08191010844894e-05	-3.08191010844894e-05	-0.00587495695799589
1125	1.01298391819	0.311687350273132	19.9937744140625	-0.0100957229733467	-0.00132951640989631	-0.000680167751852423	0.00548864435404539
1126	-0.935062050819397	-0.662335574626923	20.058708190918	-0.000680167751852423	-0.0126931173726916	0.00613799272105098	-0.00230353930965066
1127	0.363635241985321	0.311687350273132	20.1236438751221	0.0103587592020631	-0.00230353930965066	-0.00684897974133492	-0.00230353930965066
1128	1.01298391819	-0.662335574626923	20.1885776519775	-0.00555028254166245	0.00451462110504508	-0.0113944197073579	-0.000355493422830477
1129	-2.23375940322876	-0.337661296129227	20.5781879425049	0.00841071270406246	-0.00100484199356288	-0.00587495695799589	0.00126787810586393
1130	-2.23375940322876	0.636361658573151	20.3833827972412	-0.00165419070981443	0.00386527273803949	-0.00392691092565656	0.00418994715437293
1131	1.01298391819	-0.662335574626923	19.9937744140625	-0.00587495695799589	-0.00100484199356288	0.0168522447347641	0.00126787810586393
1132	-0.935062050819397	0.311687350273132	19.5392303466797	-0.0126931173726916	0.00418994715437293	0.0022419011220336	0.00418994715437293
1133	0.363635241985321	-0.0129869729280472	19.5392303466797	0.0226963832974434	0.00873538758605719	-0.0386670641601086	0.00191722682211548
1134	-1.58441066741943	0.311687350273132	20.1885776519775	0.0269171483814716	0.00516396993771195	-0.0341216214001179	-0.00100484199356288
1135	-0.935062050819397	-0.987009942531586	20.1885776519775	0.00451462110504508	0.00938473641872406	-0.0260047651827335	0.00354059832170606
1136	-0.285713404417038	-1.3116842508316	20.058708190918	0.0126314787194133	-0.00879702530801296	-0.00522560812532902	0.000293855206109583
1137	-0.935062050819397	-0.0129869729280472	19.8639049530029	0.000618529506027699	0.00516396993771195	0.0194496400654316	-0.00197886489331722
1138	1.01298391819	-0.662335574626923	19.9288387298584	0.00808603875339031	0.00743668992072344	0.0282158460468054	-0.00652430532500148
1139	-0.935062050819397	-0.337661296129227	20.1885776519775	0.0175015944987535	0.000618529506027699	0.0298392176628113	-0.00425158534198999
1140	-2.23375940322876	0.311687350273132	19.8639049530029	0.00483929552137852	-0.00490093370899558	0.00321592413820326	0.00126787810586393
1141	0.363635241985321	0.311687350273132	20.1885776519775	0.00516396993771195	-0.0146411629393697	0.00808603875339031	0.0022419011220336
1142	1.01298391819	0.311687350273132	20.4483184814453	-0.0126931173726916	0.00386527273803949	-0.00879702530801296	0.00289124972186983
1143	1.66233253479004	-0.662335574626923	20.1236438751221	0.00191722682211548	-0.000355493422830477	-0.0139918150380254	-0.00327756232582033
1144	1.01298391819	-0.0129869729280472	19.9288387298584	0.00159255252219737	0.00386527273803949	-0.0110697457566857	-0.00717365415766835
1145	-1.58441066741943	0.311687350273132	19.7340335845947	0.00581331877037883	0.00256657530553639	-0.0104203969240189	0.00386527273803949
1146	0.363635241985321	-0.987009942531586	19.8639049530029	-0.00717365415766835	-0.00100484199356288	-0.0104203969240189	0.00321592413820326
1147	1.01298391819	-0.0129869729280472	19.8639049530029	-3.08191010844894e-05	-3.08191010844894e-05	-0.00847235135734081	0.00159255252219737
1148	1.66233253479004	-0.662335574626923	20.7729911804199	0.0171769186854362	0.0116574559360743	-0.0256800893694162	0.00418994715437293
1149	-0.935062050819397	-0.662335574626923	20.4483184814453	0.00873538758605719	0.00613799272105098	-0.00197886489331722	-0.00425158534198999
1150	-2.88310790061951	0.636361658573151	19.9937744140625	-0.00684897974133492	0.0022419011220336	-0.0107450718060136	0.00613799272105098
1151	2.96102976799011	-0.987009942531586	20.2535133361816	-0.000355493422830477	0.000943203864153475	0.011982130818069	0.000943203864153475
1152	-0.935062050819397	1.28571033477783	19.9288387298584	0.00516396993771195	0.000293855206109583	0.00906006153672934	-0.00197886489331722
1153	-0.935062050819397	-0.0129869729280472	19.9288387298584	0.00354059832170606	0.00256657530553639	-0.00457625929266214	-0.00197886489331722
1154	0.363635241985321	-0.662335574626923	20.1885776519775	-0.00457625929266214	-0.00457625929266214	0.00613799272105098	-0.00327756232582033
1155	1.01298391819	-0.662335574626923	20.3184490203857	-0.0130177913233638	-0.03444629535079	0.0106834331527352	0.00256657530553639
1156	-0.285713404417038	-1.63635849952698	20.2535133361816	0.00581331877037883	-0.00684897974133492	0.0200989879667759	0.00451462110504508
1157	-0.935062050819397	-0.662335574626923	19.6690998077393	0.00873538758605719	-0.023407369852066	0.0145795252174139	0.00321592413820326
1158	0.363635241985321	-0.0129869729280472	19.7340335845947	0.00321592413820326	-0.00912170019000769	-0.0130177913233638	-0.00782300252467394
1159	0.363635241985321	-0.987009942531586	20.1885776519775	0.00776136433705688	0.00191722682211548	-0.0406151078641415	-0.0026282137259841
1160	-3.53245663642883	0.636361658573151	20.058708190918	-0.0292515084147453	0.00289124972186983	-0.0821734219789505	0.0100340843200684
1161	0.363635241985321	-0.0129869729280472	20.1236438751221	0.00191722682211548	-0.00197886489331722	-0.0883422344923019	0.00613799272105098
1162	-0.285713404417038	0.311687350273132	19.9937744140625	0.0100340843200684	-0.00230353930965066	-0.0630176365375519	0.00256657530553639
1163	1.01298391819	-0.337661296129227	19.7989692687988	0.000293855206109583	0.013930176384747	-0.0425631552934647	-0.00847235135734081
1164	1.01298391819	-0.0129869729280472	19.7340335845947	0.020423661917448	0.00256657530553639	-0.0217839982360601	-3.08191010844894e-05
1165	-0.285713404417038	0.961035966873169	19.9288387298584	0.000293855206109583	0.00970941036939621	0.0175015944987535	0.00126787810586393
1166	-0.935062050819397	-0.337661296129227	20.058708190918	-0.0100957229733467	-0.00457625929266214	0.0509430468082428	0.00776136433705688
1167	1.01298391819	-0.987009942531586	20.2535133361816	0.00776136433705688	-0.0136671401560307	0.0200989879667759	-3.08191010844894e-05
1168	0.363635241985321	-0.662335574626923	20.1885776519775	0.00516396993771195	0.00516396993771195	-0.00197886489331722	-0.0026282137259841
1169	0.363635241985321	-0.662335574626923	19.8639049530029	0.00970941036939621	0.000293855206109583	0.00906006153672934	-3.08191010844894e-05
1170	-2.88310790061951	0.636361658573151	19.7989692687988	-0.0104203969240189	0.000618529506027699	0.0158782228827477	0.00289124972186983
1171	-1.58441066741943	-0.662335574626923	20.2535133361816	-0.00619963090866804	-3.08191010844894e-05	0.0116574559360743	0.00613799272105098
1172	-0.285713404417038	0.636361658573151	20.1885776519775	0.00613799272105098	-0.00132951640989631	-0.0360696688294411	0.00613799272105098
1173	-0.935062050819397	0.961035966873169	20.3184490203857	-0.0104203969240189	0.0116574559360743	-0.0253554154187441	0.00191722682211548
1174	0.363635241985321	-0.337661296129227	19.7989692687988	0.0162028968334198	0.00808603875339031	-0.0156151866540313	0.00191722682211548
1175	-0.935062050819397	-0.337661296129227	19.9288387298584	0.00743668992072344	-0.00457625929266214	-0.0136671401560307	0.00126787810586393
1176	-0.935062050819397	0.636361658573151	19.8639049530029	-0.00652430532500148	0.00548864435404539	0.00386527273803949	0.00808603875339031
1177	-0.935062050819397	-0.987009942531586	20.058708190918	0.00743668992072344	0.0022419011220336	0.0142548503354192	-0.0026282137259841
1178	1.66233253479004	-0.662335574626923	20.1236438751221	0.00581331877037883	0.00711201597005129	0.0136055024340749	0.00159255252219737
1179	1.66233253479004	-0.662335574626923	20.3833827972412	0.00126787810586393	0.0103587592020631	0.00646266713738441	-0.00165419070981443
1180	-2.23375940322876	0.961035966873169	19.9288387298584	0.00776136433705688	0.00548864435404539	0.01847561635077	0.00483929552137852
1181	-0.935062050819397	-0.0129869729280472	19.7989692687988	-0.0139918150380254	0.00938473641872406	0.0226963832974434	0.00646266713738441
1182	-0.285713404417038	0.636361658573151	19.7989692687988	0.00256657530553639	0.00678734155371785	0.0298392176628113	0.00678734155371785
1183	0.363635241985321	-0.337661296129227	19.8639049530029	-0.00717365415766835	0.00906006153672934	0.00938473641872406	-0.00847235135734081
1184	1.66233253479004	-0.662335574626923	19.9288387298584	0.00711201597005129	0.00548864435404539	0.0116574559360743	0.000618529506027699
1185	1.66233253479004	0.636361658573151	20.058708190918	-0.00425158534198999	-0.00392691092565656	0.00191722682211548	-0.00749832857400179
1186	-0.935062050819397	0.311687350273132	19.9937744140625	-0.0117190945893526	-0.00197886489331722	0.00711201597005129	0.00613799272105098
1187	1.66233253479004	-1.96103286743164	19.7340335845947	-0.0133424662053585	-0.0117190945893526	0.0132808275520802	0.00289124972186983
1188	0.363635241985321	-0.662335574626923	19.9937744140625	-0.000355493422830477	-0.000355493422830477	0.0301638916134834	-0.0104203969240189
1189	-0.935062050819397	0.311687350273132	20.1236438751221	-0.00165419070981443	-0.00100484199356288	0.0324366129934788	0.00418994715437293
1190	-2.88310790061951	0.311687350273132	20.1236438751221	-0.00295288790948689	0.00451462110504508	0.0285405199974775	0.000293855206109583
1191	-1.58441066741943	-0.662335574626923	20.5781879425049	0.00483929552137852	0.000618529506027699	0.0197743140161037	0.00906006153672934
1192	-0.935062050819397	0.636361658573151	20.2535133361816	0.000618529506027699	0.00354059832170606	0.0100340843200684	0.00289124972186983
1193	-0.935062050819397	0.961035966873169	19.7989692687988	0.00743668992072344	0.00516396993771195	-0.000680167751852423	-0.00425158534198999
1194	-0.935062050819397	-0.0129869729280472	19.7340335845947	0.0145795252174139	0.00906006153672934	-0.00684897974133492	-0.0026282137259841
1195	0.363635241985321	0.311687350273132	19.9288387298584	0.0022419011220336	0.00126787810586393	-0.00717365415766835	-0.000355493422830477
1196	-0.935062050819397	0.311687350273132	19.8639049530029	0.000293855206109583	-0.000355493422830477	-0.0123684434220195	-0.00165419070981443
1197	-1.58441066741943	-0.987009942531586	20.058708190918	0.00678734155371785	-0.00327756232582033	-0.0113944197073579	-0.00522560812532902
1198	1.01298391819	-1.3116842508316	20.3184490203857	0.00191722682211548	0.00321592413820326	-0.00230353930965066	-0.00360223650932312
1199	0.363635241985321	-0.662335574626923	20.058708190918	0.0158782228827477	0.0136055024340749	-0.00749832857400179	0.00289124972186983
1200	-2.23375940322876	0.311687350273132	19.7340335845947	-0.00425158534198999	0.00613799272105098	-0.00100484199356288	0.000618529506027699
1201	-0.935062050819397	-0.0129869729280472	20.058708190918	0.00516396993771195	0.0022419011220336	0.0197743140161037	0.00516396993771195
1202	-0.935062050819397	-0.0129869729280472	19.9937744140625	0.013930176384747	-0.00327756232582033	0.00354059832170606	-0.00197886489331722
1203	1.01298391819	-0.662335574626923	20.1236438751221	0.00808603875339031	0.00191722682211548	-0.00717365415766835	-0.000680167751852423
1204	0.363635241985321	-0.662335574626923	20.1885776519775	0.0116574559360743	-0.00230353930965066	-3.08191010844894e-05	-0.00425158534198999
1205	1.01298391819	-0.987009942531586	19.7989692687988	0.00191722682211548	0.00418994715437293	0.0230210572481155	-0.00132951640989631
1206	0.363635241985321	-0.662335574626923	19.6690998077393	0.0181509424000978	-0.000355493422830477	0.00678734155371785	0.000293855206109583
1207	0.363635241985321	-1.96103286743164	20.058708190918	0.00159255252219737	-0.0149658378213644	-0.0276281367987394	-0.00425158534198999
1208	1.66233253479004	-1.63635849952698	20.1236438751221	0.00808603875339031	0.00126787810586393	-0.0201606266200542	-0.00457625929266214
1209	-0.935062050819397	0.636361658573151	20.1236438751221	0.000293855206109583	0.0132808275520802	-0.0211346503347158	-0.00977104809135199
1210	-0.935062050819397	0.636361658573151	20.1236438751221	0.000293855206109583	0.00418994715437293	-0.0318489037454128	0.00451462110504508
1211	-1.58441066741943	-0.337661296129227	20.1236438751221	-0.00392691092565656	0.00159255252219737	-0.0139918150380254	0.000618529506027699
1212	-0.285713404417038	-0.0129869729280472	19.7989692687988	-0.0165892094373703	-0.00425158534198999	-0.00619963090866804	0.0113327819854021
1213	-0.285713404417038	-0.0129869729280472	19.7340335845947	0.0123068047687411	0.00808603875339031	-0.00522560812532902	0.00126787810586393
1214	-1.58441066741943	0.961035966873169	19.5392303466797	0.00613799272105098	-0.00327756232582033	-0.00100484199356288	-0.00132951640989631
1215	0.363635241985321	-0.0129869729280472	20.058708190918	0.00808603875339031	-0.00912170019000769	-0.0139918150380254	0.00516396993771195
1216	0.363635241985321	0.636361658573151	20.1236438751221	0.00483929552137852	-0.0110697457566857	-0.00165419070981443	0.00321592413820326
1217	-0.935062050819397	-0.337661296129227	19.8639049530029	-0.00132951640989631	-0.00717365415766835	0.000618529506027699	0.00126787810586393
1218	2.31168103218079	-1.96103286743164	19.9937744140625	-0.00684897974133492	0.00451462110504508	-0.0113944197073579	0.00191722682211548
1219	-0.285713404417038	-0.337661296129227	19.9288387298584	-0.00912170019000769	0.0100340843200684	-0.00782300252467394	-0.00327756232582033
1220	-0.935062050819397	0.311687350273132	19.8639049530029	-0.00587495695799589	0.00678734155371785	-0.0152905117720366	0.000943203864153475
1221	-1.58441066741943	-0.987009942531586	20.1236438751221	-0.0110697457566857	0.00418994715437293	-0.00587495695799589	-0.000680167751852423
1222	-0.285713404417038	-0.0129869729280472	20.058708190918	-0.00360223650932312	0.00970941036939621	-0.0393164120614529	0.00354059832170606
1223	1.01298391819	-0.662335574626923	20.058708190918	0.00808603875339031	0.00906006153672934	-0.0711344927549362	-0.00230353930965066
1224	1.01298391819	-0.0129869729280472	19.6690998077393	0.00418994715437293	0.00808603875339031	-0.0526280589401722	-0.00717365415766835
1225	0.363635241985321	-0.662335574626923	19.9937744140625	0.011982130818069	0.00418994715437293	-0.0120437685400248	-0.00100484199356288
1226	0.363635241985321	-0.987009942531586	20.1885776519775	-0.00879702530801296	-0.00360223650932312	-0.00165419070981443	-0.00165419070981443
1227	1.01298391819	-1.63635849952698	20.3184490203857	-0.0117190945893526	-3.08191010844894e-05	0.000618529506027699	-0.00522560812532902
1228	1.66233253479004	-2.61038160324097	20.3184490203857	0.00581331877037883	0.00613799272105098	0.0480209775269032	-0.00392691092565656
1229	-1.58441066741943	1.28571033477783	20.1236438751221	0.00711201597005129	-0.000355493422830477	0.0496443510055542	0.0022419011220336
1230	-1.58441066741943	-0.0129869729280472	19.9288387298584	-0.00522560812532902	-0.0026282137259841	0.0399041213095188	0.00711201597005129
1231	-2.23375940322876	-0.987009942531586	19.9937744140625	-0.0162645354866982	-0.00977104809135199	0.0233457311987877	0.012956153601408
1232	0.363635241985321	0.636361658573151	19.8639049530029	-0.0201606266200542	-0.00749832857400179	0.0213976856321096	0.00289124972186983
1233	-0.285713404417038	0.311687350273132	20.1236438751221	-0.00295288790948689	0.00938473641872406	-0.00360223650932312	-0.00295288790948689
1234	-0.285713404417038	0.311687350273132	20.058708190918	0.000293855206109583	0.0145795252174139	-0.0159398596733809	-0.00555028254166245
1235	-1.58441066741943	-0.0129869729280472	20.2535133361816	0.0113327819854021	0.0132808275520802	-0.0523033849895	0.00126787810586393
1236	0.363635241985321	-0.0129869729280472	20.058708190918	-0.0100957229733467	0.00678734155371785	-0.0701604709029198	0.00516396993771195
1237	-0.285713404417038	-0.337661296129227	20.1885776519775	-0.0026282137259841	0.00191722682211548	-0.0425631552934647	-0.00619963090866804
1238	1.01298391819	-1.96103286743164	20.2535133361816	0.0100340843200684	0.011982130818069	-0.0204853005707264	-0.00717365415766835
1239	-0.285713404417038	-0.662335574626923	20.3833827972412	0.00418994715437293	0.011982130818069	0.0265924744307995	-0.00132951640989631
1240	-1.58441066741943	0.636361658573151	20.2535133361816	-0.00782300252467394	0.00873538758605719	0.0668520927429199	0.00418994715437293
1241	-0.935062050819397	-0.662335574626923	20.5781879425049	0.0106834331527352	-0.00197886489331722	0.0723715499043465	0.0106834331527352
1242	-0.935062050819397	0.636361658573151	19.9288387298584	0.0158782228827477	-0.00749832857400179	0.0317872650921345	-0.0100957229733467
1243	1.01298391819	-0.987009942531586	20.3184490203857	-0.00360223650932312	0.00808603875339031	-0.00684897974133492	-3.08191010844894e-05
1244	1.66233253479004	-0.662335574626923	19.9937744140625	0.00548864435404539	0.00256657530553639	-0.0113944197073579	-0.00652430532500148
1245	1.01298391819	-0.337661296129227	19.9937744140625	-0.00749832857400179	-0.00230353930965066	0.000618529506027699	0.000618529506027699
1246	1.66233253479004	-0.337661296129227	20.1236438751221	-0.00327756232582033	0.000293855206109583	0.0123068047687411	0.00743668992072344
1247	1.01298391819	-1.3116842508316	20.5132522583008	-0.00457625929266214	-0.0156151866540313	0.0162028968334198	-0.00295288790948689
1248	0.363635241985321	-1.63635849952698	20.4483184814453	-0.0175632312893867	-0.00132951640989631	-0.0143164889886975	-0.00522560812532902
1249	0.363635241985321	-0.0129869729280472	20.058708190918	0.00548864435404539	-0.00230353930965066	-0.0117190945893526	-0.0026282137259841
1250	-0.935062050819397	0.636361658573151	19.9937744140625	-0.0026282137259841	-0.0026282137259841	-0.00749832857400179	0.00516396993771195
1251	-1.58441066741943	-0.337661296129227	20.5132522583008	0.045423585921526	0.00256657530553639	0.00321592413820326	0.0103587592020631
1252	0.363635241985321	0.311687350273132	20.1885776519775	-0.00782300252467394	0.000293855206109583	-0.00360223650932312	0.00126787810586393
1253	-0.935062050819397	0.311687350273132	20.1885776519775	0.00938473641872406	0.00873538758605719	-0.00977104809135199	-0.00490093370899558
1254	0.363635241985321	-0.662335574626923	19.6690998077393	0.00938473641872406	0.00321592413820326	-0.00684897974133492	-0.00100484199356288
1255	-0.285713404417038	0.636361658573151	19.5392303466797	0.00483929552137852	-0.000355493422830477	-0.00717365415766835	0.00581331877037883
1256	-0.935062050819397	0.311687350273132	19.8639049530029	-0.0175632312893867	-0.00132951640989631	-0.0107450718060136	0.0022419011220336
1257	-0.935062050819397	-0.337661296129227	20.058708190918	-0.00879702530801296	-0.00165419070981443	-0.0230826959013939	-0.00522560812532902
1258	0.363635241985321	-1.96103286743164	20.4483184814453	0.000293855206109583	0.00483929552137852	-0.0201606266200542	-0.00457625929266214
1259	-0.285713404417038	-0.337661296129227	20.5781879425049	0.00970941036939621	0.00776136433705688	-0.00912170019000769	-0.00360223650932312
1260	-1.58441066741943	0.961035966873169	20.1236438751221	-0.00295288790948689	0.00418994715437293	-0.0169138833880424	0.00516396993771195
1261	-2.23375940322876	-0.987009942531586	19.9288387298584	-0.0152905117720366	-0.00295288790948689	-0.00652430532500148	-0.00100484199356288
1262	-1.58441066741943	0.311687350273132	19.7340335845947	-0.0100957229733467	0.0022419011220336	0.011982130818069	-3.08191010844894e-05
1263	0.363635241985321	-0.662335574626923	19.9288387298584	0.000943203864153475	0.00841071270406246	-0.00100484199356288	-0.00197886489331722
1264	2.31168103218079	-0.337661296129227	19.8639049530029	0.00711201597005129	-0.00165419070981443	-0.0201606266200542	-3.08191010844894e-05
1265	1.01298391819	-0.0129869729280472	20.2535133361816	-0.00684897974133492	0.00126787810586393	-0.00652430532500148	-0.00522560812532902
1266	1.01298391819	-0.987009942531586	20.1236438751221	-0.000355493422830477	-0.00879702530801296	0.013930176384747	0.00646266713738441
1267	1.01298391819	-0.662335574626923	20.1885776519775	0.00678734155371785	-0.00749832857400179	0.0178262684494257	-0.000680167751852423
1268	1.66233253479004	-2.2857072353363	20.1885776519775	0.00646266713738441	-0.0026282137259841	0.00126787810586393	0.000293855206109583
1269	-0.935062050819397	0.311687350273132	20.1236438751221	0.00970941036939621	0.00776136433705688	0.00483929552137852	0.00354059832170606
1270	-0.935062050819397	0.636361658573151	20.3184490203857	0.0106834331527352	-0.00197886489331722	0.0142548503354192	-0.00522560812532902
1271	-3.53245663642883	-0.0129869729280472	20.3184490203857	-0.0191866029053926	0.000943203864153475	0.0181509424000978	0.00938473641872406
1272	0.363635241985321	-0.662335574626923	20.5132522583008	-0.0175632312893867	0.00418994715437293	-0.00749832857400179	0.00354059832170606
1273	-0.285713404417038	0.636361658573151	19.9937744140625	-0.0208099745213985	0.0171769186854362	-0.03444629535079	-0.00490093370899558
1274	-0.285713404417038	0.636361658573151	19.7340335845947	-0.0152905117720366	0.00906006153672934	-0.0445111989974976	0.00743668992072344
1275	0.363635241985321	0.311687350273132	19.7989692687988	-0.00912170019000769	0.00776136433705688	-0.073731891810894	-0.00490093370899558
1276	-1.58441066741943	0.636361658573151	20.058708190918	-0.00555028254166245	0.00808603875339031	-0.072757862508297	0.0100340843200684
1277	1.66233253479004	-0.662335574626923	20.2535133361816	0.0113327819854021	-0.000355493422830477	-0.0523033849895	0.00289124972186983
1278	0.363635241985321	-1.63635849952698	20.5781879425049	0.0175015944987535	0.00970941036939621	-0.0373683646321297	-0.0026282137259841
1279	-0.935062050819397	-0.337661296129227	19.9937744140625	0.0207483377307653	0.00386527273803949	-0.0360696688294411	0.0022419011220336
1280	1.01298391819	-1.3116842508316	20.058708190918	0.0168522447347641	0.00613799272105098	-0.0292515084147453	-0.00132951640989631
1281	-1.58441066741943	-0.662335574626923	20.2535133361816	-0.0113944197073579	0.00711201597005129	-0.0208099745213985	0.00451462110504508
1282	-2.23375940322876	-0.0129869729280472	19.9288387298584	0.000618529506027699	0.00711201597005129	-0.0279528107494116	-0.00197886489331722
1283	0.363635241985321	-0.662335574626923	20.2535133361816	0.0123068047687411	0.0106834331527352	-0.021459324285388	0.000943203864153475
1284	1.01298391819	-0.662335574626923	20.3833827972412	-0.0104203969240189	0.00776136433705688	-0.0188619289547205	0.00191722682211548
1285	0.363635241985321	0.311687350273132	19.2794895172119	0.00938473641872406	0.00808603875339031	0.0308132413774729	0.00289124972186983
1286	-0.935062050819397	0.961035966873169	19.6690998077393	0.00711201597005129	0.00418994715437293	0.094449408352375	0.00841071270406246
1287	-0.285713404417038	-0.0129869729280472	19.9288387298584	0.00678734155371785	0.000618529506027699	0.128864884376526	0.00711201597005129
1288	1.01298391819	-1.96103286743164	19.8639049530029	-0.00490093370899558	-0.0120437685400248	0.0905533134937286	-0.00684897974133492
1289	0.363635241985321	-1.96103286743164	20.5781879425049	0.0175015944987535	-0.0133424662053585	0.0684754624962807	-0.00230353930965066
1290	-0.285713404417038	0.636361658573151	20.3184490203857	0.00808603875339031	-0.0139918150380254	0.0314625911414623	-0.00197886489331722
1291	-2.23375940322876	0.636361658573151	19.9937744140625	-0.00100484199356288	-0.0159398596733809	0.0239950809627771	0.00711201597005129
1292	-1.58441066741943	-0.987009942531586	20.2535133361816	-0.00717365415766835	-0.0139918150380254	0.0178262684494257	-0.00360223650932312
1293	0.363635241985321	-0.662335574626923	20.058708190918	0.00321592413820326	-0.00165419070981443	0.01847561635077	-0.00587495695799589
1294	1.01298391819	-0.662335574626923	20.2535133361816	0.00938473641872406	-0.00132951640989631	0.0191249661147594	0.00711201597005129
1295	1.66233253479004	-0.662335574626923	19.8639049530029	0.00483929552137852	-0.00230353930965066	0.00516396993771195	-0.00230353930965066
1296	1.01298391819	-0.337661296129227	20.2535133361816	0.000943203864153475	0.00451462110504508	-0.017887907102704	0.00191722682211548
1297	-0.935062050819397	-0.0129869729280472	20.058708190918	-0.00684897974133492	-0.0026282137259841	-0.0143164889886975	0.00841071270406246
1298	1.66233253479004	-0.337661296129227	19.9288387298584	0.00906006153672934	-0.00360223650932312	-0.0224333461374044	-0.00165419070981443
1299	-0.935062050819397	-0.662335574626923	19.7989692687988	-0.0126931173726916	-0.00555028254166245	-0.0227580219507217	-0.00555028254166245
1300	-0.285713404417038	0.311687350273132	19.9937744140625	0.0171769186854362	0.00256657530553639	-0.0175632312893867	-0.000355493422830477
1301	-0.935062050819397	-0.337661296129227	20.4483184814453	-0.0110697457566857	-0.0026282137259841	0.0168522447347641	-3.08191010844894e-05
1302	-3.53245663642883	0.311687350273132	20.3833827972412	-0.00327756232582033	0.00451462110504508	0.0379560738801956	-0.00295288790948689
1303	-0.935062050819397	0.311687350273132	20.2535133361816	0.00678734155371785	0.00483929552137852	-0.000355493422830477	-0.00684897974133492
1304	1.01298391819	-0.987009942531586	20.1236438751221	0.00711201597005129	0.00418994715437293	0.0162028968334198	-0.0146411629393697
1305	1.66233253479004	-0.662335574626923	19.9288387298584	-0.00360223650932312	0.00159255252219737	0.0149041991680861	-0.00132951640989631
1306	1.01298391819	-0.337661296129227	19.9937744140625	-0.00425158534198999	-0.00684897974133492	0.0126314787194133	-0.00132951640989631
1307	1.01298391819	-0.662335574626923	20.4483184814453	0.00483929552137852	0.000943203864153475	0.00678734155371785	0.00354059832170606
1308	1.01298391819	-0.337661296129227	20.4483184814453	0.00613799272105098	0.000618529506027699	0.0022419011220336	-0.00425158534198999
1309	-0.285713404417038	-0.0129869729280472	20.1885776519775	-0.00425158534198999	-3.08191010844894e-05	0.00613799272105098	-0.00847235135734081
1310	1.01298391819	-0.662335574626923	20.1236438751221	0.0197743140161037	0.00516396993771195	0.00418994715437293	-0.00100484199356288
1311	-2.23375940322876	-0.662335574626923	20.3184490203857	0.00743668992072344	0.00418994715437293	0.00808603875339031	0.00613799272105098
1312	-1.58441066741943	-0.662335574626923	20.1236438751221	-0.00360223650932312	-0.00425158534198999	0.00418994715437293	0.0022419011220336
1313	-0.285713404417038	-0.0129869729280472	20.058708190918	0.00256657530553639	0.00548864435404539	-0.0315242260694504	-0.000355493422830477
1314	-0.285713404417038	0.961035966873169	20.1885776519775	-0.00490093370899558	-0.0026282137259841	-0.0665890574455261	-0.00749832857400179
1315	-1.58441066741943	0.311687350273132	19.7989692687988	0.0155535480007529	0.00451462110504508	-0.0497059896588326	0.00191722682211548
1316	0.363635241985321	-0.0129869729280472	19.6041641235352	-0.0026282137259841	-0.00522560812532902	-0.0386670641601086	-0.00165419070981443
1317	-0.935062050819397	-0.0129869729280472	19.7989692687988	-0.00392691092565656	0.00483929552137852	-0.0230826959013939	-0.00619963090866804
1318	2.31168103218079	-1.63635849952698	19.9937744140625	0.0210730116814375	0.00256657530553639	-0.0217839982360601	-0.00392691092565656
1319	-0.285713404417038	-1.63635849952698	20.1236438751221	-0.00587495695799589	-0.00100484199356288	-0.00165419070981443	-0.0117190945893526
1320	0.363635241985321	-0.662335574626923	20.3833827972412	0.00321592413820326	-0.000680167751852423	0.00906006153672934	0.00159255252219737
1321	0.363635241985321	-0.987009942531586	20.3184490203857	-0.00457625929266214	-0.00165419070981443	0.00743668992072344	-0.00100484199356288
1322	-3.53245663642883	0.311687350273132	19.6041641235352	-0.0204853005707264	-0.00100484199356288	-0.00295288790948689	-0.00392691092565656
1323	-0.285713404417038	-0.0129869729280472	20.058708190918	0.00354059832170606	0.00191722682211548	-0.00847235135734081	-0.00230353930965066
1324	1.01298391819	-0.337661296129227	19.9288387298584	0.00516396993771195	0.00191722682211548	-0.00100484199356288	-0.00879702530801296
1325	0.363635241985321	-0.987009942531586	19.9288387298584	-0.00100484199356288	0.0022419011220336	0.0106834331527352	0.00873538758605719
1326	2.31168103218079	-0.987009942531586	19.9937744140625	-0.00360223650932312	-0.000355493422830477	0.00354059832170606	0.00354059832170606
1327	1.01298391819	-0.662335574626923	20.3184490203857	-0.0188619289547205	-0.00327756232582033	-0.0100957229733467	0.0022419011220336
1328	-0.285713404417038	-0.337661296129227	19.9288387298584	0.0145795252174139	0.000618529506027699	-0.0123684434220195	-0.00392691092565656
1329	0.363635241985321	-0.987009942531586	19.7340335845947	0.0116574559360743	-0.00490093370899558	-0.0120437685400248	-0.00392691092565656
1330	1.66233253479004	-0.987009942531586	20.1236438751221	0.00418994715437293	0.01100810803473	0.00873538758605719	-0.00197886489331722
1331	-0.285713404417038	0.636361658573151	19.9288387298584	0.00938473641872406	-0.00684897974133492	0.00354059832170606	0.00126787810586393
1332	-1.58441066741943	-0.337661296129227	20.3184490203857	-0.0107450718060136	-0.00360223650932312	-0.00327756232582033	0.00191722682211548
1333	-2.23375940322876	0.311687350273132	20.5781879425049	-0.00490093370899558	0.00841071270406246	-0.0113944197073579	-0.00327756232582033
1334	-0.935062050819397	0.636361658573151	20.1885776519775	-0.0110697457566857	0.01100810803473	-0.0224333461374044	0.000293855206109583
1335	-0.935062050819397	0.311687350273132	19.8639049530029	0.0155535480007529	0.00938473641872406	-0.0510046854615211	0.00386527273803949
1336	0.363635241985321	-0.0129869729280472	19.4742946624756	0.00126787810586393	0.00808603875339031	-0.0493813157081604	0.00516396993771195
1337	-0.285713404417038	0.636361658573151	19.7989692687988	-0.000680167751852423	0.0100340843200684	-0.0165892094373703	0.00354059832170606
1338	1.01298391819	-0.662335574626923	20.5132522583008	0.0100340843200684	0.0165275707840919	-0.0152905117720366	-0.00197886489331722
1339	-0.285713404417038	-1.63635849952698	20.3184490203857	0.00418994715437293	0.000293855206109583	-0.00879702530801296	-0.00652430532500148
1340	0.363635241985321	-0.662335574626923	20.4483184814453	-0.00457625929266214	0.00581331877037883	-0.0169138833880424	0.000618529506027699
1341	1.66233253479004	-0.662335574626923	19.9288387298584	-0.00360223650932312	0.000618529506027699	0.0197743140161037	0.000618529506027699
1342	-1.58441066741943	0.636361658573151	19.6690998077393	-0.00165419070981443	0.00548864435404539	0.0162028968334198	0.00256657530553639
1343	-2.23375940322876	-0.0129869729280472	20.1236438751221	0.00516396993771195	0.0132808275520802	-0.0217839982360601	-0.00230353930965066
1344	1.01298391819	-0.337661296129227	20.1236438751221	-0.00230353930965066	0.0149041991680861	-0.0370436906814575	-0.00457625929266214
1345	1.01298391819	-0.337661296129227	20.1885776519775	0.00646266713738441	0.00548864435404539	0.0181509424000978	-0.00197886489331722
1346	1.01298391819	-0.662335574626923	20.3833827972412	-0.00132951640989631	0.000618529506027699	0.020423661917448	0.00711201597005129
1347	0.363635241985321	-0.987009942531586	19.8639049530029	0.000618529506027699	-0.00165419070981443	0.00711201597005129	0.00289124972186983
1348	-0.935062050819397	-0.0129869729280472	19.7340335845947	0.01100810803473	-0.00652430532500148	0.0230210572481155	-0.00457625929266214
1349	-0.285713404417038	-0.662335574626923	19.7340335845947	0.00321592413820326	-0.0399657599627972	0.0259431265294552	0.00159255252219737
1350	1.01298391819	-1.63635849952698	20.058708190918	0.00906006153672934	-0.021459324285388	0.0535404421389103	-0.00197886489331722
1351	-0.935062050819397	-0.0129869729280472	20.058708190918	-0.00912170019000769	-0.0139918150380254	0.0226963832974434	0.00841071270406246
1352	-0.285713404417038	-0.987009942531586	20.3833827972412	-0.0165892094373703	-0.0133424662053585	0.0188002903014421	0.00126787810586393
1353	-3.53245663642883	0.311687350273132	19.8639049530029	-0.0198359526693821	0.00126787810586393	0.00289124972186983	-0.00295288790948689
1354	-1.58441066741943	0.311687350273132	19.6690998077393	0.00548864435404539	-0.0240567177534103	-0.0107450718060136	-0.00425158534198999
1355	-0.285713404417038	0.961035966873169	19.6690998077393	0.000618529506027699	0.00191722682211548	0.00126787810586393	-0.00197886489331722
1356	-0.285713404417038	0.311687350273132	19.6041641235352	-0.00522560812532902	-3.08191010844894e-05	-0.00782300252467394	0.00418994715437293
1357	-0.935062050819397	0.311687350273132	19.9288387298584	-0.00717365415766835	-0.00165419070981443	-0.00165419070981443	0.00126787810586393
1358	0.363635241985321	-0.662335574626923	20.5132522583008	0.00808603875339031	-0.000355493422830477	-0.0130177913233638	0.00289124972186983
1359	0.363635241985321	-0.662335574626923	20.3184490203857	-0.0130177913233638	-0.00100484199356288	-0.00879702530801296	-0.00392691092565656
1360	1.66233253479004	-0.987009942531586	19.8639049530029	0.00808603875339031	0.0022419011220336	-0.00522560812532902	-0.00522560812532902
1361	-0.285713404417038	-0.662335574626923	20.2535133361816	-0.00684897974133492	0.00289124972186983	0.0136055024340749	-0.0026282137259841
1362	-0.935062050819397	-0.987009942531586	20.1885776519775	-0.0169138833880424	0.00321592413820326	0.0149041991680861	0.00256657530553639
1363	-2.23375940322876	0.961035966873169	20.1236438751221	-0.0182125810533762	0.00808603875339031	0.00418994715437293	-0.00457625929266214
1364	-0.285713404417038	-0.337661296129227	20.3833827972412	0.00711201597005129	0.00548864435404539	-0.0441865250468254	-0.000355493422830477
1365	1.01298391819	-0.662335574626923	20.3184490203857	0.000943203864153475	0.00289124972186983	-0.0568488240242004	-0.0133424662053585
1366	1.66233253479004	-0.662335574626923	19.9937744140625	0.00646266713738441	-0.00782300252467394	-0.0263294391334057	0.00289124972186983
1367	0.363635241985321	-0.0129869729280472	20.1885776519775	-0.0292515084147453	-0.0130177913233638	-0.0331475995481014	0.000293855206109583
1368	-0.935062050819397	0.636361658573151	20.058708190918	0.00516396993771195	0.00159255252219737	-0.0120437685400248	-0.00555028254166245
1369	0.363635241985321	-2.2857072353363	19.9937744140625	0.0132808275520802	-0.00490093370899558	-0.0100957229733467	-0.00360223650932312
1370	0.363635241985321	-0.987009942531586	20.3184490203857	-0.0117190945893526	-0.00360223650932312	0.0278911720961332	-0.00295288790948689
1371	-1.58441066741943	0.311687350273132	20.058708190918	-0.000680167751852423	-0.0156151866540313	0.0278911720961332	0.00938473641872406
1372	0.363635241985321	-0.662335574626923	19.7989692687988	-0.00652430532500148	0.00289124972186983	0.020423661917448	-0.00100484199356288
1373	-1.58441066741943	0.311687350273132	20.058708190918	0.0022419011220336	-3.08191010844894e-05	0.00451462110504508	0.000293855206109583
1374	-1.58441066741943	0.311687350273132	20.1236438751221	0.00516396993771195	0.0106834331527352	-0.0149658378213644	0.000618529506027699
1375	-0.935062050819397	-0.0129869729280472	20.058708190918	-0.00295288790948689	0.0100340843200684	0.00321592413820326	-0.00522560812532902
1376	-0.935062050819397	0.311687350273132	20.058708190918	0.00938473641872406	-0.00230353930965066	0.0022419011220336	0.00354059832170606
1377	2.31168103218079	-0.0129869729280472	19.9937744140625	0.0022419011220336	0.00321592413820326	0.00548864435404539	0.00581331877037883
1378	0.363635241985321	-0.337661296129227	20.2535133361816	0.00970941036939621	0.0103587592020631	0.0327612869441509	-0.000355493422830477
1379	-1.58441066741943	-0.337661296129227	20.1236438751221	0.0178262684494257	0.00483929552137852	0.047696303576231	-0.00392691092565656
1380	1.01298391819	-2.2857072353363	20.058708190918	-0.000355493422830477	-0.00847235135734081	0.00159255252219737	0.000943203864153475
1381	-0.935062050819397	0.636361658573151	20.2535133361816	-0.00295288790948689	-0.00457625929266214	-0.0224333461374044	-0.00132951640989631
1382	0.363635241985321	-0.662335574626923	20.1885776519775	-0.000355493422830477	-0.00230353930965066	-0.00327756232582033	0.00386527273803949
1383	-3.53245663642883	0.636361658573151	20.1236438751221	-0.00684897974133492	0.00256657530553639	-0.0107450718060136	-0.00847235135734081
1384	-1.58441066741943	-0.0129869729280472	20.058708190918	0.0149041991680861	0.00354059832170606	-0.00490093370899558	0.00159255252219737
1385	0.363635241985321	-0.0129869729280472	20.1885776519775	-0.00814767740666866	0.00776136433705688	0.00938473641872406	0.00191722682211548
1386	-0.935062050819397	0.961035966873169	20.058708190918	0.00678734155371785	-0.00457625929266214	0.025618452578783	0.00126787810586393
1387	-0.935062050819397	0.961035966873169	20.058708190918	-0.00295288790948689	-0.00295288790948689	0.00841071270406246	-0.00197886489331722
1388	-0.935062050819397	0.311687350273132	20.2535133361816	0.00776136433705688	0.00906006153672934	-0.0107450718060136	-0.00587495695799589
1389	0.363635241985321	-1.63635849952698	20.6431217193604	0.0308132413774729	0.00354059832170606	-0.0256800893694162	-0.00230353930965066
1390	2.31168103218079	-1.63635849952698	20.2535133361816	-0.00100484199356288	0.00386527273803949	-0.0425631552934647	-0.000355493422830477
1391	-0.935062050819397	0.636361658573151	19.9288387298584	-0.0107450718060136	-0.00132951640989631	-0.0201606266200542	0.00711201597005129
1392	-0.285713404417038	-0.987009942531586	20.3833827972412	-0.021459324285388	0.000618529506027699	-0.0331475995481014	0.00418994715437293
1393	-2.23375940322876	-0.662335574626923	20.2535133361816	-0.0169138833880424	0.0106834331527352	-0.0386670641601086	0.00159255252219737
1394	-0.285713404417038	0.311687350273132	20.1236438751221	0.00873538758605719	0.00678734155371785	-0.0292515084147453	0.00159255252219737
1395	0.363635241985321	0.636361658573151	20.1236438751221	0.00906006153672934	0.00126787810586393	0.00256657530553639	-0.00327756232582033
1396	-0.285713404417038	0.961035966873169	19.4742946624756	-0.0266541130840778	-0.00425158534198999	0.0149041991680861	0.00191722682211548
1397	0.363635241985321	-0.987009942531586	20.058708190918	-0.00425158534198999	0.00191722682211548	0.0181509424000978	-0.00100484199356288
1398	1.01298391819	-0.337661296129227	20.3184490203857	0.0275664981454611	0.00256657530553639	0.0272418223321438	-0.00230353930965066
1399	-0.285713404417038	-0.337661296129227	19.9937744140625	0.01100810803473	0.00191722682211548	0.0522417463362217	-0.00392691092565656
1400	1.01298391819	-1.96103286743164	20.2535133361816	0.0022419011220336	-0.00100484199356288	0.0363327041268349	0.0113327819854021
1401	-0.935062050819397	0.311687350273132	19.9937744140625	0.00256657530553639	-0.00457625929266214	0.0188002903014421	-0.00425158534198999
1402	0.363635241985321	-0.987009942531586	20.3833827972412	-0.0136671401560307	0.00808603875339031	0.0188002903014421	-0.00425158534198999
1403	-0.935062050819397	-0.0129869729280472	19.9937744140625	-0.0136671401560307	0.00808603875339031	0.00938473641872406	-0.00912170019000769
1404	-2.23375940322876	0.636361658573151	20.058708190918	0.011982130818069	0.00548864435404539	0.00159255252219737	-0.00295288790948689
1405	-0.935062050819397	0.311687350273132	20.2535133361816	0.00418994715437293	0.000943203864153475	0.00873538758605719	0.00354059832170606
1406	-0.935062050819397	-0.0129869729280472	19.6041641235352	0.0022419011220336	-0.000680167751852423	0.0376313999295235	0.00418994715437293
1407	-1.58441066741943	0.311687350273132	19.9288387298584	-0.021459324285388	-0.00230353930965066	0.0382807515561581	0.00938473641872406
1408	1.01298391819	-0.662335574626923	20.3184490203857	0.0100340843200684	0.00289124972186983	-0.00555028254166245	-0.00165419070981443
1409	0.363635241985321	-0.662335574626923	19.9288387298584	-3.08191010844894e-05	0.00516396993771195	-0.0230826959013939	-0.00165419070981443
1410	0.363635241985321	-2.2857072353363	20.1236438751221	-0.00295288790948689	-0.00457625929266214	-0.0302255302667618	0.00321592413820326
1411	0.363635241985321	0.311687350273132	20.058708190918	0.012956153601408	0.00126787810586393	-0.0337969474494457	0.00321592413820326
1412	1.01298391819	-0.0129869729280472	20.058708190918	0.0103587592020631	-3.08191010844894e-05	-0.0211346503347158	0.00289124972186983
1413	-0.935062050819397	-0.337661296129227	20.2535133361816	-0.00360223650932312	0.00386527273803949	-0.00555028254166245	0.00126787810586393
1414	-2.23375940322876	0.311687350273132	20.1885776519775	0.013930176384747	0.0022419011220336	0.00354059832170606	0.000943203864153475
1415	-1.58441066741943	0.636361658573151	19.9937744140625	0.00191722682211548	0.00354059832170606	-0.0107450718060136	-0.000680167751852423
1416	0.363635241985321	0.311687350273132	19.8639049530029	0.00126787810586393	0.00613799272105098	-0.0204853005707264	0.00711201597005129
1417	0.363635241985321	-0.662335574626923	19.6041641235352	-0.00587495695799589	0.00354059832170606	-0.0263294391334057	0.00256657530553639
1418	2.31168103218079	-0.987009942531586	20.058708190918	-0.00457625929266214	0.0132808275520802	-0.0175632312893867	-0.000680167751852423
1419	-0.285713404417038	-0.337661296129227	20.058708190918	0.00483929552137852	0.00418994715437293	-0.00944637414067984	-0.00749832857400179
1420	-0.935062050819397	-0.987009942531586	20.3184490203857	-0.000680167751852423	-0.00684897974133492	0.00906006153672934	0.0022419011220336
1421	1.01298391819	-0.337661296129227	19.8639049530029	-0.0107450718060136	-0.0110697457566857	0.0408781431615353	0.00418994715437293
1422	0.363635241985321	-0.0129869729280472	20.3184490203857	-0.00165419070981443	-0.00717365415766835	0.0217223595827818	-0.00132951640989631
1423	-0.935062050819397	-0.662335574626923	20.1885776519775	-0.00132951640989631	-0.00230353930965066	0.00386527273803949	-0.000355493422830477
1424	-2.23375940322876	0.311687350273132	20.1236438751221	-0.0143164889886975	-0.00392691092565656	0.00776136433705688	-0.00295288790948689
1425	-0.935062050819397	0.311687350273132	20.058708190918	0.00451462110504508	0.0022419011220336	0.000293855206109583	-0.00295288790948689
1426	-0.285713404417038	-0.0129869729280472	20.2535133361816	-0.00847235135734081	-0.000680167751852423	-0.00717365415766835	0.0022419011220336
1427	-0.285713404417038	0.636361658573151	19.6041641235352	-0.00360223650932312	0.0022419011220336	-0.028926832601428	-0.00165419070981443
1428	1.01298391819	-0.662335574626923	20.2535133361816	0.0327612869441509	0.0155535480007529	-0.0545761026442051	0.00321592413820326
1429	-0.285713404417038	-0.987009942531586	20.2535133361816	0.0103587592020631	0.00808603875339031	-0.0419138073921204	-0.00652430532500148
1430	0.363635241985321	-0.662335574626923	20.058708190918	0.0106834331527352	0.00289124972186983	-0.0208099745213985	0.00938473641872406
1431	-0.935062050819397	-0.662335574626923	20.1885776519775	0.00776136433705688	-0.0026282137259841	-0.00555028254166245	0.000293855206109583
1432	0.363635241985321	-0.337661296129227	20.5132522583008	-0.00619963090866804	0.00841071270406246	0.0343846566975117	-0.00360223650932312
1433	-0.935062050819397	-0.337661296129227	20.5132522583008	0.00516396993771195	0.00808603875339031	0.0548391379415989	0.00126787810586393
1434	-0.285713404417038	-0.337661296129227	20.058708190918	0.00126787810586393	0.000293855206109583	0.0239950809627771	0.000618529506027699
1435	-0.935062050819397	0.636361658573151	19.6041641235352	0.00256657530553639	-0.0123684434220195	0.0116574559360743	-0.00327756232582033
1436	-0.285713404417038	0.311687350273132	19.7989692687988	-3.08191010844894e-05	-0.00197886489331722	0.0152288740500808	0.00516396993771195
1437	1.01298391819	-0.662335574626923	19.7989692687988	0.00418994715437293	-0.0110697457566857	-0.00652430532500148	-0.00360223650932312
1438	1.66233253479004	-0.987009942531586	20.4483184814453	0.011982130818069	-0.00132951640989631	0.00126787810586393	-0.00327756232582033
1439	-0.285713404417038	0.311687350273132	20.1236438751221	0.0100340843200684	-0.00197886489331722	-0.0104203969240189	0.00289124972186983
1440	-0.935062050819397	-0.337661296129227	19.7989692687988	-0.000680167751852423	-0.00425158534198999	-0.000680167751852423	-0.00392691092565656
1441	-0.935062050819397	-0.662335574626923	20.1236438751221	-0.00100484199356288	-0.0100957229733467	-0.00165419070981443	-3.08191010844894e-05
1442	0.363635241985321	-0.662335574626923	20.058708190918	-0.00717365415766835	0.00581331877037883	-3.08191010844894e-05	0.000618529506027699
1443	-0.285713404417038	-0.662335574626923	20.3833827972412	0.00451462110504508	0.00451462110504508	0.00386527273803949	-0.00652430532500148
1444	-1.58441066741943	-0.0129869729280472	20.1885776519775	-0.0191866029053926	0.00646266713738441	-0.0104203969240189	0.00776136433705688
1445	-2.23375940322876	0.961035966873169	19.9937744140625	-0.0100957229733467	0.00613799272105098	0.00354059832170606	-0.00295288790948689
1446	-1.58441066741943	0.311687350273132	19.7989692687988	0.00289124972186983	-0.00360223650932312	0.00354059832170606	0.0113327819854021
1447	1.66233253479004	-0.0129869729280472	19.5392303466797	-0.00230353930965066	0.00841071270406246	-0.00847235135734081	0.00743668992072344
1448	1.01298391819	-0.662335574626923	19.7989692687988	0.00483929552137852	-0.000355493422830477	-0.0117190945893526	-0.00392691092565656
1449	0.363635241985321	-0.0129869729280472	20.1236438751221	0.0236704051494598	0.0106834331527352	-0.0133424662053585	-0.00132951640989631
1450	-0.935062050819397	0.636361658573151	20.058708190918	-0.00132951640989631	0.00126787810586393	0.00743668992072344	-0.00847235135734081
1451	1.66233253479004	-1.96103286743164	20.4483184814453	0.0272418223321438	0.00126787810586393	0.0126314787194133	0.01100810803473
1452	0.363635241985321	-0.337661296129227	20.1885776519775	0.0168522447347641	0.00516396993771195	0.0155535480007529	0.00159255252219737
1453	1.01298391819	-0.662335574626923	20.1885776519775	0.0022419011220336	0.00873538758605719	0.011982130818069	0.00126787810586393
1454	-0.935062050819397	-0.662335574626923	20.3184490203857	-0.00132951640989631	0.00646266713738441	-0.0156151866540313	0.00191722682211548
1455	-0.285713404417038	-0.337661296129227	20.1236438751221	0.00678734155371785	-0.00295288790948689	-0.00555028254166245	0.00159255252219737
1456	0.363635241985321	-0.337661296129227	20.1885776519775	-0.00879702530801296	-0.000680167751852423	-0.00165419070981443	0.00159255252219737
1457	2.96102976799011	-0.662335574626923	20.1236438751221	-0.00814767740666866	0.00159255252219737	-0.0240567177534103	0.00191722682211548
1458	-0.285713404417038	0.311687350273132	20.058708190918	0.0116574559360743	0.00613799272105098	-0.0328229255974293	-0.00425158534198999
1459	-0.935062050819397	0.311687350273132	19.9937744140625	0.00126787810586393	-0.00100484199356288	-0.0438618510961533	-0.00425158534198999
1460	-0.935062050819397	-0.0129869729280472	19.6690998077393	-0.00392691092565656	0.00191722682211548	-0.0376930385828018	0.00678734155371785
1461	1.01298391819	-0.987009942531586	19.8639049530029	0.00256657530553639	0.00581331877037883	-0.090614952147007	0.011982130818069
1462	-0.935062050819397	-0.0129869729280472	20.2535133361816	0.00548864435404539	0.0116574559360743	-0.119186297059059	-0.00230353930965066
1463	1.01298391819	-0.662335574626923	20.2535133361816	0.0226963832974434	0.0168522447347641	-0.0880175605416298	-0.00522560812532902
1464	-1.58441066741943	-0.662335574626923	20.3833827972412	-0.0165892094373703	0.0155535480007529	-0.0454852245748043	-0.00879702530801296
1465	-0.285713404417038	-0.0129869729280472	19.8639049530029	-0.00879702530801296	0.0168522447347641	-0.0100957229733467	0.00126787810586393
1466	1.01298391819	0.311687350273132	19.6690998077393	-0.00717365415766835	0.0022419011220336	0.0515923984348774	0.00256657530553639
1467	2.31168103218079	-0.337661296129227	19.8639049530029	-0.00912170019000769	0.00159255252219737	0.0834104791283607	-0.00165419070981443
1468	-0.285713404417038	-0.0129869729280472	19.7989692687988	0.00321592413820326	-0.0110697457566857	0.0775663405656815	-0.00782300252467394
1469	-0.935062050819397	0.636361658573151	20.1885776519775	0.00808603875339031	-3.08191010844894e-05	0.0551638156175613	-0.00619963090866804
1470	-0.285713404417038	-0.337661296129227	20.058708190918	0.00354059832170606	-0.0113944197073579	0.0223717093467712	-0.000680167751852423
1471	0.363635241985321	-1.63635849952698	19.9937744140625	0.0136055024340749	-0.0217839982360601	0.0116574559360743	0.000943203864153475
1472	-0.935062050819397	-0.0129869729280472	19.7989692687988	-0.0117190945893526	-0.00944637414067984	-0.00327756232582033	0.00126787810586393
1473	-0.285713404417038	-0.662335574626923	19.9937744140625	0.00451462110504508	0.00548864435404539	0.00711201597005129	-0.00652430532500148
1474	-2.23375940322876	-0.337661296129227	20.5132522583008	0.000293855206109583	0.0100340843200684	0.00581331877037883	-0.00197886489331722
1475	-0.285713404417038	-0.337661296129227	20.4483184814453	-0.00684897974133492	0.0022419011220336	0.0152288740500808	0.000293855206109583
1476	1.01298391819	-0.337661296129227	20.5781879425049	0.00321592413820326	0.00126787810586393	0.00873538758605719	0.00938473641872406
1477	1.01298391819	-0.987009942531586	19.9937744140625	0.00483929552137852	0.000618529506027699	-0.0188619289547205	-0.00100484199356288
1478	0.363635241985321	0.311687350273132	19.4093608856201	0.00873538758605719	0.00873538758605719	-0.00230353930965066	-0.00879702530801296
1479	1.01298391819	-0.0129869729280472	19.8639049530029	0.00548864435404539	0.0106834331527352	0.0162028968334198	0.00451462110504508
1480	-0.285713404417038	-0.0129869729280472	20.058708190918	0.00613799272105098	-0.0026282137259841	-0.00295288790948689	0.00256657530553639
1481	0.363635241985321	-1.63635849952698	20.1236438751221	0.0132808275520802	-0.0139918150380254	0.00191722682211548	-0.00100484199356288
1482	-0.935062050819397	-0.337661296129227	20.3833827972412	-0.00165419070981443	-0.00814767740666866	0.0249691028147936	0.00159255252219737
1483	0.363635241985321	-0.662335574626923	20.5132522583008	0.00678734155371785	0.00159255252219737	-0.000355493422830477	-0.00132951640989631
1484	-0.285713404417038	-0.337661296129227	19.8639049530029	-0.00879702530801296	-0.000355493422830477	0.00808603875339031	-3.08191010844894e-05
1485	0.363635241985321	-0.337661296129227	19.9937744140625	-0.00717365415766835	-0.0195112787187099	0.00711201597005129	-0.00425158534198999
1486	1.01298391819	-0.0129869729280472	20.2535133361816	-0.0117190945893526	0.00646266713738441	-0.00425158534198999	0.000618529506027699
1487	1.66233253479004	-0.987009942531586	20.2535133361816	-0.0126931173726916	-0.00879702530801296	0.00386527273803949	0.00321592413820326
1488	1.01298391819	-0.662335574626923	20.3833827972412	0.00256657530553639	0.0103587592020631	-0.00197886489331722	-0.00457625929266214
1489	-0.935062050819397	0.961035966873169	20.2535133361816	-0.00749832857400179	0.00159255252219737	-0.0273034609854221	0.000293855206109583
1490	-0.935062050819397	0.311687350273132	19.8639049530029	0.0249691028147936	0.00711201597005129	-0.0308748781681061	0.00256657530553639
1491	1.01298391819	-1.63635849952698	19.9937744140625	0.00354059832170606	-0.0100957229733467	-0.0250307414680719	0.00159255252219737
1492	-0.935062050819397	-0.987009942531586	19.9937744140625	-0.0107450718060136	-0.00555028254166245	-0.0143164889886975	0.00483929552137852
1493	-0.285713404417038	-0.0129869729280472	19.9937744140625	0.0278911720961332	0.00938473641872406	-0.0107450718060136	0.00483929552137852
1494	-0.935062050819397	-0.337661296129227	20.3184490203857	0.0123068047687411	-0.000355493422830477	-0.000680167751852423	-0.00197886489331722
1495	-1.58441066741943	-0.662335574626923	20.3833827972412	0.000618529506027699	0.00516396993771195	0.0132808275520802	0.00548864435404539
1496	-0.935062050819397	-0.337661296129227	20.3833827972412	0.000293855206109583	-0.00132951640989631	0.013930176384747	0.00418994715437293
1497	-0.935062050819397	-0.0129869729280472	20.1885776519775	-0.0159398596733809	0.000293855206109583	0.00126787810586393	0.000293855206109583
1498	-0.285713404417038	-0.0129869729280472	19.7340335845947	0.00678734155371785	0.00386527273803949	-0.00100484199356288	0.0022419011220336
1499	-0.285713404417038	-0.662335574626923	19.7340335845947	-0.00619963090866804	0.0116574559360743	-0.00847235135734081	-0.00879702530801296
1500	-0.285713404417038	0.311687350273132	20.2535133361816	0.00743668992072344	0.00581331877037883	-0.0123684434220195	0.00191722682211548
1501	1.01298391819	-0.987009942531586	20.3833827972412	0.000943203864153475	0.00808603875339031	-0.0574981719255447	0.00321592413820326
1502	-0.935062050819397	-1.3116842508316	19.8639049530029	0.0145795252174139	0.000293855206109583	-0.115939550101757	-0.00327756232582033
1503	0.363635241985321	-1.3116842508316	19.9937744140625	-0.000355493422830477	0.00776136433705688	-0.112692810595036	0.00906006153672934
1504	0.363635241985321	-0.0129869729280472	19.9937744140625	0.00418994715437293	0.01847561635077	-0.0714591667056084	-0.0117190945893526
1505	-0.935062050819397	-0.337661296129227	20.3184490203857	0.00711201597005129	0.00808603875339031	-0.0357449948787689	-3.08191010844894e-05
1506	-0.285713404417038	-0.662335574626923	20.3833827972412	-0.00425158534198999	-0.00749832857400179	0.0165275707840919	0.00516396993771195
1507	1.01298391819	-0.0129869729280472	20.4483184814453	0.00711201597005129	-0.00197886489331722	0.110358446836472	0.00483929552137852
1508	-0.285713404417038	-0.662335574626923	20.2535133361816	-0.00619963090866804	-0.00490093370899558	0.11165714263916	-0.0026282137259841
1509	-0.285713404417038	0.636361658573151	19.5392303466797	0.0149041991680861	-0.0172385573387146	0.0233457311987877	-0.00230353930965066
1510	1.01298391819	-0.0129869729280472	19.6690998077393	0.00808603875339031	0.00451462110504508	-0.00132951640989631	-0.00814767740666866
1511	1.66233253479004	-0.987009942531586	20.3184490203857	-0.00814767740666866	-0.000680167751852423	-0.00197886489331722	0.00548864435404539
1512	0.363635241985321	-0.662335574626923	20.1885776519775	0.0136055024340749	-0.00522560812532902	-0.00652430532500148	-3.08191010844894e-05
1513	-0.285713404417038	-0.662335574626923	20.058708190918	0.00808603875339031	0.00776136433705688	0.00970941036939621	0.00126787810586393
1514	1.01298391819	-0.337661296129227	20.7080574035645	0.01100810803473	0.00841071270406246	0.0463976077735424	-0.00684897974133492
1515	-0.935062050819397	-0.662335574626923	20.1885776519775	-0.00295288790948689	0.00873538758605719	0.0652287155389786	0.00581331877037883
1516	-0.935062050819397	-1.3116842508316	20.1885776519775	-0.00490093370899558	-0.00814767740666866	0.0304885655641556	0.00711201597005129
1517	0.363635241985321	0.311687350273132	20.1236438751221	-0.0026282137259841	0.00159255252219737	0.0213976856321096	0.00191722682211548
1518	-0.285713404417038	0.311687350273132	20.1236438751221	0.00938473641872406	0.00646266713738441	0.0145795252174139	-0.00814767740666866
1519	2.31168103218079	-0.0129869729280472	20.1236438751221	-0.0107450718060136	-0.00100484199356288	0.000293855206109583	-0.00327756232582033
1520	1.01298391819	-0.337661296129227	20.4483184814453	0.0113327819854021	0.00938473641872406	0.0103587592020631	0.00191722682211548
1521	1.66233253479004	-0.662335574626923	20.4483184814453	0.00418994715437293	-0.00327756232582033	0.0116574559360743	0.00191722682211548
1522	-0.285713404417038	-0.0129869729280472	19.9288387298584	-0.0117190945893526	-0.00327756232582033	0.0272418223321438	-0.00327756232582033
1523	-0.935062050819397	-0.987009942531586	20.1885776519775	0.000943203864153475	-0.000355493422830477	0.0165275707840919	-0.00749832857400179
1524	1.66233253479004	-0.987009942531586	20.3833827972412	0.00289124972186983	-0.00587495695799589	-0.00425158534198999	-0.00782300252467394
1525	1.01298391819	-0.337661296129227	20.3184490203857	-0.00619963090866804	-3.08191010844894e-05	-0.00912170019000769	0.00321592413820326
1526	-1.58441066741943	-0.662335574626923	20.3184490203857	0.00159255252219737	-0.00230353930965066	0.00613799272105098	0.00289124972186983
1527	-0.935062050819397	-0.0129869729280472	20.3184490203857	-0.00619963090866804	-0.0182125810533762	0.00516396993771195	-0.00100484199356288
1528	0.363635241985321	-0.662335574626923	19.9937744140625	0.00743668992072344	0.00386527273803949	-3.08191010844894e-05	-0.00197886489331722
1529	1.01298391819	-0.0129869729280472	19.6690998077393	0.00970941036939621	0.000618529506027699	-0.0191866029053926	-0.00230353930965066
1530	1.01298391819	-0.0129869729280472	19.6690998077393	0.00418994715437293	0.00646266713738441	-0.0191866029053926	0.00126787810586393
1531	-0.935062050819397	0.636361658573151	19.8639049530029	-0.00295288790948689	-0.00619963090866804	0.011982130818069	0.0022419011220336
1532	0.363635241985321	-0.662335574626923	20.1885776519775	0.0152288740500808	-0.00132951640989631	-0.0026282137259841	-0.00197886489331722
1533	1.01298391819	-1.63635849952698	20.2535133361816	-0.00360223650932312	-0.000355493422830477	-0.0217839982360601	-0.00327756232582033
1534	0.363635241985321	-0.987009942531586	19.7340335845947	-0.00197886489331722	-0.00847235135734081	-0.017887907102704	-0.00490093370899558
1535	-0.285713404417038	0.636361658573151	20.058708190918	0.0022419011220336	-0.00327756232582033	-0.0146411629393697	-0.00814767740666866
1536	-0.935062050819397	-0.337661296129227	19.7340335845947	0.0126314787194133	-0.00230353930965066	-0.0117190945893526	0.00581331877037883
1537	-1.58441066741943	-0.987009942531586	20.058708190918	0.00354059832170606	0.00159255252219737	-0.0188619289547205	0.00581331877037883
1538	-0.935062050819397	0.311687350273132	20.1885776519775	0.00159255252219737	0.00678734155371785	-0.00879702530801296	-0.00847235135734081
1539	-0.285713404417038	0.636361658573151	19.9937744140625	0.0126314787194133	0.00970941036939621	-0.0169138833880424	-0.00652430532500148
1540	1.01298391819	-0.662335574626923	19.9937744140625	-0.000355493422830477	0.00711201597005129	-0.0230826959013939	-0.000680167751852423
1541	0.363635241985321	-0.662335574626923	20.058708190918	-0.0113944197073579	0.0106834331527352	-0.0126931173726916	0.00451462110504508
1542	-0.285713404417038	0.311687350273132	19.6690998077393	-0.00522560812532902	0.00646266713738441	-0.0175632312893867	0.00256657530553639
1543	-0.285713404417038	-0.337661296129227	19.8639049530029	0.00191722682211548	0.00743668992072344	-0.0172385573387146	-0.00165419070981443
1544	2.31168103218079	-2.2857072353363	20.2535133361816	-0.00912170019000769	-0.00132951640989631	-0.0162645354866982	-0.00555028254166245
1545	1.66233253479004	-0.662335574626923	20.3184490203857	0.0194496400654316	-0.00360223650932312	0.00776136433705688	-0.00165419070981443
1546	-0.285713404417038	-0.987009942531586	20.5781879425049	0.000293855206109583	-0.00717365415766835	0.0350340083241463	-0.00132951640989631
1547	-0.285713404417038	-0.662335574626923	20.1885776519775	0.00743668992072344	-0.00912170019000769	0.012956153601408	0.00646266713738441
1548	-1.58441066741943	-0.337661296129227	19.9288387298584	-0.00522560812532902	0.00418994715437293	-0.00197886489331722	-0.00619963090866804
1549	-0.285713404417038	0.311687350273132	20.1885776519775	0.0113327819854021	0.00516396993771195	-0.00619963090866804	0.00613799272105098
1550	1.01298391819	-0.987009942531586	19.7989692687988	-0.0104203969240189	-0.00490093370899558	0.000618529506027699	0.00808603875339031
1551	-0.935062050819397	-0.0129869729280472	19.6690998077393	-0.00295288790948689	0.00289124972186983	0.0106834331527352	0.00613799272105098
1552	1.66233253479004	-0.337661296129227	20.1885776519775	0.00256657530553639	-0.000355493422830477	-0.00847235135734081	0.00808603875339031
1553	1.01298391819	-0.0129869729280472	19.7989692687988	0.00776136433705688	0.00516396993771195	-0.0204853005707264	0.00191722682211548
1554	-1.58441066741943	-0.662335574626923	19.8639049530029	-0.00295288790948689	0.00354059832170606	-0.0532774068415165	0.0022419011220336
1555	-0.285713404417038	-0.662335574626923	19.7340335845947	0.0152288740500808	0.00516396993771195	-0.0574981719255447	0.00321592413820326
1556	-0.285713404417038	0.636361658573151	19.9937744140625	-0.00165419070981443	0.00386527273803949	-0.0302255302667618	0.00289124972186983
1557	0.363635241985321	-0.662335574626923	20.3833827972412	-0.00684897974133492	-0.00100484199356288	-0.0230826959013939	0.00191722682211548
1558	-2.23375940322876	-0.337661296129227	20.5781879425049	-0.00717365415766835	0.01100810803473	-0.0026282137259841	-0.00587495695799589
1559	-1.58441066741943	0.311687350273132	20.058708190918	0.00678734155371785	0.013930176384747	0.0330859608948231	-0.00295288790948689
1560	2.31168103218079	-0.662335574626923	20.3184490203857	0.000293855206109583	0.00483929552137852	0.0512677207589149	0.00711201597005129
1561	0.363635241985321	-0.0129869729280472	19.6041641235352	-0.00652430532500148	-3.08191010844894e-05	0.0502936989068985	0.00354059832170606
1562	-0.285713404417038	-0.0129869729280472	19.9288387298584	0.00711201597005129	-0.00522560812532902	0.0152288740500808	-0.00197886489331722
1563	-0.285713404417038	0.311687350273132	20.058708190918	-0.00360223650932312	0.00516396993771195	-0.00132951640989631	-0.0104203969240189
1564	1.66233253479004	-0.987009942531586	20.2535133361816	0.0132808275520802	0.00548864435404539	-0.0253554154187441	-0.00522560812532902
1565	1.66233253479004	-1.96103286743164	20.4483184814453	-0.00749832857400179	-0.00977104809135199	-0.02697878703475	-0.00197886489331722
1566	-0.285713404417038	0.311687350273132	19.9288387298584	-0.00814767740666866	-0.0104203969240189	-0.0139918150380254	0.00126787810586393
1567	0.363635241985321	-0.0129869729280472	19.7989692687988	0.00321592413820326	0.000943203864153475	-0.00814767740666866	0.0022419011220336
1568	-2.23375940322876	-0.662335574626923	20.1236438751221	0.00873538758605719	0.00678734155371785	-0.0159398596733809	-0.00230353930965066
1569	-0.935062050819397	-0.662335574626923	20.1236438751221	0.00159255252219737	0.0149041991680861	-0.0152905117720366	-0.00425158534198999
1570	-0.285713404417038	0.636361658573151	20.3184490203857	-0.0104203969240189	-0.000355493422830477	-0.0578228458762169	-0.00944637414067984
1571	-0.285713404417038	0.636361658573151	20.1885776519775	-0.0100957229733467	0.000943203864153475	-0.0701604709029198	0.00191722682211548
1572	0.363635241985321	-0.662335574626923	19.9937744140625	0.00646266713738441	-0.00619963090866804	-0.0519787110388279	0.000618529506027699
1573	1.66233253479004	-0.662335574626923	19.9288387298584	0.013930176384747	-0.000355493422830477	-0.0354203209280968	-0.0026282137259841
1574	1.66233253479004	-0.662335574626923	20.2535133361816	0.0142548503354192	0.00516396993771195	0.00646266713738441	-0.00100484199356288
1575	1.66233253479004	-1.96103286743164	20.1236438751221	-0.00749832857400179	-0.0107450718060136	0.0395794473588467	0.000618529506027699
1576	0.363635241985321	-0.987009942531586	20.2535133361816	-0.00197886489331722	-0.00230353930965066	0.0541897900402546	0.00191722682211548
1577	-0.935062050819397	-0.0129869729280472	20.3833827972412	-0.00684897974133492	0.00678734155371785	0.0298392176628113	-3.08191010844894e-05
1578	-0.285713404417038	-0.662335574626923	20.1236438751221	0.0181509424000978	0.00906006153672934	-0.0292515084147453	-0.000355493422830477
1579	-3.53245663642883	0.961035966873169	19.8639049530029	-0.00555028254166245	0.00321592413820326	-0.0185372550040483	0.00159255252219737
1580	-0.935062050819397	0.311687350273132	20.1236438751221	0.00613799272105098	0.0100340843200684	-0.048407293856144	-0.00360223650932312
1581	0.363635241985321	-0.662335574626923	20.3184490203857	-0.0143164889886975	0.00743668992072344	-0.0536020807921886	0.00289124972186983
1582	0.363635241985321	-0.662335574626923	19.9288387298584	-0.00684897974133492	0.00646266713738441	-0.0458098985254765	-0.0026282137259841
1583	1.01298391819	0.636361658573151	19.8639049530029	0.012956153601408	0.0158782228827477	-0.0230826959013939	-0.00327756232582033
1584	-0.285713404417038	-0.0129869729280472	20.3184490203857	0.00548864435404539	0.00418994715437293	0.00516396993771195	-0.0107450718060136
1585	1.01298391819	-1.3116842508316	20.5132522583008	0.00906006153672934	0.00451462110504508	0.0369820520281792	0.000618529506027699
1586	0.363635241985321	-2.2857072353363	20.1236438751221	0.0113327819854021	-0.0146411629393697	0.098670169711113	-0.00132951640989631
1587	-0.935062050819397	-0.337661296129227	20.1885776519775	-0.00522560812532902	-0.0175632312893867	0.0759429708123207	-0.0026282137259841
1588	-0.285713404417038	0.636361658573151	19.9288387298584	0.0246444288641214	0.000618529506027699	0.0438002124428749	-0.00392691092565656
1589	-1.58441066741943	-0.0129869729280472	20.058708190918	-0.0133424662053585	-0.00230353930965066	0.0502936989068985	-0.00457625929266214
1590	-0.285713404417038	-0.987009942531586	20.4483184814453	0.00581331877037883	-0.0026282137259841	0.0415274947881699	0.00321592413820326
1591	1.01298391819	-0.662335574626923	20.1885776519775	-0.0126931173726916	-0.0026282137259841	0.0200989879667759	0.00321592413820326
1592	1.01298391819	-0.337661296129227	19.6690998077393	-0.0175632312893867	0.000618529506027699	-0.00360223650932312	0.00451462110504508
1593	-0.935062050819397	0.311687350273132	19.6041641235352	0.00613799272105098	0.0126314787194133	-0.0110697457566857	-0.00425158534198999
1594	-0.935062050819397	0.311687350273132	20.058708190918	0.00516396993771195	0.00678734155371785	0.00289124972186983	-0.00100484199356288
1595	-0.935062050819397	-0.662335574626923	20.1236438751221	0.020423661917448	0.00678734155371785	0.0113327819854021	0.00126787810586393
1596	0.363635241985321	-0.987009942531586	20.3184490203857	0.000943203864153475	-0.00749832857400179	0.0317872650921345	0.00646266713738441
1597	-0.935062050819397	-0.337661296129227	20.1236438751221	0.00483929552137852	-0.00847235135734081	0.0467222817242146	-0.00360223650932312
1598	-0.935062050819397	0.311687350273132	19.7989692687988	0.00256657530553639	0.00256657530553639	0.0145795252174139	-0.00295288790948689
1599	-0.285713404417038	-0.987009942531586	19.9288387298584	0.00159255252219737	0.0100340843200684	-3.08191010844894e-05	-0.00944637414067984
1600	-1.58441066741943	-0.337661296129227	20.3184490203857	0.00711201597005129	0.000943203864153475	-0.0337969474494457	0.00159255252219737
1601	-1.58441066741943	-0.337661296129227	20.1236438751221	-0.0146411629393697	0.00613799272105098	-0.0354203209280968	0.00289124972186983
1602	1.01298391819	-0.337661296129227	20.1885776519775	0.00354059832170606	0.00841071270406246	-0.0360696688294411	-0.00100484199356288
1603	-0.285713404417038	-0.0129869729280472	20.2535133361816	0.00613799272105098	0.0136055024340749	-0.0393164120614529	-0.00230353930965066
1604	0.363635241985321	0.311687350273132	19.7989692687988	0.00646266713738441	0.0162028968334198	-0.0143164889886975	-0.00490093370899558
1605	-0.935062050819397	-0.337661296129227	20.2535133361816	0.00613799272105098	-0.00360223650932312	0.0168522447347641	0.000293855206109583
1606	-0.285713404417038	-0.337661296129227	20.3833827972412	0.00159255252219737	-0.00360223650932312	0.0301638916134834	0.00516396993771195
1607	-0.935062050819397	-0.662335574626923	20.1236438751221	-0.00295288790948689	-0.0169138833880424	0.0337353087961674	-0.00522560812532902
1608	-0.285713404417038	-0.337661296129227	20.2535133361816	-0.00587495695799589	0.01100810803473	0.0457482598721981	-0.00425158534198999
1609	1.66233253479004	-0.987009942531586	20.5781879425049	0.0100340843200684	0.0113327819854021	0.0353586822748184	-0.00197886489331722
1610	-0.935062050819397	-0.337661296129227	20.5132522583008	-0.00977104809135199	-0.00587495695799589	0.00970941036939621	0.00646266713738441
1611	-2.88310790061951	-0.0129869729280472	20.2535133361816	0.000618529506027699	0.00418994715437293	-0.0117190945893526	0.00873538758605719
1612	0.363635241985321	-0.337661296129227	20.1236438751221	0.00386527273803949	0.00548864435404539	-0.00652430532500148	0.00386527273803949
1613	-0.935062050819397	-0.0129869729280472	19.9937744140625	0.00970941036939621	0.0126314787194133	-0.0110697457566857	0.00418994715437293
1614	0.363635241985321	0.311687350273132	19.8639049530029	-0.00360223650932312	0.0136055024340749	0.00451462110504508	-0.00100484199356288
1615	-0.285713404417038	-0.337661296129227	21.2275352478027	0.0100340843200684	-0.00457625929266214	0.00289124972186983	0.00126787810586393
1616	-1.58441066741943	-0.337661296129227	20.6431217193604	0.00516396993771195	-0.00814767740666866	-0.0295761823654175	0.00743668992072344
1617	-0.935062050819397	-0.337661296129227	19.9937744140625	0.00548864435404539	-0.0237320438027382	-0.0334722734987736	-0.00100484199356288
1618	-0.285713404417038	-0.662335574626923	19.9288387298584	-0.0120437685400248	-0.00490093370899558	-0.00132951640989631	-0.00392691092565656
1619	1.66233253479004	-1.3116842508316	20.2535133361816	0.00808603875339031	-0.00814767740666866	-0.00327756232582033	-0.00425158534198999
1620	1.66233253479004	-0.0129869729280472	20.5132522583008	0.00678734155371785	-0.00327756232582033	-0.00587495695799589	-0.00327756232582033
1621	-3.53245663642883	0.311687350273132	20.5132522583008	0.000618529506027699	-0.00132951640989631	0.00354059832170606	0.0142548503354192
1622	0.363635241985321	-0.987009942531586	20.5781879425049	0.000618529506027699	-0.00912170019000769	-0.00425158534198999	-0.00327756232582033
1623	-0.285713404417038	0.311687350273132	20.058708190918	-0.00230353930965066	-3.08191010844894e-05	-0.0110697457566857	-0.00295288790948689
1624	0.363635241985321	-0.0129869729280472	19.7989692687988	-0.0136671401560307	0.00646266713738441	-0.0130177913233638	-0.000680167751852423
1625	-0.935062050819397	0.636361658573151	20.1236438751221	0.00906006153672934	-0.00197886489331722	-0.00977104809135199	-0.00327756232582033
1626	-0.935062050819397	0.311687350273132	20.2535133361816	-0.00425158534198999	0.0022419011220336	-0.00197886489331722	-0.00295288790948689
1627	0.363635241985321	-0.337661296129227	20.1885776519775	0.00418994715437293	-0.000355493422830477	-0.00165419070981443	0.00126787810586393
1628	-0.285713404417038	-0.662335574626923	20.3184490203857	0.00906006153672934	-0.00197886489331722	-0.0104203969240189	-0.00165419070981443
1629	1.01298391819	-1.3116842508316	20.2535133361816	0.0405534692108631	0.0022419011220336	-0.0221086721867323	-0.000355493422830477
1630	1.01298391819	-0.337661296129227	19.9937744140625	-0.0107450718060136	0.00906006153672934	-0.0217839982360601	0.000943203864153475
1631	-2.88310790061951	0.311687350273132	19.9937744140625	-0.0110697457566857	0.00970941036939621	-0.0347709693014622	0.000293855206109583
1632	-0.285713404417038	-0.662335574626923	20.3184490203857	-0.0156151866540313	-0.00100484199356288	-0.0143164889886975	0.00516396993771195
1633	-0.935062050819397	0.961035966873169	20.058708190918	0.0301638916134834	0.000293855206109583	-0.0113944197073579	0.00354059832170606
1634	-0.935062050819397	-0.0129869729280472	20.2535133361816	-0.00392691092565656	0.00646266713738441	-0.0133424662053585	0.000943203864153475
1635	-0.285713404417038	-0.0129869729280472	20.3184490203857	0.0142548503354192	0.00678734155371785	0.0207483377307653	-0.00230353930965066
1636	-1.58441066741943	0.311687350273132	19.7989692687988	0.00451462110504508	-0.000355493422830477	0.0428261905908585	0.00418994715437293
1637	0.363635241985321	-0.0129869729280472	19.7989692687988	-0.0110697457566857	-3.08191010844894e-05	0.0213976856321096	0.00613799272105098
1638	0.363635241985321	-0.337661296129227	19.7989692687988	0.00289124972186983	-0.00295288790948689	-0.0354203209280968	-0.00814767740666866
1639	0.363635241985321	-1.96103286743164	20.3184490203857	0.00711201597005129	-3.08191010844894e-05	-0.0623682886362076	-0.00457625929266214
1640	1.66233253479004	-0.662335574626923	20.3833827972412	0.0022419011220336	0.0126314787194133	-0.0990564897656441	-0.00912170019000769
1641	-1.58441066741943	0.961035966873169	20.3833827972412	-3.08191010844894e-05	0.00516396993771195	-0.0867188647389412	0.00321592413820326
1642	-1.58441066741943	-0.662335574626923	20.3184490203857	0.00354059832170606	0.00678734155371785	-0.0539267547428608	0.000943203864153475
1643	-1.58441066741943	1.28571033477783	19.9288387298584	-0.0143164889886975	0.00841071270406246	-0.00782300252467394	-0.00555028254166245
1644	-0.935062050819397	0.311687350273132	20.1885776519775	0.000293855206109583	0.00613799272105098	0.0480209775269032	-0.00879702530801296
1645	-0.285713404417038	0.636361658573151	19.5392303466797	0.0155535480007529	-0.00490093370899558	0.0843845009803772	-0.00230353930965066
1646	-0.935062050819397	0.961035966873169	20.1236438751221	0.0142548503354192	-0.0113944197073579	0.069124810397625	0.00354059832170606
1647	-0.935062050819397	-0.0129869729280472	20.3833827972412	0.0113327819854021	-0.00425158534198999	0.0347093306481838	0.00418994715437293
1648	1.01298391819	-0.987009942531586	19.9288387298584	0.000943203864153475	-0.00295288790948689	0.0162028968334198	-0.00132951640989631
1649	1.01298391819	-2.2857072353363	20.1885776519775	-0.0146411629393697	-0.00879702530801296	0.0142548503354192	0.00678734155371785
1650	1.01298391819	-0.987009942531586	19.9937744140625	-0.0172385573387146	0.000618529506027699	0.00548864435404539	-0.00327756232582033
1651	-0.935062050819397	0.961035966873169	19.8639049530029	-0.000355493422830477	-0.00684897974133492	0.0123068047687411	-0.00197886489331722
1652	-2.23375940322876	-0.987009942531586	20.1236438751221	-0.00522560812532902	0.000943203864153475	0.00159255252219737	0.00354059832170606
1653	-2.88310790061951	0.636361658573151	20.058708190918	-0.00360223650932312	0.00289124972186983	-0.000355493422830477	-0.00912170019000769
1654	-0.935062050819397	0.311687350273132	20.1236438751221	0.00646266713738441	0.00354059832170606	0.000293855206109583	-0.00490093370899558
1655	0.363635241985321	-0.0129869729280472	19.6690998077393	-0.00457625929266214	-0.00392691092565656	-0.00392691092565656	0.00678734155371785
1656	-1.58441066741943	0.636361658573151	19.6041641235352	-0.0130177913233638	-0.00295288790948689	-0.00132951640989631	0.00808603875339031
1657	-1.58441066741943	-0.0129869729280472	20.058708190918	-0.0159398596733809	-0.00165419070981443	-0.00457625929266214	-0.00132951640989631
1658	-0.285713404417038	-0.0129869729280472	20.1236438751221	-0.0126931173726916	0.00256657530553639	0.00159255252219737	-0.00684897974133492
1659	1.01298391819	-1.63635849952698	20.3184490203857	0.00516396993771195	0.00321592413820326	-0.00230353930965066	-0.00425158534198999
1660	0.363635241985321	-1.96103286743164	20.3184490203857	-0.0133424662053585	-0.00327756232582033	0.00678734155371785	-0.000680167751852423
1661	-0.935062050819397	0.636361658573151	19.7989692687988	0.00711201597005129	-0.00100484199356288	0.00743668992072344	0.00451462110504508
1662	-0.285713404417038	-0.662335574626923	19.8639049530029	0.00321592413820326	0.00711201597005129	0.0123068047687411	0.00289124972186983
1663	-1.58441066741943	-0.0129869729280472	19.7989692687988	0.00938473641872406	0.0181509424000978	-0.00165419070981443	-0.000355493422830477
1664	-2.23375940322876	1.28571033477783	19.8639049530029	-0.00295288790948689	0.0123068047687411	-0.0143164889886975	0.00321592413820326
1665	-0.285713404417038	0.636361658573151	20.058708190918	-0.00327756232582033	0.00581331877037883	-0.0130177913233638	0.00191722682211548
1666	-0.935062050819397	0.311687350273132	19.7989692687988	0.00256657530553639	0.00191722682211548	-0.000355493422830477	0.0022419011220336
1667	-0.285713404417038	0.311687350273132	19.5392303466797	0.00386527273803949	0.0145795252174139	0.00321592413820326	-0.00230353930965066
1668	1.66233253479004	-0.987009942531586	19.9937744140625	0.000618529506027699	0.00321592413820326	-0.0191866029053926	-0.0026282137259841
1669	-0.935062050819397	-0.337661296129227	20.4483184814453	-0.0026282137259841	0.00548864435404539	-0.0237320438027382	0.00516396993771195
1670	-1.58441066741943	-1.3116842508316	20.4483184814453	0.00743668992072344	0.000943203864153475	-0.0237320438027382	0.00873538758605719
1671	-0.935062050819397	0.311687350273132	19.9288387298584	-0.0143164889886975	0.000618529506027699	-0.038017712533474	0.00354059832170606
1672	-0.285713404417038	-0.987009942531586	20.5781879425049	-0.000355493422830477	0.00386527273803949	-0.0208099745213985	0.00841071270406246
1673	-0.935062050819397	0.311687350273132	19.9937744140625	-0.00749832857400179	0.00938473641872406	-0.0273034609854221	-0.00717365415766835
1674	-2.23375940322876	0.961035966873169	19.9937744140625	-0.00295288790948689	0.0142548503354192	-0.0299008563160896	0.000618529506027699
1675	-0.285713404417038	0.311687350273132	19.9288387298584	0.00354059832170606	0.0126314787194133	-0.00814767740666866	-0.00100484199356288
1676	0.363635241985321	0.311687350273132	19.7989692687988	0.0155535480007529	-0.00360223650932312	0.0149041991680861	-0.000355493422830477
1677	-0.935062050819397	0.311687350273132	19.7989692687988	-0.00197886489331722	-0.00814767740666866	-0.00197886489331722	0.00321592413820326
1678	1.66233253479004	-0.337661296129227	20.4483184814453	0.000943203864153475	-0.0107450718060136	-0.0104203969240189	0.000293855206109583
1679	1.01298391819	-0.662335574626923	20.1885776519775	0.0168522447347641	-0.0026282137259841	0.0194496400654316	-0.00782300252467394
1680	-0.285713404417038	-1.63635849952698	20.2535133361816	-0.00587495695799589	-0.0143164889886975	0.020423661917448	-0.00100484199356288
1681	-0.935062050819397	-0.0129869729280472	20.058708190918	0.01847561635077	-0.00847235135734081	-0.00977104809135199	0.00743668992072344
1682	0.363635241985321	-0.0129869729280472	20.3184490203857	-0.0243813935667276	-0.00782300252467394	-0.0467839203774929	0.00581331877037883
1683	-0.285713404417038	-0.662335574626923	20.5132522583008	-0.00165419070981443	0.00581331877037883	-0.0523033849895	-0.0107450718060136
1684	-2.88310790061951	0.636361658573151	20.3184490203857	-0.0201606266200542	0.00743668992072344	-0.0282774847000837	-0.000680167751852423
1685	-0.935062050819397	0.636361658573151	20.2535133361816	-0.0026282137259841	0.00808603875339031	-0.00684897974133492	0.000293855206109583
1686	-0.285713404417038	0.636361658573151	19.8639049530029	-0.0100957229733467	-0.00132951640989631	0.0327612869441509	0.000618529506027699
1687	0.363635241985321	0.311687350273132	19.7989692687988	0.00483929552137852	-0.00977104809135199	0.0532157681882381	-0.00295288790948689
1688	1.01298391819	-1.3116842508316	20.5132522583008	-3.08191010844894e-05	0.01100810803473	0.036657378077507	-0.00295288790948689
1689	-0.285713404417038	0.311687350273132	20.058708190918	0.00483929552137852	-0.00749832857400179	0.0223717093467712	-0.00327756232582033
1690	-0.935062050819397	-1.63635849952698	20.6431217193604	0.00386527273803949	0.00159255252219737	0.0272418223321438	-0.00230353930965066
1691	0.363635241985321	-0.662335574626923	20.058708190918	0.00548864435404539	-0.0256800893694162	0.0158782228827477	0.000293855206109583
1692	1.66233253479004	-0.0129869729280472	19.8639049530029	0.0113327819854021	-0.0100957229733467	0.0149041991680861	0.000293855206109583
1693	-0.935062050819397	-0.0129869729280472	19.9288387298584	0.00354059832170606	0.00841071270406246	-0.00165419070981443	-0.00619963090866804
1694	-4.18180513381958	0.311687350273132	19.7989692687988	-0.00132951640989631	0.00289124972186983	-0.0237320438027382	0.00126787810586393
1695	-2.23375940322876	0.636361658573151	19.9288387298584	0.00873538758605719	0.0022419011220336	-0.0428878292441368	0.00321592413820326
1696	-0.285713404417038	0.311687350273132	20.2535133361816	0.000293855206109583	0.00256657530553639	-0.0594462193548679	0.00516396993771195
1697	-0.285713404417038	1.28571033477783	20.1236438751221	-0.000680167751852423	0.00289124972186983	-0.0409397818148136	0.00159255252219737
1698	0.363635241985321	-0.0129869729280472	19.6690998077393	0.000618529506027699	0.0145795252174139	-0.0250307414680719	-0.00457625929266214
1699	1.66233253479004	-0.662335574626923	19.8639049530029	-0.00457625929266214	0.0132808275520802	-0.0152905117720366	0.00191722682211548
1700	-0.285713404417038	-0.662335574626923	20.058708190918	0.00970941036939621	0.00159255252219737	0.0100340843200684	0.00776136433705688
1701	0.363635241985321	-0.987009942531586	19.7989692687988	-0.00912170019000769	-0.0113944197073579	0.0171769186854362	0.00776136433705688
1702	0.363635241985321	-0.987009942531586	20.3833827972412	0.00159255252219737	0.0022419011220336	0.0308132413774729	0.00321592413820326
1703	1.01298391819	-0.662335574626923	20.5781879425049	0.00906006153672934	0.00354059832170606	0.0415274947881699	-0.00652430532500148
1704	-0.285713404417038	-0.0129869729280472	19.7989692687988	-0.00522560812532902	0.00321592413820326	0.0343846566975117	-0.00814767740666866
1705	-2.88310790061951	0.636361658573151	19.6690998077393	0.00613799272105098	0.00646266713738441	-0.0149658378213644	0.00516396993771195
1706	1.01298391819	-0.0129869729280472	19.7989692687988	-0.00749832857400179	0.00386527273803949	-0.0539267547428608	0.000618529506027699
1707	1.01298391819	-0.662335574626923	20.1236438751221	0.0126314787194133	0.00451462110504508	-0.0454852245748043	0.000618529506027699
1708	0.363635241985321	-0.987009942531586	19.8639049530029	0.0200989879667759	0.0165275707840919	-0.0552254542708397	-0.00360223650932312
1709	-0.285713404417038	0.636361658573151	20.3184490203857	0.0152288740500808	0.0197743140161037	-0.0240567177534103	-0.00392691092565656
1710	-0.935062050819397	0.636361658573151	20.1885776519775	0.000293855206109583	0.00970941036939621	0.0269171483814716	0.00386527273803949
1711	-0.285713404417038	-0.337661296129227	19.7989692687988	0.00678734155371785	-0.00490093370899558	0.0915273353457451	0.00256657530553639
1712	1.66233253479004	-1.96103286743164	20.3184490203857	0.00743668992072344	-0.0120437685400248	0.0980208218097687	0.0022419011220336
1713	1.01298391819	-0.337661296129227	20.2535133361816	-0.00197886489331722	-0.00392691092565656	0.0759429708123207	0.00289124972186983
1714	-1.58441066741943	-0.337661296129227	20.2535133361816	0.00938473641872406	-0.0175632312893867	0.0463976077735424	-0.00717365415766835
1715	-3.53245663642883	0.636361658573151	20.1236438751221	0.00808603875339031	-0.0159398596733809	0.0145795252174139	0.00873538758605719
1716	-1.58441066741943	0.636361658573151	20.058708190918	-0.0110697457566857	-0.0152905117720366	0.0022419011220336	0.00321592413820326
1717	-0.285713404417038	0.311687350273132	19.4093608856201	-0.00684897974133492	-0.0139918150380254	0.0220470335334539	0.00581331877037883
1718	1.01298391819	-0.337661296129227	19.6690998077393	-0.0026282137259841	0.00386527273803949	0.00321592413820326	-0.00360223650932312
1719	1.01298391819	-0.987009942531586	19.9288387298584	-0.00652430532500148	0.00678734155371785	0.00516396993771195	0.000293855206109583
1720	-0.285713404417038	-0.337661296129227	19.9937744140625	0.00256657530553639	-0.00197886489331722	0.0100340843200684	-0.00100484199356288
1721	1.01298391819	-0.662335574626923	20.1236438751221	-0.00230353930965066	-0.0120437685400248	0.011982130818069	-3.08191010844894e-05
1722	-0.935062050819397	-1.3116842508316	20.4483184814453	-0.00619963090866804	-0.00555028254166245	0.0145795252174139	0.00321592413820326
1723	0.363635241985321	-0.337661296129227	19.8639049530029	0.0022419011220336	-0.000355493422830477	0.000943203864153475	-0.00165419070981443
1724	0.363635241985321	-0.987009942531586	20.058708190918	0.000293855206109583	0.00126787810586393	0.00386527273803949	-0.00360223650932312
1725	-0.935062050819397	-0.662335574626923	19.6690998077393	-0.00522560812532902	-0.00100484199356288	0.00321592413820326	-0.00132951640989631
1726	-0.935062050819397	-0.0129869729280472	19.9288387298584	0.00191722682211548	-0.00197886489331722	0.000943203864153475	0.00938473641872406
1727	1.66233253479004	-0.662335574626923	20.058708190918	-0.0026282137259841	0.00289124972186983	-0.0120437685400248	-3.08191010844894e-05
1728	-0.935062050819397	-0.337661296129227	20.1236438751221	-0.00197886489331722	0.00743668992072344	-0.0169138833880424	-0.00717365415766835
1729	-1.58441066741943	-0.0129869729280472	19.5392303466797	-0.00879702530801296	0.00354059832170606	-0.0282774847000837	-0.00619963090866804
1730	-0.285713404417038	0.311687350273132	19.7340335845947	0.00483929552137852	-0.000355493422830477	-0.0221086721867323	0.00678734155371785
1731	-0.935062050819397	-0.337661296129227	19.8639049530029	0.00613799272105098	-0.00652430532500148	-0.0282774847000837	-0.0026282137259841
1732	0.363635241985321	-1.96103286743164	20.058708190918	-0.017887907102704	-0.0110697457566857	-0.0389917381107807	0.00841071270406246
1733	1.66233253479004	-0.662335574626923	20.1236438751221	-0.00782300252467394	0.00256657530553639	-0.0389917381107807	-0.0100957229733467
1734	-2.23375940322876	-0.0129869729280472	20.1885776519775	0.0249691028147936	0.00321592413820326	-0.0503553375601768	-0.00490093370899558
1735	-2.23375940322876	0.311687350273132	20.058708190918	0.0142548503354192	0.00678734155371785	-0.072757862508297	0.00321592413820326
1736	-1.58441066741943	0.961035966873169	19.9288387298584	-0.00522560812532902	0.00451462110504508	-0.0467839203774929	0.00256657530553639
1737	-0.285713404417038	0.636361658573151	19.7340335845947	0.013930176384747	0.00451462110504508	-0.0263294391334057	0.00289124972186983
1738	1.01298391819	-0.662335574626923	19.8639049530029	0.00321592413820326	0.00451462110504508	0.00548864435404539	-0.00295288790948689
1739	1.01298391819	-0.987009942531586	19.9937744140625	0.0113327819854021	0.00743668992072344	0.00776136433705688	-0.0113944197073579
1740	0.363635241985321	-0.0129869729280472	20.2535133361816	0.00678734155371785	0.00191722682211548	0.0350340083241463	-0.00132951640989631
1741	0.363635241985321	-0.662335574626923	19.9937744140625	0.00191722682211548	-0.00425158534198999	0.0571118593215942	0.00159255252219737
1742	-0.935062050819397	-0.662335574626923	19.8639049530029	-0.00879702530801296	0.000943203864153475	0.0317872650921345	0.00321592413820326
1743	0.363635241985321	-1.3116842508316	19.9937744140625	0.0171769186854362	0.00516396993771195	0.0441248863935471	-0.0126931173726916
1744	0.363635241985321	-0.662335574626923	19.9937744140625	-0.00555028254166245	0.00646266713738441	0.0317872650921345	-0.0100957229733467
1745	-0.285713404417038	-0.662335574626923	20.058708190918	0.0106834331527352	0.011982130818069	0.041852168738842	0.00321592413820326
1746	-0.935062050819397	-0.337661296129227	20.3184490203857	-0.00522560812532902	0.0106834331527352	0.00970941036939621	-0.00230353930965066
1747	0.363635241985321	-0.662335574626923	20.5781879425049	0.00841071270406246	0.00776136433705688	-0.000680167751852423	0.00548864435404539
1748	-0.285713404417038	0.311687350273132	19.9288387298584	0.00483929552137852	0.00711201597005129	-0.00457625929266214	-0.0026282137259841
1749	1.01298391819	0.636361658573151	19.8639049530029	-0.00490093370899558	0.00354059832170606	-0.0152905117720366	-0.00392691092565656
1750	0.363635241985321	0.636361658573151	19.6690998077393	0.0152288740500808	-0.000355493422830477	-0.0279528107494116	0.00646266713738441
1751	-1.58441066741943	0.636361658573151	20.1885776519775	0.013930176384747	-0.0169138833880424	-0.0389917381107807	0.00289124972186983
1752	-0.935062050819397	-1.63635849952698	20.6431217193604	0.00289124972186983	-0.0139918150380254	-0.0253554154187441	-0.00197886489331722
1753	2.96102976799011	-1.63635849952698	20.3833827972412	0.000943203864153475	-0.00847235135734081	-0.0139918150380254	0.00256657530553639
1754	-0.285713404417038	0.636361658573151	20.058708190918	0.00451462110504508	-0.00132951640989631	-0.0110697457566857	-0.00392691092565656
1755	-2.88310790061951	-0.0129869729280472	19.7340335845947	-0.00814767740666866	0.00289124972186983	-0.00555028254166245	0.00483929552137852
1756	-2.88310790061951	0.636361658573151	19.9288387298584	0.00354059832170606	-0.00587495695799589	-0.000355493422830477	-0.000680167751852423
1757	-0.935062050819397	0.311687350273132	19.8639049530029	-0.000680167751852423	-0.00132951640989631	-0.0113944197073579	0.00451462110504508
1758	2.96102976799011	-0.662335574626923	20.1885776519775	0.00256657530553639	-0.00717365415766835	-0.00977104809135199	-0.00457625929266214
1759	0.363635241985321	-0.337661296129227	20.5132522583008	0.00743668992072344	0.00613799272105098	-0.00977104809135199	-0.00522560812532902
1760	-1.58441066741943	-0.0129869729280472	19.7989692687988	0.0220470335334539	0.00711201597005129	0.0022419011220336	-0.0026282137259841
1761	0.363635241985321	-0.662335574626923	19.8639049530029	0.00776136433705688	-0.00425158534198999	-0.00132951640989631	-0.000680167751852423
1762	-1.58441066741943	-0.662335574626923	19.7340335845947	0.00321592413820326	-0.00847235135734081	-0.0130177913233638	-0.00230353930965066
1763	1.01298391819	-1.3116842508316	20.1236438751221	0.00548864435404539	-0.00457625929266214	-0.00749832857400179	-0.00360223650932312
1764	0.363635241985321	-0.0129869729280472	20.2535133361816	0.00808603875339031	0.00548864435404539	-0.0237320438027382	-0.0117190945893526
1765	-0.935062050819397	-0.987009942531586	20.5132522583008	-0.00132951640989631	0.000293855206109583	-0.0273034609854221	-0.00132951640989631
1766	-1.58441066741943	-1.3116842508316	20.2535133361816	-0.00879702530801296	0.00126787810586393	-0.00847235135734081	0.00191722682211548
1767	-0.285713404417038	-0.662335574626923	20.2535133361816	0.000943203864153475	0.00743668992072344	-0.00717365415766835	0.00483929552137852
1768	0.363635241985321	0.311687350273132	20.058708190918	-0.0143164889886975	0.00581331877037883	0.00159255252219737	0.0022419011220336
1769	1.01298391819	-0.337661296129227	20.1236438751221	0.00743668992072344	0.00938473641872406	0.0145795252174139	-0.00587495695799589
1770	-0.285713404417038	-0.0129869729280472	20.1885776519775	0.000943203864153475	0.00711201597005129	0.0353586822748184	0.0022419011220336
1771	0.363635241985321	0.311687350273132	20.3833827972412	-0.000680167751852423	-0.00490093370899558	0.0334106348454952	-3.08191010844894e-05
1772	0.363635241985321	-0.987009942531586	20.3833827972412	-0.00132951640989631	-0.0139918150380254	0.0259431265294552	0.0106834331527352
1773	1.66233253479004	-1.63635849952698	20.1885776519775	0.0136055024340749	0.000618529506027699	0.0188002903014421	-0.00555028254166245
1774	-0.285713404417038	0.311687350273132	19.9937744140625	-0.0026282137259841	0.00483929552137852	-0.00847235135734081	-0.00392691092565656
1775	-2.23375940322876	0.636361658573151	20.1236438751221	0.00873538758605719	0.00191722682211548	-0.0130177913233638	0.00581331877037883
1776	-3.53245663642883	0.311687350273132	20.1236438751221	-0.00619963090866804	0.000293855206109583	-0.00295288790948689	0.00678734155371785
1777	-1.58441066741943	0.636361658573151	20.3833827972412	-0.00327756232582033	0.00678734155371785	-0.0217839982360601	0.00451462110504508
1778	1.66233253479004	-0.662335574626923	20.1885776519775	-0.00587495695799589	0.00646266713738441	-0.0549007803201675	0.00126787810586393
1779	0.363635241985321	-0.662335574626923	19.7989692687988	-0.00165419070981443	0.00841071270406246	-0.0399657599627972	-0.00977104809135199
1780	-0.935062050819397	0.311687350273132	19.9937744140625	-0.000680167751852423	0.0106834331527352	-0.0243813935667276	-0.00327756232582033
1781	2.31168103218079	-0.987009942531586	20.3184490203857	-0.00977104809135199	0.00354059832170606	-0.0107450718060136	0.000618529506027699
1782	-0.935062050819397	-0.337661296129227	20.058708190918	-0.0159398596733809	-0.000355493422830477	0.00711201597005129	-0.00457625929266214
1783	-0.935062050819397	-1.96103286743164	20.7080574035645	0.00776136433705688	-0.00392691092565656	0.0103587592020631	-0.00814767740666866
1784	0.363635241985321	-0.662335574626923	20.2535133361816	-0.00327756232582033	0.00646266713738441	-0.0188619289547205	-0.00295288790948689
1785	-0.285713404417038	-0.337661296129227	19.9937744140625	-0.0182125810533762	-0.0026282137259841	-0.0464592464268208	0.00451462110504508
1786	-1.58441066741943	-0.662335574626923	19.9937744140625	-0.0100957229733467	-0.00295288790948689	-0.0318489037454128	0.000618529506027699
1787	-1.58441066741943	0.311687350273132	19.7989692687988	-0.00619963090866804	-0.00132951640989631	-0.00847235135734081	0.00354059832170606
1788	-0.935062050819397	0.636361658573151	19.9937744140625	0.0100340843200684	0.00386527273803949	-0.00619963090866804	0.000943203864153475
1789	1.66233253479004	-0.662335574626923	20.058708190918	0.00354059832170606	0.00126787810586393	0.0155535480007529	-3.08191010844894e-05
1790	-0.935062050819397	0.961035966873169	20.1885776519775	0.00906006153672934	-0.000355493422830477	0.020423661917448	0.00483929552137852
1791	-0.285713404417038	0.311687350273132	19.7989692687988	-0.0107450718060136	-0.00879702530801296	-0.00100484199356288	0.00646266713738441
1792	-0.935062050819397	-0.987009942531586	19.9288387298584	-0.00360223650932312	-0.00555028254166245	-0.00847235135734081	0.00483929552137852
1793	0.363635241985321	-1.96103286743164	20.1236438751221	0.0200989879667759	-0.00392691092565656	0.0191249661147594	0.00808603875339031
1794	-0.285713404417038	-0.0129869729280472	20.1236438751221	0.000293855206109583	0.00418994715437293	0.0210730116814375	-0.00684897974133492
1795	-1.58441066741943	0.636361658573151	20.3184490203857	-0.00457625929266214	0.000943203864153475	0.0613326244056225	0.0022419011220336
1796	-2.23375940322876	-0.0129869729280472	20.4483184814453	-0.00684897974133492	-0.00327756232582033	0.0252937767654657	0.00386527273803949
1797	-1.58441066741943	0.311687350273132	19.7340335845947	-0.0169138833880424	-0.00425158534198999	-0.0188619289547205	0.00938473641872406
1798	-0.285713404417038	0.961035966873169	19.6690998077393	-0.00425158534198999	0.00516396993771195	-0.0185372550040483	0.00386527273803949
1799	1.66233253479004	-0.662335574626923	19.9937744140625	0.00678734155371785	0.0116574559360743	-0.0513293594121933	-0.00360223650932312
1800	-0.935062050819397	0.636361658573151	19.7340335845947	-3.08191010844894e-05	0.00613799272105098	-0.0584721975028515	0.0022419011220336
1801	1.01298391819	-1.3116842508316	20.2535133361816	0.0168522447347641	0.00646266713738441	-0.039641086012125	0.00191722682211548
1802	0.363635241985321	0.311687350273132	20.3184490203857	-0.0260047651827335	0.00159255252219737	0.00289124972186983	0.00321592413820326
1803	-1.58441066741943	-0.662335574626923	19.6690998077393	0.012956153601408	0.000943203864153475	-0.000355493422830477	-0.0110697457566857
1804	-0.935062050819397	-1.3116842508316	20.1236438751221	0.00191722682211548	0.00451462110504508	0.00289124972186983	-0.00132951640989631
1805	-0.285713404417038	-0.662335574626923	20.1885776519775	-0.00230353930965066	-0.00327756232582033	0.00451462110504508	-0.000680167751852423
1806	-3.53245663642883	0.311687350273132	20.1236438751221	-0.0191866029053926	-0.00230353930965066	0.01100810803473	0.00451462110504508
1807	-0.935062050819397	-0.0129869729280472	20.1885776519775	-0.0104203969240189	-0.0107450718060136	0.00678734155371785	0.0022419011220336
1808	1.01298391819	-0.0129869729280472	20.1885776519775	0.0168522447347641	0.0022419011220336	0.0213976856321096	-0.00717365415766835
1809	0.363635241985321	-0.662335574626923	20.2535133361816	0.00873538758605719	-0.00555028254166245	0.0330859608948231	-0.00132951640989631
1810	0.363635241985321	0.636361658573151	19.7340335845947	0.00906006153672934	0.00256657530553639	0.0207483377307653	-0.00392691092565656
1811	-0.935062050819397	0.311687350273132	19.9288387298584	-0.00132951640989631	-0.0026282137259841	0.0525664202868938	0.00516396993771195
1812	1.01298391819	-0.337661296129227	20.4483184814453	0.00841071270406246	-0.00782300252467394	0.0386054255068302	0.01100810803473
1813	1.66233253479004	-1.3116842508316	20.1885776519775	0.00483929552137852	-0.00457625929266214	0.020423661917448	-3.08191010844894e-05
1814	-0.935062050819397	-0.987009942531586	20.2535133361816	0.0162028968334198	-0.00814767740666866	0.00289124972186983	0.00321592413820326
1815	-1.58441066741943	0.311687350273132	19.7989692687988	-0.00392691092565656	0.00354059832170606	-0.0136671401560307	0.00646266713738441
1816	-1.58441066741943	0.636361658573151	19.7340335845947	0.00159255252219737	-0.00197886489331722	0.00516396993771195	0.00581331877037883
1817	-2.88310790061951	-0.0129869729280472	19.7989692687988	-0.00814767740666866	-0.00782300252467394	-0.0110697457566857	0.00418994715437293
1818	-0.285713404417038	0.961035966873169	19.7989692687988	0.000293855206109583	0.00808603875339031	0.00256657530553639	-0.0110697457566857
1819	0.363635241985321	-0.987009942531586	20.3184490203857	0.00581331877037883	0.0103587592020631	0.00581331877037883	-0.00100484199356288
1820	0.363635241985321	-0.337661296129227	19.8639049530029	-0.0139918150380254	0.013930176384747	0.0230210572481155	-3.08191010844894e-05
1821	1.01298391819	-0.662335574626923	19.8639049530029	-0.0159398596733809	-0.00392691092565656	0.0317872650921345	0.00354059832170606
1822	-0.285713404417038	0.636361658573151	19.7989692687988	-0.00295288790948689	-0.00490093370899558	0.0022419011220336	0.00126787810586393
1823	-0.285713404417038	-0.337661296129227	20.2535133361816	0.000618529506027699	0.00808603875339031	0.00711201597005129	-0.00749832857400179
1824	1.66233253479004	-2.2857072353363	20.3184490203857	-3.08191010844894e-05	0.00126787810586393	0.000293855206109583	-0.00295288790948689
1825	2.31168103218079	-0.662335574626923	20.5132522583008	0.00808603875339031	-0.00165419070981443	-0.00327756232582033	0.00289124972186983
1826	-0.935062050819397	-0.0129869729280472	20.7080574035645	-0.00522560812532902	0.0126314787194133	0.000293855206109583	0.00646266713738441
1827	-2.88310790061951	0.311687350273132	19.8639049530029	-0.0208099745213985	0.00548864435404539	-0.000355493422830477	-0.00197886489331722
1828	-1.58441066741943	0.311687350273132	19.9937744140625	0.00418994715437293	0.00841071270406246	-0.00490093370899558	0.000943203864153475
1829	0.363635241985321	-0.662335574626923	19.8639049530029	0.00808603875339031	0.013930176384747	-0.017887907102704	-0.00490093370899558
1830	0.363635241985321	-0.0129869729280472	19.6041641235352	0.00678734155371785	0.012956153601408	-0.0526280589401722	0.0022419011220336
1831	-0.285713404417038	0.636361658573151	19.9937744140625	0.00516396993771195	0.00581331877037883	-0.0448358729481697	0.000293855206109583
1832	-0.285713404417038	-0.337661296129227	20.7080574035645	0.000943203864153475	0.000943203864153475	-0.0243813935667276	-0.00360223650932312
1833	1.66233253479004	-0.662335574626923	20.3184490203857	-0.00100484199356288	0.00386527273803949	-0.0230826959013939	-0.00295288790948689
1834	-0.935062050819397	-0.987009942531586	19.9288387298584	0.00613799272105098	-0.00619963090866804	-0.0308748781681061	0.000293855206109583
1835	-0.285713404417038	-0.662335574626923	19.8639049530029	-0.00360223650932312	0.00126787810586393	0.00256657530553639	0.0022419011220336
1836	-0.935062050819397	0.636361658573151	19.8639049530029	0.012956153601408	-0.00327756232582033	0.0522417463362217	0.00613799272105098
1837	-3.53245663642883	0.311687350273132	19.9288387298584	-0.0104203969240189	-0.00392691092565656	0.0239950809627771	-0.00165419070981443
1838	-0.935062050819397	-0.337661296129227	20.3833827972412	0.000943203864153475	-0.00425158534198999	0.01100810803473	0.0022419011220336
1839	0.363635241985321	-0.337661296129227	20.4483184814453	-3.08191010844894e-05	0.00906006153672934	-0.0136671401560307	-0.00619963090866804
1840	-1.58441066741943	-0.0129869729280472	19.7989692687988	-0.00230353930965066	0.0113327819854021	-0.0539267547428608	0.00386527273803949
1841	1.01298391819	-0.987009942531586	19.6690998077393	-0.0117190945893526	0.00743668992072344	-0.0487319678068161	-0.00295288790948689
1842	-1.58441066741943	0.311687350273132	19.7340335845947	0.00418994715437293	0.00256657530553639	-0.0461345724761486	-0.00587495695799589
1843	1.01298391819	-0.0129869729280472	20.058708190918	-0.0123684434220195	0.00516396993771195	-0.023407369852066	-0.00522560812532902
1844	1.01298391819	-1.3116842508316	20.2535133361816	0.0142548503354192	0.00126787810586393	0.00873538758605719	-0.0110697457566857
1845	-0.285713404417038	-1.96103286743164	20.3833827972412	-0.00619963090866804	0.000293855206109583	0.0486703291535378	-0.00197886489331722
1846	-0.935062050819397	-0.662335574626923	20.058708190918	-0.0195112787187099	-0.00132951640989631	0.0675014406442642	0.00321592413820326
1847	-1.58441066741943	0.636361658573151	20.1236438751221	0.000943203864153475	-0.00879702530801296	0.0499690249562263	-0.00197886489331722
1848	-0.935062050819397	-0.0129869729280472	20.1236438751221	0.0175015944987535	-0.0279528107494116	0.0399041213095188	0.00321592413820326
1849	1.01298391819	-0.337661296129227	20.3833827972412	0.000618529506027699	0.00548864435404539	0.00873538758605719	-0.00879702530801296
1850	-0.935062050819397	0.311687350273132	20.1236438751221	-0.0113944197073579	-0.00814767740666866	-0.00749832857400179	0.00386527273803949
1851	1.01298391819	0.311687350273132	19.7989692687988	-0.0152905117720366	-0.00717365415766835	-0.00132951640989631	0.00451462110504508
1852	0.363635241985321	0.636361658573151	19.6690998077393	0.00776136433705688	-0.00295288790948689	-0.000680167751852423	0.00256657530553639
1853	0.363635241985321	-0.987009942531586	20.2535133361816	-0.00522560812532902	-0.00230353930965066	-0.00912170019000769	0.00613799272105098
1854	-0.285713404417038	-0.0129869729280472	20.1236438751221	0.0175015944987535	0.00354059832170606	-0.00327756232582033	-0.0026282137259841
1855	-0.935062050819397	-0.662335574626923	20.1236438751221	-0.00360223650932312	-0.00749832857400179	-0.0100957229733467	-0.000355493422830477
1856	-0.285713404417038	-0.337661296129227	20.2535133361816	-0.00457625929266214	-0.0100957229733467	0.00126787810586393	0.0022419011220336
1857	-0.935062050819397	0.311687350273132	20.3184490203857	0.00289124972186983	-0.00100484199356288	0.00354059832170606	-0.00457625929266214
1858	-0.285713404417038	-0.987009942531586	20.2535133361816	-0.00295288790948689	0.00159255252219737	-0.00555028254166245	0.000293855206109583
1859	-2.23375940322876	-0.987009942531586	20.4483184814453	0.00321592413820326	0.00451462110504508	-0.00522560812532902	-0.00457625929266214
1860	-0.285713404417038	0.311687350273132	19.9288387298584	0.00354059832170606	0.00354059832170606	-0.00684897974133492	0.00516396993771195
1861	1.66233253479004	-0.662335574626923	20.3833827972412	0.00483929552137852	0.00646266713738441	-0.0162645354866982	-0.00197886489331722
1862	-0.285713404417038	0.961035966873169	19.9288387298584	-0.0130177913233638	0.00354059832170606	-0.0149658378213644	-0.00165419070981443
1863	-0.935062050819397	0.636361658573151	20.1885776519775	0.00289124972186983	0.0155535480007529	-0.032173577696085	-0.000355493422830477
1864	0.363635241985321	-0.337661296129227	20.1236438751221	-0.000355493422830477	0.0126314787194133	-0.0253554154187441	-0.00360223650932312
1865	0.363635241985321	-1.63635849952698	20.1885776519775	0.00581331877037883	-0.00197886489331722	-0.017887907102704	-0.00197886489331722
1866	0.363635241985321	-1.3116842508316	20.3184490203857	0.00581331877037883	0.00191722682211548	-0.00230353930965066	-0.00555028254166245
1867	-0.935062050819397	0.636361658573151	19.8639049530029	0.00776136433705688	-0.00555028254166245	0.0178262684494257	0.00289124972186983
1868	-0.285713404417038	-0.337661296129227	19.8639049530029	-0.017887907102704	0.00711201597005129	0.01100810803473	0.00516396993771195
1869	-0.285713404417038	-0.337661296129227	20.5132522583008	0.00354059832170606	-0.000355493422830477	0.00548864435404539	0.00516396993771195
1870	-1.58441066741943	0.961035966873169	19.8639049530029	0.000293855206109583	-0.00295288790948689	0.00548864435404539	-0.0026282137259841
1871	1.01298391819	-0.337661296129227	19.7989692687988	-0.0201606266200542	-0.00295288790948689	0.00873538758605719	0.00613799272105098
1872	-0.285713404417038	0.311687350273132	19.5392303466797	-0.00295288790948689	0.000618529506027699	0.00321592413820326	-0.00717365415766835
1873	1.01298391819	-0.987009942531586	19.7989692687988	0.0123068047687411	0.00418994715437293	-0.0146411629393697	-0.00327756232582033
1874	0.363635241985321	0.311687350273132	19.7989692687988	0.00970941036939621	0.00938473641872406	-0.023407369852066	-0.00490093370899558
1875	-0.285713404417038	-0.0129869729280472	20.058708190918	0.0116574559360743	0.00386527273803949	-0.0126931173726916	0.00386527273803949
1876	-1.58441066741943	-0.987009942531586	19.9937744140625	-0.0026282137259841	-0.00782300252467394	-3.08191010844894e-05	0.00743668992072344
1877	-0.935062050819397	-0.0129869729280472	19.6690998077393	-0.00425158534198999	0.00159255252219737	0.00126787810586393	0.000618529506027699
1878	0.363635241985321	-0.337661296129227	19.9937744140625	-0.00944637414067984	0.0103587592020631	-0.0165892094373703	0.0022419011220336
1879	-0.285713404417038	-0.987009942531586	20.1885776519775	0.0100340843200684	0.00516396993771195	-0.0195112787187099	0.000943203864153475
1880	-2.23375940322876	0.636361658573151	19.7340335845947	-0.00165419070981443	0.00126787810586393	-0.00977104809135199	0.00386527273803949
1881	0.363635241985321	-0.662335574626923	20.6431217193604	-0.0172385573387146	0.00548864435404539	-0.00587495695799589	0.00743668992072344
1882	-0.285713404417038	0.636361658573151	19.7989692687988	0.00711201597005129	-0.00295288790948689	-0.0217839982360601	-0.00490093370899558
1883	-0.935062050819397	0.636361658573151	19.5392303466797	-0.00327756232582033	0.0155535480007529	-0.0376930385828018	-0.00619963090866804
1884	0.363635241985321	-0.0129869729280472	20.1236438751221	0.000293855206109583	0.00548864435404539	-0.0386670641601086	-0.00555028254166245
1885	-0.935062050819397	-0.0129869729280472	20.3833827972412	-0.00749832857400179	0.00516396993771195	-0.0337969474494457	-0.00230353930965066
1886	-0.935062050819397	-0.987009942531586	20.1885776519775	0.0152288740500808	-0.000680167751852423	-0.00522560812532902	0.00354059832170606
1887	-0.285713404417038	-0.0129869729280472	20.2535133361816	0.00483929552137852	-0.000355493422830477	-0.00457625929266214	-0.00132951640989631
1888	0.363635241985321	-0.337661296129227	20.5132522583008	0.00516396993771195	0.00418994715437293	0.0178262684494257	0.0022419011220336
1889	-2.88310790061951	-0.662335574626923	20.1885776519775	0.0022419011220336	-0.000680167751852423	0.0126314787194133	-0.00327756232582033
1890	-2.88310790061951	0.311687350273132	19.9937744140625	-0.00814767740666866	0.0022419011220336	0.0145795252174139	0.00354059832170606
1891	0.363635241985321	-0.337661296129227	20.058708190918	0.0022419011220336	-0.00555028254166245	0.013930176384747	0.00906006153672934
1892	1.01298391819	0.311687350273132	19.9288387298584	0.00906006153672934	-0.00587495695799589	0.0126314787194133	0.00483929552137852
1893	0.363635241985321	-0.0129869729280472	20.3833827972412	0.00808603875339031	-0.00132951640989631	0.0142548503354192	0.000618529506027699
1894	0.363635241985321	0.636361658573151	20.3833827972412	0.00159255252219737	0.00711201597005129	0.0022419011220336	-0.00132951640989631
1895	-0.935062050819397	0.311687350273132	19.7340335845947	-0.0117190945893526	-0.0026282137259841	0.000618529506027699	0.00126787810586393
1896	-0.935062050819397	-0.662335574626923	19.7340335845947	0.00711201597005129	-0.00782300252467394	0.0100340843200684	0.00191722682211548
1897	0.363635241985321	-0.337661296129227	19.7989692687988	0.00386527273803949	-0.00425158534198999	-0.00360223650932312	0.00483929552137852
1898	0.363635241985321	-0.662335574626923	20.3184490203857	0.000618529506027699	0.00646266713738441	-0.00295288790948689	-0.00555028254166245
1899	-0.935062050819397	-0.662335574626923	20.4483184814453	-0.0104203969240189	0.00841071270406246	-0.0026282137259841	-0.00522560812532902
1900	-1.58441066741943	0.311687350273132	20.058708190918	-0.00555028254166245	0.00126787810586393	-0.00522560812532902	0.00483929552137852
1901	1.01298391819	-0.662335574626923	19.9937744140625	0.00451462110504508	0.00451462110504508	-0.00619963090866804	-0.000355493422830477
1902	-0.285713404417038	0.311687350273132	19.6041641235352	-0.00555028254166245	-0.000355493422830477	-0.00619963090866804	0.0022419011220336
1903	-0.285713404417038	0.961035966873169	19.7340335845947	0.0022419011220336	0.013930176384747	-0.0143164889886975	-0.00295288790948689
1904	-0.935062050819397	0.636361658573151	20.1885776519775	-0.00977104809135199	0.011982130818069	-0.0195112787187099	-0.00587495695799589
1905	-0.285713404417038	-0.0129869729280472	20.4483184814453	0.0022419011220336	0.0116574559360743	-0.0299008563160896	0.000943203864153475
1906	-0.285713404417038	-0.337661296129227	20.4483184814453	-0.00392691092565656	-0.00392691092565656	-0.0113944197073579	-0.00165419070981443
1907	-0.285713404417038	-0.0129869729280472	20.1236438751221	-0.00944637414067984	0.00581331877037883	0.00191722682211548	0.000618529506027699
1908	1.01298391819	-0.662335574626923	20.1885776519775	0.0158782228827477	-0.00132951640989631	0.000943203864153475	0.000943203864153475
1909	-1.58441066741943	-0.662335574626923	19.9937744140625	0.00873538758605719	0.00906006153672934	0.00321592413820326	0.00256657530553639
1910	-2.23375940322876	0.311687350273132	19.7989692687988	0.000293855206109583	0.00159255252219737	-0.00132951640989631	0.00743668992072344
1911	-0.285713404417038	-0.662335574626923	19.9288387298584	0.00613799272105098	-0.00587495695799589	0.00126787810586393	0.00418994715437293
1912	-0.285713404417038	0.311687350273132	20.3184490203857	-0.00132951640989631	-0.0279528107494116	-0.0221086721867323	0.000943203864153475
1913	1.01298391819	-0.662335574626923	19.7989692687988	0.0106834331527352	-0.00847235135734081	-0.0324982516467571	-0.00295288790948689
1914	0.363635241985321	-0.337661296129227	19.5392303466797	-0.00879702530801296	0.00483929552137852	-0.0536020807921886	-0.00425158534198999
1915	-0.285713404417038	-0.0129869729280472	19.7989692687988	-0.0152905117720366	0.00451462110504508	-0.055874802172184	0.00743668992072344
1916	-0.285713404417038	-0.0129869729280472	19.7989692687988	0.00906006153672934	0.00516396993771195	-0.0802253782749176	0.00256657530553639
1917	-0.935062050819397	-0.987009942531586	20.3184490203857	0.00678734155371785	-0.00392691092565656	-0.127627819776535	0.00483929552137852
1918	1.01298391819	-0.662335574626923	20.5132522583008	-0.00100484199356288	0.0155535480007529	-0.115614876151085	0.000293855206109583
1919	-0.285713404417038	-0.337661296129227	20.3184490203857	-0.000355493422830477	0.0197743140161037	-0.0545761026442051	-0.00555028254166245
1920	-2.88310790061951	0.636361658573151	19.7340335845947	-0.00717365415766835	0.0116574559360743	-0.00100484199356288	0.00418994715437293
1921	-0.285713404417038	-0.662335574626923	19.9288387298584	-0.0204853005707264	0.0022419011220336	0.0567871853709221	0.00418994715437293
1922	-0.285713404417038	0.311687350273132	20.1236438751221	0.00483929552137852	-0.00619963090866804	0.101592242717743	-0.00295288790948689
1923	-0.935062050819397	0.311687350273132	19.9937744140625	0.00289124972186983	-0.00197886489331722	0.106462351977825	0.000618529506027699
1924	-1.58441066741943	0.961035966873169	19.9937744140625	0.000943203864153475	-0.0159398596733809	0.126267492771149	0.0022419011220336
1925	-0.935062050819397	0.311687350273132	20.4483184814453	0.0207483377307653	-0.00944637414067984	0.0970467999577522	-0.00652430532500148
1926	0.363635241985321	-0.0129869729280472	19.9288387298584	-0.00490093370899558	-3.08191010844894e-05	0.0658780634403229	-0.00490093370899558
1927	0.363635241985321	-0.987009942531586	19.8639049530029	-0.0100957229733467	-0.0110697457566857	0.0610079504549503	-0.00100484199356288
1928	1.01298391819	-1.63635849952698	20.058708190918	0.00191722682211548	0.00516396993771195	0.0330859608948231	0.000293855206109583
1929	0.363635241985321	-0.0129869729280472	20.058708190918	0.0136055024340749	0.00451462110504508	0.0392547734081745	-0.00717365415766835
1930	-2.88310790061951	0.636361658573151	20.2535133361816	0.00581331877037883	0.00776136433705688	0.0324366129934788	-0.00132951640989631
1931	-0.935062050819397	-0.337661296129227	20.3833827972412	-0.0156151866540313	0.00938473641872406	0.0515923984348774	0.00613799272105098
1932	-0.935062050819397	0.636361658573151	20.1885776519775	0.00451462110504508	0.00386527273803949	0.0188002903014421	0.000943203864153475
1933	1.66233253479004	-0.662335574626923	19.8639049530029	0.00743668992072344	0.00516396993771195	-0.0136671401560307	-0.00360223650932312
1934	0.363635241985321	0.636361658573151	19.8639049530029	0.00256657530553639	0.00646266713738441	-0.0250307414680719	-0.00295288790948689
1935	-1.58441066741943	0.311687350273132	19.6690998077393	-0.0117190945893526	-0.00392691092565656	-0.0230826959013939	0.0022419011220336
1936	-0.285713404417038	-0.0129869729280472	19.9288387298584	-0.00457625929266214	-0.00684897974133492	-0.0191866029053926	0.00516396993771195
1937	-0.285713404417038	-0.0129869729280472	20.1885776519775	0.00678734155371785	-0.00847235135734081	0.00321592413820326	-0.00295288790948689
1938	1.66233253479004	-1.3116842508316	19.8639049530029	0.00581331877037883	-0.00522560812532902	0.0123068047687411	0.00159255252219737
1939	0.363635241985321	-0.662335574626923	19.9937744140625	0.011982130818069	-0.00100484199356288	0.0239950809627771	-0.00749832857400179
1940	-1.58441066741943	0.636361658573151	19.6690998077393	0.00418994715437293	-3.08191010844894e-05	0.0123068047687411	-0.00100484199356288
1941	-0.935062050819397	-0.662335574626923	20.1236438751221	-0.00360223650932312	-0.0026282137259841	0.0149041991680861	0.00548864435404539
1942	-1.58441066741943	0.636361658573151	19.9937744140625	-0.0139918150380254	0.00451462110504508	0.0126314787194133	0.000293855206109583
1943	-0.935062050819397	0.636361658573151	20.058708190918	-0.00197886489331722	-0.00360223650932312	-0.0217839982360601	-0.00555028254166245
1944	0.363635241985321	0.636361658573151	19.7340335845947	-0.00749832857400179	-0.000680167751852423	-0.0510046854615211	0.00451462110504508
1945	-0.935062050819397	0.636361658573151	19.6041641235352	-0.00977104809135199	-0.000680167751852423	-0.0441865250468254	-0.000355493422830477
1946	0.363635241985321	0.311687350273132	19.9937744140625	-0.00652430532500148	0.00483929552137852	-0.0373683646321297	0.00386527273803949
1947	-0.285713404417038	0.311687350273132	19.9288387298584	0.00711201597005129	0.00289124972186983	-0.0337969474494457	-0.00457625929266214
1948	1.66233253479004	-1.96103286743164	20.058708190918	0.00678734155371785	-0.00912170019000769	-0.0341216214001179	-0.00165419070981443
1949	-0.285713404417038	-1.3116842508316	20.3184490203857	0.0152288740500808	-0.00132951640989631	-0.0120437685400248	0.00321592413820326
1950	-1.58441066741943	0.636361658573151	19.8639049530029	-0.00684897974133492	0.00159255252219737	0.00906006153672934	0.00678734155371785
1951	0.363635241985321	-0.662335574626923	19.7989692687988	-0.0100957229733467	-0.00490093370899558	0.00191722682211548	0.00938473641872406
1952	-2.23375940322876	0.311687350273132	19.9288387298584	-0.0299008563160896	-0.0026282137259841	0.00386527273803949	0.00191722682211548
1953	0.363635241985321	-0.987009942531586	20.2535133361816	-0.00165419070981443	0.00548864435404539	0.00321592413820326	0.000943203864153475
1954	0.363635241985321	0.311687350273132	19.7989692687988	0.00516396993771195	0.000618529506027699	-0.0100957229733467	-0.00100484199356288
1955	-0.935062050819397	0.636361658573151	20.058708190918	0.0113327819854021	0.00483929552137852	-0.0152905117720366	-0.00360223650932312
1956	0.363635241985321	-0.0129869729280472	19.9288387298584	0.00126787810586393	0.000618529506027699	-0.0100957229733467	0.00841071270406246
1957	-0.935062050819397	-0.0129869729280472	19.8639049530029	-0.00555028254166245	0.00354059832170606	-0.000355493422830477	0.00256657530553639
1958	1.01298391819	-0.987009942531586	19.7340335845947	0.000943203864153475	-0.00327756232582033	-0.00327756232582033	-0.00587495695799589
1959	2.31168103218079	-1.96103286743164	20.1236438751221	0.00808603875339031	0.000293855206109583	-0.00132951640989631	-0.00717365415766835
1960	-0.935062050819397	0.311687350273132	19.8639049530029	0.00581331877037883	0.000943203864153475	-0.00100484199356288	-0.000680167751852423
1961	-0.285713404417038	-0.987009942531586	20.5781879425049	-0.017887907102704	-0.00392691092565656	-0.0104203969240189	-0.00100484199356288
1962	-2.88310790061951	0.636361658573151	20.4483184814453	-0.00295288790948689	0.00970941036939621	-0.0402904339134693	0.00613799272105098
1963	-1.58441066741943	0.636361658573151	19.8639049530029	0.0022419011220336	0.0136055024340749	-0.0549007803201675	-0.00652430532500148
1964	-0.285713404417038	0.961035966873169	20.1236438751221	-0.0026282137259841	0.0126314787194133	-0.0708098188042641	0.00483929552137852
1965	-0.285713404417038	0.961035966873169	20.058708190918	0.0181509424000978	0.0149041991680861	-0.0678877532482147	-0.00197886489331722
1966	-0.935062050819397	0.636361658573151	19.7989692687988	-0.00425158534198999	0.00743668992072344	-0.0419138073921204	0.00354059832170606
1967	1.66233253479004	0.311687350273132	20.4483184814453	0.00289124972186983	0.0136055024340749	0.0100340843200684	0.00516396993771195
1968	1.01298391819	-0.987009942531586	20.3184490203857	0.00451462110504508	0.00711201597005129	0.0282158460468054	0.00516396993771195
1969	0.363635241985321	-1.96103286743164	20.058708190918	0.0123068047687411	-0.00782300252467394	0.0317872650921345	-0.00555028254166245
1970	-0.935062050819397	0.636361658573151	19.7340335845947	-0.00457625929266214	-0.00360223650932312	0.0574365332722664	-0.00100484199356288
1971	0.363635241985321	-0.337661296129227	19.7989692687988	0.013930176384747	-0.00392691092565656	0.0308132413774729	0.0100340843200684
1972	-2.23375940322876	0.311687350273132	19.9937744140625	0.00126787810586393	-0.00295288790948689	-0.0247060675173998	0.00646266713738441
1973	-1.58441066741943	-0.0129869729280472	20.1885776519775	0.00808603875339031	0.00321592413820326	-0.0188619289547205	-0.00165419070981443
1974	1.01298391819	-0.0129869729280472	20.1885776519775	0.0217223595827818	0.00743668992072344	-0.00100484199356288	-3.08191010844894e-05
1975	-0.285713404417038	0.311687350273132	19.6041641235352	0.00808603875339031	0.00386527273803949	0.0158782228827477	-0.00555028254166245
1976	-0.935062050819397	0.636361658573151	19.7340335845947	-0.00782300252467394	0.000618529506027699	0.0223717093467712	0.00808603875339031
1977	1.01298391819	0.311687350273132	20.1236438751221	0.00126787810586393	-0.00360223650932312	0.0412028171122074	0.00289124972186983
1978	0.363635241985321	-0.337661296129227	20.1885776519775	-0.00165419070981443	-0.0185372550040483	0.0269171483814716	-0.00555028254166245
1979	1.66233253479004	-1.63635849952698	20.5132522583008	0.00743668992072344	-0.0217839982360601	-0.00490093370899558	-0.00749832857400179
1980	1.01298391819	-0.337661296129227	20.3833827972412	0.0126314787194133	-0.00912170019000769	0.00581331877037883	-0.00100484199356288
1981	1.01298391819	-0.337661296129227	20.3833827972412	-0.0165892094373703	-0.00295288790948689	0.00256657530553639	0.0113327819854021
1982	-1.58441066741943	0.311687350273132	19.7989692687988	0.00256657530553639	-0.00100484199356288	0.0100340843200684	-0.00197886489331722
1983	-2.88310790061951	0.311687350273132	19.9937744140625	0.0220470335334539	-3.08191010844894e-05	-0.00522560812532902	-0.00652430532500148
1984	-0.935062050819397	0.636361658573151	20.1885776519775	-0.0120437685400248	0.00191722682211548	-0.00230353930965066	-0.00100484199356288
1985	0.363635241985321	0.311687350273132	20.2535133361816	-3.08191010844894e-05	-0.00197886489331722	-0.00814767740666866	0.000943203864153475
1986	-1.58441066741943	0.636361658573151	19.9937744140625	-0.00749832857400179	-3.08191010844894e-05	-0.00782300252467394	0.00126787810586393
1987	-0.935062050819397	0.636361658573151	20.3184490203857	0.00808603875339031	0.00191722682211548	-0.00814767740666866	0.00321592413820326
1988	1.01298391819	-0.987009942531586	19.9288387298584	0.00483929552137852	0.00418994715437293	-0.0370436906814575	-0.00587495695799589
1989	0.363635241985321	-1.3116842508316	20.2535133361816	-3.08191010844894e-05	0.00808603875339031	-0.0571734979748726	-0.00197886489331722
1990	-0.285713404417038	-0.662335574626923	20.1236438751221	-0.00197886489331722	0.00386527273803949	-0.0341216214001179	0.000943203864153475
1991	0.363635241985321	-0.337661296129227	20.1885776519775	-0.00977104809135199	0.00970941036939621	-0.0152905117720366	-3.08191010844894e-05
1992	-2.23375940322876	0.311687350273132	20.4483184814453	0.000618529506027699	0.0100340843200684	0.00613799272105098	0.00776136433705688
1993	-1.58441066741943	-0.987009942531586	20.3184490203857	0.000293855206109583	0.0145795252174139	0.0278911720961332	0.00126787810586393
1994	0.363635241985321	-0.0129869729280472	19.9937744140625	-0.00132951640989631	0.01100810803473	0.0489950031042099	0.00256657530553639
1995	-0.285713404417038	0.311687350273132	19.9288387298584	0.00970941036939621	0.00321592413820326	0.0233457311987877	-0.00425158534198999
1996	-0.935062050819397	0.636361658573151	19.5392303466797	-0.00197886489331722	-0.00327756232582033	0.0210730116814375	-3.08191010844894e-05
1997	-0.935062050819397	0.311687350273132	19.8639049530029	-0.0139918150380254	-0.00977104809135199	0.0405534692108631	0.00646266713738441
1998	1.66233253479004	-0.987009942531586	19.8639049530029	-0.00619963090866804	-0.00360223650932312	0.0126314787194133	-0.00165419070981443
1999	0.363635241985321	-1.63635849952698	20.3833827972412	0.0340599827468395	-0.0136671401560307	-0.0143164889886975	-0.000680167751852423
2000	0.363635241985321	-0.662335574626923	20.058708190918	0.0175015944987535	-0.00522560812532902	-0.0195112787187099	0.000618529506027699
[truncated: 6,460 more rows]
