# Supplementary material for: Precise instruction and consideration of the vertical and horizontal force component increases validity and reliability of the 90:20 Isometric Posterior Chain Test
Source: PLoS One. 2024 Oct 28;19(10):e0312843. doi: 10.1371/journal.pone.0312843 (PMC11515970; doi:10.1371/journal.pone.0312843)
Supplement: S1 File — (ZIP) [file pone.0312843.s001.zip › S1_Raw_Data/M1_P11_vh_1.csv]

1	91.9217910766602	-18.8440971374512	3.95486283302307	0.012956153601408	0.025618452578783	0.00418994715437293	0.00451462110504508
2	91.9217910766602	-17.2207260131836	4.08473253250122	0.0162028968334198	0.047696303576231	0.00191722682211548	0.00711201597005129
3	92.5711364746094	-20.1427936553955	4.21460247039795	-0.00392691092565656	0.0197743140161037	0.00321592413820326	0.00711201597005129
4	92.5711364746094	-19.1687717437744	4.01979780197144	0.00970941036939621	0.0207483377307653	0.0168522447347641	-0.00392691092565656
5	89.973747253418	-18.1947479248047	3.95486283302307	-0.00944637414067984	0.0142548503354192	0.0171769186854362	0.00289124972186983
6	93.2204895019531	-17.8700752258301	4.01979780197144	0.000293855206109583	0.00386527273803949	0.0239950809627771	-0.00132951640989631
7	91.9217910766602	-17.8700752258301	3.82499313354492	-0.00360223650932312	0.00678734155371785	0.00548864435404539	-0.00619963090866804
8	92.5711364746094	-18.8440971374512	4.47434186935425	0.000618529506027699	-0.000355493422830477	0.0171769186854362	-0.00425158534198999
9	93.2204895019531	-20.4674682617188	4.27953720092773	-0.0133424662053585	-0.0107450718060136	0.00938473641872406	-0.00132951640989631
10	91.2724456787109	-17.5454006195068	3.50031876564026	0.000618529506027699	-0.00944637414067984	0.0149041991680861	-0.00360223650932312
11	89.973747253418	-18.5194225311279	4.08473253250122	0.000618529506027699	-0.0230826959013939	-0.00782300252467394	-0.00165419070981443
12	92.5711364746094	-17.8700752258301	3.95486283302307	0.00256657530553639	-0.0159398596733809	-0.017887907102704	-0.0104203969240189
13	93.2204895019531	-19.1687717437744	4.14966726303101	-0.00684897974133492	-0.0217839982360601	-0.0201606266200542	-0.00912170019000769
14	93.2204895019531	-18.8440971374512	4.4094066619873	-0.00912170019000769	-0.0110697457566857	-0.0253554154187441	0.00386527273803949
15	93.2204895019531	-19.1687717437744	4.14966726303101	0.00354059832170606	-0.0198359526693821	-0.0250307414680719	0.00386527273803949
16	91.9217910766602	-17.2207260131836	4.4094066619873	-0.00619963090866804	0.00159255252219737	-0.0188619289547205	-0.000680167751852423
17	89.973747253418	-18.1947479248047	4.34447193145752	0.00386527273803949	0.00418994715437293	-0.0201606266200542	0.00191722682211548
18	93.8698348999023	-18.5194225311279	4.21460247039795	-0.00912170019000769	-3.08191010844894e-05	-0.0240567177534103	-0.00392691092565656
19	91.9217910766602	-18.1947479248047	4.08473253250122	-0.00522560812532902	0.00191722682211548	0.000618529506027699	0.00159255252219737
20	91.2724456787109	-17.5454006195068	4.01979780197144	-0.00555028254166245	0.00938473641872406	0.00873538758605719	0.00938473641872406
21	92.5711364746094	-20.1427936553955	4.66914653778076	0.01847561635077	0.00483929552137852	0.0249691028147936	0.00711201597005129
22	91.2724456787109	-17.8700752258301	4.21460247039795	0.00418994715437293	0.0175015944987535	0.0334106348454952	-0.000355493422830477
23	91.2724456787109	-18.1947479248047	3.95486283302307	0.000293855206109583	0.0220470335334539	0.0233457311987877	0.0249691028147936
24	90.6230926513672	-18.1947479248047	3.88992786407471	0.00191722682211548	0.0171769186854362	0.0353586822748184	-0.0026282137259841
25	91.9217910766602	-18.1947479248047	3.69512343406677	-0.00749832857400179	0.00711201597005129	0.0223717093467712	0.0100340843200684
26	91.2724456787109	-17.5454006195068	3.88992786407471	-0.00782300252467394	0.00906006153672934	0.0200989879667759	0.0022419011220336
27	91.9217910766602	-19.1687717437744	4.08473253250122	0.0126314787194133	-0.00360223650932312	0.011982130818069	-0.00392691092565656
28	91.2724456787109	-17.5454006195068	3.95486283302307	-0.0026282137259841	0.0116574559360743	0.000293855206109583	-0.00587495695799589
29	89.3243942260742	-18.1947479248047	3.95486283302307	-0.0162645354866982	-0.00132951640989631	0.0100340843200684	-0.00197886489331722
30	93.2204895019531	-18.5194225311279	4.14966726303101	-0.00360223650932312	-0.000355493422830477	-0.000680167751852423	-0.000355493422830477
31	91.2724456787109	-17.8700752258301	3.37044906616211	0.00873538758605719	-0.00295288790948689	0.000293855206109583	-0.0113944197073579
32	91.2724456787109	-18.1947479248047	4.14966726303101	0.000943203864153475	-0.00555028254166245	-0.0136671401560307	-0.0146411629393697
33	93.2204895019531	-19.1687717437744	4.01979780197144	0.0171769186854362	-0.0191866029053926	-0.0175632312893867	-0.0113944197073579
34	91.2724456787109	-17.5454006195068	3.76005816459656	0.00646266713738441	-0.0221086721867323	-0.00587495695799589	-0.00132951640989631
35	89.3243942260742	-17.8700752258301	3.63018846511841	-0.0110697457566857	-0.0120437685400248	-0.00457625929266214	-0.00100484199356288
36	91.2724456787109	-17.5454006195068	4.34447193145752	0.0162028968334198	-0.0159398596733809	-0.0117190945893526	0.00289124972186983
37	92.5711364746094	-17.5454006195068	3.82499313354492	0.0155535480007529	-0.0104203969240189	-0.00587495695799589	-0.000680167751852423
38	90.6230926513672	-17.2207260131836	3.69512343406677	0.0106834331527352	0.00483929552137852	-0.0133424662053585	-0.00587495695799589
39	92.5711364746094	-19.8181209564209	4.47434186935425	-0.00847235135734081	-0.00944637414067984	-0.0159398596733809	-0.00197886489331722
40	91.2724456787109	-17.8700752258301	4.47434186935425	-0.00490093370899558	0.0022419011220336	-0.00782300252467394	0.00451462110504508
41	88.0257034301758	-16.8960514068604	3.88992786407471	-0.00392691092565656	0.00386527273803949	0.00906006153672934	0.0022419011220336
42	92.5711364746094	-18.5194225311279	4.27953720092773	0.00906006153672934	0.00808603875339031	0.000293855206109583	-0.00230353930965066
43	92.5711364746094	-17.5454006195068	3.82499313354492	-0.00165419070981443	0.020423661917448	-0.00944637414067984	0.00321592413820326
44	91.9217910766602	-18.1947479248047	4.34447193145752	0.00581331877037883	0.01100810803473	0.000943203864153475	-0.00327756232582033
45	93.2204895019531	-20.1427936553955	4.53927659988403	-0.00392691092565656	-0.00327756232582033	-0.00555028254166245	-0.000355493422830477
46	94.5191879272461	-19.1687717437744	4.53927659988403	-0.00522560812532902	0.0278911720961332	-0.0133424662053585	-0.00132951640989631
47	90.6230926513672	-18.5194225311279	4.08473253250122	-0.00230353930965066	0.0200989879667759	-0.00652430532500148	-0.00944637414067984
48	92.5711364746094	-18.8440971374512	4.21460247039795	0.0142548503354192	0.0217223595827818	-3.08191010844894e-05	-0.00717365415766835
49	93.2204895019531	-17.5454006195068	3.95486283302307	-0.0104203969240189	0.0116574559360743	-0.00197886489331722	-0.00295288790948689
50	92.5711364746094	-18.1947479248047	4.14966726303101	0.0022419011220336	0.00548864435404539	0.00581331877037883	0.00321592413820326
51	90.6230926513672	-19.8181209564209	4.34447193145752	0.00191722682211548	-0.00587495695799589	-0.00847235135734081	-0.00457625929266214
52	93.8698348999023	-18.5194225311279	4.47434186935425	-0.00425158534198999	0.00289124972186983	-0.0182125810533762	-0.00392691092565656
53	88.675048828125	-17.2207260131836	3.76005816459656	-3.08191010844894e-05	-0.0133424662053585	-0.0286021586507559	-0.0156151866540313
54	92.5711364746094	-18.8440971374512	4.08473253250122	0.00776136433705688	-0.0198359526693821	-0.00165419070981443	-0.00652430532500148
55	93.8698348999023	-18.8440971374512	3.95486283302307	-0.0139918150380254	-0.0260047651827335	-0.0162645354866982	-3.08191010844894e-05
56	93.2204895019531	-18.5194225311279	4.34447193145752	0.0165275707840919	-0.0133424662053585	-0.00814767740666866	-3.08191010844894e-05
57	93.8698348999023	-20.1427936553955	3.88992786407471	0.0188002903014421	-0.0117190945893526	-0.0110697457566857	-0.00100484199356288
58	93.2204895019531	-18.8440971374512	4.21460247039795	-0.00327756232582033	-0.00457625929266214	-0.0110697457566857	-0.00230353930965066
59	88.0257034301758	-17.8700752258301	3.95486283302307	-0.0156151866540313	0.000293855206109583	0.00159255252219737	0.00581331877037883
60	92.5711364746094	-18.1947479248047	3.88992786407471	-0.00457625929266214	-0.00295288790948689	0.0285405199974775	0.00646266713738441
61	93.8698348999023	-19.1687717437744	3.95486283302307	0.00841071270406246	0.00418994715437293	0.0123068047687411	0.00386527273803949
62	91.2724456787109	-17.5454006195068	3.95486283302307	0.00970941036939621	0.0162028968334198	0.0178262684494257	-0.000355493422830477
63	93.2204895019531	-20.1427936553955	4.21460247039795	0.00938473641872406	0.00743668992072344	0.00646266713738441	0.00126787810586393
64	93.2204895019531	-18.5194225311279	4.27953720092773	0.0188002903014421	0.0142548503354192	0.011982130818069	0.00451462110504508
65	89.973747253418	-17.5454006195068	4.34447193145752	-0.00587495695799589	0.0233457311987877	0.0136055024340749	0.0158782228827477
66	91.2724456787109	-17.5454006195068	3.88992786407471	0.00159255252219737	0.0226963832974434	0.0123068047687411	-0.00360223650932312
67	91.9217910766602	-17.5454006195068	3.69512343406677	0.00711201597005129	0.0233457311987877	0.000618529506027699	-0.00100484199356288
68	92.5711364746094	-18.8440971374512	3.88992786407471	0.00289124972186983	0.00938473641872406	-0.00230353930965066	-0.0113944197073579
69	93.8698348999023	-19.4934463500977	4.01979780197144	0.0022419011220336	-0.00587495695799589	-0.00522560812532902	-0.00587495695799589
70	91.2724456787109	-17.8700752258301	3.88992786407471	0.0171769186854362	-0.00619963090866804	-0.0100957229733467	-0.00490093370899558
71	91.2724456787109	-19.1687717437744	4.47434186935425	0.013930176384747	-0.00749832857400179	-0.0120437685400248	-0.00619963090866804
72	91.2724456787109	-17.5454006195068	4.21460247039795	0.00938473641872406	-0.0026282137259841	-0.0208099745213985	-0.0110697457566857
73	92.5711364746094	-18.8440971374512	4.08473253250122	-0.00555028254166245	-0.0146411629393697	-0.0279528107494116	-0.0133424662053585
74	93.2204895019531	-18.5194225311279	3.50031876564026	-0.00360223650932312	-0.0221086721867323	-0.00749832857400179	-0.00847235135734081
75	91.2724456787109	-18.5194225311279	3.56525373458862	-0.0143164889886975	-0.0198359526693821	-0.00814767740666866	-0.00100484199356288
76	91.9217910766602	-18.1947479248047	4.01979780197144	0.0226963832974434	-0.00782300252467394	-0.0195112787187099	0.00321592413820326
77	89.3243942260742	-18.1947479248047	3.95486283302307	0.00289124972186983	0.00548864435404539	-0.0165892094373703	-0.00457625929266214
78	92.5711364746094	-18.5194225311279	4.01979780197144	0.0022419011220336	0.00678734155371785	-0.00749832857400179	-0.00490093370899558
79	92.5711364746094	-18.8440971374512	3.88992786407471	0.00548864435404539	-0.00425158534198999	-0.000355493422830477	0.000618529506027699
80	91.9217910766602	-17.8700752258301	3.56525373458862	-0.00392691092565656	0.00256657530553639	0.00808603875339031	0.0106834331527352
81	92.5711364746094	-19.8181209564209	4.01979780197144	-0.000680167751852423	0.00191722682211548	0.00646266713738441	0.00321592413820326
82	92.5711364746094	-19.4934463500977	4.47434186935425	0.00678734155371785	0.00873538758605719	0.00613799272105098	-3.08191010844894e-05
83	88.675048828125	-18.5194225311279	4.21460247039795	-0.00782300252467394	0.011982130818069	-0.000680167751852423	0.00548864435404539
84	91.9217910766602	-17.8700752258301	4.14966726303101	0.0269171483814716	0.0168522447347641	0.0116574559360743	-0.00197886489331722
85	91.9217910766602	-19.1687717437744	3.95486283302307	-0.00522560812532902	0.00970941036939621	0.00743668992072344	0.00516396993771195
86	93.2204895019531	-18.5194225311279	4.27953720092773	-0.00555028254166245	0.0181509424000978	0.00548864435404539	-0.00392691092565656
87	91.2724456787109	-19.8181209564209	4.27953720092773	0.00548864435404539	0.00548864435404539	0.00548864435404539	-0.00360223650932312
88	91.9217910766602	-18.5194225311279	3.82499313354492	-0.00327756232582033	0.00873538758605719	0.00159255252219737	-0.00717365415766835
89	88.675048828125	-18.1947479248047	3.69512343406677	-0.00944637414067984	-0.000680167751852423	0.00548864435404539	-0.00295288790948689
90	92.5711364746094	-18.5194225311279	4.34447193145752	0.0197743140161037	0.00354059832170606	0.00776136433705688	0.00126787810586393
91	91.2724456787109	-18.5194225311279	3.82499313354492	0.011982130818069	0.00354059832170606	-0.0107450718060136	0.00256657530553639
92	93.8698348999023	-19.4934463500977	4.21460247039795	0.00678734155371785	-0.000355493422830477	-0.0104203969240189	-0.0136671401560307
93	91.2724456787109	-18.8440971374512	3.95486283302307	0.0152288740500808	-0.0139918150380254	-0.0201606266200542	-0.00977104809135199
94	91.9217910766602	-18.1947479248047	4.01979780197144	-0.0139918150380254	-0.0159398596733809	-0.00749832857400179	-0.000355493422830477
95	89.973747253418	-19.1687717437744	4.4094066619873	-0.0191866029053926	-0.0188619289547205	-0.0104203969240189	-0.00197886489331722
96	92.5711364746094	-18.5194225311279	4.27953720092773	0.00418994715437293	-0.0156151866540313	-0.0100957229733467	0.00678734155371785
97	91.9217910766602	-19.4934463500977	3.76005816459656	0.00743668992072344	-0.017887907102704	-0.0185372550040483	0.00354059832170606
98	92.5711364746094	-18.1947479248047	3.69512343406677	0.00841071270406246	-0.0175632312893867	-0.00977104809135199	-0.00100484199356288
99	93.2204895019531	-18.8440971374512	4.01979780197144	-0.0191866029053926	-0.0273034609854221	-0.0146411629393697	0.0022419011220336
100	93.2204895019531	-19.4934463500977	4.4094066619873	0.00776136433705688	-0.0162645354866982	-0.00132951640989631	0.00646266713738441
101	89.973747253418	-18.1947479248047	3.95486283302307	0.00386527273803949	-0.0175632312893867	-0.0149658378213644	0.00678734155371785
102	93.2204895019531	-18.8440971374512	4.34447193145752	0.00548864435404539	0.00646266713738441	0.000618529506027699	0.00483929552137852
103	91.2724456787109	-17.8700752258301	3.95486283302307	0.00873538758605719	0.00516396993771195	-0.00197886489331722	0.00646266713738441
104	93.8698348999023	-19.4934463500977	4.14966726303101	0.0022419011220336	0.00256657530553639	-0.00230353930965066	-0.00132951640989631
105	93.2204895019531	-19.8181209564209	4.14966726303101	-0.00977104809135199	0.00354059832170606	0.00711201597005129	0.00126787810586393
106	92.5711364746094	-19.4934463500977	4.21460247039795	0.00256657530553639	0.00646266713738441	0.00321592413820326	-0.00684897974133492
107	91.9217910766602	-19.1687717437744	4.27953720092773	-0.00587495695799589	0.013930176384747	0.00451462110504508	-0.00100484199356288
108	93.2204895019531	-19.1687717437744	4.21460247039795	-0.00717365415766835	0.00743668992072344	0.00126787810586393	-0.00360223650932312
109	91.2724456787109	-18.5194225311279	4.08473253250122	0.00711201597005129	0.00776136433705688	0.00451462110504508	-3.08191010844894e-05
110	92.5711364746094	-18.1947479248047	3.95486283302307	-0.0104203969240189	0.00483929552137852	0.00126787810586393	0.00354059832170606
111	93.8698348999023	-20.792142868042	3.95486283302307	0.011982130818069	0.00613799272105098	0.00191722682211548	-0.00490093370899558
112	92.5711364746094	-18.8440971374512	3.82499313354492	-0.00457625929266214	0.0126314787194133	-0.00619963090866804	-0.00814767740666866
113	89.973747253418	-19.1687717437744	3.95486283302307	-0.0113944197073579	0.00776136433705688	-0.0110697457566857	-0.00490093370899558
114	92.5711364746094	-18.8440971374512	3.88992786407471	0.000293855206109583	-0.00782300252467394	-0.0266541130840778	-0.00555028254166245
115	92.5711364746094	-19.1687717437744	4.27953720092773	0.00126787810586393	-0.00327756232582033	-0.0182125810533762	0.00386527273803949
116	93.8698348999023	-19.1687717437744	4.4094066619873	0.00873538758605719	-0.0143164889886975	-0.0305502042174339	0.012956153601408
117	93.2204895019531	-20.4674682617188	4.01979780197144	0.0113327819854021	-0.00425158534198999	-0.0227580219507217	-0.00295288790948689
118	92.5711364746094	-19.4934463500977	4.08473253250122	0.00776136433705688	-0.00555028254166245	-0.0367190167307854	0.000943203864153475
119	89.973747253418	-18.1947479248047	3.95486283302307	-0.00100484199356288	-0.0263294391334057	-0.0399657599627972	0.00321592413820326
120	92.5711364746094	-19.4934463500977	4.21460247039795	-0.0143164889886975	-0.00847235135734081	-0.0227580219507217	0.00516396993771195
121	93.2204895019531	-18.8440971374512	4.01979780197144	0.00289124972186983	0.00776136433705688	-0.0133424662053585	0.00938473641872406
122	91.2724456787109	-18.5194225311279	4.47434186935425	0.0116574559360743	0.0136055024340749	0.00906006153672934	0.000618529506027699
123	92.5711364746094	-20.1427936553955	4.21460247039795	0.013930176384747	0.0223717093467712	0.01847561635077	0.00646266713738441
124	90.6230926513672	-18.1947479248047	3.82499313354492	-0.00912170019000769	0.0171769186854362	0.0373067259788513	0.00841071270406246
125	89.3243942260742	-18.1947479248047	3.88992786407471	-0.00619963090866804	0.0155535480007529	0.0408781431615353	0.0132808275520802
126	91.9217910766602	-18.1947479248047	3.95486283302307	0.00191722682211548	0.00938473641872406	0.047696303576231	0.00256657530553639
127	92.5711364746094	-17.8700752258301	3.82499313354492	-0.00392691092565656	0.00516396993771195	0.0152288740500808	-0.00782300252467394
128	91.9217910766602	-18.5194225311279	4.4094066619873	0.000293855206109583	-0.00425158534198999	0.0220470335334539	-0.00165419070981443
129	94.5191879272461	-20.1427936553955	4.4094066619873	0.000618529506027699	-0.0104203969240189	0.0162028968334198	-0.00165419070981443
130	91.2724456787109	-18.1947479248047	4.08473253250122	-0.00197886489331722	0.00321592413820326	0.0249691028147936	-0.000355493422830477
131	89.3243942260742	-18.1947479248047	4.01979780197144	-0.0100957229733467	-0.0110697457566857	-0.00100484199356288	0.0022419011220336
132	92.5711364746094	-18.1947479248047	4.01979780197144	-0.000355493422830477	-0.00749832857400179	-0.0117190945893526	-0.00847235135734081
133	93.2204895019531	-18.5194225311279	3.95486283302307	0.0142548503354192	-0.00977104809135199	-0.00879702530801296	-0.00717365415766835
134	91.9217910766602	-18.5194225311279	4.01979780197144	-0.0172385573387146	-0.0204853005707264	-0.0104203969240189	-0.00587495695799589
135	91.9217910766602	-19.1687717437744	4.34447193145752	0.00581331877037883	-0.0182125810533762	-0.00749832857400179	0.0106834331527352
136	90.6230926513672	-17.5454006195068	3.88992786407471	-0.00912170019000769	-0.0136671401560307	-0.0026282137259841	0.00386527273803949
137	89.3243942260742	-18.5194225311279	3.82499313354492	0.00289124972186983	-0.0133424662053585	-0.00425158534198999	0.00321592413820326
138	93.8698348999023	-19.1687717437744	3.88992786407471	0.0100340843200684	0.000618529506027699	-0.00587495695799589	0.00159255252219737
139	93.2204895019531	-18.5194225311279	4.14966726303101	-0.00522560812532902	-0.00165419070981443	-0.00457625929266214	0.000943203864153475
140	91.2724456787109	-17.8700752258301	4.27953720092773	-0.00652430532500148	-0.00197886489331722	0.00906006153672934	0.00646266713738441
141	93.2204895019531	-19.8181209564209	4.27953720092773	0.0113327819854021	0.000293855206109583	-0.00132951640989631	0.0116574559360743
142	91.9217910766602	-18.8440971374512	4.34447193145752	0.0113327819854021	0.00646266713738441	-0.00619963090866804	0.000618529506027699
143	89.3243942260742	-18.1947479248047	4.01979780197144	0.000293855206109583	0.00970941036939621	-0.00879702530801296	0.00613799272105098
144	93.2204895019531	-18.5194225311279	4.01979780197144	0.00321592413820326	0.00483929552137852	-0.00295288790948689	0.00970941036939621
145	93.8698348999023	-18.8440971374512	3.95486283302307	-0.0162645354866982	0.00808603875339031	-0.00230353930965066	-0.00879702530801296
146	92.5711364746094	-19.4934463500977	4.4094066619873	0.00354059832170606	0.00548864435404539	-0.00197886489331722	-0.00717365415766835
147	94.5191879272461	-20.4674682617188	4.66914653778076	-0.00197886489331722	-0.00847235135734081	-0.00132951640989631	-0.0100957229733467
148	91.9217910766602	-18.5194225311279	4.21460247039795	0.00516396993771195	-0.0130177913233638	-0.0110697457566857	-0.00912170019000769
149	89.3243942260742	-18.1947479248047	3.88992786407471	0.00126787810586393	-0.0204853005707264	-0.00165419070981443	-0.00425158534198999
150	95.1685333251953	-19.4934463500977	4.14966726303101	-0.0156151866540313	-0.0175632312893867	-0.00132951640989631	0.00256657530553639
151	91.9217910766602	-18.8440971374512	3.88992786407471	0.00418994715437293	0.00483929552137852	-0.00879702530801296	-0.00717365415766835
152	93.2204895019531	-19.4934463500977	4.34447193145752	0.000618529506027699	0.0152288740500808	-0.0130177913233638	-0.0104203969240189
153	91.9217910766602	-19.4934463500977	4.21460247039795	0.00970941036939621	-0.0143164889886975	-0.0211346503347158	-0.00814767740666866
154	90.6230926513672	-17.8700752258301	4.4094066619873	0.00743668992072344	-0.00490093370899558	-0.0273034609854221	-0.00490093370899558
155	91.2724456787109	-19.1687717437744	4.08473253250122	-0.00392691092565656	-0.0100957229733467	-0.0188619289547205	-0.00555028254166245
156	93.8698348999023	-19.1687717437744	3.95486283302307	-0.00944637414067984	0.0113327819854021	-0.0276281367987394	0.00873538758605719
157	92.5711364746094	-19.1687717437744	3.69512343406677	0.0155535480007529	0.01100810803473	-0.0159398596733809	-0.00327756232582033
158	91.2724456787109	-18.1947479248047	3.82499313354492	-0.00100484199356288	0.0191249661147594	-0.0110697457566857	0.00483929552137852
159	92.5711364746094	-20.1427936553955	4.21460247039795	-0.0130177913233638	0.0181509424000978	0.0100340843200684	-0.00132951640989631
160	93.2204895019531	-18.8440971374512	4.47434186935425	0.00548864435404539	0.0275664981454611	0.0145795252174139	0.00516396993771195
161	89.973747253418	-17.5454006195068	4.08473253250122	-0.0149658378213644	0.0308132413774729	0.0188002903014421	0.0123068047687411
162	90.6230926513672	-18.1947479248047	4.01979780197144	0.00711201597005129	0.0275664981454611	0.0272418223321438	0.00451462110504508
163	93.2204895019531	-19.4934463500977	4.01979780197144	0.00613799272105098	0.0272418223321438	0.0239950809627771	-0.00132951640989631
164	93.2204895019531	-19.1687717437744	4.27953720092773	0.00451462110504508	0.0100340843200684	0.0162028968334198	0.00418994715437293
165	91.2724456787109	-19.8181209564209	4.27953720092773	-0.00652430532500148	0.00191722682211548	0.0168522447347641	0.00743668992072344
166	91.2724456787109	-17.8700752258301	4.34447193145752	-0.00847235135734081	0.013930176384747	0.0132808275520802	-0.00684897974133492
167	88.675048828125	-17.8700752258301	4.08473253250122	-0.0130177913233638	0.00581331877037883	0.0126314787194133	-0.00749832857400179
168	91.9217910766602	-18.5194225311279	3.82499313354492	0.0022419011220336	0.00159255252219737	0.00743668992072344	-0.00944637414067984
169	94.5191879272461	-19.1687717437744	4.14966726303101	0.012956153601408	-0.00814767740666866	-0.00100484199356288	-0.00717365415766835
170	91.2724456787109	-18.5194225311279	3.95486283302307	-0.00879702530801296	-0.0136671401560307	0.0194496400654316	-0.00132951640989631
171	93.2204895019531	-18.8440971374512	3.82499313354492	-0.000355493422830477	-0.0136671401560307	0.01100810803473	-0.00197886489331722
172	91.2724456787109	-18.1947479248047	4.14966726303101	-0.000680167751852423	-0.017887907102704	-0.00327756232582033	-0.00392691092565656
173	91.2724456787109	-18.8440971374512	4.60421133041382	-0.0026282137259841	-0.0221086721867323	-0.0156151866540313	-0.00912170019000769
174	91.9217910766602	-19.4934463500977	4.01979780197144	0.00678734155371785	-0.0295761823654175	-0.0130177913233638	-0.00360223650932312
175	93.2204895019531	-18.8440971374512	3.88992786407471	-0.00782300252467394	-0.0273034609854221	-0.0152905117720366	0.00613799272105098
176	92.5711364746094	-19.1687717437744	4.14966726303101	0.0223717093467712	-0.0188619289547205	-0.0152905117720366	0.00321592413820326
177	93.2204895019531	-20.1427936553955	4.34447193145752	-0.00197886489331722	0.00646266713738441	-0.00847235135734081	0.00776136433705688
178	93.2204895019531	-19.4934463500977	4.4094066619873	0.00418994715437293	0.0149041991680861	-0.0162645354866982	0.00548864435404539
179	90.6230926513672	-17.8700752258301	4.01979780197144	0.00354059832170606	0.00581331877037883	-0.0117190945893526	0.00321592413820326
180	94.5191879272461	-19.1687717437744	4.21460247039795	-0.00295288790948689	0.0197743140161037	0.000293855206109583	0.00159255252219737
181	94.5191879272461	-19.1687717437744	3.82499313354492	-0.00100484199356288	0.011982130818069	-0.00100484199356288	0.000618529506027699
182	93.2204895019531	-18.8440971374512	4.34447193145752	0.0145795252174139	0.025618452578783	0.000943203864153475	-0.00360223650932312
183	91.9217910766602	-18.8440971374512	4.14966726303101	0.0113327819854021	0.0210730116814375	0.00159255252219737	0.00191722682211548
184	92.5711364746094	-18.5194225311279	4.08473253250122	0.000943203864153475	0.0197743140161037	-0.00457625929266214	0.00159255252219737
185	91.9217910766602	-19.1687717437744	4.53927659988403	0.00743668992072344	0.0106834331527352	0.011982130818069	0.00451462110504508
186	93.2204895019531	-19.1687717437744	4.34447193145752	-0.000680167751852423	0.0136055024340749	0.00191722682211548	-0.0026282137259841
187	93.8698348999023	-19.1687717437744	3.95486283302307	0.00906006153672934	0.01100810803473	-0.00197886489331722	-0.00100484199356288
188	93.2204895019531	-18.8440971374512	4.14966726303101	0.00126787810586393	0.00483929552137852	0.00386527273803949	-0.021459324285388
189	91.9217910766602	-19.1687717437744	4.01979780197144	0.00191722682211548	-0.00684897974133492	0.00418994715437293	-0.00392691092565656
190	93.2204895019531	-18.1947479248047	4.14966726303101	-0.00619963090866804	-0.00490093370899558	-0.0136671401560307	-0.00457625929266214
191	91.9217910766602	-19.4934463500977	4.47434186935425	-0.00814767740666866	0.00191722682211548	-0.00392691092565656	-0.00457625929266214
192	93.2204895019531	-18.8440971374512	4.34447193145752	0.000293855206109583	0.00256657530553639	-0.0152905117720366	-0.0104203969240189
193	91.2724456787109	-18.1947479248047	3.63018846511841	-3.08191010844894e-05	-0.00197886489331722	-0.0230826959013939	-0.00587495695799589
194	91.9217910766602	-18.5194225311279	4.01979780197144	0.00354059832170606	-0.00847235135734081	-0.0172385573387146	-0.00100484199356288
195	91.2724456787109	-19.4934463500977	4.14966726303101	-0.000355493422830477	-0.0126931173726916	-0.0126931173726916	0.00126787810586393
196	91.9217910766602	-18.1947479248047	3.82499313354492	-0.00132951640989631	-3.08191010844894e-05	-0.0217839982360601	0.00646266713738441
197	89.3243942260742	-18.1947479248047	3.82499313354492	-0.0107450718060136	0.00354059832170606	-0.0120437685400248	0.00418994715437293
198	91.9217910766602	-18.1947479248047	3.95486283302307	0.011982130818069	0.00483929552137852	-0.0224333461374044	-0.00100484199356288
199	93.2204895019531	-18.8440971374512	3.95486283302307	0.00873538758605719	-0.00392691092565656	-0.0237320438027382	0.00386527273803949
200	91.9217910766602	-18.1947479248047	3.69512343406677	-0.00522560812532902	-0.00392691092565656	-0.00132951640989631	0.00613799272105098
201	90.6230926513672	-18.5194225311279	3.76005816459656	0.00581331877037883	-0.00782300252467394	-0.0026282137259841	0.0113327819854021
202	91.2724456787109	-17.8700752258301	4.01979780197144	0.0123068047687411	0.0168522447347641	0.00321592413820326	0.000618529506027699
203	91.2724456787109	-19.1687717437744	4.47434186935425	-0.0130177913233638	0.0142548503354192	0.00354059832170606	-0.000355493422830477
204	93.2204895019531	-18.5194225311279	4.4094066619873	-0.00425158534198999	0.00808603875339031	0.0168522447347641	-0.00327756232582033
205	90.6230926513672	-18.1947479248047	3.76005816459656	-0.0188619289547205	0.0217223595827818	0.0106834331527352	0.00191722682211548
206	92.5711364746094	-18.1947479248047	4.08473253250122	0.00159255252219737	0.0165275707840919	0.0301638916134834	-0.00944637414067984
207	91.2724456787109	-18.8440971374512	3.95486283302307	0.00776136433705688	-0.00100484199356288	0.0168522447347641	-0.0123684434220195
208	91.2724456787109	-18.1947479248047	4.01979780197144	-0.00165419070981443	-0.00100484199356288	0.0142548503354192	-0.0143164889886975
209	90.6230926513672	-18.5194225311279	4.08473253250122	-0.00652430532500148	-0.00652430532500148	0.0230210572481155	-0.00360223650932312
210	93.8698348999023	-18.8440971374512	4.47434186935425	0.0100340843200684	-0.00879702530801296	0.00613799272105098	-0.0113944197073579
211	92.5711364746094	-19.1687717437744	4.14966726303101	0.00126787810586393	-0.00912170019000769	0.000618529506027699	-3.08191010844894e-05
212	92.5711364746094	-17.5454006195068	3.95486283302307	0.00256657530553639	-0.00457625929266214	-0.0165892094373703	-0.00749832857400179
213	91.9217910766602	-19.4934463500977	4.4094066619873	-0.00230353930965066	-0.00197886489331722	-0.0104203969240189	-0.0208099745213985
214	91.9217910766602	-18.8440971374512	4.79901599884033	-0.00522560812532902	0.000293855206109583	-0.00490093370899558	-0.00295288790948689
215	90.6230926513672	-18.8440971374512	4.4094066619873	-0.00782300252467394	-0.00684897974133492	-0.00100484199356288	0.00386527273803949
216	91.9217910766602	-17.8700752258301	4.21460247039795	0.00873538758605719	0.00841071270406246	0.00418994715437293	-0.00295288790948689
217	91.2724456787109	-17.5454006195068	4.01979780197144	0.0123068047687411	0.000293855206109583	-0.0175632312893867	0.000293855206109583
218	93.8698348999023	-19.1687717437744	4.27953720092773	-0.00165419070981443	0.0145795252174139	-0.00684897974133492	0.00126787810586393
219	91.9217910766602	-19.4934463500977	3.76005816459656	0.00678734155371785	-0.0130177913233638	-0.0110697457566857	0.00743668992072344
220	91.2724456787109	-17.8700752258301	4.01979780197144	-0.0237320438027382	-0.00230353930965066	0.00711201597005129	0.01100810803473
221	89.973747253418	-18.1947479248047	4.08473253250122	-0.00717365415766835	0.00841071270406246	-0.00360223650932312	0.00776136433705688
222	92.5711364746094	-19.1687717437744	4.27953720092773	0.0142548503354192	0.0113327819854021	-3.08191010844894e-05	0.00548864435404539
223	92.5711364746094	-17.8700752258301	4.14966726303101	0.00678734155371785	0.00613799272105098	-0.0117190945893526	0.00386527273803949
224	91.9217910766602	-18.1947479248047	3.69512343406677	0.00581331877037883	-0.00619963090866804	-0.00587495695799589	0.00646266713738441
225	92.5711364746094	-19.4934463500977	4.08473253250122	0.00711201597005129	-0.0305502042174339	0.00613799272105098	0.012956153601408
226	91.2724456787109	-18.1947479248047	4.21460247039795	-0.00392691092565656	0.00126787810586393	0.00386527273803949	0.00451462110504508
227	89.973747253418	-18.5194225311279	4.21460247039795	-0.00782300252467394	-0.0152905117720366	-0.00490093370899558	-0.0026282137259841
228	91.9217910766602	-17.5454006195068	4.14966726303101	-0.0117190945893526	0.0103587592020631	-0.00619963090866804	-0.00717365415766835
229	93.2204895019531	-17.8700752258301	4.01979780197144	-0.0104203969240189	-0.0143164889886975	-0.0113944197073579	-0.00230353930965066
230	93.8698348999023	-19.1687717437744	4.08473253250122	0.0158782228827477	-0.0120437685400248	-0.0133424662053585	-0.00490093370899558
231	92.5711364746094	-18.5194225311279	3.82499313354492	0.000293855206109583	-0.0221086721867323	-0.0191866029053926	0.00159255252219737
232	92.5711364746094	-17.8700752258301	4.21460247039795	0.0194496400654316	-0.0113944197073579	-0.0318489037454128	-0.0113944197073579
233	88.675048828125	-18.1947479248047	4.60421133041382	-0.00425158534198999	-0.0107450718060136	-0.0276281367987394	-0.00717365415766835
234	93.2204895019531	-19.1687717437744	4.79901599884033	-0.0146411629393697	-0.00619963090866804	-0.0211346503347158	-0.00490093370899558
235	93.2204895019531	-18.5194225311279	4.86395072937012	0.00646266713738441	-0.00749832857400179	-0.0123684434220195	0.00386527273803949
236	93.2204895019531	-18.8440971374512	4.53927659988403	0.0162028968334198	0.00289124972186983	-0.0143164889886975	0.00483929552137852
237	94.5191879272461	-20.792142868042	4.21460247039795	0.00970941036939621	0.00289124972186983	-0.0185372550040483	0.00646266713738441
238	92.5711364746094	-18.5194225311279	4.14966726303101	-0.00132951640989631	0.00711201597005129	-0.00912170019000769	-0.00360223650932312
239	89.3243942260742	-18.1947479248047	4.08473253250122	-0.023407369852066	0.00321592413820326	0.00646266713738441	0.000943203864153475
240	93.8698348999023	-18.8440971374512	3.76005816459656	0.00906006153672934	0.00289124972186983	0.0149041991680861	0.0123068047687411
241	92.5711364746094	-18.8440971374512	4.27953720092773	0.00776136433705688	0.0113327819854021	0.00126787810586393	0.00321592413820326
242	92.5711364746094	-18.5194225311279	4.47434186935425	0.0194496400654316	0.0155535480007529	0.00938473641872406	0.00548864435404539
243	91.9217910766602	-19.8181209564209	4.08473253250122	0.00354059832170606	0.00289124972186983	0.00808603875339031	0.00289124972186983
244	94.5191879272461	-18.5194225311279	3.82499313354492	-0.0110697457566857	0.01100810803473	0.00906006153672934	0.000618529506027699
245	90.6230926513672	-18.8440971374512	4.34447193145752	-0.0237320438027382	0.011982130818069	0.0171769186854362	0.0103587592020631
246	94.5191879272461	-19.1687717437744	4.4094066619873	0.000943203864153475	0.01847561635077	0.00418994715437293	0.0022419011220336
247	93.2204895019531	-18.8440971374512	4.08473253250122	-0.00100484199356288	0.00938473641872406	-0.00132951640989631	-0.00165419070981443
248	92.5711364746094	-18.8440971374512	4.73408126831055	-0.00132951640989631	0.00938473641872406	-0.00392691092565656	-0.00587495695799589
249	91.9217910766602	-19.4934463500977	3.95486283302307	0.0132808275520802	-0.0113944197073579	-0.00100484199356288	0.00289124972186983
250	93.2204895019531	-17.8700752258301	3.95486283302307	0.00483929552137852	0.0022419011220336	0.00743668992072344	0.00126787810586393
251	90.6230926513672	-19.4934463500977	4.34447193145752	-0.0146411629393697	0.0171769186854362	0.0022419011220336	0.00808603875339031
252	93.2204895019531	-18.1947479248047	3.69512343406677	0.000618529506027699	0.00743668992072344	-0.0175632312893867	-0.00132951640989631
253	93.2204895019531	-18.8440971374512	3.82499313354492	-0.00197886489331722	0.00776136433705688	-0.00749832857400179	-0.00392691092565656
254	93.8698348999023	-18.8440971374512	4.14966726303101	0.00581331877037883	-0.00197886489331722	-0.0172385573387146	0.00321592413820326
255	91.9217910766602	-18.8440971374512	3.88992786407471	0.00256657530553639	-0.0107450718060136	-0.000680167751852423	0.00776136433705688
256	91.9217910766602	-17.5454006195068	3.82499313354492	0.00938473641872406	0.00354059832170606	-0.00977104809135199	-0.000355493422830477
257	88.675048828125	-17.2207260131836	3.88992786407471	0.013930176384747	-0.0026282137259841	-0.00814767740666866	0.00776136433705688
258	93.2204895019531	-18.5194225311279	4.08473253250122	0.000293855206109583	-0.00100484199356288	-0.000355493422830477	0.00451462110504508
259	92.5711364746094	-19.1687717437744	3.82499313354492	0.012956153601408	-0.00522560812532902	0.00159255252219737	0.00256657530553639
260	91.9217910766602	-18.1947479248047	4.27953720092773	0.0158782228827477	-0.00977104809135199	0.0103587592020631	0.012956153601408
261	93.8698348999023	-20.1427936553955	3.95486283302307	0.00743668992072344	-0.00165419070981443	-0.0026282137259841	0.0132808275520802
262	91.9217910766602	-18.1947479248047	3.69512343406677	0.00743668992072344	0.0142548503354192	0.00386527273803949	-3.08191010844894e-05
263	90.6230926513672	-19.4934463500977	3.88992786407471	-0.00197886489331722	0.00646266713738441	-0.00165419070981443	-3.08191010844894e-05
264	92.5711364746094	-18.1947479248047	3.76005816459656	0.00451462110504508	0.0126314787194133	-0.0026282137259841	0.00613799272105098
265	92.5711364746094	-17.8700752258301	3.56525373458862	-0.00360223650932312	0.0022419011220336	-0.00132951640989631	0.00516396993771195
266	91.2724456787109	-18.1947479248047	4.01979780197144	0.0233457311987877	-0.00165419070981443	0.00711201597005129	-0.00490093370899558
267	91.2724456787109	-19.1687717437744	4.4094066619873	0.000293855206109583	-0.00652430532500148	-0.0133424662053585	0.0022419011220336
268	92.5711364746094	-18.8440971374512	3.95486283302307	-0.00522560812532902	-0.00555028254166245	0.00678734155371785	-0.00555028254166245
269	90.6230926513672	-18.5194225311279	4.08473253250122	-0.0113944197073579	0.00126787810586393	0.0132808275520802	-0.00132951640989631
270	91.2724456787109	-17.8700752258301	4.08473253250122	0.00938473641872406	-0.0162645354866982	-0.00522560812532902	-0.000355493422830477
271	93.2204895019531	-18.1947479248047	3.82499313354492	-0.000680167751852423	-0.00879702530801296	-0.00230353930965066	0.00321592413820326
272	92.5711364746094	-18.8440971374512	4.47434186935425	0.000618529506027699	-0.0146411629393697	-0.0279528107494116	-0.0107450718060136
273	91.2724456787109	-19.4934463500977	4.34447193145752	-0.00392691092565656	-0.0247060675173998	-0.0273034609854221	-0.00912170019000769
274	91.9217910766602	-18.1947479248047	3.95486283302307	0.0123068047687411	0.0132808275520802	-0.0165892094373703	0.00354059832170606
275	90.6230926513672	-18.8440971374512	3.88992786407471	0.00516396993771195	-0.00587495695799589	-0.00814767740666866	0.00386527273803949
276	94.5191879272461	-19.4934463500977	4.47434186935425	-0.0139918150380254	-0.00425158534198999	-0.00847235135734081	0.0116574559360743
277	94.5191879272461	-19.4934463500977	4.01979780197144	0.00126787810586393	0.00191722682211548	-0.00587495695799589	0.0022419011220336
278	92.5711364746094	-17.8700752258301	4.4094066619873	0.0100340843200684	0.00516396993771195	0.0158782228827477	0.00289124972186983
279	90.6230926513672	-19.8181209564209	4.53927659988403	0.00386527273803949	0.00516396993771195	0.0275664981454611	0.00678734155371785
280	94.5191879272461	-19.1687717437744	4.14966726303101	0.01100810803473	0.0149041991680861	0.0467222817242146	0.00581331877037883
281	88.675048828125	-17.5454006195068	3.82499313354492	-0.00197886489331722	0.0158782228827477	0.0353586822748184	0.0123068047687411
282	93.2204895019531	-19.1687717437744	4.34447193145752	0.00613799272105098	0.013930176384747	0.0194496400654316	-0.0107450718060136
283	91.9217910766602	-17.8700752258301	3.82499313354492	0.00873538758605719	0.0142548503354192	0.00678734155371785	0.0165275707840919
284	91.9217910766602	-17.5454006195068	4.34447193145752	0.00256657530553639	0.00321592413820326	0.00808603875339031	0.00516396993771195
285	93.8698348999023	-20.1427936553955	4.79901599884033	0.00354059832170606	0.00613799272105098	-0.00360223650932312	-0.00197886489331722
286	93.8698348999023	-19.4934463500977	3.95486283302307	0.00548864435404539	0.00418994715437293	0.000618529506027699	0.00808603875339031
287	89.973747253418	-17.8700752258301	3.88992786407471	-0.00327756232582033	0.00711201597005129	-0.00295288790948689	-0.00717365415766835
288	91.9217910766602	-17.8700752258301	4.08473253250122	-0.00555028254166245	0.00483929552137852	-0.000680167751852423	-0.00457625929266214
289	93.8698348999023	-19.1687717437744	3.88992786407471	0.011982130818069	0.0022419011220336	-0.00684897974133492	-0.000355493422830477
290	93.8698348999023	-18.8440971374512	4.34447193145752	0.0162028968334198	-0.00392691092565656	-0.00847235135734081	-0.000680167751852423
291	91.9217910766602	-19.4934463500977	4.34447193145752	-0.00100484199356288	0.00743668992072344	-0.0113944197073579	-0.00587495695799589
292	93.2204895019531	-18.1947479248047	4.08473253250122	0.00191722682211548	0.00711201597005129	-0.0172385573387146	-0.00944637414067984
293	91.9217910766602	-18.8440971374512	4.14966726303101	-0.0026282137259841	-0.00684897974133492	-0.0188619289547205	-0.0185372550040483
294	93.2204895019531	-19.1687717437744	3.88992786407471	-0.0026282137259841	-0.00360223650932312	-0.00847235135734081	-0.00327756232582033
295	93.2204895019531	-18.1947479248047	3.56525373458862	-0.0110697457566857	-0.00555028254166245	-0.0169138833880424	-0.00132951640989631
296	91.9217910766602	-17.8700752258301	3.88992786407471	0.0136055024340749	-0.00490093370899558	-0.00847235135734081	0.00289124972186983
297	91.9217910766602	-18.5194225311279	4.27953720092773	0.0100340843200684	-0.00360223650932312	-0.00587495695799589	0.00289124972186983
298	93.2204895019531	-18.1947479248047	4.01979780197144	0.00613799272105098	-0.00425158534198999	-0.0211346503347158	-0.00327756232582033
299	90.6230926513672	-19.4934463500977	4.14966726303101	-0.0026282137259841	-0.00782300252467394	0.00483929552137852	-0.000680167751852423
300	92.5711364746094	-17.5454006195068	3.82499313354492	-0.000355493422830477	-0.0133424662053585	-0.0026282137259841	0.000293855206109583
301	93.8698348999023	-18.8440971374512	3.69512343406677	0.0022419011220336	0.00256657530553639	0.00159255252219737	0.00126787810586393
302	93.2204895019531	-17.8700752258301	4.01979780197144	0.00938473641872406	0.0152288740500808	0.00711201597005129	-3.08191010844894e-05
303	93.2204895019531	-20.4674682617188	4.60421133041382	0.00581331877037883	-0.00490093370899558	0.00938473641872406	0.0022419011220336
304	94.5191879272461	-19.4934463500977	4.66914653778076	0.00256657530553639	0.011982130818069	0.00873538758605719	-0.00392691092565656
305	91.2724456787109	-18.8440971374512	4.21460247039795	-0.00197886489331722	0.00678734155371785	0.00678734155371785	0.000293855206109583
306	92.5711364746094	-19.4934463500977	4.14966726303101	0.00646266713738441	0.00321592413820326	-0.00165419070981443	-0.0133424662053585
307	94.5191879272461	-19.4934463500977	4.08473253250122	0.012956153601408	0.00483929552137852	-0.00879702530801296	-0.0120437685400248
308	93.2204895019531	-19.4934463500977	4.27953720092773	0.00873538758605719	0.00613799272105098	-0.00230353930965066	-0.00912170019000769
309	91.9217910766602	-19.1687717437744	4.34447193145752	-0.0120437685400248	-0.00749832857400179	-0.00587495695799589	-0.00522560812532902
310	93.8698348999023	-19.1687717437744	4.60421133041382	-0.00684897974133492	-0.00587495695799589	0.00354059832170606	-0.00197886489331722
311	92.5711364746094	-19.1687717437744	4.14966726303101	-0.00327756232582033	0.00256657530553639	0.00191722682211548	-0.00522560812532902
312	94.5191879272461	-19.4934463500977	4.14966726303101	0.00646266713738441	-0.0120437685400248	-0.0133424662053585	-0.0104203969240189
313	92.5711364746094	-18.8440971374512	3.82499313354492	-0.0120437685400248	-0.0146411629393697	-0.021459324285388	-0.0126931173726916
314	92.5711364746094	-18.1947479248047	4.08473253250122	0.00841071270406246	-0.0169138833880424	-0.00360223650932312	-0.0211346503347158
315	93.8698348999023	-20.4674682617188	4.4094066619873	-0.00977104809135199	-0.028926832601428	-0.00717365415766835	0.0022419011220336
316	93.2204895019531	-19.1687717437744	4.79901599884033	0.0223717093467712	-0.00230353930965066	-0.0152905117720366	0.000293855206109583
317	91.9217910766602	-19.4934463500977	4.08473253250122	-0.0191866029053926	-0.00717365415766835	-0.0149658378213644	-0.00555028254166245
318	94.5191879272461	-18.8440971374512	4.08473253250122	0.011982130818069	-0.00587495695799589	-0.00132951640989631	-0.00165419070981443
319	91.2724456787109	-18.1947479248047	3.69512343406677	-0.00360223650932312	-0.00132951640989631	-0.00392691092565656	0.00191722682211548
320	93.8698348999023	-18.1947479248047	3.76005816459656	0.00386527273803949	0.000293855206109583	-0.00132951640989631	0.00548864435404539
321	94.5191879272461	-20.1427936553955	4.47434186935425	0.00289124972186983	-0.00327756232582033	0.00321592413820326	-3.08191010844894e-05
322	91.9217910766602	-19.8181209564209	4.66914653778076	0.00743668992072344	0.0223717093467712	0.0022419011220336	0.00191722682211548
323	91.9217910766602	-19.1687717437744	4.08473253250122	-0.00555028254166245	0.0236704051494598	0.0136055024340749	-0.00490093370899558
324	92.5711364746094	-17.8700752258301	3.95486283302307	0.00516396993771195	0.0197743140161037	0.00678734155371785	-0.000680167751852423
325	92.5711364746094	-18.1947479248047	4.4094066619873	0.00418994715437293	0.0116574559360743	0.000943203864153475	0.00126787810586393
326	92.5711364746094	-18.1947479248047	4.14966726303101	-0.00197886489331722	0.00581331877037883	0.00711201597005129	-0.00295288790948689
327	92.5711364746094	-18.8440971374512	4.21460247039795	0.00548864435404539	-0.00100484199356288	0.00256657530553639	-0.00782300252467394
328	94.5191879272461	-19.1687717437744	4.73408126831055	-0.00555028254166245	0.00126787810586393	-0.0026282137259841	-0.00360223650932312
329	91.2724456787109	-18.1947479248047	4.14966726303101	-0.0156151866540313	0.00126787810586393	-0.00327756232582033	-0.00100484199356288
330	93.2204895019531	-17.8700752258301	3.56525373458862	-0.00295288790948689	-0.00100484199356288	-0.000355493422830477	-0.00749832857400179
331	92.5711364746094	-17.8700752258301	3.88992786407471	-0.00327756232582033	-0.00230353930965066	-0.00847235135734081	-0.00457625929266214
332	92.5711364746094	-17.8700752258301	4.01979780197144	0.000293855206109583	-0.0104203969240189	-0.0120437685400248	-0.00684897974133492
333	92.5711364746094	-20.1427936553955	4.4094066619873	-0.000680167751852423	-0.0208099745213985	-0.0191866029053926	-0.0172385573387146
334	93.2204895019531	-18.5194225311279	4.53927659988403	-0.00197886489331722	-0.00230353930965066	-0.0100957229733467	-0.00295288790948689
335	89.973747253418	-17.8700752258301	4.08473253250122	0.00483929552137852	-0.0230826959013939	-0.0136671401560307	0.00256657530553639
336	92.5711364746094	-17.8700752258301	3.95486283302307	-0.00490093370899558	-0.00944637414067984	-0.00684897974133492	0.00191722682211548
337	93.2204895019531	-17.8700752258301	3.82499313354492	0.0239950809627771	0.00126787810586393	-0.0195112787187099	0.00289124972186983
338	92.5711364746094	-17.8700752258301	4.01979780197144	0.00743668992072344	-0.00197886489331722	-0.0169138833880424	0.00483929552137852
339	93.2204895019531	-19.1687717437744	3.82499313354492	-0.0136671401560307	-0.00717365415766835	-0.0126931173726916	-3.08191010844894e-05
340	94.5191879272461	-18.8440971374512	4.27953720092773	-0.00132951640989631	0.00386527273803949	-0.00555028254166245	0.0106834331527352
341	90.6230926513672	-17.8700752258301	4.27953720092773	-0.00132951640989631	0.00516396993771195	-0.00132951640989631	0.013930176384747
342	93.2204895019531	-17.5454006195068	3.95486283302307	0.0162028968334198	0.00451462110504508	0.00289124972186983	0.00126787810586393
343	92.5711364746094	-18.5194225311279	3.95486283302307	0.00938473641872406	0.00776136433705688	0.00581331877037883	0.00646266713738441
344	94.5191879272461	-19.1687717437744	4.27953720092773	-0.00522560812532902	0.00191722682211548	0.0246444288641214	0.00516396993771195
345	94.5191879272461	-20.4674682617188	4.4094066619873	0.00451462110504508	-0.0133424662053585	0.0126314787194133	0.00321592413820326
346	93.8698348999023	-19.4934463500977	4.27953720092773	-0.00619963090866804	0.0022419011220336	0.0136055024340749	-0.00522560812532902
347	91.9217910766602	-18.8440971374512	4.66914653778076	-0.00100484199356288	0.00678734155371785	-0.00100484199356288	0.000293855206109583
348	92.5711364746094	-18.1947479248047	4.01979780197144	0.013930176384747	-0.000680167751852423	-0.00619963090866804	0.000943203864153475
349	93.2204895019531	-19.1687717437744	3.88992786407471	0.00191722682211548	-3.08191010844894e-05	0.00548864435404539	-0.000680167751852423
350	93.2204895019531	-18.5194225311279	4.34447193145752	0.00289124972186983	-0.00197886489331722	0.000293855206109583	0.00613799272105098
351	94.5191879272461	-20.792142868042	4.34447193145752	0.00289124972186983	-0.0113944197073579	0.00386527273803949	-0.00425158534198999
352	93.8698348999023	-19.1687717437744	4.47434186935425	-0.00587495695799589	-0.0107450718060136	-0.00619963090866804	-0.00165419070981443
353	89.3243942260742	-17.5454006195068	4.34447193145752	-0.00782300252467394	-0.0152905117720366	-0.0172385573387146	-0.0107450718060136
354	93.8698348999023	-18.5194225311279	4.34447193145752	-0.00847235135734081	-0.0175632312893867	-0.00555028254166245	-0.00847235135734081
355	93.2204895019531	-18.5194225311279	3.63018846511841	0.000293855206109583	-0.0026282137259841	-0.00490093370899558	0.00289124972186983
356	91.9217910766602	-17.2207260131836	4.08473253250122	0.00321592413820326	0.00289124972186983	-0.0104203969240189	0.011982130818069
357	92.5711364746094	-18.5194225311279	4.08473253250122	0.0103587592020631	0.00678734155371785	-0.00717365415766835	0.00516396993771195
358	91.9217910766602	-17.2207260131836	4.27953720092773	0.020423661917448	0.00906006153672934	-0.00490093370899558	0.00613799272105098
359	89.973747253418	-18.8440971374512	4.4094066619873	-0.0104203969240189	0.00483929552137852	0.00354059832170606	0.00548864435404539
360	94.5191879272461	-18.8440971374512	4.21460247039795	0.01100810803473	0.00386527273803949	0.00743668992072344	0.00613799272105098
361	92.5711364746094	-17.2207260131836	3.82499313354492	0.0168522447347641	0.00678734155371785	0.000618529506027699	0.00873538758605719
362	92.5711364746094	-19.4934463500977	4.21460247039795	-0.00717365415766835	0.00256657530553639	-0.00327756232582033	0.00418994715437293
363	93.8698348999023	-19.8181209564209	4.27953720092773	0.00516396993771195	-0.0165892094373703	-0.00749832857400179	0.00970941036939621
364	91.2724456787109	-17.2207260131836	4.27953720092773	-0.0253554154187441	-3.08191010844894e-05	-0.000680167751852423	0.000943203864153475
365	88.675048828125	-17.5454006195068	4.21460247039795	-0.0130177913233638	0.000943203864153475	0.00386527273803949	0.00581331877037883
366	93.8698348999023	-18.1947479248047	3.76005816459656	-0.00132951640989631	-0.0208099745213985	0.00613799272105098	-3.08191010844894e-05
367	92.5711364746094	-16.8960514068604	3.50031876564026	-3.08191010844894e-05	0.00776136433705688	-0.00230353930965066	-0.00425158534198999
368	94.5191879272461	-18.5194225311279	4.34447193145752	0.00289124972186983	0.00191722682211548	0.00321592413820326	-0.00977104809135199
369	93.2204895019531	-20.1427936553955	4.34447193145752	0.00516396993771195	0.0022419011220336	0.0304885655641556	0.000943203864153475
370	91.2724456787109	-16.8960514068604	4.27953720092773	-0.0191866029053926	0.0132808275520802	0.0168522447347641	0.000618529506027699
371	90.6230926513672	-18.1947479248047	4.34447193145752	-0.00814767740666866	0.0158782228827477	0.00548864435404539	0.00418994715437293
372	93.2204895019531	-18.8440971374512	3.82499313354492	0.0145795252174139	0.00970941036939621	-0.00587495695799589	-0.0133424662053585
373	91.9217910766602	-17.5454006195068	3.95486283302307	0.0126314787194133	0.00289124972186983	-0.0221086721867323	-0.0136671401560307
374	93.8698348999023	-19.1687717437744	4.86395072937012	-0.00392691092565656	-0.00847235135734081	-0.00684897974133492	-0.0110697457566857
375	94.5191879272461	-20.4674682617188	4.27953720092773	-0.00165419070981443	-0.00684897974133492	-0.00684897974133492	0.00256657530553639
376	93.2204895019531	-18.8440971374512	4.47434186935425	-0.00619963090866804	-0.00197886489331722	-0.0130177913233638	0.0022419011220336
377	90.6230926513672	-18.8440971374512	4.4094066619873	-0.0110697457566857	0.00548864435404539	-0.0139918150380254	0.00483929552137852
378	93.2204895019531	-18.5194225311279	4.4094066619873	-0.0191866029053926	0.00418994715437293	-0.0120437685400248	0.00354059832170606
379	91.9217910766602	-17.2207260131836	3.63018846511841	-0.0113944197073579	-0.00749832857400179	-0.00977104809135199	0.00386527273803949
380	93.2204895019531	-18.8440971374512	4.14966726303101	-0.0113944197073579	-0.0113944197073579	0.00743668992072344	-0.000680167751852423
381	95.1685333251953	-20.1427936553955	4.27953720092773	0.00191722682211548	-0.00619963090866804	-0.0113944197073579	0.011982130818069
382	91.9217910766602	-17.5454006195068	4.34447193145752	0.0149041991680861	0.0149041991680861	0.00418994715437293	0.00678734155371785
383	89.973747253418	-18.5194225311279	4.47434186935425	-0.00587495695799589	0.01100810803473	-0.00425158534198999	0.00678734155371785
384	92.5711364746094	-17.8700752258301	4.27953720092773	-0.00197886489331722	0.00841071270406246	0.00581331877037883	0.00126787810586393
385	91.9217910766602	-17.2207260131836	3.76005816459656	-0.0156151866540313	0.00126787810586393	0.00873538758605719	0.00289124972186983
386	91.2724456787109	-17.8700752258301	4.27953720092773	0.00906006153672934	0.0103587592020631	-0.000680167751852423	0.00386527273803949
387	92.5711364746094	-18.8440971374512	4.34447193145752	-0.0026282137259841	0.00938473641872406	0.000943203864153475	-0.0100957229733467
388	92.5711364746094	-17.5454006195068	4.34447193145752	0.00451462110504508	0.00646266713738441	0.00516396993771195	-0.00814767740666866
389	89.3243942260742	-17.8700752258301	4.4094066619873	0.0142548503354192	0.00581331877037883	0.00906006153672934	-0.000680167751852423
390	94.5191879272461	-18.8440971374512	4.60421133041382	-0.00555028254166245	0.00581331877037883	0.000293855206109583	-0.00684897974133492
391	91.9217910766602	-17.2207260131836	3.56525373458862	0.00581331877037883	0.00483929552137852	-0.00749832857400179	-0.00132951640989631
392	90.6230926513672	-17.8700752258301	4.08473253250122	0.00873538758605719	0.0103587592020631	-0.00619963090866804	-0.00782300252467394
393	93.8698348999023	-20.1427936553955	4.08473253250122	-0.00100484199356288	-0.00555028254166245	-0.0156151866540313	-0.00490093370899558
394	91.9217910766602	-17.5454006195068	3.88992786407471	0.012956153601408	-0.00847235135734081	-0.00717365415766835	-0.00425158534198999
395	88.675048828125	-17.2207260131836	4.01979780197144	-0.00360223650932312	-0.00587495695799589	0.000943203864153475	0.00938473641872406
396	91.9217910766602	-18.1947479248047	4.4094066619873	0.0126314787194133	-0.00490093370899558	0.00256657530553639	0.00711201597005129
397	91.9217910766602	-17.8700752258301	3.88992786407471	0.00808603875339031	0.00646266713738441	-0.00392691092565656	0.00451462110504508
398	93.8698348999023	-18.8440971374512	4.01979780197144	-0.000355493422830477	0.00743668992072344	-0.00555028254166245	0.00354059832170606
399	93.2204895019531	-20.4674682617188	4.27953720092773	0.00256657530553639	-0.00522560812532902	-0.00977104809135199	0.00646266713738441
400	91.2724456787109	-18.1947479248047	4.21460247039795	0.00451462110504508	-0.0133424662053585	0.00451462110504508	0.00873538758605719
401	89.3243942260742	-17.2207260131836	4.34447193145752	-0.0136671401560307	0.000943203864153475	-0.00360223650932312	0.01100810803473
402	92.5711364746094	-18.5194225311279	4.4094066619873	0.00776136433705688	0.012956153601408	-0.00457625929266214	0.0116574559360743
403	91.9217910766602	-17.5454006195068	3.82499313354492	0.01100810803473	0.0103587592020631	-0.0107450718060136	-0.00619963090866804
404	93.8698348999023	-18.8440971374512	4.34447193145752	-0.00360223650932312	0.00289124972186983	-0.00197886489331722	0.0149041991680861
405	92.5711364746094	-20.1427936553955	4.4094066619873	-0.0139918150380254	-0.00457625929266214	-0.00457625929266214	0.00711201597005129
406	92.5711364746094	-18.5194225311279	4.08473253250122	-3.08191010844894e-05	0.00808603875339031	-0.00717365415766835	0.00711201597005129
407	90.6230926513672	-18.1947479248047	4.14966726303101	-0.0123684434220195	0.0106834331527352	-0.00360223650932312	0.00776136433705688
408	93.8698348999023	-18.8440971374512	4.60421133041382	0.0217223595827818	0.0136055024340749	0.000943203864153475	-0.00132951640989631
409	93.8698348999023	-19.4934463500977	4.34447193145752	-0.0152905117720366	0.00386527273803949	0.00841071270406246	0.00354059832170606
410	91.2724456787109	-17.5454006195068	4.08473253250122	-0.00392691092565656	-0.00165419070981443	0.0103587592020631	0.00418994715437293
411	92.5711364746094	-20.1427936553955	4.08473253250122	-0.000355493422830477	-0.00587495695799589	0.00743668992072344	0.00938473641872406
412	93.8698348999023	-18.8440971374512	4.21460247039795	0.0022419011220336	-0.00977104809135199	-0.00490093370899558	-0.00684897974133492
413	89.973747253418	-17.5454006195068	4.27953720092773	0.00289124972186983	0.00516396993771195	0.000618529506027699	-0.00327756232582033
414	93.8698348999023	-19.1687717437744	4.66914653778076	-0.00457625929266214	-0.00879702530801296	-0.00197886489331722	-0.00230353930965066
415	94.5191879272461	-19.4934463500977	4.21460247039795	0.00548864435404539	0.0103587592020631	-0.00847235135734081	0.00613799272105098
416	93.2204895019531	-18.8440971374512	4.21460247039795	0.00581331877037883	0.00321592413820326	-0.00684897974133492	0.000618529506027699
417	93.2204895019531	-20.4674682617188	4.27953720092773	0.00678734155371785	-0.0169138833880424	-0.00684897974133492	0.0106834331527352
418	93.2204895019531	-18.1947479248047	3.95486283302307	0.012956153601408	0.00256657530553639	-0.0026282137259841	-0.00555028254166245
419	91.2724456787109	-17.8700752258301	4.08473253250122	0.00354059832170606	-0.00814767740666866	-0.000355493422830477	0.00386527273803949
420	93.8698348999023	-18.5194225311279	4.60421133041382	0.00613799272105098	0.00321592413820326	-0.00457625929266214	0.00776136433705688
421	95.1685333251953	-18.8440971374512	4.47434186935425	-0.000680167751852423	-0.0104203969240189	-0.0152905117720366	0.0246444288641214
422	91.2724456787109	-17.8700752258301	4.27953720092773	0.0168522447347641	0.00516396993771195	-0.00749832857400179	-0.00652430532500148
423	93.8698348999023	-20.792142868042	3.88992786407471	0.00678734155371785	-0.0026282137259841	-0.00749832857400179	0.00873538758605719
424	93.2204895019531	-18.1947479248047	4.01979780197144	0.000293855206109583	0.00483929552137852	-0.00457625929266214	0.00646266713738441
425	89.3243942260742	-17.5454006195068	4.34447193145752	-0.0302255302667618	0.00841071270406246	-0.00555028254166245	0.0197743140161037
426	91.9217910766602	-18.5194225311279	4.4094066619873	0.000618529506027699	0.0113327819854021	-0.00457625929266214	0.00191722682211548
427	92.5711364746094	-18.5194225311279	4.34447193145752	-0.00652430532500148	0.0162028968334198	0.000943203864153475	-0.00100484199356288
428	91.9217910766602	-18.1947479248047	4.34447193145752	0.000943203864153475	0.0220470335334539	0.0106834331527352	-0.0100957229733467
429	91.2724456787109	-19.1687717437744	3.95486283302307	-0.0100957229733467	0.00386527273803949	0.01847561635077	0.000943203864153475
430	93.8698348999023	-18.5194225311279	4.27953720092773	-0.0204853005707264	0.0259431265294552	0.011982130818069	-0.00425158534198999
431	88.675048828125	-17.5454006195068	4.34447193145752	-0.0149658378213644	0.0181509424000978	0.0126314787194133	-0.000680167751852423
432	92.5711364746094	-17.8700752258301	4.14966726303101	0.0210730116814375	0.0181509424000978	-0.00555028254166245	-0.00879702530801296
433	94.5191879272461	-18.8440971374512	4.34447193145752	0.00711201597005129	0.00808603875339031	-0.00587495695799589	-0.00879702530801296
434	92.5711364746094	-18.1947479248047	4.47434186935425	-0.00717365415766835	-0.00490093370899558	0.000943203864153475	-0.00587495695799589
435	92.5711364746094	-18.8440971374512	3.95486283302307	-0.00684897974133492	-0.0185372550040483	-0.00165419070981443	-0.00230353930965066
436	91.9217910766602	-18.1947479248047	4.01979780197144	0.00743668992072344	-0.00457625929266214	-0.000355493422830477	0.00516396993771195
437	92.5711364746094	-18.8440971374512	4.21460247039795	-0.000355493422830477	-0.000355493422830477	-0.0113944197073579	-0.00619963090866804
438	94.5191879272461	-18.5194225311279	4.21460247039795	-3.08191010844894e-05	0.00516396993771195	-0.00944637414067984	0.00418994715437293
439	92.5711364746094	-17.8700752258301	3.88992786407471	-0.00295288790948689	-0.00327756232582033	0.00191722682211548	-0.00295288790948689
440	94.5191879272461	-18.5194225311279	4.66914653778076	0.0181509424000978	0.000618529506027699	-0.000680167751852423	0.00516396993771195
441	92.5711364746094	-18.5194225311279	4.14966726303101	-0.00425158534198999	0.000293855206109583	0.00678734155371785	0.00483929552137852
442	93.2204895019531	-17.8700752258301	3.82499313354492	0.0324366129934788	0.00938473641872406	0.00386527273803949	-0.00652430532500148
443	89.3243942260742	-17.8700752258301	3.95486283302307	-0.0143164889886975	0.0123068047687411	0.00970941036939621	0.0022419011220336
444	92.5711364746094	-18.1947479248047	4.21460247039795	0.00743668992072344	0.0022419011220336	0.00418994715437293	-0.00327756232582033
445	93.2204895019531	-18.5194225311279	3.82499313354492	-0.00327756232582033	0.00159255252219737	-0.00652430532500148	-0.0026282137259841
446	91.9217910766602	-18.1947479248047	4.01979780197144	0.00808603875339031	0.00289124972186983	-0.00295288790948689	-0.00782300252467394
447	92.5711364746094	-18.8440971374512	4.08473253250122	0.00743668992072344	0.00159255252219737	-0.00457625929266214	-0.00977104809135199
448	92.5711364746094	-18.5194225311279	4.21460247039795	-0.00132951640989631	0.000293855206109583	-0.00684897974133492	-0.00717365415766835
449	90.6230926513672	-18.5194225311279	4.27953720092773	-0.0208099745213985	-0.0107450718060136	-0.00197886489331722	-0.00652430532500148
450	91.9217910766602	-16.5713768005371	4.08473253250122	0.00808603875339031	-0.0113944197073579	-0.00132951640989631	-0.00717365415766835
451	94.5191879272461	-18.1947479248047	4.01979780197144	0.00841071270406246	-0.00587495695799589	0.000293855206109583	-0.00587495695799589
452	93.8698348999023	-18.8440971374512	4.27953720092773	-0.00327756232582033	-0.0100957229733467	-0.00587495695799589	-0.00749832857400179
453	91.9217910766602	-18.5194225311279	4.14966726303101	0.0022419011220336	-0.0204853005707264	-0.00295288790948689	-0.00847235135734081
454	93.2204895019531	-18.5194225311279	4.47434186935425	0.00970941036939621	-0.021459324285388	-0.00360223650932312	-0.00230353930965066
455	91.9217910766602	-18.8440971374512	4.01979780197144	-0.00879702530801296	-0.0156151866540313	0.00289124972186983	0.000618529506027699
456	93.2204895019531	-18.5194225311279	4.14966726303101	0.0220470335334539	-0.0113944197073579	0.00354059832170606	-0.00879702530801296
457	93.2204895019531	-19.1687717437744	4.01979780197144	0.00256657530553639	-0.00197886489331722	-0.0110697457566857	-0.00490093370899558
458	93.2204895019531	-17.5454006195068	4.08473253250122	-0.0182125810533762	-0.00522560812532902	-0.0191866029053926	0.00289124972186983
459	94.5191879272461	-19.1687717437744	4.21460247039795	-0.00684897974133492	-0.0133424662053585	-0.0100957229733467	-0.00490093370899558
460	92.5711364746094	-18.1947479248047	4.53927659988403	-0.00392691092565656	0.000293855206109583	-0.0100957229733467	0.0123068047687411
461	92.5711364746094	-18.1947479248047	4.86395072937012	-0.0159398596733809	0.00256657530553639	-0.00684897974133492	0.00581331877037883
462	91.2724456787109	-17.8700752258301	4.21460247039795	-0.00879702530801296	0.0213976856321096	-0.00457625929266214	-0.00490093370899558
463	92.5711364746094	-18.1947479248047	4.14966726303101	0.0369820520281792	0.00906006153672934	-0.000680167751852423	-0.00295288790948689
464	92.5711364746094	-17.5454006195068	4.21460247039795	0.0207483377307653	0.00776136433705688	-0.00100484199356288	0.00256657530553639
465	91.2724456787109	-19.1687717437744	4.27953720092773	-0.0230826959013939	0.000943203864153475	-0.00879702530801296	-0.00165419070981443
466	91.9217910766602	-18.8440971374512	4.27953720092773	-0.00132951640989631	0.00613799272105098	0.00126787810586393	0.00321592413820326
467	93.2204895019531	-18.8440971374512	4.4094066619873	0.00191722682211548	0.00776136433705688	0.000618529506027699	-0.00522560812532902
468	91.9217910766602	-18.1947479248047	4.27953720092773	-0.000355493422830477	0.00516396993771195	-0.00327756232582033	-0.0139918150380254
469	91.9217910766602	-17.5454006195068	3.95486283302307	-0.00522560812532902	0.00613799272105098	-0.00717365415766835	-0.00684897974133492
470	94.5191879272461	-18.8440971374512	4.01979780197144	-0.00587495695799589	-0.00749832857400179	0.00906006153672934	0.000293855206109583
471	93.8698348999023	-18.8440971374512	4.47434186935425	0.0210730116814375	-0.00457625929266214	0.013930176384747	-0.00912170019000769
472	91.2724456787109	-17.5454006195068	4.21460247039795	-0.00977104809135199	-0.0191866029053926	0.00548864435404539	-0.00197886489331722
473	91.9217910766602	-18.1947479248047	4.66914653778076	-0.00977104809135199	-0.00782300252467394	-0.0156151866540313	-0.0117190945893526
474	91.9217910766602	-16.5713768005371	4.01979780197144	0.00711201597005129	-0.00555028254166245	-0.00197886489331722	-0.000680167751852423
475	91.9217910766602	-17.5454006195068	3.76005816459656	-0.00165419070981443	-0.0172385573387146	0.00483929552137852	0.00289124972186983
476	92.5711364746094	-17.8700752258301	4.27953720092773	0.00516396993771195	-0.0130177913233638	-0.0026282137259841	0.0132808275520802
477	94.5191879272461	-18.5194225311279	4.53927659988403	-0.00490093370899558	-0.00522560812532902	-0.000355493422830477	-0.00132951640989631
478	93.2204895019531	-18.8440971374512	4.34447193145752	0.00678734155371785	0.00289124972186983	-0.00652430532500148	0.00678734155371785
479	89.973747253418	-18.5194225311279	4.01979780197144	-0.0026282137259841	0.00483929552137852	0.000293855206109583	0.00581331877037883
480	93.8698348999023	-18.5194225311279	4.14966726303101	-0.00197886489331722	0.00808603875339031	0.00191722682211548	-0.000680167751852423
481	91.9217910766602	-17.2207260131836	3.69512343406677	0.012956153601408	0.00970941036939621	0.00906006153672934	0.00776136433705688
482	92.5711364746094	-17.8700752258301	4.01979780197144	-0.0110697457566857	0.00743668992072344	0.00418994715437293	0.00938473641872406
483	92.5711364746094	-18.5194225311279	4.53927659988403	0.00678734155371785	0.00451462110504508	-0.00879702530801296	-0.00392691092565656
484	94.5191879272461	-17.8700752258301	4.21460247039795	0.00776136433705688	0.013930176384747	0.00678734155371785	0.00776136433705688
485	91.9217910766602	-17.8700752258301	3.95486283302307	0.000293855206109583	0.00938473641872406	0.00613799272105098	0.00516396993771195
486	92.5711364746094	-17.8700752258301	3.88992786407471	-0.00230353930965066	0.0113327819854021	-0.00977104809135199	0.00938473641872406
487	91.9217910766602	-17.5454006195068	3.95486283302307	0.00678734155371785	0.00808603875339031	-0.0152905117720366	-0.0146411629393697
488	93.2204895019531	-17.8700752258301	4.34447193145752	0.00321592413820326	0.00289124972186983	-0.0110697457566857	-0.0100957229733467
489	93.2204895019531	-20.1427936553955	4.34447193145752	0.0136055024340749	-0.00782300252467394	-0.0149658378213644	-0.00295288790948689
490	90.6230926513672	-18.5194225311279	4.14966726303101	0.00743668992072344	-0.00295288790948689	-0.000680167751852423	0.0022419011220336
491	89.973747253418	-17.8700752258301	4.08473253250122	-0.00847235135734081	-0.00295288790948689	-0.0120437685400248	-0.00684897974133492
492	94.5191879272461	-19.1687717437744	4.01979780197144	0.0194496400654316	0.00873538758605719	-0.0156151866540313	-0.00619963090866804
493	91.9217910766602	-17.5454006195068	3.82499313354492	-0.00197886489331722	-0.0107450718060136	-0.00425158534198999	-0.00717365415766835
494	93.2204895019531	-19.1687717437744	4.34447193145752	-0.0195112787187099	-0.0113944197073579	0.00808603875339031	-0.00360223650932312
495	93.8698348999023	-20.1427936553955	4.4094066619873	0.011982130818069	-0.0185372550040483	0.000618529506027699	0.00126787810586393
496	93.8698348999023	-18.5194225311279	4.21460247039795	-0.00165419070981443	-0.00847235135734081	-0.0126931173726916	0.00646266713738441
497	89.973747253418	-18.8440971374512	4.34447193145752	-0.0026282137259841	-0.0130177913233638	-0.00392691092565656	0.00678734155371785
498	92.5711364746094	-18.1947479248047	4.01979780197144	0.0171769186854362	0.00289124972186983	-0.0169138833880424	0.00159255252219737
499	93.2204895019531	-18.5194225311279	4.01979780197144	0.013930176384747	-0.00360223650932312	-0.0110697457566857	0.00613799272105098
500	91.2724456787109	-18.1947479248047	4.47434186935425	0.000943203864153475	0.000618529506027699	0.00548864435404539	0.01100810803473
501	93.8698348999023	-20.4674682617188	4.66914653778076	-0.00295288790948689	0.00613799272105098	0.00289124972186983	0.00743668992072344
502	91.9217910766602	-18.8440971374512	4.47434186935425	0.0181509424000978	0.0149041991680861	0.00159255252219737	0.00646266713738441
503	91.9217910766602	-18.8440971374512	4.08473253250122	-0.00425158534198999	0.0252937767654657	0.00678734155371785	0.00516396993771195
504	92.5711364746094	-18.1947479248047	4.01979780197144	0.0123068047687411	0.0175015944987535	0.0132808275520802	0.0022419011220336
505	92.5711364746094	-18.1947479248047	4.08473253250122	0.0113327819854021	0.0168522447347641	0.0175015944987535	-0.00197886489331722
506	92.5711364746094	-19.1687717437744	4.4094066619873	-3.08191010844894e-05	0.0175015944987535	0.0278911720961332	0.00451462110504508
507	94.5191879272461	-19.8181209564209	4.60421133041382	0.0142548503354192	0.0136055024340749	0.01847561635077	-0.00100484199356288
508	91.9217910766602	-18.5194225311279	4.34447193145752	0.0113327819854021	0.0217223595827818	0.00613799272105098	-0.00847235135734081
509	89.973747253418	-17.5454006195068	4.01979780197144	-0.00132951640989631	0.0132808275520802	0.0103587592020631	-0.00360223650932312
510	94.5191879272461	-18.5194225311279	4.08473253250122	0.00548864435404539	0.00873538758605719	0.0126314787194133	0.00516396993771195
511	93.2204895019531	-18.5194225311279	4.21460247039795	0.00548864435404539	0.0106834331527352	0.00581331877037883	-0.00619963090866804
512	91.2724456787109	-18.1947479248047	4.21460247039795	0.0116574559360743	-0.00295288790948689	-0.0120437685400248	0.00256657530553639
513	94.5191879272461	-19.4934463500977	4.34447193145752	0.0100340843200684	-0.023407369852066	-0.017887907102704	-0.0123684434220195
514	91.9217910766602	-17.2207260131836	4.4094066619873	-0.00360223650932312	-0.00977104809135199	-0.0110697457566857	-0.00392691092565656
515	88.675048828125	-18.1947479248047	4.14966726303101	-0.00717365415766835	-0.00619963090866804	-0.00197886489331722	0.0100340843200684
516	92.5711364746094	-17.8700752258301	3.95486283302307	0.00386527273803949	-0.0113944197073579	-0.0198359526693821	0.0113327819854021
517	91.9217910766602	-17.8700752258301	3.82499313354492	-0.00814767740666866	-0.017887907102704	-0.0217839982360601	-3.08191010844894e-05
518	93.8698348999023	-19.1687717437744	4.47434186935425	-0.00587495695799589	-0.0149658378213644	-0.0195112787187099	0.00938473641872406
519	92.5711364746094	-20.1427936553955	4.4094066619873	-0.00490093370899558	-0.0282774847000837	-0.0120437685400248	0.00289124972186983
520	92.5711364746094	-17.2207260131836	4.27953720092773	-0.0130177913233638	-0.00522560812532902	-0.00392691092565656	0.00191722682211548
521	89.3243942260742	-17.8700752258301	4.34447193145752	0.00354059832170606	-0.00327756232582033	-0.00847235135734081	0.00386527273803949
522	91.9217910766602	-18.1947479248047	3.88992786407471	0.00808603875339031	0.0113327819854021	-0.00717365415766835	0.0152288740500808
523	91.9217910766602	-18.1947479248047	4.01979780197144	0.00808603875339031	0.00776136433705688	-0.00684897974133492	-0.00814767740666866
524	92.5711364746094	-19.1687717437744	4.4094066619873	-0.00197886489331722	0.012956153601408	-0.00100484199356288	0.0100340843200684
525	92.5711364746094	-19.1687717437744	4.21460247039795	-0.00717365415766835	0.00321592413820326	0.00483929552137852	0.00354059832170606
526	90.6230926513672	-18.1947479248047	4.14966726303101	0.000293855206109583	0.0210730116814375	0.00970941036939621	-0.00587495695799589
527	89.3243942260742	-18.1947479248047	4.21460247039795	-0.0162645354866982	0.0243197549134493	-0.00165419070981443	-0.00360223650932312
528	93.8698348999023	-18.1947479248047	3.69512343406677	-0.00392691092565656	0.0217223595827818	-0.00392691092565656	-0.00457625929266214
529	93.8698348999023	-19.4934463500977	4.08473253250122	0.00354059832170606	0.00418994715437293	0.000293855206109583	-0.00555028254166245
530	91.9217910766602	-18.1947479248047	4.60421133041382	0.00159255252219737	-0.00360223650932312	0.00321592413820326	0.00548864435404539
531	92.5711364746094	-18.8440971374512	4.08473253250122	0.0022419011220336	-0.00684897974133492	-0.00912170019000769	-3.08191010844894e-05
532	92.5711364746094	-18.5194225311279	4.86395072937012	0.00354059832170606	-0.0120437685400248	-0.0263294391334057	-0.00392691092565656
533	89.973747253418	-17.8700752258301	5.18862533569336	-0.0107450718060136	-0.0276281367987394	-0.0240567177534103	-0.00912170019000769
534	93.2204895019531	-19.1687717437744	4.4094066619873	0.00191722682211548	-0.0217839982360601	-0.0305502042174339	-0.00717365415766835
535	91.9217910766602	-19.1687717437744	4.01979780197144	0.00126787810586393	-0.0185372550040483	-0.0143164889886975	0.00256657530553639
536	93.8698348999023	-19.4934463500977	4.27953720092773	-0.0026282137259841	-0.0240567177534103	-0.0162645354866982	0.00678734155371785
537	93.8698348999023	-20.1427936553955	4.66914653778076	0.012956153601408	-0.0221086721867323	-0.0221086721867323	0.00386527273803949
538	90.6230926513672	-18.1947479248047	4.14966726303101	-0.0256800893694162	-0.0120437685400248	-0.000355493422830477	-0.00197886489331722
539	90.6230926513672	-17.8700752258301	4.27953720092773	-0.00977104809135199	-0.021459324285388	-0.00814767740666866	0.00613799272105098
540	93.8698348999023	-19.1687717437744	4.53927659988403	-0.00879702530801296	-0.0185372550040483	0.000293855206109583	0.00841071270406246
541	93.2204895019531	-19.1687717437744	4.01979780197144	-0.00165419070981443	-0.0110697457566857	0.000618529506027699	0.000943203864153475
542	93.8698348999023	-19.8181209564209	3.88992786407471	-0.00912170019000769	0.00646266713738441	-0.00522560812532902	0.00386527273803949
543	93.8698348999023	-19.1687717437744	4.21460247039795	-3.08191010844894e-05	-0.00197886489331722	0.0106834331527352	-0.00295288790948689
544	91.2724456787109	-18.8440971374512	4.34447193145752	-0.00295288790948689	0.00711201597005129	0.00711201597005129	0.00451462110504508
545	90.6230926513672	-19.1687717437744	4.66914653778076	-0.00912170019000769	0.00841071270406246	0.0155535480007529	-0.00197886489331722
546	93.8698348999023	-19.4934463500977	4.21460247039795	-0.00490093370899558	0.0132808275520802	0.00776136433705688	0.000293855206109583
547	92.5711364746094	-19.1687717437744	4.14966726303101	0.036657378077507	0.00970941036939621	0.00321592413820326	-0.00814767740666866
548	92.5711364746094	-18.8440971374512	4.27953720092773	0.0207483377307653	-0.000355493422830477	0.0022419011220336	-0.00879702530801296
549	91.2724456787109	-19.4934463500977	4.08473253250122	-0.00392691092565656	-0.000680167751852423	0.00418994715437293	-0.00457625929266214
550	92.5711364746094	-17.8700752258301	4.21460247039795	0.00906006153672934	0.00418994715437293	0.00354059832170606	-0.00457625929266214
551	90.6230926513672	-18.1947479248047	4.47434186935425	-0.00912170019000769	0.00289124972186983	0.00483929552137852	-0.00425158534198999
552	91.2724456787109	-19.4934463500977	4.86395072937012	0.00159255252219737	-0.0100957229733467	-0.00522560812532902	-0.0100957229733467
553	92.5711364746094	-19.1687717437744	4.01979780197144	0.012956153601408	0.00678734155371785	-0.00457625929266214	-0.0117190945893526
554	91.2724456787109	-17.8700752258301	3.95486283302307	-0.0136671401560307	-0.0221086721867323	-0.00100484199356288	-0.00457625929266214
555	91.2724456787109	-19.8181209564209	3.95486283302307	-0.00814767740666866	-0.0208099745213985	0.00159255252219737	0.00613799272105098
556	91.9217910766602	-18.1947479248047	4.01979780197144	0.00321592413820326	0.000293855206109583	0.00159255252219737	0.00548864435404539
557	89.3243942260742	-17.2207260131836	4.34447193145752	0.0188002903014421	0.00159255252219737	-0.00749832857400179	-0.000355493422830477
558	93.2204895019531	-19.4934463500977	4.53927659988403	0.00126787810586393	0.00743668992072344	-0.00230353930965066	0.00321592413820326
559	92.5711364746094	-19.4934463500977	4.21460247039795	-0.00132951640989631	-0.00360223650932312	-0.00230353930965066	0.00743668992072344
560	91.9217910766602	-18.5194225311279	4.08473253250122	0.0142548503354192	-0.00749832857400179	0.00191722682211548	0.011982130818069
561	91.9217910766602	-19.1687717437744	4.27953720092773	0.00548864435404539	-0.00522560812532902	0.00321592413820326	0.00938473641872406
562	92.5711364746094	-18.1947479248047	4.01979780197144	0.00873538758605719	0.0152288740500808	0.000293855206109583	0.0132808275520802
563	89.3243942260742	-18.5194225311279	4.34447193145752	-0.00555028254166245	0.0113327819854021	-0.00100484199356288	-0.0130177913233638
564	92.5711364746094	-18.8440971374512	4.73408126831055	0.0113327819854021	0.00646266713738441	0.00483929552137852	0.00808603875339031
565	91.9217910766602	-17.5454006195068	4.27953720092773	-0.00132951640989631	0.00289124972186983	0.00386527273803949	0.00354059832170606
566	92.5711364746094	-17.8700752258301	3.88992786407471	0.00321592413820326	0.00678734155371785	0.000293855206109583	0.00354059832170606
567	91.9217910766602	-18.5194225311279	4.14966726303101	-0.0143164889886975	0.0022419011220336	-0.0130177913233638	-0.00587495695799589
568	91.9217910766602	-18.5194225311279	3.88992786407471	0.00256657530553639	0.00646266713738441	-0.00717365415766835	-0.00457625929266214
569	92.5711364746094	-19.1687717437744	3.95486283302307	-0.0104203969240189	0.0162028968334198	-0.00587495695799589	-0.00490093370899558
570	93.8698348999023	-19.1687717437744	4.27953720092773	-0.00425158534198999	0.00938473641872406	-0.0130177913233638	0.000943203864153475
571	91.9217910766602	-18.1947479248047	4.34447193145752	0.0132808275520802	0.0113327819854021	-0.0113944197073579	-0.00295288790948689
572	93.2204895019531	-19.4934463500977	4.08473253250122	0.0142548503354192	0.0126314787194133	-0.0123684434220195	-0.00360223650932312
573	91.9217910766602	-19.1687717437744	4.47434186935425	0.00191722682211548	0.00418994715437293	-0.0026282137259841	-0.0156151866540313
574	92.5711364746094	-19.4934463500977	4.34447193145752	-0.00912170019000769	0.00581331877037883	-0.0149658378213644	-0.0026282137259841
575	91.2724456787109	-19.4934463500977	4.21460247039795	-0.00717365415766835	0.00126787810586393	-0.000680167751852423	0.00483929552137852
576	93.2204895019531	-19.8181209564209	4.27953720092773	0.00256657530553639	0.0142548503354192	0.00256657530553639	0.00126787810586393
577	91.2724456787109	-18.5194225311279	4.92888593673706	0.013930176384747	0.0145795252174139	0.00841071270406246	0.00776136433705688
578	89.973747253418	-18.8440971374512	4.21460247039795	-0.0169138833880424	0.0123068047687411	0.0126314787194133	-0.00165419070981443
579	91.9217910766602	-19.4934463500977	3.76005816459656	-0.00100484199356288	-0.00847235135734081	0.00938473641872406	-0.00619963090866804
580	89.973747253418	-18.1947479248047	4.14966726303101	0.00970941036939621	-0.0146411629393697	0.00256657530553639	0.0162028968334198
581	91.9217910766602	-19.4934463500977	4.08473253250122	0.0136055024340749	-0.0123684434220195	-0.00132951640989631	0.00743668992072344
582	93.2204895019531	-19.1687717437744	4.21460247039795	0.0152288740500808	0.00451462110504508	0.000293855206109583	0.00581331877037883
583	91.2724456787109	-18.1947479248047	4.4094066619873	0.0106834331527352	0.00418994715437293	-0.00392691092565656	-3.08191010844894e-05
584	90.6230926513672	-19.1687717437744	4.53927659988403	0.00906006153672934	0.000943203864153475	0.0152288740500808	0.0145795252174139
585	91.9217910766602	-19.4934463500977	4.27953720092773	-0.00782300252467394	-0.00522560812532902	0.01100810803473	0.00418994715437293
586	91.2724456787109	-19.1687717437744	4.34447193145752	-0.00165419070981443	0.0103587592020631	-0.00230353930965066	0.00321592413820326
587	92.5711364746094	-19.1687717437744	4.14966726303101	-0.0130177913233638	0.0022419011220336	0.000293855206109583	-0.00392691092565656
588	92.5711364746094	-18.8440971374512	4.27953720092773	0.00873538758605719	-0.00425158534198999	-0.0143164889886975	-0.00555028254166245
589	91.2724456787109	-18.1947479248047	4.34447193145752	-0.0100957229733467	-0.0188619289547205	-0.0201606266200542	-0.00197886489331722
590	91.2724456787109	-18.1947479248047	4.53927659988403	0.00451462110504508	-0.0110697457566857	-0.0159398596733809	0.00386527273803949
591	93.2204895019531	-19.1687717437744	4.14966726303101	-0.0100957229733467	-0.00522560812532902	-0.0188619289547205	-0.00814767740666866
592	90.6230926513672	-19.4934463500977	4.27953720092773	0.0136055024340749	-0.0211346503347158	-0.0347709693014622	-0.0126931173726916
593	91.9217910766602	-19.1687717437744	3.88992786407471	0.00126787810586393	-0.0191866029053926	-0.0282774847000837	-0.0146411629393697
594	91.9217910766602	-17.2207260131836	4.08473253250122	0.00289124972186983	-0.0188619289547205	-0.0165892094373703	-0.00619963090866804
595	89.973747253418	-18.1947479248047	4.14966726303101	-0.0104203969240189	-0.00912170019000769	-0.00684897974133492	-0.00132951640989631
596	91.9217910766602	-17.8700752258301	4.53927659988403	0.0132808275520802	-0.00684897974133492	-0.00327756232582033	0.00256657530553639
597	91.2724456787109	-18.1947479248047	4.21460247039795	0.0132808275520802	0.00126787810586393	0.00743668992072344	0.00516396993771195
598	92.5711364746094	-18.1947479248047	4.4094066619873	0.0136055024340749	0.0162028968334198	0.0188002903014421	-0.00425158534198999
599	90.6230926513672	-18.1947479248047	4.14966726303101	0.00418994715437293	0.0262678004801273	0.00418994715437293	-0.00100484199356288
600	91.2724456787109	-17.2207260131836	4.01979780197144	-0.0130177913233638	0.0246444288641214	0.0207483377307653	0.0022419011220336
601	90.6230926513672	-17.2207260131836	4.34447193145752	0.01100810803473	0.0298392176628113	0.0100340843200684	0.0100340843200684
602	91.9217910766602	-18.1947479248047	4.4094066619873	0.0132808275520802	0.0317872650921345	0.0136055024340749	0.00516396993771195
603	91.9217910766602	-18.8440971374512	4.27953720092773	0.00289124972186983	0.0220470335334539	0.0100340843200684	-0.00327756232582033
604	91.9217910766602	-17.8700752258301	4.08473253250122	-0.0159398596733809	0.0162028968334198	0.0178262684494257	0.00938473641872406
605	90.6230926513672	-17.5454006195068	3.76005816459656	-0.0133424662053585	0.00256657530553639	0.011982130818069	0.00191722682211548
606	91.9217910766602	-16.8960514068604	3.76005816459656	-0.00457625929266214	0.00808603875339031	0.00386527273803949	-0.00555028254166245
607	90.6230926513672	-17.2207260131836	4.08473253250122	0.00126787810586393	0.00289124972186983	0.00191722682211548	-0.00392691092565656
608	93.8698348999023	-17.8700752258301	4.27953720092773	0.00906006153672934	0.00191722682211548	-0.00425158534198999	-0.0113944197073579
609	92.5711364746094	-18.8440971374512	4.4094066619873	0.00256657530553639	-0.00749832857400179	0.00970941036939621	-0.00652430532500148
610	91.2724456787109	-16.8960514068604	4.27953720092773	-0.00490093370899558	-3.08191010844894e-05	0.00321592413820326	0.00191722682211548
611	91.9217910766602	-17.5454006195068	4.01979780197144	-0.0143164889886975	0.00256657530553639	0.000293855206109583	-0.000355493422830477
612	93.2204895019531	-16.8960514068604	4.08473253250122	0.0213976856321096	-0.00392691092565656	-0.0113944197073579	-0.0110697457566857
613	92.5711364746094	-17.8700752258301	4.21460247039795	0.000618529506027699	-0.00879702530801296	-0.00360223650932312	-0.0143164889886975
614	95.1685333251953	-18.8440971374512	4.66914653778076	-0.0120437685400248	-0.00490093370899558	-0.0149658378213644	-0.00555028254166245
615	93.8698348999023	-19.1687717437744	4.4094066619873	0.012956153601408	-0.0110697457566857	-0.00490093370899558	-0.0026282137259841
616	92.5711364746094	-17.8700752258301	4.14966726303101	0.000943203864153475	-0.000680167751852423	-0.00425158534198999	0.00548864435404539
617	91.2724456787109	-18.1947479248047	4.4094066619873	0.0103587592020631	-0.00165419070981443	-0.0146411629393697	-0.00197886489331722
618	90.6230926513672	-16.8960514068604	4.27953720092773	0.00321592413820326	0.00483929552137852	-0.0130177913233638	-0.00814767740666866
619	91.2724456787109	-16.5713768005371	3.88992786407471	-0.00425158534198999	-0.00392691092565656	-0.0175632312893867	0.00256657530553639
620	93.2204895019531	-18.1947479248047	4.60421133041382	0.020423661917448	-0.0159398596733809	-0.0217839982360601	0.00970941036939621
621	93.2204895019531	-19.1687717437744	4.79901599884033	0.00386527273803949	0.00386527273803949	-0.0104203969240189	-0.00100484199356288
622	91.9217910766602	-18.1947479248047	4.66914653778076	0.00613799272105098	0.00289124972186983	-3.08191010844894e-05	0.00581331877037883
623	91.9217910766602	-17.5454006195068	4.08473253250122	-0.00230353930965066	0.00354059832170606	0.000943203864153475	0.00321592413820326
624	91.2724456787109	-17.2207260131836	4.01979780197144	-0.000355493422830477	-0.00132951640989631	0.0103587592020631	0.00548864435404539
625	91.9217910766602	-17.5454006195068	3.95486283302307	0.00321592413820326	0.00581331877037883	0.00711201597005129	0.00743668992072344
626	92.5711364746094	-18.1947479248047	4.4094066619873	-0.00197886489331722	0.00743668992072344	0.0188002903014421	0.00354059832170606
627	92.5711364746094	-19.1687717437744	4.34447193145752	-0.000355493422830477	-0.00197886489331722	0.0100340843200684	-0.00847235135734081
628	91.2724456787109	-16.8960514068604	3.95486283302307	0.00841071270406246	0.00938473641872406	0.0142548503354192	-0.0107450718060136
629	88.0257034301758	-17.2207260131836	3.76005816459656	-0.0152905117720366	0.0123068047687411	-0.00295288790948689	-0.00295288790948689
630	93.8698348999023	-18.5194225311279	4.21460247039795	-0.00360223650932312	-0.00684897974133492	-0.00360223650932312	-0.00295288790948689
631	91.2724456787109	-17.5454006195068	4.14966726303101	-0.00684897974133492	0.00321592413820326	-0.00912170019000769	-0.000680167751852423
632	90.6230926513672	-17.5454006195068	4.53927659988403	-0.00555028254166245	0.00418994715437293	-0.0100957229733467	-0.0159398596733809
633	93.8698348999023	-19.8181209564209	4.34447193145752	0.00354059832170606	-0.0026282137259841	-0.0230826959013939	-0.0169138833880424
634	91.2724456787109	-16.8960514068604	4.27953720092773	-0.00360223650932312	0.00581331877037883	-0.00490093370899558	-0.00814767740666866
635	88.0257034301758	-17.8700752258301	3.95486283302307	-0.0282774847000837	-0.0130177913233638	0.00581331877037883	-0.00425158534198999
636	91.2724456787109	-18.1947479248047	3.69512343406677	0.0132808275520802	-0.0110697457566857	0.000618529506027699	-0.00230353930965066
637	91.9217910766602	-17.5454006195068	4.08473253250122	-0.00522560812532902	-3.08191010844894e-05	0.00321592413820326	-0.0104203969240189
638	93.2204895019531	-19.1687717437744	4.60421133041382	0.00678734155371785	-3.08191010844894e-05	0.00678734155371785	-0.00619963090866804
639	91.2724456787109	-20.1427936553955	4.53927659988403	-0.0169138833880424	-0.0139918150380254	-0.000355493422830477	-0.0026282137259841
640	90.6230926513672	-17.5454006195068	4.21460247039795	0.00581331877037883	-0.00392691092565656	0.00256657530553639	0.00191722682211548
641	88.0257034301758	-18.1947479248047	4.21460247039795	0.000943203864153475	0.00548864435404539	-0.000680167751852423	0.00483929552137852
642	94.5191879272461	-18.5194225311279	3.95486283302307	0.000943203864153475	0.0145795252174139	-0.00977104809135199	0.00354059832170606
643	91.9217910766602	-17.5454006195068	3.76005816459656	-0.00977104809135199	0.00191722682211548	-0.00490093370899558	-0.00132951640989631
644	92.5711364746094	-19.1687717437744	4.53927659988403	-0.0136671401560307	0.00873538758605719	0.00321592413820326	0.00418994715437293
645	93.2204895019531	-20.792142868042	4.14966726303101	0.0116574559360743	-0.00782300252467394	-0.00197886489331722	0.00321592413820326
646	91.2724456787109	-18.1947479248047	3.95486283302307	0.00711201597005129	0.00354059832170606	-0.00912170019000769	-0.00684897974133492
647	88.675048828125	-18.5194225311279	3.88992786407471	-0.00814767740666866	0.0162028968334198	0.00711201597005129	-3.08191010844894e-05
648	92.5711364746094	-19.4934463500977	3.76005816459656	0.0022419011220336	0.011982130818069	-0.00912170019000769	-0.00100484199356288
649	92.5711364746094	-19.1687717437744	3.76005816459656	-0.0133424662053585	0.00873538758605719	-0.0156151866540313	-0.00749832857400179
650	91.2724456787109	-18.5194225311279	4.4094066619873	-0.00327756232582033	0.00126787810586393	-0.0123684434220195	0.00289124972186983
651	93.8698348999023	-20.792142868042	4.47434186935425	0.0103587592020631	0.00126787810586393	-0.0328229255974293	-0.00392691092565656
652	91.9217910766602	-19.8181209564209	4.47434186935425	-0.00522560812532902	0.00256657530553639	-0.0292515084147453	-0.00717365415766835
653	88.675048828125	-18.5194225311279	4.08473253250122	-0.00165419070981443	-0.00522560812532902	-0.021459324285388	-0.00619963090866804
654	93.2204895019531	-19.8181209564209	4.27953720092773	0.00256657530553639	-0.00912170019000769	-0.0165892094373703	0.00483929552137852
655	92.5711364746094	-19.8181209564209	3.50031876564026	0.00678734155371785	-0.00425158534198999	-0.0149658378213644	0.011982130818069
656	91.2724456787109	-19.8181209564209	4.34447193145752	0.00321592413820326	-0.00912170019000769	-0.00944637414067984	0.0113327819854021
657	92.5711364746094	-20.792142868042	4.66914653778076	-0.00100484199356288	-0.0253554154187441	-0.00619963090866804	0.00743668992072344
658	91.2724456787109	-18.5194225311279	4.53927659988403	0.00711201597005129	-0.00327756232582033	0.013930176384747	0.00191722682211548
659	90.6230926513672	-19.8181209564209	4.08473253250122	-0.0133424662053585	-0.0120437685400248	0.0217223595827818	0.00678734155371785
660	91.2724456787109	-19.8181209564209	4.27953720092773	-0.0104203969240189	-0.0113944197073579	0.0168522447347641	0.0142548503354192
661	92.5711364746094	-20.792142868042	4.08473253250122	0.00516396993771195	-0.0107450718060136	0.00418994715437293	0.00516396993771195
662	90.6230926513672	-19.1687717437744	3.76005816459656	0.00548864435404539	-0.000680167751852423	0.0132808275520802	0.00808603875339031
663	92.5711364746094	-21.7661666870117	4.60421133041382	0.000943203864153475	-0.0113944197073579	0.00743668992072344	-0.0026282137259841
664	90.6230926513672	-18.8440971374512	4.4094066619873	-0.000355493422830477	0.000618529506027699	0.0288651939481497	0.00386527273803949
665	89.3243942260742	-18.8440971374512	4.14966726303101	-0.00522560812532902	0.0100340843200684	0.0249691028147936	0.0106834331527352
666	91.2724456787109	-19.4934463500977	4.08473253250122	0.012956153601408	0.00191722682211548	0.0103587592020631	0.00418994715437293
667	90.6230926513672	-19.8181209564209	4.01979780197144	0.00386527273803949	-0.000680167751852423	-0.000355493422830477	-0.00652430532500148
668	89.973747253418	-18.5194225311279	3.82499313354492	0.00159255252219737	-0.00327756232582033	-0.0104203969240189	-0.00132951640989631
669	91.2724456787109	-20.1427936553955	4.21460247039795	-3.08191010844894e-05	-0.0260047651827335	-0.0149658378213644	-0.0104203969240189
670	91.9217910766602	-20.1427936553955	4.47434186935425	-0.0133424662053585	-0.0195112787187099	-0.0146411629393697	-0.00522560812532902
671	88.0257034301758	-18.5194225311279	4.4094066619873	0.00386527273803949	-0.0139918150380254	-0.0347709693014622	0.00126787810586393
672	91.2724456787109	-19.1687717437744	4.21460247039795	-0.00490093370899558	-0.0139918150380254	-0.0623682886362076	-0.0117190945893526
673	92.5711364746094	-20.1427936553955	3.95486283302307	0.00483929552137852	-0.0133424662053585	-0.0672384053468704	-0.00879702530801296
674	92.5711364746094	-19.4934463500977	4.01979780197144	-0.00782300252467394	-0.00814767740666866	-0.0389917381107807	0.000293855206109583
675	91.9217910766602	-20.1427936553955	4.21460247039795	-0.00652430532500148	-0.00619963090866804	-0.0250307414680719	-0.000355493422830477
676	91.2724456787109	-18.8440971374512	4.27953720092773	0.0136055024340749	0.01100810803473	-0.0217839982360601	0.00743668992072344
677	89.973747253418	-19.4934463500977	4.60421133041382	-0.00879702530801296	0.01847561635077	-0.00295288790948689	0.000943203864153475
678	92.5711364746094	-19.8181209564209	4.27953720092773	0.0132808275520802	0.0123068047687411	0.00678734155371785	-0.00165419070981443
679	91.2724456787109	-18.8440971374512	3.76005816459656	-0.00360223650932312	0.0220470335334539	0.0389300994575024	-0.000355493422830477
680	91.9217910766602	-19.1687717437744	4.08473253250122	0.00711201597005129	0.0275664981454611	0.0756182968616486	0.00743668992072344
681	89.973747253418	-20.1427936553955	4.08473253250122	0.00613799272105098	0.00743668992072344	0.0665274113416672	0.00321592413820326
682	92.5711364746094	-19.8181209564209	4.21460247039795	0.0136055024340749	0.0145795252174139	0.047696303576231	0.00191722682211548
683	88.0257034301758	-17.8700752258301	4.21460247039795	0.000293855206109583	0.00873538758605719	0.031137915328145	0.0269171483814716
684	93.2204895019531	-19.1687717437744	4.53927659988403	-0.00847235135734081	0.00354059832170606	0.0301638916134834	0.00678734155371785
685	93.8698348999023	-19.4934463500977	3.69512343406677	-0.00684897974133492	-0.00197886489331722	0.0162028968334198	0.00678734155371785
686	93.2204895019531	-18.1947479248047	3.95486283302307	-0.00425158534198999	-0.0324982516467571	0.00970941036939621	0.00289124972186983
687	91.9217910766602	-19.4934463500977	4.34447193145752	0.0022419011220336	-0.000680167751852423	0.01100810803473	-0.00327756232582033
688	92.5711364746094	-19.4934463500977	4.34447193145752	-0.00100484199356288	0.00548864435404539	-0.00100484199356288	-0.00100484199356288
689	89.973747253418	-18.8440971374512	4.14966726303101	-0.0107450718060136	0.00321592413820326	-0.000680167751852423	-0.000680167751852423
690	91.2724456787109	-18.1947479248047	4.53927659988403	0.00678734155371785	0.00711201597005129	-0.0224333461374044	0.0103587592020631
691	91.2724456787109	-18.5194225311279	3.82499313354492	0.0022419011220336	0.0126314787194133	-0.0221086721867323	0.000618529506027699
692	93.2204895019531	-18.8440971374512	4.34447193145752	-0.000355493422830477	0.00970941036939621	-0.0175632312893867	-0.0130177913233638
693	90.6230926513672	-19.8181209564209	4.14966726303101	0.0103587592020631	-0.00165419070981443	-0.0188619289547205	-0.00230353930965066
694	92.5711364746094	-18.1947479248047	4.27953720092773	0.00516396993771195	0.0022419011220336	-0.0120437685400248	-0.00327756232582033
695	88.0257034301758	-18.5194225311279	4.47434186935425	-0.00619963090866804	-0.00782300252467394	-0.00522560812532902	0.00613799272105098
696	91.2724456787109	-18.1947479248047	4.27953720092773	0.0100340843200684	-0.00230353930965066	-0.00490093370899558	0.00548864435404539
697	91.9217910766602	-17.8700752258301	3.56525373458862	0.00906006153672934	0.00776136433705688	-0.00684897974133492	-0.000680167751852423
698	91.9217910766602	-18.1947479248047	3.88992786407471	0.00776136433705688	0.00743668992072344	0.012956153601408	0.00159255252219737
699	93.2204895019531	-20.1427936553955	4.14966726303101	0.00386527273803949	-0.00425158534198999	0.0207483377307653	-0.000680167751852423
700	91.2724456787109	-17.5454006195068	4.08473253250122	0.01847561635077	0.00646266713738441	0.00159255252219737	0.00418994715437293
701	91.2724456787109	-18.1947479248047	4.47434186935425	-0.00327756232582033	0.00159255252219737	-0.00165419070981443	0.000293855206109583
702	91.9217910766602	-17.2207260131836	4.4094066619873	-0.00717365415766835	0.00808603875339031	0.00548864435404539	-0.00717365415766835
703	93.2204895019531	-18.5194225311279	4.08473253250122	-0.0117190945893526	0.00743668992072344	0.0022419011220336	0.00289124972186983
704	91.9217910766602	-17.5454006195068	4.08473253250122	0.00548864435404539	0.000943203864153475	0.0123068047687411	0.00289124972186983
705	91.2724456787109	-18.1947479248047	4.08473253250122	-0.00100484199356288	-0.00749832857400179	0.0145795252174139	0.00808603875339031
706	91.2724456787109	-17.2207260131836	4.4094066619873	0.0272418223321438	0.00841071270406246	0.00873538758605719	0.00581331877037883
707	88.675048828125	-17.5454006195068	4.21460247039795	-0.00197886489331722	0.00646266713738441	0.00841071270406246	0.00289124972186983
708	91.2724456787109	-16.8960514068604	4.14966726303101	-0.00360223650932312	0.011982130818069	-0.0100957229733467	-0.00360223650932312
709	91.2724456787109	-16.5713768005371	3.56525373458862	-0.00652430532500148	0.00613799272105098	-0.00522560812532902	-0.00619963090866804
710	93.2204895019531	-17.8700752258301	4.21460247039795	-0.00749832857400179	0.0213976856321096	-0.0100957229733467	0.000293855206109583
711	89.973747253418	-17.8700752258301	3.82499313354492	0.00289124972186983	0.0155535480007529	-0.0324982516467571	-0.00944637414067984
712	91.2724456787109	-17.2207260131836	4.08473253250122	-0.0026282137259841	0.00970941036939621	-0.0500306636095047	-0.00717365415766835
713	89.973747253418	-17.8700752258301	4.34447193145752	-0.00295288790948689	0.00841071270406246	-0.0474332682788372	-0.00847235135734081
714	93.2204895019531	-17.5454006195068	4.27953720092773	-0.0110697457566857	-0.000355493422830477	-0.0360696688294411	-0.00522560812532902
715	92.5711364746094	-16.2467021942139	4.01979780197144	-0.0227580219507217	0.000293855206109583	-0.03444629535079	0.00581331877037883
716	92.5711364746094	-16.5713768005371	3.95486283302307	0.00386527273803949	-0.000680167751852423	-0.017887907102704	0.00873538758605719
717	93.2204895019531	-17.8700752258301	4.34447193145752	0.0262678004801273	0.00159255252219737	-0.0117190945893526	-0.00295288790948689
718	92.5711364746094	-17.5454006195068	4.47434186935425	0.00646266713738441	0.00776136433705688	-0.0026282137259841	-0.000680167751852423
719	88.675048828125	-15.9220285415649	4.14966726303101	-0.0175632312893867	0.00808603875339031	0.01847561635077	0.00418994715437293
720	93.2204895019531	-17.2207260131836	4.4094066619873	-0.00197886489331722	0.0152288740500808	0.0499690249562263	0.00354059832170606
721	93.2204895019531	-17.5454006195068	4.14966726303101	0.00678734155371785	0.00776136433705688	0.0649040415883064	-0.000680167751852423
722	94.5191879272461	-17.2207260131836	4.27953720092773	-0.00619963090866804	0.01100810803473	0.0509430468082428	0.00159255252219737
723	91.2724456787109	-16.2467021942139	4.01979780197144	0.0116574559360743	0.000943203864153475	0.0188002903014421	-0.00100484199356288
724	91.9217910766602	-17.2207260131836	4.27953720092773	-0.0172385573387146	-0.00587495695799589	0.0188002903014421	-0.000680167751852423
725	92.5711364746094	-16.5713768005371	4.08473253250122	-0.0195112787187099	0.00321592413820326	0.0152288740500808	-0.00230353930965066
726	90.6230926513672	-14.9480056762695	3.76005816459656	0.0223717093467712	-0.00522560812532902	-0.000355493422830477	-0.00749832857400179
727	91.9217910766602	-15.5973539352417	4.08473253250122	0.0210730116814375	0.00483929552137852	0.0126314787194133	-0.00652430532500148
728	92.5711364746094	-16.2467021942139	4.08473253250122	0.0350340083241463	-0.0113944197073579	0.00386527273803949	-0.00782300252467394
729	91.9217910766602	-17.2207260131836	3.95486283302307	0.00354059832170606	-0.0162645354866982	0.00191722682211548	-0.0136671401560307
730	92.5711364746094	-16.8960514068604	4.27953720092773	-0.0026282137259841	0.00126787810586393	0.00613799272105098	-0.00879702530801296
731	91.2724456787109	-15.9220285415649	4.08473253250122	-0.00652430532500148	-0.00197886489331722	-0.0126931173726916	-0.00230353930965066
732	91.9217910766602	-16.2467021942139	4.08473253250122	0.00516396993771195	0.00191722682211548	-0.0237320438027382	-0.0117190945893526
733	91.9217910766602	-15.9220285415649	4.08473253250122	-0.000355493422830477	-0.0100957229733467	-0.0256800893694162	-0.0123684434220195
734	92.5711364746094	-16.2467021942139	4.01979780197144	-0.0026282137259841	-0.0260047651827335	-0.0143164889886975	-0.00944637414067984
735	89.973747253418	-16.8960514068604	3.76005816459656	-0.00652430532500148	-0.00684897974133492	-0.0130177913233638	-0.00619963090866804
736	89.973747253418	-16.2467021942139	4.01979780197144	-0.000355493422830477	-0.00749832857400179	-0.0169138833880424	0.00159255252219737
737	91.9217910766602	-16.8960514068604	4.21460247039795	-0.00652430532500148	0.000618529506027699	-0.0208099745213985	-0.0026282137259841
738	92.5711364746094	-16.5713768005371	4.21460247039795	-0.00100484199356288	0.00711201597005129	-0.0159398596733809	-0.00782300252467394
739	90.6230926513672	-16.2467021942139	4.21460247039795	-0.00360223650932312	-0.000355493422830477	-0.00619963090866804	-0.00327756232582033
740	92.5711364746094	-16.8960514068604	3.95486283302307	-0.0113944197073579	-0.00100484199356288	-3.08191010844894e-05	0.00873538758605719
741	93.2204895019531	-18.1947479248047	3.95486283302307	0.00483929552137852	0.000293855206109583	0.00841071270406246	-0.00749832857400179
742	89.3243942260742	-16.8960514068604	4.21460247039795	0.000943203864153475	0.0175015944987535	0.000618529506027699	0.000618529506027699
743	91.2724456787109	-16.8960514068604	4.34447193145752	0.00938473641872406	0.0171769186854362	-0.00490093370899558	-3.08191010844894e-05
744	91.9217910766602	-16.2467021942139	4.08473253250122	0.00386527273803949	0.0116574559360743	-0.00100484199356288	-0.000680167751852423
745	91.2724456787109	-16.8960514068604	4.01979780197144	-0.000355493422830477	0.00776136433705688	-0.00490093370899558	-0.00230353930965066
746	91.2724456787109	-17.5454006195068	4.4094066619873	0.00873538758605719	0.00386527273803949	-0.00619963090866804	-0.00814767740666866
747	91.9217910766602	-17.8700752258301	4.01979780197144	-0.00165419070981443	0.00776136433705688	0.00191722682211548	-0.0185372550040483
748	89.3243942260742	-16.8960514068604	4.08473253250122	-0.00425158534198999	0.0123068047687411	-0.0113944197073579	-0.00879702530801296
749	89.973747253418	-17.5454006195068	4.34447193145752	-0.00717365415766835	-0.00295288790948689	-0.0149658378213644	-3.08191010844894e-05
750	89.973747253418	-17.2207260131836	4.08473253250122	0.000293855206109583	-0.00327756232582033	-0.0143164889886975	-0.00360223650932312
751	90.6230926513672	-16.5713768005371	4.01979780197144	0.0217223595827818	-0.00717365415766835	-0.0188619289547205	0.00354059832170606
752	91.2724456787109	-18.8440971374512	4.66914653778076	0.00743668992072344	-0.0211346503347158	-0.0221086721867323	-0.00490093370899558
753	90.6230926513672	-18.1947479248047	4.08473253250122	0.000293855206109583	-0.0208099745213985	-0.0273034609854221	-0.0123684434220195
754	88.675048828125	-17.5454006195068	3.95486283302307	0.000618529506027699	-0.0159398596733809	-0.0188619289547205	-0.00392691092565656
755	89.3243942260742	-18.5194225311279	4.34447193145752	-0.00749832857400179	-0.00977104809135199	-0.0143164889886975	0.00354059832170606
756	91.2724456787109	-18.5194225311279	4.27953720092773	0.00354059832170606	-0.00944637414067984	-0.00587495695799589	0.0022419011220336
757	91.2724456787109	-18.1947479248047	4.34447193145752	-0.00132951640989631	0.00613799272105098	-0.00490093370899558	0.00289124972186983
758	90.6230926513672	-18.1947479248047	4.34447193145752	0.000293855206109583	-0.0117190945893526	-0.00295288790948689	0.00191722682211548
759	91.2724456787109	-18.1947479248047	4.08473253250122	0.000943203864153475	-0.00392691092565656	0.00386527273803949	0.00354059832170606
760	89.973747253418	-18.8440971374512	4.21460247039795	-0.00652430532500148	-0.00522560812532902	0.0126314787194133	0.00516396993771195
761	89.3243942260742	-17.8700752258301	4.01979780197144	-0.000355493422830477	0.0113327819854021	0.00191722682211548	0.00743668992072344
762	91.2724456787109	-17.8700752258301	4.08473253250122	-0.00749832857400179	0.0188002903014421	0.00516396993771195	0.012956153601408
763	90.6230926513672	-17.8700752258301	4.08473253250122	0.0145795252174139	0.0233457311987877	-3.08191010844894e-05	-0.00392691092565656
764	89.973747253418	-19.4934463500977	4.4094066619873	0.0197743140161037	0.00386527273803949	0.000293855206109583	0.0022419011220336
765	91.2724456787109	-18.8440971374512	4.53927659988403	0.00873538758605719	0.00743668992072344	0.00354059832170606	0.00516396993771195
766	88.0257034301758	-19.1687717437744	4.14966726303101	-0.0221086721867323	0.00126787810586393	-3.08191010844894e-05	0.00321592413820326
767	89.973747253418	-18.8440971374512	4.27953720092773	0.00451462110504508	0.0132808275520802	0.000943203864153475	-0.00197886489331722
768	91.2724456787109	-18.8440971374512	3.82499313354492	-0.00555028254166245	0.00808603875339031	-0.00230353930965066	-0.00327756232582033
769	89.973747253418	-18.8440971374512	4.01979780197144	-0.00587495695799589	0.0123068047687411	0.0106834331527352	-0.00360223650932312
770	92.5711364746094	-21.1168174743652	4.47434186935425	0.00581331877037883	-0.00100484199356288	0.0145795252174139	-0.00619963090866804
771	91.2724456787109	-19.1687717437744	4.27953720092773	0.013930176384747	0.00548864435404539	0.0210730116814375	0.0116574559360743
772	89.3243942260742	-19.8181209564209	4.27953720092773	-0.00132951640989631	0.00548864435404539	0.0200989879667759	-0.00847235135734081
773	89.3243942260742	-18.8440971374512	3.95486283302307	0.0022419011220336	-0.00295288790948689	0.0162028968334198	-0.00490093370899558
774	90.6230926513672	-19.1687717437744	3.63018846511841	0.0175015944987535	-0.0162645354866982	-0.000355493422830477	-0.00555028254166245
775	89.973747253418	-19.4934463500977	4.27953720092773	-0.0113944197073579	-0.0221086721867323	0.00451462110504508	-0.00230353930965066
776	91.2724456787109	-20.4674682617188	4.21460247039795	0.00321592413820326	-0.0172385573387146	-0.00392691092565656	0.0100340843200684
777	91.2724456787109	-19.8181209564209	4.34447193145752	0.00938473641872406	-0.00619963090866804	-0.0126931173726916	-0.0026282137259841
778	89.3243942260742	-18.8440971374512	4.08473253250122	-0.00619963090866804	-0.0146411629393697	-0.00457625929266214	0.00321592413820326
779	91.2724456787109	-19.1687717437744	3.95486283302307	-0.00555028254166245	-0.000680167751852423	-0.00457625929266214	0.0113327819854021
780	92.5711364746094	-20.1427936553955	4.08473253250122	-0.0104203969240189	0.00451462110504508	0.000618529506027699	0.00841071270406246
781	90.6230926513672	-18.8440971374512	3.69512343406677	-0.0113944197073579	-0.000680167751852423	-0.00749832857400179	0.00548864435404539
782	91.9217910766602	-20.792142868042	4.08473253250122	0.00841071270406246	0.00970941036939621	0.00418994715437293	0.00483929552137852
783	90.6230926513672	-19.4934463500977	4.14966726303101	-0.00425158534198999	0.00743668992072344	-0.00684897974133492	0.00159255252219737
784	89.973747253418	-19.4934463500977	4.01979780197144	-0.0256800893694162	0.00970941036939621	0.00776136433705688	0.0123068047687411
785	91.9217910766602	-19.4934463500977	4.21460247039795	-0.0191866029053926	0.0126314787194133	0.000943203864153475	0.0136055024340749
786	91.9217910766602	-19.8181209564209	4.08473253250122	0.00289124972186983	0.0152288740500808	-0.0130177913233638	0.00548864435404539
787	92.5711364746094	-20.1427936553955	3.88992786407471	0.00126787810586393	0.00743668992072344	-0.0159398596733809	-0.0026282137259841
788	91.9217910766602	-20.4674682617188	4.08473253250122	-0.00165419070981443	0.00581331877037883	-0.0146411629393697	0.00159255252219737
789	89.973747253418	-19.4934463500977	4.47434186935425	0.0126314787194133	-0.00749832857400179	-0.0139918150380254	-0.00392691092565656
790	90.6230926513672	-20.1427936553955	4.14966726303101	-0.00912170019000769	-0.00652430532500148	-0.0026282137259841	0.00256657530553639
791	91.2724456787109	-19.8181209564209	4.08473253250122	0.0149041991680861	-0.00360223650932312	-0.0152905117720366	0.000618529506027699
792	92.5711364746094	-20.1427936553955	4.21460247039795	0.000293855206109583	-0.0182125810533762	-0.0159398596733809	-0.00555028254166245
793	93.2204895019531	-18.5194225311279	4.01979780197144	0.00516396993771195	-0.0136671401560307	-0.0162645354866982	-0.00749832857400179
794	93.2204895019531	-20.4674682617188	4.34447193145752	-0.00295288790948689	-0.0188619289547205	-0.00132951640989631	-0.0026282137259841
795	92.5711364746094	-20.1427936553955	4.34447193145752	0.00159255252219737	-0.0107450718060136	0.0155535480007529	0.00776136433705688
796	93.2204895019531	-19.4934463500977	4.27953720092773	-0.0104203969240189	0.00321592413820326	-0.00587495695799589	0.0116574559360743
797	93.2204895019531	-19.1687717437744	3.76005816459656	-0.0188619289547205	-0.000355493422830477	-0.00749832857400179	-0.00327756232582033
798	92.5711364746094	-19.8181209564209	3.63018846511841	0.00711201597005129	0.00548864435404539	-0.0182125810533762	0.00841071270406246
799	92.5711364746094	-19.4934463500977	4.21460247039795	0.00126787810586393	-0.00230353930965066	-0.0175632312893867	0.00841071270406246
800	91.2724456787109	-18.5194225311279	3.82499313354492	-0.0175632312893867	-0.00619963090866804	-0.0156151866540313	0.0269171483814716
801	92.5711364746094	-20.1427936553955	4.53927659988403	0.0022419011220336	0.0022419011220336	-0.0130177913233638	0.00483929552137852
802	91.2724456787109	-19.8181209564209	4.4094066619873	0.00970941036939621	0.01847561635077	-0.0104203969240189	0.0149041991680861
803	89.973747253418	-18.5194225311279	3.88992786407471	-0.00165419070981443	0.0262678004801273	0.000618529506027699	0.0259431265294552
804	93.2204895019531	-19.4934463500977	4.08473253250122	0.00743668992072344	0.0126314787194133	0.0171769186854362	-0.00879702530801296
805	94.5191879272461	-19.8181209564209	4.14966726303101	-0.0149658378213644	0.0142548503354192	0.0175015944987535	0.0132808275520802
806	93.2204895019531	-19.8181209564209	4.27953720092773	-0.00230353930965066	0.011982130818069	0.0188002903014421	0.00873538758605719
807	93.8698348999023	-20.792142868042	4.60421133041382	0.000943203864153475	0.00808603875339031	0.0236704051494598	0.0022419011220336
808	91.2724456787109	-18.1947479248047	4.4094066619873	-0.00165419070981443	0.0136055024340749	0.0103587592020631	-0.00327756232582033
809	89.973747253418	-18.1947479248047	3.82499313354492	-0.00684897974133492	0.0022419011220336	0.00970941036939621	-0.00197886489331722
810	92.5711364746094	-18.5194225311279	4.08473253250122	0.00581331877037883	0.00808603875339031	0.00613799272105098	-0.00197886489331722
811	92.5711364746094	-18.8440971374512	4.01979780197144	0.01100810803473	-0.00230353930965066	0.00126787810586393	0.000293855206109583
812	91.2724456787109	-17.5454006195068	4.08473253250122	-0.00652430532500148	0.00548864435404539	-0.00165419070981443	-0.00782300252467394
813	91.2724456787109	-19.1687717437744	4.21460247039795	-0.00684897974133492	0.00646266713738441	-0.0136671401560307	-0.00749832857400179
814	91.2724456787109	-17.5454006195068	4.34447193145752	0.00386527273803949	-0.0143164889886975	-0.0130177913233638	-0.00522560812532902
815	89.3243942260742	-17.8700752258301	3.88992786407471	-0.00197886489331722	-0.0276281367987394	0.000618529506027699	-0.00100484199356288
816	91.9217910766602	-17.2207260131836	3.82499313354492	0.00354059832170606	0.00126787810586393	-0.0104203969240189	0.00581331877037883
817	91.9217910766602	-17.5454006195068	3.82499313354492	0.0145795252174139	-0.0100957229733467	-0.0162645354866982	-0.00100484199356288
818	91.2724456787109	-17.2207260131836	3.82499313354492	0.012956153601408	0.00289124972186983	-0.0120437685400248	0.0022419011220336
819	93.2204895019531	-17.8700752258301	4.08473253250122	-0.0104203969240189	-0.00684897974133492	-0.00327756232582033	0.000943203864153475
820	92.5711364746094	-18.1947479248047	4.34447193145752	-0.0149658378213644	-0.00587495695799589	-0.00100484199356288	0.00938473641872406
821	89.973747253418	-16.8960514068604	3.63018846511841	0.00256657530553639	-0.00392691092565656	0.00711201597005129	0.00354059832170606
822	91.2724456787109	-16.5713768005371	3.56525373458862	0.0116574559360743	0.0155535480007529	0.00516396993771195	-3.08191010844894e-05
823	93.8698348999023	-17.5454006195068	4.27953720092773	-0.00230353930965066	0.0200989879667759	0.00256657530553639	-0.00197886489331722
824	93.2204895019531	-18.1947479248047	4.08473253250122	0.0188002903014421	0.00354059832170606	0.00256657530553639	0.00256657530553639
825	91.9217910766602	-17.2207260131836	4.08473253250122	-0.00619963090866804	0.00646266713738441	0.00321592413820326	0.00808603875339031
826	89.3243942260742	-16.8960514068604	4.4094066619873	-0.00490093370899558	0.00906006153672934	-0.000680167751852423	-0.0026282137259841
827	93.2204895019531	-17.8700752258301	3.69512343406677	0.00354059832170606	0.00256657530553639	-0.0107450718060136	-0.000680167751852423
828	93.2204895019531	-16.8960514068604	3.88992786407471	0.0100340843200684	-0.0172385573387146	-0.0169138833880424	-0.0126931173726916
829	91.2724456787109	-16.5713768005371	4.01979780197144	-0.00490093370899558	-0.0130177913233638	-0.0156151866540313	-0.00327756232582033
830	93.8698348999023	-17.5454006195068	4.14966726303101	-0.00652430532500148	-0.0185372550040483	-0.0100957229733467	-0.00749832857400179
831	92.5711364746094	-16.8960514068604	3.82499313354492	-0.0195112787187099	0.00256657530553639	-0.0133424662053585	0.00354059832170606
832	90.6230926513672	-17.5454006195068	4.21460247039795	-0.00749832857400179	0.00613799272105098	-0.0227580219507217	-0.00619963090866804
833	91.9217910766602	-16.2467021942139	3.76005816459656	-0.00555028254166245	0.00418994715437293	-0.0175632312893867	-0.00490093370899558
834	91.2724456787109	-16.5713768005371	3.88992786407471	-0.00360223650932312	-0.00425158534198999	-0.0110697457566857	-0.00912170019000769
835	91.9217910766602	-17.2207260131836	4.21460247039795	-0.00230353930965066	0.00613799272105098	0.000293855206109583	0.000618529506027699
836	94.5191879272461	-18.1947479248047	4.08473253250122	0.0191249661147594	0.00126787810586393	0.0126314787194133	-0.000680167751852423
837	93.2204895019531	-16.8960514068604	4.01979780197144	-0.0104203969240189	0.0149041991680861	-0.00165419070981443	-0.00165419070981443
838	91.2724456787109	-16.8960514068604	4.4094066619873	0.0171769186854362	0.0123068047687411	-0.000680167751852423	-3.08191010844894e-05
839	93.8698348999023	-17.2207260131836	4.34447193145752	-0.00814767740666866	0.0132808275520802	0.00516396993771195	0.00126787810586393
840	91.2724456787109	-15.9220285415649	3.63018846511841	0.00548864435404539	0.00451462110504508	0.00321592413820326	0.000618529506027699
841	92.5711364746094	-16.8960514068604	4.21460247039795	0.00126787810586393	0.00646266713738441	0.00613799272105098	0.00548864435404539
842	93.8698348999023	-18.1947479248047	4.4094066619873	0.01100810803473	-3.08191010844894e-05	0.00516396993771195	0.00354059832170606
843	91.2724456787109	-15.5973539352417	4.21460247039795	0.0162028968334198	0.0145795252174139	0.00678734155371785	-0.00717365415766835
844	89.3243942260742	-15.9220285415649	4.27953720092773	-0.00132951640989631	0.00354059832170606	0.00354059832170606	0.000618529506027699
845	92.5711364746094	-15.9220285415649	4.27953720092773	0.00483929552137852	-0.00327756232582033	0.011982130818069	0.00776136433705688
846	91.2724456787109	-15.9220285415649	3.69512343406677	0.00159255252219737	-0.0201606266200542	-0.00230353930965066	-0.00847235135734081
847	93.2204895019531	-16.5713768005371	4.01979780197144	0.0116574559360743	-0.0104203969240189	-0.00782300252467394	-0.00522560812532902
848	93.2204895019531	-17.5454006195068	3.95486283302307	0.00938473641872406	-0.0227580219507217	-0.00230353930965066	-0.00490093370899558
849	92.5711364746094	-17.2207260131836	4.34447193145752	-0.00360223650932312	-0.0126931173726916	0.00418994715437293	-0.00230353930965066
850	89.3243942260742	-16.2467021942139	4.27953720092773	-0.00165419070981443	-0.0100957229733467	-0.00425158534198999	-3.08191010844894e-05
851	92.5711364746094	-16.8960514068604	4.47434186935425	0.0113327819854021	-0.00912170019000769	-0.00944637414067984	0.00126787810586393
852	91.2724456787109	-16.8960514068604	3.56525373458862	0.00548864435404539	-0.00555028254166245	-0.0240567177534103	-0.0113944197073579
853	93.8698348999023	-18.1947479248047	4.21460247039795	0.00191722682211548	-0.0130177913233638	-0.0247060675173998	-0.0172385573387146
854	92.5711364746094	-18.1947479248047	3.95486283302307	0.00516396993771195	-0.0311995539814234	-0.0198359526693821	-0.00522560812532902
855	91.2724456787109	-16.5713768005371	4.08473253250122	-3.08191010844894e-05	-0.0130177913233638	-0.0172385573387146	-0.00392691092565656
856	88.675048828125	-16.8960514068604	4.4094066619873	0.00386527273803949	-0.00652430532500148	-0.0175632312893867	-0.00360223650932312
857	91.9217910766602	-16.8960514068604	4.4094066619873	0.00581331877037883	0.00613799272105098	-0.0230826959013939	-0.000680167751852423
858	91.2724456787109	-17.5454006195068	3.63018846511841	-0.000680167751852423	-3.08191010844894e-05	-0.0253554154187441	-0.00360223650932312
859	91.2724456787109	-17.2207260131836	4.01979780197144	-0.00327756232582033	-0.0169138833880424	-0.0113944197073579	0.00581331877037883
860	93.2204895019531	-19.4934463500977	4.34447193145752	-0.00587495695799589	-0.0026282137259841	-0.000355493422830477	0.0116574559360743
861	92.5711364746094	-16.8960514068604	4.27953720092773	0.00906006153672934	0.0200989879667759	-0.000355493422830477	-0.00100484199356288
862	89.3243942260742	-17.2207260131836	4.4094066619873	0.00191722682211548	0.0327612869441509	-0.00230353930965066	0.00516396993771195
863	94.5191879272461	-18.5194225311279	4.60421133041382	0.00418994715437293	0.036657378077507	-0.00197886489331722	0.00516396993771195
864	93.2204895019531	-19.1687717437744	3.76005816459656	-0.00360223650932312	0.0347093306481838	0.00418994715437293	-0.00197886489331722
865	93.2204895019531	-18.1947479248047	4.21460247039795	0.00938473641872406	0.0337353087961674	0.0194496400654316	-0.00165419070981443
866	92.5711364746094	-20.4674682617188	4.27953720092773	0.00646266713738441	0.025618452578783	0.0239950809627771	0.00386527273803949
867	92.5711364746094	-19.1687717437744	4.21460247039795	0.0324366129934788	0.0304885655641556	0.0178262684494257	-0.00490093370899558
868	88.0257034301758	-18.1947479248047	3.88992786407471	0.0103587592020631	0.0113327819854021	0.0106834331527352	-0.0130177913233638
869	91.2724456787109	-17.8700752258301	3.88992786407471	0.00548864435404539	0.00451462110504508	-0.00295288790948689	-0.00684897974133492
870	91.9217910766602	-19.1687717437744	3.88992786407471	-0.00295288790948689	0.0022419011220336	-0.0026282137259841	0.00354059832170606
871	91.9217910766602	-18.8440971374512	4.14966726303101	0.0285405199974775	0.00743668992072344	0.00646266713738441	0.00191722682211548
872	91.9217910766602	-21.1168174743652	4.27953720092773	-0.0100957229733467	0.00159255252219737	-0.0143164889886975	-0.0107450718060136
873	90.6230926513672	-18.1947479248047	4.27953720092773	0.00159255252219737	0.00678734155371785	-0.0100957229733467	-0.0107450718060136
874	89.973747253418	-19.1687717437744	4.53927659988403	-0.0117190945893526	0.00126787810586393	-0.00522560812532902	-0.00392691092565656
875	92.5711364746094	-20.1427936553955	4.34447193145752	-0.00555028254166245	-0.00425158534198999	0.00873538758605719	0.00678734155371785
876	91.9217910766602	-18.8440971374512	3.69512343406677	-0.00457625929266214	0.00386527273803949	0.00451462110504508	0.00256657530553639
877	91.2724456787109	-18.1947479248047	3.95486283302307	0.0181509424000978	0.0022419011220336	0.00159255252219737	-0.000680167751852423
878	89.973747253418	-20.4674682617188	4.21460247039795	0.00548864435404539	-0.00749832857400179	0.0022419011220336	0.00548864435404539
879	91.9217910766602	-19.1687717437744	4.21460247039795	-0.00100484199356288	0.00126787810586393	0.00159255252219737	-3.08191010844894e-05
880	89.3243942260742	-18.8440971374512	4.08473253250122	-0.0143164889886975	-0.0133424662053585	0.00516396993771195	0.00776136433705688
881	89.973747253418	-18.8440971374512	4.27953720092773	-0.00522560812532902	-0.00555028254166245	0.00418994715437293	0.00516396993771195
882	92.5711364746094	-19.8181209564209	3.69512343406677	0.011982130818069	-0.00522560812532902	-0.00392691092565656	0.00970941036939621
883	91.2724456787109	-18.5194225311279	4.01979780197144	0.00581331877037883	0.00386527273803949	-0.0133424662053585	0.00451462110504508
884	90.6230926513672	-20.1427936553955	4.01979780197144	-0.00847235135734081	-0.0143164889886975	-0.0172385573387146	0.00938473641872406
885	91.2724456787109	-19.4934463500977	3.88992786407471	0.00159255252219737	-0.0104203969240189	-0.0149658378213644	0.00938473641872406
886	88.0257034301758	-19.4934463500977	4.01979780197144	-0.0113944197073579	-0.00165419070981443	-0.0113944197073579	-0.00165419070981443
887	92.5711364746094	-20.1427936553955	4.47434186935425	0.000618529506027699	0.00483929552137852	-0.00749832857400179	-0.000355493422830477
888	92.5711364746094	-20.792142868042	3.88992786407471	0.00451462110504508	-0.00392691092565656	-0.00457625929266214	-0.00457625929266214
889	90.6230926513672	-19.1687717437744	3.88992786407471	0.00126787810586393	-0.00490093370899558	0.00743668992072344	-0.00457625929266214
890	91.2724456787109	-21.1168174743652	4.34447193145752	-0.0123684434220195	-0.00652430532500148	0.0220470335334539	0.00938473641872406
891	92.5711364746094	-20.4674682617188	4.08473253250122	0.0223717093467712	0.00516396993771195	0.0278911720961332	0.00711201597005129
892	88.675048828125	-20.1427936553955	4.27953720092773	0.00776136433705688	0.012956153601408	0.0243197549134493	-0.00847235135734081
893	93.2204895019531	-20.4674682617188	4.14966726303101	-0.00295288790948689	0.0022419011220336	0.0200989879667759	-0.0107450718060136
894	91.9217910766602	-19.1687717437744	3.88992786407471	0.00581331877037883	-0.00717365415766835	0.0126314787194133	-0.00230353930965066
895	92.5711364746094	-20.792142868042	4.14966726303101	-0.00327756232582033	-0.0113944197073579	0.01100810803473	0.00516396993771195
896	93.2204895019531	-21.1168174743652	4.01979780197144	0.0162028968334198	-0.00587495695799589	0.0158782228827477	0.0100340843200684
897	92.5711364746094	-20.792142868042	4.34447193145752	-0.0195112787187099	0.000293855206109583	-0.00717365415766835	0.00516396993771195
898	91.9217910766602	-20.4674682617188	4.53927659988403	0.00354059832170606	-0.00749832857400179	-0.00944637414067984	-0.00100484199356288
899	93.2204895019531	-20.1427936553955	4.4094066619873	0.00256657530553639	-0.00749832857400179	-0.0123684434220195	-3.08191010844894e-05
900	92.5711364746094	-19.4934463500977	3.76005816459656	0.00126787810586393	-0.00555028254166245	-0.0100957229733467	0.0126314787194133
901	93.2204895019531	-21.1168174743652	4.14966726303101	0.00516396993771195	-0.023407369852066	-0.00847235135734081	-0.0026282137259841
902	91.2724456787109	-20.4674682617188	4.4094066619873	0.0116574559360743	0.00418994715437293	-0.0227580219507217	0.00483929552137852
903	91.2724456787109	-20.1427936553955	4.4094066619873	-0.00392691092565656	0.00970941036939621	-0.0156151866540313	0.0213976856321096
904	92.5711364746094	-19.4934463500977	4.14966726303101	-0.0175632312893867	0.00613799272105098	-0.0217839982360601	0.00418994715437293
905	91.2724456787109	-19.1687717437744	4.01979780197144	0.00289124972186983	0.00938473641872406	-0.0191866029053926	0.00354059832170606
906	91.9217910766602	-20.1427936553955	3.95486283302307	0.00938473641872406	0.00646266713738441	-0.0243813935667276	0.00418994715437293
907	91.9217910766602	-21.4414920806885	4.14966726303101	0.0226963832974434	0.000943203864153475	-0.0240567177534103	-0.00100484199356288
908	90.6230926513672	-19.4934463500977	4.21460247039795	-0.00132951640989631	0.01100810803473	-0.0198359526693821	-0.00879702530801296
909	89.973747253418	-19.1687717437744	4.27953720092773	-0.0191866029053926	0.000618529506027699	-0.023407369852066	-0.0026282137259841
910	92.5711364746094	-19.8181209564209	4.47434186935425	-0.00879702530801296	0.00581331877037883	-0.00749832857400179	-0.00100484199356288
911	91.9217910766602	-18.5194225311279	4.08473253250122	-3.08191010844894e-05	-0.00197886489331722	0.000293855206109583	-0.00295288790948689
912	89.973747253418	-18.5194225311279	4.47434186935425	-0.00587495695799589	0.00159255252219737	0.00776136433705688	-0.00749832857400179
913	93.8698348999023	-20.792142868042	4.21460247039795	-0.00165419070981443	-0.00749832857400179	0.0181509424000978	-0.0104203969240189
914	93.2204895019531	-18.5194225311279	4.14966726303101	-0.00619963090866804	0.00776136433705688	0.00938473641872406	0.00483929552137852
915	89.3243942260742	-18.8440971374512	4.08473253250122	0.011982130818069	-0.00619963090866804	0.011982130818069	0.00743668992072344
916	90.6230926513672	-19.8181209564209	4.47434186935425	0.0113327819854021	-0.00425158534198999	0.0165275707840919	0.00126787810586393
917	92.5711364746094	-19.1687717437744	4.21460247039795	-0.00912170019000769	0.00418994715437293	-0.00132951640989631	-3.08191010844894e-05
918	93.2204895019531	-19.1687717437744	4.27953720092773	-0.000355493422830477	-0.00327756232582033	0.00483929552137852	-0.00230353930965066
919	92.5711364746094	-20.1427936553955	3.95486283302307	0.00159255252219737	-0.000680167751852423	0.00808603875339031	0.00776136433705688
920	91.2724456787109	-17.5454006195068	4.01979780197144	-0.00782300252467394	-0.00944637414067984	0.00451462110504508	0.00581331877037883
921	91.2724456787109	-19.1687717437744	4.47434186935425	-0.00327756232582033	-0.00295288790948689	-0.00165419070981443	0.00678734155371785
922	91.9217910766602	-18.1947479248047	4.21460247039795	-0.00977104809135199	0.00808603875339031	0.00159255252219737	0.00613799272105098
923	91.2724456787109	-17.5454006195068	3.88992786407471	0.0226963832974434	0.00483929552137852	0.00321592413820326	-0.00295288790948689
924	92.5711364746094	-19.4934463500977	3.95486283302307	-0.0136671401560307	0.0165275707840919	0.00418994715437293	-0.000355493422830477
925	93.8698348999023	-19.8181209564209	4.08473253250122	0.00256657530553639	0.00678734155371785	0.0106834331527352	0.00256657530553639
926	91.2724456787109	-17.2207260131836	4.21460247039795	-0.0117190945893526	0.00873538758605719	0.012956153601408	-0.00100484199356288
927	88.675048828125	-17.5454006195068	4.14966726303101	-0.0107450718060136	0.00483929552137852	-0.00749832857400179	-0.00360223650932312
928	94.5191879272461	-19.1687717437744	4.34447193145752	0.00678734155371785	0.00581331877037883	-0.00327756232582033	-0.00230353930965066
929	91.9217910766602	-16.8960514068604	4.14966726303101	0.0142548503354192	0.000943203864153475	-0.00652430532500148	-0.0120437685400248
930	91.2724456787109	-17.8700752258301	3.82499313354492	-0.00717365415766835	0.0022419011220336	-0.0156151866540313	0.00613799272105098
931	92.5711364746094	-18.8440971374512	3.82499313354492	-0.00749832857400179	-0.00230353930965066	-0.00717365415766835	-0.00619963090866804
932	92.5711364746094	-18.5194225311279	4.21460247039795	-0.00295288790948689	-0.0110697457566857	-0.0188619289547205	-0.0104203969240189
933	87.376350402832	-17.8700752258301	4.14966726303101	-0.00977104809135199	-0.0104203969240189	-0.0162645354866982	-0.0123684434220195
934	93.2204895019531	-17.5454006195068	4.4094066619873	-0.00912170019000769	-0.00749832857400179	-0.00522560812532902	-0.00197886489331722
935	93.8698348999023	-18.1947479248047	4.34447193145752	-0.00782300252467394	-0.00977104809135199	-0.00132951640989631	0.00321592413820326
936	93.2204895019531	-18.8440971374512	4.21460247039795	0.0100340843200684	0.00646266713738441	0.0022419011220336	0.00191722682211548
937	94.5191879272461	-20.1427936553955	4.01979780197144	0.00938473641872406	-0.00490093370899558	-0.00782300252467394	0.00321592413820326
938	91.9217910766602	-17.8700752258301	4.08473253250122	0.00516396993771195	0.0123068047687411	-0.0169138833880424	0.000943203864153475
939	88.0257034301758	-17.2207260131836	3.95486283302307	-0.00425158534198999	0.0116574559360743	-0.0195112787187099	0.00646266713738441
940	93.2204895019531	-18.5194225311279	4.08473253250122	-0.0107450718060136	0.00418994715437293	-0.0240567177534103	0.01100810803473
941	92.5711364746094	-17.5454006195068	4.27953720092773	-0.00847235135734081	0.0100340843200684	-0.017887907102704	-0.00327756232582033
942	92.5711364746094	-18.1947479248047	3.76005816459656	-0.00749832857400179	0.0233457311987877	-0.00847235135734081	-0.00457625929266214
943	91.9217910766602	-18.8440971374512	4.21460247039795	0.0106834331527352	0.0168522447347641	-0.00847235135734081	0.00451462110504508
944	92.5711364746094	-18.1947479248047	4.27953720092773	0.00646266713738441	0.0191249661147594	0.00808603875339031	-0.000680167751852423
945	90.6230926513672	-17.8700752258301	4.34447193145752	-0.0026282137259841	0.0259431265294552	0.0123068047687411	0.01100810803473
946	93.2204895019531	-18.5194225311279	4.34447193145752	0.0126314787194133	0.0171769186854362	0.0165275707840919	0.000293855206109583
947	93.2204895019531	-18.1947479248047	4.4094066619873	0.00613799272105098	0.0236704051494598	0.0246444288641214	-0.00619963090866804
948	94.5191879272461	-18.1947479248047	4.34447193145752	0.0243197549134493	0.0197743140161037	0.0360080301761627	-0.0104203969240189
949	91.2724456787109	-18.5194225311279	4.27953720092773	0.00873538758605719	0.0106834331527352	0.025618452578783	-0.00555028254166245
950	91.9217910766602	-16.8960514068604	4.01979780197144	0.00321592413820326	0.0162028968334198	0.0165275707840919	0.00191722682211548
951	90.6230926513672	-17.8700752258301	4.34447193145752	-0.00814767740666866	-0.000680167751852423	0.0197743140161037	0.000943203864153475
952	91.9217910766602	-16.8960514068604	3.88992786407471	-0.00165419070981443	-0.000355493422830477	0.0103587592020631	-0.00555028254166245
953	93.8698348999023	-18.1947479248047	4.27953720092773	0.00159255252219737	-0.00457625929266214	0.00451462110504508	-0.00522560812532902
954	93.2204895019531	-18.1947479248047	4.21460247039795	-0.00847235135734081	-0.0237320438027382	0.01100810803473	-0.0126931173726916
955	91.2724456787109	-18.1947479248047	4.01979780197144	-0.00587495695799589	-0.028926832601428	-0.00165419070981443	0.0106834331527352
956	91.9217910766602	-17.2207260131836	4.01979780197144	0.00483929552137852	-0.0169138833880424	-0.00295288790948689	0.00159255252219737
957	90.6230926513672	-16.5713768005371	4.08473253250122	-0.0204853005707264	-0.0156151866540313	-0.0253554154187441	0.00581331877037883
958	93.2204895019531	-18.1947479248047	4.79901599884033	0.0246444288641214	-0.0191866029053926	-0.0376930385828018	-0.00490093370899558
959	94.5191879272461	-19.1687717437744	4.47434186935425	-0.00425158534198999	-0.017887907102704	-0.0370436906814575	0.000943203864153475
960	91.9217910766602	-17.2207260131836	3.95486283302307	0.020423661917448	-0.0165892094373703	-0.0282774847000837	0.00678734155371785
961	93.2204895019531	-19.4934463500977	3.95486283302307	0.00289124972186983	-0.0224333461374044	-0.0337969474494457	0.00386527273803949
962	90.6230926513672	-17.5454006195068	4.14966726303101	-0.000680167751852423	0.0152288740500808	-0.0302255302667618	0.0243197549134493
963	91.2724456787109	-18.1947479248047	4.34447193145752	0.0126314787194133	0.00418994715437293	-0.0182125810533762	-0.000355493422830477
964	91.9217910766602	-16.8960514068604	4.08473253250122	0.0123068047687411	0.00581331877037883	-0.00814767740666866	-0.00392691092565656
965	91.9217910766602	-17.8700752258301	4.27953720092773	-0.00717365415766835	0.00711201597005129	0.00808603875339031	0.00808603875339031
966	91.2724456787109	-17.2207260131836	4.01979780197144	-0.00522560812532902	0.00873538758605719	0.00906006153672934	-0.00165419070981443
967	91.2724456787109	-18.1947479248047	3.95486283302307	-0.00879702530801296	0.00289124972186983	0.0142548503354192	-0.00749832857400179
968	92.5711364746094	-17.5454006195068	3.88992786407471	0.0106834331527352	0.000293855206109583	-0.00100484199356288	-0.00555028254166245
969	91.2724456787109	-18.1947479248047	4.27953720092773	0.000943203864153475	0.012956153601408	0.0262678004801273	-0.0126931173726916
970	91.2724456787109	-17.8700752258301	4.21460247039795	0.000943203864153475	0.0217223595827818	0.0340599827468395	0.00159255252219737
971	93.8698348999023	-18.1947479248047	4.08473253250122	0.00776136433705688	0.0132808275520802	0.0262678004801273	-0.00295288790948689
972	91.2724456787109	-18.1947479248047	4.27953720092773	0.013930176384747	0.0149041991680861	0.0136055024340749	-0.00944637414067984
973	93.8698348999023	-19.8181209564209	3.69512343406677	-0.00197886489331722	-0.00230353930965066	0.00906006153672934	-0.0130177913233638
974	91.2724456787109	-17.5454006195068	3.88992786407471	-0.00977104809135199	-0.00587495695799589	0.00873538758605719	-0.00587495695799589
975	89.973747253418	-18.1947479248047	3.69512343406677	-0.00490093370899558	-0.00165419070981443	0.01100810803473	0.00126787810586393
976	90.6230926513672	-17.8700752258301	4.08473253250122	0.00776136433705688	-0.0162645354866982	0.00159255252219737	0.00613799272105098
977	91.9217910766602	-18.5194225311279	3.88992786407471	0.00873538758605719	0.000618529506027699	-0.00392691092565656	-0.00457625929266214
978	91.2724456787109	-18.5194225311279	4.01979780197144	-0.00814767740666866	-0.00977104809135199	-0.00944637414067984	0.00418994715437293
979	92.5711364746094	-20.4674682617188	3.63018846511841	-0.00587495695799589	-0.0295761823654175	-3.08191010844894e-05	0.00126787810586393
980	92.5711364746094	-19.8181209564209	4.08473253250122	0.00159255252219737	-0.00587495695799589	-0.00782300252467394	0.00613799272105098
981	89.3243942260742	-19.1687717437744	3.69512343406677	-0.0113944197073579	-0.00522560812532902	-0.00197886489331722	0.00711201597005129
982	93.2204895019531	-19.4934463500977	4.4094066619873	0.00711201597005129	-3.08191010844894e-05	-0.00749832857400179	0.000618529506027699
983	91.2724456787109	-18.8440971374512	4.14966726303101	0.012956153601408	0.00743668992072344	-0.0120437685400248	0.00678734155371785
984	92.5711364746094	-18.8440971374512	4.27953720092773	-0.00165419070981443	-0.00587495695799589	0.00483929552137852	0.00191722682211548
985	91.9217910766602	-20.4674682617188	4.34447193145752	-0.00490093370899558	-0.0126931173726916	0.00808603875339031	0.00581331877037883
986	92.5711364746094	-20.1427936553955	4.4094066619873	-0.00360223650932312	0.00289124972186983	-0.00652430532500148	0.00354059832170606
987	90.6230926513672	-19.8181209564209	4.01979780197144	0.00776136433705688	-0.00295288790948689	-0.0126931173726916	-0.00132951640989631
988	91.2724456787109	-18.5194225311279	3.76005816459656	-0.00100484199356288	-0.00360223650932312	-0.0243813935667276	-0.00522560812532902
989	89.973747253418	-18.8440971374512	3.82499313354492	0.00483929552137852	0.00159255252219737	-0.0211346503347158	-0.00197886489331722
990	93.8698348999023	-20.1427936553955	4.66914653778076	-3.08191010844894e-05	0.000618529506027699	-0.0133424662053585	0.00159255252219737
991	91.2724456787109	-20.1427936553955	4.01979780197144	0.0022419011220336	-0.00879702530801296	-0.0217839982360601	-0.00132951640989631
992	91.9217910766602	-20.4674682617188	4.27953720092773	0.00646266713738441	-0.00230353930965066	-0.03444629535079	-0.00749832857400179
993	89.3243942260742	-19.4934463500977	4.01979780197144	0.0100340843200684	0.00321592413820326	-0.0464592464268208	0.000618529506027699
994	92.5711364746094	-19.8181209564209	4.27953720092773	0.00386527273803949	-0.00132951640989631	-0.0415891297161579	-0.00814767740666866
995	93.2204895019531	-20.1427936553955	4.27953720092773	-0.00165419070981443	0.00418994715437293	-0.00879702530801296	0.00354059832170606
996	93.2204895019531	-20.4674682617188	4.34447193145752	0.00516396993771195	0.0168522447347641	-0.00132951640989631	0.0100340843200684
997	93.8698348999023	-21.4414920806885	4.01979780197144	0.00126787810586393	0.01100810803473	0.00159255252219737	-0.000355493422830477
998	91.9217910766602	-20.4674682617188	4.4094066619873	-0.00749832857400179	0.0136055024340749	-0.0107450718060136	0.00321592413820326
999	89.973747253418	-19.4934463500977	4.14966726303101	-0.00977104809135199	0.0191249661147594	0.0136055024340749	0.00548864435404539
1000	93.8698348999023	-20.1427936553955	4.21460247039795	0.00483929552137852	0.0191249661147594	0.0194496400654316	0.00548864435404539
1001	89.973747253418	-20.1427936553955	4.21460247039795	0.000618529506027699	0.0236704051494598	0.031137915328145	0.00678734155371785
1002	92.5711364746094	-20.792142868042	4.53927659988403	0.000943203864153475	0.0233457311987877	0.0434755384922028	0.00191722682211548
1003	91.2724456787109	-21.1168174743652	4.4094066619873	0.0100340843200684	0.013930176384747	0.0434755384922028	0.0158782228827477
1004	93.2204895019531	-20.4674682617188	4.34447193145752	0.0100340843200684	0.00289124972186983	0.0460729338228703	-3.08191010844894e-05
1005	90.6230926513672	-20.1427936553955	4.14966726303101	-3.08191010844894e-05	0.0136055024340749	0.0282158460468054	0.00548864435404539
1006	91.9217910766602	-20.792142868042	4.08473253250122	-0.00814767740666866	0.00483929552137852	0.0233457311987877	-0.00490093370899558
1007	91.9217910766602	-20.1427936553955	3.88992786407471	-0.00587495695799589	0.00386527273803949	0.0197743140161037	-0.00814767740666866
1008	92.5711364746094	-20.4674682617188	4.21460247039795	0.00289124972186983	-0.00165419070981443	0.0022419011220336	-0.00392691092565656
1009	90.6230926513672	-21.4414920806885	4.47434186935425	0.00451462110504508	-0.00944637414067984	0.00776136433705688	-0.00555028254166245
1010	90.6230926513672	-19.1687717437744	3.76005816459656	-3.08191010844894e-05	0.00159255252219737	0.00873538758605719	0.00256657530553639
1011	91.2724456787109	-20.4674682617188	4.14966726303101	-0.00522560812532902	-0.00717365415766835	-0.00327756232582033	-0.00522560812532902
1012	91.9217910766602	-19.1687717437744	4.08473253250122	0.00451462110504508	0.0100340843200684	-0.00652430532500148	-0.00490093370899558
1013	92.5711364746094	-19.8181209564209	4.01979780197144	-0.00360223650932312	0.000293855206109583	-0.0169138833880424	-0.0110697457566857
1014	93.2204895019531	-19.8181209564209	4.14966726303101	-0.000680167751852423	-0.00684897974133492	-0.0104203969240189	0.00321592413820326
1015	92.5711364746094	-20.792142868042	4.08473253250122	0.00516396993771195	-0.0162645354866982	-0.000355493422830477	0.0103587592020631
1016	91.9217910766602	-19.1687717437744	4.01979780197144	0.00516396993771195	-0.00847235135734081	-0.0169138833880424	-0.000680167751852423
1017	89.973747253418	-19.4934463500977	4.14966726303101	0.013930176384747	0.00354059832170606	-0.0162645354866982	0.00613799272105098
1018	92.5711364746094	-20.1427936553955	4.27953720092773	0.00743668992072344	-0.00749832857400179	-0.0367190167307854	0.00548864435404539
1019	91.2724456787109	-19.1687717437744	4.14966726303101	0.000943203864153475	-0.000355493422830477	-0.0201606266200542	0.00289124972186983
1020	91.2724456787109	-18.5194225311279	4.21460247039795	-0.0182125810533762	-0.00457625929266214	-0.0195112787187099	0.00906006153672934
1021	93.8698348999023	-20.1427936553955	4.60421133041382	0.0265924744307995	0.00191722682211548	-0.0185372550040483	0.00581331877037883
1022	91.9217910766602	-18.5194225311279	3.95486283302307	-0.000680167751852423	0.00516396993771195	-0.0120437685400248	-0.00230353930965066
1023	91.2724456787109	-19.4934463500977	4.01979780197144	0.00808603875339031	0.011982130818069	-0.0172385573387146	0.00646266713738441
1024	91.2724456787109	-18.1947479248047	4.14966726303101	-0.00165419070981443	0.0126314787194133	-0.0159398596733809	-0.00360223650932312
1025	90.6230926513672	-17.5454006195068	3.95486283302307	-0.000355493422830477	0.0142548503354192	-0.00749832857400179	0.00743668992072344
1026	90.6230926513672	-18.1947479248047	4.01979780197144	-0.0104203969240189	0.00906006153672934	-0.0026282137259841	-0.000355493422830477
1027	92.5711364746094	-18.5194225311279	4.4094066619873	0.00548864435404539	0.00743668992072344	0.00938473641872406	-0.00814767740666866
1028	90.6230926513672	-18.1947479248047	4.14966726303101	0.00970941036939621	0.00970941036939621	0.0116574559360743	-0.0156151866540313
1029	90.6230926513672	-19.1687717437744	4.21460247039795	-0.00749832857400179	-0.00295288790948689	0.0210730116814375	-0.0126931173726916
1030	91.2724456787109	-18.8440971374512	4.21460247039795	0.00711201597005129	-0.00522560812532902	0.0123068047687411	0.00256657530553639
1031	92.5711364746094	-17.8700752258301	3.95486283302307	-0.0104203969240189	-0.00165419070981443	0.00873538758605719	-0.00944637414067984
1032	91.2724456787109	-17.8700752258301	3.82499313354492	0.00678734155371785	-0.00197886489331722	0.00841071270406246	-0.0123684434220195
1033	94.5191879272461	-19.8181209564209	4.47434186935425	-0.00100484199356288	-0.00425158534198999	0.000618529506027699	-0.0149658378213644
1034	92.5711364746094	-17.5454006195068	4.21460247039795	0.00613799272105098	-0.00977104809135199	0.00516396993771195	-0.0130177913233638
1035	90.6230926513672	-17.5454006195068	4.01979780197144	-0.00457625929266214	-0.0185372550040483	0.00516396993771195	0.00126787810586393
1036	90.6230926513672	-17.5454006195068	3.82499313354492	0.00581331877037883	-0.00327756232582033	-0.00749832857400179	0.00386527273803949
1037	91.9217910766602	-17.2207260131836	3.63018846511841	0.0330859608948231	-3.08191010844894e-05	-0.00457625929266214	-0.00522560812532902
1038	91.2724456787109	-17.2207260131836	3.82499313354492	-0.00360223650932312	-0.00360223650932312	-0.0139918150380254	0.00126787810586393
1039	93.2204895019531	-19.1687717437744	4.34447193145752	-0.00392691092565656	-0.0133424662053585	-0.00522560812532902	-0.0026282137259841
1040	91.2724456787109	-17.8700752258301	4.14966726303101	-0.00295288790948689	-0.0107450718060136	-0.00230353930965066	0.00321592413820326
1041	91.2724456787109	-17.2207260131836	4.01979780197144	0.00126787810586393	0.00711201597005129	0.000943203864153475	-0.000355493422830477
1042	91.2724456787109	-16.5713768005371	4.08473253250122	0.000293855206109583	0.00938473641872406	-0.000355493422830477	0.00483929552137852
1043	93.8698348999023	-17.8700752258301	4.14966726303101	0.01847561635077	0.00841071270406246	-0.0110697457566857	0.00321592413820326
1044	92.5711364746094	-16.8960514068604	4.01979780197144	0.00613799272105098	0.0022419011220336	0.000618529506027699	-0.00100484199356288
1045	91.2724456787109	-17.8700752258301	4.14966726303101	0.00321592413820326	0.00256657530553639	-0.00165419070981443	-0.000355493422830477
1046	91.9217910766602	-17.2207260131836	4.01979780197144	0.0103587592020631	-3.08191010844894e-05	-0.00717365415766835	0.00321592413820326
1047	89.3243942260742	-16.5713768005371	3.69512343406677	-0.00457625929266214	0.00289124972186983	-0.00749832857400179	-0.00490093370899558
1048	91.2724456787109	-16.8960514068604	4.08473253250122	0.00483929552137852	-0.00100484199356288	-0.0139918150380254	-0.00522560812532902
1049	93.8698348999023	-18.1947479248047	4.21460247039795	-0.00360223650932312	-3.08191010844894e-05	-0.0201606266200542	-0.00360223650932312
1050	91.9217910766602	-16.2467021942139	3.95486283302307	0.00678734155371785	-0.00165419070981443	-0.0188619289547205	0.000618529506027699
1051	92.5711364746094	-17.5454006195068	4.34447193145752	-0.00360223650932312	-0.0146411629393697	-0.0237320438027382	-0.0026282137259841
1052	91.2724456787109	-17.2207260131836	4.01979780197144	0.00483929552137852	-0.00944637414067984	-0.0260047651827335	-0.00847235135734081
1053	90.6230926513672	-17.5454006195068	4.27953720092773	-0.00749832857400179	-0.0110697457566857	-0.0409397818148136	-0.00749832857400179
1054	89.973747253418	-16.2467021942139	4.14966726303101	-0.0113944197073579	-0.0146411629393697	-0.0282774847000837	-0.00619963090866804
1055	91.2724456787109	-16.8960514068604	3.95486283302307	-3.08191010844894e-05	-0.0143164889886975	-0.0263294391334057	-0.00327756232582033
1056	90.6230926513672	-15.9220285415649	3.88992786407471	-0.0104203969240189	-0.00912170019000769	-0.0243813935667276	0.00451462110504508
1057	91.2724456787109	-17.5454006195068	4.4094066619873	-0.00132951640989631	-0.0253554154187441	-0.00327756232582033	-0.000680167751852423
1058	91.9217910766602	-17.5454006195068	4.4094066619873	0.0100340843200684	0.00678734155371785	0.00321592413820326	0.00938473641872406
1059	90.6230926513672	-17.2207260131836	4.14966726303101	-0.00782300252467394	-0.0026282137259841	0.00321592413820326	0.00873538758605719
1060	89.973747253418	-16.8960514068604	4.4094066619873	-0.0126931173726916	-0.00132951640989631	0.0162028968334198	0.00646266713738441
1061	93.2204895019531	-16.8960514068604	4.14966726303101	0.0106834331527352	0.00483929552137852	0.00970941036939621	0.00451462110504508
1062	91.2724456787109	-16.8960514068604	4.08473253250122	0.00970941036939621	0.00321592413820326	0.0123068047687411	-0.00360223650932312
1063	91.2724456787109	-16.8960514068604	4.21460247039795	0.01100810803473	0.00613799272105098	0.0168522447347641	0.00321592413820326
1064	93.2204895019531	-16.5713768005371	4.14966726303101	-0.000355493422830477	0.00678734155371785	0.0317872650921345	0.00159255252219737
1065	89.973747253418	-16.5713768005371	4.08473253250122	-0.00230353930965066	0.0103587592020631	0.0171769186854362	0.00548864435404539
1066	91.2724456787109	-17.8700752258301	4.21460247039795	-0.00782300252467394	0.0181509424000978	0.0103587592020631	0.00581331877037883
1067	91.9217910766602	-17.5454006195068	4.21460247039795	0.00483929552137852	0.01847561635077	0.00646266713738441	-0.00327756232582033
1068	91.9217910766602	-16.2467021942139	4.01979780197144	0.0162028968334198	0.0126314787194133	0.00548864435404539	-0.0123684434220195
1069	91.9217910766602	-17.2207260131836	4.21460247039795	-0.0175632312893867	0.01100810803473	0.00191722682211548	-0.0100957229733467
1070	93.2204895019531	-18.1947479248047	4.60421133041382	-0.00587495695799589	0.00841071270406246	0.00678734155371785	0.0022419011220336
1071	91.2724456787109	-16.8960514068604	4.01979780197144	-0.0146411629393697	0.0103587592020631	0.0022419011220336	0.00191722682211548
1072	91.2724456787109	-17.8700752258301	4.14966726303101	0.000618529506027699	0.00970941036939621	0.00516396993771195	-0.00782300252467394
1073	91.2724456787109	-16.8960514068604	3.69512343406677	-0.00295288790948689	0.00808603875339031	0.00581331877037883	-0.0110697457566857
1074	91.2724456787109	-17.5454006195068	3.95486283302307	0.000618529506027699	-0.00619963090866804	0.00711201597005129	-0.00490093370899558
1075	91.9217910766602	-18.5194225311279	4.14966726303101	0.000293855206109583	-0.00912170019000769	-0.00100484199356288	0.0022419011220336
1076	93.8698348999023	-18.8440971374512	4.4094066619873	0.0106834331527352	-0.0237320438027382	-0.00425158534198999	0.00646266713738441
1077	92.5711364746094	-17.5454006195068	4.34447193145752	-0.000680167751852423	-0.00587495695799589	-0.0123684434220195	0.00126787810586393
1078	89.973747253418	-17.8700752258301	4.01979780197144	-0.0149658378213644	-0.0204853005707264	-0.0120437685400248	-0.00425158534198999
1079	91.9217910766602	-16.8960514068604	3.76005816459656	-0.0026282137259841	-0.0198359526693821	-0.0279528107494116	0.00418994715437293
1080	92.5711364746094	-18.5194225311279	3.88992786407471	0.00581331877037883	-0.0117190945893526	-0.00814767740666866	0.00873538758605719
1081	91.9217910766602	-18.1947479248047	4.14966726303101	-0.00327756232582033	-0.00749832857400179	-0.00652430532500148	0.0149041991680861
1082	93.8698348999023	-19.1687717437744	4.4094066619873	0.00678734155371785	0.00516396993771195	-0.0143164889886975	0.0188002903014421
1083	91.2724456787109	-18.1947479248047	4.27953720092773	0.011982130818069	0.00646266713738441	-0.0282774847000837	0.00451462110504508
1084	90.6230926513672	-18.1947479248047	4.4094066619873	-0.0152905117720366	0.0123068047687411	-0.032173577696085	0.00873538758605719
1085	93.2204895019531	-18.5194225311279	4.4094066619873	-0.0126931173726916	0.0162028968334198	-0.023407369852066	0.00354059832170606
1086	93.2204895019531	-18.1947479248047	3.88992786407471	0.0132808275520802	0.00808603875339031	-0.0195112787187099	-0.00230353930965066
1087	92.5711364746094	-18.1947479248047	4.34447193145752	0.0106834331527352	0.00970941036939621	-0.0195112787187099	-0.00684897974133492
1088	92.5711364746094	-19.1687717437744	4.73408126831055	0.00776136433705688	-0.000680167751852423	-0.0247060675173998	-0.00879702530801296
1089	92.5711364746094	-18.1947479248047	4.08473253250122	-0.00912170019000769	-0.00132951640989631	-0.0110697457566857	-0.00717365415766835
1090	89.973747253418	-17.2207260131836	3.76005816459656	-0.00295288790948689	0.00256657530553639	0.00159255252219737	0.00256657530553639
1091	93.2204895019531	-18.8440971374512	4.08473253250122	0.0152288740500808	0.0103587592020631	0.013930176384747	-0.0107450718060136
1092	91.2724456787109	-18.1947479248047	3.95486283302307	0.000293855206109583	0.0158782228827477	0.0243197549134493	-0.0126931173726916
1093	93.2204895019531	-18.8440971374512	4.4094066619873	0.012956153601408	0.0168522447347641	0.0259431265294552	-0.00619963090866804
1094	91.9217910766602	-20.4674682617188	4.4094066619873	0.00581331877037883	-0.00197886489331722	0.0288651939481497	-0.0104203969240189
1095	92.5711364746094	-18.1947479248047	4.21460247039795	0.0132808275520802	-3.08191010844894e-05	-3.08191010844894e-05	0.000293855206109583
1096	89.3243942260742	-17.5454006195068	3.56525373458862	0.00646266713738441	-0.00912170019000769	-0.00230353930965066	0.00646266713738441
1097	92.5711364746094	-17.8700752258301	3.88992786407471	0.0175015944987535	0.00386527273803949	-0.00944637414067984	0.00548864435404539
1098	93.8698348999023	-19.1687717437744	3.63018846511841	0.000943203864153475	0.00354059832170606	0.000293855206109583	0.00354059832170606
1099	93.2204895019531	-18.5194225311279	4.01979780197144	0.000293855206109583	-0.00327756232582033	0.00548864435404539	-0.00360223650932312
1100	90.6230926513672	-19.8181209564209	4.14966726303101	0.0113327819854021	-0.00652430532500148	0.00776136433705688	0.00678734155371785
1101	93.2204895019531	-19.1687717437744	4.27953720092773	-0.00327756232582033	0.00516396993771195	0.0132808275520802	0.0022419011220336
1102	88.675048828125	-18.1947479248047	3.95486283302307	0.00581331877037883	0.0175015944987535	0.0249691028147936	0.0149041991680861
1103	92.5711364746094	-19.4934463500977	4.21460247039795	0.00126787810586393	0.012956153601408	0.0162028968334198	0.000293855206109583
1104	93.2204895019531	-19.1687717437744	3.95486283302307	0.00256657530553639	0.0136055024340749	0.00354059832170606	0.0022419011220336
1105	91.2724456787109	-18.8440971374512	4.14966726303101	0.00126787810586393	0.00646266713738441	0.0145795252174139	0.000293855206109583
1106	90.6230926513672	-20.4674682617188	4.34447193145752	0.013930176384747	-0.0117190945893526	-0.00165419070981443	0.00321592413820326
1107	91.9217910766602	-18.8440971374512	4.27953720092773	0.00191722682211548	-0.00132951640989631	0.00126787810586393	-0.00457625929266214
1108	89.973747253418	-18.8440971374512	3.95486283302307	-0.0130177913233638	0.00126787810586393	-0.0172385573387146	-0.0104203969240189
1109	91.9217910766602	-19.4934463500977	4.01979780197144	0.00776136433705688	0.000293855206109583	-0.00717365415766835	-0.00912170019000769
1110	91.2724456787109	-19.4934463500977	3.82499313354492	0.00386527273803949	0.000293855206109583	-0.0104203969240189	-3.08191010844894e-05
1111	91.9217910766602	-18.8440971374512	4.08473253250122	0.0100340843200684	0.00743668992072344	-0.00392691092565656	-0.00132951640989631
1112	89.973747253418	-19.8181209564209	3.95486283302307	0.0246444288641214	-0.0110697457566857	0.000618529506027699	-0.00392691092565656
1113	91.9217910766602	-20.1427936553955	4.4094066619873	-0.000355493422830477	-0.000680167751852423	-0.0026282137259841	-0.0169138833880424
1114	91.2724456787109	-18.8440971374512	3.76005816459656	-0.0188619289547205	-0.0100957229733467	-0.00425158534198999	-0.0026282137259841
1115	91.2724456787109	-18.1947479248047	3.76005816459656	-0.0120437685400248	-0.00555028254166245	0.00841071270406246	-0.00197886489331722
1116	91.9217910766602	-18.5194225311279	3.63018846511841	0.01100810803473	0.00126787810586393	0.00191722682211548	-0.000355493422830477
1117	91.9217910766602	-19.1687717437744	4.01979780197144	0.0194496400654316	0.000943203864153475	0.00159255252219737	-0.00165419070981443
1118	93.2204895019531	-20.4674682617188	4.47434186935425	0.00646266713738441	-0.00879702530801296	-0.00749832857400179	-0.00197886489331722
1119	92.5711364746094	-19.4934463500977	4.73408126831055	-0.0104203969240189	-0.00327756232582033	-0.0113944197073579	-0.00100484199356288
1120	89.973747253418	-18.8440971374512	4.14966726303101	0.000618529506027699	-0.000355493422830477	0.00256657530553639	0.000943203864153475
1121	90.6230926513672	-19.1687717437744	4.14966726303101	0.000293855206109583	-0.000355493422830477	-0.00522560812532902	0.000618529506027699
1122	92.5711364746094	-19.8181209564209	3.82499313354492	-0.0026282137259841	0.00743668992072344	-0.00132951640989631	0.00321592413820326
1123	91.9217910766602	-18.5194225311279	3.69512343406677	0.0145795252174139	0.00483929552137852	0.000943203864153475	-0.00197886489331722
1124	91.9217910766602	-18.8440971374512	3.56525373458862	-0.0149658378213644	-0.00684897974133492	-0.00587495695799589	0.00289124972186983
1125	92.5711364746094	-20.4674682617188	4.53927659988403	0.012956153601408	-0.00652430532500148	0.00581331877037883	0.0106834331527352
1126	92.5711364746094	-19.8181209564209	4.01979780197144	-0.0100957229733467	0.000943203864153475	0.00191722682211548	0.00581331877037883
1127	92.5711364746094	-19.1687717437744	3.95486283302307	0.00386527273803949	0.00451462110504508	0.0116574559360743	-0.00847235135734081
1128	92.5711364746094	-19.4934463500977	4.01979780197144	-0.0026282137259841	0.00159255252219737	-3.08191010844894e-05	-0.00230353930965066
1129	93.2204895019531	-18.8440971374512	3.95486283302307	-0.0162645354866982	0.00548864435404539	-0.00360223650932312	-0.00392691092565656
1130	93.2204895019531	-19.4934463500977	4.21460247039795	-0.0026282137259841	-0.000355493422830477	-0.0113944197073579	0.000293855206109583
1131	91.9217910766602	-20.4674682617188	4.99382066726685	-0.00165419070981443	-0.0152905117720366	-0.0159398596733809	-0.000680167751852423
1132	93.2204895019531	-19.4934463500977	4.34447193145752	-3.08191010844894e-05	-0.0100957229733467	-0.0295761823654175	-0.00490093370899558
1133	89.3243942260742	-18.1947479248047	3.82499313354492	-0.00425158534198999	-0.0133424662053585	-0.0198359526693821	-0.00457625929266214
1134	91.9217910766602	-18.8440971374512	4.01979780197144	0.0171769186854362	-0.0146411629393697	-0.0247060675173998	0.00256657530553639
1135	93.2204895019531	-19.4934463500977	4.01979780197144	-0.0104203969240189	-0.00879702530801296	-0.0162645354866982	0.00289124972186983
1136	93.2204895019531	-18.8440971374512	4.14966726303101	0.00581331877037883	-0.0204853005707264	-0.00360223650932312	0.00776136433705688
1137	91.2724456787109	-19.1687717437744	4.73408126831055	0.01100810803473	0.00808603875339031	-0.00457625929266214	0.00581331877037883
1138	92.5711364746094	-17.8700752258301	4.21460247039795	-0.0126931173726916	0.0126314787194133	0.00711201597005129	-0.00944637414067984
1139	90.6230926513672	-19.1687717437744	3.76005816459656	-0.0107450718060136	-0.00132951640989631	-0.00912170019000769	0.00938473641872406
1140	92.5711364746094	-19.1687717437744	4.27953720092773	-0.00392691092565656	-0.00360223650932312	-0.0110697457566857	0.00613799272105098
1141	91.2724456787109	-18.1947479248047	3.88992786407471	0.00873538758605719	0.00581331877037883	-0.00457625929266214	0.0100340843200684
1142	93.2204895019531	-19.1687717437744	4.14966726303101	0.011982130818069	0.0106834331527352	0.0022419011220336	0.00321592413820326
1143	91.9217910766602	-19.1687717437744	4.4094066619873	0.00548864435404539	0.0155535480007529	0.012956153601408	0.00451462110504508
1144	93.2204895019531	-18.8440971374512	4.4094066619873	-0.00197886489331722	0.0188002903014421	0.00711201597005129	0.00938473641872406
1145	89.973747253418	-18.1947479248047	3.56525373458862	-0.00814767740666866	0.0149041991680861	0.00256657530553639	0.0022419011220336
1146	91.2724456787109	-17.2207260131836	3.88992786407471	0.00191722682211548	0.0181509424000978	0.000943203864153475	-0.000355493422830477
1147	90.6230926513672	-17.5454006195068	3.95486283302307	0.00289124972186983	0.0149041991680861	-0.00944637414067984	-0.00197886489331722
1148	91.9217910766602	-18.1947479248047	4.08473253250122	0.000943203864153475	-0.00619963090866804	-0.00587495695799589	-0.0139918150380254
1149	92.5711364746094	-19.4934463500977	4.08473253250122	-0.00230353930965066	-0.00944637414067984	-0.00977104809135199	-0.00619963090866804
1150	92.5711364746094	-18.5194225311279	4.53927659988403	-0.0133424662053585	-0.0227580219507217	-0.0130177913233638	-0.00132951640989631
1151	90.6230926513672	-17.8700752258301	4.08473253250122	-0.00555028254166245	-0.0117190945893526	-0.0143164889886975	-0.00684897974133492
1152	94.5191879272461	-18.5194225311279	3.95486283302307	0.00873538758605719	-0.00847235135734081	-0.023407369852066	-0.0133424662053585
1153	91.2724456787109	-17.5454006195068	3.69512343406677	-0.00165419070981443	-0.0149658378213644	-0.0113944197073579	-0.0110697457566857
1154	92.5711364746094	-18.5194225311279	4.21460247039795	0.00678734155371785	0.000943203864153475	0.000293855206109583	-0.00360223650932312
1155	93.2204895019531	-18.8440971374512	4.53927659988403	0.00970941036939621	-0.00879702530801296	0.020423661917448	-0.00132951640989631
1156	92.5711364746094	-18.5194225311279	4.47434186935425	-0.00912170019000769	-0.0136671401560307	0.0191249661147594	0.00938473641872406
1157	90.6230926513672	-17.2207260131836	3.76005816459656	0.00386527273803949	-0.0120437685400248	0.0022419011220336	-0.00425158534198999
1158	91.9217910766602	-16.8960514068604	3.56525373458862	0.00873538758605719	-0.0117190945893526	-0.000355493422830477	-0.00652430532500148
1159	93.8698348999023	-18.5194225311279	4.27953720092773	-0.00490093370899558	0.000943203864153475	-0.0149658378213644	0.00386527273803949
1160	91.2724456787109	-17.8700752258301	4.14966726303101	-0.00555028254166245	-0.00944637414067984	-0.00587495695799589	0.00808603875339031
1161	93.2204895019531	-18.5194225311279	4.4094066619873	-0.0159398596733809	0.00613799272105098	0.000943203864153475	0.00906006153672934
1162	89.3243942260742	-18.5194225311279	4.92888593673706	-0.00132951640989631	0.0265924744307995	-0.00165419070981443	0.00548864435404539
1163	92.5711364746094	-17.5454006195068	3.76005816459656	0.00516396993771195	0.0259431265294552	0.00841071270406246	0.00711201597005129
1164	90.6230926513672	-16.8960514068604	3.69512343406677	0.00126787810586393	0.0200989879667759	0.00354059832170606	0.00548864435404539
1165	92.5711364746094	-18.5194225311279	4.21460247039795	-0.00847235135734081	0.020423661917448	0.00516396993771195	0.00581331877037883
1166	94.5191879272461	-19.8181209564209	4.34447193145752	-0.00425158534198999	0.0226963832974434	-0.00360223650932312	0.00289124972186983
1167	93.2204895019531	-17.5454006195068	4.01979780197144	0.000943203864153475	0.0298392176628113	-0.00652430532500148	-0.00684897974133492
1168	91.2724456787109	-18.5194225311279	4.60421133041382	-0.00392691092565656	0.0220470335334539	0.00613799272105098	-0.00879702530801296
1169	93.2204895019531	-18.5194225311279	4.27953720092773	-0.00944637414067984	0.00938473641872406	0.00418994715437293	-0.00425158534198999
1170	93.2204895019531	-17.8700752258301	3.88992786407471	-0.000355493422830477	0.00711201597005129	0.0113327819854021	-0.00782300252467394
1171	91.9217910766602	-17.2207260131836	4.08473253250122	0.00743668992072344	0.00581331877037883	0.0126314787194133	-0.00197886489331722
1172	93.8698348999023	-18.8440971374512	4.27953720092773	0.00418994715437293	-0.0237320438027382	-0.00132951640989631	-0.00197886489331722
1173	93.2204895019531	-18.1947479248047	4.27953720092773	0.000943203864153475	-0.000680167751852423	0.00516396993771195	-0.0136671401560307
1174	90.6230926513672	-17.5454006195068	4.60421133041382	-0.0123684434220195	-0.0165892094373703	0.00548864435404539	-0.0120437685400248
1175	93.2204895019531	-18.1947479248047	4.21460247039795	-0.00490093370899558	0.00841071270406246	-0.00100484199356288	0.00743668992072344
1176	93.8698348999023	-18.5194225311279	3.88992786407471	0.00841071270406246	-0.0165892094373703	-0.00944637414067984	-0.000680167751852423
1177	92.5711364746094	-18.5194225311279	4.01979780197144	0.0136055024340749	0.00386527273803949	-0.0256800893694162	0.00776136433705688
1178	94.5191879272461	-20.1427936553955	4.08473253250122	0.00289124972186983	-0.0146411629393697	-0.0195112787187099	0.00126787810586393
1179	92.5711364746094	-18.1947479248047	4.47434186935425	-0.0113944197073579	-0.00717365415766835	-0.0159398596733809	0.000293855206109583
1180	89.973747253418	-17.5454006195068	4.53927659988403	-0.0230826959013939	-0.00684897974133492	-0.0149658378213644	0.01847561635077
1181	94.5191879272461	-18.5194225311279	4.34447193145752	-0.00749832857400179	-0.00684897974133492	-0.032173577696085	0.000943203864153475
1182	93.8698348999023	-17.5454006195068	3.82499313354492	0.00711201597005129	0.0116574559360743	-0.0224333461374044	0.00776136433705688
1183	90.6230926513672	-17.5454006195068	3.95486283302307	0.00743668992072344	0.00938473641872406	-0.0208099745213985	0.00289124972186983
1184	91.2724456787109	-18.8440971374512	4.21460247039795	0.00289124972186983	-0.000355493422830477	-0.00619963090866804	0.00646266713738441
1185	91.2724456787109	-17.2207260131836	4.34447193145752	0.00321592413820326	0.00354059832170606	0.0226963832974434	-0.00132951640989631
1186	89.3243942260742	-17.5454006195068	4.34447193145752	0.00386527273803949	0.00938473641872406	0.0126314787194133	-0.00425158534198999
1187	91.9217910766602	-17.8700752258301	4.4094066619873	0.0171769186854362	0.00354059832170606	0.00354059832170606	-0.00717365415766835
1188	92.5711364746094	-17.5454006195068	3.82499313354492	0.0100340843200684	0.00159255252219737	0.00678734155371785	-0.0143164889886975
1189	93.2204895019531	-18.8440971374512	4.14966726303101	0.0171769186854362	-0.00132951640989631	0.01100810803473	-0.00490093370899558
1190	92.5711364746094	-19.1687717437744	4.14966726303101	-0.00944637414067984	-0.00847235135734081	0.0428261905908585	-0.00490093370899558
1191	93.2204895019531	-18.5194225311279	4.53927659988403	-0.00425158534198999	-0.00684897974133492	0.0213976856321096	-0.0117190945893526
1192	89.973747253418	-17.2207260131836	4.27953720092773	-0.00327756232582033	-0.00782300252467394	0.00256657530553639	-0.00717365415766835
1193	93.2204895019531	-18.8440971374512	4.53927659988403	0.0272418223321438	-0.0191866029053926	-0.00652430532500148	-0.0136671401560307
1194	91.9217910766602	-18.1947479248047	3.82499313354492	-0.00295288790948689	-0.0198359526693821	-0.00977104809135199	-0.00360223650932312
1195	90.6230926513672	-17.8700752258301	4.01979780197144	0.00678734155371785	-0.0276281367987394	-0.00392691092565656	0.00256657530553639
1196	91.9217910766602	-19.1687717437744	3.88992786407471	0.00451462110504508	-0.0230826959013939	-0.00977104809135199	0.00354059832170606
1197	91.9217910766602	-18.1947479248047	4.34447193145752	0.0132808275520802	-0.00652430532500148	-0.0149658378213644	-0.0026282137259841
1198	89.973747253418	-18.1947479248047	4.34447193145752	0.000618529506027699	-0.0026282137259841	-0.00100484199356288	0.00386527273803949
1199	91.9217910766602	-18.1947479248047	4.4094066619873	0.01100810803473	0.00743668992072344	0.00289124972186983	0.00938473641872406
1200	93.2204895019531	-19.4934463500977	3.82499313354492	0.00256657530553639	-0.00587495695799589	0.00418994715437293	0.0126314787194133
1201	91.2724456787109	-18.5194225311279	3.63018846511841	-0.00977104809135199	0.00970941036939621	0.00483929552137852	0.00289124972186983
1202	91.2724456787109	-20.1427936553955	3.88992786407471	0.00743668992072344	0.00613799272105098	-0.00684897974133492	0.0226963832974434
1203	93.2204895019531	-19.8181209564209	4.14966726303101	-0.00360223650932312	0.0100340843200684	-0.00912170019000769	0.000943203864153475
1204	90.6230926513672	-19.1687717437744	3.95486283302307	-0.0198359526693821	0.0132808275520802	-0.00782300252467394	0.00613799272105098
1205	91.2724456787109	-18.5194225311279	4.01979780197144	0.0100340843200684	0.00873538758605719	-0.00944637414067984	0.00516396993771195
1206	91.9217910766602	-19.1687717437744	3.69512343406677	0.00386527273803949	0.00841071270406246	-0.00327756232582033	0.000293855206109583
1207	91.9217910766602	-19.1687717437744	3.82499313354492	0.00126787810586393	0.0155535480007529	-0.00717365415766835	-0.00490093370899558
1208	93.2204895019531	-20.792142868042	4.08473253250122	-0.00327756232582033	0.000943203864153475	-0.00327756232582033	-0.00555028254166245
1209	91.9217910766602	-18.5194225311279	4.14966726303101	0.00906006153672934	0.00873538758605719	0.0162028968334198	-0.000680167751852423
1210	90.6230926513672	-19.1687717437744	4.79901599884033	-0.00360223650932312	0.0152288740500808	0.0197743140161037	0.00126787810586393
1211	91.9217910766602	-19.8181209564209	4.66914653778076	0.00970941036939621	0.0145795252174139	0.013930176384747	0.00548864435404539
1212	93.8698348999023	-20.1427936553955	4.21460247039795	0.00646266713738441	0.0126314787194133	-3.08191010844894e-05	-0.00977104809135199
1213	91.2724456787109	-18.8440971374512	3.69512343406677	-0.00652430532500148	0.00938473641872406	-3.08191010844894e-05	-0.0026282137259841
1214	94.5191879272461	-21.4414920806885	4.27953720092773	-0.0107450718060136	0.000943203864153475	0.00678734155371785	-0.00717365415766835
1215	93.8698348999023	-19.8181209564209	4.14966726303101	0.0022419011220336	-0.00782300252467394	-0.00425158534198999	0.0126314787194133
1216	88.675048828125	-18.8440971374512	3.82499313354492	-0.00327756232582033	-0.00230353930965066	-0.00327756232582033	0.00386527273803949
1217	90.6230926513672	-19.1687717437744	4.34447193145752	0.00386527273803949	0.00451462110504508	-0.00392691092565656	0.0022419011220336
1218	91.9217910766602	-18.8440971374512	4.14966726303101	0.011982130818069	0.00289124972186983	-0.00555028254166245	0.00483929552137852
1219	91.2724456787109	-19.1687717437744	3.69512343406677	0.00776136433705688	-0.000680167751852423	0.000618529506027699	0.00321592413820326
1220	92.5711364746094	-21.4414920806885	4.4094066619873	-0.00197886489331722	-0.00360223650932312	0.00548864435404539	0.00841071270406246
1221	93.2204895019531	-19.1687717437744	4.21460247039795	0.00418994715437293	-0.00197886489331722	0.00321592413820326	0.00256657530553639
1222	90.6230926513672	-18.8440971374512	4.21460247039795	0.000943203864153475	0.0171769186854362	-0.00555028254166245	-0.00619963090866804
1223	90.6230926513672	-19.1687717437744	4.27953720092773	0.00776136433705688	0.0168522447347641	0.00256657530553639	0.00321592413820326
1224	92.5711364746094	-19.1687717437744	4.14966726303101	0.00354059832170606	0.01847561635077	0.00418994715437293	0.00256657530553639
1225	91.9217910766602	-18.1947479248047	4.01979780197144	-0.00684897974133492	0.0113327819854021	-0.0026282137259841	0.00483929552137852
1226	91.9217910766602	-19.8181209564209	4.14966726303101	-0.0107450718060136	0.00354059832170606	0.00581331877037883	-0.00165419070981443
1227	93.2204895019531	-19.4934463500977	3.88992786407471	0.0158782228827477	0.00776136433705688	-0.00295288790948689	-0.00944637414067984
1228	89.973747253418	-20.1427936553955	4.4094066619873	0.0188002903014421	0.00354059832170606	-0.00327756232582033	-0.0169138833880424
1229	91.2724456787109	-18.8440971374512	4.21460247039795	-0.0113944197073579	-0.00522560812532902	-3.08191010844894e-05	-0.0110697457566857
1230	91.9217910766602	-19.4934463500977	4.21460247039795	0.00711201597005129	0.00256657530553639	-0.0162645354866982	-0.00717365415766835
1231	93.2204895019531	-19.8181209564209	4.01979780197144	0.00354059832170606	-0.00360223650932312	-0.0263294391334057	-0.00749832857400179
1232	91.9217910766602	-21.1168174743652	4.27953720092773	0.00970941036939621	-0.0250307414680719	-0.0419138073921204	-0.00327756232582033
1233	93.8698348999023	-20.1427936553955	4.27953720092773	-0.00197886489331722	-0.00490093370899558	-0.0451605506241322	-0.0120437685400248
1234	89.3243942260742	-18.5194225311279	3.95486283302307	-0.0143164889886975	-0.0120437685400248	-0.0474332682788372	-0.0152905117720366
1235	91.2724456787109	-19.1687717437744	4.27953720092773	0.00938473641872406	-0.0139918150380254	-0.0435371771454811	0.00581331877037883
1236	91.9217910766602	-19.4934463500977	4.4094066619873	-0.00425158534198999	-0.00230353930965066	-0.0360696688294411	0.00646266713738441
1237	91.9217910766602	-18.8440971374512	4.14966726303101	0.01100810803473	0.00906006153672934	-0.0311995539814234	0.00581331877037883
1238	91.9217910766602	-19.4934463500977	4.21460247039795	0.00159255252219737	0.00191722682211548	-3.08191010844894e-05	0.00354059832170606
1239	93.8698348999023	-19.8181209564209	4.08473253250122	0.00126787810586393	0.00808603875339031	0.0142548503354192	0.00678734155371785
1240	91.9217910766602	-19.8181209564209	4.34447193145752	0.00289124972186983	0.00970941036939621	0.0421768426895142	0.00418994715437293
1241	90.6230926513672	-18.8440971374512	4.14966726303101	0.00581331877037883	0.00906006153672934	0.0629559978842735	0.00418994715437293
1242	93.2204895019531	-19.8181209564209	4.60421133041382	0.00841071270406246	0.0158782228827477	0.0191249661147594	0.00289124972186983
1243	91.9217910766602	-18.8440971374512	3.76005816459656	0.00386527273803949	0.011982130818069	0.0236704051494598	0.0158782228827477
1244	91.2724456787109	-19.8181209564209	4.08473253250122	0.00321592413820326	0.00581331877037883	0.0171769186854362	0.00451462110504508
1245	92.5711364746094	-19.8181209564209	4.34447193145752	-0.0143164889886975	0.00386527273803949	0.00873538758605719	0.00970941036939621
1246	91.9217910766602	-20.1427936553955	4.08473253250122	-0.0104203969240189	0.00386527273803949	0.01100810803473	-0.00782300252467394
1247	93.2204895019531	-19.4934463500977	4.47434186935425	-0.00295288790948689	0.00321592413820326	0.0103587592020631	0.00126787810586393
1248	91.9217910766602	-19.1687717437744	4.53927659988403	0.00321592413820326	-0.00360223650932312	0.00646266713738441	-0.00490093370899558
1249	91.9217910766602	-18.5194225311279	4.01979780197144	0.000293855206109583	-0.0208099745213985	0.000943203864153475	-0.0143164889886975
1250	93.2204895019531	-19.8181209564209	4.34447193145752	0.013930176384747	-0.0136671401560307	0.000618529506027699	-0.000355493422830477
1251	91.2724456787109	-18.8440971374512	4.53927659988403	-3.08191010844894e-05	0.00126787810586393	-0.0110697457566857	-0.00457625929266214
1252	91.9217910766602	-19.1687717437744	4.08473253250122	0.0165275707840919	0.00678734155371785	-0.00977104809135199	-0.00814767740666866
1253	91.2724456787109	-17.5454006195068	4.34447193145752	0.00613799272105098	-0.00360223650932312	-0.00619963090866804	-0.00717365415766835
1254	94.5191879272461	-19.1687717437744	4.4094066619873	-0.00165419070981443	-0.00814767740666866	-0.0113944197073579	-0.00360223650932312
1255	93.8698348999023	-18.8440971374512	4.14966726303101	0.00321592413820326	-0.0156151866540313	-0.0026282137259841	-0.00132951640989631
1256	93.2204895019531	-18.5194225311279	3.63018846511841	0.00451462110504508	-0.0282774847000837	0.00386527273803949	0.00256657530553639
1257	92.5711364746094	-19.8181209564209	3.95486283302307	0.0142548503354192	0.000618529506027699	-0.0026282137259841	0.000293855206109583
1258	91.9217910766602	-19.1687717437744	4.34447193145752	0.00418994715437293	-0.00165419070981443	0.00483929552137852	0.00191722682211548
1259	92.5711364746094	-18.1947479248047	4.08473253250122	-0.00944637414067984	-0.00555028254166245	0.00321592413820326	-0.00327756232582033
1260	91.2724456787109	-18.1947479248047	3.95486283302307	0.00646266713738441	-0.00782300252467394	-0.000355493422830477	0.0136055024340749
1261	93.8698348999023	-18.5194225311279	4.4094066619873	-0.00100484199356288	-0.0273034609854221	-0.00749832857400179	0.00646266713738441
1262	91.9217910766602	-18.1947479248047	4.01979780197144	0.00548864435404539	-0.000355493422830477	-0.0107450718060136	0.00321592413820326
1263	93.2204895019531	-19.1687717437744	4.47434186935425	0.00646266713738441	-0.00490093370899558	-0.0201606266200542	-0.00132951640989631
1264	94.5191879272461	-18.8440971374512	4.34447193145752	0.00516396993771195	-0.00295288790948689	-0.0217839982360601	0.00970941036939621
1265	91.9217910766602	-17.2207260131836	4.14966726303101	-0.0130177913233638	0.00548864435404539	-0.0172385573387146	0.0113327819854021
1266	91.2724456787109	-17.5454006195068	4.27953720092773	-0.0113944197073579	0.0022419011220336	-0.0208099745213985	0.00289124972186983
1267	93.8698348999023	-18.1947479248047	4.01979780197144	-0.00457625929266214	0.00776136433705688	-0.0152905117720366	0.00256657530553639
1268	92.5711364746094	-18.5194225311279	3.95486283302307	-0.00457625929266214	0.00841071270406246	-0.00944637414067984	-0.00555028254166245
1269	91.9217910766602	-19.4934463500977	4.08473253250122	0.00354059832170606	0.0142548503354192	0.00646266713738441	-0.0026282137259841
1270	89.973747253418	-17.8700752258301	4.21460247039795	-0.0165892094373703	0.0152288740500808	0.011982130818069	0.00841071270406246
1271	91.9217910766602	-17.8700752258301	4.47434186935425	0.00483929552137852	0.00386527273803949	0.0106834331527352	-0.00100484199356288
1272	91.9217910766602	-17.5454006195068	3.88992786407471	-0.00684897974133492	0.00743668992072344	-0.00360223650932312	-0.0123684434220195
1273	95.1685333251953	-18.8440971374512	3.88992786407471	0.000618529506027699	0.00906006153672934	-0.00392691092565656	-0.00814767740666866
1274	91.9217910766602	-17.8700752258301	4.08473253250122	-0.000680167751852423	-0.00295288790948689	0.00970941036939621	-0.00652430532500148
1275	91.9217910766602	-17.8700752258301	4.08473253250122	-0.0146411629393697	-0.0143164889886975	-0.00782300252467394	0.00516396993771195
1276	91.2724456787109	-18.1947479248047	4.21460247039795	0.000943203864153475	-0.00619963090866804	-0.0123684434220195	-0.00295288790948689
1277	89.973747253418	-18.1947479248047	4.4094066619873	-0.00555028254166245	0.00418994715437293	-0.0139918150380254	0.00191722682211548
1278	91.2724456787109	-17.5454006195068	4.34447193145752	0.00970941036939621	-0.00295288790948689	-0.0117190945893526	-0.00132951640989631
1279	92.5711364746094	-17.5454006195068	4.08473253250122	-0.000355493422830477	-0.00425158534198999	0.00548864435404539	0.00743668992072344
1280	93.2204895019531	-18.5194225311279	4.21460247039795	0.00743668992072344	-0.00165419070981443	0.0308132413774729	-0.00197886489331722
1281	91.9217910766602	-18.1947479248047	4.14966726303101	0.00451462110504508	-0.00522560812532902	0.0405534692108631	0.00191722682211548
1282	91.2724456787109	-18.1947479248047	4.08473253250122	0.00613799272105098	0.0123068047687411	0.0233457311987877	0.000293855206109583
1283	91.9217910766602	-17.8700752258301	4.21460247039795	0.00386527273803949	0.0243197549134493	0.0272418223321438	0.00548864435404539
1284	91.2724456787109	-17.2207260131836	4.47434186935425	-0.0113944197073579	0.0142548503354192	0.0285405199974775	0.00256657530553639
1285	91.9217910766602	-17.2207260131836	4.4094066619873	0.00711201597005129	0.0132808275520802	0.0145795252174139	0.00354059832170606
1286	91.9217910766602	-17.8700752258301	3.95486283302307	0.00776136433705688	0.012956153601408	0.00646266713738441	0.00191722682211548
1287	90.6230926513672	-18.5194225311279	4.01979780197144	0.0126314787194133	-0.00230353930965066	0.0106834331527352	-0.00392691092565656
1288	91.2724456787109	-17.2207260131836	4.14966726303101	0.0259431265294552	0.00418994715437293	-0.00327756232582033	-0.00684897974133492
1289	91.2724456787109	-18.8440971374512	4.34447193145752	-0.0198359526693821	-0.00522560812532902	0.00289124972186983	-0.0026282137259841
1290	91.2724456787109	-17.2207260131836	4.4094066619873	-0.00230353930965066	0.000943203864153475	0.000293855206109583	0.00483929552137852
1291	90.6230926513672	-17.5454006195068	4.27953720092773	-0.0026282137259841	0.000618529506027699	-0.00912170019000769	-0.000680167751852423
1292	93.2204895019531	-18.5194225311279	4.08473253250122	-0.00197886489331722	-0.0156151866540313	-0.0133424662053585	-0.00295288790948689
1293	91.9217910766602	-18.1947479248047	3.95486283302307	-0.00490093370899558	-0.0185372550040483	-0.0182125810533762	-0.00717365415766835
1294	92.5711364746094	-18.5194225311279	4.4094066619873	-0.00912170019000769	-0.0276281367987394	-0.0282774847000837	-0.00165419070981443
1295	91.2724456787109	-18.5194225311279	4.08473253250122	-0.0120437685400248	-0.023407369852066	-0.0211346503347158	0.00418994715437293
1296	91.2724456787109	-17.5454006195068	4.14966726303101	-0.0120437685400248	-0.0188619289547205	-0.0224333461374044	-0.00132951640989631
1297	91.9217910766602	-17.8700752258301	4.27953720092773	0.0181509424000978	-0.0211346503347158	-0.0305502042174339	-0.00132951640989631
1298	93.8698348999023	-18.5194225311279	4.14966726303101	0.00418994715437293	-0.0221086721867323	-0.0273034609854221	0.00418994715437293
1299	93.2204895019531	-19.8181209564209	4.14966726303101	0.0116574559360743	-0.0389917381107807	-0.0237320438027382	0.0022419011220336
1300	91.2724456787109	-17.8700752258301	4.01979780197144	-0.0188619289547205	-0.0152905117720366	-0.00814767740666866	0.0100340843200684
1301	89.973747253418	-18.5194225311279	3.88992786407471	-0.00782300252467394	-0.0217839982360601	0.00483929552137852	0.0132808275520802
1302	92.5711364746094	-18.5194225311279	4.34447193145752	0.00808603875339031	-0.00749832857400179	0.00938473641872406	-0.00230353930965066
1303	91.9217910766602	-18.1947479248047	4.21460247039795	0.00808603875339031	0.00613799272105098	0.01100810803473	0.0100340843200684
1304	94.5191879272461	-19.4934463500977	4.27953720092773	-0.00197886489331722	0.00841071270406246	0.0152288740500808	0.00483929552137852
1305	93.2204895019531	-20.1427936553955	4.27953720092773	-0.00619963090866804	-0.00555028254166245	0.00613799272105098	0.00581331877037883
1306	92.5711364746094	-19.1687717437744	4.34447193145752	-0.000680167751852423	0.01847561635077	0.0123068047687411	0.00451462110504508
1307	90.6230926513672	-19.4934463500977	4.4094066619873	-0.0104203969240189	0.0145795252174139	-0.00197886489331722	-0.00522560812532902
1308	90.6230926513672	-18.1947479248047	4.34447193145752	0.00289124972186983	0.0200989879667759	-0.000680167751852423	-0.0107450718060136
1309	93.2204895019531	-18.5194225311279	4.08473253250122	0.00613799272105098	0.0181509424000978	0.000293855206109583	-0.0126931173726916
1310	93.8698348999023	-19.1687717437744	4.4094066619873	-0.0195112787187099	0.0178262684494257	0.000943203864153475	0.00159255252219737
1311	93.2204895019531	-20.1427936553955	4.4094066619873	-0.00132951640989631	0.01100810803473	-0.00814767740666866	-0.00165419070981443
1312	91.9217910766602	-19.1687717437744	4.14966726303101	-0.00814767740666866	0.0262678004801273	-0.00944637414067984	-0.00425158534198999
1313	90.6230926513672	-19.4934463500977	4.08473253250122	-0.00522560812532902	0.0123068047687411	-0.0165892094373703	-0.00652430532500148
1314	91.9217910766602	-18.8440971374512	4.27953720092773	-0.00717365415766835	0.00289124972186983	-0.0117190945893526	-0.0123684434220195
1315	91.9217910766602	-19.8181209564209	4.47434186935425	-0.0217839982360601	-0.0139918150380254	-0.00782300252467394	0.00548864435404539
1316	93.8698348999023	-20.1427936553955	4.27953720092773	-0.0110697457566857	-0.00197886489331722	-0.0185372550040483	-0.00132951640989631
1317	93.2204895019531	-21.1168174743652	4.34447193145752	0.00743668992072344	0.00256657530553639	-0.0175632312893867	0.000293855206109583
1318	93.2204895019531	-19.4934463500977	4.34447193145752	-0.0146411629393697	0.00613799272105098	-0.0117190945893526	0.00126787810586393
1319	89.3243942260742	-18.8440971374512	4.08473253250122	-0.0100957229733467	0.00386527273803949	-0.0191866029053926	0.00613799272105098
1320	91.9217910766602	-18.5194225311279	4.21460247039795	-0.00327756232582033	0.00581331877037883	-0.00100484199356288	0.00548864435404539
1321	93.2204895019531	-19.8181209564209	4.4094066619873	-0.000680167751852423	0.0210730116814375	-0.00879702530801296	0.00906006153672934
1322	91.9217910766602	-19.4934463500977	4.47434186935425	0.00289124972186983	0.0269171483814716	-0.00327756232582033	-0.000355493422830477
1323	93.2204895019531	-20.792142868042	4.27953720092773	0.013930176384747	0.0298392176628113	0.00191722682211548	0.00191722682211548
1324	90.6230926513672	-18.5194225311279	3.95486283302307	0.0252937767654657	0.0343846566975117	0.000943203864153475	0.00418994715437293
1325	88.675048828125	-18.5194225311279	4.14966726303101	0.00581331877037883	0.0282158460468054	0.00938473641872406	0.0145795252174139
1326	91.9217910766602	-18.8440971374512	4.14966726303101	0.00678734155371785	0.0175015944987535	0.00678734155371785	0.00386527273803949
1327	92.5711364746094	-18.8440971374512	4.21460247039795	-0.00879702530801296	0.0230210572481155	0.00873538758605719	-0.0110697457566857
1328	93.2204895019531	-20.4674682617188	4.14966726303101	-0.00132951640989631	0.00938473641872406	0.00483929552137852	-0.00977104809135199
1329	92.5711364746094	-20.4674682617188	3.95486283302307	0.00938473641872406	-0.0201606266200542	0.0200989879667759	-0.0120437685400248
1330	92.5711364746094	-19.8181209564209	4.01979780197144	-0.00717365415766835	-0.000680167751852423	0.0239950809627771	-0.00652430532500148
1331	89.3243942260742	-19.4934463500977	4.21460247039795	-0.0169138833880424	-0.0136671401560307	0.0178262684494257	0.00126787810586393
1332	91.9217910766602	-19.4934463500977	4.14966726303101	0.00386527273803949	-0.00100484199356288	0.0116574559360743	-0.00457625929266214
1333	91.9217910766602	-19.4934463500977	4.34447193145752	0.000293855206109583	-0.0126931173726916	-0.000355493422830477	-0.0159398596733809
1334	93.2204895019531	-20.4674682617188	4.27953720092773	-0.00782300252467394	-0.0169138833880424	0.0022419011220336	-0.00977104809135199
1335	92.5711364746094	-20.792142868042	3.56525373458862	-0.00100484199356288	-0.0393164120614529	-0.00555028254166245	0.00256657530553639
1336	89.973747253418	-19.1687717437744	3.95486283302307	-3.08191010844894e-05	-0.0260047651827335	-0.0188619289547205	0.00386527273803949
1337	88.675048828125	-18.5194225311279	3.88992786407471	-0.0100957229733467	-0.0110697457566857	-0.0149658378213644	0.00289124972186983
1338	91.9217910766602	-18.8440971374512	4.01979780197144	-0.00197886489331722	-0.0139918150380254	-0.0152905117720366	0.000618529506027699
1339	93.2204895019531	-19.4934463500977	4.34447193145752	-0.0120437685400248	-0.00749832857400179	-0.00490093370899558	0.000293855206109583
1340	93.2204895019531	-20.4674682617188	4.53927659988403	-0.00100484199356288	-0.00587495695799589	0.000618529506027699	0.0100340843200684
1341	91.9217910766602	-20.792142868042	4.08473253250122	0.00191722682211548	-0.0175632312893867	-0.00522560812532902	0.000293855206109583
1342	93.2204895019531	-17.8700752258301	4.08473253250122	0.00256657530553639	0.00873538758605719	-0.000355493422830477	-0.000355493422830477
1343	89.973747253418	-18.8440971374512	4.34447193145752	-0.00295288790948689	0.00841071270406246	-0.0120437685400248	0.00646266713738441
1344	93.2204895019531	-20.1427936553955	4.60421133041382	-0.00619963090866804	0.00743668992072344	-0.0126931173726916	-0.0026282137259841
1345	93.2204895019531	-19.1687717437744	4.4094066619873	0.011982130818069	0.00776136433705688	0.000943203864153475	-0.00457625929266214
1346	92.5711364746094	-19.4934463500977	4.21460247039795	0.0243197549134493	0.0106834331527352	0.00418994715437293	0.0022419011220336
1347	94.5191879272461	-20.792142868042	3.95486283302307	0.0168522447347641	0.00256657530553639	-0.00977104809135199	-0.00392691092565656
1348	90.6230926513672	-18.5194225311279	3.88992786407471	0.00711201597005129	0.00841071270406246	-0.00425158534198999	-0.00782300252467394
1349	89.3243942260742	-18.8440971374512	3.82499313354492	-0.000680167751852423	0.00776136433705688	-0.000355493422830477	-0.00327756232582033
1350	92.5711364746094	-19.4934463500977	4.21460247039795	-0.00555028254166245	0.0022419011220336	0.00354059832170606	-0.0026282137259841
1351	93.2204895019531	-19.4934463500977	4.53927659988403	-0.00912170019000769	0.00191722682211548	0.00646266713738441	-0.000680167751852423
1352	91.9217910766602	-19.8181209564209	4.47434186935425	0.00808603875339031	-0.0159398596733809	0.00418994715437293	-0.00847235135734081
1353	91.9217910766602	-19.8181209564209	4.01979780197144	0.01100810803473	-0.02697878703475	-0.017887907102704	-0.00977104809135199
1354	92.5711364746094	-19.1687717437744	4.27953720092773	-0.00360223650932312	-0.0263294391334057	-0.00977104809135199	-0.00619963090866804
1355	91.2724456787109	-19.4934463500977	4.34447193145752	-0.00587495695799589	-0.0165892094373703	-0.000680167751852423	0.00808603875339031
1356	91.9217910766602	-18.8440971374512	4.27953720092773	-0.00619963090866804	-0.0139918150380254	-0.0185372550040483	0.00321592413820326
1357	92.5711364746094	-18.1947479248047	4.08473253250122	0.00906006153672934	-0.0107450718060136	-0.0211346503347158	-0.00165419070981443
1358	91.2724456787109	-18.1947479248047	4.27953720092773	0.00289124972186983	0.00321592413820326	-0.00847235135734081	-0.00165419070981443
1359	92.5711364746094	-19.8181209564209	3.95486283302307	0.00321592413820326	-0.00619963090866804	-0.0136671401560307	0.00354059832170606
1360	93.8698348999023	-19.4934463500977	4.21460247039795	-0.00360223650932312	0.00418994715437293	-0.00425158534198999	0.00191722682211548
1361	89.973747253418	-18.1947479248047	4.08473253250122	0.00808603875339031	0.00841071270406246	-0.000355493422830477	0.011982130818069
1362	93.2204895019531	-19.1687717437744	4.21460247039795	0.00841071270406246	0.0210730116814375	-0.00717365415766835	-0.00230353930965066
1363	93.8698348999023	-19.4934463500977	4.34447193145752	0.0252937767654657	0.0123068047687411	-0.0165892094373703	-0.00555028254166245
1364	92.5711364746094	-17.8700752258301	4.34447193145752	0.000293855206109583	0.0100340843200684	-0.0162645354866982	-0.00100484199356288
1365	91.2724456787109	-18.5194225311279	4.08473253250122	0.0171769186854362	0.0136055024340749	-0.00652430532500148	0.00646266713738441
1366	94.5191879272461	-18.8440971374512	3.95486283302307	0.0136055024340749	0.011982130818069	-0.0110697457566857	-0.00425158534198999
1367	91.9217910766602	-18.1947479248047	4.14966726303101	0.0142548503354192	0.00776136433705688	-0.00912170019000769	-0.00490093370899558
1368	91.2724456787109	-18.8440971374512	4.34447193145752	-0.00197886489331722	0.0116574559360743	-0.0152905117720366	-0.0100957229733467
1369	93.8698348999023	-18.8440971374512	4.27953720092773	0.00418994715437293	0.00678734155371785	-3.08191010844894e-05	-0.00879702530801296
1370	91.9217910766602	-17.5454006195068	3.95486283302307	-0.00619963090866804	-0.00327756232582033	0.00289124972186983	-0.00490093370899558
1371	93.2204895019531	-19.8181209564209	4.08473253250122	0.00808603875339031	-0.00587495695799589	0.01100810803473	-0.000680167751852423
1372	93.2204895019531	-19.8181209564209	4.27953720092773	0.00256657530553639	-0.00587495695799589	0.0132808275520802	-0.00847235135734081
1373	90.6230926513672	-17.5454006195068	4.08473253250122	-0.00684897974133492	-0.0149658378213644	0.0103587592020631	-0.00555028254166245
1374	90.6230926513672	-18.5194225311279	4.53927659988403	-0.00912170019000769	-0.0152905117720366	0.00678734155371785	-0.00879702530801296
1375	93.8698348999023	-19.1687717437744	4.47434186935425	-0.00360223650932312	-0.0247060675173998	0.011982130818069	0.000943203864153475
1376	93.2204895019531	-18.1947479248047	4.34447193145752	0.0165275707840919	-0.0026282137259841	-0.00100484199356288	0.00126787810586393
1377	92.5711364746094	-19.4934463500977	4.47434186935425	-0.0026282137259841	-0.00814767740666866	-3.08191010844894e-05	-3.08191010844894e-05
1378	92.5711364746094	-18.5194225311279	4.01979780197144	-0.00100484199356288	-0.00587495695799589	0.000618529506027699	0.00289124972186983
1379	90.6230926513672	-16.8960514068604	3.56525373458862	0.00451462110504508	0.00938473641872406	-0.000680167751852423	0.00321592413820326
1380	91.2724456787109	-18.5194225311279	4.14966726303101	-0.00977104809135199	-0.0227580219507217	0.00418994715437293	0.00970941036939621
1381	92.5711364746094	-17.5454006195068	4.21460247039795	-0.000355493422830477	-0.000355493422830477	-0.0104203969240189	0.00906006153672934
1382	91.9217910766602	-16.2467021942139	4.21460247039795	-0.00619963090866804	0.00289124972186983	-0.00912170019000769	-0.000680167751852423
1383	93.2204895019531	-18.1947479248047	4.08473253250122	-0.0162645354866982	0.00841071270406246	-0.00652430532500148	0.00873538758605719
1384	93.2204895019531	-18.5194225311279	3.95486283302307	0.00646266713738441	0.00483929552137852	-0.0107450718060136	0.0158782228827477
1385	90.6230926513672	-17.2207260131836	4.14966726303101	-0.00490093370899558	0.0194496400654316	0.00743668992072344	0.0022419011220336
1386	89.3243942260742	-18.1947479248047	4.34447193145752	-0.000680167751852423	0.0207483377307653	-0.00977104809135199	0.00873538758605719
1387	93.2204895019531	-18.5194225311279	4.86395072937012	0.0152288740500808	0.0100340843200684	-0.00717365415766835	-0.0100957229733467
1388	92.5711364746094	-18.1947479248047	4.47434186935425	-0.0117190945893526	0.00581331877037883	-0.0172385573387146	-0.00847235135734081
1389	91.9217910766602	-17.5454006195068	4.27953720092773	-0.00197886489331722	0.00776136433705688	-0.00360223650932312	-0.00587495695799589
1390	92.5711364746094	-18.1947479248047	3.95486283302307	0.0022419011220336	-0.00490093370899558	0.0149041991680861	-0.00295288790948689
1391	92.5711364746094	-18.1947479248047	4.01979780197144	0.00483929552137852	0.00256657530553639	0.0132808275520802	-0.0104203969240189
1392	88.0257034301758	-17.5454006195068	3.82499313354492	-0.00425158534198999	-0.00490093370899558	-0.00652430532500148	-0.00555028254166245
1393	92.5711364746094	-17.8700752258301	4.4094066619873	0.0175015944987535	-0.00295288790948689	-0.00652430532500148	-0.0126931173726916
1394	92.5711364746094	-17.5454006195068	4.4094066619873	0.000943203864153475	-0.0159398596733809	0.00256657530553639	-0.00717365415766835
1395	93.2204895019531	-18.8440971374512	4.01979780197144	0.00548864435404539	-0.0130177913233638	0.00970941036939621	0.000943203864153475
1396	93.8698348999023	-19.8181209564209	3.88992786407471	0.00321592413820326	-0.0256800893694162	-3.08191010844894e-05	0.00613799272105098
1397	93.2204895019531	-18.1947479248047	4.27953720092773	0.0171769186854362	-0.00619963090866804	0.0152288740500808	-0.00619963090866804
1398	89.3243942260742	-16.8960514068604	4.08473253250122	0.000943203864153475	0.00841071270406246	0.00451462110504508	0.00191722682211548
1399	93.8698348999023	-18.1947479248047	4.21460247039795	0.0165275707840919	0.00256657530553639	-0.0100957229733467	0.00841071270406246
1400	92.5711364746094	-17.8700752258301	4.53927659988403	0.00126787810586393	-0.00684897974133492	-0.00782300252467394	0.00386527273803949
1401	90.6230926513672	-17.5454006195068	4.08473253250122	0.00646266713738441	-0.0146411629393697	-0.0113944197073579	0.00646266713738441
1402	93.2204895019531	-19.8181209564209	4.01979780197144	0.00776136433705688	0.000618529506027699	-0.0208099745213985	0.00548864435404539
1403	91.2724456787109	-17.2207260131836	4.14966726303101	0.0106834331527352	0.0126314787194133	-0.00522560812532902	0.0113327819854021
1404	90.6230926513672	-18.5194225311279	4.08473253250122	0.00386527273803949	0.0188002903014421	0.0022419011220336	0.011982130818069
1405	93.2204895019531	-18.5194225311279	4.08473253250122	-0.00684897974133492	0.0210730116814375	0.00743668992072344	0.00354059832170606
1406	92.5711364746094	-18.1947479248047	3.95486283302307	-3.08191010844894e-05	0.0226963832974434	0.0103587592020631	0.00776136433705688
1407	92.5711364746094	-18.5194225311279	4.08473253250122	0.0149041991680861	0.0275664981454611	0.0155535480007529	-3.08191010844894e-05
1408	92.5711364746094	-20.1427936553955	4.21460247039795	-0.00327756232582033	0.0188002903014421	0.0239950809627771	-0.00230353930965066
1409	93.8698348999023	-18.5194225311279	4.27953720092773	-0.00490093370899558	0.029189869761467	0.0298392176628113	-0.0026282137259841
1410	89.3243942260742	-17.5454006195068	4.66914653778076	-0.0211346503347158	0.0175015944987535	0.0444495603442192	-0.00555028254166245
1411	92.5711364746094	-18.8440971374512	4.4094066619873	0.00516396993771195	0.0213976856321096	0.0200989879667759	0.00126787810586393
1412	93.2204895019531	-18.8440971374512	4.4094066619873	-0.00230353930965066	0.00906006153672934	0.0103587592020631	-0.00814767740666866
1413	91.2724456787109	-17.2207260131836	4.21460247039795	0.0259431265294552	0.00938473641872406	-0.00360223650932312	-0.00879702530801296
1414	92.5711364746094	-20.1427936553955	4.21460247039795	0.00841071270406246	-0.0169138833880424	-0.0195112787187099	-0.00847235135734081
1415	93.2204895019531	-19.1687717437744	4.27953720092773	0.00873538758605719	-0.000355493422830477	-0.00944637414067984	0.00289124972186983
1416	89.973747253418	-18.1947479248047	4.27953720092773	-0.00879702530801296	-0.00490093370899558	-0.00619963090866804	0.012956153601408
1417	93.2204895019531	-18.8440971374512	4.4094066619873	0.012956153601408	0.00711201597005129	-0.00814767740666866	-0.00100484199356288
1418	91.9217910766602	-17.5454006195068	4.27953720092773	0.0022419011220336	-0.0133424662053585	-0.00587495695799589	0.000618529506027699
1419	91.2724456787109	-17.5454006195068	4.21460247039795	-0.000355493422830477	-0.0139918150380254	-3.08191010844894e-05	0.00354059832170606
1420	92.5711364746094	-20.4674682617188	4.21460247039795	-0.0026282137259841	-0.0110697457566857	0.0103587592020631	0.00483929552137852
1421	93.2204895019531	-19.1687717437744	4.14966726303101	-0.00230353930965066	-0.00360223650932312	0.0106834331527352	0.00970941036939621
1422	89.3243942260742	-17.5454006195068	4.14966726303101	-0.0026282137259841	0.00613799272105098	0.0136055024340749	0.00776136433705688
1423	92.5711364746094	-18.5194225311279	4.21460247039795	0.012956153601408	0.00191722682211548	0.01100810803473	-0.00652430532500148
1424	91.2724456787109	-18.1947479248047	3.76005816459656	-0.0107450718060136	0.000293855206109583	-0.00230353930965066	0.0175015944987535
1425	90.6230926513672	-17.5454006195068	4.08473253250122	0.00970941036939621	-0.00230353930965066	0.00873538758605719	0.00354059832170606
1426	91.9217910766602	-20.1427936553955	4.01979780197144	-0.00717365415766835	-0.00425158534198999	-0.00327756232582033	0.00386527273803949
1427	92.5711364746094	-18.8440971374512	4.21460247039795	0.00451462110504508	0.00354059832170606	-0.0026282137259841	-0.00327756232582033
1428	88.675048828125	-17.2207260131836	3.95486283302307	-0.00847235135734081	0.00581331877037883	-0.00879702530801296	-0.00619963090866804
1429	91.2724456787109	-17.8700752258301	3.88992786407471	-0.00782300252467394	-0.00522560812532902	-0.0162645354866982	0.000618529506027699
1430	93.2204895019531	-19.1687717437744	4.21460247039795	-0.00717365415766835	-0.00977104809135199	-0.00327756232582033	0.0113327819854021
1431	91.9217910766602	-18.5194225311279	4.4094066619873	0.00776136433705688	-0.00230353930965066	-0.00749832857400179	0.00159255252219737
1432	91.2724456787109	-19.4934463500977	3.76005816459656	0.00321592413820326	-0.00977104809135199	-0.0123684434220195	0.000618529506027699
1433	93.8698348999023	-19.4934463500977	4.14966726303101	0.000293855206109583	-0.0143164889886975	-0.0182125810533762	-0.0133424662053585
1434	88.0257034301758	-17.8700752258301	4.08473253250122	-0.00132951640989631	0.00873538758605719	-0.0165892094373703	-0.0136671401560307
1435	90.6230926513672	-18.1947479248047	4.21460247039795	0.0126314787194133	-0.00717365415766835	-0.00944637414067984	0.00646266713738441
1436	92.5711364746094	-17.5454006195068	3.88992786407471	0.00321592413820326	0.00516396993771195	-0.00749832857400179	0.00646266713738441
1437	91.2724456787109	-17.2207260131836	4.34447193145752	0.00418994715437293	-0.000680167751852423	-0.0182125810533762	0.00289124972186983
1438	93.2204895019531	-20.4674682617188	4.27953720092773	-0.00360223650932312	0.000293855206109583	-0.00327756232582033	0.00711201597005129
1439	92.5711364746094	-19.1687717437744	4.21460247039795	-0.00847235135734081	-0.00230353930965066	-0.00912170019000769	0.00289124972186983
1440	88.675048828125	-17.2207260131836	3.95486283302307	0.000618529506027699	0.00159255252219737	-3.08191010844894e-05	0.00516396993771195
1441	89.973747253418	-18.1947479248047	4.08473253250122	0.00321592413820326	0.00548864435404539	0.00289124972186983	0.000618529506027699
1442	92.5711364746094	-18.8440971374512	4.08473253250122	-0.00912170019000769	0.0158782228827477	-0.00327756232582033	0.00581331877037883
1443	90.6230926513672	-18.1947479248047	4.92888593673706	0.00938473641872406	0.01847561635077	-0.00230353930965066	-0.00977104809135199
1444	92.5711364746094	-19.8181209564209	4.66914653778076	0.000293855206109583	0.00938473641872406	-0.00814767740666866	0.0113327819854021
1445	92.5711364746094	-18.8440971374512	4.08473253250122	0.0162028968334198	0.00808603875339031	-0.00392691092565656	0.00841071270406246
1446	89.3243942260742	-17.5454006195068	4.08473253250122	0.0168522447347641	0.00841071270406246	-0.00100484199356288	0.000943203864153475
1447	90.6230926513672	-17.8700752258301	3.82499313354492	0.00159255252219737	0.000293855206109583	-0.00944637414067984	0.00354059832170606
1448	92.5711364746094	-19.4934463500977	3.95486283302307	0.0213976856321096	-0.00717365415766835	-0.00782300252467394	0.00289124972186983
1449	92.5711364746094	-19.4934463500977	4.4094066619873	-0.00782300252467394	-0.0139918150380254	-0.00619963090866804	-0.00165419070981443
1450	91.9217910766602	-18.8440971374512	3.88992786407471	-0.000680167751852423	-0.0104203969240189	0.00256657530553639	0.00126787810586393
1451	90.6230926513672	-18.1947479248047	4.01979780197144	-0.0130177913233638	-0.00912170019000769	-0.00652430532500148	0.00159255252219737
1452	91.2724456787109	-18.8440971374512	4.21460247039795	-0.0026282137259841	-0.0117190945893526	0.00483929552137852	-0.00490093370899558
1453	91.9217910766602	-17.8700752258301	3.95486283302307	-0.000355493422830477	0.00289124972186983	-0.00360223650932312	-0.0143164889886975
1454	92.5711364746094	-19.1687717437744	4.47434186935425	-0.00847235135734081	-0.0286021586507559	-0.00652430532500148	-0.00197886489331722
1455	93.2204895019531	-19.1687717437744	4.27953720092773	-0.00555028254166245	-0.0152905117720366	0.0100340843200684	0.00159255252219737
1456	93.2204895019531	-19.4934463500977	4.34447193145752	0.00906006153672934	-0.0162645354866982	-0.0107450718060136	0.00613799272105098
1457	91.9217910766602	-19.1687717437744	4.4094066619873	-3.08191010844894e-05	0.00906006153672934	-0.021459324285388	0.0106834331527352
1458	89.973747253418	-18.1947479248047	4.53927659988403	-0.0110697457566857	0.0126314787194133	-0.0156151866540313	-0.0126931173726916
1459	91.9217910766602	-17.2207260131836	3.76005816459656	-0.00619963090866804	0.00191722682211548	-0.00977104809135199	0.0243197549134493
1460	93.2204895019531	-18.8440971374512	4.21460247039795	-0.0107450718060136	-0.00490093370899558	-0.0211346503347158	0.00191722682211548
1461	92.5711364746094	-19.4934463500977	4.66914653778076	-0.00782300252467394	-0.00425158534198999	-0.0133424662053585	0.0103587592020631
1462	90.6230926513672	-18.1947479248047	4.34447193145752	0.0116574559360743	-0.00360223650932312	-0.0143164889886975	0.00906006153672934
1463	91.2724456787109	-18.8440971374512	4.14966726303101	0.0022419011220336	0.0191249661147594	-0.00360223650932312	0.013930176384747
1464	89.973747253418	-17.8700752258301	3.88992786407471	0.00321592413820326	0.0233457311987877	0.0022419011220336	0.00906006153672934
1465	91.2724456787109	-17.5454006195068	4.21460247039795	-0.00197886489331722	0.0194496400654316	0.00256657530553639	0.00386527273803949
1466	92.5711364746094	-18.5194225311279	4.34447193145752	0.0188002903014421	0.0230210572481155	-0.00425158534198999	0.00646266713738441
1467	92.5711364746094	-19.1687717437744	4.53927659988403	0.0272418223321438	0.0213976856321096	-0.00425158534198999	-0.00197886489331722
1468	91.2724456787109	-18.5194225311279	4.27953720092773	0.000943203864153475	0.0171769186854362	-0.00879702530801296	-0.0117190945893526
1469	91.2724456787109	-17.5454006195068	3.95486283302307	-0.00230353930965066	-0.0130177913233638	-0.0227580219507217	-0.00555028254166245
1470	92.5711364746094	-18.1947479248047	3.82499313354492	-0.0191866029053926	-0.0273034609854221	-0.0191866029053926	0.00386527273803949
1471	91.9217910766602	-18.1947479248047	3.76005816459656	0.00548864435404539	-0.0120437685400248	-0.021459324285388	-3.08191010844894e-05
1472	91.2724456787109	-16.5713768005371	3.50031876564026	0.0022419011220336	-0.00522560812532902	-0.0357449948787689	-0.00977104809135199
1473	92.5711364746094	-18.5194225311279	4.47434186935425	-0.00327756232582033	-0.0201606266200542	-0.021459324285388	-0.0146411629393697
1474	91.9217910766602	-17.5454006195068	4.21460247039795	-0.00782300252467394	-0.00165419070981443	-0.000355493422830477	-0.0156151866540313
1475	90.6230926513672	-17.8700752258301	3.95486283302307	-0.0123684434220195	0.00743668992072344	0.0188002903014421	-0.00619963090866804
1476	89.3243942260742	-17.2207260131836	3.95486283302307	-0.0162645354866982	0.0168522447347641	0.0226963832974434	-0.00197886489331722
1477	91.9217910766602	-16.8960514068604	3.88992786407471	0.0282158460468054	0.0155535480007529	0.0295145437121391	-0.00912170019000769
1478	93.2204895019531	-18.5194225311279	4.27953720092773	-0.00425158534198999	0.0265924744307995	0.029189869761467	-0.00912170019000769
1479	93.2204895019531	-18.8440971374512	4.47434186935425	-0.00197886489331722	0.0171769186854362	0.029189869761467	-0.00197886489331722
1480	91.2724456787109	-17.5454006195068	4.01979780197144	0.012956153601408	0.0149041991680861	0.0295145437121391	-0.00457625929266214
1481	89.973747253418	-17.2207260131836	3.88992786407471	-0.0104203969240189	0.0171769186854362	0.0262678004801273	-3.08191010844894e-05
1482	91.9217910766602	-18.1947479248047	4.01979780197144	0.00613799272105098	0.0171769186854362	0.0113327819854021	0.00159255252219737
1483	91.9217910766602	-16.8960514068604	4.01979780197144	0.00906006153672934	0.01847561635077	0.0178262684494257	0.000618529506027699
1484	92.5711364746094	-18.1947479248047	4.14966726303101	-0.0143164889886975	0.00256657530553639	0.0178262684494257	0.000293855206109583
1485	93.8698348999023	-18.1947479248047	4.27953720092773	-0.0208099745213985	-0.00652430532500148	0.0272418223321438	0.00386527273803949
1486	92.5711364746094	-17.5454006195068	4.4094066619873	-0.00100484199356288	-0.00587495695799589	0.0178262684494257	-0.00879702530801296
1487	88.675048828125	-16.8960514068604	3.95486283302307	0.00289124972186983	0.00256657530553639	0.00548864435404539	-0.000355493422830477
1488	91.9217910766602	-17.5454006195068	4.01979780197144	-0.00944637414067984	0.00126787810586393	0.00678734155371785	-0.0165892094373703
1489	92.5711364746094	-17.8700752258301	4.08473253250122	-0.00619963090866804	0.000943203864153475	0.000943203864153475	-0.0117190945893526
1490	90.6230926513672	-17.5454006195068	3.95486283302307	-0.00392691092565656	0.00418994715437293	0.00678734155371785	-0.00717365415766835
1491	91.2724456787109	-17.5454006195068	4.14966726303101	0.011982130818069	-0.00425158534198999	-0.00457625929266214	0.000293855206109583
1492	93.2204895019531	-17.8700752258301	4.60421133041382	-0.0117190945893526	-0.00555028254166245	-0.00782300252467394	-0.0117190945893526
1493	88.675048828125	-16.5713768005371	4.14966726303101	0.01847561635077	-0.00977104809135199	-0.00457625929266214	-0.00652430532500148
1494	90.6230926513672	-17.5454006195068	4.27953720092773	0.0175015944987535	-0.0247060675173998	-0.0165892094373703	-0.00165419070981443
1495	93.2204895019531	-17.8700752258301	4.14966726303101	0.000943203864153475	-0.0136671401560307	-0.00100484199356288	0.00159255252219737
1496	91.9217910766602	-17.5454006195068	4.14966726303101	0.00776136433705688	-0.00425158534198999	-3.08191010844894e-05	0.00159255252219737
1497	92.5711364746094	-17.8700752258301	4.47434186935425	0.0022419011220336	0.00354059832170606	-0.0110697457566857	0.00646266713738441
1498	91.2724456787109	-17.5454006195068	4.08473253250122	0.00646266713738441	-0.0198359526693821	-0.0143164889886975	-0.0110697457566857
1499	91.2724456787109	-16.5713768005371	3.88992786407471	-0.0130177913233638	-0.0191866029053926	-0.00912170019000769	0.00418994715437293
1500	90.6230926513672	-17.5454006195068	4.27953720092773	-0.00457625929266214	-0.00717365415766835	-0.00684897974133492	0.00776136433705688
1501	93.2204895019531	-17.8700752258301	4.08473253250122	-0.00457625929266214	0.00321592413820326	-0.0117190945893526	-0.000355493422830477
1502	92.5711364746094	-16.2467021942139	4.14966726303101	0.000618529506027699	0.0188002903014421	-0.0133424662053585	-0.00392691092565656
1503	92.5711364746094	-18.1947479248047	4.34447193145752	0.0171769186854362	0.0149041991680861	-0.0139918150380254	-0.00327756232582033
1504	90.6230926513672	-17.5454006195068	4.21460247039795	0.049319677054882	0.00548864435404539	-0.0182125810533762	0.00289124972186983
1505	89.973747253418	-16.5713768005371	4.53927659988403	-0.00230353930965066	0.00678734155371785	-0.0165892094373703	0.00321592413820326
1506	91.2724456787109	-17.8700752258301	4.34447193145752	0.0197743140161037	0.0162028968334198	-0.0123684434220195	0.00776136433705688
1507	92.5711364746094	-17.5454006195068	4.14966726303101	0.0113327819854021	0.0100340843200684	-0.0208099745213985	-0.00522560812532902
1508	91.9217910766602	-16.8960514068604	4.01979780197144	0.0132808275520802	0.00938473641872406	-0.0133424662053585	-0.00879702530801296
1509	90.6230926513672	-17.2207260131836	3.88992786407471	-0.000680167751852423	-0.0113944197073579	-0.000680167751852423	-0.00132951640989631
1510	93.8698348999023	-17.8700752258301	3.95486283302307	0.011982130818069	-0.0208099745213985	-0.00132951640989631	-0.00230353930965066
1511	91.2724456787109	-17.5454006195068	4.34447193145752	-0.00587495695799589	-0.0100957229733467	0.00970941036939621	-0.0117190945893526
1512	91.2724456787109	-16.5713768005371	4.08473253250122	-0.00522560812532902	-0.0139918150380254	0.0136055024340749	-0.00619963090866804
1513	93.2204895019531	-17.5454006195068	4.08473253250122	0.00386527273803949	-0.0100957229733467	0.013930176384747	-0.0104203969240189
1514	91.2724456787109	-16.5713768005371	3.82499313354492	-0.0247060675173998	-0.0188619289547205	0.0152288740500808	-0.00684897974133492
1515	91.2724456787109	-17.2207260131836	3.88992786407471	0.00581331877037883	-0.0266541130840778	0.00743668992072344	-0.0026282137259841
1516	92.5711364746094	-17.5454006195068	4.01979780197144	-0.00197886489331722	-0.0175632312893867	0.00841071270406246	0.00418994715437293
1517	91.2724456787109	-16.8960514068604	4.08473253250122	0.0022419011220336	-0.000355493422830477	0.000293855206109583	-0.0026282137259841
1518	91.9217910766602	-18.5194225311279	4.08473253250122	-0.0146411629393697	-0.0139918150380254	-0.0026282137259841	0.00548864435404539
1519	92.5711364746094	-17.2207260131836	4.01979780197144	0.00289124972186983	-0.017887907102704	-0.0107450718060136	-0.00522560812532902
1520	92.5711364746094	-17.2207260131836	3.56525373458862	0.00126787810586393	-0.00425158534198999	0.00646266713738441	0.00289124972186983
1521	89.973747253418	-17.5454006195068	3.63018846511841	-0.00879702530801296	0.00126787810586393	0.00646266713738441	0.013930176384747
1522	93.2204895019531	-18.8440971374512	4.14966726303101	0.0136055024340749	0.00776136433705688	0.00126787810586393	0.00289124972186983
1523	89.973747253418	-16.8960514068604	4.47434186935425	0.00613799272105098	0.00256657530553639	-0.00230353930965066	0.011982130818069
1524	89.973747253418	-18.1947479248047	4.27953720092773	-0.00132951640989631	0.00191722682211548	-0.00327756232582033	0.0217223595827818
1525	93.8698348999023	-17.8700752258301	4.34447193145752	0.00321592413820326	-0.00847235135734081	-0.0026282137259841	0.00483929552137852
1526	90.6230926513672	-16.8960514068604	3.82499313354492	-0.00327756232582033	-0.00197886489331722	-0.0117190945893526	0.000943203864153475
1527	91.2724456787109	-17.5454006195068	3.95486283302307	0.00711201597005129	0.00548864435404539	-0.0104203969240189	0.000618529506027699
1528	92.5711364746094	-18.1947479248047	4.14966726303101	-0.000680167751852423	-0.000355493422830477	-0.0130177913233638	-0.00555028254166245
1529	91.9217910766602	-17.8700752258301	4.53927659988403	-0.00132951640989631	0.0103587592020631	-0.00457625929266214	-0.00717365415766835
1530	89.973747253418	-18.1947479248047	4.27953720092773	0.00678734155371785	0.00938473641872406	-0.00749832857400179	-0.00327756232582033
1531	91.2724456787109	-17.2207260131836	3.56525373458862	-0.00814767740666866	0.011982130818069	-0.0185372550040483	-0.00230353930965066
1532	91.9217910766602	-18.1947479248047	3.88992786407471	0.00938473641872406	0.00808603875339031	-0.0247060675173998	-0.00749832857400179
1533	90.6230926513672	-17.8700752258301	3.76005816459656	0.000293855206109583	-0.00100484199356288	-0.0237320438027382	-0.0152905117720366
1534	92.5711364746094	-19.1687717437744	4.27953720092773	-0.00652430532500148	-0.0110697457566857	-0.0250307414680719	-0.00977104809135199
1535	92.5711364746094	-18.1947479248047	4.47434186935425	-0.00100484199356288	-0.00392691092565656	-0.0156151866540313	-0.0026282137259841
1536	91.9217910766602	-17.8700752258301	4.14966726303101	-0.00522560812532902	-0.00425158534198999	-0.0350956469774246	0.00256657530553639
1537	91.9217910766602	-18.5194225311279	3.95486283302307	-0.000680167751852423	0.00483929552137852	-0.0370436906814575	-0.0026282137259841
1538	91.2724456787109	-17.5454006195068	3.43538379669189	0.0152288740500808	-0.00165419070981443	-0.0331475995481014	-0.00717365415766835
1539	92.5711364746094	-18.5194225311279	3.82499313354492	0.00354059832170606	-0.0104203969240189	-0.0260047651827335	-0.00295288790948689
1540	91.2724456787109	-19.1687717437744	4.21460247039795	-0.0156151866540313	-0.0204853005707264	-0.0273034609854221	0.000293855206109583
1541	91.9217910766602	-19.1687717437744	4.4094066619873	-0.0136671401560307	-0.00165419070981443	-0.00100484199356288	0.00191722682211548
1542	89.973747253418	-18.5194225311279	4.47434186935425	0.00776136433705688	0.0116574559360743	0.00841071270406246	0.00776136433705688
1543	92.5711364746094	-17.8700752258301	3.95486283302307	0.0022419011220336	0.0103587592020631	0.0181509424000978	0.00354059832170606
1544	89.973747253418	-18.1947479248047	3.76005816459656	0.00516396993771195	0.0113327819854021	0.020423661917448	0.00191722682211548
1545	91.9217910766602	-18.1947479248047	4.4094066619873	0.00548864435404539	0.0259431265294552	0.0249691028147936	0.0116574559360743
1546	92.5711364746094	-19.4934463500977	4.08473253250122	-0.00165419070981443	0.0145795252174139	0.0197743140161037	-0.00100484199356288
1547	91.2724456787109	-18.8440971374512	4.27953720092773	0.00678734155371785	0.0301638916134834	0.0252937767654657	0.00159255252219737
1548	89.973747253418	-18.1947479248047	4.21460247039795	-0.00847235135734081	0.0191249661147594	0.00808603875339031	-0.00555028254166245
1549	90.6230926513672	-18.1947479248047	3.69512343406677	0.000618529506027699	0.013930176384747	0.00776136433705688	0.00483929552137852
1550	91.2724456787109	-18.1947479248047	3.76005816459656	-0.00132951640989631	-0.000680167751852423	0.0246444288641214	0.00646266713738441
1551	92.5711364746094	-19.1687717437744	4.21460247039795	-0.0159398596733809	0.000293855206109583	0.0236704051494598	0.00646266713738441
1552	91.2724456787109	-18.8440971374512	4.14966726303101	0.0243197549134493	-0.00360223650932312	0.0126314787194133	-0.00944637414067984
1553	92.5711364746094	-18.5194225311279	4.34447193145752	-0.00879702530801296	-0.000680167751852423	0.0113327819854021	-0.00847235135734081
1554	89.3243942260742	-16.8960514068604	4.27953720092773	-0.00912170019000769	-0.0107450718060136	0.00808603875339031	0.000618529506027699
1555	90.6230926513672	-17.5454006195068	3.95486283302307	-0.0204853005707264	0.00289124972186983	0.0175015944987535	0.00191722682211548
1556	91.9217910766602	-17.2207260131836	3.50031876564026	0.000618529506027699	-0.017887907102704	0.00418994715437293	0.00516396993771195
1557	91.9217910766602	-17.5454006195068	3.69512343406677	-0.0126931173726916	-0.00619963090866804	-0.00360223650932312	-0.00425158534198999
1558	91.9217910766602	-19.4934463500977	3.95486283302307	0.00516396993771195	0.00516396993771195	-0.00100484199356288	-0.000355493422830477
1559	91.9217910766602	-18.5194225311279	4.14966726303101	0.00516396993771195	-0.00457625929266214	-0.0120437685400248	0.0022419011220336
1560	88.0257034301758	-17.5454006195068	3.95486283302307	-0.00912170019000769	-0.00490093370899558	-0.0191866029053926	0.0178262684494257
1561	89.973747253418	-17.8700752258301	3.63018846511841	-0.0123684434220195	0.000943203864153475	-0.0211346503347158	0.00516396993771195
1562	91.9217910766602	-17.5454006195068	3.43538379669189	0.00646266713738441	0.00906006153672934	-0.0175632312893867	0.011982130818069
1563	90.6230926513672	-18.1947479248047	4.01979780197144	0.00873538758605719	0.00613799272105098	-0.0224333461374044	-0.00392691092565656
1564	91.9217910766602	-19.4934463500977	4.01979780197144	0.0106834331527352	0.000618529506027699	-0.00360223650932312	-0.00132951640989631
1565	91.9217910766602	-17.8700752258301	4.01979780197144	-0.00100484199356288	0.00516396993771195	-0.0104203969240189	0.013930176384747
1566	89.3243942260742	-17.5454006195068	4.27953720092773	0.00126787810586393	0.00743668992072344	0.00678734155371785	0.00191722682211548
1567	90.6230926513672	-17.8700752258301	3.95486283302307	0.0145795252174139	0.0123068047687411	0.0142548503354192	-0.000355493422830477
1568	91.2724456787109	-17.8700752258301	3.76005816459656	-0.0026282137259841	0.00516396993771195	0.00418994715437293	-0.00717365415766835
1569	93.2204895019531	-18.8440971374512	4.27953720092773	-0.00847235135734081	0.00354059832170606	0.012956153601408	-0.00847235135734081
1570	93.2204895019531	-19.8181209564209	4.14966726303101	-0.00100484199356288	0.00451462110504508	0.000943203864153475	0.00483929552137852
1571	91.2724456787109	-17.5454006195068	3.95486283302307	-0.00490093370899558	0.012956153601408	-0.00652430532500148	0.00159255252219737
1572	91.2724456787109	-17.8700752258301	4.27953720092773	-0.00587495695799589	0.00970941036939621	-0.00619963090866804	-0.00360223650932312
1573	91.2724456787109	-17.8700752258301	4.34447193145752	0.0149041991680861	0.00938473641872406	-0.0136671401560307	-0.00879702530801296
1574	93.2204895019531	-18.8440971374512	3.95486283302307	0.00386527273803949	0.00516396993771195	-0.0120437685400248	-0.0107450718060136
1575	92.5711364746094	-19.4934463500977	4.08473253250122	-0.00295288790948689	-0.00522560812532902	-0.00522560812532902	-0.00197886489331722
1576	93.2204895019531	-19.1687717437744	3.95486283302307	-0.00652430532500148	0.00451462110504508	0.00483929552137852	0.00548864435404539
1577	91.9217910766602	-19.4934463500977	4.14966726303101	-0.000680167751852423	0.0285405199974775	-0.000355493422830477	0.00321592413820326
1578	90.6230926513672	-17.8700752258301	4.14966726303101	0.00451462110504508	0.013930176384747	0.00970941036939621	0.00256657530553639
1579	91.9217910766602	-16.8960514068604	3.95486283302307	0.00386527273803949	0.00711201597005129	0.00970941036939621	0.000943203864153475
1580	92.5711364746094	-18.8440971374512	3.95486283302307	0.0142548503354192	-0.00425158534198999	0.0149041991680861	0.00906006153672934
1581	93.8698348999023	-19.8181209564209	4.01979780197144	0.00386527273803949	-0.0146411629393697	0.00548864435404539	0.00321592413820326
1582	91.9217910766602	-18.1947479248047	4.79901599884033	-0.00555028254166245	-0.0104203969240189	-0.00457625929266214	0.00906006153672934
1583	90.6230926513672	-17.5454006195068	4.27953720092773	0.00548864435404539	0.00289124972186983	-0.00652430532500148	-0.0104203969240189
1584	89.973747253418	-17.2207260131836	3.82499313354492	-0.0117190945893526	-0.00944637414067984	0.00451462110504508	0.0123068047687411
1585	93.2204895019531	-17.8700752258301	4.08473253250122	0.00646266713738441	-0.00814767740666866	-0.0110697457566857	0.0132808275520802
1586	92.5711364746094	-17.8700752258301	4.27953720092773	-0.0104203969240189	-0.00814767740666866	-0.00522560812532902	0.00678734155371785
1587	92.5711364746094	-19.1687717437744	4.08473253250122	0.012956153601408	-0.00619963090866804	-0.0100957229733467	-0.0026282137259841
1588	93.2204895019531	-18.1947479248047	3.82499313354492	0.013930176384747	-0.00490093370899558	-0.0100957229733467	-0.0136671401560307
1589	89.3243942260742	-17.2207260131836	4.14966726303101	-0.0204853005707264	-0.0217839982360601	-0.00749832857400179	-0.00619963090866804
1590	91.2724456787109	-17.2207260131836	3.82499313354492	-0.00522560812532902	-0.00555028254166245	0.00289124972186983	-0.0026282137259841
1591	92.5711364746094	-17.8700752258301	4.4094066619873	-0.00100484199356288	0.00711201597005129	0.00256657530553639	-3.08191010844894e-05
1592	92.5711364746094	-17.8700752258301	4.34447193145752	0.00841071270406246	0.00256657530553639	-0.0117190945893526	-0.00749832857400179
1593	93.2204895019531	-18.5194225311279	3.82499313354492	-0.0026282137259841	-0.00782300252467394	-0.00912170019000769	-0.0130177913233638
1594	91.9217910766602	-16.8960514068604	3.95486283302307	-0.0143164889886975	-0.0113944197073579	-0.0110697457566857	-0.00652430532500148
1595	89.3243942260742	-17.2207260131836	4.14966726303101	-0.0146411629393697	0.000943203864153475	-0.00295288790948689	0.0123068047687411
1596	91.9217910766602	-17.8700752258301	4.21460247039795	-0.000680167751852423	0.00581331877037883	0.00613799272105098	0.0022419011220336
1597	90.6230926513672	-16.5713768005371	3.95486283302307	-0.00879702530801296	0.000293855206109583	-0.00522560812532902	0.00581331877037883
1598	92.5711364746094	-18.1947479248047	3.82499313354492	0.0113327819854021	0.0132808275520802	-0.00295288790948689	-0.00100484199356288
1599	93.8698348999023	-19.1687717437744	4.08473253250122	0.011982130818069	0.00354059832170606	0.00548864435404539	-0.00327756232582033
1600	91.2724456787109	-17.2207260131836	3.56525373458862	0.108085729181767	-0.000355493422830477	0.00256657530553639	0.00483929552137852
1601	89.973747253418	-17.2207260131836	3.76005816459656	-0.0104203969240189	0.00776136433705688	0.0113327819854021	0.0106834331527352
1602	91.2724456787109	-16.8960514068604	3.95486283302307	0.00776136433705688	0.0106834331527352	0.00418994715437293	0.00581331877037883
1603	93.2204895019531	-17.8700752258301	4.4094066619873	0.00159255252219737	0.00581331877037883	0.00418994715437293	0.00808603875339031
1604	92.5711364746094	-18.1947479248047	4.27953720092773	0.0158782228827477	0.00743668992072344	0.0106834331527352	0.00711201597005129
1605	92.5711364746094	-18.1947479248047	3.88992786407471	-0.00619963090866804	-0.0026282137259841	0.000293855206109583	-0.0026282137259841
1606	91.9217910766602	-17.2207260131836	4.01979780197144	0.0207483377307653	-0.00132951640989631	0.00159255252219737	-0.00132951640989631
1607	89.3243942260742	-17.2207260131836	3.95486283302307	-0.0113944197073579	0.00256657530553639	-0.00522560812532902	-0.00944637414067984
1608	90.6230926513672	-17.5454006195068	3.95486283302307	0.0223717093467712	0.000293855206109583	-0.00327756232582033	-0.00392691092565656
1609	92.5711364746094	-17.5454006195068	4.14966726303101	-0.00782300252467394	-0.00490093370899558	-0.00490093370899558	-0.00490093370899558
1610	93.8698348999023	-18.1947479248047	4.14966726303101	-0.00100484199356288	-0.00587495695799589	-0.00652430532500148	0.00126787810586393
1611	92.5711364746094	-17.8700752258301	3.69512343406677	-0.00230353930965066	-0.00847235135734081	-0.0113944197073579	0.00354059832170606
1612	91.2724456787109	-17.8700752258301	3.56525373458862	-0.00100484199356288	-0.000355493422830477	-0.021459324285388	-0.0117190945893526
1613	89.3243942260742	-17.5454006195068	4.14966726303101	-0.00619963090866804	-0.0198359526693821	-0.0256800893694162	-0.00295288790948689
1614	91.9217910766602	-18.8440971374512	4.27953720092773	0.0126314787194133	-0.0130177913233638	-0.0165892094373703	-0.00490093370899558
1615	93.2204895019531	-18.1947479248047	4.21460247039795	0.00613799272105098	-0.0123684434220195	-0.0169138833880424	0.000293855206109583
1616	92.5711364746094	-18.1947479248047	4.47434186935425	0.000943203864153475	-0.00295288790948689	-0.0182125810533762	0.00191722682211548
1617	93.8698348999023	-19.4934463500977	3.95486283302307	0.00126787810586393	0.0103587592020631	-0.0240567177534103	0.00191722682211548
1618	91.9217910766602	-17.8700752258301	3.56525373458862	0.0100340843200684	-0.00457625929266214	-0.0243813935667276	-0.00425158534198999
1619	90.6230926513672	-17.2207260131836	4.01979780197144	-0.00652430532500148	0.000293855206109583	-0.0208099745213985	0.00126787810586393
1620	92.5711364746094	-18.8440971374512	4.27953720092773	0.0126314787194133	0.0022419011220336	-0.00197886489331722	0.00321592413820326
1621	93.8698348999023	-18.5194225311279	4.66914653778076	-0.00522560812532902	0.0145795252174139	-0.000680167751852423	-0.00132951640989631
1622	93.8698348999023	-18.1947479248047	4.60421133041382	0.0103587592020631	0.0269171483814716	0.0100340843200684	0.000618529506027699
1623	91.2724456787109	-17.8700752258301	4.14966726303101	0.0103587592020631	0.0168522447347641	0.0113327819854021	0.000618529506027699
1624	91.9217910766602	-18.1947479248047	3.76005816459656	0.00483929552137852	0.0136055024340749	0.0126314787194133	0.00159255252219737
1625	92.5711364746094	-18.5194225311279	3.82499313354492	-0.00814767740666866	0.0106834331527352	0.012956153601408	0.00873538758605719
1626	91.9217910766602	-18.1947479248047	4.21460247039795	-0.00555028254166245	0.00841071270406246	0.00743668992072344	0.00548864435404539
1627	92.5711364746094	-18.5194225311279	4.21460247039795	0.0223717093467712	0.00970941036939621	0.0132808275520802	-0.00814767740666866
1628	91.9217910766602	-18.5194225311279	4.34447193145752	-0.000680167751852423	0.0103587592020631	0.00711201597005129	-0.0107450718060136
1629	90.6230926513672	-18.8440971374512	4.34447193145752	-0.0143164889886975	-0.00457625929266214	-0.00100484199356288	-0.00619963090866804
1630	91.9217910766602	-18.8440971374512	3.82499313354492	0.00646266713738441	-0.00490093370899558	0.00159255252219737	-0.00327756232582033
1631	91.9217910766602	-18.8440971374512	3.88992786407471	-0.00197886489331722	-0.00619963090866804	-0.00912170019000769	0.000293855206109583
1632	91.9217910766602	-19.4934463500977	4.21460247039795	-0.0113944197073579	-0.0120437685400248	-0.0159398596733809	-0.00490093370899558
1633	93.2204895019531	-17.5454006195068	3.88992786407471	0.00354059832170606	-0.00879702530801296	-0.0185372550040483	-0.0139918150380254
1634	91.9217910766602	-17.5454006195068	4.14966726303101	-0.00912170019000769	-0.0230826959013939	-0.00197886489331722	-0.0152905117720366
1635	91.2724456787109	-18.5194225311279	4.21460247039795	-0.00717365415766835	-0.0240567177534103	0.00516396993771195	0.0022419011220336
1636	91.9217910766602	-18.5194225311279	3.95486283302307	0.000943203864153475	-0.00944637414067984	0.00289124972186983	0.00776136433705688
1637	89.3243942260742	-17.5454006195068	3.82499313354492	-0.0139918150380254	0.00386527273803949	-0.00360223650932312	-0.00360223650932312
1638	91.9217910766602	-18.1947479248047	4.01979780197144	-0.00132951640989631	0.00548864435404539	0.00483929552137852	0.000943203864153475
1639	93.8698348999023	-19.1687717437744	4.08473253250122	0.00581331877037883	-0.0175632312893867	-0.00197886489331722	-0.00100484199356288
1640	89.973747253418	-17.8700752258301	4.08473253250122	0.00548864435404539	-0.0026282137259841	0.0100340843200684	0.00808603875339031
1641	90.6230926513672	-18.8440971374512	4.21460247039795	0.00289124972186983	-0.00295288790948689	0.00289124972186983	0.00646266713738441
1642	92.5711364746094	-18.1947479248047	3.88992786407471	0.0106834331527352	0.00841071270406246	0.00678734155371785	-0.00717365415766835
1643	89.973747253418	-18.5194225311279	4.27953720092773	-0.00587495695799589	0.0126314787194133	0.0113327819854021	-0.00652430532500148
1644	91.2724456787109	-19.1687717437744	4.08473253250122	-0.0100957229733467	0.0136055024340749	0.00646266713738441	0.00646266713738441
1645	93.8698348999023	-17.8700752258301	3.82499313354492	-0.00684897974133492	0.00289124972186983	0.0155535480007529	0.00451462110504508
1646	91.2724456787109	-17.5454006195068	4.27953720092773	0.00483929552137852	0.00841071270406246	0.0132808275520802	-0.00100484199356288
1647	91.2724456787109	-18.5194225311279	4.14966726303101	-0.00977104809135199	0.00159255252219737	0.00483929552137852	-0.00684897974133492
1648	92.5711364746094	-17.8700752258301	3.63018846511841	0.0149041991680861	0.00938473641872406	-0.00652430532500148	-0.00879702530801296
1649	91.9217910766602	-17.8700752258301	4.08473253250122	-0.0026282137259841	-0.00230353930965066	0.00808603875339031	-0.0130177913233638
1650	91.9217910766602	-19.4934463500977	4.14966726303101	-0.00944637414067984	0.00938473641872406	0.000293855206109583	0.00191722682211548
1651	90.6230926513672	-18.1947479248047	3.69512343406677	-0.00944637414067984	0.0100340843200684	-0.00457625929266214	0.00191722682211548
1652	91.9217910766602	-17.2207260131836	4.14966726303101	-0.00879702530801296	0.0103587592020631	-0.00230353930965066	-0.0152905117720366
1653	91.2724456787109	-19.8181209564209	4.53927659988403	0.0152288740500808	0.00126787810586393	-0.000355493422830477	-0.00814767740666866
1654	93.8698348999023	-19.8181209564209	4.08473253250122	-0.00490093370899558	0.00159255252219737	-0.0100957229733467	-0.00522560812532902
1655	91.2724456787109	-18.8440971374512	4.08473253250122	0.00711201597005129	-0.0026282137259841	-0.00132951640989631	-0.00230353930965066
1656	91.2724456787109	-19.4934463500977	4.14966726303101	-0.000680167751852423	0.00159255252219737	-0.00132951640989631	-0.00132951640989631
1657	93.8698348999023	-19.4934463500977	3.82499313354492	0.00386527273803949	0.0145795252174139	-0.00912170019000769	0.00159255252219737
1658	92.5711364746094	-18.8440971374512	4.08473253250122	-0.00977104809135199	0.0178262684494257	-0.00717365415766835	0.000943203864153475
1659	91.2724456787109	-18.8440971374512	4.4094066619873	0.00191722682211548	-0.000355493422830477	0.000618529506027699	0.00776136433705688
1660	93.2204895019531	-19.8181209564209	3.88992786407471	-0.0139918150380254	-0.00165419070981443	0.00289124972186983	0.01100810803473
1661	91.2724456787109	-19.4934463500977	3.95486283302307	0.00646266713738441	0.00613799272105098	0.00256657530553639	0.00808603875339031
1662	92.5711364746094	-18.8440971374512	4.14966726303101	0.0100340843200684	0.00581331877037883	0.0022419011220336	0.00938473641872406
1663	92.5711364746094	-18.5194225311279	4.01979780197144	-0.0026282137259841	0.000293855206109583	-0.00230353930965066	0.00808603875339031
1664	91.9217910766602	-18.1947479248047	4.34447193145752	-3.08191010844894e-05	-0.00197886489331722	-0.00717365415766835	0.0022419011220336
1665	93.2204895019531	-20.4674682617188	4.47434186935425	-0.00457625929266214	-0.00814767740666866	0.0022419011220336	0.00743668992072344
1666	93.2204895019531	-18.8440971374512	4.21460247039795	0.00678734155371785	-3.08191010844894e-05	-0.0104203969240189	-0.00295288790948689
1667	89.973747253418	-19.4934463500977	3.76005816459656	0.00386527273803949	0.00159255252219737	-0.00295288790948689	-0.00652430532500148
1668	92.5711364746094	-19.4934463500977	3.82499313354492	0.000293855206109583	-0.00392691092565656	-0.0113944197073579	-0.00425158534198999
1669	91.9217910766602	-19.1687717437744	4.14966726303101	0.00483929552137852	0.000943203864153475	-0.0130177913233638	-0.00132951640989631
1670	91.9217910766602	-18.5194225311279	4.08473253250122	-0.00749832857400179	-0.00717365415766835	-0.00847235135734081	-3.08191010844894e-05
1671	93.2204895019531	-20.4674682617188	4.47434186935425	-0.00197886489331722	-0.00132951640989631	-0.00977104809135199	0.00289124972186983
1672	92.5711364746094	-19.8181209564209	4.34447193145752	0.00613799272105098	0.00289124972186983	-0.0113944197073579	-0.00652430532500148
1673	89.3243942260742	-18.8440971374512	3.63018846511841	-0.00879702530801296	-0.00197886489331722	-0.00749832857400179	-0.0126931173726916
1674	91.2724456787109	-18.1947479248047	3.76005816459656	0.00321592413820326	-0.00100484199356288	-0.00425158534198999	-0.00587495695799589
1675	91.2724456787109	-18.5194225311279	3.82499313354492	0.00289124972186983	-0.0162645354866982	-0.0117190945893526	-0.00392691092565656
1676	91.9217910766602	-18.5194225311279	4.08473253250122	-0.0162645354866982	-0.00684897974133492	-0.00522560812532902	0.00159255252219737
1677	91.2724456787109	-19.1687717437744	4.86395072937012	0.000943203864153475	0.0022419011220336	-0.0139918150380254	0.00159255252219737
1678	92.5711364746094	-19.1687717437744	4.14966726303101	0.0175015944987535	0.00776136433705688	0.00321592413820326	-0.00327756232582033
1679	91.2724456787109	-18.8440971374512	4.01979780197144	0.000618529506027699	0.00256657530553639	-0.00944637414067984	0.00386527273803949
1680	90.6230926513672	-17.5454006195068	3.56525373458862	0.00159255252219737	0.01100810803473	0.0132808275520802	0.00451462110504508
1681	91.9217910766602	-17.8700752258301	3.76005816459656	0.00841071270406246	0.0113327819854021	-3.08191010844894e-05	0.00743668992072344
1682	92.5711364746094	-17.8700752258301	4.08473253250122	0.01847561635077	0.00873538758605719	0.0152288740500808	0.00321592413820326
1683	93.2204895019531	-19.8181209564209	4.60421133041382	0.00646266713738441	0.0103587592020631	0.0136055024340749	-0.00425158534198999
1684	92.5711364746094	-19.1687717437744	4.14966726303101	-0.00100484199356288	0.00841071270406246	0.0103587592020631	0.00159255252219737
1685	89.3243942260742	-17.8700752258301	3.88992786407471	-0.00555028254166245	0.00711201597005129	0.0132808275520802	0.00581331877037883
1686	91.2724456787109	-17.2207260131836	3.69512343406677	-0.00749832857400179	0.00483929552137852	0.00776136433705688	0.000943203864153475
1687	91.9217910766602	-17.8700752258301	3.50031876564026	0.00386527273803949	0.00354059832170606	0.000943203864153475	-0.00749832857400179
1688	91.9217910766602	-18.1947479248047	3.69512343406677	0.0197743140161037	-0.00652430532500148	-0.0026282137259841	-0.0100957229733467
1689	91.9217910766602	-18.8440971374512	4.14966726303101	-0.00717365415766835	-0.0172385573387146	-0.0221086721867323	-0.00555028254166245
1690	92.5711364746094	-18.8440971374512	4.53927659988403	-0.0026282137259841	-0.0117190945893526	-0.00782300252467394	-0.00197886489331722
1691	90.6230926513672	-17.8700752258301	3.88992786407471	-0.0143164889886975	0.00516396993771195	-0.0188619289547205	0.00743668992072344
1692	91.2724456787109	-17.5454006195068	3.69512343406677	0.0243197549134493	-0.0123684434220195	-0.032173577696085	-0.0104203969240189
1693	93.2204895019531	-18.5194225311279	4.01979780197144	0.0152288740500808	-0.00749832857400179	-0.0354203209280968	-0.0113944197073579
1694	94.5191879272461	-19.1687717437744	4.27953720092773	-0.0113944197073579	0.00191722682211548	-0.0221086721867323	-0.0110697457566857
1695	91.9217910766602	-19.1687717437744	4.14966726303101	0.00873538758605719	-0.00912170019000769	-0.0237320438027382	-0.00587495695799589
1696	92.5711364746094	-18.8440971374512	4.14966726303101	-0.00230353930965066	-3.08191010844894e-05	-0.00490093370899558	0.00451462110504508
1697	90.6230926513672	-18.8440971374512	4.01979780197144	0.00873538758605719	-0.00360223650932312	-0.0139918150380254	0.00613799272105098
1698	93.8698348999023	-18.1947479248047	4.14966726303101	0.000618529506027699	0.0142548503354192	-0.000355493422830477	-0.00944637414067984
1699	91.2724456787109	-17.5454006195068	3.95486283302307	0.00711201597005129	0.0132808275520802	0.00646266713738441	0.000618529506027699
1700	94.5191879272461	-18.8440971374512	4.14966726303101	0.00126787810586393	0.0103587592020631	0.0136055024340749	0.00906006153672934
1701	92.5711364746094	-19.4934463500977	4.08473253250122	0.00906006153672934	0.00678734155371785	0.0243197549134493	0.00678734155371785
1702	92.5711364746094	-18.5194225311279	4.4094066619873	0.0175015944987535	0.0343846566975117	0.0415274947881699	0.00321592413820326
1703	89.973747253418	-17.5454006195068	4.08473253250122	-0.00327756232582033	0.0269171483814716	0.0272418223321438	0.0155535480007529
1704	91.9217910766602	-17.2207260131836	4.01979780197144	0.00321592413820326	-0.00132951640989631	0.00451462110504508	0.00354059832170606
1705	92.5711364746094	-18.1947479248047	3.88992786407471	-0.00327756232582033	0.00159255252219737	0.00581331877037883	0.00451462110504508
1706	93.8698348999023	-18.1947479248047	4.34447193145752	-0.00360223650932312	0.00256657530553639	0.00516396993771195	0.00646266713738441
1707	92.5711364746094	-18.8440971374512	4.34447193145752	0.0285405199974775	-0.000355493422830477	0.00354059832170606	-0.00522560812532902
1708	93.2204895019531	-17.8700752258301	4.4094066619873	-0.00944637414067984	0.00289124972186983	-0.00717365415766835	-0.0126931173726916
1709	91.2724456787109	-18.5194225311279	4.08473253250122	0.0126314787194133	-0.000680167751852423	0.000293855206109583	0.00289124972186983
1710	91.2724456787109	-16.8960514068604	3.50031876564026	0.00548864435404539	-0.000680167751852423	-0.00295288790948689	-3.08191010844894e-05
1711	92.5711364746094	-18.1947479248047	3.88992786407471	-0.0230826959013939	-0.00100484199356288	-0.00425158534198999	0.0106834331527352
1712	94.5191879272461	-18.5194225311279	4.27953720092773	0.0106834331527352	-0.00490093370899558	-0.0217839982360601	-0.00587495695799589
1713	92.5711364746094	-18.8440971374512	4.27953720092773	-0.00132951640989631	-0.0110697457566857	-0.023407369852066	-0.00944637414067984
1714	91.2724456787109	-17.2207260131836	4.21460247039795	-0.00522560812532902	-0.0123684434220195	-0.0152905117720366	0.000943203864153475
1715	89.973747253418	-17.2207260131836	3.63018846511841	-0.00197886489331722	-0.0204853005707264	-0.0172385573387146	0.00159255252219737
1716	91.9217910766602	-16.5713768005371	3.69512343406677	0.00516396993771195	-0.0204853005707264	-0.0188619289547205	0.00548864435404539
1717	91.9217910766602	-16.8960514068604	3.50031876564026	-3.08191010844894e-05	-0.0169138833880424	-0.0172385573387146	0.00711201597005129
1718	93.8698348999023	-17.8700752258301	3.88992786407471	-0.00425158534198999	-0.00814767740666866	-0.0253554154187441	0.00776136433705688
1719	93.8698348999023	-19.4934463500977	4.4094066619873	0.00418994715437293	-0.0162645354866982	-0.0328229255974293	0.00354059832170606
1720	91.2724456787109	-17.2207260131836	4.21460247039795	-0.000680167751852423	0.00159255252219737	-0.0185372550040483	0.0171769186854362
1721	89.973747253418	-17.5454006195068	3.76005816459656	0.000618529506027699	-0.00197886489331722	-0.017887907102704	0.0132808275520802
1722	91.9217910766602	-16.8960514068604	3.82499313354492	0.0175015944987535	0.0103587592020631	-0.0123684434220195	0.00613799272105098
1723	93.2204895019531	-18.5194225311279	3.95486283302307	0.00711201597005129	0.0155535480007529	-0.0126931173726916	0.0106834331527352
1724	94.5191879272461	-18.1947479248047	3.76005816459656	-0.00230353930965066	0.0178262684494257	-0.0026282137259841	0.00483929552137852
1725	91.2724456787109	-17.8700752258301	3.88992786407471	-3.08191010844894e-05	0.00970941036939621	0.0168522447347641	0.0162028968334198
1726	91.2724456787109	-17.2207260131836	4.14966726303101	0.0230210572481155	0.0152288740500808	0.0191249661147594	-0.000680167751852423
1727	89.3243942260742	-17.5454006195068	3.88992786407471	-0.00425158534198999	0.0126314787194133	0.0324366129934788	0.00516396993771195
1728	92.5711364746094	-17.2207260131836	3.82499313354492	0.00191722682211548	0.0188002903014421	0.0360080301761627	-0.00555028254166245
1729	93.2204895019531	-16.8960514068604	3.82499313354492	-0.00230353930965066	0.000618529506027699	0.0249691028147936	-0.00165419070981443
1730	93.8698348999023	-18.5194225311279	4.34447193145752	0.00159255252219737	-0.00490093370899558	0.0301638916134834	0.00743668992072344
1731	91.2724456787109	-18.8440971374512	3.88992786407471	-0.00619963090866804	-0.0169138833880424	0.0197743140161037	0.0022419011220336
1732	91.2724456787109	-17.2207260131836	4.27953720092773	-0.000680167751852423	-0.0253554154187441	0.00483929552137852	-0.00912170019000769
1733	88.675048828125	-18.5194225311279	4.21460247039795	-0.00327756232582033	-0.0123684434220195	-0.00197886489331722	0.000943203864153475
1734	93.2204895019531	-18.1947479248047	4.14966726303101	-0.00132951640989631	-0.0217839982360601	-0.00360223650932312	-0.000680167751852423
1735	92.5711364746094	-17.8700752258301	3.63018846511841	-0.00360223650932312	-0.0318489037454128	-0.00230353930965066	0.00191722682211548
1736	93.2204895019531	-18.1947479248047	4.21460247039795	0.0100340843200684	-0.00684897974133492	-0.00327756232582033	0.00646266713738441
1737	93.8698348999023	-19.4934463500977	4.08473253250122	0.012956153601408	0.000943203864153475	-0.00749832857400179	-0.00197886489331722
1738	91.9217910766602	-18.1947479248047	4.27953720092773	0.00906006153672934	0.0100340843200684	-0.000355493422830477	-0.00327756232582033
1739	89.973747253418	-16.8960514068604	4.14966726303101	-0.00717365415766835	0.00776136433705688	-0.0107450718060136	0.00548864435404539
1740	93.2204895019531	-18.8440971374512	3.88992786407471	-0.0224333461374044	-0.00165419070981443	0.0126314787194133	0.00548864435404539
1741	93.8698348999023	-17.5454006195068	3.76005816459656	-0.00295288790948689	0.00970941036939621	0.00386527273803949	0.00938473641872406
1742	92.5711364746094	-18.1947479248047	4.27953720092773	-0.00847235135734081	0.0178262684494257	0.0162028968334198	0.00970941036939621
1743	92.5711364746094	-18.5194225311279	4.27953720092773	-0.00522560812532902	0.0197743140161037	0.0149041991680861	0.00451462110504508
1744	91.9217910766602	-17.2207260131836	4.21460247039795	-0.00490093370899558	0.00776136433705688	0.00743668992072344	0.00256657530553639
1745	91.2724456787109	-18.5194225311279	4.27953720092773	0.00646266713738441	0.00289124972186983	0.011982130818069	0.00483929552137852
1746	92.5711364746094	-18.1947479248047	4.21460247039795	-0.00912170019000769	-0.0026282137259841	0.00321592413820326	0.00289124972186983
1747	93.2204895019531	-17.5454006195068	3.82499313354492	-0.0026282137259841	-0.00230353930965066	-0.00814767740666866	-0.00587495695799589
1748	93.8698348999023	-18.5194225311279	4.14966726303101	0.0103587592020631	0.00354059832170606	-0.00555028254166245	-0.00619963090866804
1749	92.5711364746094	-18.5194225311279	4.08473253250122	-0.00327756232582033	-0.023407369852066	-0.00749832857400179	-0.00684897974133492
1750	90.6230926513672	-17.2207260131836	4.01979780197144	-0.00847235135734081	0.000943203864153475	0.00159255252219737	-0.00100484199356288
1751	90.6230926513672	-18.8440971374512	4.14966726303101	-0.0104203969240189	-0.0172385573387146	-0.00879702530801296	-0.00230353930965066
1752	92.5711364746094	-18.1947479248047	4.21460247039795	0.0152288740500808	-0.0156151866540313	-0.00717365415766835	-0.0136671401560307
1753	92.5711364746094	-17.8700752258301	3.43538379669189	-0.00360223650932312	-0.00652430532500148	-0.0156151866540313	-0.0143164889886975
1754	90.6230926513672	-17.8700752258301	3.82499313354492	-0.00392691092565656	0.00256657530553639	-0.00944637414067984	-0.0136671401560307
1755	93.2204895019531	-18.5194225311279	4.14966726303101	0.0116574559360743	-0.00814767740666866	0.00386527273803949	-0.00490093370899558
1756	91.9217910766602	-17.5454006195068	4.4094066619873	0.0197743140161037	-0.00230353930965066	-0.00522560812532902	-0.00587495695799589
1757	91.2724456787109	-17.8700752258301	4.27953720092773	0.020423661917448	0.00581331877037883	-0.0120437685400248	0.000943203864153475
1758	93.2204895019531	-19.1687717437744	3.37044906616211	-0.00587495695799589	0.013930176384747	-0.0159398596733809	0.00159255252219737
1759	93.2204895019531	-18.5194225311279	3.76005816459656	0.00321592413820326	0.01100810803473	-0.0026282137259841	0.00711201597005129
1760	91.2724456787109	-17.5454006195068	3.82499313354492	-0.0120437685400248	0.0152288740500808	0.00743668992072344	0.00743668992072344
1761	92.5711364746094	-18.1947479248047	4.01979780197144	-0.00814767740666866	0.0142548503354192	-0.00425158534198999	0.00516396993771195
1762	93.2204895019531	-18.8440971374512	4.21460247039795	0.0200989879667759	0.0226963832974434	0.00418994715437293	-0.00100484199356288
1763	91.2724456787109	-18.5194225311279	4.60421133041382	0.000943203864153475	0.0278911720961332	0.00808603875339031	0.0152288740500808
1764	91.2724456787109	-18.8440971374512	4.08473253250122	-0.00490093370899558	0.0230210572481155	0.0103587592020631	0.00516396993771195
1765	91.2724456787109	-17.2207260131836	3.69512343406677	-0.00230353930965066	0.0100340843200684	0.0106834331527352	0.00418994715437293
1766	91.9217910766602	-17.8700752258301	4.01979780197144	-0.0120437685400248	0.011982130818069	0.0246444288641214	-0.00490093370899558
1767	91.9217910766602	-18.8440971374512	4.21460247039795	0.00906006153672934	-0.00230353930965066	0.00548864435404539	-0.00749832857400179
1768	91.2724456787109	-18.5194225311279	4.21460247039795	-0.00132951640989631	-0.00749832857400179	-0.00132951640989631	-0.0110697457566857
1769	90.6230926513672	-17.8700752258301	4.34447193145752	-0.000355493422830477	-0.0100957229733467	-0.00847235135734081	-0.00912170019000769
1770	90.6230926513672	-17.8700752258301	3.95486283302307	-0.0162645354866982	-0.00977104809135199	0.000943203864153475	-0.000680167751852423
1771	94.5191879272461	-18.8440971374512	4.08473253250122	0.0022419011220336	-0.00555028254166245	0.00386527273803949	-0.00555028254166245
1772	91.2724456787109	-17.8700752258301	3.63018846511841	0.00841071270406246	-0.0175632312893867	-0.0191866029053926	-0.0107450718060136
1773	92.5711364746094	-18.5194225311279	4.08473253250122	-0.0104203969240189	-0.0169138833880424	-0.0188619289547205	-0.00944637414067984
1774	91.2724456787109	-19.8181209564209	4.34447193145752	-0.0113944197073579	-0.0237320438027382	-0.021459324285388	-0.0146411629393697
1775	89.973747253418	-18.1947479248047	4.53927659988403	-0.00425158534198999	-0.0247060675173998	-0.0221086721867323	-0.00295288790948689
1776	90.6230926513672	-17.8700752258301	3.95486283302307	0.0226963832974434	-0.0146411629393697	-0.0253554154187441	0.00776136433705688
1777	90.6230926513672	-17.8700752258301	3.88992786407471	0.0337353087961674	-0.0175632312893867	-0.0221086721867323	-3.08191010844894e-05
1778	93.2204895019531	-18.8440971374512	3.88992786407471	0.000618529506027699	0.00191722682211548	-0.00782300252467394	-0.00555028254166245
1779	92.5711364746094	-17.8700752258301	4.34447193145752	0.025618452578783	-0.00392691092565656	-0.0107450718060136	-0.00230353930965066
1780	91.2724456787109	-19.1687717437744	4.01979780197144	-0.00360223650932312	-0.0159398596733809	0.00873538758605719	0.00321592413820326
1781	93.2204895019531	-18.1947479248047	4.14966726303101	0.00354059832170606	-0.0026282137259841	0.00906006153672934	0.00808603875339031
1782	91.2724456787109	-19.1687717437744	4.4094066619873	0.00451462110504508	0.00354059832170606	0.00256657530553639	0.0103587592020631
1783	91.9217910766602	-17.8700752258301	3.95486283302307	0.00841071270406246	0.0100340843200684	0.0152288740500808	-0.00132951640989631
1784	92.5711364746094	-19.4934463500977	3.76005816459656	-0.00392691092565656	0.00451462110504508	0.0191249661147594	-0.00165419070981443
1785	93.8698348999023	-18.8440971374512	4.14966726303101	0.00386527273803949	-0.000680167751852423	0.013930176384747	0.01100810803473
1786	93.2204895019531	-19.4934463500977	3.95486283302307	-0.00165419070981443	0.00516396993771195	0.0152288740500808	-0.00197886489331722
1787	91.2724456787109	-17.5454006195068	3.88992786407471	-0.00652430532500148	0.000943203864153475	0.00321592413820326	-0.00392691092565656
1788	89.973747253418	-18.5194225311279	3.82499313354492	-0.0240567177534103	-0.00555028254166245	-0.0110697457566857	-0.00295288790948689
1789	93.2204895019531	-19.1687717437744	4.14966726303101	0.00906006153672934	0.0022419011220336	-0.0026282137259841	-0.00197886489331722
1790	92.5711364746094	-18.5194225311279	4.01979780197144	0.000293855206109583	0.00418994715437293	0.00808603875339031	-0.00522560812532902
1791	91.2724456787109	-17.8700752258301	4.08473253250122	-0.00555028254166245	0.012956153601408	-0.00360223650932312	0.00191722682211548
1792	93.8698348999023	-19.8181209564209	4.34447193145752	0.00191722682211548	-0.00717365415766835	-0.0172385573387146	-0.00230353930965066
1793	92.5711364746094	-18.5194225311279	4.27953720092773	0.0155535480007529	-0.00587495695799589	-0.0130177913233638	-0.00295288790948689
1794	89.3243942260742	-17.8700752258301	4.14966726303101	-0.0117190945893526	0.0022419011220336	-0.0211346503347158	-0.00652430532500148
1795	91.9217910766602	-18.1947479248047	3.82499313354492	-0.00392691092565656	-0.00490093370899558	-0.00814767740666866	-0.000355493422830477
1796	91.2724456787109	-16.8960514068604	3.69512343406677	0.00906006153672934	0.0136055024340749	-0.00295288790948689	0.0022419011220336
1797	91.9217910766602	-18.1947479248047	4.08473253250122	-0.00749832857400179	0.0022419011220336	-0.00392691092565656	0.00646266713738441
1798	93.2204895019531	-19.4934463500977	4.27953720092773	-0.0126931173726916	0.00386527273803949	0.00743668992072344	-0.00100484199356288
1799	90.6230926513672	-17.2207260131836	4.4094066619873	0.00451462110504508	0.00321592413820326	-0.00392691092565656	0.00159255252219737
1800	90.6230926513672	-19.1687717437744	4.21460247039795	-0.00555028254166245	-0.00425158534198999	-0.00977104809135199	0.00776136433705688
1801	93.8698348999023	-19.1687717437744	4.08473253250122	0.00548864435404539	-0.000680167751852423	-0.0130177913233638	0.00256657530553639
1802	92.5711364746094	-17.2207260131836	3.88992786407471	0.0106834331527352	0.00873538758605719	-0.0159398596733809	0.00613799272105098
1803	93.2204895019531	-19.1687717437744	4.53927659988403	0.0106834331527352	-3.08191010844894e-05	0.00386527273803949	0.00873538758605719
1804	92.5711364746094	-18.1947479248047	4.01979780197144	-0.00165419070981443	-0.00944637414067984	-0.0152905117720366	0.00711201597005129
1805	90.6230926513672	-17.2207260131836	4.21460247039795	0.00938473641872406	-0.00295288790948689	-0.00360223650932312	0.00256657530553639
1806	89.973747253418	-17.8700752258301	4.27953720092773	0.000943203864153475	0.000618529506027699	-0.00912170019000769	-3.08191010844894e-05
1807	92.5711364746094	-17.8700752258301	3.95486283302307	0.00873538758605719	0.00191722682211548	0.000943203864153475	-0.00555028254166245
1808	90.6230926513672	-16.8960514068604	3.69512343406677	-0.00425158534198999	0.00808603875339031	-0.00100484199356288	-0.0165892094373703
1809	91.9217910766602	-17.8700752258301	3.76005816459656	0.0158782228827477	0.000293855206109583	0.0194496400654316	-0.00619963090866804
1810	93.8698348999023	-19.1687717437744	4.01979780197144	-0.00490093370899558	-0.0273034609854221	0.025618452578783	0.00613799272105098
1811	91.2724456787109	-16.8960514068604	3.88992786407471	-0.00652430532500148	-0.00814767740666866	0.0188002903014421	-0.00197886489331722
1812	88.675048828125	-16.8960514068604	4.08473253250122	-0.0026282137259841	-0.00879702530801296	-0.0107450718060136	-0.00555028254166245
1813	93.8698348999023	-18.1947479248047	4.01979780197144	0.000293855206109583	-0.0146411629393697	-0.00977104809135199	-0.000355493422830477
1814	93.2204895019531	-17.5454006195068	3.69512343406677	-0.0204853005707264	-0.00749832857400179	-0.00619963090866804	-0.00392691092565656
1815	91.2724456787109	-17.5454006195068	4.01979780197144	-0.0191866029053926	-0.0120437685400248	-0.00360223650932312	-0.00490093370899558
1816	92.5711364746094	-18.5194225311279	4.08473253250122	-3.08191010844894e-05	-3.08191010844894e-05	0.00191722682211548	-0.00197886489331722
1817	92.5711364746094	-17.8700752258301	4.47434186935425	-0.00619963090866804	0.0155535480007529	-3.08191010844894e-05	0.00516396993771195
1818	91.2724456787109	-17.8700752258301	4.4094066619873	0.0675014406442642	0.0233457311987877	-0.00749832857400179	0.00548864435404539
1819	91.9217910766602	-17.5454006195068	3.82499313354492	0.0610079504549503	0.0116574559360743	-0.00457625929266214	0.00483929552137852
1820	92.5711364746094	-17.8700752258301	3.69512343406677	-0.0165892094373703	0.0191249661147594	0.00841071270406246	0.00938473641872406
1821	92.5711364746094	-17.8700752258301	4.08473253250122	0.00646266713738441	0.0233457311987877	0.00613799272105098	0.00354059832170606
1822	93.2204895019531	-19.1687717437744	4.34447193145752	0.0136055024340749	0.0223717093467712	0.00646266713738441	0.00841071270406246
1823	91.2724456787109	-16.5713768005371	4.14966726303101	0.00386527273803949	0.0243197549134493	0.012956153601408	0.000293855206109583
1824	90.6230926513672	-17.8700752258301	4.47434186935425	-0.00619963090866804	0.0145795252174139	0.00841071270406246	0.000618529506027699
1825	93.2204895019531	-18.1947479248047	4.21460247039795	0.0022419011220336	0.020423661917448	0.0132808275520802	0.00873538758605719
1826	93.2204895019531	-18.1947479248047	3.88992786407471	0.0022419011220336	0.00873538758605719	0.00548864435404539	0.000943203864153475
1827	92.5711364746094	-18.1947479248047	4.01979780197144	0.00418994715437293	0.00711201597005129	0.000618529506027699	-0.000355493422830477
1828	92.5711364746094	-19.4934463500977	4.08473253250122	0.00873538758605719	-0.00490093370899558	-0.00912170019000769	-0.00652430532500148
1829	93.2204895019531	-17.8700752258301	4.14966726303101	-0.00132951640989631	-0.0026282137259841	0.00678734155371785	-0.00977104809135199
1830	88.675048828125	-16.8960514068604	4.08473253250122	-0.0136671401560307	-0.0136671401560307	-0.00814767740666866	0.00711201597005129
1831	93.8698348999023	-18.1947479248047	3.95486283302307	0.00646266713738441	-0.0110697457566857	-0.0123684434220195	0.00321592413820326
1832	93.2204895019531	-18.5194225311279	3.63018846511841	-0.00782300252467394	-0.00879702530801296	-0.0247060675173998	-0.00749832857400179
1833	91.2724456787109	-17.2207260131836	3.63018846511841	-0.000680167751852423	-0.017887907102704	-0.0172385573387146	-0.00814767740666866
1834	93.2204895019531	-18.5194225311279	3.88992786407471	-0.00230353930965066	-0.0305502042174339	-0.0243813935667276	-0.00587495695799589
1835	92.5711364746094	-17.2207260131836	4.4094066619873	-0.00847235135734081	-0.0133424662053585	-0.0156151866540313	0.00321592413820326
1836	88.675048828125	-17.5454006195068	4.73408126831055	-0.00814767740666866	-0.0146411629393697	-0.0139918150380254	0.000618529506027699
1837	91.9217910766602	-16.5713768005371	3.82499313354492	0.0132808275520802	-0.00977104809135199	-0.0305502042174339	-0.00392691092565656
1838	91.9217910766602	-17.2207260131836	3.1756443977356	0.0126314787194133	-0.0217839982360601	-0.02697878703475	0.000618529506027699
1839	92.5711364746094	-17.8700752258301	4.21460247039795	0.0207483377307653	-0.0217839982360601	-0.00912170019000769	0.00646266713738441
1840	91.9217910766602	-18.1947479248047	4.21460247039795	-0.00749832857400179	-0.0152905117720366	-0.0123684434220195	0.0106834331527352
1841	91.9217910766602	-17.2207260131836	4.21460247039795	0.0168522447347641	-0.0126931173726916	-0.00295288790948689	0.0106834331527352
1842	89.3243942260742	-16.5713768005371	4.14966726303101	0.00516396993771195	-0.00912170019000769	-0.00197886489331722	0.00321592413820326
1843	92.5711364746094	-18.1947479248047	4.21460247039795	0.000943203864153475	-0.0175632312893867	-0.00425158534198999	0.0165275707840919
1844	93.2204895019531	-17.2207260131836	3.30551409721375	-0.0152905117720366	-3.08191010844894e-05	0.000293855206109583	0.00808603875339031
1845	91.2724456787109	-16.5713768005371	3.82499313354492	0.00126787810586393	-0.00295288790948689	0.01100810803473	0.00451462110504508
1846	91.9217910766602	-18.5194225311279	3.88992786407471	-0.00132951640989631	-0.00684897974133492	0.0145795252174139	0.00159255252219737
1847	91.9217910766602	-17.5454006195068	4.08473253250122	-0.00847235135734081	0.0145795252174139	-0.00295288790948689	-0.00782300252467394
1848	89.3243942260742	-17.2207260131836	4.34447193145752	-0.00652430532500148	0.0142548503354192	0.00386527273803949	-0.00814767740666866
1849	91.2724456787109	-16.8960514068604	4.21460247039795	-0.0100957229733467	0.00418994715437293	-0.000680167751852423	-0.0133424662053585
1850	94.5191879272461	-18.1947479248047	3.82499313354492	-0.0100957229733467	0.0126314787194133	-0.00490093370899558	-0.00814767740666866
1851	91.2724456787109	-16.5713768005371	3.95486283302307	0.0022419011220336	0.01847561635077	-0.00360223650932312	-0.00457625929266214
1852	91.2724456787109	-17.8700752258301	4.01979780197144	-0.00100484199356288	0.0162028968334198	-0.00457625929266214	-0.0104203969240189
1853	92.5711364746094	-18.1947479248047	4.34447193145752	0.00256657530553639	0.0188002903014421	-0.00360223650932312	-0.0152905117720366
1854	89.973747253418	-17.8700752258301	4.53927659988403	-0.0169138833880424	0.0158782228827477	-0.00749832857400179	-0.00814767740666866
1855	92.5711364746094	-18.1947479248047	4.47434186935425	-0.0198359526693821	0.013930176384747	0.00581331877037883	-0.00490093370899558
1856	92.5711364746094	-18.1947479248047	3.56525373458862	-0.00132951640989631	0.0162028968334198	0.00418994715437293	0.000293855206109583
1857	93.2204895019531	-18.1947479248047	4.01979780197144	0.0181509424000978	0.0181509424000978	0.00418994715437293	-0.00457625929266214
1858	91.9217910766602	-19.1687717437744	4.4094066619873	0.00613799272105098	0.00386527273803949	-0.00360223650932312	-0.00132951640989631
1859	92.5711364746094	-17.5454006195068	4.01979780197144	-0.0104203969240189	0.00613799272105098	-0.00457625929266214	0.00126787810586393
1860	90.6230926513672	-18.5194225311279	4.47434186935425	-0.000680167751852423	0.00289124972186983	0.0113327819854021	0.00970941036939621
1861	92.5711364746094	-18.1947479248047	4.73408126831055	-0.0107450718060136	0.00938473641872406	0.0136055024340749	0.00743668992072344
1862	93.8698348999023	-18.5194225311279	3.76005816459656	-0.00132951640989631	0.0175015944987535	0.00354059832170606	0.00289124972186983
1863	92.5711364746094	-17.2207260131836	3.88992786407471	0.00548864435404539	0.0123068047687411	0.00256657530553639	-0.000680167751852423
1864	90.6230926513672	-19.4934463500977	4.27953720092773	0.0100340843200684	0.000618529506027699	0.00873538758605719	-0.000355493422830477
1865	93.8698348999023	-18.1947479248047	4.4094066619873	-0.00490093370899558	0.00483929552137852	0.000293855206109583	0.00776136433705688
1866	89.973747253418	-16.8960514068604	4.34447193145752	-0.0126931173726916	0.00483929552137852	0.00548864435404539	-0.000680167751852423
1867	91.2724456787109	-17.5454006195068	3.95486283302307	-0.0126931173726916	0.00483929552137852	-0.0143164889886975	-0.00295288790948689
1868	92.5711364746094	-17.2207260131836	3.69512343406677	0.00516396993771195	-0.00684897974133492	-0.0266541130840778	-0.00879702530801296
1869	92.5711364746094	-18.5194225311279	3.95486283302307	0.00613799272105098	-0.00457625929266214	-0.0107450718060136	-0.0110697457566857
1870	93.2204895019531	-19.1687717437744	4.27953720092773	-0.00457625929266214	-0.0107450718060136	-0.0136671401560307	0.000943203864153475
1871	91.9217910766602	-18.1947479248047	4.01979780197144	0.0155535480007529	-0.00100484199356288	-0.0224333461374044	-0.00197886489331722
1872	89.973747253418	-19.1687717437744	4.4094066619873	-0.0133424662053585	0.00418994715437293	-0.0195112787187099	-0.00295288790948689
1873	91.2724456787109	-18.8440971374512	3.88992786407471	0.00256657530553639	0.00321592413820326	-0.0100957229733467	-0.00944637414067984
1874	92.5711364746094	-17.8700752258301	3.88992786407471	-0.00977104809135199	-0.0146411629393697	0.000293855206109583	-0.00814767740666866
1875	90.6230926513672	-17.5454006195068	4.01979780197144	-0.000680167751852423	-0.0149658378213644	0.00711201597005129	-0.00165419070981443
1876	91.9217910766602	-18.8440971374512	3.88992786407471	-0.000355493422830477	-0.00944637414067984	0.00841071270406246	0.00354059832170606
1877	93.8698348999023	-19.1687717437744	4.34447193145752	-0.0113944197073579	0.00451462110504508	0.0022419011220336	0.00613799272105098
1878	90.6230926513672	-18.5194225311279	4.53927659988403	0.00321592413820326	0.00159255252219737	0.00516396993771195	0.00256657530553639
1879	90.6230926513672	-17.5454006195068	4.21460247039795	-0.00392691092565656	-0.0113944197073579	0.00451462110504508	0.00906006153672934
1880	93.8698348999023	-18.8440971374512	3.82499313354492	0.00321592413820326	-0.0139918150380254	-0.000680167751852423	0.0162028968334198
1881	93.2204895019531	-18.5194225311279	4.21460247039795	-0.00879702530801296	-0.00749832857400179	0.00613799272105098	0.0100340843200684
1882	91.9217910766602	-19.1687717437744	4.08473253250122	-0.00132951640989631	0.00191722682211548	0.00483929552137852	0.00354059832170606
1883	93.2204895019531	-19.1687717437744	4.34447193145752	0.00970941036939621	0.0116574559360743	0.00483929552137852	0.0220470335334539
1884	90.6230926513672	-17.8700752258301	4.21460247039795	0.000293855206109583	0.0106834331527352	0.000293855206109583	0.00126787810586393
1885	91.2724456787109	-17.8700752258301	4.34447193145752	0.00126787810586393	0.0181509424000978	-0.00717365415766835	0.0155535480007529
1886	91.2724456787109	-17.8700752258301	3.63018846511841	-0.0110697457566857	0.0132808275520802	-0.00652430532500148	0.00418994715437293
1887	91.9217910766602	-17.8700752258301	3.69512343406677	-0.0152905117720366	0.0116574559360743	-0.00360223650932312	0.000943203864153475
1888	91.9217910766602	-18.1947479248047	4.08473253250122	0.00873538758605719	0.000943203864153475	-0.0152905117720366	0.00191722682211548
1889	92.5711364746094	-18.5194225311279	4.14966726303101	-0.00457625929266214	0.000618529506027699	-0.00749832857400179	0.00256657530553639
1890	91.2724456787109	-18.5194225311279	4.99382066726685	-0.0026282137259841	0.00126787810586393	-0.0227580219507217	0.00548864435404539
1891	91.2724456787109	-16.8960514068604	4.4094066619873	0.0236704051494598	-0.00652430532500148	-0.017887907102704	0.00483929552137852
1892	90.6230926513672	-17.8700752258301	3.76005816459656	-0.00132951640989631	-0.00555028254166245	-0.0308748781681061	-0.00717365415766835
1893	92.5711364746094	-18.5194225311279	3.88992786407471	0.00321592413820326	-0.00652430532500148	-0.0295761823654175	-0.00847235135734081
1894	91.9217910766602	-17.8700752258301	4.08473253250122	0.00743668992072344	-0.023407369852066	-0.0126931173726916	-0.00490093370899558
1895	90.6230926513672	-17.8700752258301	3.88992786407471	-0.0201606266200542	0.00776136433705688	-0.0191866029053926	0.00159255252219737
1896	89.3243942260742	-19.1687717437744	4.08473253250122	0.00159255252219737	-0.00684897974133492	-0.00944637414067984	0.0158782228827477
1897	91.2724456787109	-17.5454006195068	4.4094066619873	0.000618529506027699	0.000943203864153475	-0.0130177913233638	-0.00197886489331722
1898	91.2724456787109	-17.2207260131836	3.63018846511841	0.000293855206109583	0.00386527273803949	-0.00912170019000769	0.01847561635077
1899	92.5711364746094	-18.1947479248047	3.76005816459656	-0.0026282137259841	-0.00100484199356288	0.00289124972186983	0.00873538758605719
1900	93.2204895019531	-19.4934463500977	4.4094066619873	-0.00944637414067984	-0.00132951640989631	0.0126314787194133	0.00938473641872406
1901	90.6230926513672	-17.8700752258301	4.01979780197144	0.00711201597005129	0.00808603875339031	0.01847561635077	0.00938473641872406
1902	91.9217910766602	-18.1947479248047	4.27953720092773	0.0175015944987535	0.0188002903014421	0.0288651939481497	-0.00132951640989631
1903	91.2724456787109	-17.2207260131836	4.4094066619873	0.0113327819854021	0.0259431265294552	0.0259431265294552	0.0171769186854362
1904	91.2724456787109	-18.8440971374512	4.21460247039795	-0.0026282137259841	0.0188002903014421	0.0347093306481838	0.0113327819854021
1905	94.5191879272461	-18.8440971374512	4.21460247039795	0.000293855206109583	0.0136055024340749	0.0369820520281792	0.0100340843200684
1906	93.8698348999023	-19.1687717437744	4.21460247039795	-0.00717365415766835	0.0136055024340749	0.0343846566975117	-0.00490093370899558
1907	93.2204895019531	-19.4934463500977	4.27953720092773	0.00873538758605719	0.0149041991680861	0.0162028968334198	-0.00360223650932312
1908	91.9217910766602	-18.5194225311279	4.4094066619873	0.0136055024340749	0.00646266713738441	0.00516396993771195	-0.00749832857400179
1909	91.2724456787109	-17.2207260131836	4.27953720092773	-0.00814767740666866	-0.0026282137259841	0.00321592413820326	-0.0130177913233638
1910	93.2204895019531	-18.8440971374512	4.27953720092773	0.00191722682211548	-0.00360223650932312	0.01100810803473	-0.00522560812532902
1911	92.5711364746094	-17.8700752258301	3.95486283302307	0.00451462110504508	-0.00619963090866804	0.00321592413820326	0.00354059832170606
1912	92.5711364746094	-18.8440971374512	4.21460247039795	-0.00717365415766835	-0.0227580219507217	0.0022419011220336	-0.00587495695799589
1913	91.2724456787109	-17.8700752258301	4.14966726303101	0.000943203864153475	-0.0195112787187099	-0.0104203969240189	-0.00944637414067984
1914	92.5711364746094	-18.5194225311279	4.27953720092773	-0.0146411629393697	-0.0211346503347158	-0.0217839982360601	-0.00360223650932312
1915	92.5711364746094	-18.5194225311279	4.08473253250122	0.00321592413820326	-0.0311995539814234	-0.0208099745213985	0.000293855206109583
1916	92.5711364746094	-18.5194225311279	3.95486283302307	0.00808603875339031	-0.02697878703475	-0.0331475995481014	0.00613799272105098
1917	93.8698348999023	-18.5194225311279	4.21460247039795	0.00970941036939621	-0.0113944197073579	-0.0250307414680719	0.00191722682211548
1918	93.2204895019531	-19.4934463500977	4.27953720092773	0.00256657530553639	-0.0123684434220195	-0.0159398596733809	0.00678734155371785
1919	91.2724456787109	-17.8700752258301	4.34447193145752	-0.00327756232582033	-0.00749832857400179	-0.00457625929266214	0.00159255252219737
1920	89.3243942260742	-17.5454006195068	3.95486283302307	0.00321592413820326	-0.0143164889886975	-0.00912170019000769	0.0126314787194133
1921	93.2204895019531	-18.5194225311279	4.53927659988403	0.01100810803473	-0.0175632312893867	-0.00749832857400179	0.0142548503354192
1922	91.9217910766602	-17.5454006195068	3.88992786407471	0.00354059832170606	0.0171769186854362	-0.00230353930965066	0.0136055024340749
1923	94.5191879272461	-18.8440971374512	4.08473253250122	0.00126787810586393	0.0158782228827477	-0.00490093370899558	0.00386527273803949
1924	93.2204895019531	-19.1687717437744	4.08473253250122	0.00256657530553639	0.00711201597005129	0.00906006153672934	0.0152288740500808
1925	92.5711364746094	-17.5454006195068	3.76005816459656	0.000943203864153475	0.0246444288641214	0.00970941036939621	0.00354059832170606
1926	91.2724456787109	-17.2207260131836	4.14966726303101	-0.0165892094373703	0.0149041991680861	0.00581331877037883	0.00289124972186983
1927	90.6230926513672	-17.5454006195068	4.21460247039795	0.0162028968334198	0.025618452578783	0.00776136433705688	-0.0139918150380254
1928	93.2204895019531	-18.5194225311279	4.14966726303101	-0.00100484199356288	0.0226963832974434	0.00451462110504508	-0.0100957229733467
1929	93.8698348999023	-18.5194225311279	4.08473253250122	-0.00230353930965066	0.00743668992072344	0.0116574559360743	-0.00490093370899558
1930	91.2724456787109	-18.5194225311279	3.95486283302307	0.0123068047687411	0.00970941036939621	0.0178262684494257	-0.00717365415766835
1931	92.5711364746094	-18.1947479248047	4.21460247039795	-0.00749832857400179	0.0100340843200684	0.00743668992072344	0.0022419011220336
1932	89.973747253418	-17.2207260131836	4.08473253250122	0.00256657530553639	0.00483929552137852	-0.00132951640989631	-0.00360223650932312
1933	91.9217910766602	-18.8440971374512	4.34447193145752	0.0116574559360743	-0.00652430532500148	-0.00944637414067984	-0.0117190945893526
1934	93.2204895019531	-17.2207260131836	4.14966726303101	-0.00847235135734081	-0.017887907102704	-0.00425158534198999	-0.00749832857400179
1935	91.9217910766602	-17.2207260131836	4.14966726303101	-0.00717365415766835	-0.0156151866540313	-0.00490093370899558	-0.00587495695799589
1936	91.2724456787109	-18.1947479248047	3.82499313354492	0.00906006153672934	-0.0308748781681061	-0.00814767740666866	0.00581331877037883
1937	91.2724456787109	-16.8960514068604	4.14966726303101	0.00159255252219737	-0.0130177913233638	-0.00814767740666866	-0.00295288790948689
1938	89.3243942260742	-17.2207260131836	4.14966726303101	0.000943203864153475	-0.00555028254166245	-0.0130177913233638	-0.00457625929266214
1939	93.8698348999023	-18.5194225311279	4.21460247039795	-0.0146411629393697	-0.0318489037454128	-0.00717365415766835	0.00126787810586393
1940	91.2724456787109	-17.5454006195068	4.21460247039795	0.00418994715437293	-3.08191010844894e-05	-0.00360223650932312	0.00483929552137852
1941	92.5711364746094	-17.2207260131836	4.34447193145752	0.00289124972186983	-0.0130177913233638	-0.00814767740666866	0.00289124972186983
1942	92.5711364746094	-18.5194225311279	4.08473253250122	0.0116574559360743	0.00191722682211548	-0.00717365415766835	0.000293855206109583
1943	91.9217910766602	-16.8960514068604	4.08473253250122	0.000618529506027699	0.00906006153672934	-0.0110697457566857	0.0022419011220336
1944	88.675048828125	-17.2207260131836	4.21460247039795	-0.0165892094373703	0.0103587592020631	-0.00652430532500148	0.00516396993771195
1945	91.2724456787109	-17.5454006195068	4.47434186935425	0.00743668992072344	0.0162028968334198	0.000293855206109583	0.0022419011220336
1946	93.2204895019531	-17.8700752258301	4.4094066619873	0.00873538758605719	0.00743668992072344	-0.00230353930965066	0.00451462110504508
1947	91.2724456787109	-18.1947479248047	4.60421133041382	-0.00619963090866804	0.013930176384747	-0.00587495695799589	-0.00587495695799589
1948	91.9217910766602	-18.1947479248047	4.01979780197144	0.0194496400654316	0.0022419011220336	-0.00879702530801296	-0.00782300252467394
1949	91.9217910766602	-16.8960514068604	3.69512343406677	-0.0026282137259841	0.00711201597005129	0.00646266713738441	-0.0107450718060136
1950	90.6230926513672	-18.5194225311279	4.14966726303101	-0.0253554154187441	0.00970941036939621	0.0116574559360743	-0.00684897974133492
1951	91.9217910766602	-17.5454006195068	3.88992786407471	-0.00457625929266214	0.00483929552137852	0.00516396993771195	-0.00132951640989631
1952	93.2204895019531	-17.8700752258301	4.14966726303101	-0.00457625929266214	0.0103587592020631	-0.00425158534198999	-0.0139918150380254
1953	91.2724456787109	-17.2207260131836	4.34447193145752	0.01847561635077	0.00516396993771195	-0.00522560812532902	-0.0100957229733467
1954	92.5711364746094	-18.5194225311279	4.34447193145752	0.000943203864153475	-0.0110697457566857	-0.0113944197073579	-0.0100957229733467
1955	93.2204895019531	-17.8700752258301	4.21460247039795	-0.00457625929266214	-0.00652430532500148	-0.0172385573387146	-0.00522560812532902
1956	89.973747253418	-18.5194225311279	4.14966726303101	-0.00165419070981443	-0.00360223650932312	-0.0172385573387146	0.00873538758605719
1957	94.5191879272461	-17.8700752258301	4.47434186935425	0.0152288740500808	-0.000355493422830477	-0.023407369852066	0.00289124972186983
1958	92.5711364746094	-17.8700752258301	4.27953720092773	0.0145795252174139	0.00159255252219737	-0.0136671401560307	-0.000680167751852423
1959	91.2724456787109	-17.2207260131836	4.34447193145752	-0.0107450718060136	0.000293855206109583	-0.00295288790948689	0.00808603875339031
1960	94.5191879272461	-19.4934463500977	4.14966726303101	0.0022419011220336	-0.00977104809135199	0.01100810803473	0.0142548503354192
1961	91.9217910766602	-17.5454006195068	4.21460247039795	0.00548864435404539	-3.08191010844894e-05	0.00451462110504508	0.00906006153672934
1962	90.6230926513672	-17.8700752258301	4.47434186935425	0.00970941036939621	0.0106834331527352	0.0200989879667759	0.00808603875339031
1963	92.5711364746094	-16.8960514068604	3.95486283302307	0.00808603875339031	0.00808603875339031	0.0158782228827477	0.00841071270406246
1964	93.8698348999023	-17.8700752258301	4.21460247039795	0.00613799272105098	0.00970941036939621	0.01100810803473	-0.000680167751852423
1965	92.5711364746094	-18.1947479248047	4.47434186935425	0.000943203864153475	0.0136055024340749	0.01847561635077	0.00483929552137852
1966	94.5191879272461	-19.8181209564209	4.34447193145752	-0.00652430532500148	0.00386527273803949	0.00126787810586393	0.0022419011220336
1967	91.9217910766602	-17.8700752258301	4.27953720092773	0.00159255252219737	0.00743668992072344	-0.0026282137259841	-0.0100957229733467
1968	90.6230926513672	-18.1947479248047	4.27953720092773	-0.0227580219507217	0.00483929552137852	-0.00132951640989631	-0.00587495695799589
1969	91.9217910766602	-17.8700752258301	4.14966726303101	0.0113327819854021	0.000943203864153475	-0.00522560812532902	-0.0104203969240189
1970	91.2724456787109	-16.8960514068604	3.95486283302307	-0.00100484199356288	-0.0026282137259841	-0.00230353930965066	-0.00652430532500148
1971	92.5711364746094	-18.1947479248047	4.79901599884033	0.00289124972186983	-0.0146411629393697	-0.0110697457566857	-0.00555028254166245
1972	91.9217910766602	-19.4934463500977	4.14966726303101	0.00159255252219737	-0.0204853005707264	-0.0328229255974293	-0.00749832857400179
1973	91.2724456787109	-17.8700752258301	4.14966726303101	-0.00977104809135199	-0.0136671401560307	-0.032173577696085	-0.0149658378213644
1974	90.6230926513672	-17.8700752258301	4.27953720092773	-0.0113944197073579	-0.0159398596733809	-0.0230826959013939	-0.00684897974133492
1975	93.8698348999023	-17.8700752258301	4.08473253250122	-0.0136671401560307	-0.0152905117720366	-0.0221086721867323	0.000293855206109583
1976	91.2724456787109	-17.5454006195068	3.88992786407471	0.00841071270406246	-0.00977104809135199	-0.0120437685400248	-0.00652430532500148
1977	91.2724456787109	-17.8700752258301	4.47434186935425	0.0022419011220336	-0.00165419070981443	-0.00814767740666866	-0.00587495695799589
1978	93.2204895019531	-18.8440971374512	4.08473253250122	0.00743668992072344	0.00516396993771195	-0.0107450718060136	-0.00652430532500148
1979	92.5711364746094	-18.5194225311279	4.01979780197144	0.00191722682211548	0.0022419011220336	0.00256657530553639	-0.00977104809135199
1980	89.3243942260742	-17.5454006195068	3.95486283302307	0.00711201597005129	0.013930176384747	0.00808603875339031	0.00581331877037883
1981	91.9217910766602	-17.8700752258301	4.01979780197144	-0.00100484199356288	0.0116574559360743	-0.00392691092565656	0.00321592413820326
1982	91.9217910766602	-17.5454006195068	3.95486283302307	0.0103587592020631	0.0252937767654657	0.0126314787194133	0.000293855206109583
1983	91.2724456787109	-18.5194225311279	5.12369012832642	0.00159255252219737	0.0314625911414623	0.000293855206109583	-3.08191010844894e-05
1984	92.5711364746094	-19.4934463500977	4.4094066619873	0.00743668992072344	0.020423661917448	0.000943203864153475	0.00321592413820326
1985	91.9217910766602	-18.1947479248047	4.14966726303101	-0.00587495695799589	0.0165275707840919	0.00516396993771195	0.0022419011220336
1986	91.2724456787109	-18.8440971374512	4.21460247039795	-0.00814767740666866	0.0194496400654316	-0.000680167751852423	0.00256657530553639
1987	91.9217910766602	-18.5194225311279	4.21460247039795	-0.00490093370899558	0.01847561635077	0.0113327819854021	-0.0026282137259841
1988	92.5711364746094	-18.5194225311279	4.14966726303101	-0.00165419070981443	0.011982130818069	0.00873538758605719	-0.00197886489331722
1989	92.5711364746094	-17.8700752258301	4.21460247039795	-0.00490093370899558	0.00386527273803949	0.00386527273803949	-0.0136671401560307
1990	92.5711364746094	-19.1687717437744	4.53927659988403	-0.00944637414067984	-0.00425158534198999	0.00256657530553639	0.00451462110504508
1991	93.2204895019531	-18.5194225311279	3.95486283302307	-0.00555028254166245	-0.00295288790948689	0.00776136433705688	-0.00132951640989631
1992	90.6230926513672	-17.2207260131836	3.88992786407471	0.00256657530553639	-0.00782300252467394	0.00321592413820326	0.00256657530553639
1993	92.5711364746094	-17.8700752258301	3.88992786407471	-0.00295288790948689	-0.0253554154187441	-0.0263294391334057	-0.0136671401560307
1994	91.2724456787109	-17.2207260131836	4.08473253250122	0.00321592413820326	-0.021459324285388	-0.0162645354866982	-0.00652430532500148
1995	91.9217910766602	-18.5194225311279	4.47434186935425	0.00938473641872406	-0.0224333461374044	-0.0130177913233638	-0.00490093370899558
1996	91.2724456787109	-19.8181209564209	4.47434186935425	0.0103587592020631	-0.0230826959013939	-0.0120437685400248	0.00743668992072344
1997	91.9217910766602	-18.5194225311279	4.08473253250122	0.00191722682211548	-0.0191866029053926	-0.00457625929266214	0.00289124972186983
1998	91.2724456787109	-17.8700752258301	4.01979780197144	0.00126787810586393	-0.00360223650932312	0.0022419011220336	0.00126787810586393
1999	90.6230926513672	-17.5454006195068	3.88992786407471	-0.00555028254166245	-0.00392691092565656	-0.00295288790948689	-0.00132951640989631
2000	91.2724456787109	-17.5454006195068	4.01979780197144	-0.0123684434220195	-0.000680167751852423	0.00581331877037883	0.00451462110504508
[truncated: 6,340 more rows]
