# Supplementary material for: Precise instruction and consideration of the vertical and horizontal force component increases validity and reliability of the 90:20 Isometric Posterior Chain Test
Source: PLoS One. 2024 Oct 28;19(10):e0312843. doi: 10.1371/journal.pone.0312843 (PMC11515970; doi:10.1371/journal.pone.0312843)
Supplement: S1 File — (ZIP) [file pone.0312843.s001.zip › S1_Raw_Data/M1_P11_vh_2.csv]

1	101.662017822266	-20.4674682617188	4.60421133041382	-0.0211346503347158	0.0145795252174139	0.011982130818069	0.00743668992072344
2	102.960716247559	-20.4674682617188	4.01979780197144	0.00256657530553639	-0.00749832857400179	0.00289124972186983	0.00581331877037883
3	101.662017822266	-18.5194225311279	3.88992786407471	-0.00132951640989631	0.00451462110504508	0.0103587592020631	-0.00100484199356288
4	99.0646286010742	-19.8181209564209	4.4094066619873	-0.00749832857400179	-0.00717365415766835	0.00678734155371785	-0.00100484199356288
5	100.363327026367	-19.8181209564209	4.21460247039795	-0.00555028254166245	-0.00490093370899558	-0.0162645354866982	-0.00392691092565656
6	99.7139739990234	-18.5194225311279	4.14966726303101	-0.0110697457566857	-0.00652430532500148	-0.0230826959013939	-0.00944637414067984
7	101.012672424316	-19.4934463500977	4.21460247039795	-0.000355493422830477	-0.0201606266200542	-0.0273034609854221	-0.00555028254166245
8	100.363327026367	-18.5194225311279	4.01979780197144	-0.000355493422830477	-0.0302255302667618	-0.0337969474494457	-0.0110697457566857
9	100.363327026367	-20.792142868042	4.08473253250122	-0.00652430532500148	-0.023407369852066	-0.0162645354866982	-0.0107450718060136
10	101.012672424316	-20.4674682617188	4.34447193145752	-0.00327756232582033	-0.0198359526693821	-0.0328229255974293	-0.0175632312893867
11	101.012672424316	-19.8181209564209	4.27953720092773	-0.00879702530801296	-0.0117190945893526	-0.0149658378213644	-0.00814767740666866
12	97.7659301757813	-19.8181209564209	4.01979780197144	0.00516396993771195	-0.0247060675173998	-0.000355493422830477	-0.0026282137259841
13	101.012672424316	-19.8181209564209	4.34447193145752	0.01100810803473	-0.00555028254166245	0.0194496400654316	-3.08191010844894e-05
14	99.7139739990234	-18.8440971374512	3.82499313354492	-0.0026282137259841	0.00451462110504508	0.0301638916134834	-0.00100484199356288
15	101.662017822266	-19.1687717437744	3.95486283302307	-0.00555028254166245	0.00483929552137852	0.0145795252174139	0.00256657530553639
16	102.311370849609	-20.1427936553955	4.21460247039795	-0.00197886489331722	-0.00295288790948689	0.00873538758605719	-0.00587495695799589
17	101.012672424316	-18.8440971374512	4.14966726303101	0.0142548503354192	0.00906006153672934	0.0142548503354192	0.00451462110504508
18	98.4152755737305	-18.1947479248047	4.08473253250122	0.013930176384747	0.0136055024340749	0.0149041991680861	0.00743668992072344
19	98.4152755737305	-18.1947479248047	4.53927659988403	-0.00490093370899558	0.0181509424000978	0.0162028968334198	0.0168522447347641
20	101.662017822266	-18.8440971374512	4.34447193145752	0.00873538758605719	0.0210730116814375	0.0116574559360743	0.00548864435404539
21	99.7139739990234	-18.8440971374512	3.56525373458862	0.00808603875339031	0.012956153601408	0.00938473641872406	0.00548864435404539
22	100.363327026367	-18.1947479248047	3.82499313354492	0.00873538758605719	0.00970941036939621	0.012956153601408	0.00126787810586393
23	100.363327026367	-18.5194225311279	4.01979780197144	0.011982130818069	0.01100810803473	0.025618452578783	-0.00230353930965066
24	102.311370849609	-20.4674682617188	4.27953720092773	0.0181509424000978	0.0022419011220336	0.00808603875339031	-0.00749832857400179
25	101.662017822266	-19.1687717437744	4.4094066619873	-0.00587495695799589	0.00776136433705688	0.00970941036939621	-0.00847235135734081
26	97.7659301757813	-17.8700752258301	4.34447193145752	0.00483929552137852	0.0149041991680861	0.0149041991680861	-0.0169138833880424
27	100.363327026367	-18.1947479248047	3.56525373458862	-0.00555028254166245	0.00776136433705688	0.00354059832170606	-0.0113944197073579
28	100.363327026367	-17.5454006195068	3.95486283302307	-0.00100484199356288	-3.08191010844894e-05	-0.000355493422830477	-0.0162645354866982
29	101.662017822266	-18.8440971374512	4.01979780197144	-0.00425158534198999	-0.00490093370899558	-0.00944637414067984	-0.0230826959013939
30	102.960716247559	-18.8440971374512	4.27953720092773	0.00126787810586393	-0.00879702530801296	-0.023407369852066	-0.0143164889886975
31	101.662017822266	-19.4934463500977	4.60421133041382	0.000293855206109583	-0.0113944197073579	-0.0113944197073579	-0.0136671401560307
32	101.012672424316	-19.1687717437744	4.53927659988403	0.00938473641872406	-0.00425158534198999	-0.0188619289547205	0.000293855206109583
33	100.363327026367	-18.8440971374512	4.08473253250122	-0.00425158534198999	0.00289124972186983	-0.0149658378213644	0.000618529506027699
34	97.7659301757813	-17.8700752258301	4.21460247039795	-0.00197886489331722	0.011982130818069	-0.00392691092565656	0.00776136433705688
35	99.7139739990234	-17.5454006195068	3.82499313354492	-0.0117190945893526	0.011982130818069	-0.0146411629393697	-0.0026282137259841
36	101.662017822266	-18.5194225311279	3.69512343406677	-0.00977104809135199	0.00841071270406246	-0.00457625929266214	-0.00100484199356288
37	99.7139739990234	-18.1947479248047	4.4094066619873	-0.00295288790948689	0.0200989879667759	0.00841071270406246	0.012956153601408
38	99.0646286010742	-18.5194225311279	4.4094066619873	0.0165275707840919	0.012956153601408	0.01100810803473	0.0175015944987535
39	100.363327026367	-19.8181209564209	3.95486283302307	0.00289124972186983	0.00678734155371785	0.0158782228827477	0.0165275707840919
40	100.363327026367	-18.1947479248047	3.76005816459656	0.00841071270406246	0.0223717093467712	0.00646266713738441	0.00451462110504508
41	97.1165771484375	-17.5454006195068	4.01979780197144	0.00386527273803949	0.0132808275520802	0.00581331877037883	0.00256657530553639
42	98.4152755737305	-17.2207260131836	4.08473253250122	-0.00879702530801296	0.011982130818069	0.012956153601408	0.00581331877037883
43	99.0646286010742	-17.5454006195068	3.88992786407471	-0.000680167751852423	0.000618529506027699	0.0126314787194133	0.000943203864153475
44	101.012672424316	-17.8700752258301	4.27953720092773	0.0022419011220336	-0.000680167751852423	0.00451462110504508	0.00386527273803949
45	101.012672424316	-18.1947479248047	3.76005816459656	-0.00977104809135199	-0.00392691092565656	0.00418994715437293	-0.00814767740666866
46	101.012672424316	-19.4934463500977	4.34447193145752	-0.0143164889886975	-0.0159398596733809	-0.00587495695799589	-0.0026282137259841
47	99.7139739990234	-17.5454006195068	4.01979780197144	0.00191722682211548	-0.00197886489331722	-0.0110697457566857	-0.00522560812532902
48	98.4152755737305	-17.2207260131836	4.01979780197144	-0.0152905117720366	-0.00457625929266214	-0.017887907102704	-0.00522560812532902
49	99.0646286010742	-18.5194225311279	4.47434186935425	-0.0100957229733467	-0.0299008563160896	-0.0169138833880424	-0.00587495695799589
50	101.662017822266	-18.1947479248047	4.34447193145752	-3.08191010844894e-05	-0.0123684434220195	-0.0107450718060136	-0.00619963090866804
51	99.7139739990234	-17.2207260131836	3.82499313354492	-0.00295288790948689	0.00678734155371785	-0.0169138833880424	-0.00782300252467394
52	101.012672424316	-16.5713768005371	3.95486283302307	-0.00717365415766835	-0.00392691092565656	-0.0136671401560307	0.000293855206109583
53	100.363327026367	-18.1947479248047	3.88992786407471	-0.00944637414067984	-0.00749832857400179	-0.00587495695799589	0.00386527273803949
54	100.363327026367	-19.1687717437744	4.21460247039795	0.0207483377307653	-0.00327756232582033	-0.00327756232582033	0.0145795252174139
55	99.7139739990234	-16.5713768005371	3.82499313354492	0.0103587592020631	-0.000680167751852423	-0.00327756232582033	0.0158782228827477
56	98.4152755737305	-17.8700752258301	3.95486283302307	-0.021459324285388	0.00711201597005129	-0.00782300252467394	0.00581331877037883
57	100.363327026367	-17.8700752258301	4.66914653778076	0.00516396993771195	0.00906006153672934	0.00808603875339031	0.00938473641872406
58	100.363327026367	-16.8960514068604	3.63018846511841	0.0136055024340749	0.0116574559360743	0.00321592413820326	0.0233457311987877
59	100.363327026367	-17.5454006195068	4.08473253250122	0.00581331877037883	0.0210730116814375	0.00418994715437293	0.0145795252174139
60	99.0646286010742	-17.2207260131836	4.14966726303101	0.0116574559360743	0.0149041991680861	0.00191722682211548	0.00613799272105098
61	98.4152755737305	-18.1947479248047	4.08473253250122	-0.0123684434220195	0.00581331877037883	-3.08191010844894e-05	-0.0026282137259841
62	99.0646286010742	-15.9220285415649	4.34447193145752	-0.000355493422830477	0.00808603875339031	0.00354059832170606	0.00516396993771195
63	97.1165771484375	-16.8960514068604	4.53927659988403	0.00938473641872406	0.00646266713738441	-0.00555028254166245	0.00256657530553639
64	98.4152755737305	-16.8960514068604	4.08473253250122	-0.0165892094373703	0.00354059832170606	-0.00327756232582033	0.000943203864153475
65	99.0646286010742	-16.2467021942139	3.69512343406677	0.0158782228827477	0.0116574559360743	-0.00717365415766835	-0.00360223650932312
66	101.012672424316	-18.1947479248047	3.82499313354492	0.00516396993771195	-0.00132951640989631	-0.0156151866540313	-0.00457625929266214
67	99.7139739990234	-16.5713768005371	3.88992786407471	-0.00879702530801296	-0.00814767740666866	-0.00977104809135199	-0.00652430532500148
68	101.012672424316	-18.5194225311279	4.21460247039795	0.000943203864153475	-0.0182125810533762	-0.0136671401560307	-0.00230353930965066
69	101.012672424316	-17.2207260131836	4.08473253250122	-0.0100957229733467	-0.0156151866540313	-0.0149658378213644	-0.0136671401560307
70	97.7659301757813	-15.9220285415649	3.95486283302307	-0.00425158534198999	-0.0126931173726916	-0.00879702530801296	-0.0175632312893867
71	97.1165771484375	-16.5713768005371	4.08473253250122	0.0188002903014421	-0.00132951640989631	-0.0117190945893526	-0.0152905117720366
72	99.7139739990234	-16.5713768005371	3.82499313354492	0.00841071270406246	-0.00230353930965066	-0.00912170019000769	-0.000680167751852423
73	98.4152755737305	-15.9220285415649	3.76005816459656	0.00451462110504508	0.00256657530553639	-0.00327756232582033	0.00678734155371785
74	101.012672424316	-17.5454006195068	4.4094066619873	0.00808603875339031	0.00613799272105098	-0.00587495695799589	0.0126314787194133
75	100.363327026367	-18.1947479248047	4.53927659988403	0.0210730116814375	0.00386527273803949	-0.0107450718060136	0.00516396993771195
76	98.4152755737305	-17.5454006195068	4.14966726303101	-0.0133424662053585	-0.00197886489331722	-0.000355493422830477	0.00159255252219737
77	100.363327026367	-17.8700752258301	4.21460247039795	-0.00879702530801296	0.0106834331527352	-0.00165419070981443	0.00548864435404539
78	96.4672317504883	-17.5454006195068	4.21460247039795	0.00711201597005129	0.0155535480007529	0.00938473641872406	0.0243197549134493
79	100.363327026367	-17.5454006195068	4.01979780197144	0.00548864435404539	0.0168522447347641	0.0207483377307653	0.020423661917448
80	98.4152755737305	-17.2207260131836	3.69512343406677	0.00776136433705688	0.013930176384747	0.00451462110504508	0.0106834331527352
81	99.0646286010742	-17.8700752258301	4.34447193145752	0.00289124972186983	0.01847561635077	-0.00197886489331722	-0.00782300252467394
82	101.662017822266	-18.1947479248047	4.60421133041382	0.0246444288641214	0.0103587592020631	0.00256657530553639	0.00613799272105098
83	101.662017822266	-18.8440971374512	4.27953720092773	0.0106834331527352	-0.0156151866540313	-0.00360223650932312	0.00321592413820326
84	98.4152755737305	-17.2207260131836	4.27953720092773	-0.000355493422830477	-0.00879702530801296	-0.00132951640989631	-0.00425158534198999
85	96.4672317504883	-16.8960514068604	4.08473253250122	0.00159255252219737	-0.00425158534198999	-0.00360223650932312	-0.00749832857400179
86	101.012672424316	-17.5454006195068	3.76005816459656	0.00711201597005129	-0.00327756232582033	-0.00555028254166245	-0.00165419070981443
87	101.012672424316	-17.5454006195068	4.21460247039795	0.00289124972186983	-0.00749832857400179	-0.0195112787187099	-0.0113944197073579
88	101.012672424316	-17.5454006195068	4.60421133041382	-0.000355493422830477	-0.0221086721867323	-0.0159398596733809	-0.00944637414067984
89	99.7139739990234	-17.2207260131836	4.01979780197144	-0.000680167751852423	-0.0107450718060136	-0.0159398596733809	-0.0117190945893526
90	99.0646286010742	-17.5454006195068	3.88992786407471	-0.000680167751852423	-0.0208099745213985	-0.0143164889886975	-0.0165892094373703
91	98.4152755737305	-17.5454006195068	4.34447193145752	-0.00197886489331722	-0.0175632312893867	-0.0133424662053585	-0.0130177913233638
92	97.7659301757813	-17.5454006195068	4.34447193145752	-0.00619963090866804	0.00354059832170606	-0.00392691092565656	-0.00197886489331722
93	96.4672317504883	-16.8960514068604	3.95486283302307	-0.0139918150380254	-0.00619963090866804	-3.08191010844894e-05	0.00776136433705688
94	99.0646286010742	-17.2207260131836	4.34447193145752	-0.000680167751852423	0.000293855206109583	-0.00684897974133492	0.00646266713738441
95	100.363327026367	-18.1947479248047	3.88992786407471	-0.00847235135734081	0.00711201597005129	0.00256657530553639	-0.000680167751852423
96	98.4152755737305	-17.2207260131836	3.82499313354492	-0.00619963090866804	0.000943203864153475	-0.00847235135734081	-0.00230353930965066
97	101.012672424316	-19.1687717437744	4.34447193145752	0.00808603875339031	-0.000355493422830477	0.00483929552137852	0.00191722682211548
98	100.363327026367	-18.5194225311279	4.27953720092773	0.012956153601408	0.0132808275520802	0.0191249661147594	0.00613799272105098
99	97.7659301757813	-17.2207260131836	4.21460247039795	0.00776136433705688	0.0210730116814375	0.0116574559360743	0.0243197549134493
100	97.1165771484375	-17.5454006195068	4.21460247039795	-0.00295288790948689	0.0165275707840919	0.00743668992072344	0.0207483377307653
101	99.7139739990234	-18.1947479248047	4.47434186935425	-0.00749832857400179	0.0194496400654316	-0.000680167751852423	0.00126787810586393
102	100.363327026367	-17.8700752258301	3.95486283302307	0.00483929552137852	0.0126314787194133	0.012956153601408	0.00354059832170606
103	101.012672424316	-17.5454006195068	3.88992786407471	0.0285405199974775	0.00938473641872406	0.00191722682211548	0.000293855206109583
104	100.363327026367	-17.8700752258301	4.01979780197144	0.0100340843200684	0.00646266713738441	0.00191722682211548	0.000293855206109583
105	100.363327026367	-19.4934463500977	4.53927659988403	0.00970941036939621	0.00743668992072344	-0.0126931173726916	-0.000680167751852423
106	97.7659301757813	-18.1947479248047	4.4094066619873	0.00581331877037883	0.00354059832170606	0.000618529506027699	-0.0107450718060136
107	96.4672317504883	-16.8960514068604	4.34447193145752	-0.0169138833880424	0.00548864435404539	-0.00522560812532902	-0.0026282137259841
108	101.012672424316	-18.1947479248047	4.08473253250122	0.00548864435404539	-0.00425158534198999	-0.0123684434220195	-0.00490093370899558
109	98.4152755737305	-16.8960514068604	3.88992786407471	-0.00879702530801296	-0.00230353930965066	-0.0110697457566857	-0.0136671401560307
110	98.4152755737305	-17.2207260131836	4.01979780197144	0.00289124972186983	-0.00295288790948689	-0.0107450718060136	-0.0165892094373703
111	97.7659301757813	-17.8700752258301	3.88992786407471	-0.00295288790948689	-0.00684897974133492	-0.0143164889886975	-0.00912170019000769
112	99.0646286010742	-18.5194225311279	3.88992786407471	-0.00522560812532902	-0.0224333461374044	-0.0026282137259841	-0.00587495695799589
113	98.4152755737305	-17.8700752258301	4.34447193145752	-0.00197886489331722	-0.0113944197073579	-0.00977104809135199	0.00516396993771195
114	99.0646286010742	-18.5194225311279	4.21460247039795	-0.0113944197073579	-0.00684897974133492	-0.00327756232582033	0.013930176384747
115	97.1165771484375	-17.5454006195068	3.88992786407471	-0.00165419070981443	-0.00814767740666866	-0.00490093370899558	0.00906006153672934
116	99.7139739990234	-18.5194225311279	4.34447193145752	-0.00717365415766835	-0.00619963090866804	0.000618529506027699	0.00613799272105098
117	97.7659301757813	-17.5454006195068	3.69512343406677	0.00256657530553639	-0.00684897974133492	-3.08191010844894e-05	0.0165275707840919
118	99.7139739990234	-18.1947479248047	4.14966726303101	0.00776136433705688	-3.08191010844894e-05	0.0142548503354192	0.020423661917448
119	97.7659301757813	-18.5194225311279	4.47434186935425	0.00808603875339031	-0.0113944197073579	0.00321592413820326	0.0226963832974434
120	99.7139739990234	-18.8440971374512	4.4094066619873	0.0197743140161037	-0.00457625929266214	0.00548864435404539	0.0136055024340749
121	98.4152755737305	-18.5194225311279	4.14966726303101	-0.00684897974133492	0.00516396993771195	0.00386527273803949	0.0100340843200684
122	98.4152755737305	-18.5194225311279	4.21460247039795	-0.00457625929266214	-0.00295288790948689	0.0022419011220336	0.0168522447347641
123	100.363327026367	-17.8700752258301	4.27953720092773	0.0194496400654316	-0.00782300252467394	0.00906006153672934	0.000293855206109583
124	99.0646286010742	-18.5194225311279	4.53927659988403	0.0123068047687411	0.000943203864153475	0.000293855206109583	0.00418994715437293
125	99.0646286010742	-17.5454006195068	4.34447193145752	0.00841071270406246	-0.00327756232582033	-0.00652430532500148	-0.000680167751852423
126	99.0646286010742	-17.5454006195068	4.34447193145752	0.00289124972186983	-0.000680167751852423	-0.00847235135734081	-0.0104203969240189
127	100.363327026367	-19.4934463500977	4.27953720092773	-0.00425158534198999	-0.0104203969240189	-0.0169138833880424	-0.00522560812532902
128	97.7659301757813	-18.1947479248047	4.01979780197144	0.0022419011220336	-0.0182125810533762	-0.0120437685400248	-0.00230353930965066
129	96.4672317504883	-17.8700752258301	4.21460247039795	-0.0133424662053585	-0.00522560812532902	-0.0146411629393697	-0.0198359526693821
130	97.1165771484375	-17.5454006195068	4.08473253250122	-0.00230353930965066	0.0022419011220336	-0.0172385573387146	-0.0117190945893526
131	98.4152755737305	-17.5454006195068	4.08473253250122	-0.00425158534198999	-0.0026282137259841	-0.00782300252467394	-0.0149658378213644
132	97.7659301757813	-17.2207260131836	3.95486283302307	-0.00652430532500148	0.00711201597005129	-0.00100484199356288	-0.00425158534198999
133	97.7659301757813	-17.8700752258301	4.21460247039795	0.00386527273803949	0.000293855206109583	-0.000680167751852423	0.00646266713738441
134	98.4152755737305	-19.1687717437744	3.82499313354492	0.00418994715437293	-0.00230353930965066	0.00776136433705688	0.00678734155371785
135	99.7139739990234	-18.8440971374512	4.14966726303101	-0.0120437685400248	0.00256657530553639	-0.0107450718060136	0.00191722682211548
136	97.7659301757813	-17.8700752258301	4.27953720092773	-0.00327756232582033	0.011982130818069	-0.00360223650932312	0.00354059832170606
137	97.7659301757813	-17.5454006195068	4.14966726303101	-0.00717365415766835	0.0162028968334198	0.0142548503354192	0.00743668992072344
138	100.363327026367	-18.1947479248047	4.34447193145752	0.025618452578783	0.0171769186854362	0.0106834331527352	0.01847561635077
139	99.7139739990234	-17.8700752258301	3.76005816459656	0.0165275707840919	0.0155535480007529	0.00873538758605719	0.0210730116814375
140	99.0646286010742	-18.5194225311279	4.14966726303101	0.00743668992072344	0.0252937767654657	0.00970941036939621	0.00808603875339031
141	99.7139739990234	-19.1687717437744	4.27953720092773	0.00678734155371785	0.00841071270406246	0.00191722682211548	0.00418994715437293
142	100.363327026367	-19.8181209564209	4.34447193145752	-0.00100484199356288	0.00906006153672934	-0.000355493422830477	0.00743668992072344
143	99.7139739990234	-17.8700752258301	3.95486283302307	0.00451462110504508	0.00678734155371785	0.00581331877037883	-0.00392691092565656
144	97.1165771484375	-18.8440971374512	4.4094066619873	-0.00230353930965066	0.00386527273803949	-0.000680167751852423	0.00159255252219737
145	97.7659301757813	-17.8700752258301	3.88992786407471	-0.00619963090866804	0.00938473641872406	-0.00132951640989631	-0.00522560812532902
146	99.7139739990234	-18.5194225311279	3.88992786407471	-0.0026282137259841	0.00159255252219737	0.000943203864153475	-0.00912170019000769
147	99.7139739990234	-19.1687717437744	4.08473253250122	0.00418994715437293	-0.00684897974133492	-0.00587495695799589	-0.00522560812532902
148	99.7139739990234	-17.8700752258301	3.95486283302307	-0.00879702530801296	-0.0188619289547205	-0.0026282137259841	-0.0104203969240189
149	99.0646286010742	-19.4934463500977	4.53927659988403	-0.000355493422830477	-0.0240567177534103	-0.00392691092565656	-0.0123684434220195
150	99.7139739990234	-17.8700752258301	4.21460247039795	-0.0026282137259841	-0.0204853005707264	-0.00295288790948689	-0.0165892094373703
151	97.1165771484375	-17.5454006195068	4.27953720092773	-0.00782300252467394	-0.0175632312893867	-0.00912170019000769	-0.0133424662053585
152	95.1685333251953	-18.1947479248047	4.01979780197144	0.0113327819854021	-0.0136671401560307	-0.00132951640989631	-0.00295288790948689
153	99.7139739990234	-17.5454006195068	3.95486283302307	0.0123068047687411	-0.0110697457566857	-0.00814767740666866	0.000943203864153475
154	99.0646286010742	-17.2207260131836	3.63018846511841	-0.0126931173726916	-0.0198359526693821	-0.00327756232582033	0.00256657530553639
155	99.0646286010742	-19.1687717437744	4.14966726303101	-0.000680167751852423	0.00646266713738441	-0.0146411629393697	-0.00230353930965066
156	100.363327026367	-19.4934463500977	4.27953720092773	-0.00457625929266214	-0.00944637414067984	-0.00944637414067984	0.00613799272105098
157	97.1165771484375	-17.8700752258301	4.27953720092773	0.0158782228827477	-0.0026282137259841	0.000293855206109583	0.00516396993771195
158	96.4672317504883	-17.5454006195068	4.27953720092773	0.00386527273803949	0.00906006153672934	0.00581331877037883	0.0220470335334539
159	95.8178863525391	-18.8440971374512	4.14966726303101	0.00776136433705688	0.0259431265294552	0.01100810803473	0.01847561635077
160	98.4152755737305	-17.5454006195068	3.88992786407471	0.000943203864153475	0.0220470335334539	0.00711201597005129	0.0158782228827477
161	98.4152755737305	-17.8700752258301	4.01979780197144	0.00354059832170606	0.0188002903014421	0.00743668992072344	-0.000680167751852423
162	97.7659301757813	-17.2207260131836	3.82499313354492	-0.00197886489331722	0.0188002903014421	0.0103587592020631	-0.00327756232582033
163	98.4152755737305	-17.8700752258301	3.95486283302307	0.0200989879667759	0.0197743140161037	0.0136055024340749	-0.00100484199356288
164	100.363327026367	-20.1427936553955	4.01979780197144	-0.0107450718060136	0.00808603875339031	-0.00360223650932312	-0.00327756232582033
165	99.0646286010742	-18.1947479248047	4.27953720092773	0.000293855206109583	0.01847561635077	0.0022419011220336	-0.0130177913233638
166	95.8178863525391	-17.5454006195068	4.08473253250122	0.00289124972186983	0.0116574559360743	-0.000355493422830477	-0.00879702530801296
167	97.1165771484375	-17.8700752258301	4.34447193145752	-0.000355493422830477	0.00418994715437293	0.0022419011220336	-0.00555028254166245
168	98.4152755737305	-16.8960514068604	3.88992786407471	0.00159255252219737	0.00516396993771195	-0.00295288790948689	-0.0113944197073579
169	101.012672424316	-18.5194225311279	4.21460247039795	-0.00814767740666866	-0.00327756232582033	-0.0139918150380254	-0.0139918150380254
170	99.0646286010742	-18.5194225311279	3.88992786407471	-0.00490093370899558	-0.00100484199356288	-0.00490093370899558	-0.0162645354866982
171	97.1165771484375	-18.1947479248047	3.88992786407471	0.00191722682211548	-0.00327756232582033	-0.00879702530801296	-0.0162645354866982
172	97.7659301757813	-18.5194225311279	4.08473253250122	-0.0100957229733467	0.00354059832170606	-0.00197886489331722	-0.00944637414067984
173	97.1165771484375	-18.1947479248047	4.14966726303101	-0.00587495695799589	0.00581331877037883	0.00678734155371785	0.00808603875339031
174	94.5191879272461	-17.5454006195068	4.08473253250122	-0.00912170019000769	-0.00295288790948689	-3.08191010844894e-05	0.00256657530553639
175	99.0646286010742	-18.8440971374512	4.66914653778076	0.00386527273803949	0.00451462110504508	0.00126787810586393	0.000943203864153475
176	99.7139739990234	-18.5194225311279	4.60421133041382	0.00613799272105098	-3.08191010844894e-05	-0.00327756232582033	-0.00295288790948689
177	98.4152755737305	-17.2207260131836	3.88992786407471	-0.0123684434220195	-0.00749832857400179	0.00906006153672934	-0.00132951640989631
178	99.0646286010742	-18.5194225311279	3.95486283302307	0.0149041991680861	-3.08191010844894e-05	0.00970941036939621	0.0278911720961332
179	99.7139739990234	-19.4934463500977	4.01979780197144	0.00938473641872406	-0.00717365415766835	0.00321592413820326	0.0132808275520802
180	97.1165771484375	-17.8700752258301	3.88992786407471	0.0168522447347641	0.0022419011220336	0.000293855206109583	0.0158782228827477
181	97.1165771484375	-17.8700752258301	3.95486283302307	-0.0104203969240189	-0.00165419070981443	-0.000680167751852423	0.00516396993771195
182	95.8178863525391	-17.2207260131836	4.34447193145752	-0.00457625929266214	0.00386527273803949	0.00451462110504508	0.00386527273803949
183	96.4672317504883	-17.2207260131836	3.95486283302307	0.00354059832170606	-0.00944637414067984	0.0022419011220336	-3.08191010844894e-05
184	98.4152755737305	-18.5194225311279	3.95486283302307	0.00386527273803949	-0.00879702530801296	-0.00165419070981443	0.00516396993771195
185	99.7139739990234	-18.5194225311279	4.27953720092773	0.00386527273803949	0.000618529506027699	-0.00457625929266214	-0.00165419070981443
186	97.7659301757813	-18.5194225311279	4.14966726303101	0.00256657530553639	-0.0159398596733809	-0.0126931173726916	-0.00717365415766835
187	98.4152755737305	-18.8440971374512	4.4094066619873	-0.00165419070981443	-0.0136671401560307	-0.0026282137259841	-0.00782300252467394
188	97.1165771484375	-17.8700752258301	4.4094066619873	-0.00555028254166245	-0.00684897974133492	-0.0136671401560307	-0.00100484199356288
189	98.4152755737305	-19.1687717437744	4.21460247039795	-0.00652430532500148	-0.017887907102704	-0.023407369852066	-0.00717365415766835
190	97.7659301757813	-17.5454006195068	3.82499313354492	-0.00197886489331722	-0.0123684434220195	-0.0156151866540313	-0.017887907102704
191	98.4152755737305	-18.1947479248047	3.69512343406677	0.00159255252219737	-0.00425158534198999	-0.00490093370899558	-0.0139918150380254
192	101.012672424316	-19.4934463500977	4.27953720092773	0.00516396993771195	-0.00555028254166245	-0.0139918150380254	-0.00360223650932312
193	100.363327026367	-19.1687717437744	4.47434186935425	0.0149041991680861	0.00126787810586393	-3.08191010844894e-05	-0.000355493422830477
194	99.7139739990234	-20.792142868042	4.66914653778076	0.012956153601408	-0.00522560812532902	-0.00230353930965066	0.00678734155371785
195	99.7139739990234	-18.8440971374512	4.4094066619873	0.00321592413820326	0.00321592413820326	0.000293855206109583	0.000293855206109583
196	96.4672317504883	-17.8700752258301	4.01979780197144	0.00289124972186983	0.00516396993771195	-0.0100957229733467	0.00711201597005129
197	98.4152755737305	-19.4934463500977	4.27953720092773	0.00191722682211548	-0.00457625929266214	0.00743668992072344	-3.08191010844894e-05
198	99.7139739990234	-19.4934463500977	3.95486283302307	0.0171769186854362	0.00938473641872406	0.0158782228827477	0.0168522447347641
199	99.7139739990234	-19.4934463500977	4.14966726303101	0.0178262684494257	0.00776136433705688	0.00970941036939621	0.0152288740500808
200	100.363327026367	-18.8440971374512	4.4094066619873	0.00743668992072344	0.0149041991680861	0.00483929552137852	0.0132808275520802
201	100.363327026367	-20.792142868042	3.88992786407471	0.0106834331527352	0.00646266713738441	0.0022419011220336	0.00289124972186983
202	100.363327026367	-19.1687717437744	4.01979780197144	0.00841071270406246	0.00126787810586393	0.000943203864153475	0.00548864435404539
203	99.7139739990234	-19.8181209564209	3.88992786407471	-0.0130177913233638	-0.00132951640989631	0.00808603875339031	0.00743668992072344
204	95.1685333251953	-18.1947479248047	3.76005816459656	0.0191249661147594	-0.000355493422830477	-0.00100484199356288	0.00354059832170606
205	99.7139739990234	-18.8440971374512	4.01979780197144	0.00354059832170606	0.0022419011220336	-0.00132951640989631	-0.00457625929266214
206	98.4152755737305	-18.8440971374512	3.95486283302307	-0.00132951640989631	-0.00847235135734081	-0.0107450718060136	-0.00555028254166245
207	98.4152755737305	-18.5194225311279	4.34447193145752	-0.00522560812532902	-0.00619963090866804	-0.00327756232582033	-0.00814767740666866
208	99.7139739990234	-20.4674682617188	4.27953720092773	-0.00132951640989631	-0.0256800893694162	-0.0133424662053585	-0.00912170019000769
209	100.363327026367	-20.792142868042	4.14966726303101	-3.08191010844894e-05	-0.0139918150380254	-0.0156151866540313	-0.0149658378213644
210	97.1165771484375	-18.5194225311279	3.82499313354492	-0.00100484199356288	-0.0136671401560307	-0.0139918150380254	-0.0172385573387146
211	95.8178863525391	-18.5194225311279	4.21460247039795	-0.0123684434220195	-0.000680167751852423	-0.0156151866540313	-0.00912170019000769
212	98.4152755737305	-18.8440971374512	4.47434186935425	-0.00327756232582033	0.000618529506027699	-0.00977104809135199	0.000943203864153475
213	97.7659301757813	-18.5194225311279	4.4094066619873	-0.00197886489331722	0.00386527273803949	-0.0110697457566857	0.00289124972186983
214	97.7659301757813	-18.5194225311279	3.88992786407471	0.00256657530553639	0.00321592413820326	-0.0126931173726916	0.0022419011220336
215	99.0646286010742	-19.1687717437744	3.95486283302307	-0.00977104809135199	0.0145795252174139	0.00581331877037883	-0.00360223650932312
216	98.4152755737305	-21.4414920806885	4.08473253250122	-0.00360223650932312	0.00451462110504508	-0.00977104809135199	0.00354059832170606
217	97.1165771484375	-20.1427936553955	4.21460247039795	-0.00230353930965066	0.01100810803473	-0.00522560812532902	0.000293855206109583
218	97.7659301757813	-18.8440971374512	4.21460247039795	-0.0165892094373703	0.0223717093467712	0.00938473641872406	0.00743668992072344
219	95.8178863525391	-19.8181209564209	4.60421133041382	-0.0152905117720366	0.0188002903014421	0.00970941036939621	0.0243197549134493
220	100.363327026367	-20.4674682617188	4.27953720092773	0.0194496400654316	0.0226963832974434	0.00191722682211548	0.013930176384747
221	98.4152755737305	-19.8181209564209	3.69512343406677	0.00451462110504508	0.0236704051494598	-0.00360223650932312	0.00646266713738441
222	98.4152755737305	-18.8440971374512	3.82499313354492	0.0132808275520802	0.00938473641872406	0.00646266713738441	0.0022419011220336
223	99.7139739990234	-20.4674682617188	4.08473253250122	0.00418994715437293	0.00354059832170606	0.00386527273803949	-0.000355493422830477
224	98.4152755737305	-21.1168174743652	4.34447193145752	0.00289124972186983	-0.00327756232582033	-0.00749832857400179	-3.08191010844894e-05
225	98.4152755737305	-20.1427936553955	4.73408126831055	-0.000680167751852423	0.0132808275520802	0.00548864435404539	-0.00977104809135199
226	95.1685333251953	-19.4934463500977	4.21460247039795	-0.0104203969240189	0.0022419011220336	-0.000355493422830477	-0.00912170019000769
227	97.7659301757813	-19.8181209564209	3.88992786407471	-0.00392691092565656	-0.00197886489331722	-0.00295288790948689	-0.0120437685400248
228	99.0646286010742	-20.4674682617188	4.21460247039795	-0.00100484199356288	-0.00392691092565656	-0.00360223650932312	-0.00132951640989631
229	98.4152755737305	-19.4934463500977	3.63018846511841	-0.00555028254166245	-0.028926832601428	-0.00749832857400179	-0.0208099745213985
230	96.4672317504883	-19.1687717437744	3.82499313354492	-0.00165419070981443	0.00938473641872406	-0.00652430532500148	-0.0113944197073579
231	97.7659301757813	-20.4674682617188	4.21460247039795	-0.00425158534198999	-0.0198359526693821	-0.0107450718060136	-0.0117190945893526
232	97.7659301757813	-20.1427936553955	4.21460247039795	0.00646266713738441	-0.0107450718060136	-0.00522560812532902	-0.00587495695799589
233	95.8178863525391	-19.1687717437744	3.88992786407471	-0.00132951640989631	0.00256657530553639	0.00386527273803949	0.0116574559360743
234	95.1685333251953	-19.4934463500977	4.08473253250122	-0.0107450718060136	0.000293855206109583	-0.00587495695799589	0.00354059832170606
235	99.0646286010742	-19.1687717437744	4.01979780197144	0.00776136433705688	0.0022419011220336	0.00159255252219737	0.00516396993771195
236	99.7139739990234	-20.4674682617188	4.27953720092773	0.0022419011220336	0.0103587592020631	-0.000355493422830477	0.0149041991680861
237	98.4152755737305	-19.1687717437744	4.4094066619873	0.00873538758605719	-0.00132951640989631	0.00581331877037883	0.0210730116814375
238	97.1165771484375	-18.8440971374512	4.27953720092773	0.00548864435404539	0.00841071270406246	0.0165275707840919	0.0188002903014421
239	97.7659301757813	-21.4414920806885	4.21460247039795	0.0126314787194133	0.00678734155371785	0.00386527273803949	0.01847561635077
240	98.4152755737305	-20.792142868042	4.21460247039795	0.0145795252174139	0.0149041991680861	0.00776136433705688	0.0162028968334198
241	95.8178863525391	-19.4934463500977	3.95486283302307	0.00386527273803949	0.0168522447347641	0.00451462110504508	0.00776136433705688
242	97.7659301757813	-19.1687717437744	4.14966726303101	0.00191722682211548	0.00711201597005129	0.00451462110504508	0.00191722682211548
243	98.4152755737305	-19.1687717437744	4.60421133041382	0.00613799272105098	0.00613799272105098	0.00646266713738441	0.00386527273803949
244	98.4152755737305	-20.1427936553955	4.27953720092773	0.0132808275520802	-0.00814767740666866	0.00126787810586393	-0.00230353930965066
245	99.7139739990234	-20.4674682617188	4.27953720092773	0.00938473641872406	-0.00100484199356288	-0.00457625929266214	-0.00814767740666866
246	97.7659301757813	-20.1427936553955	3.69512343406677	-0.00197886489331722	-0.0117190945893526	-0.0104203969240189	-0.00912170019000769
247	99.0646286010742	-20.1427936553955	4.08473253250122	0.00581331877037883	-0.00684897974133492	-0.0107450718060136	0.000618529506027699
248	96.4672317504883	-20.1427936553955	4.08473253250122	-0.0123684434220195	-0.0182125810533762	-0.0136671401560307	-0.00197886489331722
249	97.1165771484375	-19.4934463500977	3.82499313354492	-0.00944637414067984	-0.0159398596733809	-0.0152905117720366	-0.00782300252467394
250	97.1165771484375	-19.1687717437744	4.08473253250122	-0.00100484199356288	-0.0143164889886975	-0.0185372550040483	-0.0126931173726916
251	97.7659301757813	-19.1687717437744	3.63018846511841	-0.00749832857400179	-0.00490093370899558	-0.0182125810533762	-0.0175632312893867
252	97.1165771484375	-19.4934463500977	3.82499313354492	-0.000355493422830477	-0.0279528107494116	-0.00814767740666866	-0.00555028254166245
253	97.1165771484375	-20.4674682617188	4.14966726303101	0.00516396993771195	-0.00652430532500148	-0.00782300252467394	0.00873538758605719
254	97.1165771484375	-20.1427936553955	4.01979780197144	0.013930176384747	-0.0100957229733467	-0.0104203969240189	0.00126787810586393
255	98.4152755737305	-20.1427936553955	4.08473253250122	0.00581331877037883	-0.00327756232582033	-0.00782300252467394	0.00256657530553639
256	97.1165771484375	-20.792142868042	4.60421133041382	0.00289124972186983	0.00191722682211548	-0.0107450718060136	0.00191722682211548
257	97.1165771484375	-19.4934463500977	4.47434186935425	0.00548864435404539	0.00646266713738441	-0.00230353930965066	-0.00132951640989631
258	97.1165771484375	-19.4934463500977	3.76005816459656	0.00970941036939621	0.00581331877037883	0.0142548503354192	0.0191249661147594
259	99.7139739990234	-20.1427936553955	3.95486283302307	0.0123068047687411	0.0123068047687411	0.0162028968334198	0.00516396993771195
260	98.4152755737305	-20.1427936553955	3.95486283302307	0.00776136433705688	0.00418994715437293	0.00873538758605719	0.0116574559360743
261	97.7659301757813	-20.4674682617188	4.08473253250122	0.00906006153672934	0.000943203864153475	0.00191722682211548	-0.00490093370899558
262	97.7659301757813	-19.8181209564209	4.21460247039795	0.00451462110504508	0.000293855206109583	0.00126787810586393	-0.00684897974133492
263	95.1685333251953	-18.8440971374512	4.53927659988403	-0.021459324285388	-0.00100484199356288	0.011982130818069	-0.00555028254166245
264	98.4152755737305	-20.1427936553955	3.88992786407471	-0.00197886489331722	0.00159255252219737	0.00581331877037883	-0.00165419070981443
265	98.4152755737305	-20.4674682617188	3.88992786407471	-0.00327756232582033	-0.00165419070981443	-0.00295288790948689	-0.0117190945893526
266	97.1165771484375	-19.1687717437744	3.63018846511841	0.00581331877037883	-3.08191010844894e-05	-0.00814767740666866	-0.0130177913233638
267	97.7659301757813	-19.1687717437744	4.14966726303101	-0.00717365415766835	0.00126787810586393	-0.00944637414067984	-0.00814767740666866
268	99.7139739990234	-21.7661666870117	4.27953720092773	-3.08191010844894e-05	-0.0110697457566857	-0.00847235135734081	-0.0123684434220195
269	96.4672317504883	-19.8181209564209	4.01979780197144	-0.00912170019000769	-0.00522560812532902	-0.00782300252467394	-0.0165892094373703
270	96.4672317504883	-19.4934463500977	4.14966726303101	-0.00912170019000769	-0.00295288790948689	-0.0240567177534103	-0.0146411629393697
271	95.8178863525391	-19.4934463500977	4.08473253250122	0.00386527273803949	-0.00230353930965066	-0.0107450718060136	-0.0152905117720366
272	97.1165771484375	-20.1427936553955	4.27953720092773	-0.0165892094373703	-0.00295288790948689	-0.0126931173726916	0.00191722682211548
273	99.7139739990234	-19.4934463500977	4.01979780197144	-0.00165419070981443	0.00776136433705688	-0.0221086721867323	0.00646266713738441
274	97.1165771484375	-18.8440971374512	4.08473253250122	0.00938473641872406	0.00256657530553639	-0.0120437685400248	0.00256657530553639
275	99.0646286010742	-20.1427936553955	4.4094066619873	0.00646266713738441	-0.000680167751852423	-0.0165892094373703	-0.00457625929266214
276	100.363327026367	-21.7661666870117	4.4094066619873	0.00451462110504508	-0.00749832857400179	-0.00847235135734081	0.00386527273803949
277	97.7659301757813	-19.4934463500977	4.14966726303101	0.00776136433705688	-0.00132951640989631	0.00548864435404539	0.000943203864153475
278	94.5191879272461	-19.4934463500977	4.14966726303101	0.000618529506027699	0.00646266713738441	0.0175015944987535	0.00743668992072344
279	98.4152755737305	-20.4674682617188	4.27953720092773	0.000293855206109583	0.00808603875339031	0.00516396993771195	0.012956153601408
280	99.0646286010742	-19.8181209564209	4.01979780197144	0.00808603875339031	0.0230210572481155	0.0100340843200684	0.00191722682211548
281	97.7659301757813	-19.4934463500977	4.14966726303101	-0.0117190945893526	0.0239950809627771	-0.00132951640989631	-0.000355493422830477
282	97.7659301757813	-19.4934463500977	4.21460247039795	0.0168522447347641	0.012956153601408	0.0123068047687411	0.0022419011220336
283	98.4152755737305	-20.4674682617188	4.01979780197144	-0.00327756232582033	0.00483929552137852	0.0223717093467712	0.0022419011220336
284	99.0646286010742	-19.8181209564209	3.82499313354492	0.00970941036939621	0.00841071270406246	0.00678734155371785	-0.00392691092565656
285	99.0646286010742	-19.8181209564209	4.27953720092773	0.0113327819854021	0.0152288740500808	-0.00165419070981443	-0.0165892094373703
286	95.1685333251953	-19.8181209564209	4.4094066619873	-0.00652430532500148	0.013930176384747	-3.08191010844894e-05	-0.00684897974133492
287	97.7659301757813	-19.4934463500977	4.27953720092773	-0.00457625929266214	0.00451462110504508	-0.00327756232582033	-0.0026282137259841
288	99.7139739990234	-20.4674682617188	4.27953720092773	-0.00944637414067984	-0.0126931173726916	-0.00587495695799589	-0.0156151866540313
289	97.7659301757813	-19.8181209564209	3.88992786407471	-0.00847235135734081	-0.0159398596733809	-0.00100484199356288	-0.0136671401560307
290	97.7659301757813	-20.1427936553955	3.76005816459656	-0.00490093370899558	-0.0159398596733809	-0.0100957229733467	-0.0107450718060136
291	99.0646286010742	-20.792142868042	4.27953720092773	0.0113327819854021	-0.0152905117720366	0.00483929552137852	-0.00749832857400179
292	99.7139739990234	-20.1427936553955	4.47434186935425	0.00256657530553639	0.000943203864153475	0.00256657530553639	-0.00619963090866804
293	95.1685333251953	-20.1427936553955	4.47434186935425	0.00289124972186983	-0.000680167751852423	0.0207483377307653	0.00906006153672934
294	96.4672317504883	-19.4934463500977	4.27953720092773	-0.0100957229733467	0.00418994715437293	0.0022419011220336	0.00548864435404539
295	99.0646286010742	-19.8181209564209	3.95486283302307	0.00289124972186983	0.00354059832170606	0.00548864435404539	0.00483929552137852
296	99.0646286010742	-20.4674682617188	4.08473253250122	0.00256657530553639	0.00126787810586393	0.00256657530553639	0.00483929552137852
297	99.0646286010742	-20.4674682617188	4.08473253250122	0.000618529506027699	0.00711201597005129	0.0100340843200684	0.00646266713738441
298	97.1165771484375	-20.792142868042	4.14966726303101	0.0132808275520802	0.00159255252219737	0.0136055024340749	0.0149041991680861
299	99.0646286010742	-20.792142868042	4.47434186935425	0.0106834331527352	0.0106834331527352	0.0165275707840919	0.0233457311987877
300	97.1165771484375	-20.1427936553955	4.01979780197144	0.00711201597005129	0.013930176384747	0.01100810803473	-0.00782300252467394
301	96.4672317504883	-20.1427936553955	4.01979780197144	-0.00587495695799589	0.0149041991680861	0.00581331877037883	0.00873538758605719
302	98.4152755737305	-19.4934463500977	3.88992786407471	-0.000355493422830477	0.000618529506027699	0.00581331877037883	-0.00165419070981443
303	97.1165771484375	-19.4934463500977	4.01979780197144	-0.00879702530801296	-0.000355493422830477	0.00841071270406246	-0.0026282137259841
304	98.4152755737305	-19.8181209564209	3.82499313354492	-0.0146411629393697	-0.000355493422830477	0.00873538758605719	-0.00230353930965066
305	99.7139739990234	-20.1427936553955	4.21460247039795	-0.00555028254166245	-0.00652430532500148	-0.00360223650932312	-0.0143164889886975
306	98.4152755737305	-22.090841293335	4.66914653778076	-0.0149658378213644	-0.0107450718060136	-0.00684897974133492	-0.0113944197073579
307	97.7659301757813	-20.4674682617188	3.88992786407471	-0.00749832857400179	-0.00457625929266214	-0.00100484199356288	-0.00717365415766835
308	97.7659301757813	-20.792142868042	3.95486283302307	-0.00619963090866804	-0.00490093370899558	-0.00879702530801296	-0.00522560812532902
309	97.7659301757813	-20.1427936553955	4.08473253250122	-0.0117190945893526	-0.0334722734987736	-0.00684897974133492	-0.0156151866540313
310	98.4152755737305	-20.1427936553955	4.27953720092773	-0.00295288790948689	0.00581331877037883	-0.028926832601428	-0.0253554154187441
311	99.0646286010742	-21.1168174743652	4.08473253250122	0.0152288740500808	-0.000680167751852423	-0.0191866029053926	-0.0136671401560307
312	100.363327026367	-21.1168174743652	4.66914653778076	-0.0133424662053585	0.000618529506027699	-0.0217839982360601	-0.0126931173726916
313	99.0646286010742	-21.4414920806885	4.4094066619873	0.000618529506027699	-0.00782300252467394	-0.00977104809135199	-0.00165419070981443
314	97.1165771484375	-21.1168174743652	4.01979780197144	0.013930176384747	0.0022419011220336	-0.0169138833880424	0.00451462110504508
315	98.4152755737305	-20.1427936553955	3.95486283302307	-0.0136671401560307	0.0106834331527352	-0.0143164889886975	0.000943203864153475
316	97.1165771484375	-21.1168174743652	4.21460247039795	-0.0152905117720366	0.00548864435404539	-0.0110697457566857	-3.08191010844894e-05
317	100.363327026367	-21.4414920806885	4.01979780197144	0.00548864435404539	0.00613799272105098	-0.00132951640989631	0.00841071270406246
318	99.0646286010742	-20.4674682617188	4.01979780197144	0.01100810803473	0.0155535480007529	0.00841071270406246	0.00256657530553639
319	99.0646286010742	-21.1168174743652	4.08473253250122	0.011982130818069	0.0168522447347641	0.0123068047687411	0.0239950809627771
320	98.4152755737305	-21.1168174743652	4.08473253250122	0.00613799272105098	0.0213976856321096	-0.00749832857400179	0.0220470335334539
321	98.4152755737305	-22.090841293335	4.08473253250122	0.000293855206109583	0.01100810803473	0.0123068047687411	0.00548864435404539
322	98.4152755737305	-21.1168174743652	4.08473253250122	0.00906006153672934	0.00873538758605719	-0.00165419070981443	0.00743668992072344
323	95.1685333251953	-21.1168174743652	4.01979780197144	-0.00132951640989631	-0.000680167751852423	0.00776136433705688	0.013930176384747
324	98.4152755737305	-20.1427936553955	4.14966726303101	0.0145795252174139	0.00354059832170606	0.00354059832170606	-0.00977104809135199
325	97.7659301757813	-20.792142868042	4.14966726303101	-0.00295288790948689	-0.00197886489331722	-0.00197886489331722	-0.00587495695799589
326	100.363327026367	-21.7661666870117	4.08473253250122	-0.00944637414067984	0.00451462110504508	-0.00490093370899558	-0.00977104809135199
327	99.0646286010742	-20.792142868042	4.21460247039795	0.00321592413820326	-0.00684897974133492	-0.0120437685400248	-0.00392691092565656
328	99.0646286010742	-23.0648632049561	4.4094066619873	0.0194496400654316	-0.0305502042174339	-0.00295288790948689	-0.00555028254166245
329	99.0646286010742	-20.792142868042	4.08473253250122	-0.00165419070981443	-0.0188619289547205	-0.0165892094373703	-0.00847235135734081
330	97.7659301757813	-20.792142868042	4.47434186935425	-0.00555028254166245	-0.0227580219507217	-0.0221086721867323	-0.0100957229733467
331	99.0646286010742	-21.7661666870117	4.73408126831055	-0.00457625929266214	-0.0123684434220195	-0.00977104809135199	-0.0120437685400248
332	99.7139739990234	-21.7661666870117	3.95486283302307	-0.0100957229733467	-0.0120437685400248	-0.0152905117720366	-0.00587495695799589
333	99.7139739990234	-21.1168174743652	3.76005816459656	0.00743668992072344	-0.00749832857400179	-0.0100957229733467	0.00678734155371785
334	97.7659301757813	-20.792142868042	3.82499313354492	-0.00749832857400179	-0.00457625929266214	-0.00684897974133492	0.00386527273803949
335	98.4152755737305	-21.4414920806885	4.08473253250122	0.00581331877037883	0.000293855206109583	-0.0130177913233638	-0.000355493422830477
336	99.0646286010742	-22.090841293335	4.27953720092773	0.00808603875339031	0.00386527273803949	-0.0117190945893526	-0.00782300252467394
337	99.7139739990234	-21.4414920806885	4.66914653778076	0.012956153601408	0.0149041991680861	-0.00847235135734081	0.00743668992072344
338	98.4152755737305	-21.4414920806885	4.21460247039795	0.00841071270406246	0.0194496400654316	0.00321592413820326	0.0246444288641214
339	98.4152755737305	-20.4674682617188	3.88992786407471	0.00613799272105098	0.0353586822748184	0.00678734155371785	0.01847561635077
340	99.0646286010742	-20.792142868042	3.76005816459656	0.00808603875339031	0.0249691028147936	-0.00814767740666866	0.00191722682211548
341	99.7139739990234	-21.4414920806885	4.27953720092773	-0.00749832857400179	0.0337353087961674	0.01100810803473	-0.00230353930965066
342	99.0646286010742	-22.090841293335	4.47434186935425	0.00354059832170606	0.01847561635077	0.00483929552137852	0.00678734155371785
343	99.7139739990234	-22.7401885986328	4.60421133041382	0.00516396993771195	0.00841071270406246	-0.000355493422830477	0.00613799272105098
344	98.4152755737305	-20.792142868042	4.34447193145752	0.013930176384747	0.00289124972186983	0.00646266713738441	0.00289124972186983
345	96.4672317504883	-20.792142868042	4.08473253250122	-0.00490093370899558	-0.00619963090866804	-0.00392691092565656	0.000293855206109583
346	98.4152755737305	-21.1168174743652	3.95486283302307	-0.0201606266200542	-0.0100957229733467	0.00678734155371785	0.00354059832170606
347	99.7139739990234	-21.4414920806885	4.21460247039795	0.0171769186854362	-0.00912170019000769	-0.00522560812532902	-0.00327756232582033
348	99.7139739990234	-21.4414920806885	3.69512343406677	-3.08191010844894e-05	-0.0130177913233638	-0.0139918150380254	-0.0130177913233638
349	98.4152755737305	-21.1168174743652	4.47434186935425	-0.00295288790948689	-0.0247060675173998	-0.0156151866540313	-0.0133424662053585
350	99.0646286010742	-22.090841293335	4.21460247039795	0.00289124972186983	-0.00392691092565656	-0.017887907102704	-0.0130177913233638
351	101.012672424316	-22.4155139923096	3.95486283302307	-0.00912170019000769	-0.00490093370899558	-0.0185372550040483	-0.00230353930965066
352	99.7139739990234	-21.4414920806885	3.95486283302307	-0.00295288790948689	-0.00392691092565656	-0.00100484199356288	-0.00587495695799589
353	97.1165771484375	-22.090841293335	4.08473253250122	0.00256657530553639	0.00191722682211548	-0.000680167751852423	0.012956153601408
354	100.363327026367	-21.1168174743652	4.4094066619873	-0.00912170019000769	0.00938473641872406	-0.00457625929266214	0.00548864435404539
355	98.4152755737305	-19.8181209564209	3.95486283302307	0.025618452578783	0.00808603875339031	-0.00619963090866804	-0.0026282137259841
356	99.0646286010742	-21.4414920806885	4.66914653778076	0.00483929552137852	0.00126787810586393	-3.08191010844894e-05	0.00613799272105098
357	101.012672424316	-21.7661666870117	4.14966726303101	-0.00392691092565656	-0.00100484199356288	-0.00619963090866804	0.00906006153672934
358	99.7139739990234	-22.090841293335	4.14966726303101	0.0103587592020631	-0.0026282137259841	0.012956153601408	0.0152288740500808
359	97.1165771484375	-20.4674682617188	4.14966726303101	0.0165275707840919	0.0178262684494257	0.0191249661147594	0.0246444288641214
360	97.7659301757813	-21.4414920806885	4.47434186935425	0.00646266713738441	0.0113327819854021	0.00418994715437293	0.0142548503354192
361	99.0646286010742	-21.1168174743652	4.4094066619873	0.00483929552137852	0.00841071270406246	-0.00392691092565656	-0.00490093370899558
362	97.7659301757813	-21.1168174743652	4.47434186935425	0.00191722682211548	0.00451462110504508	-0.00457625929266214	0.0233457311987877
363	98.4152755737305	-20.1427936553955	3.76005816459656	0.0191249661147594	0.000943203864153475	0.00191722682211548	-0.00165419070981443
364	98.4152755737305	-20.1427936553955	4.01979780197144	0.00743668992072344	-0.0026282137259841	-0.00132951640989631	0.00289124972186983
365	99.7139739990234	-22.4155139923096	4.27953720092773	0.00970941036939621	-0.000355493422830477	-0.00652430532500148	-0.00295288790948689
366	101.012672424316	-22.090841293335	4.21460247039795	0.000293855206109583	0.00451462110504508	-3.08191010844894e-05	-0.00814767740666866
367	97.7659301757813	-20.1427936553955	4.27953720092773	-0.00490093370899558	-0.00490093370899558	0.000618529506027699	-0.00230353930965066
368	97.1165771484375	-20.1427936553955	4.34447193145752	-0.0152905117720366	-0.0126931173726916	-0.00522560812532902	-0.0139918150380254
369	97.1165771484375	-20.1427936553955	3.76005816459656	-0.00425158534198999	-0.00619963090866804	-3.08191010844894e-05	-0.0182125810533762
370	97.7659301757813	-21.4414920806885	3.76005816459656	-0.00879702530801296	-0.00165419070981443	-0.00717365415766835	-0.0149658378213644
371	100.363327026367	-21.4414920806885	4.08473253250122	-0.00132951640989631	-0.0107450718060136	-0.00490093370899558	-0.00132951640989631
372	98.4152755737305	-20.792142868042	4.27953720092773	-0.0165892094373703	-0.00327756232582033	-0.00587495695799589	-0.00100484199356288
373	98.4152755737305	-21.4414920806885	4.34447193145752	0.0152288740500808	-0.0126931173726916	0.00516396993771195	0.00581331877037883
374	101.012672424316	-19.8181209564209	4.21460247039795	0.00126787810586393	-0.00165419070981443	0.00906006153672934	0.0149041991680861
375	97.1165771484375	-20.792142868042	4.47434186935425	-0.0159398596733809	-0.00132951640989631	-0.0113944197073579	0.00289124972186983
376	99.0646286010742	-20.792142868042	4.21460247039795	0.00289124972186983	-0.00165419070981443	0.00418994715437293	0.00873538758605719
377	97.7659301757813	-20.1427936553955	4.14966726303101	0.00451462110504508	-0.00132951640989631	0.00646266713738441	-0.00912170019000769
378	99.0646286010742	-20.1427936553955	3.82499313354492	0.00354059832170606	0.00191722682211548	0.0181509424000978	0.0226963832974434
379	99.0646286010742	-19.8181209564209	4.47434186935425	0.0100340843200684	0.00548864435404539	-0.00490093370899558	0.0194496400654316
380	99.7139739990234	-21.7661666870117	4.34447193145752	-0.00100484199356288	-3.08191010844894e-05	0.00386527273803949	0.011982130818069
381	98.4152755737305	-19.8181209564209	4.34447193145752	-0.0107450718060136	0.00516396993771195	0.00808603875339031	-0.00977104809135199
382	97.7659301757813	-19.4934463500977	4.01979780197144	-0.0182125810533762	0.00321592413820326	0.00256657530553639	0.00126787810586393
383	95.8178863525391	-18.8440971374512	4.01979780197144	-0.0204853005707264	0.000618529506027699	-0.00230353930965066	0.0178262684494257
384	100.363327026367	-19.4934463500977	4.01979780197144	0.00418994715437293	0.00159255252219737	0.00126787810586393	-0.00165419070981443
385	101.012672424316	-20.792142868042	4.01979780197144	0.0275664981454611	0.0103587592020631	-0.00392691092565656	-0.00197886489331722
386	98.4152755737305	-19.1687717437744	4.21460247039795	0.00159255252219737	0.00418994715437293	-0.00587495695799589	0.00126787810586393
387	99.0646286010742	-19.4934463500977	4.21460247039795	-0.00230353930965066	-0.00522560812532902	-0.00197886489331722	0.000618529506027699
388	99.0646286010742	-20.4674682617188	4.08473253250122	-0.00879702530801296	-0.0139918150380254	-0.0152905117720366	-0.00392691092565656
389	99.0646286010742	-20.1427936553955	4.14966726303101	-0.00912170019000769	-0.0133424662053585	-0.00717365415766835	-0.0152905117720366
390	96.4672317504883	-19.8181209564209	4.08473253250122	-0.00944637414067984	-0.00360223650932312	-0.0139918150380254	-0.0123684434220195
391	98.4152755737305	-19.4934463500977	3.76005816459656	-0.00457625929266214	-0.0237320438027382	-0.00522560812532902	-0.0123684434220195
392	98.4152755737305	-18.5194225311279	3.88992786407471	0.0103587592020631	-0.00490093370899558	-0.00522560812532902	-0.00197886489331722
393	99.0646286010742	-18.8440971374512	4.01979780197144	0.0116574559360743	0.000293855206109583	-0.0110697457566857	0.00386527273803949
394	100.363327026367	-19.8181209564209	4.27953720092773	0.0191249661147594	-0.00295288790948689	0.00970941036939621	0.00451462110504508
395	99.0646286010742	-20.1427936553955	4.21460247039795	-0.000355493422830477	-0.00132951640989631	-0.00295288790948689	-0.00392691092565656
396	99.0646286010742	-18.5194225311279	3.95486283302307	-0.00165419070981443	0.00711201597005129	-0.00360223650932312	-0.0026282137259841
397	97.1165771484375	-18.8440971374512	4.27953720092773	0.00289124972186983	0.00386527273803949	0.00711201597005129	-0.0110697457566857
398	95.1685333251953	-18.8440971374512	3.82499313354492	0.00970941036939621	0.00451462110504508	0.0171769186854362	0.01100810803473
399	101.012672424316	-20.1427936553955	4.27953720092773	0.00711201597005129	0.0158782228827477	0.0168522447347641	0.0149041991680861
400	99.0646286010742	-19.1687717437744	4.08473253250122	0.0103587592020631	0.0162028968334198	0.00711201597005129	0.00386527273803949
401	97.7659301757813	-18.5194225311279	3.88992786407471	0.00256657530553639	0.00776136433705688	-0.00100484199356288	-0.00944637414067984
402	97.7659301757813	-19.1687717437744	3.95486283302307	0.0149041991680861	0.00418994715437293	0.00386527273803949	0.000293855206109583
403	97.7659301757813	-19.1687717437744	4.08473253250122	-0.00684897974133492	-0.0110697457566857	-0.00327756232582033	-0.00100484199356288
404	97.1165771484375	-18.5194225311279	4.21460247039795	0.00516396993771195	-0.0110697457566857	0.000943203864153475	-0.00425158534198999
405	94.5191879272461	-18.8440971374512	4.14966726303101	-0.00490093370899558	-0.00230353930965066	-0.00197886489331722	-0.00587495695799589
406	97.7659301757813	-19.4934463500977	4.27953720092773	0.00581331877037883	-0.0250307414680719	-0.0100957229733467	-0.0123684434220195
407	97.7659301757813	-18.5194225311279	3.63018846511841	0.0106834331527352	0.0175015944987535	-0.0143164889886975	-0.00230353930965066
408	97.1165771484375	-17.8700752258301	3.50031876564026	0.000618529506027699	-0.0188619289547205	-0.0146411629393697	-0.0143164889886975
409	99.0646286010742	-19.1687717437744	4.01979780197144	0.00191722682211548	0.0113327819854021	-0.017887907102704	-0.0227580219507217
410	99.0646286010742	-20.1427936553955	3.82499313354492	-0.00847235135734081	-0.0104203969240189	-0.0250307414680719	-0.00977104809135199
411	98.4152755737305	-18.5194225311279	4.21460247039795	-0.00555028254166245	0.000293855206109583	-0.0139918150380254	-0.0169138833880424
412	95.1685333251953	-18.1947479248047	4.34447193145752	-0.00522560812532902	0.00548864435404539	-0.00717365415766835	0.000293855206109583
413	96.4672317504883	-18.5194225311279	4.14966726303101	0.00678734155371785	-0.00425158534198999	-0.00360223650932312	0.00581331877037883
414	99.0646286010742	-18.1947479248047	4.14966726303101	0.00418994715437293	0.0168522447347641	-0.0026282137259841	0.00159255252219737
415	97.7659301757813	-18.1947479248047	3.95486283302307	0.00646266713738441	0.0194496400654316	-0.00100484199356288	0.000943203864153475
416	97.7659301757813	-18.1947479248047	3.95486283302307	-0.00100484199356288	0.0123068047687411	-0.000680167751852423	0.000293855206109583
417	99.0646286010742	-19.8181209564209	4.53927659988403	-0.00522560812532902	-0.00197886489331722	0.00451462110504508	0.00483929552137852
418	97.1165771484375	-19.4934463500977	4.60421133041382	0.00126787810586393	0.00386527273803949	0.01100810803473	0.00646266713738441
419	99.0646286010742	-19.1687717437744	4.4094066619873	0.0181509424000978	0.020423661917448	0.0168522447347641	0.00776136433705688
420	94.5191879272461	-17.8700752258301	3.69512343406677	-0.00425158534198999	0.0269171483814716	0.0126314787194133	0.00970941036939621
421	97.7659301757813	-18.1947479248047	4.01979780197144	0.0100340843200684	0.0158782228827477	0.00873538758605719	0.0155535480007529
422	98.4152755737305	-19.1687717437744	4.14966726303101	0.0106834331527352	0.0123068047687411	0.01100810803473	0.000618529506027699
423	99.0646286010742	-19.4934463500977	4.27953720092773	-0.00392691092565656	0.00970941036939621	0.0100340843200684	0.00126787810586393
424	99.7139739990234	-19.4934463500977	4.60421133041382	0.0142548503354192	0.00159255252219737	0.0103587592020631	-0.00490093370899558
425	97.7659301757813	-19.1687717437744	4.27953720092773	-0.00749832857400179	0.00711201597005129	0.00581331877037883	-0.017887907102704
426	97.1165771484375	-18.5194225311279	3.95486283302307	0.0022419011220336	0.00646266713738441	-0.00619963090866804	-0.0123684434220195
427	99.0646286010742	-19.1687717437744	4.47434186935425	-0.0237320438027382	0.00191722682211548	-0.00230353930965066	-0.00717365415766835
428	96.4672317504883	-18.1947479248047	4.14966726303101	-0.00230353930965066	-0.0133424662053585	-0.00977104809135199	-0.0201606266200542
429	95.8178863525391	-17.8700752258301	4.08473253250122	-0.0100957229733467	-0.0315242260694504	-0.0139918150380254	-0.0256800893694162
430	98.4152755737305	-17.8700752258301	3.95486283302307	0.00841071270406246	-0.0100957229733467	-0.0172385573387146	-0.0191866029053926
431	97.1165771484375	-17.8700752258301	4.53927659988403	-0.00749832857400179	-0.0195112787187099	-0.0185372550040483	-0.0152905117720366
432	99.0646286010742	-18.8440971374512	4.21460247039795	-0.00814767740666866	-0.0217839982360601	-0.0123684434220195	-0.00522560812532902
433	96.4672317504883	-19.4934463500977	3.88992786407471	-0.00717365415766835	0.0022419011220336	-0.0169138833880424	0.00776136433705688
434	96.4672317504883	-17.8700752258301	3.82499313354492	-0.00230353930965066	-0.0162645354866982	-0.0133424662053585	0.0022419011220336
435	96.4672317504883	-18.8440971374512	3.88992786407471	0.00841071270406246	-3.08191010844894e-05	-0.0120437685400248	-0.00684897974133492
436	96.4672317504883	-17.5454006195068	3.76005816459656	-0.00782300252467394	0.000293855206109583	-0.0201606266200542	-0.00230353930965066
437	97.7659301757813	-18.5194225311279	4.27953720092773	-0.00457625929266214	-0.0208099745213985	-0.0120437685400248	-3.08191010844894e-05
438	99.7139739990234	-19.1687717437744	3.95486283302307	0.0155535480007529	0.0113327819854021	0.00256657530553639	0.00906006153672934
439	97.7659301757813	-17.2207260131836	3.88992786407471	0.0100340843200684	0.0103587592020631	0.00289124972186983	0.00970941036939621
440	97.7659301757813	-20.4674682617188	4.27953720092773	0.00581331877037883	0.0100340843200684	0.0022419011220336	-0.00295288790948689
441	99.7139739990234	-19.1687717437744	4.47434186935425	-0.00100484199356288	0.0191249661147594	-0.000680167751852423	-0.00100484199356288
442	95.8178863525391	-17.8700752258301	3.88992786407471	0.00354059832170606	0.0272418223321438	0.00321592413820326	0.000618529506027699
443	95.1685333251953	-17.5454006195068	4.21460247039795	-0.0113944197073579	0.013930176384747	0.0149041991680861	-0.00295288790948689
444	97.1165771484375	-17.8700752258301	4.14966726303101	0.0132808275520802	0.011982130818069	0.0132808275520802	-0.00392691092565656
445	99.0646286010742	-17.5454006195068	3.69512343406677	-0.00944637414067984	0.0220470335334539	0.00483929552137852	-0.00327756232582033
446	99.0646286010742	-19.1687717437744	4.27953720092773	-0.00977104809135199	0.00970941036939621	0.0022419011220336	-0.00879702530801296
447	97.1165771484375	-18.5194225311279	4.08473253250122	-0.00100484199356288	0.00354059832170606	0.00581331877037883	-0.0149658378213644
448	98.4152755737305	-18.5194225311279	4.14966726303101	-0.00360223650932312	-0.00814767740666866	-0.000355493422830477	0.00126787810586393
449	97.1165771484375	-17.8700752258301	4.27953720092773	-0.00619963090866804	-0.0156151866540313	-0.00490093370899558	-0.0126931173726916
450	94.5191879272461	-17.5454006195068	4.34447193145752	-0.00392691092565656	-0.00197886489331722	-0.0104203969240189	-0.0139918150380254
451	96.4672317504883	-17.8700752258301	4.01979780197144	0.00354059832170606	-0.0337969474494457	-3.08191010844894e-05	-0.0143164889886975
452	97.7659301757813	-17.5454006195068	3.88992786407471	0.00451462110504508	-0.00295288790948689	-0.00717365415766835	0.00289124972186983
453	97.1165771484375	-17.8700752258301	3.69512343406677	0.00418994715437293	-0.00782300252467394	-0.00879702530801296	-0.000355493422830477
454	97.7659301757813	-19.4934463500977	4.21460247039795	-0.00100484199356288	-0.00944637414067984	-3.08191010844894e-05	0.00646266713738441
455	97.1165771484375	-18.8440971374512	4.08473253250122	-0.000355493422830477	-0.0146411629393697	-0.0110697457566857	0.00159255252219737
456	97.7659301757813	-18.5194225311279	4.60421133041382	-0.0100957229733467	-0.00295288790948689	-0.0110697457566857	0.00126787810586393
457	95.8178863525391	-18.5194225311279	4.27953720092773	0.00354059832170606	-0.00782300252467394	0.000618529506027699	0.00613799272105098
458	96.4672317504883	-17.5454006195068	3.95486283302307	0.00386527273803949	0.0022419011220336	0.00970941036939621	0.0168522447347641
459	97.7659301757813	-17.5454006195068	4.01979780197144	0.00418994715437293	0.00581331877037883	0.0103587592020631	0.0152288740500808
460	99.7139739990234	-18.8440971374512	3.88992786407471	0.00613799272105098	0.0106834331527352	-3.08191010844894e-05	0.0324366129934788
461	98.4152755737305	-18.8440971374512	4.34447193145752	-0.00749832857400179	0.0100340843200684	-0.00457625929266214	-0.00327756232582033
462	97.7659301757813	-18.8440971374512	4.47434186935425	-0.00847235135734081	0.00646266713738441	-0.000355493422830477	0.00581331877037883
463	99.0646286010742	-20.1427936553955	4.21460247039795	0.01847561635077	-0.000680167751852423	-0.00360223650932312	0.00483929552137852
464	98.4152755737305	-18.5194225311279	4.27953720092773	0.0145795252174139	0.00321592413820326	-3.08191010844894e-05	-0.00457625929266214
465	94.5191879272461	-18.1947479248047	4.27953720092773	-0.0162645354866982	0.0113327819854021	-0.00684897974133492	0.00581331877037883
466	97.7659301757813	-17.8700752258301	3.82499313354492	0.00256657530553639	0.00354059832170606	-0.00425158534198999	-0.00749832857400179
467	99.0646286010742	-18.1947479248047	4.08473253250122	-0.00555028254166245	0.00646266713738441	0.00159255252219737	-0.0104203969240189
468	97.7659301757813	-18.8440971374512	4.34447193145752	-0.00490093370899558	-0.0104203969240189	-0.00814767740666866	-0.00619963090866804
469	100.363327026367	-18.1947479248047	3.82499313354492	-0.00717365415766835	-0.00490093370899558	-0.0159398596733809	-0.0100957229733467
470	97.1165771484375	-18.1947479248047	3.63018846511841	-0.0172385573387146	-0.00587495695799589	-0.00912170019000769	-0.0133424662053585
471	97.1165771484375	-18.8440971374512	4.34447193145752	0.012956153601408	-0.00619963090866804	-0.0149658378213644	-0.00814767740666866
472	96.4672317504883	-18.5194225311279	4.08473253250122	-0.0139918150380254	-0.00555028254166245	-0.00490093370899558	0.00191722682211548
473	93.8698348999023	-17.8700752258301	4.01979780197144	-0.00360223650932312	-0.00165419070981443	-0.00684897974133492	0.00808603875339031
474	97.7659301757813	-17.8700752258301	4.21460247039795	0.0162028968334198	0.00354059832170606	-0.00490093370899558	0.00548864435404539
475	97.1165771484375	-18.1947479248047	3.82499313354492	-0.0110697457566857	-0.00457625929266214	-0.00782300252467394	-0.00197886489331722
476	98.4152755737305	-19.1687717437744	3.95486283302307	0.000943203864153475	-0.00684897974133492	-0.00100484199356288	0.00321592413820326
477	98.4152755737305	-18.1947479248047	4.08473253250122	0.0197743140161037	0.000618529506027699	-0.00230353930965066	0.00321592413820326
478	98.4152755737305	-19.1687717437744	4.08473253250122	0.0162028968334198	0.00256657530553639	0.0230210572481155	0.012956153601408
479	96.4672317504883	-19.4934463500977	4.47434186935425	0.01847561635077	0.0116574559360743	0.0162028968334198	0.0272418223321438
480	99.0646286010742	-19.4934463500977	4.4094066619873	0.00678734155371785	0.0168522447347641	0.00256657530553639	0.00548864435404539
481	97.1165771484375	-18.8440971374512	4.60421133041382	0.00354059832170606	0.00841071270406246	0.000293855206109583	0.00159255252219737
482	98.4152755737305	-19.1687717437744	3.95486283302307	0.00646266713738441	0.000943203864153475	0.0100340843200684	-0.00230353930965066
483	99.0646286010742	-19.1687717437744	3.95486283302307	0.0152288740500808	-3.08191010844894e-05	0.00906006153672934	0.00289124972186983
484	99.0646286010742	-18.8440971374512	4.21460247039795	0.00191722682211548	0.000293855206109583	-0.00100484199356288	-0.00132951640989631
485	97.1165771484375	-18.8440971374512	4.47434186935425	-0.00814767740666866	-0.00132951640989631	-0.00100484199356288	0.000618529506027699
486	96.4672317504883	-19.4934463500977	3.95486283302307	-0.0123684434220195	-0.00684897974133492	-0.00457625929266214	-0.00490093370899558
487	97.7659301757813	-19.4934463500977	4.27953720092773	-0.00165419070981443	-0.00652430532500148	-0.0113944197073579	-0.0110697457566857
488	95.8178863525391	-19.1687717437744	4.14966726303101	-0.0146411629393697	-0.0315242260694504	-0.0104203969240189	0.00289124972186983
489	96.4672317504883	-18.1947479248047	3.69512343406677	-0.00912170019000769	0.00159255252219737	-0.00977104809135199	-0.00814767740666866
490	96.4672317504883	-18.5194225311279	4.01979780197144	-0.0104203969240189	-0.00684897974133492	-0.000680167751852423	-0.0130177913233638
491	97.7659301757813	-19.1687717437744	4.01979780197144	0.000293855206109583	-0.00165419070981443	-0.0185372550040483	-0.0123684434220195
492	99.7139739990234	-19.1687717437744	4.14966726303101	0.00776136433705688	-0.00197886489331722	0.00743668992072344	0.00289124972186983
493	98.4152755737305	-20.4674682617188	4.4094066619873	0.00711201597005129	-0.00490093370899558	0.00483929552137852	0.0103587592020631
494	98.4152755737305	-19.4934463500977	4.47434186935425	-0.00360223650932312	-0.0100957229733467	0.00159255252219737	0.00516396993771195
495	97.1165771484375	-17.5454006195068	3.50031876564026	-0.0117190945893526	-0.000680167751852423	0.000943203864153475	-0.0107450718060136
496	95.8178863525391	-19.4934463500977	4.08473253250122	-0.00749832857400179	-0.00100484199356288	-0.00457625929266214	-0.000355493422830477
497	98.4152755737305	-19.4934463500977	4.34447193145752	-3.08191010844894e-05	0.00386527273803949	0.00418994715437293	0.00126787810586393
498	98.4152755737305	-18.5194225311279	4.01979780197144	0.0116574559360743	0.0132808275520802	0.0132808275520802	0.0207483377307653
499	97.1165771484375	-18.8440971374512	4.34447193145752	-0.00132951640989631	0.0213976856321096	0.0123068047687411	-0.00327756232582033
500	99.7139739990234	-18.5194225311279	4.47434186935425	-0.000355493422830477	0.0113327819854021	0.00938473641872406	0.0230210572481155
501	98.4152755737305	-19.8181209564209	4.27953720092773	-0.00619963090866804	-0.00782300252467394	0.00289124972186983	0.00321592413820326
502	98.4152755737305	-19.1687717437744	4.01979780197144	-0.00717365415766835	-0.00197886489331722	-0.000680167751852423	0.00256657530553639
503	97.1165771484375	-18.8440971374512	4.08473253250122	0.000943203864153475	-0.00100484199356288	0.00743668992072344	-0.00132951640989631
504	95.8178863525391	-19.1687717437744	4.34447193145752	0.0123068047687411	0.00743668992072344	0.00289124972186983	0.00159255252219737
505	97.7659301757813	-18.1947479248047	4.27953720092773	-0.00522560812532902	0.00938473641872406	0.00191722682211548	-0.00197886489331722
506	96.4672317504883	-17.8700752258301	4.08473253250122	-0.0152905117720366	0.0103587592020631	-0.00230353930965066	-0.00230353930965066
507	99.0646286010742	-19.1687717437744	4.27953720092773	0.00321592413820326	0.0113327819854021	-0.00847235135734081	0.00646266713738441
508	99.7139739990234	-19.4934463500977	4.08473253250122	-0.00230353930965066	0.000943203864153475	-0.00522560812532902	-0.00619963090866804
509	97.7659301757813	-18.8440971374512	4.01979780197144	-0.00619963090866804	-0.00392691092565656	-0.0126931173726916	-0.0175632312893867
510	97.7659301757813	-17.5454006195068	4.14966726303101	-0.00100484199356288	0.00354059832170606	-0.00977104809135199	-0.0143164889886975
511	97.1165771484375	-19.1687717437744	4.47434186935425	-0.0139918150380254	0.00581331877037883	-0.00684897974133492	-0.0120437685400248
512	98.4152755737305	-18.8440971374512	4.60421133041382	-0.00684897974133492	-3.08191010844894e-05	-0.00944637414067984	0.000943203864153475
513	99.0646286010742	-19.1687717437744	4.27953720092773	-0.00652430532500148	-0.00197886489331722	-0.0100957229733467	0.00776136433705688
514	98.4152755737305	-18.5194225311279	4.01979780197144	-0.00555028254166245	-0.0250307414680719	-0.0195112787187099	0.00191722682211548
515	97.7659301757813	-17.8700752258301	3.88992786407471	-0.00295288790948689	-0.0188619289547205	-0.0123684434220195	0.00451462110504508
516	99.7139739990234	-19.4934463500977	3.95486283302307	-0.00327756232582033	-0.02697878703475	-0.0162645354866982	0.000293855206109583
517	99.7139739990234	-19.8181209564209	4.34447193145752	0.00418994715437293	-0.0347709693014622	-0.0100957229733467	0.000293855206109583
518	97.7659301757813	-17.5454006195068	4.4094066619873	-0.00555028254166245	-0.0224333461374044	0.0126314787194133	0.0116574559360743
519	98.4152755737305	-18.5194225311279	4.47434186935425	0.00159255252219737	-0.0149658378213644	-0.00100484199356288	0.0243197549134493
520	99.7139739990234	-18.1947479248047	4.14966726303101	0.00321592413820326	-0.00490093370899558	0.00191722682211548	0.00776136433705688
521	99.7139739990234	-18.1947479248047	3.69512343406677	-0.00132951640989631	0.00256657530553639	-0.00619963090866804	0.012956153601408
522	99.7139739990234	-17.8700752258301	3.56525373458862	-0.00132951640989631	0.0165275707840919	-0.0120437685400248	-3.08191010844894e-05
523	99.0646286010742	-18.5194225311279	4.08473253250122	-0.0026282137259841	0.0200989879667759	0.00678734155371785	-0.00360223650932312
524	99.7139739990234	-19.4934463500977	4.4094066619873	-0.00360223650932312	0.0188002903014421	-0.00295288790948689	0.00548864435404539
525	98.4152755737305	-18.8440971374512	4.4094066619873	-0.00425158534198999	0.0327612869441509	-0.000680167751852423	-0.00814767740666866
526	95.8178863525391	-16.8960514068604	3.82499313354492	-0.0152905117720366	0.0360080301761627	-0.0165892094373703	0.0022419011220336
527	97.7659301757813	-17.2207260131836	3.82499313354492	-0.00100484199356288	0.0405534692108631	-0.00392691092565656	0.000293855206109583
528	99.0646286010742	-18.5194225311279	3.95486283302307	-0.00782300252467394	0.0269171483814716	-0.0165892094373703	-0.00684897974133492
529	97.7659301757813	-17.2207260131836	3.56525373458862	0.00256657530553639	0.012956153601408	-0.0100957229733467	-0.0169138833880424
530	98.4152755737305	-17.8700752258301	4.27953720092773	-0.00295288790948689	0.0178262684494257	-0.0104203969240189	-0.0191866029053926
531	99.0646286010742	-18.5194225311279	4.53927659988403	-0.00425158534198999	0.00613799272105098	-0.00912170019000769	-0.0195112787187099
532	99.0646286010742	-19.1687717437744	4.21460247039795	-0.00327756232582033	0.00808603875339031	-0.0026282137259841	-0.000680167751852423
533	100.363327026367	-18.1947479248047	4.66914653778076	0.00646266713738441	0.00289124972186983	0.00776136433705688	0.000943203864153475
534	99.0646286010742	-17.8700752258301	4.86395072937012	-3.08191010844894e-05	0.00191722682211548	-0.00327756232582033	0.00483929552137852
535	96.4672317504883	-17.2207260131836	4.08473253250122	-0.000355493422830477	0.00808603875339031	0.00126787810586393	0.0100340843200684
536	99.7139739990234	-17.2207260131836	4.14966726303101	-0.00847235135734081	0.000943203864153475	0.00354059832170606	0.00646266713738441
537	100.363327026367	-17.5454006195068	4.21460247039795	0.01847561635077	0.000293855206109583	0.0132808275520802	-0.00230353930965066
538	97.7659301757813	-17.2207260131836	4.08473253250122	0.00776136433705688	-0.00295288790948689	0.0178262684494257	0.0220470335334539
539	100.363327026367	-19.1687717437744	4.14966726303101	0.01100810803473	-0.00132951640989631	0.0188002903014421	0.0230210572481155
540	99.7139739990234	-18.5194225311279	4.21460247039795	0.013930176384747	0.00678734155371785	0.0162028968334198	0.0223717093467712
541	99.0646286010742	-17.2207260131836	4.14966726303101	0.0171769186854362	0.00776136433705688	-0.0026282137259841	0.000618529506027699
542	95.1685333251953	-16.8960514068604	4.08473253250122	-0.00912170019000769	0.00711201597005129	0.00289124972186983	0.00711201597005129
543	99.0646286010742	-16.8960514068604	4.27953720092773	0.00289124972186983	0.00646266713738441	0.011982130818069	0.00646266713738441
544	100.363327026367	-18.1947479248047	4.01979780197144	0.00418994715437293	0.00321592413820326	0.000293855206109583	0.00808603875339031
545	100.363327026367	-18.1947479248047	3.76005816459656	-0.00879702530801296	0.00646266713738441	0.00191722682211548	-0.0104203969240189
546	98.4152755737305	-17.2207260131836	3.76005816459656	0.0106834331527352	0.0106834331527352	0.00418994715437293	-0.00100484199356288
547	99.7139739990234	-18.1947479248047	3.88992786407471	0.00126787810586393	-0.00522560812532902	-0.00717365415766835	-0.00749832857400179
548	99.7139739990234	-17.8700752258301	4.21460247039795	-0.00425158534198999	-0.0123684434220195	-0.00392691092565656	-0.0126931173726916
549	96.4672317504883	-16.8960514068604	4.47434186935425	-0.00360223650932312	0.0022419011220336	-0.0113944197073579	-0.0143164889886975
550	97.1165771484375	-18.5194225311279	4.60421133041382	-0.00912170019000769	-0.00230353930965066	-0.00490093370899558	-0.0149658378213644
551	99.7139739990234	-17.8700752258301	4.08473253250122	0.000618529506027699	-0.00749832857400179	-0.0146411629393697	-0.00944637414067984
552	99.0646286010742	-17.8700752258301	3.95486283302307	-0.00782300252467394	-0.00782300252467394	-0.00619963090866804	-0.00619963090866804
553	99.0646286010742	-18.5194225311279	3.82499313354492	-0.00295288790948689	-0.00684897974133492	-0.0100957229733467	0.00418994715437293
554	98.4152755737305	-18.1947479248047	4.4094066619873	0.0191249661147594	-0.00977104809135199	-0.00327756232582033	0.00354059832170606
555	99.7139739990234	-20.1427936553955	4.47434186935425	-0.00360223650932312	-0.0266541130840778	-0.0120437685400248	0.00191722682211548
556	97.7659301757813	-17.5454006195068	4.34447193145752	0.00159255252219737	-0.00132951640989631	-0.00197886489331722	-0.00457625929266214
557	97.7659301757813	-18.5194225311279	3.88992786407471	-0.0133424662053585	-0.00847235135734081	0.000943203864153475	0.00321592413820326
558	96.4672317504883	-17.8700752258301	4.08473253250122	0.00776136433705688	0.00516396993771195	0.0158782228827477	0.0210730116814375
559	99.0646286010742	-18.5194225311279	4.14966726303101	0.00711201597005129	0.00970941036939621	0.012956153601408	0.011982130818069
560	99.7139739990234	-18.5194225311279	4.21460247039795	0.00743668992072344	0.012956153601408	0.00386527273803949	-0.00684897974133492
561	100.363327026367	-18.1947479248047	4.01979780197144	0.00386527273803949	0.011982130818069	-0.00165419070981443	0.00483929552137852
562	98.4152755737305	-17.2207260131836	4.21460247039795	0.0100340843200684	0.00418994715437293	0.013930176384747	-0.00327756232582033
563	99.7139739990234	-20.1427936553955	4.21460247039795	0.00354059832170606	-0.00814767740666866	0.00483929552137852	0.00159255252219737
564	99.7139739990234	-19.1687717437744	4.14966726303101	0.0136055024340749	-0.00619963090866804	0.00289124972186983	0.000293855206109583
565	95.8178863525391	-17.2207260131836	3.88992786407471	-0.00197886489331722	0.00418994715437293	-0.00522560812532902	-0.000355493422830477
566	95.8178863525391	-17.8700752258301	3.88992786407471	0.00126787810586393	0.00581331877037883	-0.00782300252467394	-0.00132951640989631
567	99.0646286010742	-17.8700752258301	4.21460247039795	0.0194496400654316	0.0100340843200684	-0.0113944197073579	-0.00782300252467394
568	98.4152755737305	-18.8440971374512	4.14966726303101	-0.00717365415766835	-0.00100484199356288	-0.0143164889886975	-0.00684897974133492
569	97.1165771484375	-18.1947479248047	4.47434186935425	0.000618529506027699	-0.00360223650932312	-0.0169138833880424	-0.0133424662053585
570	98.4152755737305	-19.8181209564209	4.14966726303101	-0.00457625929266214	0.00289124972186983	-0.023407369852066	-0.0139918150380254
571	97.7659301757813	-19.8181209564209	3.95486283302307	-0.00652430532500148	-0.0113944197073579	-0.0188619289547205	-0.0100957229733467
572	97.1165771484375	-18.5194225311279	4.21460247039795	-0.000355493422830477	-0.00392691092565656	-0.00717365415766835	-0.0026282137259841
573	95.8178863525391	-18.5194225311279	3.82499313354492	-3.08191010844894e-05	-0.00327756232582033	0.00483929552137852	0.00451462110504508
574	94.5191879272461	-18.1947479248047	4.01979780197144	-0.000680167751852423	-0.00197886489331722	0.000943203864153475	0.00548864435404539
575	97.1165771484375	-18.5194225311279	4.21460247039795	-0.00230353930965066	0.00451462110504508	-0.0195112787187099	-0.000680167751852423
576	99.0646286010742	-19.1687717437744	3.95486283302307	0.0103587592020631	0.00743668992072344	0.00256657530553639	-3.08191010844894e-05
577	96.4672317504883	-19.8181209564209	4.14966726303101	-0.00360223650932312	-0.00360223650932312	-0.00555028254166245	0.000618529506027699
578	98.4152755737305	-19.1687717437744	4.01979780197144	0.0103587592020631	0.0181509424000978	0.0106834331527352	0.0152288740500808
579	97.1165771484375	-20.1427936553955	4.21460247039795	0.0145795252174139	0.00256657530553639	0.00906006153672934	0.0136055024340749
580	99.7139739990234	-20.1427936553955	4.66914653778076	-0.00555028254166245	0.012956153601408	-0.000355493422830477	-0.000355493422830477
581	98.4152755737305	-19.8181209564209	4.34447193145752	0.0022419011220336	0.013930176384747	0.000293855206109583	0.01847561635077
582	97.1165771484375	-19.4934463500977	4.21460247039795	0.000618529506027699	0.00451462110504508	0.000943203864153475	0.0106834331527352
583	97.1165771484375	-19.4934463500977	3.88992786407471	0.0181509424000978	0.00646266713738441	-0.0026282137259841	0.0103587592020631
584	97.1165771484375	-18.8440971374512	3.76005816459656	-0.00327756232582033	-0.000680167751852423	0.000943203864153475	0.00289124972186983
585	99.0646286010742	-19.8181209564209	4.27953720092773	0.00191722682211548	0.00354059832170606	0.000943203864153475	-3.08191010844894e-05
586	98.4152755737305	-21.1168174743652	4.4094066619873	-0.00490093370899558	-3.08191010844894e-05	-0.00165419070981443	0.00321592413820326
587	99.0646286010742	-21.4414920806885	4.73408126831055	0.00256657530553639	-0.00717365415766835	0.011982130818069	-0.00522560812532902
588	96.4672317504883	-19.1687717437744	4.08473253250122	-0.0136671401560307	-0.00814767740666866	-0.00132951640989631	-0.00847235135734081
589	96.4672317504883	-20.1427936553955	4.27953720092773	-0.00847235135734081	-0.00522560812532902	-0.00879702530801296	-0.0152905117720366
590	98.4152755737305	-19.8181209564209	3.69512343406677	-0.00392691092565656	-0.0104203969240189	-0.00230353930965066	-0.0175632312893867
591	97.1165771484375	-19.1687717437744	3.69512343406677	-0.0110697457566857	0.00483929552137852	-0.00717365415766835	-0.00587495695799589
592	97.7659301757813	-19.8181209564209	3.69512343406677	-0.00652430532500148	-0.00587495695799589	-0.0136671401560307	-3.08191010844894e-05
593	97.7659301757813	-19.8181209564209	4.01979780197144	0.0158782228827477	-0.00392691092565656	0.00354059832170606	0.00126787810586393
594	97.1165771484375	-21.4414920806885	4.4094066619873	0.012956153601408	-0.0146411629393697	0.00418994715437293	0.00354059832170606
595	99.7139739990234	-20.1427936553955	3.88992786407471	0.00256657530553639	-0.00749832857400179	-0.00425158534198999	0.00191722682211548
596	99.0646286010742	-20.1427936553955	4.21460247039795	0.00126787810586393	-0.00132951640989631	-0.00360223650932312	0.00418994715437293
597	95.1685333251953	-19.8181209564209	4.14966726303101	-0.00100484199356288	0.00321592413820326	-0.00977104809135199	0.0116574559360743
598	97.7659301757813	-20.792142868042	4.27953720092773	0.012956153601408	0.00386527273803949	0.00841071270406246	0.0191249661147594
599	100.363327026367	-19.4934463500977	3.88992786407471	0.0123068047687411	0.00483929552137852	0.0103587592020631	0.0123068047687411
600	98.4152755737305	-19.4934463500977	4.34447193145752	0.00776136433705688	0.0152288740500808	-0.00197886489331722	0.012956153601408
601	96.4672317504883	-19.8181209564209	4.14966726303101	0.00938473641872406	0.00613799272105098	0.00873538758605719	0.00256657530553639
602	97.1165771484375	-21.1168174743652	3.88992786407471	-0.00457625929266214	-0.00782300252467394	-0.00295288790948689	0.0022419011220336
603	98.4152755737305	-20.1427936553955	4.08473253250122	0.00516396993771195	0.00613799272105098	0.00938473641872406	0.00743668992072344
604	95.8178863525391	-19.4934463500977	4.08473253250122	0.00386527273803949	0.00776136433705688	0.00386527273803949	-0.00490093370899558
605	97.1165771484375	-20.792142868042	4.47434186935425	-0.00100484199356288	0.0022419011220336	0.00289124972186983	-0.00100484199356288
606	99.0646286010742	-19.8181209564209	4.01979780197144	0.00386527273803949	0.00581331877037883	0.000293855206109583	-0.0026282137259841
607	98.4152755737305	-20.1427936553955	3.95486283302307	-0.0113944197073579	0.0106834331527352	0.00548864435404539	-0.00392691092565656
608	98.4152755737305	-19.4934463500977	3.56525373458862	-0.0026282137259841	-0.00749832857400179	-3.08191010844894e-05	-0.00522560812532902
609	99.0646286010742	-20.792142868042	4.14966726303101	-0.00717365415766835	-0.00425158534198999	-0.0107450718060136	-0.0130177913233638
610	97.1165771484375	-20.4674682617188	4.08473253250122	-0.00295288790948689	-0.00977104809135199	-0.00782300252467394	-0.0139918150380254
611	97.1165771484375	-19.4934463500977	4.21460247039795	-0.00132951640989631	0.00678734155371785	-0.0110697457566857	-0.00684897974133492
612	97.7659301757813	-20.792142868042	4.47434186935425	-0.00392691092565656	-0.00295288790948689	-0.00425158534198999	-0.00165419070981443
613	96.4672317504883	-20.4674682617188	4.4094066619873	-0.0123684434220195	0.00126787810586393	-0.00230353930965066	0.00483929552137852
614	98.4152755737305	-19.8181209564209	4.34447193145752	-0.00230353930965066	-0.0026282137259841	-0.00360223650932312	0.00483929552137852
615	97.1165771484375	-19.4934463500977	3.69512343406677	0.01100810803473	0.00191722682211548	-0.00652430532500148	-0.00782300252467394
616	98.4152755737305	-20.4674682617188	4.01979780197144	-0.00782300252467394	-0.00230353930965066	0.000618529506027699	-0.000680167751852423
617	99.7139739990234	-20.4674682617188	4.34447193145752	-0.0136671401560307	-0.00360223650932312	-0.00749832857400179	0.0126314787194133
618	97.7659301757813	-21.1168174743652	4.4094066619873	0.0178262684494257	-0.00944637414067984	0.00970941036939621	0.00841071270406246
619	97.1165771484375	-18.8440971374512	4.53927659988403	0.00354059832170606	0.000618529506027699	0.00743668992072344	0.0233457311987877
620	97.1165771484375	-19.1687717437744	3.82499313354492	0.000618529506027699	0.00516396993771195	0.0123068047687411	0.0194496400654316
621	95.8178863525391	-18.5194225311279	4.60421133041382	-0.00295288790948689	0.00418994715437293	-0.00619963090866804	0.00256657530553639
622	97.7659301757813	-19.1687717437744	3.95486283302307	0.0282158460468054	-0.00360223650932312	-0.00555028254166245	-0.00100484199356288
623	98.4152755737305	-18.8440971374512	3.88992786407471	-0.00652430532500148	-0.00717365415766835	0.00646266713738441	-0.0026282137259841
624	99.7139739990234	-18.8440971374512	4.21460247039795	0.00516396993771195	-0.0113944197073579	0.00516396993771195	-0.00295288790948689
625	99.0646286010742	-20.1427936553955	4.79901599884033	0.01100810803473	-0.00490093370899558	-0.00392691092565656	-0.0130177913233638
626	98.4152755737305	-18.5194225311279	4.01979780197144	-0.0152905117720366	-0.0224333461374044	-0.00587495695799589	-0.0133424662053585
627	98.4152755737305	-19.4934463500977	4.08473253250122	0.00548864435404539	0.000293855206109583	-0.0100957229733467	-0.00360223650932312
628	96.4672317504883	-19.1687717437744	4.14966726303101	-0.0130177913233638	-0.0198359526693821	-0.0126931173726916	-0.0182125810533762
629	99.0646286010742	-18.1947479248047	4.4094066619873	-0.00814767740666866	-0.00392691092565656	-0.0100957229733467	-0.00879702530801296
630	97.7659301757813	-18.5194225311279	4.60421133041382	-0.00912170019000769	-0.0139918150380254	-0.0227580219507217	-0.0185372550040483
631	101.012672424316	-19.4934463500977	4.4094066619873	-0.00490093370899558	-0.00912170019000769	-0.0201606266200542	-0.0107450718060136
632	99.7139739990234	-18.5194225311279	4.21460247039795	-0.00197886489331722	-0.0175632312893867	-0.0143164889886975	-0.0100957229733467
633	99.7139739990234	-20.4674682617188	4.01979780197144	0.00386527273803949	-0.0243813935667276	-0.00295288790948689	0.00873538758605719
634	100.363327026367	-19.1687717437744	4.34447193145752	-0.000355493422830477	-0.0198359526693821	-0.00100484199356288	0.00938473641872406
635	98.4152755737305	-18.1947479248047	3.95486283302307	0.00289124972186983	-0.0126931173726916	-0.00782300252467394	0.00321592413820326
636	96.4672317504883	-17.8700752258301	4.01979780197144	-0.0117190945893526	0.0136055024340749	-0.00912170019000769	0.00418994715437293
637	100.363327026367	-18.8440971374512	4.34447193145752	-0.000680167751852423	0.00191722682211548	-0.00652430532500148	0.00841071270406246
638	100.363327026367	-18.8440971374512	4.21460247039795	0.00646266713738441	0.00646266713738441	0.0175015944987535	0.0175015944987535
639	99.0646286010742	-17.5454006195068	3.88992786407471	0.012956153601408	0.0162028968334198	0.0113327819854021	0.00743668992072344
640	98.4152755737305	-17.8700752258301	4.08473253250122	0.00873538758605719	0.0194496400654316	0.00418994715437293	0.00483929552137852
641	99.7139739990234	-19.8181209564209	4.4094066619873	-0.0117190945893526	0.0116574559360743	0.00776136433705688	0.00386527273803949
642	99.0646286010742	-18.1947479248047	4.4094066619873	0.00418994715437293	0.0171769186854362	0.00321592413820326	-0.000355493422830477
643	96.4672317504883	-17.2207260131836	4.14966726303101	0.00354059832170606	0.01847561635077	0.00808603875339031	-0.00392691092565656
644	96.4672317504883	-17.8700752258301	4.08473253250122	-0.00165419070981443	0.0191249661147594	0.0123068047687411	-3.08191010844894e-05
645	101.012672424316	-18.8440971374512	3.76005816459656	-0.00944637414067984	0.0162028968334198	0.00159255252219737	-0.00684897974133492
646	99.0646286010742	-17.2207260131836	3.56525373458862	0.0175015944987535	0.0126314787194133	-0.00100484199356288	-0.0130177913233638
647	100.363327026367	-17.8700752258301	4.08473253250122	0.00451462110504508	0.00970941036939621	-0.00165419070981443	-0.0113944197073579
648	101.012672424316	-19.1687717437744	4.34447193145752	-0.00814767740666866	-0.00555028254166245	-0.00879702530801296	-0.00912170019000769
649	98.4152755737305	-18.1947479248047	4.27953720092773	-0.00522560812532902	-0.0198359526693821	-0.00490093370899558	-0.0188619289547205
650	99.7139739990234	-18.1947479248047	4.4094066619873	-0.00295288790948689	-0.00230353930965066	-0.00782300252467394	-0.0191866029053926
651	98.4152755737305	-18.1947479248047	4.14966726303101	-0.0113944197073579	-0.00392691092565656	-0.0107450718060136	-0.0156151866540313
652	98.4152755737305	-17.8700752258301	3.95486283302307	-0.00912170019000769	-0.00132951640989631	-0.0107450718060136	-0.00587495695799589
653	100.363327026367	-17.8700752258301	4.01979780197144	0.00321592413820326	0.0022419011220336	-0.00814767740666866	-0.00555028254166245
654	100.363327026367	-18.1947479248047	3.95486283302307	-0.00425158534198999	0.0106834331527352	-0.00555028254166245	0.000618529506027699
655	99.7139739990234	-18.5194225311279	4.4094066619873	0.000293855206109583	0.0103587592020631	-0.00814767740666866	-0.00197886489331722
656	99.0646286010742	-18.5194225311279	4.34447193145752	0.0100340843200684	0.00548864435404539	-0.00522560812532902	-0.00360223650932312
657	97.7659301757813	-18.1947479248047	3.82499313354492	0.00191722682211548	0.00483929552137852	0.00289124972186983	0.000618529506027699
658	99.0646286010742	-18.5194225311279	3.95486283302307	0.0171769186854362	0.00289124972186983	0.00841071270406246	0.0132808275520802
659	95.8178863525391	-18.1947479248047	4.34447193145752	0.00321592413820326	0.0132808275520802	0.00321592413820326	0.0188002903014421
660	99.0646286010742	-18.1947479248047	4.27953720092773	0.0100340843200684	0.00581331877037883	0.000943203864153475	0.00711201597005129
661	100.363327026367	-18.8440971374512	4.73408126831055	-0.00360223650932312	0.0213976856321096	0.00321592413820326	0.00613799272105098
662	100.363327026367	-19.8181209564209	3.95486283302307	-0.00847235135734081	0.0116574559360743	0.0022419011220336	0.000293855206109583
663	99.0646286010742	-19.1687717437744	4.27953720092773	0.0106834331527352	0.00743668992072344	0.0113327819854021	0.0022419011220336
664	97.7659301757813	-19.1687717437744	4.08473253250122	0.000943203864153475	0.0116574559360743	0.00321592413820326	-0.00327756232582033
665	99.0646286010742	-19.1687717437744	4.01979780197144	-0.00587495695799589	0.0178262684494257	0.00256657530553639	-0.0107450718060136
666	99.0646286010742	-19.4934463500977	4.34447193145752	-0.00392691092565656	0.0210730116814375	-0.00165419070981443	-0.0104203969240189
667	95.8178863525391	-18.5194225311279	4.53927659988403	-0.0191866029053926	0.0103587592020631	-0.00490093370899558	-0.00944637414067984
668	97.7659301757813	-18.1947479248047	3.82499313354492	0.00159255252219737	-0.000680167751852423	-0.0026282137259841	-0.0165892094373703
669	96.4672317504883	-18.1947479248047	4.14966726303101	-0.00490093370899558	-0.000680167751852423	-0.00684897974133492	-0.017887907102704
670	100.363327026367	-19.8181209564209	3.88992786407471	0.000293855206109583	0.0022419011220336	-0.0175632312893867	-0.0188619289547205
671	98.4152755737305	-17.8700752258301	3.69512343406677	0.000293855206109583	0.00159255252219737	-0.0146411629393697	-0.0156151866540313
672	97.1165771484375	-19.8181209564209	3.95486283302307	0.0022419011220336	-0.00457625929266214	-0.0110697457566857	-0.00782300252467394
673	98.4152755737305	-20.4674682617188	4.08473253250122	0.00354059832170606	-0.00944637414067984	-0.0188619289547205	-0.00100484199356288
674	97.7659301757813	-18.5194225311279	4.34447193145752	-0.00977104809135199	-0.00100484199356288	-0.0146411629393697	0.00159255252219737
675	96.4672317504883	-19.1687717437744	3.88992786407471	-0.0165892094373703	-0.00457625929266214	-0.0195112787187099	-0.00295288790948689
676	99.0646286010742	-20.1427936553955	3.95486283302307	0.00159255252219737	-0.00944637414067984	-0.0100957229733467	0.00191722682211548
677	96.4672317504883	-19.1687717437744	3.76005816459656	-0.0182125810533762	-0.00782300252467394	-0.00100484199356288	0.00548864435404539
678	97.7659301757813	-19.1687717437744	3.69512343406677	0.0142548503354192	-0.00490093370899558	-0.00619963090866804	0.0194496400654316
679	100.363327026367	-20.1427936553955	4.14966726303101	0.00711201597005129	0.000618529506027699	0.0126314787194133	0.0152288740500808
680	98.4152755737305	-20.792142868042	4.21460247039795	0.0100340843200684	-0.0113944197073579	0.01100810803473	0.0123068047687411
681	99.7139739990234	-20.1427936553955	3.76005816459656	-0.00522560812532902	-0.00522560812532902	-0.00360223650932312	0.00289124972186983
682	99.0646286010742	-19.8181209564209	3.76005816459656	-0.0110697457566857	-0.00717365415766835	0.00678734155371785	0.00418994715437293
683	96.4672317504883	-20.1427936553955	4.21460247039795	0.000293855206109583	-0.00977104809135199	0.00581331877037883	0.0210730116814375
684	99.7139739990234	-20.4674682617188	4.34447193145752	-0.00522560812532902	-0.00684897974133492	-3.08191010844894e-05	0.00516396993771195
685	97.7659301757813	-19.1687717437744	4.14966726303101	0.00646266713738441	0.000618529506027699	0.00581331877037883	0.000293855206109583
686	100.363327026367	-21.1168174743652	4.14966726303101	0.0123068047687411	0.00451462110504508	-0.00490093370899558	-0.00197886489331722
687	99.0646286010742	-19.8181209564209	3.82499313354492	0.0178262684494257	0.00126787810586393	-0.00814767740666866	0.000618529506027699
688	98.4152755737305	-20.1427936553955	3.63018846511841	-0.00782300252467394	-0.0159398596733809	-0.0159398596733809	-0.00912170019000769
689	99.0646286010742	-21.4414920806885	4.27953720092773	-0.00619963090866804	-0.00912170019000769	-0.0107450718060136	-0.00522560812532902
690	97.1165771484375	-20.1427936553955	4.08473253250122	0.000943203864153475	-0.00457625929266214	-0.0175632312893867	-0.00717365415766835
691	95.1685333251953	-20.1427936553955	4.34447193145752	-0.0133424662053585	-0.0104203969240189	-0.0130177913233638	-0.00814767740666866
692	99.7139739990234	-21.4414920806885	4.60421133041382	0.000618529506027699	-0.00100484199356288	-0.00847235135734081	-3.08191010844894e-05
693	99.0646286010742	-21.4414920806885	4.08473253250122	0.00289124972186983	-3.08191010844894e-05	-0.00425158534198999	0.00159255252219737
694	99.7139739990234	-21.1168174743652	3.95486283302307	0.00321592413820326	0.00581331877037883	0.0022419011220336	0.00646266713738441
695	100.363327026367	-21.4414920806885	4.01979780197144	0.0136055024340749	0.0123068047687411	-0.00425158534198999	0.00743668992072344
696	97.7659301757813	-21.4414920806885	4.27953720092773	0.00191722682211548	-0.00457625929266214	-0.0123684434220195	-0.00457625929266214
697	97.7659301757813	-20.4674682617188	3.95486283302307	0.0113327819854021	0.00516396993771195	-0.00327756232582033	0.01100810803473
698	100.363327026367	-21.7661666870117	4.60421133041382	0.0113327819854021	0.012956153601408	0.0132808275520802	0.00906006153672934
699	97.1165771484375	-20.792142868042	4.27953720092773	-0.00132951640989631	0.0113327819854021	0.013930176384747	0.0178262684494257
700	99.7139739990234	-20.4674682617188	3.95486283302307	0.00548864435404539	0.01847561635077	0.00776136433705688	0.0275664981454611
701	100.363327026367	-20.4674682617188	3.76005816459656	0.00581331877037883	0.00386527273803949	-0.00132951640989631	0.0162028968334198
702	99.0646286010742	-21.1168174743652	4.21460247039795	0.00841071270406246	0.00613799272105098	0.0100340843200684	0.00613799272105098
703	98.4152755737305	-22.090841293335	4.47434186935425	0.000943203864153475	0.00354059832170606	-0.0026282137259841	0.0106834331527352
704	97.7659301757813	-22.090841293335	4.4094066619873	-0.0113944197073579	-0.00230353930965066	0.00581331877037883	-0.00555028254166245
705	99.0646286010742	-21.4414920806885	3.88992786407471	-0.00327756232582033	0.0100340843200684	0.00970941036939621	0.00386527273803949
706	98.4152755737305	-20.792142868042	4.08473253250122	-0.00847235135734081	0.00548864435404539	-0.00490093370899558	-0.00425158534198999
707	98.4152755737305	-20.792142868042	3.82499313354492	-0.00295288790948689	-0.00197886489331722	-0.00230353930965066	-0.00230353930965066
708	99.0646286010742	-21.4414920806885	4.21460247039795	0.00256657530553639	-0.0100957229733467	-0.0100957229733467	-0.00360223650932312
709	98.4152755737305	-20.792142868042	3.88992786407471	-0.00327756232582033	-0.00814767740666866	-0.0188619289547205	-0.00879702530801296
710	97.1165771484375	-20.792142868042	4.47434186935425	-0.00295288790948689	0.00483929552137852	-0.0201606266200542	-0.0149658378213644
711	100.363327026367	-22.090841293335	4.47434186935425	0.000293855206109583	-0.0240567177534103	-0.0185372550040483	-0.00457625929266214
712	101.012672424316	-22.7401885986328	4.14966726303101	0.00418994715437293	-0.00944637414067984	-0.0130177913233638	-0.00132951640989631
713	98.4152755737305	-21.4414920806885	3.88992786407471	0.0194496400654316	-0.0110697457566857	-0.00360223650932312	0.00321592413820326
714	97.7659301757813	-21.7661666870117	4.34447193145752	0.00548864435404539	-0.0224333461374044	-0.00457625929266214	0.00808603875339031
715	99.7139739990234	-21.7661666870117	4.4094066619873	0.00418994715437293	-0.02697878703475	-0.0133424662053585	0.00289124972186983
716	97.7659301757813	-20.4674682617188	4.4094066619873	0.00191722682211548	-0.0217839982360601	-0.00619963090866804	0.00451462110504508
717	98.4152755737305	-20.792142868042	4.14966726303101	0.0136055024340749	-0.0172385573387146	-0.00327756232582033	0.0103587592020631
718	99.7139739990234	-21.4414920806885	4.14966726303101	0.0136055024340749	-0.0100957229733467	0.0165275707840919	0.0145795252174139
719	97.1165771484375	-20.792142868042	4.01979780197144	0.00938473641872406	0.00126787810586393	0.00516396993771195	0.0233457311987877
720	97.7659301757813	-22.090841293335	4.27953720092773	0.00711201597005129	-0.00814767740666866	0.0022419011220336	-0.0026282137259841
721	97.7659301757813	-21.1168174743652	4.34447193145752	0.00289124972186983	-0.00587495695799589	-0.00555028254166245	0.00678734155371785
722	96.4672317504883	-21.1168174743652	4.4094066619873	-0.00490093370899558	-0.00782300252467394	0.00256657530553639	0.00646266713738441
723	96.4672317504883	-21.4414920806885	4.34447193145752	0.00873538758605719	0.00354059832170606	-0.00392691092565656	0.00483929552137852
724	98.4152755737305	-19.8181209564209	3.82499313354492	0.00613799272105098	-0.0100957229733467	-0.000355493422830477	-0.00230353930965066
725	99.7139739990234	-21.1168174743652	4.14966726303101	0.00386527273803949	-3.08191010844894e-05	-0.00360223650932312	-0.00652430532500148
726	97.7659301757813	-20.1427936553955	3.76005816459656	-0.00197886489331722	-0.00165419070981443	-0.0149658378213644	-0.00392691092565656
727	96.4672317504883	-20.4674682617188	4.08473253250122	0.00808603875339031	-0.000680167751852423	0.00548864435404539	-0.00132951640989631
728	99.7139739990234	-21.4414920806885	4.4094066619873	-0.00847235135734081	-0.000355493422830477	-3.08191010844894e-05	-0.00912170019000769
729	97.1165771484375	-19.4934463500977	4.34447193145752	0.00289124972186983	0.0152288740500808	-0.0107450718060136	-0.0143164889886975
730	97.7659301757813	-20.792142868042	4.21460247039795	-0.0156151866540313	0.0223717093467712	-0.00912170019000769	-0.00977104809135199
731	99.0646286010742	-20.4674682617188	4.14966726303101	-0.00425158534198999	0.011982130818069	-0.0139918150380254	-0.0104203969240189
732	97.7659301757813	-20.1427936553955	3.56525373458862	-0.00100484199356288	0.0132808275520802	-0.00717365415766835	-0.00100484199356288
733	98.4152755737305	-19.4934463500977	3.63018846511841	0.00743668992072344	0.00873538758605719	-0.0026282137259841	0.012956153601408
734	97.7659301757813	-19.8181209564209	3.88992786407471	0.00938473641872406	0.00451462110504508	-0.00327756232582033	0.00873538758605719
735	99.7139739990234	-21.4414920806885	4.34447193145752	-0.00457625929266214	0.00906006153672934	0.000943203864153475	0.00516396993771195
736	99.0646286010742	-21.1168174743652	4.34447193145752	-0.00132951640989631	0.01100810803473	0.00321592413820326	0.00418994715437293
737	97.7659301757813	-19.1687717437744	3.88992786407471	0.000293855206109583	0.00776136433705688	0.0100340843200684	0.01100810803473
738	95.1685333251953	-18.8440971374512	4.01979780197144	-0.00457625929266214	0.0152288740500808	0.0236704051494598	0.011982130818069
739	99.7139739990234	-20.1427936553955	4.34447193145752	0.00841071270406246	0.0168522447347641	0.0200989879667759	0.0213976856321096
740	100.363327026367	-20.4674682617188	4.08473253250122	0.0155535480007529	0.0136055024340749	0.00386527273803949	0.000293855206109583
741	99.7139739990234	-19.8181209564209	4.08473253250122	-0.00165419070981443	0.00126787810586393	0.00581331877037883	0.00873538758605719
742	99.7139739990234	-20.4674682617188	4.14966726303101	-0.00392691092565656	0.00354059832170606	0.00483929552137852	0.0022419011220336
743	100.363327026367	-21.4414920806885	3.95486283302307	0.00516396993771195	0.00159255252219737	0.00906006153672934	0.0100340843200684
744	98.4152755737305	-19.8181209564209	4.08473253250122	0.00418994715437293	0.00970941036939621	0.00743668992072344	-0.00652430532500148
745	97.1165771484375	-19.1687717437744	3.88992786407471	-0.00782300252467394	0.0226963832974434	-0.00490093370899558	-0.00165419070981443
746	97.7659301757813	-20.4674682617188	4.34447193145752	-0.00879702530801296	0.0116574559360743	-0.00327756232582033	-0.00230353930965066
747	97.7659301757813	-18.5194225311279	4.4094066619873	-0.00457625929266214	0.0116574559360743	-0.00392691092565656	-0.00814767740666866
748	99.0646286010742	-18.1947479248047	3.95486283302307	-0.0026282137259841	-0.00132951640989631	-0.00879702530801296	-0.00619963090866804
749	99.7139739990234	-19.1687717437744	3.95486283302307	-0.00587495695799589	-0.0107450718060136	-0.0182125810533762	-0.0156151866540313
750	99.0646286010742	-19.8181209564209	4.01979780197144	-0.00425158534198999	-0.00327756232582033	-0.00847235135734081	-0.0169138833880424
751	98.4152755737305	-19.8181209564209	3.95486283302307	0.00256657530553639	-0.00425158534198999	-0.0175632312893867	-0.0165892094373703
752	98.4152755737305	-17.8700752258301	4.27953720092773	-0.0120437685400248	-0.00587495695799589	-0.00457625929266214	-0.00295288790948689
753	96.4672317504883	-18.1947479248047	4.60421133041382	0.0022419011220336	-0.000355493422830477	-0.00717365415766835	0.00808603875339031
754	97.1165771484375	-18.1947479248047	4.14966726303101	-0.00100484199356288	-0.00165419070981443	-0.00652430532500148	0.00776136433705688
755	98.4152755737305	-17.5454006195068	3.95486283302307	-0.000355493422830477	0.01100810803473	-0.00165419070981443	-0.000680167751852423
756	99.7139739990234	-19.1687717437744	4.01979780197144	-0.00522560812532902	0.00808603875339031	-0.00360223650932312	0.00451462110504508
757	99.7139739990234	-19.1687717437744	4.34447193145752	0.00548864435404539	0.0106834331527352	0.00418994715437293	0.00451462110504508
758	97.7659301757813	-18.5194225311279	3.88992786407471	0.0136055024340749	0.0165275707840919	0.00808603875339031	0.0230210572481155
759	99.7139739990234	-20.1427936553955	4.60421133041382	0.00418994715437293	0.00808603875339031	0.00776136433705688	0.0136055024340749
760	99.0646286010742	-17.8700752258301	4.01979780197144	-0.00425158534198999	0.0181509424000978	0.000293855206109583	0.0155535480007529
761	95.1685333251953	-17.5454006195068	3.69512343406677	0.00613799272105098	0.00776136433705688	-0.0152905117720366	-0.000680167751852423
762	97.1165771484375	-17.8700752258301	3.69512343406677	0.00126787810586393	0.000293855206109583	-0.00847235135734081	0.000943203864153475
763	99.0646286010742	-17.8700752258301	3.82499313354492	0.00386527273803949	-0.00165419070981443	-0.00392691092565656	0.00548864435404539
764	99.7139739990234	-18.8440971374512	4.01979780197144	0.00386527273803949	-0.00652430532500148	-0.00749832857400179	-0.0026282137259841
765	97.7659301757813	-18.1947479248047	4.47434186935425	0.0116574559360743	0.00289124972186983	-0.0104203969240189	0.000293855206109583
766	98.4152755737305	-18.8440971374512	4.27953720092773	-0.00457625929266214	-0.0172385573387146	-0.0117190945893526	-0.0117190945893526
767	98.4152755737305	-18.1947479248047	4.14966726303101	0.00516396993771195	-0.00555028254166245	-0.00425158534198999	-0.0026282137259841
768	97.7659301757813	-17.8700752258301	3.95486283302307	-0.000355493422830477	-0.00619963090866804	-0.0149658378213644	-0.000680167751852423
769	97.7659301757813	-18.1947479248047	3.95486283302307	-0.0104203969240189	-3.08191010844894e-05	-0.0126931173726916	-0.0188619289547205
770	96.4672317504883	-18.5194225311279	4.27953720092773	-0.00392691092565656	0.00711201597005129	-0.00782300252467394	-0.0117190945893526
771	100.363327026367	-19.4934463500977	4.01979780197144	-0.000680167751852423	0.000618529506027699	-0.0139918150380254	-0.0162645354866982
772	99.7139739990234	-19.1687717437744	4.47434186935425	-0.00230353930965066	0.00581331877037883	0.00126787810586393	-0.00749832857400179
773	98.4152755737305	-19.8181209564209	4.08473253250122	0.00516396993771195	0.00289124972186983	-0.00977104809135199	0.00126787810586393
774	98.4152755737305	-20.792142868042	4.01979780197144	0.00678734155371785	0.00354059832170606	0.00743668992072344	0.00938473641872406
775	97.7659301757813	-18.8440971374512	4.14966726303101	0.00613799272105098	0.00776136433705688	0.00256657530553639	0.00613799272105098
776	95.8178863525391	-19.4934463500977	4.47434186935425	-0.00977104809135199	0.00451462110504508	-0.00230353930965066	0.00873538758605719
777	95.8178863525391	-17.8700752258301	4.21460247039795	-0.00425158534198999	-0.00684897974133492	-0.000680167751852423	-0.00392691092565656
778	98.4152755737305	-19.4934463500977	4.21460247039795	0.00613799272105098	-0.00165419070981443	0.00289124972186983	0.0233457311987877
779	98.4152755737305	-18.8440971374512	3.43538379669189	0.0113327819854021	0.00321592413820326	-0.00457625929266214	0.0142548503354192
780	97.1165771484375	-18.5194225311279	4.01979780197144	0.00743668992072344	0.00841071270406246	-0.0026282137259841	0.0149041991680861
781	97.7659301757813	-19.1687717437744	4.01979780197144	0.0145795252174139	-0.000680167751852423	-0.00684897974133492	0.00321592413820326
782	99.0646286010742	-18.8440971374512	4.01979780197144	0.0168522447347641	0.00548864435404539	-0.00457625929266214	-0.000355493422830477
783	97.1165771484375	-18.8440971374512	4.53927659988403	0.00613799272105098	0.00646266713738441	0.00256657530553639	0.00191722682211548
784	94.5191879272461	-18.8440971374512	4.60421133041382	-0.0104203969240189	0.00516396993771195	0.0100340843200684	0.00191722682211548
785	97.7659301757813	-18.5194225311279	4.01979780197144	-0.0139918150380254	0.0100340843200684	0.00451462110504508	-0.0100957229733467
786	97.7659301757813	-18.1947479248047	3.82499313354492	0.00159255252219737	0.00386527273803949	0.00483929552137852	-0.00717365415766835
787	97.7659301757813	-18.5194225311279	3.88992786407471	-0.00490093370899558	0.00743668992072344	-0.00230353930965066	-0.00425158534198999
788	101.012672424316	-19.8181209564209	4.34447193145752	0.0113327819854021	-0.00425158534198999	0.00483929552137852	-0.0107450718060136
789	97.1165771484375	-19.8181209564209	4.27953720092773	-0.00490093370899558	-0.017887907102704	-0.00717365415766835	-0.0152905117720366
790	96.4672317504883	-19.1687717437744	4.34447193145752	-0.0100957229733467	-0.00555028254166245	0.00646266713738441	-0.0136671401560307
791	97.7659301757813	-19.8181209564209	4.21460247039795	0.00289124972186983	0.00321592413820326	0.00289124972186983	-0.00977104809135199
792	95.8178863525391	-19.8181209564209	4.27953720092773	-0.00782300252467394	0.00581331877037883	0.0022419011220336	0.00321592413820326
793	99.0646286010742	-20.1427936553955	4.27953720092773	0.00938473641872406	0.00159255252219737	0.00354059832170606	0.00711201597005129
794	96.4672317504883	-20.1427936553955	4.08473253250122	0.0217223595827818	-0.0263294391334057	-0.00879702530801296	0.00321592413820326
795	97.7659301757813	-18.8440971374512	4.08473253250122	0.0223717093467712	-0.032173577696085	0.00678734155371785	0.00289124972186983
796	99.7139739990234	-20.4674682617188	4.73408126831055	0.00808603875339031	-0.048407293856144	-0.0195112787187099	0.00906006153672934
797	97.7659301757813	-20.792142868042	4.08473253250122	-3.08191010844894e-05	-0.0438618510961533	-0.00814767740666866	0.025618452578783
798	95.8178863525391	-19.1687717437744	4.08473253250122	0.0149041991680861	-0.0188619289547205	0.00289124972186983	0.0100340843200684
799	97.7659301757813	-20.4674682617188	4.34447193145752	0.0106834331527352	-0.0139918150380254	-0.00652430532500148	0.0262678004801273
800	96.4672317504883	-18.8440971374512	4.08473253250122	0.00516396993771195	0.00354059832170606	-0.00977104809135199	0.0126314787194133
801	97.7659301757813	-19.8181209564209	4.27953720092773	0.01847561635077	0.00516396993771195	-0.0152905117720366	0.0126314787194133
802	98.4152755737305	-20.1427936553955	4.01979780197144	0.00548864435404539	0.00808603875339031	-0.017887907102704	0.00970941036939621
803	97.7659301757813	-19.4934463500977	4.08473253250122	0.0100340843200684	0.0200989879667759	-0.00490093370899558	0.00451462110504508
804	95.8178863525391	-20.4674682617188	4.08473253250122	0.00418994715437293	0.00321592413820326	-0.00490093370899558	-0.00165419070981443
805	97.7659301757813	-20.4674682617188	4.01979780197144	-0.00132951640989631	0.0145795252174139	0.000943203864153475	-0.00230353930965066
806	97.7659301757813	-20.792142868042	4.27953720092773	0.00159255252219737	0.0132808275520802	-0.0104203969240189	-0.000680167751852423
807	96.4672317504883	-20.4674682617188	4.73408126831055	0.00159255252219737	0.0197743140161037	-0.00879702530801296	-0.000355493422830477
808	99.0646286010742	-20.4674682617188	4.99382066726685	0.000293855206109583	0.00970941036939621	-0.00717365415766835	-0.0113944197073579
809	97.7659301757813	-19.8181209564209	3.88992786407471	0.00159255252219737	0.00646266713738441	-0.00295288790948689	-0.0126931173726916
810	97.1165771484375	-19.4934463500977	4.08473253250122	-0.0026282137259841	0.0126314787194133	0.00289124972186983	-0.0191866029053926
811	99.0646286010742	-20.792142868042	4.27953720092773	0.00126787810586393	0.013930176384747	0.00906006153672934	-0.0188619289547205
812	98.4152755737305	-22.4155139923096	4.4094066619873	0.00159255252219737	0.00646266713738441	0.0136055024340749	-0.000680167751852423
813	100.363327026367	-21.1168174743652	4.21460247039795	0.0230210572481155	0.0239950809627771	0.00386527273803949	0.00256657530553639
814	95.1685333251953	-19.4934463500977	4.34447193145752	-0.00295288790948689	0.0132808275520802	0.0155535480007529	-0.000680167751852423
815	95.1685333251953	-19.8181209564209	3.82499313354492	-0.00295288790948689	0.0181509424000978	0.00841071270406246	-0.00327756232582033
816	99.7139739990234	-20.792142868042	4.27953720092773	0.00841071270406246	0.0126314787194133	-0.00230353930965066	-0.00327756232582033
817	99.7139739990234	-20.4674682617188	3.76005816459656	0.00289124972186983	0.0155535480007529	0.00418994715437293	-0.000680167751852423
818	97.1165771484375	-19.8181209564209	3.88992786407471	0.01100810803473	0.00256657530553639	0.0132808275520802	0.011982130818069
819	97.7659301757813	-21.1168174743652	4.34447193145752	0.011982130818069	0.000293855206109583	0.0200989879667759	0.00354059832170606
820	96.4672317504883	-20.792142868042	4.14966726303101	0.00873538758605719	-0.00490093370899558	0.00938473641872406	0.0126314787194133
821	97.7659301757813	-20.1427936553955	3.82499313354492	-0.0126931173726916	0.00256657530553639	0.00191722682211548	-0.00457625929266214
822	96.4672317504883	-20.4674682617188	3.82499313354492	0.00159255252219737	-0.00652430532500148	0.0103587592020631	-3.08191010844894e-05
823	96.4672317504883	-21.4414920806885	4.08473253250122	-0.0204853005707264	0.00711201597005129	0.00970941036939621	0.00711201597005129
824	97.1165771484375	-19.8181209564209	3.95486283302307	0.00808603875339031	-0.00977104809135199	0.00516396993771195	-0.00425158534198999
825	97.7659301757813	-18.8440971374512	3.95486283302307	0.00938473641872406	0.00321592413820326	0.00613799272105098	-0.00879702530801296
826	98.4152755737305	-20.4674682617188	4.60421133041382	-0.00717365415766835	0.000293855206109583	-0.0113944197073579	-0.00197886489331722
827	98.4152755737305	-20.792142868042	4.21460247039795	0.00970941036939621	-0.0159398596733809	-0.0100957229733467	-0.0126931173726916
828	98.4152755737305	-21.1168174743652	4.14966726303101	0.00126787810586393	-0.0133424662053585	-0.0026282137259841	-0.00814767740666866
829	95.8178863525391	-19.4934463500977	4.08473253250122	-0.00944637414067984	-0.0253554154187441	-0.0188619289547205	-0.0107450718060136
830	94.5191879272461	-20.1427936553955	4.21460247039795	-0.0130177913233638	-0.0130177913233638	-0.0156151866540313	-0.0117190945893526
831	98.4152755737305	-20.4674682617188	4.21460247039795	-0.00619963090866804	-0.0169138833880424	-0.0123684434220195	-0.0120437685400248
832	98.4152755737305	-20.4674682617188	4.21460247039795	-0.00360223650932312	-0.00847235135734081	-0.00782300252467394	-0.0026282137259841
833	98.4152755737305	-20.792142868042	3.82499313354492	0.000943203864153475	-0.0107450718060136	0.00289124972186983	0.00613799272105098
834	97.1165771484375	-19.8181209564209	4.01979780197144	0.00126787810586393	-0.00619963090866804	0.0022419011220336	0.00418994715437293
835	98.4152755737305	-20.4674682617188	4.08473253250122	-0.00944637414067984	-0.00230353930965066	-0.0133424662053585	0.0158782228827477
836	99.0646286010742	-20.792142868042	4.34447193145752	0.0175015944987535	0.00678734155371785	-0.00100484199356288	-0.000355493422830477
837	98.4152755737305	-20.4674682617188	4.4094066619873	0.00646266713738441	0.0116574559360743	0.000293855206109583	0.000943203864153475
838	96.4672317504883	-19.4934463500977	4.34447193145752	-0.0104203969240189	0.0136055024340749	0.00841071270406246	0.0113327819854021
839	99.0646286010742	-19.8181209564209	4.14966726303101	0.0126314787194133	0.0233457311987877	0.00516396993771195	0.0223717093467712
840	97.7659301757813	-19.1687717437744	3.76005816459656	0.00841071270406246	0.0226963832974434	0.00483929552137852	0.00808603875339031
841	99.0646286010742	-19.8181209564209	4.21460247039795	0.00386527273803949	0.020423661917448	-0.00165419070981443	0.00906006153672934
842	99.0646286010742	-20.1427936553955	4.92888593673706	0.00906006153672934	0.00938473641872406	0.00289124972186983	-0.00100484199356288
843	99.7139739990234	-20.792142868042	4.47434186935425	0.0152288740500808	0.00289124972186983	0.00808603875339031	0.00418994715437293
844	98.4152755737305	-19.8181209564209	4.53927659988403	0.00581331877037883	0.00581331877037883	-0.00295288790948689	-0.00392691092565656
845	95.8178863525391	-19.4934463500977	4.4094066619873	-0.0126931173726916	0.00256657530553639	-0.0188619289547205	-0.00522560812532902
846	97.7659301757813	-18.8440971374512	4.01979780197144	-0.00944637414067984	0.0022419011220336	-0.0191866029053926	-0.0149658378213644
847	99.0646286010742	-20.1427936553955	4.14966726303101	-0.000680167751852423	-0.00197886489331722	-0.0104203969240189	-0.0195112787187099
848	99.0646286010742	-19.8181209564209	4.08473253250122	-0.00619963090866804	0.00159255252219737	-0.0211346503347158	-0.0110697457566857
849	100.363327026367	-19.1687717437744	4.21460247039795	-0.0104203969240189	-0.0175632312893867	-0.0156151866540313	-0.0185372550040483
850	97.7659301757813	-19.4934463500977	3.95486283302307	-0.00100484199356288	-0.0208099745213985	-0.021459324285388	-0.0198359526693821
851	97.7659301757813	-19.8181209564209	4.21460247039795	-0.00684897974133492	-0.0162645354866982	-0.00230353930965066	-0.0126931173726916
852	97.1165771484375	-18.5194225311279	3.95486283302307	-0.00555028254166245	-0.0104203969240189	-0.000680167751852423	-0.00749832857400179
853	94.5191879272461	-17.8700752258301	4.01979780197144	-0.00749832857400179	-0.0149658378213644	0.0158782228827477	0.000943203864153475
854	98.4152755737305	-19.4934463500977	4.01979780197144	0.0171769186854362	-0.0185372550040483	0.0103587592020631	0.0106834331527352
855	99.7139739990234	-19.4934463500977	3.95486283302307	0.0246444288641214	-0.00490093370899558	0.00289124972186983	-0.00295288790948689
856	97.7659301757813	-17.5454006195068	4.14966726303101	-0.00944637414067984	-0.00652430532500148	0.00808603875339031	0.00289124972186983
857	98.4152755737305	-20.1427936553955	4.34447193145752	0.00451462110504508	0.00191722682211548	0.00841071270406246	0.00581331877037883
858	98.4152755737305	-20.792142868042	3.88992786407471	0.00938473641872406	0.0103587592020631	0.0217223595827818	0.0116574559360743
859	97.1165771484375	-17.8700752258301	3.95486283302307	0.0149041991680861	0.0103587592020631	0.00256657530553639	0.013930176384747
860	97.1165771484375	-18.5194225311279	4.34447193145752	0.00646266713738441	0.0168522447347641	0.00581331877037883	0.013930176384747
861	97.7659301757813	-19.4934463500977	4.27953720092773	-0.00619963090866804	0.00841071270406246	0.00386527273803949	0.0223717093467712
862	100.363327026367	-18.5194225311279	4.60421133041382	-0.0026282137259841	-0.00717365415766835	-0.00100484199356288	-0.00392691092565656
863	99.7139739990234	-19.1687717437744	4.21460247039795	0.00483929552137852	-0.00619963090866804	0.00191722682211548	0.0123068047687411
864	98.4152755737305	-18.8440971374512	4.14966726303101	-0.00555028254166245	0.000618529506027699	0.00386527273803949	0.0149041991680861
865	99.7139739990234	-19.4934463500977	4.34447193145752	0.0116574559360743	0.00354059832170606	-0.0026282137259841	-0.00944637414067984
866	99.7139739990234	-19.4934463500977	4.01979780197144	0.0106834331527352	0.00159255252219737	0.00354059832170606	0.00548864435404539
867	99.7139739990234	-18.8440971374512	4.27953720092773	-0.00522560812532902	0.00938473641872406	-0.000355493422830477	-0.00490093370899558
868	97.7659301757813	-18.8440971374512	4.60421133041382	-0.00490093370899558	-0.000680167751852423	0.00743668992072344	-0.00977104809135199
869	97.7659301757813	-18.1947479248047	3.95486283302307	-0.0113944197073579	-0.00652430532500148	0.00516396993771195	-0.0169138833880424
870	99.0646286010742	-18.5194225311279	4.27953720092773	-0.00132951640989631	-0.000680167751852423	0.00354059832170606	-0.0169138833880424
871	99.7139739990234	-18.8440971374512	4.01979780197144	-0.00555028254166245	0.00873538758605719	0.00159255252219737	-0.017887907102704
872	99.7139739990234	-18.8440971374512	3.95486283302307	-0.00782300252467394	0.00646266713738441	-0.0026282137259841	-0.0104203969240189
873	99.0646286010742	-19.4934463500977	4.08473253250122	-0.0188619289547205	0.0126314787194133	0.0145795252174139	0.000618529506027699
874	98.4152755737305	-18.8440971374512	4.47434186935425	0.0158782228827477	0.0145795252174139	0.00841071270406246	0.00418994715437293
875	97.7659301757813	-17.8700752258301	4.14966726303101	0.011982130818069	0.0165275707840919	-0.00457625929266214	-0.00327756232582033
876	95.8178863525391	-18.8440971374512	3.88992786407471	-0.0201606266200542	0.0191249661147594	-0.00652430532500148	-0.00197886489331722
877	99.0646286010742	-18.5194225311279	4.14966726303101	0.013930176384747	0.0126314787194133	-0.00457625929266214	0.00743668992072344
878	100.363327026367	-18.8440971374512	4.21460247039795	0.0152288740500808	0.0100340843200684	0.0136055024340749	0.0116574559360743
879	97.7659301757813	-17.8700752258301	3.88992786407471	0.00678734155371785	-0.00295288790948689	0.0106834331527352	0.00938473641872406
880	100.363327026367	-18.8440971374512	4.08473253250122	0.01100810803473	0.000618529506027699	0.00873538758605719	0.0175015944987535
881	99.0646286010742	-18.5194225311279	4.27953720092773	-0.0221086721867323	-0.00619963090866804	0.000618529506027699	0.0116574559360743
882	97.7659301757813	-18.1947479248047	3.82499313354492	0.00873538758605719	-0.00197886489331722	-0.00879702530801296	0.00548864435404539
883	97.1165771484375	-17.5454006195068	3.63018846511841	-0.00132951640989631	-0.00165419070981443	0.00354059832170606	0.00483929552137852
884	94.5191879272461	-17.2207260131836	3.76005816459656	0.0103587592020631	-0.00912170019000769	-0.00879702530801296	-0.00230353930965066
885	96.4672317504883	-17.5454006195068	4.14966726303101	-0.0169138833880424	-0.0227580219507217	-0.00912170019000769	-3.08191010844894e-05
886	99.0646286010742	-18.5194225311279	4.08473253250122	0.0162028968334198	-0.017887907102704	-0.0133424662053585	-0.00165419070981443
887	99.7139739990234	-19.1687717437744	4.21460247039795	-0.00392691092565656	-0.0221086721867323	-0.0152905117720366	-0.00457625929266214
888	97.7659301757813	-17.5454006195068	4.4094066619873	0.00256657530553639	-0.0230826959013939	-0.0198359526693821	-0.00132951640989631
889	97.7659301757813	-19.4934463500977	3.95486283302307	-0.00717365415766835	-0.0302255302667618	-0.0337969474494457	-0.0136671401560307
890	99.7139739990234	-18.8440971374512	4.21460247039795	-0.0026282137259841	-0.00912170019000769	-0.0350956469774246	-0.0185372550040483
891	99.0646286010742	-19.4934463500977	4.34447193145752	0.00483929552137852	-0.00327756232582033	-0.0308748781681061	-0.0133424662053585
892	95.1685333251953	-18.8440971374512	4.4094066619873	0.00321592413820326	0.0158782228827477	-0.0201606266200542	-0.00425158534198999
893	98.4152755737305	-18.1947479248047	4.27953720092773	-0.00944637414067984	0.0200989879667759	-0.00879702530801296	0.00386527273803949
894	100.363327026367	-18.1947479248047	4.08473253250122	0.00386527273803949	0.0207483377307653	-0.0169138833880424	0.00938473641872406
895	99.7139739990234	-19.1687717437744	4.47434186935425	0.01100810803473	0.0188002903014421	-0.0159398596733809	-0.00295288790948689
896	99.0646286010742	-19.8181209564209	4.27953720092773	-0.00165419070981443	0.0155535480007529	-0.00879702530801296	0.00386527273803949
897	99.0646286010742	-20.4674682617188	4.34447193145752	-0.00522560812532902	-0.00425158534198999	0.00808603875339031	0.00548864435404539
898	97.1165771484375	-18.1947479248047	4.14966726303101	0.00289124972186983	0.00776136433705688	0.0113327819854021	0.0100340843200684
899	95.8178863525391	-19.4934463500977	4.66914653778076	0.0126314787194133	0.00418994715437293	0.00938473641872406	0.01847561635077
900	98.4152755737305	-19.4934463500977	4.4094066619873	0.00516396993771195	0.00743668992072344	0.00970941036939621	0.0123068047687411
901	99.0646286010742	-18.1947479248047	3.95486283302307	0.00321592413820326	0.00451462110504508	0.00776136433705688	0.00289124972186983
902	99.0646286010742	-18.5194225311279	3.69512343406677	0.00743668992072344	0.00256657530553639	-0.00360223650932312	0.00581331877037883
903	97.7659301757813	-18.1947479248047	3.95486283302307	0.00516396993771195	0.00776136433705688	0.00483929552137852	-0.00100484199356288
904	99.7139739990234	-19.8181209564209	4.08473253250122	0.00483929552137852	0.00646266713738441	0.00126787810586393	-0.000355493422830477
905	99.0646286010742	-20.4674682617188	4.53927659988403	0.000293855206109583	0.01847561635077	0.0022419011220336	-3.08191010844894e-05
906	97.1165771484375	-18.8440971374512	4.27953720092773	0.00451462110504508	0.0188002903014421	0.00191722682211548	-0.00847235135734081
907	95.1685333251953	-18.8440971374512	4.08473253250122	-0.0136671401560307	0.0165275707840919	-0.0139918150380254	-0.00782300252467394
908	98.4152755737305	-19.8181209564209	4.08473253250122	-0.00425158534198999	0.00970941036939621	-0.00749832857400179	-0.00879702530801296
909	97.7659301757813	-17.8700752258301	3.88992786407471	-0.00684897974133492	0.00354059832170606	-0.0195112787187099	-0.0240567177534103
910	97.1165771484375	-19.4934463500977	4.01979780197144	-0.00197886489331722	0.013930176384747	-0.00652430532500148	-0.017887907102704
911	99.0646286010742	-20.1427936553955	4.53927659988403	-0.0185372550040483	0.0106834331527352	-0.00749832857400179	-0.0143164889886975
912	99.7139739990234	-21.1168174743652	4.47434186935425	-0.00100484199356288	0.00191722682211548	-0.00782300252467394	-0.00749832857400179
913	99.0646286010742	-20.4674682617188	4.4094066619873	-0.00132951640989631	0.00191722682211548	0.00256657530553639	-0.00132951640989631
914	97.7659301757813	-19.8181209564209	4.01979780197144	-0.00457625929266214	0.00321592413820326	0.00354059832170606	0.00743668992072344
915	94.5191879272461	-19.1687717437744	4.08473253250122	-0.0243813935667276	0.00289124972186983	-0.00100484199356288	-0.00132951640989631
916	99.0646286010742	-20.1427936553955	3.82499313354492	0.00873538758605719	0.00581331877037883	0.00289124972186983	-0.00197886489331722
917	97.7659301757813	-19.4934463500977	4.27953720092773	-0.0175632312893867	0.00678734155371785	0.0152288740500808	-0.000355493422830477
918	99.0646286010742	-19.1687717437744	4.27953720092773	0.00516396993771195	0.00191722682211548	0.0194496400654316	0.0152288740500808
919	99.7139739990234	-20.1427936553955	4.34447193145752	0.0123068047687411	0.00808603875339031	0.0210730116814375	0.0226963832974434
920	98.4152755737305	-20.792142868042	4.01979780197144	0.0149041991680861	-0.00165419070981443	0.013930176384747	-0.00814767740666866
921	97.7659301757813	-19.8181209564209	4.08473253250122	0.00126787810586393	0.00776136433705688	0.00483929552137852	0.0262678004801273
922	96.4672317504883	-18.5194225311279	4.01979780197144	0.00418994715437293	-0.0100957229733467	0.00841071270406246	0.000293855206109583
923	95.1685333251953	-19.1687717437744	4.14966726303101	-0.000355493422830477	-0.00847235135734081	0.000943203864153475	0.00418994715437293
924	99.0646286010742	-20.1427936553955	4.60421133041382	-0.00327756232582033	-0.00814767740666866	-0.00684897974133492	-0.00392691092565656
925	98.4152755737305	-20.1427936553955	4.21460247039795	-3.08191010844894e-05	0.00548864435404539	-0.0117190945893526	-0.00782300252467394
926	95.8178863525391	-19.1687717437744	3.95486283302307	0.00483929552137852	0.00159255252219737	-0.0182125810533762	-0.00230353930965066
927	98.4152755737305	-20.1427936553955	3.95486283302307	0.00711201597005129	-0.0110697457566857	-0.0123684434220195	-0.00684897974133492
928	99.0646286010742	-21.1168174743652	4.34447193145752	-0.00652430532500148	-0.023407369852066	-0.00847235135734081	-0.0149658378213644
929	95.8178863525391	-19.1687717437744	4.21460247039795	-0.0130177913233638	-0.0120437685400248	-0.0165892094373703	-0.0156151866540313
930	95.8178863525391	-19.4934463500977	4.53927659988403	-0.00619963090866804	-0.00522560812532902	-0.0217839982360601	-0.0133424662053585
931	96.4672317504883	-20.4674682617188	4.4094066619873	0.00256657530553639	-0.000355493422830477	-0.0104203969240189	-0.00879702530801296
932	98.4152755737305	-20.1427936553955	4.21460247039795	-0.0182125810533762	0.00256657530553639	-0.0123684434220195	-0.00392691092565656
933	99.7139739990234	-20.1427936553955	3.69512343406677	0.00548864435404539	0.00516396993771195	-0.0107450718060136	0.00451462110504508
934	98.4152755737305	-19.8181209564209	4.01979780197144	0.0155535480007529	0.00970941036939621	-0.00619963090866804	0.00516396993771195
935	96.4672317504883	-21.1168174743652	4.47434186935425	-0.00587495695799589	0.0155535480007529	-0.00912170019000769	0.00354059832170606
936	97.1165771484375	-20.1427936553955	4.34447193145752	-0.0117190945893526	0.00873538758605719	-0.000355493422830477	0.00418994715437293
937	97.7659301757813	-19.8181209564209	4.47434186935425	0.00873538758605719	0.00321592413820326	-0.00555028254166245	0.00516396993771195
938	95.1685333251953	-19.8181209564209	3.95486283302307	-0.000355493422830477	0.0123068047687411	0.00321592413820326	0.0158782228827477
939	97.7659301757813	-20.1427936553955	4.4094066619873	0.00938473641872406	0.0168522447347641	0.00126787810586393	0.020423661917448
940	98.4152755737305	-20.1427936553955	3.76005816459656	0.0136055024340749	0.0132808275520802	-0.00814767740666866	0.0178262684494257
941	97.7659301757813	-19.4934463500977	3.82499313354492	0.00906006153672934	0.00743668992072344	0.00418994715437293	0.00613799272105098
942	98.4152755737305	-19.1687717437744	4.34447193145752	0.00191722682211548	-0.00425158534198999	0.00386527273803949	0.000293855206109583
943	97.7659301757813	-20.792142868042	4.27953720092773	0.0022419011220336	-0.0156151866540313	0.0188002903014421	-0.000355493422830477
944	99.7139739990234	-20.792142868042	4.21460247039795	0.0142548503354192	-0.00522560812532902	0.00938473641872406	0.00354059832170606
945	97.7659301757813	-19.4934463500977	4.21460247039795	-3.08191010844894e-05	-0.00327756232582033	-0.000355493422830477	-0.0026282137259841
946	93.8698348999023	-18.5194225311279	4.21460247039795	-0.00684897974133492	-0.000355493422830477	0.000943203864153475	-0.00165419070981443
947	99.7139739990234	-19.1687717437744	4.14966726303101	0.0171769186854362	0.000618529506027699	-0.00522560812532902	-0.000680167751852423
948	99.0646286010742	-19.4934463500977	4.27953720092773	-0.000355493422830477	-0.0152905117720366	-0.0117190945893526	-0.0165892094373703
949	95.8178863525391	-19.1687717437744	4.34447193145752	-0.00360223650932312	-0.0217839982360601	-0.0113944197073579	-0.00749832857400179
950	98.4152755737305	-20.1427936553955	4.14966726303101	-0.00522560812532902	-0.0227580219507217	-0.0253554154187441	-0.00555028254166245
951	99.7139739990234	-21.1168174743652	4.08473253250122	0.00159255252219737	-0.0334722734987736	-0.0230826959013939	-0.0136671401560307
952	98.4152755737305	-20.4674682617188	4.21460247039795	0.0175015944987535	-0.0256800893694162	-0.0149658378213644	-0.00619963090866804
953	99.0646286010742	-19.4934463500977	4.21460247039795	-0.00847235135734081	-0.0250307414680719	-0.00847235135734081	0.00483929552137852
954	96.4672317504883	-19.4934463500977	4.4094066619873	-0.00295288790948689	-0.0100957229733467	-0.00522560812532902	0.00289124972186983
955	98.4152755737305	-19.8181209564209	4.60421133041382	-0.00100484199356288	-0.0159398596733809	-0.0149658378213644	0.00354059832170606
956	96.4672317504883	-18.5194225311279	3.82499313354492	-0.00555028254166245	0.00451462110504508	-0.00977104809135199	-0.00587495695799589
957	98.4152755737305	-19.4934463500977	4.08473253250122	-0.0159398596733809	-0.00522560812532902	-0.00360223650932312	0.00613799272105098
958	99.7139739990234	-19.1687717437744	4.14966726303101	0.0217223595827818	0.00483929552137852	0.0123068047687411	0.0197743140161037
959	99.0646286010742	-20.1427936553955	4.21460247039795	0.0126314787194133	0.00516396993771195	0.0136055024340749	0.0152288740500808
960	99.7139739990234	-19.1687717437744	4.21460247039795	-0.00392691092565656	0.0175015944987535	0.0116574559360743	0.0175015944987535
961	99.0646286010742	-18.8440971374512	4.08473253250122	-0.00749832857400179	0.029189869761467	0.0132808275520802	0.00159255252219737
962	95.8178863525391	-17.8700752258301	3.82499313354492	-0.00717365415766835	0.0165275707840919	0.0210730116814375	-0.00652430532500148
963	99.0646286010742	-18.8440971374512	3.95486283302307	-0.00132951640989631	0.0200989879667759	0.0100340843200684	0.00386527273803949
964	100.363327026367	-19.8181209564209	4.01979780197144	-0.0143164889886975	0.01847561635077	0.013930176384747	-0.0026282137259841
965	98.4152755737305	-18.5194225311279	4.4094066619873	0.0145795252174139	0.0197743140161037	0.00581331877037883	-0.00944637414067984
966	96.4672317504883	-18.5194225311279	4.27953720092773	-0.00587495695799589	0.0175015944987535	0.0136055024340749	-0.00197886489331722
967	100.363327026367	-19.4934463500977	4.4094066619873	-0.00360223650932312	0.011982130818069	0.0022419011220336	-0.00295288790948689
968	98.4152755737305	-19.1687717437744	4.27953720092773	-3.08191010844894e-05	0.013930176384747	-0.0113944197073579	-0.00749832857400179
969	94.5191879272461	-18.1947479248047	4.08473253250122	-0.0100957229733467	0.00646266713738441	-0.0130177913233638	-0.0133424662053585
970	97.7659301757813	-19.4934463500977	3.95486283302307	0.00289124972186983	-0.00360223650932312	-0.0169138833880424	-0.0100957229733467
971	99.0646286010742	-19.4934463500977	4.27953720092773	-0.0100957229733467	-0.00847235135734081	-0.0211346503347158	-0.00879702530801296
972	99.7139739990234	-18.5194225311279	3.95486283302307	0.00938473641872406	-0.00522560812532902	-0.0182125810533762	-0.00392691092565656
973	97.7659301757813	-17.8700752258301	4.21460247039795	0.00711201597005129	-0.00977104809135199	-0.00912170019000769	0.00321592413820326
974	98.4152755737305	-20.1427936553955	4.27953720092773	0.013930176384747	-0.00912170019000769	-0.00132951640989631	0.00808603875339031
975	99.7139739990234	-20.1427936553955	4.14966726303101	-0.00912170019000769	-0.00425158534198999	-0.00814767740666866	0.00256657530553639
976	97.7659301757813	-17.8700752258301	3.88992786407471	0.000293855206109583	-0.00782300252467394	0.000618529506027699	0.00418994715437293
977	95.8178863525391	-18.1947479248047	4.14966726303101	-0.00749832857400179	-0.00879702530801296	0.00256657530553639	0.00451462110504508
978	97.7659301757813	-18.1947479248047	4.21460247039795	0.00548864435404539	-0.0107450718060136	0.00776136433705688	0.00581331877037883
979	99.7139739990234	-18.8440971374512	4.34447193145752	0.00581331877037883	-0.0185372550040483	0.00938473641872406	0.0175015944987535
980	99.0646286010742	-19.1687717437744	3.88992786407471	0.00841071270406246	-0.0224333461374044	-0.00749832857400179	0.00873538758605719
981	98.4152755737305	-18.1947479248047	3.69512343406677	0.00256657530553639	-0.0217839982360601	0.00126787810586393	0.00191722682211548
982	97.1165771484375	-19.1687717437744	3.69512343406677	0.00841071270406246	-0.0376930385828018	0.00516396993771195	0.00581331877037883
983	97.7659301757813	-18.1947479248047	3.76005816459656	0.000618529506027699	-0.0347709693014622	-0.00132951640989631	-0.000355493422830477
984	99.0646286010742	-18.1947479248047	4.34447193145752	-0.00522560812532902	-0.0367190167307854	0.00613799272105098	-0.00684897974133492
985	96.4672317504883	-18.5194225311279	4.14966726303101	-0.0120437685400248	-0.0182125810533762	-3.08191010844894e-05	-0.00879702530801296
986	98.4152755737305	-17.5454006195068	3.88992786407471	-0.00295288790948689	-0.00879702530801296	-0.0026282137259841	-0.00944637414067984
987	99.0646286010742	-18.1947479248047	3.76005816459656	0.00191722682211548	0.0022419011220336	0.00126787810586393	-0.0120437685400248
988	99.7139739990234	-19.1687717437744	4.14966726303101	0.0126314787194133	0.00970941036939621	0.00256657530553639	-0.0104203969240189
989	98.4152755737305	-18.5194225311279	3.95486283302307	-0.0133424662053585	0.00613799272105098	0.00841071270406246	-0.0188619289547205
990	100.363327026367	-20.1427936553955	4.4094066619873	-0.00197886489331722	0.00386527273803949	0.0022419011220336	-0.0250307414680719
991	98.4152755737305	-18.1947479248047	4.4094066619873	-0.0100957229733467	0.00873538758605719	-0.00749832857400179	-0.0113944197073579
992	95.8178863525391	-18.1947479248047	4.21460247039795	-0.00392691092565656	0.00906006153672934	-0.0104203969240189	-0.00522560812532902
993	96.4672317504883	-17.8700752258301	3.76005816459656	-0.0172385573387146	0.0162028968334198	-0.00230353930965066	0.00548864435404539
994	97.7659301757813	-18.1947479248047	3.76005816459656	-0.00587495695799589	0.0308132413774729	0.0022419011220336	0.000293855206109583
995	98.4152755737305	-18.1947479248047	3.69512343406677	0.00159255252219737	0.0282158460468054	0.000293855206109583	0.00873538758605719
996	100.363327026367	-18.8440971374512	4.34447193145752	0.0155535480007529	0.0197743140161037	0.00646266713738441	-0.00684897974133492
997	99.7139739990234	-19.8181209564209	4.53927659988403	0.00678734155371785	0.0123068047687411	0.00321592413820326	0.00906006153672934
998	97.7659301757813	-19.4934463500977	4.47434186935425	0.0171769186854362	0.013930176384747	0.0155535480007529	0.00776136433705688
999	97.7659301757813	-18.1947479248047	4.08473253250122	0.0162028968334198	0.0220470335334539	0.0191249661147594	0.0136055024340749
1000	97.1165771484375	-18.8440971374512	4.21460247039795	-0.00100484199356288	0.0194496400654316	0.00581331877037883	0.0239950809627771
1001	98.4152755737305	-19.1687717437744	4.21460247039795	0.000618529506027699	0.00613799272105098	0.00191722682211548	0.0171769186854362
1002	100.363327026367	-19.4934463500977	4.27953720092773	0.00418994715437293	-0.00132951640989631	0.00483929552137852	0.00289124972186983
1003	100.363327026367	-19.4934463500977	3.88992786407471	-0.00425158534198999	-0.0253554154187441	-0.00717365415766835	0.00581331877037883
1004	96.4672317504883	-18.1947479248047	4.4094066619873	-0.00230353930965066	-0.0169138833880424	-0.00847235135734081	-0.00230353930965066
1005	99.0646286010742	-20.4674682617188	4.21460247039795	0.00808603875339031	-0.0211346503347158	-0.00814767740666866	-0.00490093370899558
1006	101.012672424316	-20.792142868042	4.21460247039795	-0.000355493422830477	0.00451462110504508	-0.00717365415766835	-0.00684897974133492
1007	97.7659301757813	-18.1947479248047	4.14966726303101	-0.00392691092565656	-0.00425158534198999	-0.00717365415766835	-0.00587495695799589
1008	95.8178863525391	-18.5194225311279	4.14966726303101	-0.0123684434220195	-0.00912170019000769	0.000293855206109583	-0.00132951640989631
1009	99.7139739990234	-20.1427936553955	4.47434186935425	-0.00782300252467394	-0.00165419070981443	-0.00100484199356288	-0.0110697457566857
1010	99.7139739990234	-19.4934463500977	4.08473253250122	0.00646266713738441	0.011982130818069	-0.00684897974133492	-0.0201606266200542
1011	98.4152755737305	-18.8440971374512	3.69512343406677	-0.00197886489331722	0.0181509424000978	-0.0198359526693821	-0.0120437685400248
1012	98.4152755737305	-19.4934463500977	3.95486283302307	-0.0152905117720366	0.0152288740500808	-0.00814767740666866	-0.00490093370899558
1013	98.4152755737305	-19.8181209564209	4.08473253250122	-0.00100484199356288	0.0194496400654316	-0.00684897974133492	0.00386527273803949
1014	98.4152755737305	-19.1687717437744	4.14966726303101	0.0149041991680861	0.0334106348454952	-0.00197886489331722	0.00354059832170606
1015	97.1165771484375	-19.1687717437744	4.14966726303101	-0.00360223650932312	0.029189869761467	-0.0120437685400248	-0.00490093370899558
1016	97.1165771484375	-20.1427936553955	4.53927659988403	-0.0182125810533762	0.0275664981454611	-0.00814767740666866	0.00451462110504508
1017	98.4152755737305	-19.4934463500977	3.95486283302307	0.00873538758605719	0.0158782228827477	0.00386527273803949	-0.00132951640989631
1018	98.4152755737305	-19.1687717437744	3.82499313354492	0.0123068047687411	0.0168522447347641	0.0113327819854021	0.0175015944987535
1019	99.7139739990234	-20.4674682617188	4.01979780197144	0.013930176384747	0.0132808275520802	0.00776136433705688	0.0155535480007529
1020	98.4152755737305	-19.8181209564209	4.01979780197144	0.011982130818069	0.0149041991680861	-3.08191010844894e-05	0.00776136433705688
1021	98.4152755737305	-20.4674682617188	3.82499313354492	0.011982130818069	0.00516396993771195	-0.0113944197073579	0.01100810803473
1022	97.1165771484375	-19.4934463500977	4.47434186935425	0.00289124972186983	0.00126787810586393	0.00159255252219737	0.00418994715437293
1023	97.1165771484375	-19.4934463500977	3.88992786407471	-3.08191010844894e-05	-0.000355493422830477	-3.08191010844894e-05	0.0116574559360743
1024	96.4672317504883	-19.1687717437744	3.88992786407471	-0.0113944197073579	-0.00912170019000769	0.00354059832170606	0.00386527273803949
1025	99.0646286010742	-20.4674682617188	4.27953720092773	-0.0159398596733809	-0.00879702530801296	-0.00230353930965066	-0.000680167751852423
1026	98.4152755737305	-20.1427936553955	3.95486283302307	0.00548864435404539	-0.00912170019000769	0.000293855206109583	-0.00782300252467394
1027	97.7659301757813	-20.1427936553955	4.27953720092773	-0.00457625929266214	-0.00652430532500148	-0.00425158534198999	-0.00522560812532902
1028	97.7659301757813	-20.792142868042	4.47434186935425	0.000293855206109583	-0.0260047651827335	-0.0195112787187099	-0.00457625929266214
1029	99.0646286010742	-22.090841293335	4.01979780197144	-0.00425158534198999	-0.0260047651827335	-0.00392691092565656	-0.0217839982360601
1030	97.1165771484375	-20.1427936553955	3.95486283302307	0.00743668992072344	-0.0120437685400248	-0.0123684434220195	-0.0104203969240189
1031	95.8178863525391	-20.4674682617188	3.95486283302307	-0.0130177913233638	-0.0143164889886975	-0.0100957229733467	-0.0113944197073579
1032	98.4152755737305	-20.4674682617188	4.34447193145752	-0.00814767740666866	-0.00490093370899558	-0.00490093370899558	-0.00555028254166245
1033	99.0646286010742	-21.1168174743652	4.47434186935425	0.0200989879667759	-0.00522560812532902	0.00841071270406246	0.00841071270406246
1034	98.4152755737305	-21.4414920806885	4.21460247039795	-0.00490093370899558	-0.0152905117720366	0.0022419011220336	0.00191722682211548
1035	97.1165771484375	-19.8181209564209	3.82499313354492	-0.00619963090866804	-0.00230353930965066	-0.00522560812532902	-0.00619963090866804
1036	97.1165771484375	-21.4414920806885	3.76005816459656	0.000293855206109583	-0.00879702530801296	0.000618529506027699	-0.00165419070981443
1037	99.7139739990234	-21.7661666870117	4.08473253250122	0.0103587592020631	0.00191722682211548	0.011982130818069	0.0106834331527352
1038	98.4152755737305	-20.4674682617188	4.4094066619873	0.00776136433705688	0.0149041991680861	0.0252937767654657	0.0194496400654316
1039	97.1165771484375	-20.4674682617188	4.21460247039795	0.0116574559360743	0.0113327819854021	0.0126314787194133	0.0220470335334539
1040	98.4152755737305	-20.4674682617188	4.4094066619873	0.00483929552137852	-0.000680167751852423	-0.000355493422830477	0.0106834331527352
1041	98.4152755737305	-20.1427936553955	3.76005816459656	0.00678734155371785	0.00906006153672934	0.000293855206109583	0.00841071270406246
1042	97.7659301757813	-20.4674682617188	3.88992786407471	-0.000680167751852423	0.0022419011220336	0.00289124972186983	-0.00132951640989631
1043	97.7659301757813	-21.1168174743652	4.08473253250122	0.0142548503354192	-0.0100957229733467	-0.00295288790948689	-0.00132951640989631
1044	97.1165771484375	-21.4414920806885	4.14966726303101	0.00906006153672934	-0.0113944197073579	-0.00165419070981443	-0.00425158534198999
1045	100.363327026367	-21.7661666870117	4.34447193145752	-0.00295288790948689	-0.00360223650932312	-0.00619963090866804	0.00711201597005129
1046	95.8178863525391	-20.4674682617188	4.01979780197144	0.00483929552137852	-0.0198359526693821	-0.0139918150380254	-0.00912170019000769
1047	99.0646286010742	-21.4414920806885	4.27953720092773	-0.0117190945893526	-0.0100957229733467	-0.0152905117720366	-0.00132951640989631
1048	98.4152755737305	-21.4414920806885	3.69512343406677	0.00289124972186983	-0.0117190945893526	-0.0198359526693821	-0.00814767740666866
1049	98.4152755737305	-21.4414920806885	3.76005816459656	-0.00360223650932312	-0.0237320438027382	-0.0204853005707264	-0.0159398596733809
1050	97.7659301757813	-21.1168174743652	4.21460247039795	-3.08191010844894e-05	-0.0195112787187099	-0.0185372550040483	-0.0195112787187099
1051	100.363327026367	-22.7401885986328	4.47434186935425	-0.00392691092565656	-0.0156151866540313	-0.0217839982360601	-0.017887907102704
1052	99.7139739990234	-21.7661666870117	4.53927659988403	-0.00814767740666866	0.00581331877037883	-0.0113944197073579	-0.0026282137259841
1053	99.7139739990234	-21.7661666870117	4.4094066619873	0.00581331877037883	0.00516396993771195	-0.0143164889886975	0.00516396993771195
1054	98.4152755737305	-21.1168174743652	4.14966726303101	-0.00684897974133492	0.00678734155371785	0.00581331877037883	0.00354059832170606
1055	99.7139739990234	-21.1168174743652	3.95486283302307	-0.000680167751852423	0.013930176384747	-0.00522560812532902	0.00808603875339031
1056	99.0646286010742	-20.4674682617188	3.56525373458862	0.00743668992072344	0.0158782228827477	-0.0117190945893526	0.00938473641872406
1057	100.363327026367	-20.792142868042	4.21460247039795	-0.0117190945893526	0.00938473641872406	0.00613799272105098	-0.00165419070981443
1058	100.363327026367	-21.4414920806885	4.73408126831055	0.00970941036939621	0.0126314787194133	0.01847561635077	0.0259431265294552
1059	99.7139739990234	-22.090841293335	4.08473253250122	0.0132808275520802	0.0116574559360743	0.0100340843200684	0.0171769186854362
1060	99.0646286010742	-19.8181209564209	4.73408126831055	0.00516396993771195	0.0191249661147594	0.00483929552137852	0.0142548503354192
1061	98.4152755737305	-21.7661666870117	4.4094066619873	0.000618529506027699	0.0162028968334198	-0.000355493422830477	0.00743668992072344
1062	99.0646286010742	-20.792142868042	3.95486283302307	0.00776136433705688	0.012956153601408	0.00289124972186983	0.00678734155371785
1063	99.0646286010742	-19.8181209564209	4.08473253250122	-0.0117190945893526	0.0162028968334198	0.0191249661147594	0.00126787810586393
1064	97.7659301757813	-19.8181209564209	3.95486283302307	0.0100340843200684	0.0158782228827477	0.00354059832170606	0.000618529506027699
1065	100.363327026367	-21.4414920806885	4.14966726303101	0.00906006153672934	0.0126314787194133	0.00354059832170606	-0.00295288790948689
1066	98.4152755737305	-21.4414920806885	3.88992786407471	0.0022419011220336	-0.00132951640989631	-0.00197886489331722	-0.00749832857400179
1067	100.363327026367	-22.090841293335	4.21460247039795	-0.00555028254166245	-0.00684897974133492	-0.00782300252467394	-0.00425158534198999
1068	99.0646286010742	-20.792142868042	4.27953720092773	-0.00652430532500148	-0.0104203969240189	-0.0169138833880424	-0.00977104809135199
1069	95.8178863525391	-20.1427936553955	4.01979780197144	-0.00522560812532902	-0.028926832601428	-0.021459324285388	-0.0139918150380254
1070	99.0646286010742	-21.1168174743652	4.4094066619873	-0.00749832857400179	-0.00684897974133492	-0.0204853005707264	-0.0201606266200542
1071	100.363327026367	-20.792142868042	4.4094066619873	-0.00587495695799589	-0.00327756232582033	-0.0152905117720366	-0.0208099745213985
1072	99.7139739990234	-20.792142868042	3.82499313354492	-0.0026282137259841	0.0149041991680861	-0.00652430532500148	0.00159255252219737
1073	100.363327026367	-20.4674682617188	3.95486283302307	-0.00684897974133492	0.0142548503354192	-0.00425158534198999	0.00938473641872406
1074	101.012672424316	-22.090841293335	3.69512343406677	0.0145795252174139	0.00906006153672934	-0.00425158534198999	-0.00165419070981443
1075	100.363327026367	-22.090841293335	4.47434186935425	0.0165275707840919	0.0188002903014421	-0.00652430532500148	0.000943203864153475
1076	99.0646286010742	-20.792142868042	4.47434186935425	0.0165275707840919	0.0230210572481155	0.00906006153672934	-0.000680167751852423
1077	95.1685333251953	-19.4934463500977	4.34447193145752	-0.00684897974133492	0.0132808275520802	0.012956153601408	0.00321592413820326
1078	100.363327026367	-20.792142868042	4.01979780197144	0.0155535480007529	0.00451462110504508	0.0200989879667759	0.0168522447347641
1079	99.0646286010742	-20.4674682617188	3.69512343406677	0.00516396993771195	0.0171769186854362	0.011982130818069	0.0152288740500808
1080	99.7139739990234	-21.1168174743652	3.82499313354492	0.00386527273803949	0.0226963832974434	0.013930176384747	0.0165275707840919
1081	100.363327026367	-21.1168174743652	4.47434186935425	-0.0107450718060136	0.0246444288641214	0.011982130818069	0.00678734155371785
1082	101.012672424316	-22.4155139923096	4.47434186935425	0.013930176384747	0.013930176384747	0.0181509424000978	0.00289124972186983
1083	100.363327026367	-21.4414920806885	4.34447193145752	0.00906006153672934	0.00873538758605719	0.0278911720961332	0.0106834331527352
1084	99.0646286010742	-20.792142868042	4.34447193145752	0.00711201597005129	-0.00360223650932312	0.00548864435404539	0.00159255252219737
1085	95.8178863525391	-19.8181209564209	3.88992786407471	-0.00522560812532902	-0.00132951640989631	0.0168522447347641	-0.0104203969240189
1086	100.363327026367	-21.1168174743652	4.27953720092773	0.00289124972186983	-0.0123684434220195	-0.0136671401560307	-0.00749832857400179
1087	101.662017822266	-20.792142868042	4.14966726303101	0.00808603875339031	-0.0217839982360601	-0.0165892094373703	0.000943203864153475
1088	100.363327026367	-20.1427936553955	4.27953720092773	0.00808603875339031	-0.0273034609854221	-0.0191866029053926	0.000618529506027699
1089	98.4152755737305	-20.4674682617188	4.21460247039795	-0.00912170019000769	-0.0419138073921204	-0.0250307414680719	-0.017887907102704
1090	100.363327026367	-22.7401885986328	4.14966726303101	-0.00749832857400179	-0.0363943427801132	-0.0243813935667276	-0.0117190945893526
1091	98.4152755737305	-19.8181209564209	3.69512343406677	-0.00327756232582033	-0.0311995539814234	-0.0299008563160896	-0.0110697457566857
1092	97.7659301757813	-19.8181209564209	3.88992786407471	-0.0136671401560307	-0.0263294391334057	-0.0279528107494116	-0.000355493422830477
1093	96.4672317504883	-21.1168174743652	4.08473253250122	-0.00327756232582033	-0.0227580219507217	-0.0188619289547205	0.00646266713738441
1094	99.0646286010742	-20.792142868042	4.08473253250122	-0.00392691092565656	-0.0139918150380254	-0.0188619289547205	0.012956153601408
1095	99.7139739990234	-19.8181209564209	4.14966726303101	0.0288651939481497	-0.00847235135734081	-0.0227580219507217	0.00126787810586393
1096	97.7659301757813	-19.8181209564209	4.08473253250122	-0.000355493422830477	-0.0230826959013939	-0.0227580219507217	-0.00490093370899558
1097	99.7139739990234	-21.7661666870117	4.08473253250122	0.00516396993771195	-0.0100957229733467	-0.0172385573387146	0.00386527273803949
1098	99.0646286010742	-22.4155139923096	4.14966726303101	0.00776136433705688	0.00256657530553639	0.0100340843200684	0.0113327819854021
1099	98.4152755737305	-20.4674682617188	4.27953720092773	0.00776136433705688	0.0113327819854021	0.00808603875339031	0.0226963832974434
1100	97.7659301757813	-20.792142868042	4.14966726303101	0.00808603875339031	0.029189869761467	0.0149041991680861	0.012956153601408
1101	100.363327026367	-21.1168174743652	4.34447193145752	0.00354059832170606	0.020423661917448	0.00483929552137852	-0.00132951640989631
1102	100.363327026367	-20.792142868042	4.60421133041382	0.00321592413820326	0.0149041991680861	0.00808603875339031	0.0022419011220336
1103	98.4152755737305	-20.1427936553955	4.01979780197144	0.01100810803473	0.0155535480007529	0.0145795252174139	0.00418994715437293
1104	99.0646286010742	-19.4934463500977	3.69512343406677	-0.00132951640989631	0.013930176384747	0.0113327819854021	-0.00327756232582033
1105	101.012672424316	-21.7661666870117	4.01979780197144	-0.00782300252467394	0.00938473641872406	0.00906006153672934	-0.0107450718060136
1106	99.7139739990234	-21.7661666870117	4.47434186935425	0.00483929552137852	0.012956153601408	0.00289124972186983	-0.00782300252467394
1107	101.012672424316	-20.792142868042	4.53927659988403	0.000293855206109583	0.00516396993771195	0.00808603875339031	-0.00684897974133492
1108	95.8178863525391	-19.8181209564209	4.34447193145752	-0.0100957229733467	-0.0026282137259841	0.012956153601408	-0.00392691092565656
1109	100.363327026367	-21.4414920806885	4.4094066619873	-0.0130177913233638	-0.00457625929266214	0.00386527273803949	-0.0208099745213985
1110	100.363327026367	-21.4414920806885	3.88992786407471	-0.000680167751852423	-0.00360223650932312	0.00841071270406246	-0.021459324285388
1111	98.4152755737305	-20.1427936553955	3.82499313354492	-0.00165419070981443	-0.0224333461374044	0.00126787810586393	-0.0146411629393697
1112	99.7139739990234	-20.4674682617188	4.14966726303101	-0.00197886489331722	-0.00327756232582033	0.0103587592020631	-0.00912170019000769
1113	97.7659301757813	-21.1168174743652	4.21460247039795	0.00354059832170606	-0.0126931173726916	0.0126314787194133	0.00126787810586393
1114	99.0646286010742	-20.1427936553955	4.4094066619873	-0.00522560812532902	-0.00717365415766835	0.00841071270406246	-0.000680167751852423
1115	99.7139739990234	-21.7661666870117	4.21460247039795	-0.0133424662053585	0.0022419011220336	0.00548864435404539	0.00483929552137852
1116	97.1165771484375	-20.1427936553955	4.14966726303101	0.00776136433705688	0.00256657530553639	0.000293855206109583	-3.08191010844894e-05
1117	99.7139739990234	-20.1427936553955	3.76005816459656	0.0100340843200684	-3.08191010844894e-05	0.00711201597005129	-0.00587495695799589
1118	101.012672424316	-21.4414920806885	3.76005816459656	0.0123068047687411	0.00873538758605719	0.00776136433705688	0.0194496400654316
1119	98.4152755737305	-19.8181209564209	4.08473253250122	0.011982130818069	0.01847561635077	0.00581331877037883	0.00159255252219737
1120	100.363327026367	-21.7661666870117	4.66914653778076	0.0103587592020631	0.00873538758605719	0.00970941036939621	0.029189869761467
1121	100.363327026367	-22.4155139923096	4.21460247039795	0.000943203864153475	0.0197743140161037	-0.00522560812532902	0.00354059832170606
1122	101.012672424316	-20.1427936553955	3.95486283302307	-0.0130177913233638	0.0230210572481155	-0.00879702530801296	-0.00425158534198999
1123	97.7659301757813	-20.4674682617188	4.01979780197144	0.0207483377307653	0.00776136433705688	-0.0120437685400248	0.0100340843200684
1124	99.7139739990234	-21.1168174743652	4.34447193145752	0.00970941036939621	-0.00490093370899558	-0.0113944197073579	-0.00327756232582033
1125	99.7139739990234	-21.1168174743652	4.34447193145752	-0.0149658378213644	-0.00425158534198999	-0.0169138833880424	-0.00847235135734081
1126	99.7139739990234	-20.792142868042	4.08473253250122	-0.00457625929266214	-0.00522560812532902	-0.0217839982360601	-0.00587495695799589
1127	99.0646286010742	-20.792142868042	4.08473253250122	0.00516396993771195	-0.0130177913233638	-0.0133424662053585	-0.0113944197073579
1128	98.4152755737305	-21.4414920806885	3.76005816459656	0.00126787810586393	-0.00749832857400179	-0.0149658378213644	-0.0133424662053585
1129	100.363327026367	-22.7401885986328	4.01979780197144	-0.00392691092565656	-0.00652430532500148	-0.00230353930965066	-0.0191866029053926
1130	99.0646286010742	-20.1427936553955	4.01979780197144	-0.0026282137259841	-0.00490093370899558	-0.00230353930965066	-0.0230826959013939
1131	94.5191879272461	-20.4674682617188	4.34447193145752	-0.00522560812532902	0.000618529506027699	-0.00847235135734081	-0.00782300252467394
1132	98.4152755737305	-20.1427936553955	4.27953720092773	-0.00912170019000769	0.00451462110504508	-0.00165419070981443	-0.00717365415766835
1133	97.7659301757813	-20.1427936553955	3.95486283302307	0.00646266713738441	0.0145795252174139	-0.0026282137259841	-0.00749832857400179
1134	97.7659301757813	-21.1168174743652	3.88992786407471	-0.0110697457566857	0.00711201597005129	-0.00457625929266214	-0.00132951640989631
1135	99.7139739990234	-22.090841293335	4.27953720092773	0.00483929552137852	0.0100340843200684	-0.00522560812532902	-0.00197886489331722
1136	99.0646286010742	-21.7661666870117	4.34447193145752	-3.08191010844894e-05	-0.00295288790948689	-0.00522560812532902	-0.00132951640989631
1137	97.7659301757813	-21.4414920806885	3.95486283302307	0.000618529506027699	0.00256657530553639	-0.0126931173726916	0.00354059832170606
1138	98.4152755737305	-21.7661666870117	4.60421133041382	0.00451462110504508	0.0100340843200684	0.00289124972186983	0.0113327819854021
1139	95.8178863525391	-20.792142868042	4.14966726303101	0.00743668992072344	0.012956153601408	-0.00619963090866804	0.0226963832974434
1140	101.012672424316	-21.7661666870117	4.14966726303101	0.0022419011220336	0.0158782228827477	-0.0026282137259841	0.00159255252219737
1141	99.7139739990234	-21.1168174743652	3.69512343406677	0.00321592413820326	0.0022419011220336	0.000943203864153475	0.00678734155371785
1142	99.0646286010742	-21.1168174743652	3.88992786407471	-0.0149658378213644	-0.000680167751852423	-0.00360223650932312	0.00451462110504508
1143	99.0646286010742	-21.7661666870117	3.88992786407471	0.0123068047687411	-0.000680167751852423	0.00483929552137852	0.01100810803473
1144	98.4152755737305	-21.7661666870117	4.27953720092773	0.00678734155371785	-0.00782300252467394	0.00321592413820326	0.000618529506027699
1145	99.0646286010742	-22.090841293335	4.53927659988403	-0.00197886489331722	0.0106834331527352	-0.00360223650932312	-0.00587495695799589
1146	95.8178863525391	-21.7661666870117	4.08473253250122	-0.0175632312893867	0.00483929552137852	-0.0110697457566857	-0.0026282137259841
1147	96.4672317504883	-20.792142868042	3.69512343406677	-0.00360223650932312	0.000943203864153475	-0.00782300252467394	-0.000680167751852423
1148	97.7659301757813	-21.1168174743652	4.14966726303101	-0.00684897974133492	-0.000680167751852423	-0.00749832857400179	-0.00165419070981443
1149	100.363327026367	-22.090841293335	4.14966726303101	-0.00165419070981443	-0.00327756232582033	-0.0110697457566857	-0.0149658378213644
1150	98.4152755737305	-20.792142868042	3.95486283302307	-0.00619963090866804	0.00516396993771195	-0.0120437685400248	-0.00652430532500148
1151	97.7659301757813	-22.090841293335	4.34447193145752	-0.0139918150380254	-0.0117190945893526	-0.0110697457566857	-0.00977104809135199
1152	97.7659301757813	-21.4414920806885	3.56525373458862	0.00678734155371785	-0.0162645354866982	-0.0113944197073579	-0.0126931173726916
1153	96.4672317504883	-20.4674682617188	3.95486283302307	-0.00457625929266214	-0.0282774847000837	-0.00555028254166245	0.00970941036939621
1154	95.8178863525391	-20.4674682617188	4.08473253250122	0.0162028968334198	-0.0373683646321297	-0.0185372550040483	0.00808603875339031
1155	99.7139739990234	-21.4414920806885	4.27953720092773	-0.00197886489331722	-0.0389917381107807	-0.0117190945893526	0.00418994715437293
1156	98.4152755737305	-22.090841293335	4.34447193145752	-0.0227580219507217	-0.0308748781681061	-0.0172385573387146	0.0363327041268349
1157	100.363327026367	-20.4674682617188	4.14966726303101	0.00548864435404539	-0.0188619289547205	-0.0169138833880424	0.0113327819854021
1158	99.7139739990234	-21.7661666870117	4.08473253250122	0.00191722682211548	-0.00392691092565656	-0.00197886489331722	-0.000680167751852423
1159	97.7659301757813	-23.0648632049561	4.14966726303101	0.01100810803473	-0.00944637414067984	-0.00587495695799589	0.0230210572481155
1160	99.7139739990234	-22.090841293335	4.21460247039795	0.0103587592020631	0.0106834331527352	-0.0130177913233638	0.0252937767654657
1161	96.4672317504883	-20.792142868042	4.08473253250122	0.000293855206109583	0.0155535480007529	-0.00392691092565656	0.00386527273803949
1162	96.4672317504883	-20.792142868042	4.21460247039795	-0.00165419070981443	0.0295145437121391	-0.00944637414067984	0.00354059832170606
1163	99.7139739990234	-20.4674682617188	4.27953720092773	0.000618529506027699	0.0356833562254906	0.00483929552137852	0.00191722682211548
1164	97.7659301757813	-20.1427936553955	3.88992786407471	0.00743668992072344	0.0379560738801956	-0.0120437685400248	-0.00912170019000769
1165	100.363327026367	-21.4414920806885	4.08473253250122	-0.00165419070981443	0.0330859608948231	-0.00132951640989631	-0.00295288790948689
1166	101.012672424316	-22.4155139923096	4.34447193145752	0.00711201597005129	0.0142548503354192	0.00483929552137852	-0.00522560812532902
1167	97.7659301757813	-21.1168174743652	4.14966726303101	-0.00392691092565656	0.00548864435404539	-0.00360223650932312	-0.00977104809135199
1168	98.4152755737305	-20.4674682617188	4.27953720092773	-3.08191010844894e-05	0.00354059832170606	0.000618529506027699	-0.0100957229733467
1169	97.1165771484375	-21.1168174743652	4.60421133041382	-0.0100957229733467	-0.0110697457566857	0.00516396993771195	-0.0159398596733809
1170	97.7659301757813	-19.8181209564209	4.14966726303101	-0.00684897974133492	-0.0146411629393697	-0.00457625929266214	-0.0152905117720366
1171	99.7139739990234	-20.1427936553955	3.63018846511841	-0.00782300252467394	-0.00360223650932312	-0.00749832857400179	-0.0227580219507217
1172	98.4152755737305	-19.8181209564209	3.56525373458862	-0.0026282137259841	-0.00295288790948689	-0.00490093370899558	-0.0100957229733467
1173	97.1165771484375	-20.4674682617188	4.14966726303101	-0.000680167751852423	0.00938473641872406	0.012956153601408	0.00418994715437293
1174	99.0646286010742	-21.1168174743652	4.14966726303101	0.00613799272105098	0.00516396993771195	0.00354059832170606	0.00256657530553639
1175	98.4152755737305	-20.792142868042	4.53927659988403	-0.00360223650932312	0.0168522447347641	-0.000680167751852423	0.00159255252219737
1176	98.4152755737305	-21.1168174743652	4.53927659988403	-0.00749832857400179	0.0155535480007529	-0.0026282137259841	0.000943203864153475
1177	96.4672317504883	-20.1427936553955	4.01979780197144	-0.00392691092565656	0.00808603875339031	0.00451462110504508	0.00418994715437293
1178	99.7139739990234	-19.8181209564209	3.56525373458862	0.0252937767654657	0.0123068047687411	0.0168522447347641	0.013930176384747
1179	99.0646286010742	-20.792142868042	3.95486283302307	-0.00522560812532902	0.0188002903014421	0.00970941036939621	0.0249691028147936
1180	99.0646286010742	-21.1168174743652	4.01979780197144	0.00451462110504508	0.00906006153672934	0.00776136433705688	0.0272418223321438
1181	97.7659301757813	-20.1427936553955	4.34447193145752	-0.0110697457566857	0.00873538758605719	0.00354059832170606	0.0126314787194133
1182	97.7659301757813	-21.4414920806885	4.27953720092773	0.00354059832170606	-0.0123684434220195	0.00289124972186983	0.000293855206109583
1183	98.4152755737305	-20.1427936553955	3.88992786407471	-0.0182125810533762	0.000293855206109583	0.0197743140161037	0.00418994715437293
1184	96.4672317504883	-19.8181209564209	4.08473253250122	0.0106834331527352	0.00483929552137852	0.00678734155371785	0.00678734155371785
1185	98.4152755737305	-20.1427936553955	3.95486283302307	-0.0026282137259841	-0.00295288790948689	-0.00327756232582033	-3.08191010844894e-05
1186	99.0646286010742	-19.8181209564209	4.21460247039795	-0.00490093370899558	0.00386527273803949	0.00938473641872406	-0.00555028254166245
1187	98.4152755737305	-19.1687717437744	3.88992786407471	0.00451462110504508	-0.00327756232582033	-0.00457625929266214	-0.0143164889886975
1188	98.4152755737305	-20.1427936553955	4.14966726303101	-0.00132951640989631	-0.0117190945893526	-0.00847235135734081	-0.00457625929266214
1189	99.0646286010742	-21.1168174743652	4.08473253250122	0.00159255252219737	-0.0117190945893526	-0.00165419070981443	-0.0139918150380254
1190	97.7659301757813	-20.4674682617188	3.95486283302307	-0.00522560812532902	-0.00295288790948689	-0.00847235135734081	-0.0185372550040483
1191	97.7659301757813	-19.4934463500977	4.08473253250122	-0.00490093370899558	0.00970941036939621	0.00516396993771195	-0.0172385573387146
1192	95.1685333251953	-19.1687717437744	4.01979780197144	-0.00230353930965066	-0.00425158534198999	-0.00619963090866804	-0.00684897974133492
1193	97.7659301757813	-19.4934463500977	4.27953720092773	-3.08191010844894e-05	0.00191722682211548	-0.00814767740666866	-0.00100484199356288
1194	97.7659301757813	-19.4934463500977	4.14966726303101	0.0116574559360743	-3.08191010844894e-05	-0.0143164889886975	0.000293855206109583
1195	99.7139739990234	-20.792142868042	4.01979780197144	-0.000680167751852423	-0.000680167751852423	-0.00847235135734081	0.0022419011220336
1196	97.7659301757813	-20.4674682617188	4.14966726303101	-0.00425158534198999	0.00386527273803949	-0.0204853005707264	0.00613799272105098
1197	98.4152755737305	-20.4674682617188	4.08473253250122	-0.00295288790948689	-0.00457625929266214	-0.00652430532500148	-3.08191010844894e-05
1198	98.4152755737305	-19.1687717437744	3.95486283302307	-0.00425158534198999	0.012956153601408	0.00483929552137852	0.0226963832974434
1199	99.0646286010742	-20.1427936553955	4.34447193145752	0.0126314787194133	0.0230210572481155	-0.00392691092565656	0.0142548503354192
1200	97.1165771484375	-19.1687717437744	4.01979780197144	0.00418994715437293	0.0168522447347641	-0.0026282137259841	0.012956153601408
1201	97.7659301757813	-19.1687717437744	3.95486283302307	-0.00490093370899558	0.0210730116814375	0.00613799272105098	-0.0159398596733809
1202	99.0646286010742	-19.4934463500977	3.56525373458862	-0.0165892094373703	0.0116574559360743	0.000943203864153475	-0.00684897974133492
1203	97.7659301757813	-19.1687717437744	4.27953720092773	0.00581331877037883	0.00970941036939621	0.00289124972186983	-0.0107450718060136
1204	98.4152755737305	-20.1427936553955	4.01979780197144	-3.08191010844894e-05	0.00678734155371785	0.00776136433705688	-0.0026282137259841
1205	99.0646286010742	-20.4674682617188	3.82499313354492	0.00386527273803949	-0.00392691092565656	-0.00619963090866804	-0.0113944197073579
1206	99.0646286010742	-19.4934463500977	4.4094066619873	0.0142548503354192	0.00841071270406246	0.00808603875339031	-0.0165892094373703
1207	96.4672317504883	-20.1427936553955	4.60421133041382	-0.0201606266200542	0.0132808275520802	0.00873538758605719	0.00256657530553639
1208	96.4672317504883	-19.4934463500977	4.08473253250122	-0.00327756232582033	-0.00912170019000769	0.011982130818069	-0.00457625929266214
1209	99.0646286010742	-19.8181209564209	3.82499313354492	-0.0107450718060136	-0.0195112787187099	0.00256657530553639	-0.0110697457566857
1210	97.1165771484375	-19.1687717437744	3.95486283302307	0.00126787810586393	-0.0221086721867323	-0.00327756232582033	-0.0169138833880424
1211	97.7659301757813	-19.4934463500977	4.27953720092773	-0.00717365415766835	-0.0318489037454128	-0.00587495695799589	-0.0126931173726916
1212	97.7659301757813	-19.8181209564209	3.95486283302307	0.0113327819854021	-0.0389917381107807	-0.00879702530801296	-0.00327756232582033
1213	97.7659301757813	-19.8181209564209	4.34447193145752	0.0301638916134834	-0.0373683646321297	-0.0133424662053585	0.000943203864153475
1214	97.1165771484375	-18.8440971374512	3.95486283302307	-0.00652430532500148	-0.0204853005707264	-0.00847235135734081	-0.00132951640989631
1215	97.1165771484375	-20.4674682617188	3.95486283302307	-0.0126931173726916	-0.023407369852066	-0.00392691092565656	0.0022419011220336
1216	99.0646286010742	-19.8181209564209	4.21460247039795	0.00548864435404539	-0.0149658378213644	-0.0110697457566857	-0.00132951640989631
1217	97.7659301757813	-18.8440971374512	3.88992786407471	0.0246444288641214	-0.0253554154187441	-0.00684897974133492	0.000943203864153475
1218	97.7659301757813	-18.8440971374512	4.08473253250122	0.0259431265294552	-0.00327756232582033	0.000293855206109583	0.00418994715437293
1219	99.7139739990234	-20.792142868042	4.53927659988403	0.0116574559360743	-0.00522560812532902	0.00126787810586393	0.0100340843200684
1220	97.1165771484375	-20.1427936553955	3.95486283302307	0.00646266713738441	-0.00360223650932312	-0.00977104809135199	0.020423661917448
1221	98.4152755737305	-19.8181209564209	4.34447193145752	0.00776136433705688	-0.000355493422830477	0.00516396993771195	0.013930176384747
1222	98.4152755737305	-20.4674682617188	4.34447193145752	-0.0113944197073579	-3.08191010844894e-05	-0.00814767740666866	0.00159255252219737
1223	97.1165771484375	-20.1427936553955	4.27953720092773	0.000293855206109583	0.00418994715437293	0.00548864435404539	0.00613799272105098
1224	99.7139739990234	-19.8181209564209	4.53927659988403	0.00418994715437293	0.0116574559360743	-0.00457625929266214	-0.000355493422830477
1225	99.0646286010742	-20.4674682617188	4.86395072937012	0.020423661917448	0.00613799272105098	-0.00295288790948689	-0.00587495695799589
1226	98.4152755737305	-20.1427936553955	4.73408126831055	-0.00165419070981443	0.00418994715437293	-0.000355493422830477	-0.00619963090866804
1227	99.0646286010742	-19.8181209564209	4.01979780197144	-0.00392691092565656	-0.00327756232582033	-0.00555028254166245	-0.00749832857400179
1228	99.0646286010742	-21.1168174743652	4.21460247039795	-0.00295288790948689	-0.00717365415766835	-0.00100484199356288	-0.00295288790948689
1229	99.0646286010742	-19.8181209564209	4.14966726303101	0.00126787810586393	0.00711201597005129	-0.00490093370899558	-0.00912170019000769
1230	95.8178863525391	-18.8440971374512	4.34447193145752	-0.00587495695799589	0.00776136433705688	-0.0185372550040483	-0.00977104809135199
1231	97.1165771484375	-18.5194225311279	4.21460247039795	-0.00684897974133492	0.00646266713738441	-0.0133424662053585	-0.0149658378213644
1232	97.1165771484375	-19.4934463500977	3.95486283302307	0.00289124972186983	0.00483929552137852	-0.0172385573387146	-0.0100957229733467
1233	100.363327026367	-19.8181209564209	3.69512343406677	-0.000355493422830477	0.00321592413820326	-0.0152905117720366	0.00126787810586393
1234	98.4152755737305	-20.4674682617188	4.21460247039795	-0.0104203969240189	0.011982130818069	-0.0113944197073579	-0.00100484199356288
1235	96.4672317504883	-20.4674682617188	4.14966726303101	0.0149041991680861	0.00516396993771195	-0.00814767740666866	-0.000355493422830477
1236	97.7659301757813	-19.8181209564209	4.21460247039795	-0.00327756232582033	0.00873538758605719	-0.0100957229733467	-0.000355493422830477
1237	97.1165771484375	-19.4934463500977	3.95486283302307	-0.00847235135734081	0.0113327819854021	-0.00327756232582033	-3.08191010844894e-05
1238	97.1165771484375	-20.4674682617188	4.21460247039795	0.00873538758605719	0.00581331877037883	0.01847561635077	0.0123068047687411
1239	98.4152755737305	-19.4934463500977	3.88992786407471	0.011982130818069	0.013930176384747	0.0272418223321438	0.0181509424000978
1240	97.7659301757813	-19.4934463500977	3.56525373458862	0.0113327819854021	0.0207483377307653	0.00873538758605719	0.011982130818069
1241	100.363327026367	-20.4674682617188	4.08473253250122	0.0142548503354192	0.01847561635077	0.00256657530553639	0.0022419011220336
1242	99.7139739990234	-20.4674682617188	4.4094066619873	0.0106834331527352	0.0116574559360743	0.0220470335334539	0.000943203864153475
1243	99.7139739990234	-21.4414920806885	4.4094066619873	0.00126787810586393	-0.00879702530801296	0.0217223595827818	0.00483929552137852
1244	99.7139739990234	-21.4414920806885	4.01979780197144	0.00678734155371785	-0.0208099745213985	0.0158782228827477	0.00256657530553639
1245	97.7659301757813	-19.1687717437744	3.88992786407471	-0.00132951640989631	-0.0162645354866982	0.00873538758605719	-0.00814767740666866
1246	95.1685333251953	-19.8181209564209	4.08473253250122	0.0123068047687411	-0.0133424662053585	-0.000355493422830477	-0.00522560812532902
1247	100.363327026367	-21.1168174743652	4.01979780197144	-3.08191010844894e-05	-0.0253554154187441	-0.00684897974133492	-0.0120437685400248
1248	99.0646286010742	-19.8181209564209	3.88992786407471	0.00321592413820326	-0.017887907102704	-0.0026282137259841	-0.00977104809135199
1249	99.0646286010742	-21.1168174743652	4.66914653778076	-0.00782300252467394	-0.00814767740666866	-0.00425158534198999	-0.0188619289547205
1250	99.7139739990234	-21.4414920806885	4.21460247039795	-0.00555028254166245	0.0136055024340749	-0.00360223650932312	-0.0156151866540313
1251	97.7659301757813	-21.1168174743652	3.69512343406677	-0.00360223650932312	0.0116574559360743	-0.00457625929266214	-0.0143164889886975
1252	97.7659301757813	-19.8181209564209	4.01979780197144	0.00418994715437293	0.0217223595827818	-0.00847235135734081	-0.0026282137259841
1253	95.8178863525391	-19.8181209564209	4.14966726303101	0.00289124972186983	0.0165275707840919	0.00873538758605719	0.00321592413820326
1254	95.8178863525391	-20.4674682617188	3.88992786407471	0.00354059832170606	0.0175015944987535	0.00711201597005129	0.00516396993771195
1255	101.012672424316	-21.4414920806885	4.21460247039795	-3.08191010844894e-05	0.013930176384747	-0.00230353930965066	-0.0026282137259841
1256	98.4152755737305	-21.1168174743652	4.14966726303101	-0.00327756232582033	0.0113327819854021	-0.00360223650932312	-3.08191010844894e-05
1257	97.7659301757813	-20.1427936553955	3.82499313354492	-0.000355493422830477	0.01100810803473	0.0152288740500808	0.0103587592020631
1258	98.4152755737305	-21.4414920806885	4.21460247039795	0.0123068047687411	-0.000355493422830477	-0.00522560812532902	0.0188002903014421
1259	98.4152755737305	-21.1168174743652	4.01979780197144	0.00873538758605719	-0.00555028254166245	0.00386527273803949	0.0152288740500808
1260	97.7659301757813	-20.1427936553955	4.21460247039795	0.00970941036939621	-0.00360223650932312	-0.00490093370899558	0.0136055024340749
1261	99.0646286010742	-21.4414920806885	4.4094066619873	-0.000355493422830477	0.000618529506027699	-0.00814767740666866	0.0171769186854362
1262	97.7659301757813	-21.1168174743652	4.66914653778076	-0.00327756232582033	-0.0159398596733809	-0.00619963090866804	0.00613799272105098
1263	98.4152755737305	-21.1168174743652	3.88992786407471	-0.0107450718060136	-0.0165892094373703	-0.00652430532500148	0.00743668992072344
1264	99.0646286010742	-21.4414920806885	3.82499313354492	0.00613799272105098	-0.0133424662053585	-0.00749832857400179	0.00970941036939621
1265	97.7659301757813	-20.1427936553955	3.69512343406677	0.00191722682211548	-0.00295288790948689	-0.0113944197073579	-0.00522560812532902
1266	99.7139739990234	-20.792142868042	4.14966726303101	-0.000355493422830477	0.00191722682211548	-0.00912170019000769	-0.00425158534198999
1267	100.363327026367	-22.4155139923096	4.34447193145752	-0.00749832857400179	-0.0263294391334057	0.000618529506027699	-0.00717365415766835
1268	99.0646286010742	-20.1427936553955	4.4094066619873	-0.00944637414067984	-0.00392691092565656	-0.0126931173726916	-0.00360223650932312
1269	99.0646286010742	-21.4414920806885	4.14966726303101	-0.0120437685400248	-0.0104203969240189	-0.0156151866540313	-0.00782300252467394
1270	97.7659301757813	-20.792142868042	3.95486283302307	-0.00425158534198999	0.000943203864153475	-0.00814767740666866	-0.0133424662053585
1271	98.4152755737305	-20.1427936553955	4.08473253250122	-0.0139918150380254	0.00289124972186983	-0.00879702530801296	-0.0139918150380254
1272	97.7659301757813	-20.1427936553955	3.82499313354492	-0.0026282137259841	0.00678734155371785	-0.0110697457566857	-0.00425158534198999
1273	98.4152755737305	-20.1427936553955	4.14966726303101	-0.00684897974133492	0.0113327819854021	-0.00425158534198999	0.00581331877037883
1274	97.7659301757813	-20.792142868042	4.08473253250122	0.0168522447347641	-0.00392691092565656	-0.00652430532500148	0.0106834331527352
1275	100.363327026367	-22.4155139923096	4.08473253250122	-0.00197886489331722	-0.00327756232582033	-0.00977104809135199	0.0106834331527352
1276	99.0646286010742	-20.792142868042	3.88992786407471	0.01100810803473	0.00711201597005129	-0.00230353930965066	0.00289124972186983
1277	95.1685333251953	-20.1427936553955	3.82499313354492	-0.000680167751852423	-0.00879702530801296	-0.00132951640989631	0.000943203864153475
1278	98.4152755737305	-21.1168174743652	4.01979780197144	0.00938473641872406	-0.0201606266200542	0.00191722682211548	0.01847561635077
1279	97.7659301757813	-20.4674682617188	3.82499313354492	0.0200989879667759	0.00678734155371785	0.0158782228827477	0.0145795252174139
1280	99.7139739990234	-20.1427936553955	4.14966726303101	0.00678734155371785	0.0103587592020631	-0.00457625929266214	0.0188002903014421
1281	100.363327026367	-20.792142868042	4.08473253250122	0.0113327819854021	0.0162028968334198	-0.000680167751852423	-3.08191010844894e-05
1282	99.0646286010742	-22.090841293335	4.01979780197144	0.0022419011220336	0.01100810803473	0.000618529506027699	-0.000680167751852423
1283	101.012672424316	-21.1168174743652	4.27953720092773	0.011982130818069	0.00808603875339031	-0.00392691092565656	0.00289124972186983
1284	98.4152755737305	-20.1427936553955	4.14966726303101	-0.00847235135734081	0.0178262684494257	0.000943203864153475	-0.0026282137259841
1285	95.1685333251953	-19.4934463500977	4.21460247039795	-0.00782300252467394	0.0200989879667759	-0.00165419070981443	-0.00490093370899558
1286	101.012672424316	-20.792142868042	4.27953720092773	0.00516396993771195	0.0210730116814375	-0.0107450718060136	-0.00587495695799589
1287	100.363327026367	-20.4674682617188	4.21460247039795	0.00776136433705688	0.0152288740500808	0.000618529506027699	-0.00944637414067984
1288	99.0646286010742	-19.4934463500977	3.88992786407471	-0.00977104809135199	0.0106834331527352	-0.00587495695799589	-0.00879702530801296
1289	99.7139739990234	-21.1168174743652	4.08473253250122	-0.00879702530801296	0.00321592413820326	0.00841071270406246	-0.0191866029053926
1290	98.4152755737305	-21.1168174743652	4.01979780197144	-0.00684897974133492	-0.00944637414067984	-0.00230353930965066	-0.0182125810533762
1291	97.7659301757813	-19.4934463500977	4.27953720092773	-0.00522560812532902	-0.0191866029053926	-0.0253554154187441	-0.0113944197073579
1292	95.8178863525391	-20.1427936553955	4.01979780197144	-0.0162645354866982	-0.0159398596733809	-0.0230826959013939	-0.00490093370899558
1293	95.8178863525391	-19.1687717437744	4.14966726303101	0.00711201597005129	-0.00425158534198999	-0.0191866029053926	0.00743668992072344
1294	98.4152755737305	-19.8181209564209	4.01979780197144	0.00906006153672934	-0.00555028254166245	-0.017887907102704	0.00451462110504508
1295	99.7139739990234	-19.4934463500977	3.82499313354492	-0.00197886489331722	-0.000355493422830477	-0.0149658378213644	-0.00425158534198999
1296	99.0646286010742	-20.4674682617188	3.88992786407471	0.00126787810586393	0.00938473641872406	-0.0107450718060136	-0.00782300252467394
1297	99.0646286010742	-20.1427936553955	3.88992786407471	0.0149041991680861	0.00808603875339031	0.00191722682211548	0.00386527273803949
1298	98.4152755737305	-20.792142868042	4.47434186935425	0.00808603875339031	0.0106834331527352	0.013930176384747	0.0175015944987535
1299	97.1165771484375	-19.4934463500977	4.4094066619873	0.00711201597005129	0.0243197549134493	0.0269171483814716	0.0327612869441509
1300	97.7659301757813	-19.4934463500977	4.01979780197144	0.00646266713738441	0.0178262684494257	0.0136055024340749	0.0304885655641556
1301	98.4152755737305	-20.1427936553955	4.08473253250122	0.00451462110504508	0.00970941036939621	0.0230210572481155	0.0158782228827477
1302	99.0646286010742	-20.4674682617188	4.21460247039795	-0.000680167751852423	0.01100810803473	0.00841071270406246	-0.00100484199356288
1303	100.363327026367	-20.4674682617188	4.08473253250122	0.00938473641872406	-0.00132951640989631	0.00483929552137852	-0.00327756232582033
1304	98.4152755737305	-19.4934463500977	4.47434186935425	-0.0120437685400248	0.0022419011220336	0.00386527273803949	-0.00749832857400179
1305	97.7659301757813	-20.4674682617188	4.47434186935425	0.00873538758605719	0.000943203864153475	-0.0104203969240189	-0.0146411629393697
1306	99.7139739990234	-21.1168174743652	4.08473253250122	-0.00782300252467394	-0.00522560812532902	-0.00457625929266214	-0.0152905117720366
1307	99.0646286010742	-20.4674682617188	4.21460247039795	-0.0201606266200542	-0.00197886489331722	-0.00327756232582033	-0.00782300252467394
1308	95.1685333251953	-19.1687717437744	4.21460247039795	-0.0100957229733467	-0.00425158534198999	-0.0104203969240189	-0.00717365415766835
1309	100.363327026367	-20.1427936553955	4.21460247039795	-0.00522560812532902	-0.00717365415766835	-0.00587495695799589	-0.0185372550040483
1310	97.7659301757813	-19.4934463500977	3.76005816459656	-0.00749832857400179	-0.0026282137259841	-0.00100484199356288	-0.0247060675173998
1311	99.0646286010742	-19.4934463500977	4.08473253250122	-0.0126931173726916	0.00743668992072344	-0.00619963090866804	-0.0146411629393697
1312	98.4152755737305	-19.1687717437744	4.01979780197144	0.00548864435404539	0.0116574559360743	0.00938473641872406	-0.0149658378213644
1313	98.4152755737305	-21.1168174743652	3.88992786407471	0.0158782228827477	0.00321592413820326	0.0132808275520802	-0.00100484199356288
1314	99.0646286010742	-19.4934463500977	3.76005816459656	-0.0133424662053585	0.0116574559360743	0.0155535480007529	0.000618529506027699
1315	95.8178863525391	-18.8440971374512	3.88992786407471	0.0022419011220336	0.0155535480007529	0.0100340843200684	-0.00619963090866804
1316	97.7659301757813	-20.1427936553955	4.27953720092773	0.00548864435404539	0.00483929552137852	0.00191722682211548	-0.00392691092565656
1317	99.7139739990234	-18.8440971374512	4.47434186935425	0.00354059832170606	-0.00684897974133492	0.00906006153672934	-0.00132951640989631
1318	97.7659301757813	-19.4934463500977	4.14966726303101	0.0178262684494257	-0.00814767740666866	-0.00100484199356288	0.0123068047687411
1319	98.4152755737305	-19.1687717437744	4.60421133041382	0.0132808275520802	-0.00165419070981443	0.00743668992072344	0.00159255252219737
1320	98.4152755737305	-19.8181209564209	4.01979780197144	0.0175015944987535	-0.00490093370899558	0.000293855206109583	0.00386527273803949
1321	98.4152755737305	-21.4414920806885	4.34447193145752	0.0022419011220336	-0.00555028254166245	0.00581331877037883	-0.0026282137259841
1322	99.7139739990234	-20.1427936553955	4.53927659988403	0.000943203864153475	-0.00847235135734081	-0.00230353930965066	0.00126787810586393
1323	96.4672317504883	-19.8181209564209	4.47434186935425	0.00126787810586393	-0.00587495695799589	0.00841071270406246	0.00191722682211548
1324	97.7659301757813	-19.4934463500977	4.27953720092773	0.0178262684494257	-0.0136671401560307	0.0100340843200684	-0.00132951640989631
1325	99.0646286010742	-19.1687717437744	3.88992786407471	-0.00132951640989631	-0.00360223650932312	-0.00100484199356288	-0.00652430532500148
1326	100.363327026367	-19.8181209564209	3.95486283302307	0.00483929552137852	-0.00295288790948689	-0.0100957229733467	-0.0165892094373703
1327	98.4152755737305	-20.1427936553955	4.27953720092773	0.00126787810586393	-0.00425158534198999	-0.00684897974133492	-0.00295288790948689
1328	99.0646286010742	-20.4674682617188	4.14966726303101	-0.00392691092565656	-0.0185372550040483	-0.0133424662053585	-0.000680167751852423
1329	100.363327026367	-20.792142868042	4.4094066619873	-0.0195112787187099	-0.0110697457566857	-0.0149658378213644	-0.00684897974133492
1330	97.7659301757813	-20.1427936553955	4.14966726303101	-0.00684897974133492	-0.00132951640989631	-0.0230826959013939	-0.0191866029053926
1331	96.4672317504883	-20.1427936553955	3.95486283302307	-0.00749832857400179	-0.00555028254166245	-0.0146411629393697	-0.00782300252467394
1332	99.0646286010742	-20.1427936553955	4.14966726303101	-0.00782300252467394	0.00483929552137852	-0.00684897974133492	-0.00100484199356288
1333	101.012672424316	-20.792142868042	4.27953720092773	-0.00295288790948689	-3.08191010844894e-05	-0.0113944197073579	0.00354059832170606
1334	100.363327026367	-20.792142868042	3.76005816459656	0.01100810803473	0.00970941036939621	-0.00295288790948689	0.00451462110504508
1335	98.4152755737305	-19.1687717437744	4.27953720092773	0.0136055024340749	-3.08191010844894e-05	-0.00392691092565656	0.000943203864153475
1336	98.4152755737305	-20.4674682617188	4.27953720092773	0.0181509424000978	0.00678734155371785	-0.0113944197073579	0.0022419011220336
1337	99.7139739990234	-21.4414920806885	4.14966726303101	0.01100810803473	-0.00132951640989631	-0.00490093370899558	0.00548864435404539
1338	100.363327026367	-20.4674682617188	3.88992786407471	0.012956153601408	0.0100340843200684	0.000293855206109583	0.00970941036939621
1339	97.1165771484375	-19.4934463500977	3.82499313354492	0.00126787810586393	0.0162028968334198	0.000943203864153475	0.0188002903014421
1340	99.0646286010742	-19.1687717437744	3.95486283302307	0.00808603875339031	0.0275664981454611	-0.00100484199356288	0.01100810803473
1341	100.363327026367	-20.4674682617188	4.34447193145752	-0.0100957229733467	0.0132808275520802	-0.00522560812532902	0.00256657530553639
1342	101.012672424316	-20.4674682617188	4.60421133041382	0.00483929552137852	0.0171769186854362	-0.00555028254166245	0.00646266713738441
1343	99.0646286010742	-20.4674682617188	4.27953720092773	0.00678734155371785	0.00354059832170606	0.00386527273803949	-0.0026282137259841
1344	97.7659301757813	-20.792142868042	4.08473253250122	0.000943203864153475	-0.00392691092565656	-0.0100957229733467	-0.0026282137259841
1345	99.7139739990234	-20.1427936553955	3.95486283302307	0.000293855206109583	-0.0026282137259841	-0.00619963090866804	-0.00327756232582033
1346	99.0646286010742	-21.1168174743652	4.21460247039795	0.00581331877037883	-0.00555028254166245	-0.0117190945893526	-0.00652430532500148
1347	97.7659301757813	-21.1168174743652	4.14966726303101	0.00321592413820326	-0.021459324285388	-0.00814767740666866	0.0022419011220336
1348	98.4152755737305	-21.4414920806885	4.60421133041382	-0.00522560812532902	-0.0445111989974976	-0.00879702530801296	-0.00230353930965066
1349	99.0646286010742	-19.8181209564209	3.69512343406677	-0.00879702530801296	-0.0376930385828018	-0.00912170019000769	-0.00782300252467394
1350	98.4152755737305	-19.8181209564209	3.95486283302307	-0.00100484199356288	-0.028926832601428	-0.0136671401560307	-0.00782300252467394
1351	100.363327026367	-20.792142868042	4.27953720092773	-3.08191010844894e-05	-0.0347709693014622	-0.0136671401560307	-0.0172385573387146
1352	99.7139739990234	-22.090841293335	4.34447193145752	-0.00684897974133492	-0.0240567177534103	-0.00490093370899558	-0.00522560812532902
1353	100.363327026367	-21.1168174743652	4.14966726303101	-0.00490093370899558	-0.0104203969240189	0.00451462110504508	0.00613799272105098
1354	98.4152755737305	-20.4674682617188	4.4094066619873	-0.00652430532500148	0.00873538758605719	0.00548864435404539	0.000618529506027699
1355	99.0646286010742	-21.1168174743652	4.73408126831055	-0.000355493422830477	0.0285405199974775	0.00743668992072344	0.000618529506027699
1356	100.363327026367	-20.4674682617188	4.01979780197144	-3.08191010844894e-05	0.0262678004801273	-0.00847235135734081	-0.00295288790948689
1357	99.0646286010742	-19.8181209564209	3.69512343406677	0.0123068047687411	0.0252937767654657	-0.00782300252467394	-0.00295288790948689
1358	99.0646286010742	-21.7661666870117	4.34447193145752	0.0123068047687411	0.0421768426895142	0.0113327819854021	0.0158782228827477
1359	99.7139739990234	-22.090841293335	4.01979780197144	0.00581331877037883	0.0308132413774729	0.0168522447347641	0.0243197549134493
1360	99.0646286010742	-21.4414920806885	4.4094066619873	0.00483929552137852	0.0337353087961674	0.00841071270406246	0.01100810803473
1361	99.7139739990234	-21.7661666870117	4.73408126831055	0.00873538758605719	0.0301638916134834	-0.00132951640989631	0.00191722682211548
1362	97.1165771484375	-21.4414920806885	4.34447193145752	-0.00327756232582033	0.0175015944987535	0.00646266713738441	0.0100340843200684
1363	99.7139739990234	-21.1168174743652	4.14966726303101	0.0126314787194133	0.00516396993771195	0.0152288740500808	0.00548864435404539
1364	97.7659301757813	-20.4674682617188	3.69512343406677	0.0210730116814375	0.00483929552137852	0.00483929552137852	0.00256657530553639
1365	98.4152755737305	-20.1427936553955	4.01979780197144	0.0226963832974434	0.00191722682211548	0.00743668992072344	-0.00425158534198999
1366	99.7139739990234	-21.7661666870117	4.47434186935425	-0.00132951640989631	0.00451462110504508	-0.00457625929266214	-0.00619963090866804
1367	100.363327026367	-22.4155139923096	4.99382066726685	-0.00425158534198999	0.00354059832170606	0.00354059832170606	-0.00197886489331722
1368	100.363327026367	-21.1168174743652	4.21460247039795	0.0155535480007529	-0.00327756232582033	-0.00327756232582033	-0.00392691092565656
1369	95.8178863525391	-20.1427936553955	3.76005816459656	-0.00522560812532902	-0.00652430532500148	-0.0146411629393697	-0.0156151866540313
1370	99.7139739990234	-21.4414920806885	4.14966726303101	-0.00879702530801296	0.000943203864153475	-0.0123684434220195	-0.00814767740666866
1371	99.7139739990234	-20.4674682617188	4.21460247039795	-0.0146411629393697	-0.000355493422830477	-0.0165892094373703	-0.0191866029053926
1372	97.7659301757813	-20.1427936553955	3.95486283302307	-0.00360223650932312	-0.00717365415766835	-0.0100957229733467	-0.00782300252467394
1373	97.7659301757813	-20.4674682617188	4.34447193145752	-0.00912170019000769	-0.0130177913233638	-0.00879702530801296	0.00743668992072344
1374	96.4672317504883	-20.4674682617188	3.95486283302307	0.00808603875339031	-0.0126931173726916	-0.00327756232582033	0.00711201597005129
1375	99.7139739990234	-22.7401885986328	4.14966726303101	0.00743668992072344	-0.0295761823654175	-0.0165892094373703	0.0155535480007529
1376	100.363327026367	-21.1168174743652	4.21460247039795	-0.0026282137259841	-0.0279528107494116	-0.0113944197073579	-0.00197886489331722
1377	96.4672317504883	-19.8181209564209	4.08473253250122	0.00191722682211548	-0.023407369852066	-3.08191010844894e-05	0.00289124972186983
1378	95.8178863525391	-20.4674682617188	4.14966726303101	-0.00197886489331722	-0.0143164889886975	-0.00912170019000769	0.013930176384747
1379	99.7139739990234	-21.4414920806885	4.47434186935425	0.0149041991680861	-0.00522560812532902	0.00743668992072344	0.00354059832170606
1380	99.7139739990234	-21.4414920806885	4.01979780197144	0.00354059832170606	0.00159255252219737	0.00126787810586393	0.00581331877037883
1381	100.363327026367	-20.4674682617188	3.88992786407471	0.00678734155371785	0.0145795252174139	-0.00425158534198999	0.00386527273803949
1382	99.0646286010742	-21.1168174743652	4.01979780197144	-0.00684897974133492	0.0178262684494257	-0.00587495695799589	-0.0026282137259841
1383	99.7139739990234	-22.4155139923096	4.21460247039795	0.00289124972186983	0.000618529506027699	-0.00100484199356288	0.00126787810586393
1384	100.363327026367	-21.4414920806885	4.4094066619873	0.0171769186854362	0.00548864435404539	-0.00717365415766835	-0.00197886489331722
1385	97.1165771484375	-19.8181209564209	4.47434186935425	-0.00490093370899558	0.00646266713738441	-3.08191010844894e-05	-0.0110697457566857
1386	99.0646286010742	-20.4674682617188	4.34447193145752	0.00613799272105098	0.00646266713738441	-0.00652430532500148	-0.00457625929266214
1387	99.0646286010742	-20.4674682617188	3.76005816459656	-0.00977104809135199	0.000943203864153475	-0.00587495695799589	-0.00749832857400179
1388	99.7139739990234	-20.1427936553955	3.88992786407471	-0.00132951640989631	-0.00522560812532902	-0.0191866029053926	-0.00522560812532902
1389	99.0646286010742	-21.1168174743652	4.21460247039795	-0.0100957229733467	0.00191722682211548	-0.023407369852066	-0.0182125810533762
1390	99.7139739990234	-22.090841293335	4.08473253250122	-0.0026282137259841	-0.0263294391334057	-0.0208099745213985	-0.0243813935667276
1391	98.4152755737305	-21.1168174743652	4.21460247039795	0.00354059832170606	-0.00847235135734081	-0.0139918150380254	-0.0162645354866982
1392	99.0646286010742	-20.1427936553955	4.4094066619873	-0.00360223650932312	0.000943203864153475	-0.0104203969240189	-0.00619963090866804
1393	95.1685333251953	-20.4674682617188	4.21460247039795	-0.00425158534198999	-0.0026282137259841	-0.00879702530801296	0.00483929552137852
1394	97.1165771484375	-20.1427936553955	4.14966726303101	0.0116574559360743	-0.000680167751852423	-0.0136671401560307	0.00354059832170606
1395	99.7139739990234	-20.1427936553955	4.08473253250122	0.0100340843200684	0.00711201597005129	-0.00912170019000769	0.000943203864153475
1396	98.4152755737305	-19.8181209564209	3.69512343406677	-0.00522560812532902	-3.08191010844894e-05	-0.0156151866540313	-0.00717365415766835
1397	100.363327026367	-21.1168174743652	4.4094066619873	-0.00944637414067984	0.000618529506027699	-0.00652430532500148	0.0022419011220336
1398	99.0646286010742	-21.4414920806885	4.4094066619873	0.0100340843200684	0.000943203864153475	-0.00782300252467394	0.0113327819854021
1399	99.7139739990234	-21.4414920806885	4.27953720092773	0.00354059832170606	-0.000355493422830477	-0.00587495695799589	0.00776136433705688
1400	97.1165771484375	-19.8181209564209	4.01979780197144	0.00418994715437293	0.01847561635077	-0.0117190945893526	0.00841071270406246
1401	95.8178863525391	-19.8181209564209	4.01979780197144	0.000293855206109583	0.012956153601408	0.00808603875339031	0.0022419011220336
1402	97.1165771484375	-19.4934463500977	4.01979780197144	0.00483929552137852	0.00386527273803949	0.0123068047687411	-0.0026282137259841
1403	97.7659301757813	-20.1427936553955	4.14966726303101	0.0155535480007529	0.0100340843200684	0.0249691028147936	0.00808603875339031
1404	99.0646286010742	-21.1168174743652	4.21460247039795	0.00159255252219737	0.00970941036939621	0.0246444288641214	-0.0104203969240189
1405	99.7139739990234	-21.1168174743652	4.27953720092773	-3.08191010844894e-05	0.00613799272105098	0.013930176384747	0.00548864435404539
1406	98.4152755737305	-21.4414920806885	4.01979780197144	-0.0100957229733467	0.00354059832170606	0.00743668992072344	-0.00652430532500148
1407	98.4152755737305	-20.4674682617188	3.95486283302307	-0.0146411629393697	-0.000355493422830477	0.000618529506027699	-0.00847235135734081
1408	97.1165771484375	-19.8181209564209	4.08473253250122	-3.08191010844894e-05	-0.000680167751852423	0.00256657530553639	-0.00425158534198999
1409	97.7659301757813	-21.1168174743652	4.27953720092773	-0.00587495695799589	-0.00327756232582033	-0.0113944197073579	-0.0211346503347158
1410	97.7659301757813	-19.8181209564209	3.88992786407471	-0.00425158534198999	0.00516396993771195	-0.0100957229733467	-0.0221086721867323
1411	98.4152755737305	-19.8181209564209	4.08473253250122	-0.00392691092565656	0.00386527273803949	-0.0123684434220195	-0.0175632312893867
1412	100.363327026367	-21.1168174743652	3.88992786407471	-0.00717365415766835	0.00548864435404539	-0.00327756232582033	-0.00555028254166245
1413	100.363327026367	-20.1427936553955	4.14966726303101	0.0136055024340749	0.00483929552137852	0.00970941036939621	0.00548864435404539
1414	100.363327026367	-22.4155139923096	4.27953720092773	0.000943203864153475	-0.00295288790948689	0.00191722682211548	0.00873538758605719
1415	99.7139739990234	-20.4674682617188	4.21460247039795	-0.0204853005707264	-0.00165419070981443	0.00191722682211548	0.00126787810586393
1416	96.4672317504883	-19.1687717437744	3.82499313354492	0.0113327819854021	0.00256657530553639	-0.0026282137259841	0.00613799272105098
1417	97.1165771484375	-20.4674682617188	4.60421133041382	-0.00132951640989631	-0.00490093370899558	-0.00230353930965066	0.000618529506027699
1418	99.7139739990234	-20.792142868042	4.47434186935425	0.0103587592020631	0.0136055024340749	0.0136055024340749	0.011982130818069
1419	99.0646286010742	-19.8181209564209	3.69512343406677	0.011982130818069	0.0113327819854021	0.0113327819854021	0.0194496400654316
1420	98.4152755737305	-19.4934463500977	3.95486283302307	0.011982130818069	0.0223717093467712	0.00321592413820326	0.0236704051494598
1421	97.7659301757813	-20.1427936553955	4.08473253250122	0.00191722682211548	0.00354059832170606	0.00321592413820326	0.00841071270406246
1422	98.4152755737305	-21.4414920806885	4.08473253250122	-0.00197886489331722	-0.00814767740666866	-0.0026282137259841	0.00711201597005129
1423	99.0646286010742	-19.4934463500977	4.34447193145752	0.0123068047687411	0.000618529506027699	0.00711201597005129	0.00159255252219737
1424	97.7659301757813	-19.1687717437744	4.34447193145752	0.00483929552137852	-0.00652430532500148	0.00613799272105098	-0.00652430532500148
1425	96.4672317504883	-20.792142868042	3.95486283302307	-0.00425158534198999	-0.000680167751852423	0.00516396993771195	-0.00522560812532902
1426	99.0646286010742	-20.792142868042	4.01979780197144	0.00289124972186983	-0.00197886489331722	-0.00555028254166245	-0.0143164889886975
1427	98.4152755737305	-19.8181209564209	3.95486283302307	-0.0123684434220195	-0.00619963090866804	-0.0188619289547205	-0.00327756232582033
1428	99.0646286010742	-19.4934463500977	4.4094066619873	0.0116574559360743	-0.00814767740666866	-0.0159398596733809	-0.00717365415766835
1429	99.7139739990234	-19.8181209564209	3.88992786407471	-0.00522560812532902	-0.00944637414067984	-0.0256800893694162	-0.0198359526693821
1430	97.7659301757813	-20.4674682617188	4.21460247039795	-0.00327756232582033	-0.00847235135734081	-0.0211346503347158	-0.0152905117720366
1431	99.0646286010742	-20.792142868042	4.08473253250122	0.00321592413820326	-0.00165419070981443	-0.02697878703475	-0.0165892094373703
1432	96.4672317504883	-19.8181209564209	3.76005816459656	-0.0107450718060136	-0.00132951640989631	-0.0201606266200542	-0.0100957229733467
1433	97.7659301757813	-19.8181209564209	3.76005816459656	0.00289124972186983	-0.00230353930965066	-0.0100957229733467	0.00256657530553639
1434	98.4152755737305	-19.4934463500977	3.95486283302307	0.00483929552137852	-0.0256800893694162	-0.0126931173726916	0.00776136433705688
1435	98.4152755737305	-19.4934463500977	3.88992786407471	0.00548864435404539	-0.017887907102704	-0.00684897974133492	0.00159255252219737
1436	99.0646286010742	-20.1427936553955	4.34447193145752	-0.00392691092565656	-0.0230826959013939	-0.00879702530801296	0.00938473641872406
1437	100.363327026367	-21.4414920806885	4.27953720092773	0.000943203864153475	-0.0240567177534103	-0.00165419070981443	0.00289124972186983
1438	97.7659301757813	-20.4674682617188	3.95486283302307	0.00613799272105098	-0.0201606266200542	0.01100810803473	0.0191249661147594
1439	97.7659301757813	-20.1427936553955	4.01979780197144	0.013930176384747	-0.0120437685400248	0.0123068047687411	0.0213976856321096
1440	96.4672317504883	-20.1427936553955	4.08473253250122	-0.0104203969240189	0.0123068047687411	0.00841071270406246	0.00548864435404539
1441	99.0646286010742	-19.8181209564209	4.27953720092773	0.00548864435404539	0.0178262684494257	0.0022419011220336	0.00581331877037883
1442	98.4152755737305	-19.8181209564209	4.14966726303101	0.00516396993771195	0.0210730116814375	0.00873538758605719	0.00938473641872406
1443	98.4152755737305	-19.4934463500977	4.08473253250122	-0.00490093370899558	0.029189869761467	0.00321592413820326	0.00354059832170606
1444	98.4152755737305	-19.1687717437744	3.88992786407471	-0.00197886489331722	0.0188002903014421	0.00581331877037883	0.00483929552137852
1445	97.1165771484375	-21.1168174743652	3.95486283302307	-0.00619963090866804	0.0262678004801273	0.00678734155371785	-0.00814767740666866
1446	100.363327026367	-21.1168174743652	4.21460247039795	0.00613799272105098	0.0145795252174139	0.00126787810586393	-0.000355493422830477
1447	98.4152755737305	-19.8181209564209	4.27953720092773	0.00483929552137852	0.0217223595827818	0.00451462110504508	-0.00100484199356288
1448	95.8178863525391	-20.1427936553955	4.47434186935425	-0.0152905117720366	0.00646266713738441	0.00191722682211548	0.00451462110504508
1449	98.4152755737305	-19.4934463500977	4.01979780197144	0.00256657530553639	-0.00814767740666866	0.00159255252219737	-0.00814767740666866
1450	97.7659301757813	-19.8181209564209	3.69512343406677	0.00321592413820326	0.000293855206109583	0.00451462110504508	-0.0156151866540313
1451	99.0646286010742	-20.792142868042	4.21460247039795	0.00191722682211548	0.00126787810586393	-0.0182125810533762	-0.00944637414067984
1452	100.363327026367	-20.792142868042	4.27953720092773	-0.00457625929266214	0.00256657530553639	0.00191722682211548	-3.08191010844894e-05
1453	99.0646286010742	-21.7661666870117	4.4094066619873	0.00808603875339031	-0.00360223650932312	0.00516396993771195	0.00516396993771195
1454	99.0646286010742	-19.4934463500977	4.14966726303101	0.00289124972186983	0.0100340843200684	-0.00425158534198999	0.0022419011220336
1455	95.1685333251953	-19.4934463500977	4.21460247039795	-0.0185372550040483	0.0155535480007529	-0.00425158534198999	0.00581331877037883
1456	98.4152755737305	-21.1168174743652	4.27953720092773	0.0022419011220336	0.0152288740500808	-0.00100484199356288	0.00483929552137852
1457	98.4152755737305	-20.4674682617188	4.14966726303101	0.00581331877037883	0.0145795252174139	0.000293855206109583	0.00418994715437293
1458	97.1165771484375	-19.4934463500977	3.82499313354492	0.00776136433705688	0.0197743140161037	0.0217223595827818	0.0175015944987535
1459	99.7139739990234	-20.792142868042	4.47434186935425	0.00970941036939621	0.0175015944987535	0.0181509424000978	0.0230210572481155
1460	98.4152755737305	-20.792142868042	4.34447193145752	-0.00165419070981443	0.0171769186854362	0.0132808275520802	0.0197743140161037
1461	97.7659301757813	-20.4674682617188	4.27953720092773	-0.00912170019000769	0.011982130818069	0.0132808275520802	0.0304885655641556
1462	100.363327026367	-20.4674682617188	4.01979780197144	0.000943203864153475	0.0022419011220336	0.0162028968334198	0.0123068047687411
1463	97.1165771484375	-20.4674682617188	4.01979780197144	-0.00555028254166245	0.00289124972186983	0.0249691028147936	0.00906006153672934
1464	98.4152755737305	-20.4674682617188	4.21460247039795	-0.00717365415766835	-0.00684897974133492	0.0162028968334198	0.00354059832170606
1465	98.4152755737305	-19.8181209564209	3.76005816459656	-0.00522560812532902	0.00126787810586393	-0.0026282137259841	-0.00944637414067984
1466	98.4152755737305	-19.8181209564209	3.63018846511841	-0.00295288790948689	-0.0175632312893867	-0.0165892094373703	-0.00684897974133492
1467	100.363327026367	-20.792142868042	4.73408126831055	0.0022419011220336	-0.0221086721867323	-0.0191866029053926	-0.0104203969240189
1468	99.7139739990234	-21.7661666870117	4.27953720092773	0.00191722682211548	-0.0409397818148136	-0.0230826959013939	-0.00230353930965066
1469	97.7659301757813	-19.8181209564209	4.01979780197144	-0.00295288790948689	-0.039641086012125	-0.0191866029053926	-0.021459324285388
1470	97.7659301757813	-20.1427936553955	4.4094066619873	-0.0104203969240189	-0.0253554154187441	-0.0165892094373703	-0.00684897974133492
1471	97.7659301757813	-20.792142868042	4.34447193145752	-0.0172385573387146	-0.0152905117720366	-0.0208099745213985	-0.00879702530801296
1472	99.7139739990234	-20.4674682617188	4.27953720092773	0.00126787810586393	0.00354059832170606	-0.00555028254166245	-0.00717365415766835
1473	99.7139739990234	-20.792142868042	4.53927659988403	0.011982130818069	-0.00295288790948689	0.00191722682211548	0.00354059832170606
1474	97.7659301757813	-20.4674682617188	3.95486283302307	0.0142548503354192	0.00970941036939621	0.00386527273803949	0.00711201597005129
1475	97.1165771484375	-19.1687717437744	4.08473253250122	0.00191722682211548	0.0152288740500808	0.0100340843200684	0.00354059832170606
1476	99.0646286010742	-22.090841293335	4.21460247039795	0.00970941036939621	0.00646266713738441	0.0155535480007529	0.00548864435404539
1477	99.0646286010742	-21.1168174743652	4.27953720092773	-3.08191010844894e-05	0.0103587592020631	0.0126314787194133	-3.08191010844894e-05
1478	96.4672317504883	-19.4934463500977	3.95486283302307	0.0106834331527352	0.00548864435404539	0.0246444288641214	0.0152288740500808
1479	99.7139739990234	-20.1427936553955	3.88992786407471	0.00711201597005129	-0.00327756232582033	-0.00749832857400179	0.0226963832974434
1480	97.7659301757813	-19.4934463500977	4.21460247039795	0.00873538758605719	-0.00457625929266214	-0.0120437685400248	-0.00165419070981443
1481	98.4152755737305	-20.4674682617188	3.76005816459656	0.00938473641872406	0.000618529506027699	-0.0263294391334057	0.00483929552137852
1482	99.7139739990234	-20.4674682617188	3.82499313354492	0.00743668992072344	0.00451462110504508	-0.0266541130840778	-0.00132951640989631
1483	98.4152755737305	-21.4414920806885	4.01979780197144	0.0230210572481155	0.000293855206109583	-0.0292515084147453	-0.00230353930965066
1484	99.7139739990234	-21.1168174743652	4.14966726303101	0.00451462110504508	-3.08191010844894e-05	-0.0399657599627972	0.00289124972186983
1485	99.7139739990234	-20.792142868042	4.14966726303101	0.00743668992072344	0.0152288740500808	-0.0428878292441368	-0.00522560812532902
1486	95.8178863525391	-18.8440971374512	4.21460247039795	-0.00295288790948689	0.0113327819854021	-0.0393164120614529	-0.0107450718060136
1487	98.4152755737305	-20.1427936553955	4.14966726303101	0.00451462110504508	0.00711201597005129	-0.0448358729481697	-0.00912170019000769
1488	99.0646286010742	-20.1427936553955	4.08473253250122	-0.00132951640989631	0.00646266713738441	-0.0370436906814575	-0.0107450718060136
1489	97.1165771484375	-19.4934463500977	3.95486283302307	0.00613799272105098	0.011982130818069	-0.0266541130840778	-0.0201606266200542
1490	99.7139739990234	-20.792142868042	4.34447193145752	0.00191722682211548	0.0123068047687411	-0.0104203969240189	-0.0162645354866982
1491	97.7659301757813	-22.090841293335	4.4094066619873	-0.00977104809135199	-0.000355493422830477	0.000943203864153475	-0.0133424662053585
1492	98.4152755737305	-20.4674682617188	4.47434186935425	0.0217223595827818	-0.00132951640989631	0.000943203864153475	-0.00587495695799589
1493	97.7659301757813	-20.792142868042	4.4094066619873	-0.0149658378213644	-0.00652430532500148	0.0022419011220336	0.00776136433705688
1494	96.4672317504883	-19.8181209564209	4.21460247039795	0.00711201597005129	-0.00684897974133492	0.00386527273803949	0.00386527273803949
1495	97.1165771484375	-19.4934463500977	4.14966726303101	-0.00619963090866804	-0.0260047651827335	-0.00327756232582033	-3.08191010844894e-05
1496	98.4152755737305	-19.4934463500977	3.76005816459656	-0.0107450718060136	-0.0175632312893867	0.00808603875339031	0.00483929552137852
1497	99.0646286010742	-19.8181209564209	4.01979780197144	0.01100810803473	-0.0227580219507217	0.0213976856321096	0.00354059832170606
1498	99.7139739990234	-21.1168174743652	4.79901599884033	-0.00749832857400179	-0.0198359526693821	0.0317872650921345	0.00776136433705688
1499	96.4672317504883	-19.4934463500977	4.27953720092773	0.0145795252174139	0.0103587592020631	0.0132808275520802	0.0200989879667759
1500	96.4672317504883	-19.8181209564209	4.21460247039795	0.00581331877037883	0.0155535480007529	-0.00912170019000769	0.0168522447347641
1501	96.4672317504883	-19.8181209564209	4.27953720092773	-0.00360223650932312	0.0217223595827818	-0.0204853005707264	0.0142548503354192
1502	99.0646286010742	-19.4934463500977	4.01979780197144	-0.00912170019000769	0.00711201597005129	-0.0198359526693821	0.000943203864153475
1503	98.4152755737305	-19.1687717437744	3.88992786407471	0.000618529506027699	0.012956153601408	-0.00295288790948689	0.00548864435404539
1504	99.0646286010742	-19.4934463500977	4.21460247039795	-0.00555028254166245	0.00548864435404539	-0.0136671401560307	0.00483929552137852
1505	98.4152755737305	-20.1427936553955	4.66914653778076	0.00678734155371785	0.0162028968334198	-0.0227580219507217	-0.00749832857400179
1506	99.0646286010742	-21.1168174743652	4.14966726303101	-0.00165419070981443	0.0136055024340749	-0.00522560812532902	0.00191722682211548
1507	97.7659301757813	-18.8440971374512	3.95486283302307	-0.0136671401560307	0.00970941036939621	0.00354059832170606	-0.00522560812532902
1508	95.8178863525391	-19.1687717437744	4.01979780197144	-0.0152905117720366	0.00289124972186983	0.031137915328145	-0.00197886489331722
1509	95.8178863525391	-20.1427936553955	4.47434186935425	-0.00717365415766835	-0.0130177913233638	0.0567871853709221	-0.00165419070981443
1510	99.7139739990234	-20.1427936553955	4.08473253250122	0.000618529506027699	-0.00814767740666866	0.0194496400654316	-0.0123684434220195
1511	97.7659301757813	-19.4934463500977	4.14966726303101	-0.00100484199356288	-0.00944637414067984	0.0356833562254906	-0.0113944197073579
1512	97.1165771484375	-19.4934463500977	4.08473253250122	0.00516396993771195	-0.0172385573387146	0.0188002903014421	0.00256657530553639
1513	99.0646286010742	-21.1168174743652	3.88992786407471	-0.00425158534198999	-0.0104203969240189	0.029189869761467	0.00289124972186983
1514	97.7659301757813	-19.8181209564209	4.21460247039795	-0.00555028254166245	-0.00782300252467394	0.0223717093467712	0.00873538758605719
1515	96.4672317504883	-19.4934463500977	4.4094066619873	-0.00165419070981443	-0.00425158534198999	0.0126314787194133	0.00646266713738441
1516	94.5191879272461	-18.8440971374512	4.14966726303101	-0.0133424662053585	0.0103587592020631	0.0158782228827477	0.00646266713738441
1517	98.4152755737305	-19.4934463500977	4.47434186935425	0.00938473641872406	0.00516396993771195	0.00548864435404539	0.00613799272105098
1518	99.0646286010742	-20.1427936553955	4.53927659988403	-0.00522560812532902	0.013930176384747	0.0152288740500808	0.0158782228827477
1519	97.1165771484375	-18.1947479248047	3.69512343406677	0.00906006153672934	0.0149041991680861	0.0217223595827818	0.0175015944987535
1520	98.4152755737305	-19.4934463500977	4.01979780197144	0.013930176384747	-0.00814767740666866	0.0113327819854021	0.00808603875339031
1521	97.1165771484375	-19.8181209564209	4.01979780197144	0.00613799272105098	-0.0113944197073579	0.0132808275520802	-0.0136671401560307
1522	96.4672317504883	-18.1947479248047	4.14966726303101	-0.0026282137259841	0.00256657530553639	0.0207483377307653	0.0123068047687411
1523	95.8178863525391	-19.4934463500977	4.53927659988403	0.00386527273803949	0.0022419011220336	0.0298392176628113	0.00776136433705688
1524	96.4672317504883	-19.8181209564209	4.60421133041382	0.00581331877037883	0.00159255252219737	0.0230210572481155	-0.00392691092565656
1525	97.1165771484375	-18.5194225311279	3.88992786407471	-0.000355493422830477	-0.00522560812532902	0.01100810803473	-0.00425158534198999
1526	96.4672317504883	-18.5194225311279	3.76005816459656	-0.0104203969240189	-0.00944637414067984	-0.0149658378213644	-0.0120437685400248
1527	98.4152755737305	-19.1687717437744	4.21460247039795	-0.00392691092565656	0.00126787810586393	-0.00425158534198999	-0.0100957229733467
1528	97.7659301757813	-19.8181209564209	4.01979780197144	-0.00165419070981443	-0.00652430532500148	-0.00197886489331722	-0.00360223650932312
1529	97.7659301757813	-20.792142868042	4.27953720092773	-0.0123684434220195	-0.00619963090866804	-0.0156151866540313	-0.00847235135734081
1530	99.0646286010742	-19.4934463500977	4.21460247039795	-0.00165419070981443	0.0113327819854021	-0.0126931173726916	-0.0198359526693821
1531	95.8178863525391	-19.1687717437744	4.27953720092773	-0.0120437685400248	0.0132808275520802	-0.0188619289547205	-0.0143164889886975
1532	99.0646286010742	-19.4934463500977	4.14966726303101	0.00516396993771195	0.00646266713738441	-0.0149658378213644	-0.00684897974133492
1533	99.0646286010742	-19.4934463500977	4.14966726303101	-0.000355493422830477	0.00191722682211548	-0.000680167751852423	0.00678734155371785
1534	97.7659301757813	-18.1947479248047	4.01979780197144	-0.00392691092565656	-0.00587495695799589	-0.0026282137259841	0.00516396993771195
1535	98.4152755737305	-18.1947479248047	4.21460247039795	-0.00360223650932312	-0.00782300252467394	-0.0172385573387146	0.0022419011220336
1536	99.0646286010742	-20.1427936553955	4.53927659988403	0.00678734155371785	-0.0130177913233638	-0.00717365415766835	-0.00327756232582033
1537	97.7659301757813	-18.1947479248047	4.47434186935425	0.00191722682211548	-0.0104203969240189	-0.00879702530801296	0.00906006153672934
1538	96.4672317504883	-18.5194225311279	3.82499313354492	-0.0026282137259841	-0.00555028254166245	0.00516396993771195	0.0347093306481838
1539	95.8178863525391	-19.1687717437744	3.95486283302307	0.0123068047687411	0.00548864435404539	0.00289124972186983	0.0165275707840919
1540	97.1165771484375	-18.5194225311279	3.88992786407471	0.00321592413820326	-0.00295288790948689	-0.0198359526693821	0.0210730116814375
1541	99.7139739990234	-19.4934463500977	4.21460247039795	0.0106834331527352	-0.0247060675173998	-0.0149658378213644	0.00743668992072344
1542	99.7139739990234	-19.8181209564209	4.53927659988403	0.0132808275520802	-0.03444629535079	-0.0139918150380254	0.0168522447347641
1543	99.7139739990234	-19.8181209564209	4.27953720092773	-0.0026282137259841	-0.0341216214001179	-0.0117190945893526	0.012956153601408
1544	99.0646286010742	-20.4674682617188	3.95486283302307	0.00159255252219737	-0.0490566417574883	-0.0143164889886975	-0.00490093370899558
1545	99.7139739990234	-19.4934463500977	4.08473253250122	0.0126314787194133	-0.0230826959013939	-0.0156151866540313	0.00126787810586393
1546	97.7659301757813	-19.4934463500977	4.27953720092773	-0.0240567177534103	-0.0146411629393697	-0.0263294391334057	0.00191722682211548
1547	96.4672317504883	-17.5454006195068	3.95486283302307	0.00418994715437293	-0.0123684434220195	-0.0295761823654175	-0.00814767740666866
1548	99.7139739990234	-19.1687717437744	3.88992786407471	-0.00327756232582033	-0.00652430532500148	-0.0273034609854221	0.0022419011220336
1549	100.363327026367	-18.1947479248047	3.88992786407471	-0.0100957229733467	-0.0123684434220195	-0.0175632312893867	-0.0117190945893526
1550	97.1165771484375	-18.1947479248047	3.82499313354492	-0.00425158534198999	0.0165275707840919	-0.00912170019000769	-0.0302255302667618
1551	97.1165771484375	-19.4934463500977	4.01979780197144	-0.00587495695799589	-0.00360223650932312	-0.00749832857400179	-0.00977104809135199
1552	97.7659301757813	-18.8440971374512	4.01979780197144	-0.000355493422830477	0.0149041991680861	-0.00587495695799589	-0.00782300252467394
1553	97.7659301757813	-18.1947479248047	4.08473253250122	0.0155535480007529	0.0275664981454611	-0.00327756232582033	0.000943203864153475
1554	97.1165771484375	-19.4934463500977	4.47434186935425	-0.00619963090866804	0.0249691028147936	-0.00912170019000769	0.000618529506027699
1555	100.363327026367	-20.1427936553955	4.34447193145752	0.00354059832170606	0.0386054255068302	0.000618529506027699	0.00191722682211548
1556	97.7659301757813	-17.8700752258301	3.50031876564026	-0.021459324285388	0.029189869761467	-3.08191010844894e-05	0.000943203864153475
1557	99.7139739990234	-19.4934463500977	3.76005816459656	0.00483929552137852	0.0181509424000978	0.0103587592020631	0.00289124972186983
1558	97.7659301757813	-19.8181209564209	3.88992786407471	0.012956153601408	0.0278911720961332	0.0142548503354192	-0.000355493422830477
1559	97.7659301757813	-19.4934463500977	4.14966726303101	0.00256657530553639	0.0226963832974434	0.0223717093467712	0.0191249661147594
1560	99.7139739990234	-19.8181209564209	4.34447193145752	0.0106834331527352	0.0314625911414623	0.00711201597005129	0.0132808275520802
1561	95.8178863525391	-18.8440971374512	4.21460247039795	-0.000680167751852423	0.0207483377307653	0.0116574559360743	0.0126314787194133
1562	97.1165771484375	-18.8440971374512	4.27953720092773	0.00841071270406246	0.0220470335334539	0.00776136433705688	0.00256657530553639
1563	98.4152755737305	-18.8440971374512	4.01979780197144	-0.00749832857400179	0.0142548503354192	0.00483929552137852	-3.08191010844894e-05
1564	98.4152755737305	-18.5194225311279	3.56525373458862	-0.00749832857400179	0.01847561635077	0.00289124972186983	-0.00555028254166245
1565	97.7659301757813	-18.8440971374512	4.14966726303101	0.0132808275520802	0.0142548503354192	0.00321592413820326	-0.0110697457566857
1566	98.4152755737305	-20.1427936553955	3.88992786407471	0.00548864435404539	0.0142548503354192	0.00321592413820326	-0.00555028254166245
1567	99.7139739990234	-20.4674682617188	4.53927659988403	0.00321592413820326	0.00418994715437293	0.00483929552137852	-0.00814767740666866
1568	96.4672317504883	-19.1687717437744	4.34447193145752	0.0278911720961332	-0.00230353930965066	-3.08191010844894e-05	-0.0126931173726916
1569	94.5191879272461	-19.4934463500977	4.14966726303101	-0.00879702530801296	-0.00847235135734081	0.00808603875339031	-0.0146411629393697
1570	99.0646286010742	-19.8181209564209	4.14966726303101	-3.08191010844894e-05	-0.00392691092565656	-0.000680167751852423	-0.0217839982360601
1571	100.363327026367	-19.4934463500977	4.01979780197144	-0.0136671401560307	0.000618529506027699	-0.00295288790948689	-0.017887907102704
1572	98.4152755737305	-19.8181209564209	4.21460247039795	-0.00522560812532902	-0.0208099745213985	0.00613799272105098	-0.0133424662053585
1573	99.0646286010742	-20.792142868042	4.53927659988403	0.00776136433705688	-0.0237320438027382	0.0116574559360743	-3.08191010844894e-05
1574	98.4152755737305	-20.4674682617188	4.4094066619873	0.0243197549134493	-0.021459324285388	0.00321592413820326	0.00678734155371785
1575	97.7659301757813	-18.5194225311279	3.95486283302307	-0.0182125810533762	-0.0389917381107807	-0.000355493422830477	-0.00197886489331722
1576	96.4672317504883	-20.1427936553955	4.34447193145752	-0.00360223650932312	-0.0419138073921204	-0.0292515084147453	0.00289124972186983
1577	95.8178863525391	-19.8181209564209	3.82499313354492	-0.00879702530801296	-0.0435371771454811	-0.0454852245748043	0.01100810803473
1578	96.4672317504883	-19.1687717437744	4.60421133041382	-0.000355493422830477	-0.0425631552934647	-0.032173577696085	0.01847561635077
1579	99.0646286010742	-20.4674682617188	4.21460247039795	0.00516396993771195	-0.0149658378213644	-0.0250307414680719	0.0249691028147936
1580	99.7139739990234	-21.1168174743652	4.34447193145752	0.00483929552137852	-0.00749832857400179	-0.0263294391334057	0.0106834331527352
1581	97.7659301757813	-20.4674682617188	3.88992786407471	0.00354059832170606	0.00581331877037883	-0.0191866029053926	0.0152288740500808
1582	97.1165771484375	-20.792142868042	3.82499313354492	-0.0123684434220195	0.0142548503354192	-0.0113944197073579	0.00776136433705688
1583	97.7659301757813	-19.1687717437744	3.95486283302307	0.0100340843200684	0.0317872650921345	-0.0123684434220195	0.000943203864153475
1584	94.5191879272461	-19.8181209564209	3.95486283302307	-0.00814767740666866	0.0431508645415306	-0.00295288790948689	0.00354059832170606
1585	97.1165771484375	-19.8181209564209	4.08473253250122	0.0155535480007529	0.041852168738842	0.00841071270406246	-0.00587495695799589
1586	100.363327026367	-20.1427936553955	4.27953720092773	0.011982130818069	0.0506183728575706	0.0162028968334198	-0.00165419070981443
1587	98.4152755737305	-21.1168174743652	4.34447193145752	-0.00814767740666866	0.0467222817242146	0.0230210572481155	0.000293855206109583
1588	99.0646286010742	-19.8181209564209	4.01979780197144	0.0022419011220336	0.0269171483814716	0.0171769186854362	-0.00425158534198999
1589	99.7139739990234	-21.1168174743652	3.95486283302307	-0.00749832857400179	0.0136055024340749	0.011982130818069	-0.0130177913233638
1590	97.7659301757813	-20.4674682617188	4.34447193145752	0.01847561635077	0.011982130818069	0.0113327819854021	-0.0139918150380254
1591	98.4152755737305	-19.4934463500977	4.14966726303101	-0.0110697457566857	-0.00392691092565656	0.00776136433705688	-0.0159398596733809
1592	95.8178863525391	-20.792142868042	4.47434186935425	-0.0104203969240189	-0.00814767740666866	0.000618529506027699	0.00256657530553639
1593	98.4152755737305	-20.1427936553955	4.60421133041382	-0.00490093370899558	-0.0224333461374044	-0.0117190945893526	0.00159255252219737
1594	98.4152755737305	-19.8181209564209	3.76005816459656	-0.00327756232582033	-0.0324982516467571	-0.00847235135734081	0.00191722682211548
1595	97.7659301757813	-20.1427936553955	3.82499313354492	-0.00327756232582033	-0.0318489037454128	-0.0253554154187441	0.00159255252219737
1596	99.7139739990234	-20.792142868042	4.27953720092773	-0.00587495695799589	-0.0334722734987736	-0.0185372550040483	0.000618529506027699
1597	97.7659301757813	-20.792142868042	4.14966726303101	0.00418994715437293	-0.0354203209280968	-0.0123684434220195	-0.00132951640989631
1598	97.7659301757813	-20.1427936553955	3.95486283302307	-0.00360223650932312	0.000618529506027699	0.00386527273803949	0.0116574559360743
1599	98.4152755737305	-21.1168174743652	4.53927659988403	-0.0107450718060136	0.00743668992072344	0.00191722682211548	0.0223717093467712
1600	97.1165771484375	-19.8181209564209	4.01979780197144	0.0145795252174139	0.0191249661147594	0.00906006153672934	0.0126314787194133
1601	98.4152755737305	-20.4674682617188	4.21460247039795	-0.00587495695799589	0.0162028968334198	-0.00555028254166245	-0.00230353930965066
1602	99.7139739990234	-21.1168174743652	3.95486283302307	-0.00100484199356288	0.0178262684494257	-0.0130177913233638	0.00613799272105098
1603	99.7139739990234	-20.792142868042	4.4094066619873	-3.08191010844894e-05	0.020423661917448	0.00711201597005129	0.00191722682211548
1604	100.363327026367	-22.4155139923096	4.34447193145752	-0.000355493422830477	0.012956153601408	0.0113327819854021	-0.00327756232582033
1605	98.4152755737305	-21.7661666870117	4.53927659988403	0.00289124972186983	0.0149041991680861	-0.00197886489331722	-0.00652430532500148
1606	97.1165771484375	-19.8181209564209	4.21460247039795	-0.00392691092565656	0.0197743140161037	0.000293855206109583	-0.00295288790948689
1607	97.1165771484375	-21.4414920806885	3.95486283302307	-0.0026282137259841	0.0158782228827477	-0.00360223650932312	-0.0113944197073579
1608	99.7139739990234	-21.4414920806885	4.14966726303101	-0.00327756232582033	0.0126314787194133	-0.00360223650932312	-0.00879702530801296
1609	99.7139739990234	-20.792142868042	3.95486283302307	-0.0026282137259841	0.00646266713738441	-0.00847235135734081	-0.0195112787187099
1610	98.4152755737305	-19.4934463500977	3.82499313354492	-0.000680167751852423	0.0116574559360743	-0.0172385573387146	-0.0110697457566857
1611	98.4152755737305	-19.4934463500977	4.53927659988403	-0.00977104809135199	0.00906006153672934	-0.0237320438027382	-0.0172385573387146
1612	97.7659301757813	-22.4155139923096	4.60421133041382	-0.0110697457566857	-0.00100484199356288	-0.0217839982360601	-0.00619963090866804
1613	98.4152755737305	-20.1427936553955	4.14966726303101	0.00451462110504508	-0.00230353930965066	-0.00619963090866804	0.00386527273803949
1614	96.4672317504883	-19.1687717437744	3.95486283302307	-0.00327756232582033	0.00289124972186983	-0.00912170019000769	0.00776136433705688
1615	98.4152755737305	-21.1168174743652	4.14966726303101	-0.00230353930965066	0.0022419011220336	-0.00977104809135199	0.00711201597005129
1616	100.363327026367	-20.792142868042	4.21460247039795	0.00418994715437293	0.00289124972186983	-0.0191866029053926	-0.000680167751852423
1617	99.7139739990234	-20.1427936553955	4.21460247039795	0.00873538758605719	-0.00555028254166245	-0.00230353930965066	0.00483929552137852
1618	99.0646286010742	-19.8181209564209	4.21460247039795	0.0220470335334539	-0.00490093370899558	0.00678734155371785	0.0220470335334539
1619	99.0646286010742	-20.1427936553955	3.69512343406677	0.00581331877037883	-0.00944637414067984	0.0262678004801273	0.0191249661147594
1620	99.0646286010742	-21.1168174743652	4.08473253250122	0.0123068047687411	-0.0143164889886975	0.020423661917448	0.0162028968334198
1621	100.363327026367	-20.792142868042	4.34447193145752	0.00711201597005129	-0.00132951640989631	0.0197743140161037	0.00743668992072344
1622	97.7659301757813	-20.1427936553955	4.53927659988403	0.00354059832170606	-0.0165892094373703	0.0123068047687411	0.0191249661147594
1623	99.0646286010742	-20.4674682617188	4.27953720092773	-0.00717365415766835	-0.0165892094373703	0.00711201597005129	0.00321592413820326
1624	100.363327026367	-21.1168174743652	4.27953720092773	-0.00847235135734081	-0.00490093370899558	-0.00360223650932312	0.00483929552137852
1625	99.0646286010742	-20.1427936553955	3.69512343406677	0.0116574559360743	-0.00100484199356288	-0.00425158534198999	-0.00717365415766835
1626	97.7659301757813	-20.1427936553955	4.14966726303101	0.0116574559360743	-0.0026282137259841	-0.00555028254166245	-0.0126931173726916
1627	99.0646286010742	-20.4674682617188	3.82499313354492	0.00841071270406246	0.00159255252219737	0.00289124972186983	-0.00327756232582033
1628	101.012672424316	-21.4414920806885	4.01979780197144	-0.00197886489331722	0.00126787810586393	0.00516396993771195	0.00191722682211548
1629	99.0646286010742	-19.4934463500977	3.95486283302307	-0.00555028254166245	-0.00197886489331722	0.00483929552137852	-0.0117190945893526
1630	96.4672317504883	-20.4674682617188	4.53927659988403	-0.00392691092565656	-0.00100484199356288	-0.00132951640989631	-0.0126931173726916
1631	99.7139739990234	-20.792142868042	4.27953720092773	0.00646266713738441	0.000618529506027699	-0.00230353930965066	-0.00944637414067984
1632	101.012672424316	-21.1168174743652	4.08473253250122	-0.00912170019000769	-0.0139918150380254	-0.0175632312893867	-0.00457625929266214
1633	99.7139739990234	-19.8181209564209	4.01979780197144	0.00386527273803949	-0.0162645354866982	-0.00944637414067984	0.01100810803473
1634	99.0646286010742	-19.8181209564209	4.08473253250122	0.00159255252219737	-0.0104203969240189	-0.0143164889886975	0.00483929552137852
1635	99.7139739990234	-20.792142868042	4.14966726303101	0.00483929552137852	-0.00944637414067984	-0.00847235135734081	0.00808603875339031
1636	99.7139739990234	-20.792142868042	4.53927659988403	0.0136055024340749	-0.00100484199356288	-0.00392691092565656	0.0103587592020631
1637	99.7139739990234	-20.4674682617188	4.47434186935425	0.00159255252219737	0.00808603875339031	0.000293855206109583	0.00191722682211548
1638	97.7659301757813	-20.792142868042	4.14966726303101	0.00289124972186983	0.0106834331527352	0.00321592413820326	0.00841071270406246
1639	98.4152755737305	-19.1687717437744	3.95486283302307	0.00548864435404539	0.0142548503354192	0.00808603875339031	0.0207483377307653
1640	100.363327026367	-20.792142868042	4.21460247039795	0.0145795252174139	0.012956153601408	-0.0136671401560307	0.0188002903014421
1641	100.363327026367	-20.792142868042	4.21460247039795	0.00808603875339031	0.0217223595827818	-0.0107450718060136	0.00938473641872406
1642	99.7139739990234	-20.1427936553955	4.4094066619873	0.0116574559360743	0.0207483377307653	0.00483929552137852	0.00126787810586393
1643	99.0646286010742	-20.4674682617188	4.21460247039795	0.0100340843200684	0.00970941036939621	-0.00100484199356288	0.00646266713738441
1644	99.0646286010742	-19.1687717437744	3.88992786407471	0.00711201597005129	0.0132808275520802	0.00483929552137852	-0.00619963090866804
1645	97.1165771484375	-20.4674682617188	4.21460247039795	-0.00197886489331722	0.0106834331527352	-0.0104203969240189	-0.00555028254166245
1646	99.7139739990234	-20.4674682617188	4.21460247039795	-0.000680167751852423	-0.00555028254166245	-0.0133424662053585	-0.0156151866540313
1647	99.0646286010742	-19.4934463500977	3.88992786407471	0.0022419011220336	0.00159255252219737	-0.0133424662053585	-0.00847235135734081
1648	99.0646286010742	-19.8181209564209	4.14966726303101	0.0022419011220336	-0.00619963090866804	-0.0266541130840778	-0.00717365415766835
1649	99.7139739990234	-20.1427936553955	4.53927659988403	0.000943203864153475	-0.0172385573387146	-0.0156151866540313	-0.0143164889886975
1650	99.7139739990234	-21.1168174743652	4.21460247039795	-0.00490093370899558	-0.0204853005707264	-0.0195112787187099	-0.0172385573387146
1651	99.7139739990234	-21.1168174743652	4.21460247039795	-0.00782300252467394	-0.00749832857400179	-0.028926832601428	-0.0175632312893867
1652	100.363327026367	-20.1427936553955	3.95486283302307	-0.0130177913233638	-0.00684897974133492	-0.0308748781681061	-0.00944637414067984
1653	97.7659301757813	-20.4674682617188	4.14966726303101	-0.00555028254166245	-0.00587495695799589	-0.0123684434220195	0.00386527273803949
1654	101.012672424316	-21.1168174743652	4.4094066619873	-0.00392691092565656	-0.00100484199356288	-0.0165892094373703	-0.00295288790948689
1655	98.4152755737305	-19.4934463500977	4.47434186935425	-0.00165419070981443	0.00646266713738441	-0.00555028254166245	-0.00392691092565656
1656	98.4152755737305	-19.4934463500977	3.82499313354492	-0.0120437685400248	-0.00197886489331722	-0.0113944197073579	-0.00425158534198999
1657	100.363327026367	-19.8181209564209	4.01979780197144	-0.00132951640989631	-0.00749832857400179	-0.0110697457566857	0.00354059832170606
1658	99.0646286010742	-21.7661666870117	3.88992786407471	0.0116574559360743	-0.00749832857400179	-0.00230353930965066	0.0022419011220336
1659	98.4152755737305	-19.8181209564209	4.34447193145752	0.00646266713738441	-3.08191010844894e-05	0.000618529506027699	0.0132808275520802
1660	100.363327026367	-20.4674682617188	4.34447193145752	0.00321592413820326	0.00938473641872406	-0.00327756232582033	0.0197743140161037
1661	96.4672317504883	-18.8440971374512	4.14966726303101	-3.08191010844894e-05	0.00126787810586393	0.0262678004801273	-0.000680167751852423
1662	98.4152755737305	-19.8181209564209	3.95486283302307	0.00386527273803949	0.00289124972186983	0.0230210572481155	-0.00132951640989631
1663	97.1165771484375	-19.8181209564209	3.50031876564026	0.0188002903014421	0.00776136433705688	0.0171769186854362	-0.00457625929266214
1664	98.4152755737305	-19.4934463500977	3.63018846511841	0.00646266713738441	0.012956153601408	0.012956153601408	-0.00197886489331722
1665	97.7659301757813	-20.1427936553955	4.14966726303101	-0.00652430532500148	0.0197743140161037	-0.00555028254166245	-0.00522560812532902
1666	99.7139739990234	-22.090841293335	4.01979780197144	-0.00684897974133492	0.0155535480007529	-0.00490093370899558	-0.0143164889886975
1667	98.4152755737305	-20.4674682617188	4.53927659988403	-0.0156151866540313	0.0171769186854362	-0.0149658378213644	-0.00847235135734081
1668	97.1165771484375	-19.8181209564209	4.47434186935425	-0.00327756232582033	0.0022419011220336	-0.0159398596733809	-0.00717365415766835
1669	98.4152755737305	-20.1427936553955	4.08473253250122	-0.0149658378213644	-0.00619963090866804	-0.0217839982360601	-0.0195112787187099
1670	100.363327026367	-19.8181209564209	4.01979780197144	-0.000355493422830477	0.00256657530553639	-0.0133424662053585	-0.0159398596733809
1671	99.0646286010742	-19.4934463500977	3.88992786407471	-0.00457625929266214	-0.0100957229733467	-0.0188619289547205	-0.0169138833880424
1672	98.4152755737305	-18.8440971374512	4.14966726303101	-0.00327756232582033	0.00159255252219737	-0.0126931173726916	-0.0130177913233638
1673	97.7659301757813	-20.4674682617188	4.34447193145752	-0.00490093370899558	-0.000680167751852423	0.00970941036939621	0.00451462110504508
1674	100.363327026367	-21.7661666870117	4.14966726303101	-3.08191010844894e-05	-0.00165419070981443	0.0100340843200684	0.00191722682211548
1675	99.7139739990234	-20.4674682617188	4.08473253250122	0.00159255252219737	0.00646266713738441	0.0149041991680861	-0.00522560812532902
1676	95.8178863525391	-19.4934463500977	3.95486283302307	-0.00814767740666866	-0.00197886489331722	0.0132808275520802	0.00126787810586393
1677	97.7659301757813	-19.8181209564209	4.01979780197144	0.00808603875339031	0.00256657530553639	0.0265924744307995	-0.00717365415766835
1678	97.7659301757813	-19.1687717437744	4.01979780197144	-0.00912170019000769	0.00418994715437293	0.0330859608948231	0.0116574559360743
1679	101.662017822266	-21.1168174743652	4.27953720092773	0.00906006153672934	0.0175015944987535	0.0262678004801273	0.00646266713738441
1680	100.363327026367	-19.8181209564209	4.21460247039795	0.013930176384747	0.0136055024340749	0.00289124972186983	0.012956153601408
1681	99.0646286010742	-20.792142868042	3.88992786407471	0.00289124972186983	0.000943203864153475	0.000618529506027699	0.00386527273803949
1682	99.7139739990234	-21.1168174743652	4.01979780197144	-0.00490093370899558	0.00711201597005129	-0.00944637414067984	0.00451462110504508
1683	97.7659301757813	-20.4674682617188	3.95486283302307	-0.00392691092565656	0.000943203864153475	0.00126787810586393	0.00646266713738441
1684	97.1165771484375	-21.1168174743652	4.14966726303101	-0.00392691092565656	-0.00684897974133492	0.00548864435404539	0.00289124972186983
1685	99.7139739990234	-19.8181209564209	4.21460247039795	-0.00879702530801296	0.00289124972186983	0.00289124972186983	-0.00717365415766835
1686	99.0646286010742	-19.8181209564209	4.08473253250122	0.0103587592020631	-0.0185372550040483	-0.00587495695799589	-0.00587495695799589
1687	100.363327026367	-21.1168174743652	4.27953720092773	0.0103587592020631	-0.0282774847000837	-0.00847235135734081	-0.00197886489331722
1688	100.363327026367	-21.1168174743652	4.27953720092773	0.01847561635077	-0.0409397818148136	-3.08191010844894e-05	-0.00392691092565656
1689	100.363327026367	-22.090841293335	4.14966726303101	-0.0120437685400248	-0.0350956469774246	-0.00230353930965066	-0.0107450718060136
1690	97.7659301757813	-20.1427936553955	4.21460247039795	-0.00652430532500148	-0.0159398596733809	-0.00684897974133492	-0.00782300252467394
1691	95.1685333251953	-19.8181209564209	3.88992786407471	-0.00879702530801296	-0.0208099745213985	-0.0204853005707264	-0.0175632312893867
1692	97.7659301757813	-20.1427936553955	4.08473253250122	-0.00132951640989631	-0.00295288790948689	-0.0146411629393697	-0.00490093370899558
1693	99.7139739990234	-20.4674682617188	4.21460247039795	0.00970941036939621	0.0022419011220336	-0.0221086721867323	0.00906006153672934
1694	98.4152755737305	-19.8181209564209	3.69512343406677	-0.00165419070981443	0.00841071270406246	-0.0110697457566857	0.000293855206109583
1695	100.363327026367	-21.1168174743652	4.08473253250122	0.00483929552137852	0.00776136433705688	-0.00977104809135199	0.00191722682211548
1696	99.0646286010742	-21.1168174743652	3.82499313354492	-0.00749832857400179	0.00418994715437293	-0.0162645354866982	-0.00197886489331722
1697	97.7659301757813	-20.4674682617188	3.88992786407471	-0.00425158534198999	0.0145795252174139	-0.00555028254166245	-0.00100484199356288
1698	97.7659301757813	-20.4674682617188	4.01979780197144	-0.0188619289547205	0.0168522447347641	0.00386527273803949	0.00808603875339031
1699	98.4152755737305	-21.7661666870117	4.27953720092773	-3.08191010844894e-05	0.0123068047687411	0.000943203864153475	0.0181509424000978
1700	97.7659301757813	-20.1427936553955	3.88992786407471	-0.0152905117720366	0.00841071270406246	-0.0120437685400248	0.0207483377307653
1701	99.7139739990234	-21.7661666870117	4.21460247039795	0.0116574559360743	0.00418994715437293	0.00613799272105098	0.0126314787194133
1702	99.0646286010742	-21.4414920806885	4.4094066619873	0.00711201597005129	0.00970941036939621	0.00159255252219737	-0.000680167751852423
1703	99.0646286010742	-20.4674682617188	4.08473253250122	-0.000355493422830477	0.0168522447347641	0.0113327819854021	0.000293855206109583
1704	98.4152755737305	-21.7661666870117	4.21460247039795	0.0191249661147594	0.0106834331527352	-0.00977104809135199	-0.00814767740666866
1705	99.7139739990234	-20.4674682617188	4.34447193145752	0.00906006153672934	0.0210730116814375	-0.00587495695799589	-0.0188619289547205
1706	98.4152755737305	-21.7661666870117	4.08473253250122	-0.0100957229733467	0.0220470335334539	0.000943203864153475	-0.0104203969240189
1707	97.1165771484375	-21.4414920806885	3.82499313354492	-0.0208099745213985	0.0334106348454952	0.000293855206109583	-0.00230353930965066
1708	97.7659301757813	-20.1427936553955	4.08473253250122	0.00386527273803949	0.0152288740500808	0.00159255252219737	-0.0110697457566857
1709	97.7659301757813	-20.4674682617188	3.76005816459656	-0.0117190945893526	0.00548864435404539	-0.00587495695799589	-0.0169138833880424
1710	98.4152755737305	-20.792142868042	3.95486283302307	0.000618529506027699	-0.000680167751852423	-0.00619963090866804	-0.0253554154187441
1711	98.4152755737305	-20.792142868042	4.34447193145752	-0.00749832857400179	-0.0113944197073579	-0.0026282137259841	-0.0146411629393697
1712	98.4152755737305	-21.4414920806885	4.21460247039795	0.000618529506027699	-0.00197886489331722	-0.00132951640989631	-0.00847235135734081
1713	97.7659301757813	-20.1427936553955	3.88992786407471	0.00646266713738441	-0.00522560812532902	-0.00165419070981443	-0.00295288790948689
1714	97.1165771484375	-20.4674682617188	4.14966726303101	-0.00555028254166245	0.00678734155371785	0.00354059832170606	0.00354059832170606
1715	98.4152755737305	-21.1168174743652	4.34447193145752	-0.000680167751852423	0.00159255252219737	-0.0133424662053585	0.00256657530553639
1716	98.4152755737305	-20.4674682617188	4.08473253250122	0.0113327819854021	-0.0182125810533762	-0.0156151866540313	-0.00619963090866804
1717	98.4152755737305	-20.4674682617188	4.08473253250122	-0.00749832857400179	-0.00522560812532902	0.00321592413820326	-3.08191010844894e-05
1718	101.662017822266	-21.7661666870117	4.4094066619873	0.00483929552137852	-0.00165419070981443	0.01100810803473	0.0103587592020631
1719	98.4152755737305	-20.792142868042	3.88992786407471	-0.00327756232582033	0.00289124972186983	0.0181509424000978	0.00841071270406246
1720	101.012672424316	-22.090841293335	4.21460247039795	-0.00295288790948689	0.0162028968334198	0.0269171483814716	0.00613799272105098
1721	101.012672424316	-21.4414920806885	4.27953720092773	0.00159255252219737	0.0226963832974434	0.0181509424000978	0.00159255252219737
1722	97.1165771484375	-20.792142868042	4.08473253250122	-0.0139918150380254	0.011982130818069	0.0200989879667759	0.00581331877037883
1723	99.7139739990234	-21.1168174743652	4.27953720092773	0.00321592413820326	0.0123068047687411	0.0288651939481497	0.00289124972186983
1724	99.7139739990234	-21.4414920806885	4.34447193145752	0.00743668992072344	0.0103587592020631	0.0217223595827818	-0.00132951640989631
1725	99.0646286010742	-21.4414920806885	4.08473253250122	-0.00847235135734081	0.0239950809627771	0.00581331877037883	-0.00684897974133492
1726	99.0646286010742	-20.792142868042	4.08473253250122	0.00873538758605719	0.0181509424000978	0.0113327819854021	-0.0159398596733809
1727	99.0646286010742	-21.7661666870117	4.01979780197144	-0.0143164889886975	0.00581331877037883	0.00191722682211548	-0.0185372550040483
1728	97.7659301757813	-20.1427936553955	3.95486283302307	0.00743668992072344	0.00418994715437293	0.00613799272105098	-0.00425158534198999
1729	98.4152755737305	-21.1168174743652	4.08473253250122	-0.00782300252467394	-0.00944637414067984	-0.0136671401560307	-0.017887907102704
1730	96.4672317504883	-20.1427936553955	4.27953720092773	0.0168522447347641	-0.00490093370899558	-0.00619963090866804	-0.0204853005707264
1731	97.1165771484375	-20.1427936553955	4.08473253250122	0.00646266713738441	-0.0117190945893526	-0.0117190945893526	-0.0152905117720366
1732	99.0646286010742	-21.1168174743652	3.88992786407471	0.00613799272105098	-0.0120437685400248	-0.00555028254166245	-0.00652430532500148
1733	97.7659301757813	-20.4674682617188	4.4094066619873	0.0191249661147594	-0.00197886489331722	-0.00912170019000769	-0.00425158534198999
1734	97.7659301757813	-21.1168174743652	4.21460247039795	0.011982130818069	-0.0282774847000837	-0.00977104809135199	0.00321592413820326
1735	98.4152755737305	-21.1168174743652	4.14966726303101	0.00678734155371785	-0.0256800893694162	-0.0117190945893526	-0.000355493422830477
1736	99.7139739990234	-20.792142868042	4.47434186935425	0.00354059832170606	-0.0113944197073579	-0.00814767740666866	0.00678734155371785
1737	95.8178863525391	-20.4674682617188	4.01979780197144	-0.00425158534198999	-0.0026282137259841	-0.0136671401560307	0.00841071270406246
1738	99.0646286010742	-21.1168174743652	3.88992786407471	-0.00132951640989631	0.00289124972186983	0.000293855206109583	0.0171769186854362
1739	98.4152755737305	-19.8181209564209	3.76005816459656	0.012956153601408	0.00841071270406246	-0.00425158534198999	0.0188002903014421
1740	101.012672424316	-20.792142868042	4.21460247039795	0.0100340843200684	0.0226963832974434	-0.00749832857400179	0.0149041991680861
1741	99.0646286010742	-20.4674682617188	4.27953720092773	0.00938473641872406	0.0155535480007529	0.00321592413820326	-0.00327756232582033
1742	99.0646286010742	-21.1168174743652	4.47434186935425	0.00548864435404539	0.00906006153672934	0.00418994715437293	0.00873538758605719
1743	99.0646286010742	-20.1427936553955	4.01979780197144	0.0116574559360743	0.00321592413820326	0.00646266713738441	0.00938473641872406
1744	99.7139739990234	-20.1427936553955	3.88992786407471	0.00126787810586393	0.0152288740500808	-0.00782300252467394	0.000293855206109583
1745	97.1165771484375	-20.4674682617188	4.34447193145752	-0.0230826959013939	0.0100340843200684	-0.0120437685400248	0.000943203864153475
1746	97.7659301757813	-19.8181209564209	4.27953720092773	-0.00360223650932312	0.00418994715437293	-0.0152905117720366	-0.00295288790948689
1747	99.0646286010742	-19.4934463500977	3.95486283302307	0.0152288740500808	-0.00197886489331722	-0.0208099745213985	-0.00717365415766835
1748	99.0646286010742	-19.1687717437744	4.4094066619873	0.00613799272105098	-0.0130177913233638	-0.0156151866540313	-0.00360223650932312
1749	99.7139739990234	-20.1427936553955	4.21460247039795	-0.00457625929266214	-0.0357449948787689	-0.0208099745213985	-0.00814767740666866
1750	98.4152755737305	-20.1427936553955	3.69512343406677	-0.00912170019000769	-0.0516540370881557	-0.0146411629393697	-0.0185372550040483
1751	98.4152755737305	-19.4934463500977	4.27953720092773	-0.00327756232582033	-0.0477579422295094	-0.0126931173726916	-0.0113944197073579
1752	97.7659301757813	-20.1427936553955	4.27953720092773	-0.00717365415766835	-0.0393164120614529	-0.00717365415766835	-0.00847235135734081
1753	97.7659301757813	-20.4674682617188	4.47434186935425	-0.00230353930965066	-0.0328229255974293	-0.000355493422830477	0.0100340843200684
1754	99.7139739990234	-20.1427936553955	4.60421133041382	0.0246444288641214	-0.0172385573387146	-0.00749832857400179	-0.00392691092565656
1755	98.4152755737305	-18.1947479248047	3.88992786407471	0.011982130818069	-0.00100484199356288	-0.0156151866540313	-0.00230353930965066
1756	99.7139739990234	-19.8181209564209	3.69512343406677	-0.00360223650932312	0.00159255252219737	-0.00555028254166245	0.00743668992072344
1757	99.7139739990234	-21.4414920806885	4.21460247039795	0.00548864435404539	0.00613799272105098	0.00906006153672934	0.00289124972186983
1758	100.363327026367	-20.4674682617188	4.01979780197144	-0.0120437685400248	0.0168522447347641	0.0249691028147936	0.011982130818069
1759	97.7659301757813	-19.1687717437744	4.14966726303101	0.012956153601408	0.0236704051494598	0.0275664981454611	0.0243197549134493
1760	96.4672317504883	-20.1427936553955	4.53927659988403	-0.00847235135734081	0.0252937767654657	0.0327612869441509	0.0165275707840919
1761	99.0646286010742	-19.1687717437744	4.21460247039795	0.00516396993771195	0.0288651939481497	0.0188002903014421	0.0136055024340749
1762	99.0646286010742	-18.8440971374512	3.76005816459656	0.0162028968334198	0.0213976856321096	0.0136055024340749	0.00256657530553639
1763	97.1165771484375	-18.5194225311279	3.63018846511841	0.00321592413820326	0.00873538758605719	0.0181509424000978	0.00548864435404539
1764	99.7139739990234	-19.4934463500977	4.14966726303101	-0.00522560812532902	0.000618529506027699	0.0116574559360743	0.00191722682211548
1765	101.012672424316	-21.1168174743652	4.34447193145752	0.00808603875339031	-0.0117190945893526	-0.000680167751852423	-0.00100484199356288
1766	98.4152755737305	-19.1687717437744	4.60421133041382	0.0022419011220336	0.00548864435404539	-0.0126931173726916	-0.00782300252467394
1767	96.4672317504883	-18.8440971374512	4.14966726303101	0.00126787810586393	-0.00847235135734081	-0.0243813935667276	0.00321592413820326
1768	95.8178863525391	-18.5194225311279	4.01979780197144	0.00873538758605719	-0.0026282137259841	-0.0299008563160896	0.000618529506027699
1769	99.0646286010742	-18.1947479248047	3.63018846511841	-0.000680167751852423	-0.00652430532500148	-0.0516540370881557	-0.00619963090866804
1770	97.7659301757813	-18.8440971374512	3.63018846511841	-0.00587495695799589	-0.00360223650932312	-0.0597708933055401	-0.0204853005707264
1771	99.0646286010742	-19.4934463500977	4.34447193145752	-0.0026282137259841	0.011982130818069	-0.0471085943281651	-0.0143164889886975
1772	99.0646286010742	-19.8181209564209	4.27953720092773	-0.00392691092565656	0.00451462110504508	-0.028926832601428	-0.0026282137259841
1773	101.012672424316	-21.1168174743652	4.27953720092773	0.0194496400654316	0.00386527273803949	-0.0204853005707264	0.00970941036939621
1774	99.7139739990234	-19.4934463500977	4.34447193145752	-0.00490093370899558	0.00548864435404539	-0.00425158534198999	0.00516396993771195
1775	95.1685333251953	-18.5194225311279	3.95486283302307	-0.0224333461374044	-0.0110697457566857	0.00256657530553639	0.00613799272105098
1776	99.0646286010742	-18.1947479248047	3.95486283302307	0.0145795252174139	-0.00847235135734081	0.00938473641872406	-0.00132951640989631
1777	99.7139739990234	-18.8440971374512	4.27953720092773	0.0175015944987535	-0.0185372550040483	0.00906006153672934	0.000618529506027699
1778	99.0646286010742	-19.4934463500977	4.34447193145752	0.0126314787194133	-0.0162645354866982	0.0249691028147936	0.0149041991680861
1779	99.7139739990234	-19.4934463500977	4.60421133041382	0.00938473641872406	-0.0130177913233638	0.0197743140161037	0.0178262684494257
1780	99.0646286010742	-20.4674682617188	4.14966726303101	0.011982130818069	-0.00197886489331722	0.0022419011220336	0.00906006153672934
1781	98.4152755737305	-19.1687717437744	3.88992786407471	-0.00327756232582033	-0.00555028254166245	-0.00977104809135199	0.000293855206109583
1782	97.7659301757813	-18.1947479248047	3.69512343406677	0.00289124972186983	0.00483929552137852	-0.00295288790948689	0.00581331877037883
1783	95.1685333251953	-17.8700752258301	3.95486283302307	-0.0146411629393697	-0.00327756232582033	0.0116574559360743	0.011982130818069
1784	98.4152755737305	-18.5194225311279	4.08473253250122	0.00841071270406246	0.00548864435404539	-0.00100484199356288	-0.000680167751852423
1785	99.7139739990234	-19.4934463500977	4.34447193145752	0.00191722682211548	0.0171769186854362	0.0233457311987877	-0.00684897974133492
1786	99.7139739990234	-19.1687717437744	4.21460247039795	-0.0211346503347158	0.01847561635077	0.0249691028147936	-0.00392691092565656
1787	98.4152755737305	-18.5194225311279	4.08473253250122	-0.00230353930965066	0.0126314787194133	0.029189869761467	-0.0026282137259841
1788	97.7659301757813	-19.4934463500977	3.95486283302307	0.00548864435404539	-0.00197886489331722	0.0285405199974775	-0.00587495695799589
1789	99.7139739990234	-18.5194225311279	4.27953720092773	-0.0104203969240189	-0.00717365415766835	0.0230210572481155	-0.0152905117720366
1790	97.1165771484375	-18.5194225311279	3.95486283302307	-0.00847235135734081	-0.00295288790948689	-0.00295288790948689	-0.0162645354866982
1791	97.1165771484375	-19.1687717437744	4.34447193145752	-0.0107450718060136	-3.08191010844894e-05	-0.00652430532500148	-0.0152905117720366
1792	100.363327026367	-20.1427936553955	4.01979780197144	0.00321592413820326	-0.000355493422830477	-0.0104203969240189	-0.00879702530801296
1793	99.0646286010742	-19.4934463500977	3.56525373458862	-0.0169138833880424	0.00451462110504508	-0.00100484199356288	0.00354059832170606
1794	99.0646286010742	-19.4934463500977	4.34447193145752	0.0103587592020631	0.0113327819854021	0.00613799272105098	0.000293855206109583
1795	99.7139739990234	-19.1687717437744	4.14966726303101	-0.0123684434220195	0.0103587592020631	0.00808603875339031	0.00646266713738441
1796	97.1165771484375	-18.8440971374512	4.08473253250122	0.00841071270406246	0.0106834331527352	0.00354059832170606	-0.00425158534198999
1797	98.4152755737305	-18.8440971374512	4.73408126831055	-0.00555028254166245	0.012956153601408	0.00938473641872406	0.00906006153672934
1798	97.1165771484375	-19.4934463500977	4.27953720092773	0.00581331877037883	0.0181509424000978	0.0304885655641556	0.0243197549134493
1799	97.7659301757813	-19.1687717437744	4.21460247039795	0.0178262684494257	0.0165275707840919	0.0207483377307653	0.013930176384747
1800	99.7139739990234	-19.4934463500977	4.14966726303101	0.00159255252219737	0.013930176384747	0.00354059832170606	0.0249691028147936
1801	98.4152755737305	-18.5194225311279	3.50031876564026	-0.00555028254166245	0.00808603875339031	0.00191722682211548	0.00808603875339031
1802	96.4672317504883	-17.8700752258301	3.82499313354492	0.0103587592020631	0.00126787810586393	-0.00457625929266214	0.00646266713738441
1803	97.1165771484375	-19.8181209564209	4.21460247039795	0.0136055024340749	-0.00457625929266214	-0.000680167751852423	0.00451462110504508
1804	96.4672317504883	-18.5194225311279	4.08473253250122	0.0126314787194133	0.00970941036939621	-0.00814767740666866	-0.00230353930965066
1805	97.7659301757813	-19.1687717437744	4.01979780197144	0.0158782228827477	0.0165275707840919	-0.00944637414067984	-0.000680167751852423
1806	97.1165771484375	-19.4934463500977	4.27953720092773	0.00321592413820326	0.0278911720961332	-0.0113944197073579	-0.00360223650932312
1807	98.4152755737305	-18.5194225311279	4.08473253250122	0.00256657530553639	0.0132808275520802	-0.0123684434220195	-0.00847235135734081
1808	97.7659301757813	-18.8440971374512	4.08473253250122	-0.00814767740666866	0.013930176384747	-0.0130177913233638	-0.00132951640989631
1809	97.1165771484375	-18.1947479248047	4.34447193145752	0.00354059832170606	0.00159255252219737	-0.000680167751852423	-0.0104203969240189
1810	96.4672317504883	-18.8440971374512	4.4094066619873	0.00289124972186983	0.00516396993771195	0.00808603875339031	-0.0152905117720366
1811	98.4152755737305	-20.4674682617188	4.27953720092773	-0.0110697457566857	0.00516396993771195	0.00418994715437293	-0.0204853005707264
1812	99.7139739990234	-19.8181209564209	4.14966726303101	0.00906006153672934	0.00483929552137852	0.00776136433705688	-0.0107450718060136
1813	97.1165771484375	-19.1687717437744	4.34447193145752	-0.00457625929266214	-0.00360223650932312	0.00906006153672934	0.00581331877037883
1814	98.4152755737305	-19.8181209564209	4.34447193145752	0.00386527273803949	-0.021459324285388	-0.00555028254166245	0.00516396993771195
1815	97.7659301757813	-19.8181209564209	4.47434186935425	-0.00912170019000769	-0.0217839982360601	0.00613799272105098	0.00516396993771195
1816	97.1165771484375	-18.5194225311279	3.95486283302307	0.00159255252219737	-0.0169138833880424	-0.00230353930965066	-0.00327756232582033
1817	99.0646286010742	-20.1427936553955	4.14966726303101	0.0100340843200684	-0.0256800893694162	-0.0172385573387146	0.00483929552137852
1818	99.0646286010742	-21.4414920806885	4.08473253250122	0.0132808275520802	-0.0337969474494457	0.00516396993771195	0.0181509424000978
1819	98.4152755737305	-20.1427936553955	3.95486283302307	0.00711201597005129	-0.0191866029053926	0.00159255252219737	0.0285405199974775
1820	99.7139739990234	-20.1427936553955	4.4094066619873	0.00581331877037883	-0.0221086721867323	-0.00944637414067984	0.0149041991680861
1821	94.5191879272461	-18.1947479248047	4.79901599884033	-0.00360223650932312	-0.0260047651827335	-0.0204853005707264	0.0158782228827477
1822	96.4672317504883	-18.5194225311279	4.27953720092773	0.000293855206109583	-0.0208099745213985	-0.0393164120614529	-0.00230353930965066
1823	97.7659301757813	-18.8440971374512	3.69512343406677	0.00451462110504508	-0.0188619289547205	-0.0393164120614529	0.00711201597005129
1824	97.7659301757813	-18.5194225311279	3.88992786407471	-0.0100957229733467	0.000618529506027699	-0.0383423902094364	-0.00165419070981443
1825	97.7659301757813	-20.1427936553955	4.4094066619873	-0.00425158534198999	0.00776136433705688	-0.0383423902094364	-0.0126931173726916
1826	98.4152755737305	-20.4674682617188	4.53927659988403	-0.0107450718060136	0.00776136433705688	-0.0399657599627972	-0.00912170019000769
1827	97.7659301757813	-18.1947479248047	4.08473253250122	-0.00360223650932312	0.025618452578783	-0.0217839982360601	-0.0104203969240189
1828	95.1685333251953	-19.4934463500977	4.53927659988403	-0.00392691092565656	0.0298392176628113	-0.0120437685400248	-0.00490093370899558
1829	96.4672317504883	-19.1687717437744	3.88992786407471	-0.00360223650932312	0.0152288740500808	-0.00522560812532902	-0.021459324285388
1830	97.1165771484375	-19.8181209564209	4.14966726303101	-0.00327756232582033	0.0126314787194133	0.00613799272105098	-0.0195112787187099
1831	99.7139739990234	-20.1427936553955	4.08473253250122	-0.000680167751852423	0.000943203864153475	0.0239950809627771	-0.0191866029053926
1832	99.0646286010742	-19.1687717437744	3.95486283302307	-0.00977104809135199	0.00191722682211548	0.0337353087961674	-0.00295288790948689
1833	98.4152755737305	-20.4674682617188	4.01979780197144	0.0116574559360743	-0.0107450718060136	0.0330859608948231	0.00613799272105098
1834	99.7139739990234	-20.4674682617188	3.95486283302307	-0.00749832857400179	-0.0286021586507559	0.0132808275520802	0.000943203864153475
1835	97.7659301757813	-19.4934463500977	3.82499313354492	-0.00360223650932312	-0.0104203969240189	0.00711201597005129	0.00191722682211548
1836	95.1685333251953	-19.4934463500977	4.21460247039795	0.0145795252174139	-0.00814767740666866	0.00613799272105098	0.00386527273803949
1837	98.4152755737305	-18.8440971374512	3.95486283302307	-0.00717365415766835	-0.00977104809135199	0.0155535480007529	0.00548864435404539
1838	99.0646286010742	-19.1687717437744	3.76005816459656	-0.00587495695799589	0.000293855206109583	0.0334106348454952	0.00711201597005129
1839	99.7139739990234	-19.4934463500977	4.66914653778076	0.0152288740500808	0.00808603875339031	0.01847561635077	0.0132808275520802
1840	99.7139739990234	-20.1427936553955	4.14966726303101	0.00743668992072344	0.0178262684494257	0.0223717093467712	0.000618529506027699
1841	97.1165771484375	-20.1427936553955	3.69512343406677	0.00743668992072344	0.0171769186854362	0.00906006153672934	0.0249691028147936
1842	97.1165771484375	-18.5194225311279	3.82499313354492	0.0168522447347641	0.0162028968334198	-0.00132951640989631	0.00678734155371785
1843	96.4672317504883	-18.1947479248047	3.76005816459656	0.00126787810586393	0.012956153601408	-0.00392691092565656	-0.000680167751852423
1844	95.8178863525391	-19.1687717437744	4.08473253250122	-0.0172385573387146	0.0100340843200684	-0.00847235135734081	0.00354059832170606
1845	100.363327026367	-19.4934463500977	4.4094066619873	0.00613799272105098	0.0106834331527352	-0.0276281367987394	-0.00847235135734081
1846	97.7659301757813	-19.1687717437744	4.08473253250122	-0.00132951640989631	0.0252937767654657	-0.0126931173726916	-0.00814767740666866
1847	97.7659301757813	-18.1947479248047	4.08473253250122	0.013930176384747	0.0165275707840919	-0.0139918150380254	-0.00360223650932312
1848	99.7139739990234	-20.1427936553955	3.95486283302307	0.00483929552137852	0.0171769186854362	-0.0123684434220195	-3.08191010844894e-05
1849	98.4152755737305	-19.1687717437744	4.01979780197144	-0.000680167751852423	0.00354059832170606	-0.00295288790948689	-0.0026282137259841
1850	99.0646286010742	-20.1427936553955	4.21460247039795	-0.00295288790948689	-0.00360223650932312	-0.023407369852066	-0.0126931173726916
1851	97.1165771484375	-19.8181209564209	3.95486283302307	-0.0149658378213644	-0.00360223650932312	-0.00165419070981443	-0.0100957229733467
1852	97.1165771484375	-18.8440971374512	4.47434186935425	-0.00619963090866804	-0.0149658378213644	-0.00490093370899558	-0.00425158534198999
1853	97.7659301757813	-18.5194225311279	3.76005816459656	0.000943203864153475	-0.0110697457566857	0.00126787810586393	0.00256657530553639
1854	97.7659301757813	-18.8440971374512	3.69512343406677	0.00613799272105098	-0.00814767740666866	0.0106834331527352	0.00646266713738441
1855	97.7659301757813	-18.5194225311279	4.08473253250122	-0.00782300252467394	-0.00717365415766835	0.00159255252219737	0.000618529506027699
1856	99.7139739990234	-20.792142868042	4.34447193145752	-0.00912170019000769	-0.0146411629393697	0.000943203864153475	0.00451462110504508
1857	97.7659301757813	-19.1687717437744	4.34447193145752	0.0106834331527352	-0.0165892094373703	0.00646266713738441	-0.000680167751852423
1858	97.7659301757813	-18.1947479248047	4.34447193145752	0.00808603875339031	-0.00814767740666866	0.00354059832170606	0.0126314787194133
1859	97.7659301757813	-20.1427936553955	4.34447193145752	-0.0026282137259841	-0.00197886489331722	-0.00100484199356288	0.0275664981454611
1860	99.7139739990234	-18.1947479248047	3.76005816459656	0.0106834331527352	0.0145795252174139	0.0022419011220336	0.0181509424000978
1861	97.7659301757813	-18.5194225311279	3.88992786407471	0.00418994715437293	0.0103587592020631	0.00321592413820326	0.00159255252219737
1862	99.0646286010742	-18.5194225311279	3.95486283302307	0.00873538758605719	0.0106834331527352	0.00483929552137852	0.00548864435404539
1863	97.7659301757813	-18.1947479248047	4.21460247039795	0.00613799272105098	0.0155535480007529	0.0230210572481155	0.00418994715437293
1864	98.4152755737305	-20.1427936553955	4.47434186935425	0.00354059832170606	0.00873538758605719	0.0116574559360743	0.00126787810586393
1865	101.012672424316	-19.8181209564209	4.08473253250122	-0.00392691092565656	0.0123068047687411	-0.00230353930965066	-0.00717365415766835
1866	96.4672317504883	-18.5194225311279	4.08473253250122	-0.0172385573387146	0.00678734155371785	-0.0026282137259841	-0.00327756232582033
1867	95.8178863525391	-18.5194225311279	4.01979780197144	0.00970941036939621	0.0136055024340749	-3.08191010844894e-05	-0.00555028254166245
1868	99.0646286010742	-19.8181209564209	4.73408126831055	-0.00197886489331722	-0.00360223650932312	-0.00295288790948689	-0.00360223650932312
1869	97.7659301757813	-19.1687717437744	4.27953720092773	-0.00977104809135199	-0.00295288790948689	-0.00879702530801296	-0.0126931173726916
1870	100.363327026367	-19.8181209564209	4.60421133041382	-0.00197886489331722	-0.00977104809135199	-0.0201606266200542	-0.0117190945893526
1871	97.7659301757813	-19.1687717437744	3.63018846511841	-0.00587495695799589	-0.00717365415766835	-0.00587495695799589	-0.00522560812532902
1872	97.7659301757813	-19.4934463500977	3.82499313354492	-0.00749832857400179	-0.0211346503347158	-0.00749832857400179	-0.0026282137259841
1873	99.0646286010742	-18.5194225311279	4.4094066619873	-0.00619963090866804	-0.00295288790948689	-0.00619963090866804	0.00126787810586393
1874	95.8178863525391	-18.1947479248047	4.01979780197144	-0.00977104809135199	-0.00327756232582033	-0.00425158534198999	0.00483929552137852
1875	97.1165771484375	-18.5194225311279	3.88992786407471	0.00873538758605719	-0.00522560812532902	-0.0107450718060136	0.000293855206109583
1876	100.363327026367	-19.4934463500977	4.27953720092773	-0.00230353930965066	-0.00425158534198999	-0.0201606266200542	0.0022419011220336
1877	99.7139739990234	-19.1687717437744	4.01979780197144	-0.00100484199356288	-0.0110697457566857	-0.0152905117720366	-0.000355493422830477
1878	98.4152755737305	-19.4934463500977	4.08473253250122	-0.00749832857400179	0.00159255252219737	-0.00619963090866804	0.0103587592020631
1879	101.662017822266	-20.792142868042	4.21460247039795	0.011982130818069	-0.00814767740666866	0.000943203864153475	0.0243197549134493
1880	97.7659301757813	-18.5194225311279	3.95486283302307	-0.00555028254166245	0.00516396993771195	-0.0113944197073579	0.0152288740500808
1881	96.4672317504883	-18.5194225311279	4.34447193145752	0.00289124972186983	0.00256657530553639	-0.0113944197073579	0.0188002903014421
1882	96.4672317504883	-18.8440971374512	4.34447193145752	-0.0152905117720366	0.00354059832170606	-0.0185372550040483	0.00548864435404539
1883	98.4152755737305	-19.1687717437744	4.01979780197144	0.0226963832974434	-0.00132951640989631	-0.00944637414067984	0.00581331877037883
1884	99.0646286010742	-19.1687717437744	4.14966726303101	0.00808603875339031	-0.00197886489331722	-0.0123684434220195	-0.00327756232582033
1885	100.363327026367	-19.8181209564209	4.01979780197144	0.0022419011220336	0.000618529506027699	-0.00165419070981443	-0.00425158534198999
1886	98.4152755737305	-19.1687717437744	4.34447193145752	-0.00619963090866804	0.00126787810586393	0.00354059832170606	-0.0120437685400248
1887	99.0646286010742	-20.1427936553955	4.08473253250122	-0.00230353930965066	-0.00912170019000769	-0.00587495695799589	-0.0104203969240189
1888	97.1165771484375	-18.5194225311279	4.01979780197144	0.00516396993771195	-0.0139918150380254	0.00906006153672934	-0.0136671401560307
1889	97.1165771484375	-19.4934463500977	4.08473253250122	-0.00944637414067984	-0.00944637414067984	-0.00197886489331722	-0.0104203969240189
1890	97.1165771484375	-19.1687717437744	3.95486283302307	-0.0139918150380254	-0.0224333461374044	-0.00392691092565656	-0.0195112787187099
1891	97.7659301757813	-18.5194225311279	4.01979780197144	-0.00782300252467394	-0.00879702530801296	-0.00912170019000769	-0.0149658378213644
1892	99.7139739990234	-19.8181209564209	4.21460247039795	-0.00944637414067984	-0.00392691092565656	-0.0139918150380254	-0.00717365415766835
1893	100.363327026367	-20.4674682617188	4.53927659988403	0.000618529506027699	-0.000680167751852423	-0.00847235135734081	0.00354059832170606
1894	100.363327026367	-19.8181209564209	4.4094066619873	-0.00100484199356288	0.0116574559360743	0.00386527273803949	-0.00457625929266214
1895	98.4152755737305	-21.1168174743652	4.27953720092773	0.000618529506027699	0.0145795252174139	-0.00327756232582033	0.00321592413820326
1896	97.7659301757813	-19.1687717437744	3.69512343406677	-0.00619963090866804	0.0168522447347641	0.000943203864153475	0.00256657530553639
1897	96.4672317504883	-20.1427936553955	4.27953720092773	-0.00392691092565656	0.01847561635077	-0.00652430532500148	0.000943203864153475
1898	100.363327026367	-20.4674682617188	4.08473253250122	0.0236704051494598	0.012956153601408	0.01100810803473	0.0188002903014421
1899	100.363327026367	-19.4934463500977	4.01979780197144	0.00678734155371785	0.025618452578783	0.0236704051494598	0.0162028968334198
1900	98.4152755737305	-19.1687717437744	4.14966726303101	0.00386527273803949	0.0288651939481497	0.00873538758605719	-0.00490093370899558
1901	98.4152755737305	-20.1427936553955	4.4094066619873	-0.00684897974133492	0.0243197549134493	0.012956153601408	-0.00912170019000769
1902	97.7659301757813	-20.4674682617188	4.14966726303101	-0.0175632312893867	0.0155535480007529	0.00516396993771195	0.00646266713738441
1903	97.7659301757813	-19.8181209564209	4.27953720092773	0.012956153601408	0.00483929552137852	0.0145795252174139	0.00841071270406246
1904	99.0646286010742	-19.4934463500977	4.08473253250122	0.0191249661147594	0.00678734155371785	0.0116574559360743	0.00126787810586393
1905	96.4672317504883	-19.1687717437744	4.14966726303101	-0.00457625929266214	-0.000680167751852423	0.00938473641872406	-0.00782300252467394
1906	100.363327026367	-20.4674682617188	4.47434186935425	0.00483929552137852	-0.00522560812532902	-3.08191010844894e-05	-0.00425158534198999
1907	99.7139739990234	-19.8181209564209	4.01979780197144	-0.00132951640989631	0.00159255252219737	-0.00847235135734081	-0.00327756232582033
1908	98.4152755737305	-18.8440971374512	3.56525373458862	-0.00912170019000769	-0.00782300252467394	0.000293855206109583	-0.0026282137259841
1909	99.7139739990234	-20.4674682617188	4.01979780197144	0.00159255252219737	-0.00327756232582033	-0.0126931173726916	-0.00944637414067984
1910	98.4152755737305	-21.1168174743652	4.01979780197144	-0.00490093370899558	-0.03444629535079	-0.0159398596733809	-0.0182125810533762
1911	100.363327026367	-20.792142868042	4.4094066619873	-0.0026282137259841	-0.0185372550040483	-0.0133424662053585	-0.00814767740666866
1912	99.0646286010742	-20.4674682617188	4.14966726303101	-0.0123684434220195	-0.0253554154187441	-0.0162645354866982	0.00126787810586393
1913	98.4152755737305	-20.4674682617188	4.66914653778076	0.0113327819854021	-0.0195112787187099	-0.00717365415766835	0.00386527273803949
1914	100.363327026367	-20.792142868042	4.01979780197144	0.0022419011220336	-0.0152905117720366	-0.0130177913233638	0.00646266713738441
1915	99.7139739990234	-21.1168174743652	3.95486283302307	0.0194496400654316	-0.0120437685400248	-0.0156151866540313	0.00711201597005129
1916	98.4152755737305	-19.8181209564209	3.95486283302307	0.00289124972186983	-0.0123684434220195	-0.0113944197073579	-0.00197886489331722
1917	98.4152755737305	-20.1427936553955	3.88992786407471	0.00581331877037883	-0.0152905117720366	-0.0136671401560307	0.000618529506027699
1918	101.012672424316	-21.7661666870117	4.14966726303101	0.0178262684494257	-0.0302255302667618	0.000943203864153475	0.0295145437121391
1919	97.7659301757813	-19.4934463500977	4.08473253250122	0.00418994715437293	-0.0026282137259841	0.0022419011220336	0.0223717093467712
1920	97.1165771484375	-20.792142868042	4.21460247039795	0.00289124972186983	0.00483929552137852	-0.00360223650932312	0.0230210572481155
1921	100.363327026367	-21.1168174743652	3.82499313354492	0.00808603875339031	-3.08191010844894e-05	-0.0113944197073579	0.00646266713738441
1922	99.7139739990234	-20.4674682617188	4.27953720092773	0.00873538758605719	0.00126787810586393	-0.00749832857400179	0.00711201597005129
1923	99.7139739990234	-20.4674682617188	4.14966726303101	0.00906006153672934	-0.00230353930965066	0.000618529506027699	-0.00100484199356288
1924	99.7139739990234	-20.792142868042	4.34447193145752	0.00581331877037883	0.00743668992072344	-0.0104203969240189	0.0103587592020631
1925	97.7659301757813	-20.792142868042	4.34447193145752	-0.00295288790948689	-0.00392691092565656	0.0022419011220336	0.00126787810586393
1926	100.363327026367	-20.792142868042	4.21460247039795	-0.000355493422830477	0.0022419011220336	-0.0152905117720366	-0.00425158534198999
1927	97.7659301757813	-20.792142868042	4.08473253250122	0.012956153601408	0.013930176384747	-0.00977104809135199	-0.00749832857400179
1928	97.1165771484375	-20.4674682617188	4.34447193145752	0.00711201597005129	0.0132808275520802	-0.00522560812532902	-0.00132951640989631
1929	99.7139739990234	-19.4934463500977	3.69512343406677	-0.00197886489331722	-3.08191010844894e-05	-0.0217839982360601	-0.0104203969240189
1930	98.4152755737305	-20.4674682617188	3.88992786407471	-0.0026282137259841	0.00321592413820326	-0.00619963090866804	-0.0217839982360601
1931	99.7139739990234	-21.1168174743652	4.27953720092773	-0.00295288790948689	0.00646266713738441	-0.00587495695799589	-0.00977104809135199
1932	98.4152755737305	-20.1427936553955	4.27953720092773	-0.00522560812532902	0.000293855206109583	-0.0110697457566857	-0.00977104809135199
1933	99.0646286010742	-20.4674682617188	3.95486283302307	0.00548864435404539	0.00873538758605719	-0.00197886489331722	0.00289124972186983
1934	97.7659301757813	-19.4934463500977	3.88992786407471	0.013930176384747	0.0265924744307995	-0.00425158534198999	0.00711201597005129
1935	97.7659301757813	-19.8181209564209	3.76005816459656	-0.0107450718060136	0.0171769186854362	-0.00197886489331722	-0.00100484199356288
1936	98.4152755737305	-20.792142868042	4.34447193145752	0.0142548503354192	0.0223717093467712	-0.00522560812532902	0.00289124972186983
1937	98.4152755737305	-19.4934463500977	4.27953720092773	-0.0026282137259841	0.0272418223321438	0.000293855206109583	0.00678734155371785
1938	97.7659301757813	-19.8181209564209	4.01979780197144	0.0200989879667759	0.0246444288641214	0.00711201597005129	0.00613799272105098
1939	97.7659301757813	-19.4934463500977	4.14966726303101	0.00646266713738441	0.0252937767654657	0.0236704051494598	0.0188002903014421
1940	101.012672424316	-21.1168174743652	4.21460247039795	0.00548864435404539	0.0213976856321096	0.0123068047687411	0.0136055024340749
1941	99.0646286010742	-21.4414920806885	4.01979780197144	0.00711201597005129	0.00938473641872406	0.00678734155371785	0.00678734155371785
1942	99.0646286010742	-20.4674682617188	4.21460247039795	-0.0126931173726916	0.00808603875339031	-0.00100484199356288	0.0116574559360743
1943	97.7659301757813	-20.4674682617188	4.14966726303101	-0.000680167751852423	0.00970941036939621	-3.08191010844894e-05	-0.00782300252467394
1944	100.363327026367	-20.4674682617188	4.53927659988403	0.00938473641872406	0.000618529506027699	-0.0123684434220195	-0.00295288790948689
1945	98.4152755737305	-19.4934463500977	4.08473253250122	0.00613799272105098	-0.000680167751852423	-0.0221086721867323	-0.00425158534198999
1946	99.0646286010742	-19.8181209564209	3.82499313354492	0.0194496400654316	-3.08191010844894e-05	-0.0324982516467571	-0.00944637414067984
1947	99.0646286010742	-19.8181209564209	3.95486283302307	-0.00814767740666866	0.00386527273803949	-0.0273034609854221	-0.0117190945893526
1948	99.7139739990234	-22.090841293335	4.4094066619873	0.01100810803473	-0.0104203969240189	-0.0221086721867323	-0.00879702530801296
1949	97.7659301757813	-20.792142868042	4.47434186935425	-0.00360223650932312	-0.00814767740666866	-0.0182125810533762	-0.0149658378213644
1950	97.7659301757813	-20.1427936553955	4.34447193145752	-0.00197886489331722	-0.00457625929266214	-0.0156151866540313	-0.0247060675173998
1951	95.1685333251953	-19.8181209564209	3.88992786407471	-0.00977104809135199	0.00808603875339031	-0.0149658378213644	-0.0152905117720366
1952	99.0646286010742	-19.8181209564209	3.76005816459656	-0.00197886489331722	0.00808603875339031	0.0132808275520802	-0.0026282137259841
1953	97.7659301757813	-19.8181209564209	3.82499313354492	0.01100810803473	-0.0026282137259841	0.0126314787194133	0.00126787810586393
1954	99.0646286010742	-19.8181209564209	3.76005816459656	0.00386527273803949	-0.00684897974133492	0.0158782228827477	0.00126787810586393
1955	98.4152755737305	-19.1687717437744	3.95486283302307	0.00483929552137852	-0.0172385573387146	0.00743668992072344	0.00321592413820326
1956	99.0646286010742	-21.1168174743652	4.27953720092773	0.00581331877037883	-0.038017712533474	0.0142548503354192	-0.000680167751852423
1957	101.012672424316	-20.4674682617188	4.01979780197144	0.00483929552137852	-0.0250307414680719	0.0145795252174139	0.00418994715437293
1958	96.4672317504883	-19.1687717437744	3.95486283302307	0.00743668992072344	-0.0237320438027382	0.0314625911414623	0.00970941036939621
1959	99.0646286010742	-20.4674682617188	4.27953720092773	0.00970941036939621	-0.00782300252467394	0.0350340083241463	0.0217223595827818
1960	99.0646286010742	-19.8181209564209	4.01979780197144	0.0126314787194133	0.00613799272105098	0.0282158460468054	0.0155535480007529
1961	98.4152755737305	-18.8440971374512	3.88992786407471	0.00321592413820326	0.00548864435404539	0.0158782228827477	0.00711201597005129
1962	97.1165771484375	-19.8181209564209	4.21460247039795	0.00808603875339031	0.0136055024340749	0.00873538758605719	0.00516396993771195
1963	98.4152755737305	-20.1427936553955	3.82499313354492	-0.00360223650932312	0.0100340843200684	0.00938473641872406	0.00483929552137852
1964	99.7139739990234	-20.792142868042	3.69512343406677	-0.00425158534198999	0.0213976856321096	0.00776136433705688	-0.00327756232582033
1965	101.662017822266	-20.4674682617188	4.27953720092773	-0.00717365415766835	0.0278911720961332	-0.00782300252467394	-0.00717365415766835
1966	94.5191879272461	-20.1427936553955	4.14966726303101	0.00354059832170606	0.0252937767654657	-0.00944637414067984	-0.00425158534198999
1967	97.1165771484375	-19.8181209564209	3.82499313354492	-0.0159398596733809	0.0217223595827818	-0.00652430532500148	-0.00717365415766835
1968	98.4152755737305	-19.4934463500977	4.21460247039795	-0.00717365415766835	0.00906006153672934	-0.017887907102704	-0.00717365415766835
1969	99.0646286010742	-20.792142868042	4.01979780197144	-0.0026282137259841	-0.00912170019000769	-0.0279528107494116	-0.0185372550040483
1970	98.4152755737305	-19.8181209564209	4.08473253250122	0.000618529506027699	-0.0198359526693821	-0.0237320438027382	-0.0195112787187099
1971	98.4152755737305	-20.792142868042	3.95486283302307	-0.00814767740666866	-0.0240567177534103	-0.0224333461374044	-0.0224333461374044
1972	100.363327026367	-20.792142868042	3.95486283302307	-0.00197886489331722	-0.0169138833880424	-0.0204853005707264	-0.00717365415766835
1973	99.7139739990234	-20.792142868042	4.34447193145752	0.00613799272105098	-0.00717365415766835	-0.0130177913233638	0.00970941036939621
1974	97.7659301757813	-20.4674682617188	4.53927659988403	-0.00782300252467394	-0.00847235135734081	-0.00522560812532902	0.00613799272105098
1975	99.7139739990234	-19.8181209564209	4.47434186935425	-0.00100484199356288	0.0123068047687411	-0.00749832857400179	-0.0026282137259841
1976	98.4152755737305	-19.8181209564209	3.63018846511841	-0.00132951640989631	0.00743668992072344	-0.00977104809135199	-0.0113944197073579
1977	99.7139739990234	-20.4674682617188	3.56525373458862	-0.00360223650932312	0.000943203864153475	-0.00684897974133492	0.000293855206109583
1978	101.012672424316	-20.792142868042	4.27953720092773	0.00938473641872406	0.0145795252174139	-0.00490093370899558	0.00126787810586393
1979	99.0646286010742	-21.4414920806885	3.95486283302307	0.00581331877037883	0.00678734155371785	-0.00782300252467394	0.0171769186854362
1980	99.0646286010742	-19.8181209564209	4.21460247039795	0.01100810803473	0.0259431265294552	0.00256657530553639	0.00873538758605719
1981	98.4152755737305	-20.4674682617188	4.34447193145752	-0.0156151866540313	0.0246444288641214	-3.08191010844894e-05	0.0230210572481155
1982	99.7139739990234	-20.792142868042	4.14966726303101	0.000943203864153475	0.0165275707840919	0.00321592413820326	0.00386527273803949
1983	99.7139739990234	-20.1427936553955	4.21460247039795	0.0142548503354192	0.00938473641872406	0.0100340843200684	-0.00132951640989631
1984	99.0646286010742	-19.4934463500977	3.82499313354492	-0.00165419070981443	-0.00392691092565656	0.00548864435404539	-0.00295288790948689
1985	99.7139739990234	-19.8181209564209	4.01979780197144	-0.00684897974133492	0.000293855206109583	0.00613799272105098	0.00191722682211548
1986	101.012672424316	-21.1168174743652	4.60421133041382	-0.000355493422830477	-0.017887907102704	0.00873538758605719	-0.00522560812532902
1987	99.7139739990234	-21.7661666870117	4.60421133041382	-0.000680167751852423	-0.00684897974133492	0.0236704051494598	-0.00490093370899558
1988	99.0646286010742	-19.8181209564209	3.95486283302307	0.00678734155371785	-0.0227580219507217	0.0136055024340749	-0.000355493422830477
1989	98.4152755737305	-19.8181209564209	3.95486283302307	-0.00944637414067984	-0.0334722734987736	-0.00814767740666866	-0.0123684434220195
1990	97.1165771484375	-19.8181209564209	4.14966726303101	-0.0110697457566857	-0.0308748781681061	-0.0117190945893526	-0.0152905117720366
1991	100.363327026367	-21.1168174743652	4.21460247039795	-0.00619963090866804	-0.03444629535079	-0.023407369852066	-0.0162645354866982
1992	99.7139739990234	-20.4674682617188	4.08473253250122	-0.00197886489331722	-0.0282774847000837	-0.0149658378213644	-0.00360223650932312
1993	100.363327026367	-20.4674682617188	4.27953720092773	0.00386527273803949	-0.0211346503347158	-0.0152905117720366	0.0106834331527352
1994	99.7139739990234	-21.4414920806885	3.82499313354492	0.00321592413820326	-0.00847235135734081	-0.00522560812532902	-0.0026282137259841
1995	99.7139739990234	-21.7661666870117	3.88992786407471	0.00354059832170606	-0.0204853005707264	-0.00197886489331722	0.00256657530553639
1996	100.363327026367	-21.1168174743652	4.08473253250122	0.000943203864153475	-0.0126931173726916	-0.0169138833880424	-0.00230353930965066
1997	96.4672317504883	-19.8181209564209	3.82499313354492	0.00483929552137852	0.0022419011220336	-0.0110697457566857	0.00159255252219737
1998	100.363327026367	-21.4414920806885	4.14966726303101	0.0223717093467712	0.011982130818069	0.00126787810586393	0.00354059832170606
1999	99.7139739990234	-20.1427936553955	4.34447193145752	0.00776136433705688	0.0123068047687411	0.00516396993771195	0.0233457311987877
2000	100.363327026367	-20.792142868042	4.01979780197144	0.000943203864153475	0.0269171483814716	0.00841071270406246	0.0113327819854021
[truncated: 7,440 more rows]
