# Supplementary material for: Precise instruction and consideration of the vertical and horizontal force component increases validity and reliability of the 90:20 Isometric Posterior Chain Test
Source: PLoS One. 2024 Oct 28;19(10):e0312843. doi: 10.1371/journal.pone.0312843 (PMC11515970; doi:10.1371/journal.pone.0312843)
Supplement: S1 File — (ZIP) [file pone.0312843.s001.zip › S1_Raw_Data/M1_P11_vh_3.csv]

1	93.2204895019531	-17.8700752258301	4.34447193145752	0.0158782228827477	0.0103587592020631	-0.00360223650932312	-0.0149658378213644
2	90.6230926513672	-16.8960514068604	4.21460247039795	-0.00425158534198999	0.0168522447347641	-0.00230353930965066	-0.0185372550040483
3	93.8698348999023	-17.8700752258301	4.4094066619873	0.000943203864153475	-0.0026282137259841	0.00938473641872406	-0.0100957229733467
4	93.8698348999023	-17.2207260131836	3.88992786407471	0.000943203864153475	-0.00295288790948689	0.0165275707840919	-0.0130177913233638
5	91.9217910766602	-17.8700752258301	4.08473253250122	-0.000355493422830477	-0.00652430532500148	0.00289124972186983	-0.00555028254166245
6	91.9217910766602	-16.8960514068604	3.95486283302307	0.00646266713738441	-0.00522560812532902	-0.00782300252467394	-0.00295288790948689
7	91.2724456787109	-15.9220285415649	3.76005816459656	0.0152288740500808	-0.00230353930965066	-0.00684897974133492	-0.000355493422830477
8	90.6230926513672	-16.5713768005371	4.01979780197144	-0.0201606266200542	-0.00555028254166245	-0.0120437685400248	0.0165275707840919
9	91.9217910766602	-17.8700752258301	4.53927659988403	0.00970941036939621	-0.0159398596733809	-0.0107450718060136	0.00516396993771195
10	91.9217910766602	-16.2467021942139	4.01979780197144	-0.00165419070981443	-0.0139918150380254	-0.00555028254166245	-0.00295288790948689
11	93.2204895019531	-17.5454006195068	4.34447193145752	0.00678734155371785	-0.0136671401560307	0.00159255252219737	0.0100340843200684
12	90.6230926513672	-15.9220285415649	3.76005816459656	0.0142548503354192	0.00386527273803949	-0.00619963090866804	-0.0113944197073579
13	91.9217910766602	-17.5454006195068	4.27953720092773	0.000618529506027699	0.00418994715437293	0.00938473641872406	0.00906006153672934
14	94.5191879272461	-18.5194225311279	4.08473253250122	-0.00555028254166245	-0.0156151866540313	0.0132808275520802	0.00873538758605719
15	92.5711364746094	-17.8700752258301	4.27953720092773	0.000618529506027699	0.00126787810586393	0.00970941036939621	0.0022419011220336
16	93.8698348999023	-17.5454006195068	4.34447193145752	0.00646266713738441	0.0123068047687411	0.000618529506027699	-0.00814767740666866
17	90.6230926513672	-17.2207260131836	4.21460247039795	-0.0139918150380254	0.0103587592020631	0.00126787810586393	-0.00782300252467394
18	89.973747253418	-16.8960514068604	4.27953720092773	-3.08191010844894e-05	0.00743668992072344	0.0113327819854021	0.000293855206109583
19	92.5711364746094	-16.2467021942139	3.88992786407471	-0.00749832857400179	0.00581331877037883	-0.00652430532500148	-0.00360223650932312
20	93.8698348999023	-17.2207260131836	4.21460247039795	-0.00977104809135199	0.0158782228827477	-0.0120437685400248	-0.00555028254166245
21	90.6230926513672	-16.2467021942139	3.82499313354492	-0.00230353930965066	0.00483929552137852	-0.0266541130840778	-0.00944637414067984
22	92.5711364746094	-15.5973539352417	4.27953720092773	0.00386527273803949	-0.00717365415766835	-0.0376930385828018	-0.0172385573387146
23	91.9217910766602	-16.8960514068604	4.21460247039795	0.01100810803473	-0.00717365415766835	-0.0172385573387146	-0.0149658378213644
24	93.8698348999023	-17.8700752258301	4.14966726303101	-0.00847235135734081	-0.0354203209280968	-0.0292515084147453	-0.00749832857400179
25	92.5711364746094	-16.2467021942139	4.01979780197144	0.00516396993771195	-0.00522560812532902	-0.0276281367987394	-0.0100957229733467
26	90.6230926513672	-16.2467021942139	4.08473253250122	0.0162028968334198	0.0116574559360743	-0.0230826959013939	-0.0139918150380254
27	89.3243942260742	-16.2467021942139	3.88992786407471	-0.00360223650932312	0.00418994715437293	-0.00684897974133492	0.00808603875339031
28	93.2204895019531	-17.5454006195068	4.01979780197144	0.000618529506027699	0.0100340843200684	0.00483929552137852	0.000943203864153475
29	93.8698348999023	-17.5454006195068	3.88992786407471	0.00581331877037883	0.000943203864153475	-0.00100484199356288	0.00418994715437293
30	91.2724456787109	-16.2467021942139	3.69512343406677	0.00256657530553639	0.0152288740500808	0.00386527273803949	0.000943203864153475
31	91.2724456787109	-15.9220285415649	4.01979780197144	0.00970941036939621	0.0116574559360743	0.00808603875339031	-0.00360223650932312
32	94.5191879272461	-18.1947479248047	4.27953720092773	0.00776136433705688	0.0165275707840919	0.00808603875339031	0.00256657530553639
33	92.5711364746094	-18.1947479248047	4.14966726303101	0.00191722682211548	0.00678734155371785	0.0194496400654316	0.011982130818069
34	91.2724456787109	-16.5713768005371	3.95486283302307	0.00256657530553639	0.0022419011220336	0.00808603875339031	0.0249691028147936
35	90.6230926513672	-16.5713768005371	4.01979780197144	-0.00652430532500148	0.00581331877037883	0.00808603875339031	-3.08191010844894e-05
36	89.3243942260742	-15.9220285415649	3.95486283302307	0.000943203864153475	0.00386527273803949	-0.00457625929266214	-0.00100484199356288
37	93.2204895019531	-17.2207260131836	4.21460247039795	0.00808603875339031	0.00321592413820326	-0.00392691092565656	-0.00619963090866804
38	93.2204895019531	-17.2207260131836	4.14966726303101	-0.00360223650932312	-0.00165419070981443	-3.08191010844894e-05	0.000943203864153475
39	91.2724456787109	-16.2467021942139	3.88992786407471	0.0116574559360743	0.00418994715437293	0.00841071270406246	0.00548864435404539
40	93.2204895019531	-17.5454006195068	4.27953720092773	0.0116574559360743	0.00321592413820326	-0.0195112787187099	-0.00522560812532902
41	91.2724456787109	-16.8960514068604	4.66914653778076	-0.00717365415766835	-0.0169138833880424	-0.0383423902094364	-0.00847235135734081
42	93.8698348999023	-17.8700752258301	4.21460247039795	-0.0026282137259841	-0.0292515084147453	-0.0688617751002312	-0.0146411629393697
43	91.2724456787109	-16.8960514068604	3.95486283302307	-0.00684897974133492	-0.0204853005707264	-0.0568488240242004	-0.0201606266200542
44	93.2204895019531	-17.5454006195068	4.21460247039795	-0.0026282137259841	-0.0143164889886975	-0.0665890574455261	-0.00230353930965066
45	91.2724456787109	-17.5454006195068	3.95486283302307	-0.0110697457566857	0.00386527273803949	-0.0464592464268208	-0.00132951640989631
46	90.6230926513672	-15.5973539352417	4.08473253250122	-0.00100484199356288	0.000618529506027699	-0.0208099745213985	0.000293855206109583
47	92.5711364746094	-16.5713768005371	4.27953720092773	0.00191722682211548	-0.000680167751852423	-0.0195112787187099	0.00191722682211548
48	92.5711364746094	-17.5454006195068	4.01979780197144	-0.00717365415766835	-0.00490093370899558	-0.00360223650932312	0.00873538758605719
49	93.2204895019531	-17.8700752258301	3.82499313354492	-0.00132951640989631	-0.00457625929266214	0.0152288740500808	0.00613799272105098
50	93.2204895019531	-16.2467021942139	3.88992786407471	-0.000355493422830477	0.00516396993771195	0.0249691028147936	0.00711201597005129
51	89.973747253418	-17.2207260131836	3.95486283302307	0.00711201597005129	0.0126314787194133	0.0610079504549503	0.00256657530553639
52	92.5711364746094	-18.5194225311279	4.4094066619873	0.013930176384747	0.0181509424000978	0.0671767666935921	0.00711201597005129
53	93.8698348999023	-17.2207260131836	3.88992786407471	0.011982130818069	0.0123068047687411	0.0587352328002453	0.0252937767654657
54	89.973747253418	-16.2467021942139	4.01979780197144	-0.00295288790948689	-0.000680167751852423	0.0489950031042099	0.0142548503354192
55	89.973747253418	-16.5713768005371	3.69512343406677	-0.000680167751852423	-0.0117190945893526	0.012956153601408	0.00646266713738441
56	91.9217910766602	-16.2467021942139	3.04577469825745	0.0100340843200684	-0.0156151866540313	0.0207483377307653	-0.00652430532500148
57	93.2204895019531	-17.2207260131836	3.56525373458862	0.00321592413820326	-0.00425158534198999	0.00841071270406246	-0.0113944197073579
58	94.5191879272461	-17.5454006195068	3.82499313354492	-0.00555028254166245	-0.00295288790948689	0.00841071270406246	0.00159255252219737
59	91.9217910766602	-15.5973539352417	3.82499313354492	-0.0188619289547205	-0.0182125810533762	0.01100810803473	-0.00100484199356288
60	91.2724456787109	-18.1947479248047	4.4094066619873	0.00354059832170606	-0.0104203969240189	-0.00457625929266214	-0.00392691092565656
61	91.2724456787109	-18.1947479248047	4.08473253250122	-0.0026282137259841	-0.0136671401560307	-0.017887907102704	-0.0136671401560307
62	92.5711364746094	-17.8700752258301	3.76005816459656	-0.00230353930965066	-0.00165419070981443	-0.0282774847000837	-0.0175632312893867
63	91.2724456787109	-16.5713768005371	3.69512343406677	-0.00587495695799589	0.00191722682211548	-0.0376930385828018	-0.0104203969240189
64	91.2724456787109	-17.2207260131836	4.34447193145752	-0.0107450718060136	-0.0126931173726916	-0.0435371771454811	-0.00587495695799589
65	92.5711364746094	-17.2207260131836	4.21460247039795	-0.0126931173726916	-0.00814767740666866	-0.0458098985254765	-0.00132951640989631
66	93.8698348999023	-17.2207260131836	4.01979780197144	0.0132808275520802	-0.0253554154187441	-0.0428878292441368	-0.00295288790948689
67	93.2204895019531	-17.2207260131836	4.08473253250122	0.0162028968334198	0.00126787810586393	-0.0337969474494457	-0.00652430532500148
68	92.5711364746094	-17.5454006195068	4.27953720092773	-0.0130177913233638	-0.00490093370899558	-0.0253554154187441	0.00548864435404539
69	93.8698348999023	-17.8700752258301	4.27953720092773	0.0155535480007529	0.00516396993771195	-0.0221086721867323	0.00451462110504508
70	91.9217910766602	-17.5454006195068	3.88992786407471	0.0132808275520802	0.0113327819854021	-0.0201606266200542	-0.00132951640989631
71	92.5711364746094	-16.8960514068604	4.01979780197144	0.0103587592020631	0.0252937767654657	-0.00652430532500148	0.00354059832170606
72	92.5711364746094	-17.2207260131836	4.27953720092773	0.0145795252174139	0.0395794473588467	0.0360080301761627	0.00256657530553639
73	89.973747253418	-17.5454006195068	4.47434186935425	0.000293855206109583	0.0213976856321096	0.0382807515561581	0.0295145437121391
74	91.2724456787109	-16.8960514068604	4.34447193145752	0.00418994715437293	0.0103587592020631	0.0330859608948231	0.00743668992072344
75	91.9217910766602	-16.2467021942139	3.88992786407471	0.00581331877037883	0.0113327819854021	0.0337353087961674	-0.00165419070981443
76	92.5711364746094	-16.5713768005371	3.69512343406677	-0.00100484199356288	0.0123068047687411	0.0285405199974775	0.00321592413820326
77	92.5711364746094	-17.2207260131836	3.95486283302307	0.00321592413820326	0.00906006153672934	0.0175015944987535	-0.00912170019000769
78	93.2204895019531	-17.8700752258301	4.27953720092773	-0.0133424662053585	0.00126787810586393	0.031137915328145	0.00646266713738441
79	92.5711364746094	-17.5454006195068	4.27953720092773	-0.0123684434220195	-0.00490093370899558	0.0298392176628113	-0.00360223650932312
80	91.2724456787109	-17.2207260131836	4.34447193145752	-0.0156151866540313	-0.00100484199356288	0.0194496400654316	-0.00327756232582033
81	91.9217910766602	-16.5713768005371	3.88992786407471	-0.00717365415766835	0.00483929552137852	-0.00619963090866804	-0.00684897974133492
82	91.2724456787109	-17.8700752258301	4.01979780197144	-0.00684897974133492	-0.0201606266200542	-0.00684897974133492	-0.017887907102704
83	89.3243942260742	-16.5713768005371	3.88992786407471	-0.0191866029053926	-0.0175632312893867	0.00126787810586393	-0.00717365415766835
84	93.8698348999023	-17.8700752258301	4.34447193145752	-0.0130177913233638	-0.0175632312893867	-0.00749832857400179	-0.0117190945893526
85	93.2204895019531	-16.8960514068604	4.08473253250122	-0.00782300252467394	-0.0159398596733809	0.00613799272105098	-0.00879702530801296
86	93.2204895019531	-16.8960514068604	4.08473253250122	0.00256657530553639	-0.0100957229733467	0.000618529506027699	-0.00230353930965066
87	93.2204895019531	-16.5713768005371	4.27953720092773	0.00418994715437293	0.0116574559360743	-0.00360223650932312	-0.00587495695799589
88	93.2204895019531	-17.8700752258301	3.95486283302307	-0.00360223650932312	-0.0250307414680719	-0.0026282137259841	0.000943203864153475
89	93.8698348999023	-18.8440971374512	3.82499313354492	-0.0110697457566857	-0.0221086721867323	-0.00749832857400179	0.00646266713738441
90	91.2724456787109	-15.9220285415649	3.69512343406677	0.00711201597005129	0.0113327819854021	-0.00749832857400179	-0.000680167751852423
91	89.973747253418	-16.8960514068604	3.69512343406677	0.00841071270406246	-0.000355493422830477	-0.00749832857400179	0.00873538758605719
92	89.973747253418	-16.8960514068604	4.08473253250122	-0.00197886489331722	0.0022419011220336	-0.00912170019000769	0.000943203864153475
93	93.8698348999023	-17.5454006195068	4.60421133041382	0.00256657530553639	0.00613799272105098	-0.00295288790948689	0.0106834331527352
94	93.2204895019531	-17.8700752258301	3.95486283302307	0.0022419011220336	0.01847561635077	-0.00782300252467394	0.0207483377307653
95	93.8698348999023	-17.8700752258301	3.50031876564026	-0.00587495695799589	0.020423661917448	-0.00782300252467394	0.0022419011220336
96	92.5711364746094	-17.8700752258301	3.82499313354492	-0.0026282137259841	0.0272418223321438	-0.00100484199356288	0.000618529506027699
97	95.1685333251953	-17.5454006195068	3.95486283302307	-0.00100484199356288	0.0100340843200684	-0.00490093370899558	-0.000680167751852423
98	92.5711364746094	-17.5454006195068	3.88992786407471	-0.00457625929266214	0.00289124972186983	0.00743668992072344	-0.00165419070981443
99	92.5711364746094	-17.5454006195068	4.27953720092773	0.00938473641872406	0.00646266713738441	0.000618529506027699	0.0113327819854021
100	92.5711364746094	-17.8700752258301	4.53927659988403	0.0022419011220336	-0.00684897974133492	-0.00717365415766835	-0.00295288790948689
101	90.6230926513672	-16.5713768005371	4.14966726303101	-0.00490093370899558	0.000943203864153475	-0.00197886489331722	-0.00619963090866804
102	93.8698348999023	-17.8700752258301	3.88992786407471	0.00289124972186983	-0.0185372550040483	-0.0110697457566857	-0.0159398596733809
103	92.5711364746094	-16.8960514068604	4.01979780197144	-0.000680167751852423	-0.0139918150380254	0.000293855206109583	-0.0175632312893867
104	94.5191879272461	-17.8700752258301	4.01979780197144	-0.00555028254166245	-0.00490093370899558	-0.00197886489331722	-0.00847235135734081
105	95.1685333251953	-18.1947479248047	4.27953720092773	0.00418994715437293	0.00159255252219737	-0.0130177913233638	0.00548864435404539
106	93.2204895019531	-17.8700752258301	3.95486283302307	-0.00457625929266214	-0.0120437685400248	0.000293855206109583	-0.00360223650932312
107	93.8698348999023	-18.8440971374512	4.01979780197144	0.00613799272105098	-0.0133424662053585	-0.00327756232582033	0.00126787810586393
108	93.2204895019531	-17.8700752258301	4.21460247039795	0.0152288740500808	-0.00327756232582033	0.00451462110504508	0.0022419011220336
109	93.8698348999023	-17.2207260131836	4.14966726303101	-0.00619963090866804	0.00548864435404539	-0.00197886489331722	0.0022419011220336
110	89.973747253418	-16.8960514068604	4.01979780197144	-0.0133424662053585	-0.00652430532500148	-0.00490093370899558	0.0022419011220336
111	90.6230926513672	-16.2467021942139	4.01979780197144	0.0116574559360743	0.00873538758605719	0.00678734155371785	-0.00490093370899558
112	93.2204895019531	-18.1947479248047	4.27953720092773	0.0165275707840919	0.0191249661147594	0.00289124972186983	0.0158782228827477
113	95.1685333251953	-17.8700752258301	4.21460247039795	0.0113327819854021	0.0152288740500808	0.00938473641872406	0.0165275707840919
114	92.5711364746094	-16.5713768005371	3.43538379669189	0.000943203864153475	0.0162028968334198	-0.00619963090866804	0.00743668992072344
115	91.9217910766602	-16.8960514068604	3.76005816459656	-0.000355493422830477	0.011982130818069	-0.0286021586507559	0.0022419011220336
116	91.9217910766602	-17.5454006195068	3.95486283302307	0.0155535480007529	0.00841071270406246	-0.0331475995481014	-0.00327756232582033
117	93.8698348999023	-19.1687717437744	4.01979780197144	0.00613799272105098	0.000618529506027699	-0.0545761026442051	-0.0117190945893526
118	95.1685333251953	-17.8700752258301	4.27953720092773	-0.0100957229733467	0.013930176384747	-0.0539267547428608	0.00159255252219737
119	90.6230926513672	-16.2467021942139	3.82499313354492	0.00743668992072344	0.0103587592020631	-0.0357449948787689	0.00191722682211548
120	89.973747253418	-16.5713768005371	4.08473253250122	0.00126787810586393	0.013930176384747	-0.0461345724761486	0.00451462110504508
121	91.9217910766602	-17.2207260131836	3.56525373458862	0.00418994715437293	0.00841071270406246	-0.0373683646321297	-0.0156151866540313
122	93.8698348999023	-17.8700752258301	4.01979780197144	-0.00132951640989631	-0.000680167751852423	-0.032173577696085	-0.0146411629393697
123	93.2204895019531	-16.8960514068604	3.95486283302307	-0.00879702530801296	-0.00457625929266214	0.00906006153672934	-0.00782300252467394
124	93.2204895019531	-17.8700752258301	4.21460247039795	-0.00100484199356288	0.00289124972186983	0.0431508645415306	-0.0107450718060136
125	93.2204895019531	-18.5194225311279	4.27953720092773	0.0022419011220336	-0.00132951640989631	0.0360080301761627	-0.00717365415766835
126	94.5191879272461	-19.1687717437744	4.60421133041382	-0.00944637414067984	-0.00749832857400179	0.0308132413774729	-0.00522560812532902
127	93.2204895019531	-17.5454006195068	4.14966726303101	-0.00165419070981443	0.00159255252219737	0.0438002124428749	-0.00295288790948689
128	93.2204895019531	-17.5454006195068	4.4094066619873	-0.00457625929266214	0.00126787810586393	0.0246444288641214	0.00548864435404539
129	89.973747253418	-17.2207260131836	4.14966726303101	-0.00165419070981443	0.00418994715437293	0.0249691028147936	0.00159255252219737
130	91.2724456787109	-16.5713768005371	4.01979780197144	0.00483929552137852	0.00678734155371785	0.00808603875339031	0.00256657530553639
131	95.1685333251953	-17.5454006195068	4.08473253250122	0.0116574559360743	0.0269171483814716	-0.000355493422830477	0.0022419011220336
132	92.5711364746094	-16.8960514068604	4.01979780197144	0.01847561635077	0.0265924744307995	-0.00912170019000769	-0.00197886489331722
133	93.2204895019531	-17.8700752258301	4.53927659988403	0.00938473641872406	0.0340599827468395	-0.00392691092565656	0.0272418223321438
134	94.5191879272461	-18.1947479248047	4.08473253250122	0.0126314787194133	0.0220470335334539	0.0116574559360743	0.0213976856321096
135	93.8698348999023	-19.4934463500977	3.95486283302307	-0.00197886489331722	0.0181509424000978	0.00970941036939621	-0.00100484199356288
136	93.8698348999023	-18.1947479248047	4.34447193145752	0.0304885655641556	0.0265924744307995	-0.00392691092565656	-0.00327756232582033
137	93.8698348999023	-17.5454006195068	3.95486283302307	-0.00165419070981443	0.0210730116814375	0.00483929552137852	-0.0113944197073579
138	89.973747253418	-16.8960514068604	4.08473253250122	-0.00652430532500148	0.00743668992072344	0.00548864435404539	0.00451462110504508
139	92.5711364746094	-17.2207260131836	3.88992786407471	-0.0217839982360601	0.00159255252219737	0.0132808275520802	0.00354059832170606
140	91.9217910766602	-16.2467021942139	3.69512343406677	0.0188002903014421	-0.00230353930965066	0.00808603875339031	-0.00684897974133492
141	91.9217910766602	-17.5454006195068	3.43538379669189	-0.00100484199356288	-0.00717365415766835	0.00126787810586393	-0.00912170019000769
142	94.5191879272461	-18.5194225311279	3.88992786407471	0.00354059832170606	-0.0221086721867323	-0.00230353930965066	-0.0204853005707264
143	92.5711364746094	-17.2207260131836	3.82499313354492	-0.000355493422830477	-0.0324982516467571	0.0171769186854362	-0.00522560812532902
144	93.8698348999023	-19.4934463500977	4.01979780197144	-0.00360223650932312	-0.0428878292441368	0.00483929552137852	-0.00197886489331722
145	93.8698348999023	-18.1947479248047	4.60421133041382	-0.00392691092565656	-0.0373683646321297	-0.00587495695799589	-0.00717365415766835
146	93.8698348999023	-18.5194225311279	4.34447193145752	-0.00457625929266214	-0.0318489037454128	-0.00197886489331722	-3.08191010844894e-05
147	91.9217910766602	-18.1947479248047	4.08473253250122	0.00354059832170606	-0.0211346503347158	-3.08191010844894e-05	0.00516396993771195
148	93.2204895019531	-17.8700752258301	4.34447193145752	-0.0107450718060136	-0.0286021586507559	-0.00619963090866804	0.011982130818069
149	92.5711364746094	-18.1947479248047	3.95486283302307	-0.00847235135734081	-0.028926832601428	-0.0107450718060136	0.0116574559360743
150	91.9217910766602	-16.8960514068604	3.63018846511841	0.0123068047687411	-0.0156151866540313	-0.0123684434220195	0.00873538758605719
151	93.8698348999023	-18.1947479248047	3.82499313354492	0.00711201597005129	-0.00165419070981443	-0.0188619289547205	0.00776136433705688
152	93.8698348999023	-17.5454006195068	4.14966726303101	0.0113327819854021	-0.00619963090866804	-0.00977104809135199	0.0116574559360743
153	93.2204895019531	-19.1687717437744	4.4094066619873	0.0171769186854362	-0.00425158534198999	0.00159255252219737	0.00159255252219737
154	93.2204895019531	-18.8440971374512	3.95486283302307	-0.00165419070981443	-0.00100484199356288	0.00126787810586393	0.00906006153672934
155	93.8698348999023	-17.8700752258301	4.01979780197144	0.00613799272105098	0.012956153601408	-0.00392691092565656	0.00354059832170606
156	92.5711364746094	-18.5194225311279	4.08473253250122	-0.0195112787187099	0.0149041991680861	-0.0169138833880424	-0.000680167751852423
157	93.2204895019531	-18.5194225311279	4.21460247039795	-0.0211346503347158	0.0191249661147594	-0.0208099745213985	-0.00457625929266214
158	91.9217910766602	-17.2207260131836	4.27953720092773	0.0113327819854021	0.00906006153672934	-0.0162645354866982	-0.00684897974133492
159	93.2204895019531	-17.8700752258301	3.56525373458862	0.00548864435404539	0.00516396993771195	-0.0227580219507217	0.00191722682211548
160	92.5711364746094	-17.2207260131836	3.50031876564026	-0.00100484199356288	0.00646266713738441	-0.0334722734987736	-0.00912170019000769
161	91.9217910766602	-17.2207260131836	3.76005816459656	-0.00684897974133492	0.00678734155371785	-0.0549007803201675	-0.0100957229733467
162	93.8698348999023	-19.4934463500977	4.34447193145752	-0.00587495695799589	-3.08191010844894e-05	-0.0708098188042641	-0.0247060675173998
163	92.5711364746094	-18.1947479248047	4.21460247039795	-0.000680167751852423	-0.0191866029053926	-0.0591215454041958	-0.0107450718060136
164	92.5711364746094	-17.8700752258301	4.47434186935425	0.00743668992072344	-0.0208099745213985	-0.0393164120614529	-0.00587495695799589
165	93.2204895019531	-18.8440971374512	4.14966726303101	0.00581331877037883	-0.00684897974133492	-0.0286021586507559	-0.00555028254166245
166	92.5711364746094	-18.1947479248047	4.08473253250122	0.00256657530553639	-0.0159398596733809	-0.0120437685400248	-0.00749832857400179
167	92.5711364746094	-19.1687717437744	4.21460247039795	0.020423661917448	-0.0337969474494457	-0.00879702530801296	0.00191722682211548
168	95.1685333251953	-18.8440971374512	4.08473253250122	-0.00132951640989631	-0.0438618510961533	0.00289124972186983	0.00191722682211548
169	93.2204895019531	-17.2207260131836	3.82499313354492	-0.00360223650932312	-0.0428878292441368	0.0317872650921345	0.00873538758605719
170	92.5711364746094	-17.2207260131836	3.95486283302307	0.00451462110504508	-0.0237320438027382	0.036657378077507	0.00289124972186983
171	93.8698348999023	-19.1687717437744	4.34447193145752	0.00906006153672934	-0.00814767740666866	0.0613326244056225	-0.00132951640989631
172	91.9217910766602	-18.5194225311279	4.14966726303101	0.0103587592020631	-0.000355493422830477	0.0590599067509174	0.00873538758605719
173	95.1685333251953	-18.5194225311279	3.95486283302307	0.000618529506027699	0.012956153601408	0.0506183728575706	0.0194496400654316
174	91.9217910766602	-17.8700752258301	3.95486283302307	0.00191722682211548	0.0162028968334198	0.0467222817242146	0.020423661917448
175	91.9217910766602	-18.1947479248047	3.88992786407471	0.0022419011220336	0.0249691028147936	0.020423661917448	0.01100810803473
176	93.2204895019531	-18.5194225311279	4.14966726303101	0.00354059832170606	0.0330859608948231	0.0175015944987535	-0.00132951640989631
177	93.8698348999023	-18.5194225311279	4.4094066619873	0.00841071270406246	0.0285405199974775	0.0230210572481155	-0.00652430532500148
178	92.5711364746094	-18.5194225311279	3.88992786407471	0.012956153601408	0.0298392176628113	0.0226963832974434	-0.0026282137259841
179	92.5711364746094	-16.8960514068604	3.50031876564026	0.0136055024340749	0.0304885655641556	0.0265924744307995	-0.00165419070981443
180	92.5711364746094	-17.8700752258301	3.76005816459656	0.00516396993771195	0.0321119390428066	0.0158782228827477	-0.00490093370899558
181	92.5711364746094	-18.5194225311279	3.76005816459656	0.00873538758605719	0.0246444288641214	-0.00230353930965066	-0.00327756232582033
182	94.5191879272461	-18.1947479248047	4.08473253250122	-0.00652430532500148	0.00808603875339031	-0.0204853005707264	-0.00717365415766835
183	91.9217910766602	-17.5454006195068	4.01979780197144	0.000618529506027699	0.00256657530553639	-0.0156151866540313	-0.00749832857400179
184	89.3243942260742	-17.5454006195068	4.14966726303101	-0.0201606266200542	-0.00879702530801296	0.000618529506027699	-0.00782300252467394
185	94.5191879272461	-18.1947479248047	3.88992786407471	0.00873538758605719	0.0106834331527352	0.00256657530553639	-0.00327756232582033
186	95.1685333251953	-19.1687717437744	3.82499313354492	0.00938473641872406	0.0162028968334198	-0.00912170019000769	-0.00490093370899558
187	94.5191879272461	-18.5194225311279	3.95486283302307	0.01100810803473	0.0213976856321096	0.00386527273803949	-0.00360223650932312
188	94.5191879272461	-18.5194225311279	4.47434186935425	-0.0139918150380254	0.0116574559360743	0.0123068047687411	0.00126787810586393
189	92.5711364746094	-18.1947479248047	4.34447193145752	-3.08191010844894e-05	0.00418994715437293	0.0272418223321438	0.00191722682211548
190	92.5711364746094	-18.8440971374512	4.27953720092773	0.0106834331527352	0.00613799272105098	0.0191249661147594	0.00126787810586393
191	96.4672317504883	-18.8440971374512	4.27953720092773	0.00581331877037883	0.0152288740500808	0.0155535480007529	0.0149041991680861
192	92.5711364746094	-17.2207260131836	3.88992786407471	0.0152288740500808	0.0168522447347641	0.00841071270406246	0.0243197549134493
193	91.9217910766602	-18.8440971374512	4.21460247039795	-0.00100484199356288	0.00776136433705688	0.00776136433705688	0.00906006153672934
194	94.5191879272461	-18.8440971374512	3.95486283302307	0.00808603875339031	0.00581331877037883	0.00159255252219737	0.0145795252174139
195	94.5191879272461	-18.1947479248047	4.01979780197144	-0.00392691092565656	-0.00100484199356288	0.00126787810586393	0.0136055024340749
196	95.1685333251953	-18.8440971374512	4.27953720092773	-0.00879702530801296	0.00970941036939621	-0.0169138833880424	-0.00100484199356288
197	94.5191879272461	-18.5194225311279	4.4094066619873	-0.00944637414067984	-0.00230353930965066	-0.0243813935667276	-0.0149658378213644
198	92.5711364746094	-17.8700752258301	4.08473253250122	0.00386527273803949	0.00678734155371785	-0.0305502042174339	0.00256657530553639
199	95.8178863525391	-19.1687717437744	3.88992786407471	0.00873538758605719	-0.00490093370899558	-0.0263294391334057	0.00906006153672934
200	93.2204895019531	-17.5454006195068	4.08473253250122	0.00776136433705688	0.00483929552137852	-0.0328229255974293	-0.00132951640989631
201	92.5711364746094	-17.5454006195068	4.14966726303101	-0.00782300252467394	0.00126787810586393	-0.0438618510961533	-0.00782300252467394
202	91.9217910766602	-18.8440971374512	4.27953720092773	-0.00879702530801296	-0.00327756232582033	-0.0376930385828018	-0.0169138833880424
203	91.9217910766602	-17.5454006195068	4.34447193145752	-0.00295288790948689	-0.0136671401560307	-0.0208099745213985	0.00126787810586393
204	93.8698348999023	-17.5454006195068	4.14966726303101	-0.0104203969240189	-0.0195112787187099	-0.0185372550040483	-0.0026282137259841
205	94.5191879272461	-18.5194225311279	3.95486283302307	0.00711201597005129	-0.00100484199356288	-0.0159398596733809	-0.00717365415766835
206	93.2204895019531	-18.8440971374512	3.88992786407471	0.0113327819854021	0.00548864435404539	-0.0100957229733467	-0.0107450718060136
207	93.8698348999023	-19.1687717437744	4.01979780197144	0.0103587592020631	0.00711201597005129	-0.0026282137259841	0.00354059832170606
208	93.8698348999023	-19.8181209564209	4.27953720092773	0.00516396993771195	-0.0152905117720366	-0.00749832857400179	0.0116574559360743
209	92.5711364746094	-18.8440971374512	4.53927659988403	-0.00652430532500148	-0.00684897974133492	0.00841071270406246	0.00354059832170606
210	91.9217910766602	-17.8700752258301	3.82499313354492	0.0106834331527352	-0.00684897974133492	0.00906006153672934	-0.00619963090866804
211	91.2724456787109	-18.5194225311279	4.21460247039795	-0.00425158534198999	-0.00587495695799589	0.00711201597005129	0.0100340843200684
212	92.5711364746094	-17.8700752258301	4.08473253250122	0.0132808275520802	0.00776136433705688	0.0220470335334539	0.00646266713738441
213	93.8698348999023	-18.5194225311279	4.01979780197144	0.00613799272105098	0.00678734155371785	0.0246444288641214	0.0213976856321096
214	93.8698348999023	-19.1687717437744	4.08473253250122	0.000618529506027699	0.0113327819854021	0.0275664981454611	0.00646266713738441
215	93.8698348999023	-19.1687717437744	4.4094066619873	-0.00165419070981443	0.00711201597005129	0.0233457311987877	0.00873538758605719
216	94.5191879272461	-18.8440971374512	4.47434186935425	0.0126314787194133	0.0155535480007529	0.00548864435404539	-0.00327756232582033
217	95.8178863525391	-20.1427936553955	4.4094066619873	-0.00847235135734081	-0.00230353930965066	0.0022419011220336	-0.00555028254166245
218	93.8698348999023	-17.5454006195068	3.56525373458862	0.00451462110504508	0.00516396993771195	0.0217223595827818	-0.00782300252467394
219	91.9217910766602	-18.8440971374512	3.88992786407471	-0.00847235135734081	0.00581331877037883	0.0200989879667759	-0.0026282137259841
220	89.973747253418	-17.8700752258301	4.01979780197144	-0.00912170019000769	0.00321592413820326	0.00873538758605719	-0.00360223650932312
221	91.9217910766602	-17.5454006195068	4.14966726303101	-0.00425158534198999	0.00581331877037883	0.00126787810586393	-0.0110697457566857
222	95.1685333251953	-18.8440971374512	4.66914653778076	0.00191722682211548	-0.00490093370899558	-0.00717365415766835	-0.0136671401560307
223	92.5711364746094	-17.2207260131836	3.88992786407471	-0.00749832857400179	-0.00652430532500148	0.00126787810586393	-0.0156151866540313
224	92.5711364746094	-17.8700752258301	4.01979780197144	-0.00684897974133492	-0.00652430532500148	0.00321592413820326	-0.0104203969240189
225	94.5191879272461	-19.1687717437744	4.21460247039795	-0.000680167751852423	-0.00230353930965066	0.0103587592020631	-0.00619963090866804
226	94.5191879272461	-19.4934463500977	4.14966726303101	0.00808603875339031	0.0022419011220336	-0.00165419070981443	-0.00392691092565656
227	93.8698348999023	-19.8181209564209	4.14966726303101	0.0103587592020631	-0.00100484199356288	0.000293855206109583	-0.00295288790948689
228	93.8698348999023	-18.5194225311279	4.14966726303101	0.00386527273803949	-0.00197886489331722	-0.00360223650932312	0.00678734155371785
229	89.973747253418	-17.8700752258301	4.53927659988403	-0.0110697457566857	-0.000355493422830477	-0.000355493422830477	0.00613799272105098
230	91.2724456787109	-17.2207260131836	3.69512343406677	-0.00100484199356288	-0.00100484199356288	-0.00197886489331722	0.00191722682211548
231	94.5191879272461	-18.1947479248047	4.08473253250122	0.00483929552137852	-3.08191010844894e-05	-0.00587495695799589	0.00386527273803949
232	93.2204895019531	-17.5454006195068	4.01979780197144	0.0103587592020631	0.00938473641872406	0.00743668992072344	0.0188002903014421
233	94.5191879272461	-18.5194225311279	4.01979780197144	0.00451462110504508	0.00808603875339031	0.00126787810586393	0.0188002903014421
234	93.8698348999023	-18.5194225311279	4.34447193145752	-0.00165419070981443	0.00548864435404539	-0.00165419070981443	0.000293855206109583
235	93.8698348999023	-19.4934463500977	4.21460247039795	-0.00619963090866804	0.00289124972186983	-0.000355493422830477	0.000618529506027699
236	94.5191879272461	-19.8181209564209	4.21460247039795	-0.00490093370899558	0.0022419011220336	-0.00457625929266214	-0.00197886489331722
237	92.5711364746094	-18.5194225311279	3.82499313354492	-0.00879702530801296	0.0116574559360743	-0.00360223650932312	-0.00587495695799589
238	93.2204895019531	-17.5454006195068	3.82499313354492	0.00289124972186983	0.00418994715437293	-0.00522560812532902	0.00354059832170606
239	89.973747253418	-17.5454006195068	4.01979780197144	-0.0165892094373703	0.0022419011220336	-3.08191010844894e-05	0.00159255252219737
240	91.2724456787109	-17.2207260131836	3.76005816459656	-0.00879702530801296	0.00418994715437293	-0.00977104809135199	-0.00132951640989631
241	92.5711364746094	-17.5454006195068	3.82499313354492	-0.00295288790948689	-0.0143164889886975	-0.0195112787187099	-0.00749832857400179
242	93.8698348999023	-18.8440971374512	4.08473253250122	-0.00749832857400179	-0.0120437685400248	-0.0276281367987394	-0.00782300252467394
243	93.2204895019531	-17.2207260131836	3.63018846511841	0.00289124972186983	0.00159255252219737	-0.0253554154187441	0.00126787810586393
244	93.8698348999023	-17.5454006195068	3.69512343406677	-0.00360223650932312	-0.0152905117720366	-0.0169138833880424	-0.00684897974133492
245	94.5191879272461	-19.8181209564209	4.08473253250122	0.00678734155371785	-0.0217839982360601	-0.0217839982360601	0.000293855206109583
246	95.1685333251953	-19.1687717437744	4.34447193145752	0.0210730116814375	-0.0175632312893867	-0.0243813935667276	-3.08191010844894e-05
247	93.2204895019531	-18.1947479248047	4.27953720092773	-0.00100484199356288	0.000943203864153475	-0.0130177913233638	0.00483929552137852
248	92.5711364746094	-18.5194225311279	4.60421133041382	0.000943203864153475	-0.00327756232582033	-0.00587495695799589	0.0100340843200684
249	91.2724456787109	-17.5454006195068	3.95486283302307	-0.000680167751852423	0.000618529506027699	0.00581331877037883	0.0106834331527352
250	93.2204895019531	-17.5454006195068	3.82499313354492	0.000618529506027699	0.012956153601408	0.0175015944987535	0.00483929552137852
251	95.1685333251953	-18.8440971374512	4.08473253250122	0.0106834331527352	0.0142548503354192	0.0123068047687411	0.00483929552137852
252	92.5711364746094	-16.8960514068604	3.82499313354492	0.0155535480007529	0.0155535480007529	0.00938473641872406	0.0158782228827477
253	93.8698348999023	-18.8440971374512	4.34447193145752	0.00483929552137852	0.0181509424000978	0.00906006153672934	0.0152288740500808
254	94.5191879272461	-19.8181209564209	4.34447193145752	-3.08191010844894e-05	0.0152288740500808	-0.00652430532500148	0.0142548503354192
255	93.8698348999023	-18.8440971374512	4.27953720092773	0.00159255252219737	0.0223717093467712	-0.00522560812532902	0.00646266713738441
256	93.8698348999023	-18.8440971374512	4.14966726303101	-0.00652430532500148	0.0275664981454611	-0.0139918150380254	-0.00132951640989631
257	90.6230926513672	-18.1947479248047	3.88992786407471	-0.000355493422830477	0.0136055024340749	-0.0110697457566857	-0.00360223650932312
258	90.6230926513672	-17.5454006195068	3.82499313354492	-0.0143164889886975	0.00516396993771195	-0.00392691092565656	0.00126787810586393
259	93.8698348999023	-18.5194225311279	3.88992786407471	0.0175015944987535	0.00548864435404539	0.000293855206109583	0.00191722682211548
260	91.9217910766602	-16.8960514068604	3.88992786407471	-0.0191866029053926	0.00548864435404539	-0.0130177913233638	-0.00652430532500148
261	91.9217910766602	-17.5454006195068	3.95486283302307	0.00516396993771195	0.000618529506027699	-0.00782300252467394	-0.00522560812532902
262	94.5191879272461	-18.8440971374512	4.53927659988403	-0.00425158534198999	-0.0266541130840778	-0.00814767740666866	-0.0243813935667276
263	93.2204895019531	-18.5194225311279	3.63018846511841	0.000943203864153475	-0.0146411629393697	0.00548864435404539	-0.0146411629393697
264	93.2204895019531	-18.5194225311279	3.76005816459656	-0.00132951640989631	-0.0123684434220195	0.0145795252174139	-0.0104203969240189
265	93.8698348999023	-18.1947479248047	4.14966726303101	-0.0110697457566857	-0.00165419070981443	0.0136055024340749	-0.00717365415766835
266	91.2724456787109	-18.5194225311279	4.08473253250122	0.00159255252219737	-0.00912170019000769	-0.00782300252467394	-0.00912170019000769
267	91.9217910766602	-19.1687717437744	4.08473253250122	-0.00879702530801296	-0.0185372550040483	-0.0110697457566857	-0.00522560812532902
268	93.2204895019531	-18.5194225311279	4.21460247039795	-0.00197886489331722	-0.0162645354866982	-0.017887907102704	0.0116574559360743
269	91.9217910766602	-17.5454006195068	3.88992786407471	-3.08191010844894e-05	-0.0260047651827335	-0.0123684434220195	-3.08191010844894e-05
270	91.9217910766602	-17.2207260131836	3.69512343406677	-0.00977104809135199	-0.0136671401560307	-0.00749832857400179	0.000618529506027699
271	92.5711364746094	-18.8440971374512	4.14966726303101	0.0181509424000978	0.000943203864153475	0.00126787810586393	0.000943203864153475
272	93.2204895019531	-18.5194225311279	4.01979780197144	0.0116574559360743	-0.00327756232582033	0.00451462110504508	0.00581331877037883
273	93.8698348999023	-19.4934463500977	4.27953720092773	0.0100340843200684	-0.0139918150380254	-0.0026282137259841	0.0181509424000978
274	93.8698348999023	-18.5194225311279	4.66914653778076	-0.00360223650932312	-0.00327756232582033	-0.00100484199356288	0.00354059832170606
275	91.9217910766602	-18.5194225311279	4.08473253250122	-0.00295288790948689	-0.00132951640989631	-0.00327756232582033	0.000293855206109583
276	90.6230926513672	-18.8440971374512	3.95486283302307	-0.0149658378213644	0.00711201597005129	-0.0104203969240189	-0.00392691092565656
277	93.8698348999023	-18.8440971374512	3.88992786407471	0.00516396993771195	0.000293855206109583	-0.00230353930965066	0.00256657530553639
278	92.5711364746094	-17.2207260131836	3.88992786407471	0.00711201597005129	-0.00230353930965066	0.00970941036939621	-3.08191010844894e-05
279	93.8698348999023	-18.1947479248047	4.01979780197144	0.00126787810586393	-0.00295288790948689	-0.00457625929266214	-0.00295288790948689
280	93.2204895019531	-18.1947479248047	4.08473253250122	0.0022419011220336	0.00548864435404539	0.00289124972186983	-0.00457625929266214
281	93.8698348999023	-18.5194225311279	4.14966726303101	0.0213976856321096	0.0022419011220336	-3.08191010844894e-05	-0.00717365415766835
282	94.5191879272461	-19.8181209564209	3.95486283302307	0.000943203864153475	-0.00749832857400179	-0.0159398596733809	-0.0107450718060136
283	91.2724456787109	-17.5454006195068	3.63018846511841	-0.0026282137259841	-0.00457625929266214	-0.0146411629393697	-0.0143164889886975
284	91.9217910766602	-17.8700752258301	4.21460247039795	-0.00457625929266214	-0.00295288790948689	-0.0182125810533762	0.00321592413820326
285	92.5711364746094	-18.8440971374512	4.01979780197144	-3.08191010844894e-05	-0.00100484199356288	-0.0308748781681061	-0.00132951640989631
286	91.2724456787109	-18.1947479248047	3.76005816459656	0.000943203864153475	0.00386527273803949	-0.0523033849895	0.00126787810586393
287	93.8698348999023	-17.5454006195068	4.27953720092773	0.00938473641872406	0.00289124972186983	-0.0519787110388279	-0.00490093370899558
288	93.8698348999023	-17.8700752258301	4.08473253250122	-0.00165419070981443	0.000943203864153475	-0.03444629535079	-3.08191010844894e-05
289	93.2204895019531	-18.5194225311279	3.82499313354492	0.00159255252219737	-0.00132951640989631	-0.0211346503347158	0.00354059832170606
290	94.5191879272461	-18.5194225311279	4.21460247039795	-0.00847235135734081	0.012956153601408	-0.0104203969240189	0.01100810803473
291	91.9217910766602	-18.1947479248047	3.95486283302307	0.0116574559360743	0.00938473641872406	0.00646266713738441	0.00516396993771195
292	91.2724456787109	-18.1947479248047	4.08473253250122	0.00646266713738441	0.0142548503354192	0.0207483377307653	0.0145795252174139
293	90.6230926513672	-17.5454006195068	4.21460247039795	-0.0175632312893867	0.0197743140161037	0.0525664202868938	0.0181509424000978
294	89.973747253418	-18.1947479248047	4.66914653778076	-0.000355493422830477	0.01100810803473	0.0564625114202499	0.0213976856321096
295	91.2724456787109	-17.8700752258301	4.21460247039795	-0.00782300252467394	0.00808603875339031	0.0379560738801956	0.0136055024340749
296	91.9217910766602	-16.5713768005371	3.88992786407471	0.01847561635077	0.0171769186854362	0.025618452578783	-0.00132951640989631
297	91.9217910766602	-17.2207260131836	3.82499313354492	-0.00295288790948689	0.01100810803473	0.0106834331527352	-0.00425158534198999
298	93.8698348999023	-18.1947479248047	3.95486283302307	0.013930176384747	0.00678734155371785	0.00678734155371785	-0.00230353930965066
299	93.2204895019531	-18.5194225311279	4.4094066619873	-0.00197886489331722	-0.0026282137259841	0.0022419011220336	0.000293855206109583
300	94.5191879272461	-18.8440971374512	4.60421133041382	-0.00327756232582033	-0.00847235135734081	-0.00749832857400179	-0.00132951640989631
301	91.9217910766602	-18.5194225311279	4.01979780197144	0.000293855206109583	-0.00555028254166245	-0.0139918150380254	-0.00230353930965066
302	92.5711364746094	-18.1947479248047	4.08473253250122	0.00159255252219737	0.0136055024340749	-0.00100484199356288	-0.0149658378213644
303	92.5711364746094	-17.2207260131836	3.69512343406677	0.000618529506027699	0.000293855206109583	0.00321592413820326	-0.00555028254166245
304	89.973747253418	-16.8960514068604	4.01979780197144	-0.0143164889886975	-0.00457625929266214	-0.0026282137259841	-0.00165419070981443
305	92.5711364746094	-17.2207260131836	4.14966726303101	-0.000680167751852423	-0.0198359526693821	0.00418994715437293	-0.00327756232582033
306	91.2724456787109	-17.2207260131836	4.08473253250122	0.0340599827468395	-0.0159398596733809	-0.00619963090866804	-0.0110697457566857
307	91.9217910766602	-17.2207260131836	3.76005816459656	-0.00295288790948689	-0.00327756232582033	-0.00295288790948689	-0.00230353930965066
308	91.2724456787109	-16.8960514068604	3.69512343406677	0.00354059832170606	-0.00912170019000769	-3.08191010844894e-05	0.00938473641872406
309	92.5711364746094	-17.8700752258301	3.82499313354492	0.00191722682211548	0.00159255252219737	0.000618529506027699	-0.000355493422830477
310	91.9217910766602	-19.4934463500977	4.14966726303101	-0.00327756232582033	-0.0188619289547205	-0.0130177913233638	0.00873538758605719
311	94.5191879272461	-18.5194225311279	3.82499313354492	0.011982130818069	0.00191722682211548	-0.00197886489331722	-0.00522560812532902
312	92.5711364746094	-17.8700752258301	4.14966726303101	0.00841071270406246	0.00321592413820326	0.00354059832170606	0.00776136433705688
313	89.973747253418	-17.2207260131836	4.27953720092773	0.00548864435404539	0.00711201597005129	-3.08191010844894e-05	0.0295145437121391
314	91.9217910766602	-16.5713768005371	4.08473253250122	-0.00555028254166245	0.0149041991680861	0.0022419011220336	0.00678734155371785
315	92.5711364746094	-17.2207260131836	3.76005816459656	0.00873538758605719	0.0113327819854021	0.00321592413820326	0.00581331877037883
316	92.5711364746094	-16.5713768005371	3.43538379669189	0.0136055024340749	0.0123068047687411	-0.00360223650932312	-0.00457625929266214
317	91.9217910766602	-16.8960514068604	3.88992786407471	0.00841071270406246	0.00711201597005129	0.00159255252219737	-0.00197886489331722
318	91.9217910766602	-17.2207260131836	4.14966726303101	-0.0120437685400248	-0.00392691092565656	0.00613799272105098	0.00256657530553639
319	93.8698348999023	-18.8440971374512	4.47434186935425	0.00613799272105098	-0.00977104809135199	0.00841071270406246	-0.00425158534198999
320	92.5711364746094	-18.8440971374512	4.66914653778076	-0.0172385573387146	0.00678734155371785	0.0217223595827818	0.00191722682211548
321	94.5191879272461	-17.8700752258301	4.14966726303101	0.0022419011220336	-0.00327756232582033	0.00938473641872406	-0.00490093370899558
322	88.675048828125	-16.8960514068604	4.08473253250122	-0.00132951640989631	-0.00295288790948689	0.00386527273803949	-0.0126931173726916
323	91.9217910766602	-17.5454006195068	4.27953720092773	-0.00814767740666866	-0.00717365415766835	0.000293855206109583	-0.0117190945893526
324	91.9217910766602	-16.5713768005371	4.08473253250122	-0.00100484199356288	-0.0143164889886975	0.00548864435404539	-0.00490093370899558
325	91.9217910766602	-16.8960514068604	3.82499313354492	-0.0201606266200542	0.0022419011220336	-0.00977104809135199	-0.00295288790948689
326	90.6230926513672	-16.8960514068604	4.27953720092773	0.0116574559360743	-0.00327756232582033	-0.017887907102704	-0.00555028254166245
327	90.6230926513672	-16.8960514068604	3.95486283302307	0.00451462110504508	0.00970941036939621	-0.0100957229733467	-0.00295288790948689
328	91.9217910766602	-17.8700752258301	3.69512343406677	-0.00295288790948689	-0.00782300252467394	0.00191722682211548	0.0171769186854362
329	93.2204895019531	-18.1947479248047	3.88992786407471	0.00613799272105098	-0.00457625929266214	0.00646266713738441	0.00256657530553639
330	89.973747253418	-16.5713768005371	3.76005816459656	-0.000355493422830477	0.00711201597005129	0.00516396993771195	-0.00522560812532902
331	90.6230926513672	-17.8700752258301	4.47434186935425	0.000618529506027699	0.00970941036939621	-0.000680167751852423	0.0100340843200684
332	90.6230926513672	-16.5713768005371	4.01979780197144	0.00711201597005129	0.0171769186854362	0.0142548503354192	0.0171769186854362
333	93.2204895019531	-17.8700752258301	4.60421133041382	0.0100340843200684	0.0152288740500808	0.0113327819854021	0.0178262684494257
334	93.2204895019531	-16.8960514068604	3.69512343406677	0.00678734155371785	0.00873538758605719	0.00354059832170606	0.00289124972186983
335	91.2724456787109	-15.9220285415649	3.82499313354492	0.0100340843200684	0.0171769186854362	-0.0104203969240189	-0.00522560812532902
336	91.2724456787109	-16.5713768005371	3.88992786407471	0.0165275707840919	0.00776136433705688	-0.0204853005707264	-0.00879702530801296
337	91.2724456787109	-17.5454006195068	3.24057936668396	-0.0126931173726916	-0.00132951640989631	-0.0149658378213644	-0.00749832857400179
338	91.9217910766602	-17.5454006195068	3.30551409721375	-0.00555028254166245	-0.00847235135734081	-0.0152905117720366	-0.000680167751852423
339	93.2204895019531	-17.5454006195068	4.14966726303101	0.00256657530553639	0.00354059832170606	-0.00619963090866804	-0.00230353930965066
340	89.3243942260742	-15.9220285415649	3.95486283302307	-0.00977104809135199	0.00386527273803949	-0.0133424662053585	-0.000680167751852423
341	91.2724456787109	-17.5454006195068	4.27953720092773	-0.0126931173726916	0.000943203864153475	-0.0182125810533762	-0.00879702530801296
342	91.9217910766602	-16.5713768005371	3.82499313354492	0.00808603875339031	0.00548864435404539	-0.0243813935667276	-0.0175632312893867
343	91.9217910766602	-17.2207260131836	3.76005816459656	-0.000680167751852423	-0.0100957229733467	-0.00360223650932312	-0.0126931173726916
344	93.8698348999023	-17.5454006195068	3.88992786407471	0.000293855206109583	-0.00457625929266214	-0.0126931173726916	-0.00230353930965066
345	92.5711364746094	-17.5454006195068	3.88992786407471	-0.0130177913233638	-0.00749832857400179	-0.0165892094373703	-0.00457625929266214
346	91.9217910766602	-17.5454006195068	4.21460247039795	0.00483929552137852	-0.00587495695799589	-0.0224333461374044	-0.0026282137259841
347	93.8698348999023	-18.8440971374512	4.27953720092773	0.0100340843200684	-0.0110697457566857	-0.02697878703475	-3.08191010844894e-05
348	91.9217910766602	-17.5454006195068	4.08473253250122	0.00613799272105098	-0.00782300252467394	-0.0182125810533762	-3.08191010844894e-05
349	88.675048828125	-16.5713768005371	4.14966726303101	-0.00782300252467394	-0.0104203969240189	-0.0146411629393697	-0.00100484199356288
350	89.3243942260742	-16.2467021942139	4.14966726303101	-0.00619963090866804	-0.00360223650932312	0.000618529506027699	0.00678734155371785
351	92.5711364746094	-17.2207260131836	4.14966726303101	0.0181509424000978	0.00808603875339031	0.00678734155371785	-0.000355493422830477
352	91.2724456787109	-16.2467021942139	4.08473253250122	-0.000680167751852423	0.00906006153672934	0.0175015944987535	0.00159255252219737
353	93.8698348999023	-17.2207260131836	4.34447193145752	0.00483929552137852	0.00386527273803949	0.0269171483814716	0.00906006153672934
354	93.2204895019531	-17.2207260131836	4.21460247039795	0.00776136433705688	0.00354059832170606	0.025618452578783	0.00906006153672934
355	94.5191879272461	-17.8700752258301	4.08473253250122	0.0142548503354192	0.000943203864153475	0.0217223595827818	0.00646266713738441
356	91.9217910766602	-17.2207260131836	3.95486283302307	-0.00749832857400179	-0.00522560812532902	0.0207483377307653	-0.00847235135734081
357	92.5711364746094	-16.8960514068604	4.14966726303101	-0.00165419070981443	0.00678734155371785	0.00418994715437293	-0.00652430532500148
358	92.5711364746094	-17.8700752258301	4.14966726303101	-0.0026282137259841	-0.00490093370899558	0.00743668992072344	0.00256657530553639
359	90.6230926513672	-17.5454006195068	4.27953720092773	-3.08191010844894e-05	-0.00652430532500148	-0.00132951640989631	0.00613799272105098
360	92.5711364746094	-16.5713768005371	4.01979780197144	0.000618529506027699	-0.00490093370899558	-0.00457625929266214	0.00256657530553639
361	91.2724456787109	-15.9220285415649	3.95486283302307	0.00418994715437293	-0.00230353930965066	-0.0107450718060136	-0.00522560812532902
362	91.9217910766602	-16.5713768005371	3.56525373458862	-0.0026282137259841	-0.0146411629393697	-0.0143164889886975	-0.0175632312893867
363	92.5711364746094	-16.2467021942139	3.69512343406677	-0.0110697457566857	-0.0130177913233638	-0.0107450718060136	-0.00619963090866804
364	93.2204895019531	-17.5454006195068	4.14966726303101	-3.08191010844894e-05	-0.00587495695799589	-0.00652430532500148	-0.00619963090866804
365	93.2204895019531	-18.8440971374512	4.34447193145752	0.0116574559360743	-0.00847235135734081	-0.0227580219507217	-0.00555028254166245
366	93.2204895019531	-17.8700752258301	4.21460247039795	-0.00749832857400179	-0.00132951640989631	-0.0162645354866982	-0.00847235135734081
367	92.5711364746094	-18.1947479248047	3.88992786407471	0.0175015944987535	0.00906006153672934	-0.0143164889886975	-0.00230353930965066
368	91.2724456787109	-17.8700752258301	3.88992786407471	0.0162028968334198	0.00711201597005129	-0.0169138833880424	0.00516396993771195
369	89.3243942260742	-16.2467021942139	4.14966726303101	-0.0152905117720366	-0.00197886489331722	-0.00425158534198999	0.00191722682211548
370	93.2204895019531	-17.5454006195068	4.08473253250122	-0.0026282137259841	0.00646266713738441	-0.0152905117720366	0.00386527273803949
371	91.9217910766602	-16.2467021942139	3.63018846511841	0.000618529506027699	0.01100810803473	-0.0156151866540313	0.00256657530553639
372	93.2204895019531	-17.2207260131836	4.14966726303101	0.00711201597005129	0.0239950809627771	-0.0191866029053926	0.0145795252174139
373	91.9217910766602	-16.8960514068604	4.21460247039795	0.0100340843200684	0.0275664981454611	-0.0100957229733467	0.0210730116814375
374	93.2204895019531	-18.1947479248047	4.01979780197144	0.00646266713738441	0.020423661917448	0.00289124972186983	0.0168522447347641
375	93.2204895019531	-18.5194225311279	4.21460247039795	0.000293855206109583	0.00581331877037883	-0.0100957229733467	-0.00165419070981443
376	93.2204895019531	-17.8700752258301	4.21460247039795	0.0022419011220336	0.012956153601408	-0.00912170019000769	-0.0026282137259841
377	91.9217910766602	-16.8960514068604	4.34447193145752	-0.00392691092565656	0.00678734155371785	-0.00327756232582033	-0.00522560812532902
378	88.675048828125	-16.8960514068604	4.53927659988403	-0.00457625929266214	0.0022419011220336	0.000293855206109583	0.00873538758605719
379	91.2724456787109	-16.2467021942139	4.14966726303101	0.00418994715437293	-0.00100484199356288	0.0158782228827477	-0.000680167751852423
380	91.9217910766602	-17.8700752258301	4.08473253250122	-0.00165419070981443	0.00483929552137852	0.00711201597005129	0.000618529506027699
381	91.2724456787109	-16.2467021942139	3.63018846511841	0.00451462110504508	-0.0221086721867323	-0.00132951640989631	-0.00555028254166245
382	92.5711364746094	-16.8960514068604	4.14966726303101	0.00321592413820326	-0.0256800893694162	0.00289124972186983	-0.0175632312893867
383	90.6230926513672	-17.2207260131836	4.21460247039795	0.0126314787194133	-0.0373683646321297	-0.00360223650932312	-0.00587495695799589
384	91.2724456787109	-17.2207260131836	4.14966726303101	-0.00132951640989631	-0.0497059896588326	0.00646266713738441	-0.00587495695799589
385	92.5711364746094	-17.2207260131836	4.53927659988403	-0.0126931173726916	-0.0250307414680719	-0.00977104809135199	-3.08191010844894e-05
386	91.9217910766602	-17.5454006195068	4.53927659988403	0.00970941036939621	-0.0149658378213644	-0.0198359526693821	-0.00457625929266214
387	89.973747253418	-17.2207260131836	4.01979780197144	-0.00230353930965066	-0.00944637414067984	-0.0149658378213644	-0.00197886489331722
388	91.9217910766602	-16.2467021942139	3.82499313354492	0.00159255252219737	0.00808603875339031	-0.00684897974133492	0.00548864435404539
389	91.9217910766602	-16.5713768005371	3.95486283302307	0.00548864435404539	0.0116574559360743	-0.00295288790948689	0.00776136433705688
390	93.2204895019531	-17.2207260131836	4.08473253250122	-0.00295288790948689	0.0233457311987877	-0.00132951640989631	0.00354059832170606
391	91.9217910766602	-16.2467021942139	4.21460247039795	-0.00132951640989631	0.0282158460468054	0.00159255252219737	0.00159255252219737
392	93.2204895019531	-17.2207260131836	4.34447193145752	0.0171769186854362	0.0223717093467712	0.01847561635077	0.0149041991680861
393	91.9217910766602	-17.8700752258301	3.88992786407471	-0.00392691092565656	0.0269171483814716	0.047696303576231	0.0191249661147594
394	91.9217910766602	-16.8960514068604	3.95486283302307	-0.000680167751852423	0.0252937767654657	0.0269171483814716	0.00126787810586393
395	91.2724456787109	-15.9220285415649	3.95486283302307	-0.00555028254166245	0.0197743140161037	0.0220470335334539	0.0162028968334198
396	89.973747253418	-17.2207260131836	4.01979780197144	-0.0159398596733809	0.0165275707840919	0.00321592413820326	-0.000355493422830477
397	91.2724456787109	-16.2467021942139	4.14966726303101	0.000943203864153475	0.00483929552137852	0.00906006153672934	0.00126787810586393
398	91.2724456787109	-15.9220285415649	4.21460247039795	0.0171769186854362	0.000943203864153475	0.00126787810586393	0.000943203864153475
399	92.5711364746094	-16.5713768005371	3.95486283302307	0.00548864435404539	-0.0026282137259841	-0.0107450718060136	-0.00360223650932312
400	93.8698348999023	-16.8960514068604	4.01979780197144	0.0243197549134493	-0.00230353930965066	-0.021459324285388	-0.00684897974133492
401	92.5711364746094	-16.8960514068604	3.76005816459656	-0.00100484199356288	0.00126787810586393	-0.0360696688294411	-0.00619963090866804
402	93.8698348999023	-18.1947479248047	4.14966726303101	-0.00100484199356288	-0.00717365415766835	-0.0545761026442051	-0.0169138833880424
403	92.5711364746094	-17.5454006195068	3.82499313354492	-0.00457625929266214	0.00808603875339031	-0.0425631552934647	-0.0117190945893526
404	91.2724456787109	-15.5973539352417	4.21460247039795	0.00938473641872406	-0.0169138833880424	-0.0334722734987736	-0.00814767740666866
405	89.973747253418	-15.9220285415649	4.34447193145752	-0.0152905117720366	-0.00587495695799589	-0.032173577696085	-0.00619963090866804
406	89.3243942260742	-16.2467021942139	3.69512343406677	-0.0175632312893867	0.0103587592020631	-0.017887907102704	-0.00425158534198999
407	91.9217910766602	-16.2467021942139	3.76005816459656	-3.08191010844894e-05	0.000293855206109583	0.00483929552137852	-0.0120437685400248
408	91.9217910766602	-15.2726793289185	3.50031876564026	0.00354059832170606	0.00970941036939621	0.0324366129934788	-0.00100484199356288
409	91.9217910766602	-16.8960514068604	3.88992786407471	0.00711201597005129	0.011982130818069	0.0392547734081745	0.00386527273803949
410	91.9217910766602	-16.8960514068604	4.34447193145752	0.0194496400654316	0.011982130818069	0.0444495603442192	0.00321592413820326
411	93.8698348999023	-17.5454006195068	4.47434186935425	0.00743668992072344	0.0168522447347641	0.0444495603442192	0.0100340843200684
412	91.9217910766602	-18.1947479248047	4.14966726303101	0.0175015944987535	0.0100340843200684	0.0399041213095188	0.0175015944987535
413	92.5711364746094	-16.8960514068604	3.95486283302307	0.000943203864153475	0.0142548503354192	0.0399041213095188	0.0116574559360743
414	89.973747253418	-15.5973539352417	3.95486283302307	-0.0113944197073579	0.0100340843200684	0.0278911720961332	0.0162028968334198
415	89.973747253418	-15.9220285415649	3.88992786407471	-0.0139918150380254	0.00548864435404539	0.0152288740500808	-0.00490093370899558
416	91.2724456787109	-15.2726793289185	3.95486283302307	0.0233457311987877	0.0103587592020631	0.00970941036939621	0.00289124972186983
417	91.9217910766602	-15.5973539352417	4.01979780197144	-0.0113944197073579	0.00191722682211548	-3.08191010844894e-05	-0.00652430532500148
418	91.2724456787109	-16.2467021942139	4.01979780197144	0.000618529506027699	0.00678734155371785	0.0126314787194133	0.00646266713738441
419	93.2204895019531	-16.8960514068604	4.34447193145752	-0.00132951640989631	-0.00490093370899558	0.000618529506027699	0.000943203864153475
420	93.2204895019531	-16.2467021942139	3.63018846511841	0.0178262684494257	-0.00132951640989631	-0.0123684434220195	0.00321592413820326
421	93.8698348999023	-18.1947479248047	4.08473253250122	-0.00555028254166245	-0.00944637414067984	-0.0107450718060136	-0.0113944197073579
422	91.2724456787109	-15.9220285415649	4.08473253250122	0.00386527273803949	-0.0113944197073579	-0.0247060675173998	-0.00944637414067984
423	92.5711364746094	-16.8960514068604	4.01979780197144	-0.00327756232582033	-0.0276281367987394	-0.0263294391334057	-0.00782300252467394
424	89.973747253418	-15.5973539352417	3.95486283302307	-0.0130177913233638	-0.0337969474494457	-0.028926832601428	-0.00814767740666866
425	91.2724456787109	-15.9220285415649	4.4094066619873	-0.00847235135734081	-0.032173577696085	-0.0399657599627972	-0.000355493422830477
426	90.6230926513672	-15.5973539352417	3.82499313354492	-0.00490093370899558	-0.0243813935667276	-0.0328229255974293	-0.0136671401560307
427	91.2724456787109	-15.9220285415649	3.69512343406677	0.00711201597005129	-0.0211346503347158	-0.0328229255974293	-0.00619963090866804
428	92.5711364746094	-16.5713768005371	3.95486283302307	0.0282158460468054	-0.0110697457566857	-0.0191866029053926	0.00743668992072344
429	91.9217910766602	-16.8960514068604	4.21460247039795	0.0158782228827477	-0.0169138833880424	-0.0113944197073579	0.00516396993771195
430	91.2724456787109	-16.8960514068604	4.27953720092773	0.0123068047687411	-0.0201606266200542	-0.0136671401560307	0.00418994715437293
431	91.9217910766602	-16.5713768005371	4.34447193145752	0.00613799272105098	-0.00360223650932312	-0.00555028254166245	-0.00132951640989631
432	89.3243942260742	-15.5973539352417	4.73408126831055	0.0194496400654316	0.0142548503354192	-0.00230353930965066	0.00711201597005129
433	89.973747253418	-16.8960514068604	4.60421133041382	-0.00425158534198999	0.00386527273803949	-0.0026282137259841	0.013930176384747
434	91.9217910766602	-16.2467021942139	4.01979780197144	0.00516396993771195	0.00256657530553639	-0.00749832857400179	0.0321119390428066
435	91.9217910766602	-16.2467021942139	3.82499313354492	0.00906006153672934	0.00191722682211548	-0.00100484199356288	0.00451462110504508
436	93.2204895019531	-15.9220285415649	3.50031876564026	0.00938473641872406	0.00970941036939621	-0.0136671401560307	-0.00522560812532902
437	92.5711364746094	-15.9220285415649	4.08473253250122	0.0145795252174139	0.0106834331527352	-0.0107450718060136	-0.000680167751852423
438	92.5711364746094	-16.8960514068604	4.47434186935425	0.00191722682211548	0.00873538758605719	-0.0120437685400248	0.00354059832170606
439	90.6230926513672	-17.2207260131836	3.76005816459656	0.00256657530553639	0.00321592413820326	0.00678734155371785	-0.00587495695799589
440	91.2724456787109	-15.2726793289185	4.01979780197144	0.00938473641872406	0.0103587592020631	0.0142548503354192	-0.00165419070981443
441	91.9217910766602	-15.5973539352417	4.14966726303101	-0.00977104809135199	0.0200989879667759	0.0301638916134834	-0.00977104809135199
442	87.376350402832	-14.6233310699463	4.01979780197144	-0.00555028254166245	0.0171769186854362	0.025618452578783	-0.0185372550040483
443	89.973747253418	-15.9220285415649	4.21460247039795	-0.00425158534198999	0.00906006153672934	0.0220470335334539	-0.00197886489331722
444	93.2204895019531	-16.2467021942139	4.47434186935425	0.000293855206109583	-3.08191010844894e-05	0.0194496400654316	-0.00295288790948689
445	91.9217910766602	-15.9220285415649	3.76005816459656	-0.00295288790948689	-0.00457625929266214	0.00646266713738441	-0.00100484199356288
446	91.9217910766602	-16.5713768005371	3.56525373458862	0.00159255252219737	0.00711201597005129	0.00646266713738441	-0.0130177913233638
447	92.5711364746094	-16.2467021942139	4.21460247039795	0.00354059832170606	0.00970941036939621	0.00321592413820326	-0.00555028254166245
448	93.2204895019531	-17.2207260131836	4.21460247039795	0.00711201597005129	-0.00392691092565656	0.00289124972186983	0.00581331877037883
449	91.2724456787109	-16.8960514068604	4.14966726303101	0.0123068047687411	-0.00522560812532902	0.00483929552137852	0.00451462110504508
450	91.2724456787109	-14.6233310699463	4.01979780197144	-0.00132951640989631	-0.00457625929266214	-0.00587495695799589	-0.00912170019000769
451	88.675048828125	-15.2726793289185	4.4094066619873	-0.00197886489331722	0.0152288740500808	0.0142548503354192	0.00711201597005129
452	90.6230926513672	-15.9220285415649	3.82499313354492	-0.00165419070981443	0.0230210572481155	0.01847561635077	-0.00197886489331722
453	91.9217910766602	-14.9480056762695	3.63018846511841	0.00418994715437293	0.0278911720961332	0.0220470335334539	0.0100340843200684
454	93.8698348999023	-16.2467021942139	4.21460247039795	-0.0133424662053585	0.0220470335334539	0.0142548503354192	0.00646266713738441
455	92.5711364746094	-15.2726793289185	3.95486283302307	-0.00165419070981443	0.0213976856321096	0.0275664981454611	0.00711201597005129
456	93.2204895019531	-16.5713768005371	4.27953720092773	0.00841071270406246	0.0217223595827818	0.0246444288641214	-0.00587495695799589
457	93.2204895019531	-16.8960514068604	4.21460247039795	0.000943203864153475	0.00678734155371785	0.0126314787194133	0.00418994715437293
458	89.973747253418	-16.2467021942139	4.34447193145752	0.00418994715437293	0.00873538758605719	0.00321592413820326	-0.00684897974133492
459	91.2724456787109	-14.9480056762695	3.88992786407471	-0.00197886489331722	0.0149041991680861	0.00808603875339031	-0.00522560812532902
460	91.9217910766602	-15.9220285415649	3.88992786407471	-0.0146411629393697	0.00516396993771195	0.0100340843200684	-0.00587495695799589
461	88.675048828125	-14.9480056762695	3.76005816459656	-0.00327756232582033	0.00743668992072344	-0.0104203969240189	-0.00749832857400179
462	93.8698348999023	-15.9220285415649	3.88992786407471	0.00548864435404539	0.000293855206109583	-0.0133424662053585	-0.0152905117720366
463	90.6230926513672	-14.298656463623	3.63018846511841	-0.00522560812532902	-0.00230353930965066	-0.00814767740666866	-0.00392691092565656
464	91.2724456787109	-15.5973539352417	4.34447193145752	0.00711201597005129	-0.00652430532500148	-0.0100957229733467	-0.00977104809135199
465	93.2204895019531	-15.5973539352417	4.34447193145752	-0.0026282137259841	-0.00392691092565656	-0.00652430532500148	-0.0113944197073579
466	92.5711364746094	-16.5713768005371	4.08473253250122	-0.0026282137259841	-0.00522560812532902	-0.00912170019000769	-0.00295288790948689
467	92.5711364746094	-16.8960514068604	4.14966726303101	0.00483929552137852	-0.000355493422830477	-0.00944637414067984	0.00126787810586393
468	92.5711364746094	-15.5973539352417	4.27953720092773	-0.0100957229733467	-0.000355493422830477	0.00191722682211548	0.00451462110504508
469	89.3243942260742	-14.298656463623	4.21460247039795	-0.00847235135734081	0.0022419011220336	-0.0113944197073579	0.00970941036939621
470	90.6230926513672	-15.5973539352417	4.08473253250122	-0.0243813935667276	-0.00490093370899558	-0.00782300252467394	0.00191722682211548
471	90.6230926513672	-13.9739828109741	4.08473253250122	0.0113327819854021	0.0116574559360743	-0.00652430532500148	0.00191722682211548
472	92.5711364746094	-15.2726793289185	3.88992786407471	0.0171769186854362	0.0136055024340749	0.00483929552137852	0.0126314787194133
473	91.2724456787109	-14.6233310699463	3.69512343406677	0.00743668992072344	0.0113327819854021	-0.00425158534198999	0.00354059832170606
474	91.2724456787109	-14.6233310699463	3.95486283302307	0.000293855206109583	0.0145795252174139	-0.00197886489331722	0.0123068047687411
475	91.9217910766602	-16.2467021942139	4.34447193145752	-0.00197886489331722	0.00289124972186983	-0.00425158534198999	0.00873538758605719
476	91.9217910766602	-16.2467021942139	4.4094066619873	0.00256657530553639	0.00613799272105098	-0.00197886489331722	-0.0152905117720366
477	90.6230926513672	-14.9480056762695	4.53927659988403	0.00548864435404539	0.0132808275520802	-0.00749832857400179	0.000293855206109583
478	89.3243942260742	-14.9480056762695	4.27953720092773	0.00483929552137852	0.00516396993771195	0.00516396993771195	0.00191722682211548
479	89.973747253418	-14.298656463623	3.69512343406677	-0.00977104809135199	0.00938473641872406	-3.08191010844894e-05	0.000943203864153475
480	92.5711364746094	-15.9220285415649	4.21460247039795	-0.00392691092565656	0.000618529506027699	-0.0104203969240189	-0.00197886489331722
481	91.2724456787109	-14.6233310699463	3.82499313354492	0.00354059832170606	0.00321592413820326	-0.0172385573387146	-0.0117190945893526
482	92.5711364746094	-15.5973539352417	4.01979780197144	0.000293855206109583	-0.00490093370899558	-0.0117190945893526	-0.0230826959013939
483	92.5711364746094	-14.9480056762695	4.21460247039795	-0.00295288790948689	-0.0123684434220195	-0.0169138833880424	-0.0149658378213644
484	90.6230926513672	-14.6233310699463	4.08473253250122	0.0217223595827818	-0.017887907102704	-0.0172385573387146	-0.00165419070981443
485	90.6230926513672	-15.9220285415649	4.27953720092773	0.00548864435404539	-0.0191866029053926	-0.0169138833880424	-0.00555028254166245
486	91.2724456787109	-15.5973539352417	3.82499313354492	0.0175015944987535	-0.00555028254166245	-0.0152905117720366	-0.00912170019000769
487	89.3243942260742	-14.9480056762695	3.88992786407471	-0.0198359526693821	-0.0162645354866982	-0.017887907102704	-0.00230353930965066
488	88.0257034301758	-14.9480056762695	4.14966726303101	0.00548864435404539	-0.0104203969240189	-0.0100957229733467	0.011982130818069
489	90.6230926513672	-14.298656463623	3.95486283302307	-0.0263294391334057	-0.0117190945893526	0.0022419011220336	0.0136055024340749
490	91.9217910766602	-15.9220285415649	4.34447193145752	-0.0152905117720366	-0.0136671401560307	-0.00132951640989631	0.00191722682211548
491	93.2204895019531	-15.2726793289185	4.34447193145752	0.00743668992072344	-0.0026282137259841	0.00321592413820326	0.00159255252219737
492	89.973747253418	-14.6233310699463	4.21460247039795	0.0298392176628113	0.00938473641872406	0.00418994715437293	0.00970941036939621
493	91.9217910766602	-15.9220285415649	4.27953720092773	0.00808603875339031	-0.0026282137259841	0.00938473641872406	0.0239950809627771
494	89.973747253418	-14.6233310699463	3.88992786407471	0.00743668992072344	-0.00847235135734081	0.00613799272105098	0.0132808275520802
495	89.973747253418	-14.298656463623	4.08473253250122	0.00841071270406246	-0.00327756232582033	-0.0136671401560307	-0.0026282137259841
496	91.2724456787109	-14.298656463623	3.88992786407471	-0.0104203969240189	0.00906006153672934	-0.0143164889886975	0.00743668992072344
497	88.0257034301758	-13.9739828109741	3.88992786407471	-0.0143164889886975	-0.00684897974133492	-0.00879702530801296	-0.00392691092565656
498	90.6230926513672	-14.6233310699463	4.4094066619873	0.00289124972186983	-3.08191010844894e-05	-0.00782300252467394	0.00678734155371785
499	92.5711364746094	-15.2726793289185	4.08473253250122	-0.0136671401560307	0.00191722682211548	-0.00425158534198999	0.00873538758605719
500	89.3243942260742	-14.298656463623	3.63018846511841	0.00159255252219737	-0.00684897974133492	-0.00619963090866804	-0.0026282137259841
501	92.5711364746094	-16.2467021942139	3.88992786407471	-0.000355493422830477	-0.00490093370899558	-0.0208099745213985	-0.00230353930965066
502	89.973747253418	-14.6233310699463	4.14966726303101	-0.00652430532500148	-0.00425158534198999	-0.0208099745213985	-0.0201606266200542
503	91.2724456787109	-16.8960514068604	4.4094066619873	-0.00457625929266214	-0.00652430532500148	-0.0156151866540313	-0.0104203969240189
504	91.9217910766602	-14.6233310699463	4.27953720092773	-0.0123684434220195	-0.00555028254166245	-0.0243813935667276	-0.0120437685400248
505	88.675048828125	-13.9739828109741	4.08473253250122	0.0103587592020631	-0.0130177913233638	-0.0292515084147453	-0.00327756232582033
506	87.376350402832	-13.9739828109741	4.08473253250122	-0.0100957229733467	0.00191722682211548	-0.0324982516467571	-0.0110697457566857
507	89.3243942260742	-14.298656463623	3.56525373458862	-0.00619963090866804	0.00354059832170606	-0.0172385573387146	0.00256657530553639
508	89.973747253418	-13.9739828109741	3.63018846511841	0.000618529506027699	-0.000680167751852423	-0.00749832857400179	0.00581331877037883
509	91.2724456787109	-15.5973539352417	3.82499313354492	0.00418994715437293	-0.00490093370899558	-0.0152905117720366	0.0123068047687411
510	89.3243942260742	-13.6493082046509	4.08473253250122	0.00354059832170606	0.00646266713738441	-0.00230353930965066	0.000943203864153475
511	91.2724456787109	-15.5973539352417	4.66914653778076	0.00581331877037883	0.0165275707840919	0.00386527273803949	0.00386527273803949
512	91.2724456787109	-15.9220285415649	3.76005816459656	0.00159255252219737	0.0100340843200684	0.0165275707840919	0.01100810803473
513	91.2724456787109	-14.9480056762695	3.95486283302307	-3.08191010844894e-05	0.0142548503354192	0.0249691028147936	0.0171769186854362
514	91.9217910766602	-15.2726793289185	3.95486283302307	0.00451462110504508	0.00970941036939621	0.00841071270406246	0.0136055024340749
515	89.973747253418	-13.6493082046509	3.76005816459656	-0.0107450718060136	0.00906006153672934	0.00548864435404539	-0.00197886489331722
516	91.9217910766602	-14.298656463623	3.88992786407471	-0.00717365415766835	0.00646266713738441	-0.000680167751852423	0.00386527273803949
517	92.5711364746094	-15.2726793289185	4.01979780197144	0.0210730116814375	0.00678734155371785	0.00289124972186983	-0.000355493422830477
518	91.9217910766602	-14.9480056762695	4.27953720092773	0.0249691028147936	-0.00490093370899558	0.00516396993771195	-0.000680167751852423
519	89.973747253418	-14.298656463623	4.21460247039795	-0.00684897974133492	-0.00490093370899558	0.00516396993771195	0.00743668992072344
520	89.973747253418	-14.6233310699463	3.56525373458862	0.00516396993771195	-0.0149658378213644	0.0123068047687411	-0.00587495695799589
521	92.5711364746094	-16.2467021942139	4.27953720092773	0.00873538758605719	-0.0104203969240189	0.00451462110504508	-0.00522560812532902
522	90.6230926513672	-14.298656463623	4.01979780197144	-0.00749832857400179	-0.0117190945893526	-0.00490093370899558	-0.0243813935667276
523	90.6230926513672	-14.6233310699463	4.34447193145752	0.00678734155371785	-0.0204853005707264	0.00126787810586393	-0.0136671401560307
524	88.675048828125	-14.9480056762695	4.60421133041382	-0.0227580219507217	0.000943203864153475	-0.00230353930965066	-0.00197886489331722
525	91.9217910766602	-13.9739828109741	4.14966726303101	0.0243197549134493	-0.0204853005707264	-0.00457625929266214	-0.00717365415766835
526	89.973747253418	-13.6493082046509	3.82499313354492	0.000618529506027699	-0.00522560812532902	-0.0133424662053585	-0.00425158534198999
527	89.3243942260742	-13.6493082046509	3.69512343406677	-0.00165419070981443	0.013930176384747	-0.0107450718060136	0.00126787810586393
528	91.9217910766602	-14.9480056762695	4.01979780197144	-0.00490093370899558	-0.00522560812532902	-0.00782300252467394	0.000293855206109583
529	92.5711364746094	-15.2726793289185	4.34447193145752	0.00873538758605719	-0.00587495695799589	-0.00327756232582033	0.00256657530553639
530	89.973747253418	-15.5973539352417	4.21460247039795	-0.0117190945893526	-0.00295288790948689	-0.00555028254166245	0.00743668992072344
531	89.973747253418	-13.6493082046509	4.27953720092773	0.00126787810586393	0.012956153601408	0.0103587592020631	-0.00197886489331722
532	89.973747253418	-13.9739828109741	3.82499313354492	0.00906006153672934	0.0226963832974434	0.00808603875339031	0.0103587592020631
533	88.675048828125	-13.9739828109741	3.63018846511841	0.00743668992072344	0.0178262684494257	0.0142548503354192	0.0226963832974434
534	91.9217910766602	-14.6233310699463	3.95486283302307	0.00841071270406246	0.0113327819854021	0.0106834331527352	0.0252937767654657
535	91.2724456787109	-15.2726793289185	3.88992786407471	0.00516396993771195	0.0171769186854362	0.00483929552137852	0.00386527273803949
536	91.9217910766602	-14.9480056762695	3.88992786407471	0.0149041991680861	0.0168522447347641	0.00386527273803949	-0.00847235135734081
537	91.2724456787109	-15.5973539352417	4.60421133041382	0.000943203864153475	0.0116574559360743	0.0145795252174139	-0.00100484199356288
538	90.6230926513672	-15.5973539352417	4.4094066619873	-0.00847235135734081	-0.00490093370899558	0.00711201597005129	0.00191722682211548
539	89.3243942260742	-14.6233310699463	3.95486283302307	0.00451462110504508	-0.00522560812532902	0.00451462110504508	0.00354059832170606
540	91.2724456787109	-14.9480056762695	4.21460247039795	0.000293855206109583	-0.00587495695799589	-0.0149658378213644	0.00548864435404539
541	89.3243942260742	-13.9739828109741	3.76005816459656	-0.0026282137259841	-0.00327756232582033	-0.00652430532500148	-0.0104203969240189
542	89.3243942260742	-13.6493082046509	4.08473253250122	-0.00652430532500148	-0.00392691092565656	-0.00977104809135199	-0.00944637414067984
543	90.6230926513672	-13.9739828109741	4.01979780197144	-0.00230353930965066	-0.0185372550040483	-0.00619963090866804	-0.00587495695799589
544	91.2724456787109	-14.6233310699463	4.47434186935425	-0.00132951640989631	-0.0211346503347158	-0.0191866029053926	-0.0100957229733467
545	91.2724456787109	-14.9480056762695	4.21460247039795	-0.00132951640989631	-0.0165892094373703	-0.0182125810533762	-0.00912170019000769
546	91.9217910766602	-15.2726793289185	4.14966726303101	-0.00392691092565656	0.00678734155371785	-0.0237320438027382	-0.000680167751852423
547	90.6230926513672	-15.5973539352417	3.95486283302307	0.00191722682211548	-0.00684897974133492	-0.0237320438027382	-0.00295288790948689
548	91.9217910766602	-15.9220285415649	4.21460247039795	-0.000680167751852423	-0.00814767740666866	-0.0230826959013939	0.00743668992072344
549	89.3243942260742	-13.6493082046509	4.34447193145752	-0.0110697457566857	-0.0217839982360601	-0.00879702530801296	0.00743668992072344
550	88.0257034301758	-13.6493082046509	4.21460247039795	-0.0139918150380254	-0.00425158534198999	-0.00619963090866804	0.00516396993771195
551	88.675048828125	-14.298656463623	4.27953720092773	0.00321592413820326	0.0103587592020631	-0.0123684434220195	0.00321592413820326
552	91.9217910766602	-14.6233310699463	4.27953720092773	0.00906006153672934	0.0142548503354192	-0.000355493422830477	0.0223717093467712
553	89.3243942260742	-13.9739828109741	3.76005816459656	-0.000355493422830477	0.00970941036939621	0.00386527273803949	0.00970941036939621
554	89.973747253418	-13.9739828109741	3.82499313354492	0.0116574559360743	0.00711201597005129	0.0132808275520802	0.00321592413820326
555	89.3243942260742	-14.9480056762695	4.27953720092773	-0.00230353930965066	0.00256657530553639	0.0126314787194133	0.00256657530553639
556	90.6230926513672	-16.2467021942139	4.4094066619873	-0.00392691092565656	-0.00392691092565656	-0.00522560812532902	-0.00652430532500148
557	89.973747253418	-14.6233310699463	4.47434186935425	-0.00814767740666866	0.000618529506027699	0.0103587592020631	-0.00587495695799589
558	89.3243942260742	-14.298656463623	4.14966726303101	-3.08191010844894e-05	0.00159255252219737	0.0136055024340749	-0.0026282137259841
559	89.3243942260742	-15.2726793289185	3.95486283302307	-0.00684897974133492	-0.00457625929266214	0.00808603875339031	-0.00587495695799589
560	89.3243942260742	-14.9480056762695	3.88992786407471	-0.00977104809135199	-0.0143164889886975	0.00873538758605719	-3.08191010844894e-05
561	89.973747253418	-14.298656463623	3.88992786407471	0.00938473641872406	-0.0159398596733809	-0.00392691092565656	-0.0185372550040483
562	91.9217910766602	-15.2726793289185	3.88992786407471	-0.00295288790948689	-0.00879702530801296	-0.00944637414067984	-0.0165892094373703
563	89.3243942260742	-13.6493082046509	3.69512343406677	0.00354059832170606	-0.0169138833880424	-0.00555028254166245	-0.0104203969240189
564	89.3243942260742	-14.298656463623	4.21460247039795	0.00483929552137852	0.00776136433705688	0.0022419011220336	-0.00684897974133492
565	90.6230926513672	-15.5973539352417	4.01979780197144	-0.00684897974133492	-0.00749832857400179	-0.00457625929266214	-0.0113944197073579
566	91.2724456787109	-16.5713768005371	4.21460247039795	-3.08191010844894e-05	-0.00392691092565656	-0.0104203969240189	-0.00684897974133492
567	91.9217910766602	-15.2726793289185	4.14966726303101	0.0243197549134493	-0.000355493422830477	-0.00587495695799589	-0.00360223650932312
568	89.3243942260742	-14.298656463623	4.27953720092773	0.000943203864153475	-0.0149658378213644	-0.00425158534198999	-0.00197886489331722
569	88.0257034301758	-13.9739828109741	4.21460247039795	-0.0149658378213644	-0.000680167751852423	0.000943203864153475	0.00483929552137852
570	92.5711364746094	-14.9480056762695	4.4094066619873	-0.00132951640989631	0.000943203864153475	-0.00295288790948689	-3.08191010844894e-05
571	91.2724456787109	-14.9480056762695	4.47434186935425	-0.0113944197073579	0.00289124972186983	-0.0221086721867323	0.00354059832170606
572	91.2724456787109	-14.6233310699463	3.88992786407471	-0.00522560812532902	0.013930176384747	-0.0169138833880424	0.00711201597005129
573	91.9217910766602	-14.9480056762695	4.08473253250122	0.00386527273803949	0.00711201597005129	-0.0162645354866982	0.0239950809627771
574	89.973747253418	-13.9739828109741	4.08473253250122	-3.08191010844894e-05	0.00873538758605719	-0.00782300252467394	0.0168522447347641
575	91.2724456787109	-15.2726793289185	4.08473253250122	0.0197743140161037	0.00581331877037883	-0.00977104809135199	0.00678734155371785
576	89.973747253418	-13.3246335983276	4.14966726303101	0.00321592413820326	0.0132808275520802	-0.000355493422830477	-0.00457625929266214
577	89.3243942260742	-13.6493082046509	4.34447193145752	-0.00457625929266214	0.011982130818069	0.000943203864153475	-0.00327756232582033
578	88.675048828125	-14.9480056762695	4.47434186935425	-0.0191866029053926	0.0116574559360743	0.0158782228827477	0.000293855206109583
579	90.6230926513672	-14.6233310699463	4.14966726303101	-0.0110697457566857	0.00418994715437293	0.0246444288641214	-0.00522560812532902
580	91.2724456787109	-13.9739828109741	3.69512343406677	0.0136055024340749	0.00711201597005129	0.0246444288641214	0.000618529506027699
581	91.2724456787109	-14.9480056762695	3.76005816459656	0.00581331877037883	0.00159255252219737	0.00516396993771195	-0.0152905117720366
582	90.6230926513672	-14.9480056762695	4.08473253250122	-0.00230353930965066	0.0116574559360743	-0.00132951640989631	-0.0143164889886975
583	91.2724456787109	-15.2726793289185	4.21460247039795	0.00678734155371785	-0.0152905117720366	0.00678734155371785	-0.0143164889886975
584	88.675048828125	-14.9480056762695	4.34447193145752	-0.00490093370899558	-0.00490093370899558	-0.00782300252467394	-0.0110697457566857
585	91.2724456787109	-14.9480056762695	4.14966726303101	-0.00619963090866804	-0.0113944197073579	-0.00749832857400179	-0.00619963090866804
586	91.2724456787109	-14.9480056762695	4.27953720092773	-0.00652430532500148	0.00873538758605719	-0.00782300252467394	-0.0156151866540313
587	88.0257034301758	-14.9480056762695	4.14966726303101	-0.0133424662053585	0.0132808275520802	-0.00230353930965066	-0.00197886489331722
588	89.3243942260742	-13.6493082046509	4.08473253250122	-0.000355493422830477	-3.08191010844894e-05	-0.000355493422830477	0.0103587592020631
589	90.6230926513672	-13.3246335983276	4.08473253250122	-0.00619963090866804	0.000293855206109583	-0.00814767740666866	0.00776136433705688
590	91.9217910766602	-14.9480056762695	4.34447193145752	-0.0159398596733809	0.00256657530553639	-0.0107450718060136	0.00938473641872406
591	91.9217910766602	-15.2726793289185	4.01979780197144	0.0113327819854021	0.00873538758605719	0.000618529506027699	0.00126787810586393
592	90.6230926513672	-13.6493082046509	3.50031876564026	0.0132808275520802	0.0178262684494257	0.00321592413820326	0.0301638916134834
593	91.9217910766602	-15.9220285415649	4.21460247039795	0.00386527273803949	0.0152288740500808	0.00970941036939621	0.0106834331527352
594	91.9217910766602	-15.9220285415649	4.27953720092773	0.00386527273803949	0.013930176384747	0.0155535480007529	0.0123068047687411
595	91.2724456787109	-14.9480056762695	4.34447193145752	-0.00490093370899558	0.00970941036939621	0.00646266713738441	0.00451462110504508
596	90.6230926513672	-14.6233310699463	4.21460247039795	-0.00749832857400179	0.00873538758605719	0.00483929552137852	-0.00327756232582033
597	89.973747253418	-14.6233310699463	4.34447193145752	-0.00652430532500148	0.00808603875339031	0.00743668992072344	-0.00749832857400179
598	89.3243942260742	-14.298656463623	4.34447193145752	-0.000355493422830477	0.00418994715437293	0.00386527273803949	-0.00230353930965066
599	89.973747253418	-13.9739828109741	3.76005816459656	-0.00555028254166245	-0.00197886489331722	0.00516396993771195	0.00321592413820326
600	89.973747253418	-14.6233310699463	3.88992786407471	-0.00684897974133492	0.00289124972186983	0.00354059832170606	-0.00295288790948689
601	91.9217910766602	-15.2726793289185	4.27953720092773	-0.00782300252467394	-0.00132951640989631	-0.0185372550040483	-0.00717365415766835
602	88.675048828125	-13.9739828109741	4.08473253250122	0.00938473641872406	-0.00295288790948689	-0.0273034609854221	-0.023407369852066
603	91.2724456787109	-16.2467021942139	4.4094066619873	0.00548864435404539	-0.017887907102704	-0.00782300252467394	-0.0149658378213644
604	89.3243942260742	-13.9739828109741	3.95486283302307	-0.00132951640989631	0.0126314787194133	-0.0117190945893526	-0.00165419070981443
605	88.0257034301758	-14.6233310699463	3.82499313354492	0.00126787810586393	0.00613799272105098	-0.00749832857400179	-0.00522560812532902
606	88.675048828125	-15.2726793289185	4.08473253250122	0.0168522447347641	-0.00295288790948689	-0.00814767740666866	-0.00847235135734081
607	89.973747253418	-14.298656463623	4.01979780197144	-0.0026282137259841	-0.00327756232582033	-0.00555028254166245	0.000943203864153475
608	91.2724456787109	-14.6233310699463	4.27953720092773	-0.00684897974133492	-0.000680167751852423	-0.00197886489331722	0.00321592413820326
609	90.6230926513672	-14.298656463623	4.27953720092773	-0.00587495695799589	0.00646266713738441	-0.00619963090866804	0.00256657530553639
610	89.973747253418	-13.3246335983276	4.21460247039795	0.00841071270406246	0.00354059832170606	-0.00782300252467394	0.000618529506027699
611	91.2724456787109	-15.2726793289185	4.34447193145752	0.0126314787194133	0.0126314787194133	-0.00425158534198999	-0.00425158534198999
612	91.9217910766602	-15.5973539352417	4.01979780197144	0.00808603875339031	0.0155535480007529	-0.0117190945893526	0.00289124972186983
613	88.0257034301758	-13.9739828109741	3.95486283302307	0.00678734155371785	0.00776136433705688	-0.0100957229733467	0.0226963832974434
614	89.3243942260742	-14.298656463623	4.14966726303101	0.0022419011220336	0.0162028968334198	-0.0172385573387146	0.020423661917448
615	86.7270050048828	-13.3246335983276	4.08473253250122	0.000293855206109583	0.025618452578783	-0.000355493422830477	-0.000355493422830477
616	87.376350402832	-13.9739828109741	4.47434186935425	0.00483929552137852	0.0220470335334539	-0.0139918150380254	0.00191722682211548
617	91.2724456787109	-13.9739828109741	4.21460247039795	-0.00555028254166245	0.0191249661147594	-0.0130177913233638	-0.00392691092565656
618	89.973747253418	-14.298656463623	3.88992786407471	-0.00652430532500148	0.0217223595827818	0.00873538758605719	0.000293855206109583
619	88.675048828125	-13.9739828109741	3.69512343406677	-0.00165419070981443	0.0200989879667759	0.00873538758605719	0.00256657530553639
620	89.3243942260742	-13.6493082046509	3.24057936668396	0.00938473641872406	0.0252937767654657	0.00418994715437293	-0.00555028254166245
621	89.973747253418	-15.5973539352417	3.95486283302307	0.00386527273803949	0.0197743140161037	-0.00619963090866804	-0.00912170019000769
622	89.973747253418	-14.9480056762695	4.21460247039795	0.000293855206109583	-0.0026282137259841	-0.0113944197073579	-0.0208099745213985
623	90.6230926513672	-14.6233310699463	4.21460247039795	-0.00652430532500148	0.00289124972186983	0.00646266713738441	-0.0162645354866982
624	88.675048828125	-14.298656463623	4.01979780197144	0.0132808275520802	-0.00814767740666866	0.00289124972186983	-0.00717365415766835
625	86.7270050048828	-13.3246335983276	3.63018846511841	-0.0159398596733809	-0.00749832857400179	-0.00457625929266214	-0.00490093370899558
626	88.0257034301758	-13.3246335983276	3.56525373458862	0.00159255252219737	-0.00652430532500148	0.000618529506027699	-0.00847235135734081
627	88.675048828125	-13.6493082046509	3.95486283302307	0.00938473641872406	-0.00490093370899558	-0.00944637414067984	0.000293855206109583
628	89.3243942260742	-12.6752853393555	3.76005816459656	0.00321592413820326	-0.00717365415766835	0.000293855206109583	0.00451462110504508
629	90.6230926513672	-14.6233310699463	4.60421133041382	0.000293855206109583	-0.0204853005707264	0.00483929552137852	0.00548864435404539
630	90.6230926513672	-14.6233310699463	4.34447193145752	0.00159255252219737	-0.0156151866540313	0.00159255252219737	0.00873538758605719
631	90.6230926513672	-14.9480056762695	3.76005816459656	0.01100810803473	-0.0221086721867323	0.00646266713738441	0.000943203864153475
632	88.675048828125	-13.6493082046509	4.14966726303101	0.0217223595827818	-0.0217839982360601	0.0103587592020631	0.0246444288641214
633	89.973747253418	-14.298656463623	4.27953720092773	0.0126314787194133	-0.00425158534198999	0.020423661917448	0.0210730116814375
634	88.0257034301758	-14.6233310699463	4.27953720092773	-0.00847235135734081	-0.00912170019000769	0.0249691028147936	0.0158782228827477
635	90.6230926513672	-14.6233310699463	4.27953720092773	-0.0152905117720366	-0.02697878703475	0.00548864435404539	0.00906006153672934
636	90.6230926513672	-13.6493082046509	4.21460247039795	-0.000680167751852423	-0.00814767740666866	-0.000680167751852423	-0.0026282137259841
637	90.6230926513672	-14.6233310699463	3.76005816459656	0.00970941036939621	-0.00425158534198999	-0.00749832857400179	-0.00522560812532902
638	92.5711364746094	-14.298656463623	3.76005816459656	-0.000355493422830477	-0.0305502042174339	-0.00684897974133492	0.00841071270406246
639	89.3243942260742	-13.3246335983276	3.82499313354492	-0.0159398596733809	-0.00360223650932312	-0.00717365415766835	-0.00197886489331722
640	90.6230926513672	-14.6233310699463	3.82499313354492	-0.00295288790948689	-0.0152905117720366	-0.017887907102704	0.00354059832170606
641	88.675048828125	-14.6233310699463	3.88992786407471	0.00646266713738441	-0.0026282137259841	-0.0282774847000837	-0.0159398596733809
642	88.675048828125	-13.3246335983276	4.27953720092773	-0.00165419070981443	-0.0113944197073579	-0.0393164120614529	-0.0133424662053585
643	88.675048828125	-14.298656463623	4.53927659988403	-0.00490093370899558	0.0142548503354192	-0.032173577696085	-0.0110697457566857
644	88.0257034301758	-13.6493082046509	4.21460247039795	-0.00619963090866804	-0.0165892094373703	-0.023407369852066	-0.0133424662053585
645	90.6230926513672	-13.6493082046509	4.08473253250122	-3.08191010844894e-05	-0.00457625929266214	-0.0172385573387146	0.00516396993771195
646	89.973747253418	-13.6493082046509	3.82499313354492	-0.00327756232582033	0.0022419011220336	-0.00912170019000769	-0.00782300252467394
647	89.973747253418	-13.6493082046509	3.82499313354492	0.0171769186854362	0.00711201597005129	-0.00457625929266214	-0.00132951640989631
648	91.9217910766602	-14.6233310699463	4.4094066619873	0.00126787810586393	0.00516396993771195	0.0100340843200684	0.00548864435404539
649	90.6230926513672	-14.9480056762695	4.66914653778076	0.0100340843200684	0.00548864435404539	0.0389300994575024	0.00548864435404539
650	89.973747253418	-14.6233310699463	4.14966726303101	0.0200989879667759	-0.00392691092565656	0.0181509424000978	0.00516396993771195
651	89.973747253418	-14.298656463623	3.82499313354492	0.0103587592020631	0.00646266713738441	0.0168522447347641	-0.000355493422830477
652	90.6230926513672	-13.3246335983276	3.88992786407471	0.0155535480007529	0.0152288740500808	0.00743668992072344	0.011982130818069
653	86.7270050048828	-13.3246335983276	3.88992786407471	-0.00425158534198999	0.01100810803473	0.020423661917448	0.00841071270406246
654	88.675048828125	-13.9739828109741	4.27953720092773	0.00256657530553639	0.0106834331527352	0.00841071270406246	0.00678734155371785
655	91.2724456787109	-14.6233310699463	4.60421133041382	-0.0195112787187099	0.00418994715437293	0.00516396993771195	0.00938473641872406
656	92.5711364746094	-14.298656463623	3.95486283302307	0.00906006153672934	0.00938473641872406	0.00256657530553639	-0.00165419070981443
657	89.973747253418	-13.9739828109741	3.82499313354492	0.013930176384747	0.00873538758605719	-0.00749832857400179	-0.00847235135734081
658	89.3243942260742	-13.3246335983276	4.08473253250122	0.00159255252219737	0.00289124972186983	-0.00295288790948689	0.00483929552137852
659	89.973747253418	-14.298656463623	3.69512343406677	0.00451462110504508	-0.00587495695799589	-0.000355493422830477	0.00548864435404539
660	90.6230926513672	-14.9480056762695	4.34447193145752	0.00256657530553639	-0.000680167751852423	0.00321592413820326	-3.08191010844894e-05
661	89.973747253418	-13.3246335983276	4.14966726303101	0.013930176384747	0.00159255252219737	-0.0117190945893526	-0.0107450718060136
662	88.675048828125	-13.9739828109741	4.08473253250122	0.00873538758605719	-0.00230353930965066	-0.0117190945893526	-0.0126931173726916
663	88.0257034301758	-13.3246335983276	3.95486283302307	-0.00944637414067984	0.00386527273803949	-0.00555028254166245	-0.0130177913233638
664	93.2204895019531	-14.298656463623	3.76005816459656	-0.0139918150380254	-0.00684897974133492	-3.08191010844894e-05	-0.00879702530801296
665	91.2724456787109	-13.6493082046509	3.76005816459656	0.00321592413820326	-0.0026282137259841	-0.0107450718060136	-0.00684897974133492
666	89.973747253418	-14.6233310699463	3.76005816459656	0.00711201597005129	0.0022419011220336	-0.00749832857400179	-0.0026282137259841
667	90.6230926513672	-14.298656463623	4.34447193145752	0.0207483377307653	0.00711201597005129	0.0022419011220336	-0.00230353930965066
668	90.6230926513672	-15.5973539352417	4.47434186935425	-0.0107450718060136	-0.00977104809135199	0.0145795252174139	0.00841071270406246
669	91.2724456787109	-15.5973539352417	4.47434186935425	0.0022419011220336	-0.0182125810533762	0.00581331877037883	0.00678734155371785
670	89.3243942260742	-13.6493082046509	3.88992786407471	-0.00360223650932312	-3.08191010844894e-05	0.00970941036939621	-0.00165419070981443
671	87.376350402832	-12.6752853393555	3.95486283302307	0.00548864435404539	0.00970941036939621	0.00516396993771195	0.00808603875339031
672	88.0257034301758	-14.298656463623	4.21460247039795	0.00613799272105098	0.0113327819854021	0.000943203864153475	0.00808603875339031
673	89.973747253418	-12.9999599456787	4.01979780197144	0.00711201597005129	0.0152288740500808	0.0197743140161037	0.0200989879667759
674	89.3243942260742	-12.9999599456787	4.21460247039795	-0.00100484199356288	0.0142548503354192	0.00581331877037883	-0.00360223650932312
675	89.3243942260742	-12.9999599456787	4.01979780197144	0.0022419011220336	0.0103587592020631	0.00354059832170606	0.0100340843200684
676	88.675048828125	-12.9999599456787	4.01979780197144	-0.00100484199356288	0.0106834331527352	0.00159255252219737	-0.00879702530801296
677	89.973747253418	-13.3246335983276	3.88992786407471	0.00256657530553639	0.0100340843200684	-0.00717365415766835	0.00191722682211548
678	90.6230926513672	-14.298656463623	3.88992786407471	0.0210730116814375	-0.000680167751852423	0.0123068047687411	-0.00360223650932312
679	90.6230926513672	-14.9480056762695	4.4094066619873	-3.08191010844894e-05	0.00321592413820326	0.00938473641872406	0.00646266713738441
680	89.3243942260742	-13.3246335983276	4.21460247039795	0.00451462110504508	-0.000680167751852423	0.00418994715437293	0.000293855206109583
681	87.376350402832	-12.9999599456787	4.27953720092773	0.00418994715437293	-0.00132951640989631	-0.00977104809135199	-0.00749832857400179
682	89.973747253418	-14.298656463623	4.53927659988403	-0.00295288790948689	-0.0107450718060136	-0.0143164889886975	-0.0117190945893526
683	89.3243942260742	-12.9999599456787	3.63018846511841	-0.0175632312893867	-0.00619963090866804	-0.00327756232582033	-0.0191866029053926
684	89.973747253418	-13.9739828109741	3.82499313354492	-0.00100484199356288	-0.0211346503347158	-0.00782300252467394	-0.0130177913233638
685	91.2724456787109	-14.298656463623	3.95486283302307	-0.00944637414067984	-0.0126931173726916	-0.0263294391334057	-0.00782300252467394
686	90.6230926513672	-13.9739828109741	4.08473253250122	0.0191249661147594	0.00516396993771195	-0.0256800893694162	-0.00814767740666866
687	90.6230926513672	-15.2726793289185	4.47434186935425	0.0171769186854362	-0.00587495695799589	-0.0240567177534103	-0.00555028254166245
688	90.6230926513672	-15.2726793289185	4.60421133041382	-3.08191010844894e-05	-0.0185372550040483	-0.00944637414067984	0.00386527273803949
689	89.3243942260742	-14.298656463623	4.08473253250122	-0.0110697457566857	-0.0139918150380254	-0.0240567177534103	0.00613799272105098
690	87.376350402832	-13.6493082046509	3.88992786407471	0.013930176384747	-0.0100957229733467	-0.0295761823654175	0.00289124972186983
691	87.376350402832	-12.9999599456787	3.88992786407471	-0.0224333461374044	0.00646266713738441	-0.0152905117720366	0.00289124972186983
692	88.675048828125	-12.9999599456787	4.21460247039795	-0.000680167751852423	0.00841071270406246	-0.000680167751852423	0.0103587592020631
693	91.2724456787109	-13.9739828109741	4.27953720092773	-0.00197886489331722	-0.00425158534198999	0.00678734155371785	0.0304885655641556
694	89.3243942260742	-12.9999599456787	3.88992786407471	-0.0123684434220195	0.00841071270406246	0.0171769186854362	0.00256657530553639
695	88.675048828125	-13.3246335983276	4.14966726303101	-0.00295288790948689	0.012956153601408	0.00938473641872406	0.011982130818069
696	89.973747253418	-13.9739828109741	3.88992786407471	0.00516396993771195	0.0171769186854362	0.00289124972186983	-0.00749832857400179
697	91.2724456787109	-14.9480056762695	3.88992786407471	-0.00327756232582033	0.00159255252219737	0.00711201597005129	-0.00490093370899558
698	91.2724456787109	-13.9739828109741	4.34447193145752	-0.00360223650932312	0.00159255252219737	0.0288651939481497	0.00386527273803949
699	88.0257034301758	-12.9999599456787	3.95486283302307	-0.00912170019000769	-0.0110697457566857	0.00256657530553639	-0.00360223650932312
700	86.7270050048828	-12.9999599456787	4.01979780197144	-0.000355493422830477	-0.00360223650932312	0.00126787810586393	-0.00100484199356288
701	88.675048828125	-13.3246335983276	4.34447193145752	-0.00360223650932312	-0.00100484199356288	-0.0204853005707264	-0.0117190945893526
702	91.2724456787109	-14.298656463623	4.08473253250122	-0.00360223650932312	-0.0260047651827335	-0.0237320438027382	-0.0117190945893526
703	89.3243942260742	-13.3246335983276	3.76005816459656	-0.00100484199356288	-0.000355493422830477	-0.0172385573387146	-0.0100957229733467
704	88.675048828125	-12.9999599456787	3.82499313354492	-0.00295288790948689	-0.00847235135734081	-0.00100484199356288	-0.00749832857400179
705	91.2724456787109	-14.298656463623	4.34447193145752	-0.00230353930965066	0.000293855206109583	0.00159255252219737	0.000618529506027699
706	91.2724456787109	-15.5973539352417	4.4094066619873	0.000293855206109583	-0.0110697457566857	-0.00457625929266214	-0.00295288790948689
707	91.9217910766602	-14.298656463623	4.53927659988403	0.0207483377307653	-0.00132951640989631	-0.0175632312893867	-0.00782300252467394
708	89.973747253418	-14.298656463623	4.53927659988403	0.0142548503354192	-0.0253554154187441	-0.000355493422830477	0.00321592413820326
709	86.7270050048828	-12.9999599456787	3.95486283302307	-0.0169138833880424	-0.00717365415766835	-0.0107450718060136	0.00678734155371785
710	86.7270050048828	-12.9999599456787	3.95486283302307	-0.0117190945893526	-0.00295288790948689	-0.00912170019000769	0.00516396993771195
711	92.5711364746094	-14.6233310699463	4.01979780197144	0.0022419011220336	0.00873538758605719	-0.00619963090866804	0.00483929552137852
712	89.973747253418	-12.6752853393555	3.63018846511841	0.00646266713738441	0.0152288740500808	-0.00587495695799589	0.0197743140161037
713	91.2724456787109	-14.9480056762695	4.27953720092773	0.00386527273803949	0.0149041991680861	0.000618529506027699	0.0178262684494257
714	91.9217910766602	-14.6233310699463	4.21460247039795	0.00841071270406246	0.0113327819854021	0.00711201597005129	0.0100340843200684
715	91.2724456787109	-13.9739828109741	3.88992786407471	-0.00360223650932312	0.00613799272105098	0.0113327819854021	0.00711201597005129
716	90.6230926513672	-15.5973539352417	4.08473253250122	-0.0113944197073579	0.00841071270406246	0.0123068047687411	0.00321592413820326
717	90.6230926513672	-14.298656463623	4.14966726303101	0.0149041991680861	0.00451462110504508	0.00906006153672934	-0.00684897974133492
718	89.973747253418	-14.298656463623	4.34447193145752	-0.0191866029053926	0.00938473641872406	0.0103587592020631	0.00743668992072344
719	86.7270050048828	-13.6493082046509	4.01979780197144	-0.0110697457566857	0.00906006153672934	0.0132808275520802	-3.08191010844894e-05
720	88.675048828125	-12.9999599456787	4.01979780197144	-0.00392691092565656	0.00873538758605719	0.00354059832170606	-0.00555028254166245
721	90.6230926513672	-13.3246335983276	3.76005816459656	-0.00847235135734081	0.01100810803473	-0.00944637414067984	-0.00652430532500148
722	91.2724456787109	-14.9480056762695	3.82499313354492	-0.00619963090866804	0.00256657530553639	-0.0120437685400248	-0.0126931173726916
723	89.973747253418	-13.3246335983276	3.95486283302307	-0.00490093370899558	0.00354059832170606	-0.00684897974133492	-0.00912170019000769
724	89.3243942260742	-14.298656463623	4.14966726303101	-0.00522560812532902	-0.00197886489331722	-0.0107450718060136	-0.00587495695799589
725	89.3243942260742	-15.2726793289185	4.34447193145752	-0.00100484199356288	-0.0110697457566857	-0.0107450718060136	-0.00944637414067984
726	90.6230926513672	-14.9480056762695	4.73408126831055	-3.08191010844894e-05	0.00256657530553639	-0.00977104809135199	-0.00749832857400179
727	91.2724456787109	-14.298656463623	4.08473253250122	0.00581331877037883	0.00386527273803949	-0.00522560812532902	-0.00360223650932312
728	87.376350402832	-14.298656463623	4.14966726303101	-0.0104203969240189	0.00548864435404539	0.00678734155371785	0.00743668992072344
729	88.675048828125	-13.6493082046509	4.08473253250122	0.0116574559360743	0.0106834331527352	0.00289124972186983	0.0132808275520802
730	90.6230926513672	-13.6493082046509	3.95486283302307	-0.00100484199356288	0.000293855206109583	-0.000680167751852423	0.00451462110504508
731	91.2724456787109	-14.298656463623	4.01979780197144	-0.00392691092565656	0.0103587592020631	-0.00587495695799589	0.00841071270406246
732	89.973747253418	-13.6493082046509	3.82499313354492	0.0142548503354192	0.0200989879667759	-0.00100484199356288	0.0175015944987535
733	90.6230926513672	-13.9739828109741	4.21460247039795	0.00321592413820326	0.0178262684494257	0.00548864435404539	0.0162028968334198
734	89.3243942260742	-15.9220285415649	4.21460247039795	0.00516396993771195	0.00386527273803949	0.00808603875339031	0.01100810803473
735	91.9217910766602	-15.5973539352417	4.21460247039795	-0.0107450718060136	0.00418994715437293	-0.00457625929266214	0.00841071270406246
736	89.3243942260742	-14.6233310699463	4.21460247039795	0.00711201597005129	0.0223717093467712	-0.0113944197073579	-0.00457625929266214
737	88.675048828125	-14.9480056762695	4.4094066619873	-0.00425158534198999	0.0126314787194133	-0.0195112787187099	-0.00360223650932312
738	87.376350402832	-13.9739828109741	3.95486283302307	0.0100340843200684	0.00678734155371785	-0.00847235135734081	-0.00392691092565656
739	88.675048828125	-13.6493082046509	4.08473253250122	-0.0123684434220195	-0.000355493422830477	-0.00360223650932312	0.00191722682211548
740	90.6230926513672	-14.298656463623	3.69512343406677	-0.00327756232582033	0.00159255252219737	-0.0208099745213985	-0.00360223650932312
741	90.6230926513672	-14.6233310699463	3.50031876564026	-0.00100484199356288	-0.0026282137259841	-0.0198359526693821	-0.0149658378213644
742	89.3243942260742	-14.9480056762695	4.01979780197144	0.0022419011220336	-0.0165892094373703	-0.0273034609854221	-0.0152905117720366
743	91.2724456787109	-15.5973539352417	3.95486283302307	0.00191722682211548	-0.021459324285388	-0.0107450718060136	-0.0104203969240189
744	89.3243942260742	-14.9480056762695	4.01979780197144	-0.00717365415766835	-0.0139918150380254	-0.0026282137259841	-0.00522560812532902
745	89.3243942260742	-15.2726793289185	4.53927659988403	-0.00327756232582033	0.00191722682211548	0.000618529506027699	-0.00457625929266214
746	89.973747253418	-14.9480056762695	4.53927659988403	-0.00132951640989631	0.00906006153672934	-0.0117190945893526	-0.00295288790948689
747	88.675048828125	-14.9480056762695	4.27953720092773	-0.00425158534198999	-0.00392691092565656	-0.0146411629393697	0.00483929552137852
748	89.973747253418	-14.9480056762695	4.08473253250122	0.011982130818069	0.00548864435404539	-0.00587495695799589	0.0142548503354192
749	88.0257034301758	-13.6493082046509	3.88992786407471	0.00613799272105098	0.00451462110504508	0.00873538758605719	0.00548864435404539
750	89.3243942260742	-14.298656463623	3.88992786407471	0.00808603875339031	-3.08191010844894e-05	0.00646266713738441	0.00451462110504508
751	91.2724456787109	-14.6233310699463	4.21460247039795	0.00970941036939621	0.00873538758605719	0.0126314787194133	0.00321592413820326
752	89.973747253418	-13.6493082046509	4.53927659988403	0.0116574559360743	0.0158782228827477	0.0288651939481497	0.00321592413820326
753	89.3243942260742	-15.5973539352417	4.21460247039795	0.00711201597005129	0.011982130818069	0.0275664981454611	0.0207483377307653
754	91.2724456787109	-16.2467021942139	4.14966726303101	-0.00100484199356288	0.00581331877037883	0.0285405199974775	-0.0026282137259841
755	89.973747253418	-15.5973539352417	4.01979780197144	-0.0201606266200542	0.0230210572481155	0.0230210572481155	0.00483929552137852
756	89.973747253418	-15.2726793289185	4.01979780197144	0.000293855206109583	0.0165275707840919	0.0168522447347641	-0.00977104809135199
757	86.7270050048828	-13.9739828109741	4.47434186935425	-0.00717365415766835	0.00483929552137852	0.00970941036939621	-0.00847235135734081
758	88.0257034301758	-14.298656463623	4.21460247039795	0.00321592413820326	0.0197743140161037	0.00516396993771195	-0.00100484199356288
759	90.6230926513672	-14.9480056762695	4.01979780197144	-0.0139918150380254	0.00191722682211548	0.00191722682211548	-0.0123684434220195
760	90.6230926513672	-14.6233310699463	3.82499313354492	-0.00684897974133492	0.000293855206109583	-0.00457625929266214	-0.0130177913233638
761	91.9217910766602	-15.2726793289185	3.95486283302307	-0.0104203969240189	-0.00457625929266214	-0.0146411629393697	-0.00587495695799589
762	89.973747253418	-14.298656463623	3.95486283302307	-0.0026282137259841	-0.0182125810533762	-0.023407369852066	-0.023407369852066
763	90.6230926513672	-16.2467021942139	4.14966726303101	-0.000355493422830477	-0.0201606266200542	-0.00944637414067984	-0.0152905117720366
764	89.973747253418	-14.298656463623	4.01979780197144	0.00711201597005129	-0.0185372550040483	-0.0117190945893526	-0.00165419070981443
765	90.6230926513672	-14.298656463623	4.27953720092773	-0.0104203969240189	-0.0195112787187099	-0.0104203969240189	-0.00847235135734081
766	88.0257034301758	-15.2726793289185	4.21460247039795	-0.0149658378213644	-0.00295288790948689	-0.0126931173726916	0.00126787810586393
767	89.973747253418	-14.9480056762695	4.21460247039795	0.000943203864153475	-0.0117190945893526	-0.0195112787187099	-0.0107450718060136
768	91.2724456787109	-14.6233310699463	4.14966726303101	-0.00327756232582033	-0.0156151866540313	-0.0143164889886975	0.00126787810586393
769	91.2724456787109	-15.2726793289185	3.95486283302307	-0.0120437685400248	0.000293855206109583	-0.00555028254166245	0.012956153601408
770	89.973747253418	-14.298656463623	4.21460247039795	0.0149041991680861	-0.00847235135734081	0.00613799272105098	-0.00165419070981443
771	89.973747253418	-13.6493082046509	4.08473253250122	-0.000355493422830477	0.00483929552137852	0.00126787810586393	0.00451462110504508
772	92.5711364746094	-15.9220285415649	4.01979780197144	0.00581331877037883	0.00159255252219737	0.0132808275520802	0.0233457311987877
773	89.973747253418	-13.6493082046509	3.88992786407471	-0.00100484199356288	-0.000680167751852423	0.0123068047687411	0.0178262684494257
774	89.973747253418	-13.6493082046509	3.82499313354492	0.00906006153672934	0.0191249661147594	0.0259431265294552	0.00873538758605719
775	86.7270050048828	-13.3246335983276	4.01979780197144	0.00451462110504508	0.00776136433705688	0.0194496400654316	0.00841071270406246
776	88.0257034301758	-13.3246335983276	3.82499313354492	-0.0026282137259841	0.0162028968334198	0.0149041991680861	-0.00132951640989631
777	91.9217910766602	-14.6233310699463	4.01979780197144	0.00321592413820326	0.013930176384747	0.00711201597005129	-0.00587495695799589
778	91.2724456787109	-13.9739828109741	4.53927659988403	-0.0123684434220195	0.00873538758605719	0.00386527273803949	0.00354059832170606
779	89.973747253418	-12.9999599456787	3.95486283302307	0.00581331877037883	0.00873538758605719	-0.00132951640989631	0.00678734155371785
780	89.973747253418	-13.6493082046509	3.88992786407471	-0.0133424662053585	-0.00100484199356288	-0.0117190945893526	-0.00360223650932312
781	91.9217910766602	-14.6233310699463	4.01979780197144	0.00418994715437293	-0.00360223650932312	-0.0198359526693821	-0.0107450718060136
782	89.973747253418	-14.9480056762695	4.21460247039795	-0.0026282137259841	-0.00944637414067984	-0.0286021586507559	-0.0162645354866982
783	90.6230926513672	-14.298656463623	4.34447193145752	0.00159255252219737	-0.00327756232582033	-0.0253554154187441	-0.00814767740666866
784	89.973747253418	-12.9999599456787	4.34447193145752	-0.00522560812532902	-0.0110697457566857	-0.0182125810533762	-0.0117190945893526
785	88.0257034301758	-13.9739828109741	4.4094066619873	-0.00912170019000769	-0.00555028254166245	-0.0185372550040483	-0.00587495695799589
786	90.6230926513672	-13.9739828109741	3.88992786407471	0.00256657530553639	0.00256657530553639	-0.00425158534198999	-0.00684897974133492
787	91.2724456787109	-14.298656463623	3.88992786407471	0.00581331877037883	0.00289124972186983	-0.0172385573387146	0.000618529506027699
788	91.2724456787109	-14.6233310699463	3.95486283302307	0.00808603875339031	-0.00879702530801296	-0.00652430532500148	-0.000355493422830477
789	89.3243942260742	-13.3246335983276	4.14966726303101	0.00613799272105098	-0.00360223650932312	0.0136055024340749	0.00613799272105098
790	90.6230926513672	-13.6493082046509	4.27953720092773	0.00743668992072344	-0.0152905117720366	0.00646266713738441	0.00483929552137852
791	90.6230926513672	-15.2726793289185	4.47434186935425	0.00581331877037883	-0.0026282137259841	0.00386527273803949	-0.0026282137259841
792	89.973747253418	-13.9739828109741	3.50031876564026	0.0155535480007529	0.00808603875339031	0.011982130818069	0.0142548503354192
793	90.6230926513672	-13.6493082046509	4.01979780197144	0.00646266713738441	0.00483929552137852	0.00191722682211548	0.0162028968334198
794	88.0257034301758	-13.9739828109741	4.21460247039795	-0.0198359526693821	0.0113327819854021	0.0132808275520802	0.0226963832974434
795	89.973747253418	-14.6233310699463	4.08473253250122	-0.0117190945893526	0.00906006153672934	0.00678734155371785	0.0191249661147594
796	91.2724456787109	-14.298656463623	4.34447193145752	-0.00522560812532902	0.00841071270406246	-0.000680167751852423	-0.00425158534198999
797	89.973747253418	-12.9999599456787	4.08473253250122	0.00289124972186983	0.00873538758605719	-0.00457625929266214	-0.00100484199356288
798	89.3243942260742	-13.3246335983276	3.95486283302307	0.00321592413820326	0.00873538758605719	-0.0117190945893526	0.00776136433705688
799	89.973747253418	-14.298656463623	3.95486283302307	-0.00684897974133492	0.00354059832170606	0.00646266713738441	0.000293855206109583
800	92.5711364746094	-15.2726793289185	4.21460247039795	0.00191722682211548	0.00159255252219737	0.00256657530553639	-0.00132951640989631
801	91.9217910766602	-15.2726793289185	4.79901599884033	0.0132808275520802	0.00321592413820326	-0.00847235135734081	-0.00555028254166245
802	88.0257034301758	-12.0259370803833	4.08473253250122	0.00256657530553639	0.00548864435404539	-0.00360223650932312	-0.0107450718060136
803	88.675048828125	-13.9739828109741	4.4094066619873	-0.000355493422830477	-0.00847235135734081	-0.00684897974133492	-0.00652430532500148
804	86.7270050048828	-13.6493082046509	4.08473253250122	-0.0152905117720366	-0.0324982516467571	-0.0104203969240189	-0.0126931173726916
805	90.6230926513672	-13.9739828109741	4.14966726303101	0.000943203864153475	-0.0100957229733467	-0.0250307414680719	-0.00652430532500148
806	91.9217910766602	-14.298656463623	4.14966726303101	0.0213976856321096	-0.00165419070981443	-0.0305502042174339	-0.00619963090866804
807	89.973747253418	-13.3246335983276	3.63018846511841	0.00386527273803949	-0.00165419070981443	-0.0217839982360601	-0.000680167751852423
808	89.973747253418	-14.298656463623	4.21460247039795	0.00126787810586393	-0.00619963090866804	-0.0126931173726916	0.00646266713738441
809	91.2724456787109	-14.9480056762695	4.34447193145752	-0.00490093370899558	-0.00879702530801296	-0.00684897974133492	0.0103587592020631
810	89.973747253418	-15.2726793289185	4.53927659988403	0.0162028968334198	-0.0113944197073579	-0.0123684434220195	0.00321592413820326
811	88.0257034301758	-13.3246335983276	4.27953720092773	-0.00392691092565656	0.000943203864153475	0.00483929552137852	-3.08191010844894e-05
812	87.376350402832	-13.3246335983276	3.37044906616211	0.00548864435404539	0.012956153601408	0.00321592413820326	0.000618529506027699
813	87.376350402832	-12.9999599456787	3.95486283302307	-0.000355493422830477	0.0152288740500808	0.0207483377307653	0.0132808275520802
814	89.3243942260742	-12.9999599456787	4.01979780197144	0.00289124972186983	0.0113327819854021	0.0285405199974775	0.0200989879667759
815	89.973747253418	-13.3246335983276	3.95486283302307	-0.0107450718060136	0.011982130818069	0.0259431265294552	-0.00327756232582033
816	89.3243942260742	-13.3246335983276	4.27953720092773	0.0181509424000978	0.011982130818069	-0.00100484199356288	-0.00717365415766835
817	88.675048828125	-13.9739828109741	4.47434186935425	0.0243197549134493	-0.00425158534198999	-0.00522560812532902	0.00126787810586393
818	88.675048828125	-13.6493082046509	4.08473253250122	0.0171769186854362	-0.00977104809135199	-0.00230353930965066	0.0022419011220336
819	89.973747253418	-14.6233310699463	3.95486283302307	-0.0136671401560307	-0.00100484199356288	-0.00165419070981443	0.000618529506027699
820	90.6230926513672	-13.9739828109741	4.01979780197144	-0.00327756232582033	-3.08191010844894e-05	-0.00555028254166245	-0.00490093370899558
821	86.7270050048828	-13.9739828109741	4.21460247039795	-0.00717365415766835	-0.00100484199356288	-0.0198359526693821	-0.0100957229733467
822	87.376350402832	-14.298656463623	4.27953720092773	-0.00619963090866804	-0.0169138833880424	-0.0136671401560307	-0.0162645354866982
823	89.973747253418	-13.6493082046509	4.14966726303101	-0.00392691092565656	-0.017887907102704	-0.0110697457566857	-0.0110697457566857
824	90.6230926513672	-14.298656463623	4.08473253250122	-0.00327756232582033	-0.00360223650932312	-0.00847235135734081	-0.00360223650932312
825	90.6230926513672	-13.9739828109741	3.63018846511841	-0.00879702530801296	-0.00100484199356288	-0.000680167751852423	-0.0152905117720366
826	90.6230926513672	-13.9739828109741	4.08473253250122	0.00354059832170606	0.00743668992072344	0.00289124972186983	-0.00230353930965066
827	91.2724456787109	-15.2726793289185	4.27953720092773	0.00808603875339031	0.00841071270406246	0.0100340843200684	0.00321592413820326
828	87.376350402832	-13.9739828109741	4.08473253250122	0.01847561635077	0.00678734155371785	0.020423661917448	0.0022419011220336
829	89.973747253418	-14.6233310699463	4.21460247039795	0.00808603875339031	0.0123068047687411	0.0155535480007529	0.00191722682211548
830	89.3243942260742	-14.298656463623	4.60421133041382	-0.0188619289547205	0.0123068047687411	0.00906006153672934	0.00646266713738441
831	86.0776519775391	-13.3246335983276	3.88992786407471	0.000618529506027699	0.0168522447347641	0.011982130818069	0.00126787810586393
832	89.973747253418	-13.9739828109741	3.76005816459656	0.0103587592020631	0.0116574559360743	0.0155535480007529	0.00938473641872406
833	88.0257034301758	-13.6493082046509	3.56525373458862	0.013930176384747	-0.00457625929266214	0.0158782228827477	0.0230210572481155
834	90.6230926513672	-13.6493082046509	4.08473253250122	-0.00132951640989631	0.00386527273803949	0.0142548503354192	0.00743668992072344
835	91.2724456787109	-14.298656463623	4.21460247039795	0.00548864435404539	-0.00132951640989631	-0.00100484199356288	0.00354059832170606
836	90.6230926513672	-13.9739828109741	4.4094066619873	-0.000355493422830477	-0.0126931173726916	-0.0123684434220195	-0.00230353930965066
837	89.973747253418	-15.2726793289185	4.47434186935425	-0.00717365415766835	0.00646266713738441	-0.0110697457566857	-0.00977104809135199
838	91.2724456787109	-14.9480056762695	3.88992786407471	-0.00295288790948689	-0.0104203969240189	0.00321592413820326	-0.00165419070981443
839	88.0257034301758	-12.9999599456787	3.95486283302307	-0.00360223650932312	-0.0120437685400248	-0.00392691092565656	-3.08191010844894e-05
840	88.0257034301758	-13.3246335983276	4.08473253250122	-0.021459324285388	-0.00132951640989631	-0.0110697457566857	-0.00652430532500148
841	86.7270050048828	-12.9999599456787	3.95486283302307	0.00841071270406246	-0.0126931173726916	-0.0253554154187441	-0.00847235135734081
842	89.3243942260742	-13.9739828109741	4.14966726303101	-0.000680167751852423	-0.0110697457566857	-0.0230826959013939	-0.0120437685400248
843	89.973747253418	-12.9999599456787	3.88992786407471	0.0171769186854362	-0.017887907102704	-0.0221086721867323	-0.0100957229733467
844	88.0257034301758	-13.3246335983276	3.88992786407471	-0.0120437685400248	-0.0120437685400248	-0.0152905117720366	-0.00555028254166245
845	90.6230926513672	-13.9739828109741	4.21460247039795	-0.00132951640989631	-0.00327756232582033	-0.000355493422830477	-0.00912170019000769
846	89.973747253418	-15.2726793289185	4.14966726303101	0.000943203864153475	0.000618529506027699	-0.00944637414067984	-0.00165419070981443
847	90.6230926513672	-14.6233310699463	3.95486283302307	-0.0143164889886975	0.00776136433705688	-0.00100484199356288	-0.00684897974133492
848	90.6230926513672	-13.6493082046509	4.47434186935425	-0.00555028254166245	0.0123068047687411	0.00548864435404539	0.00289124972186983
849	86.0776519775391	-12.3506107330322	4.27953720092773	-0.0169138833880424	0.0106834331527352	0.0136055024340749	0.00483929552137852
850	88.675048828125	-13.9739828109741	4.14966726303101	0.0100340843200684	0.0136055024340749	0.00548864435404539	0.00808603875339031
851	89.973747253418	-12.9999599456787	3.82499313354492	0.00516396993771195	0.0213976856321096	0.00841071270406246	0.00418994715437293
852	91.2724456787109	-13.6493082046509	3.88992786407471	0.0123068047687411	0.0249691028147936	0.00483929552137852	0.00678734155371785
853	89.3243942260742	-12.6752853393555	3.88992786407471	0.000293855206109583	0.0191249661147594	-0.00490093370899558	0.0171769186854362
854	88.675048828125	-12.6752853393555	4.14966726303101	0.00938473641872406	0.01100810803473	0.00516396993771195	0.0175015944987535
855	88.675048828125	-14.6233310699463	4.21460247039795	-0.00782300252467394	0.00418994715437293	-0.00197886489331722	-0.00197886489331722
856	91.2724456787109	-14.9480056762695	4.34447193145752	0.0113327819854021	-0.00100484199356288	-0.0123684434220195	0.00126787810586393
857	89.973747253418	-13.3246335983276	4.08473253250122	0.0200989879667759	-0.00295288790948689	-0.0107450718060136	-0.0120437685400248
858	86.0776519775391	-13.3246335983276	4.27953720092773	0.00354059832170606	-0.00165419070981443	-0.00522560812532902	0.00191722682211548
859	86.0776519775391	-12.9999599456787	3.69512343406677	0.00483929552137852	-0.00912170019000769	0.000293855206109583	0.00613799272105098
860	90.6230926513672	-13.6493082046509	4.01979780197144	-0.0126931173726916	-0.00619963090866804	-0.00684897974133492	-0.00522560812532902
861	89.973747253418	-13.3246335983276	3.82499313354492	0.00808603875339031	-0.0133424662053585	-0.0143164889886975	-0.00717365415766835
862	89.973747253418	-13.9739828109741	4.14966726303101	0.00289124972186983	-0.00814767740666866	-0.00977104809135199	-0.0198359526693821
863	88.675048828125	-12.6752853393555	4.08473253250122	-0.00360223650932312	-0.0324982516467571	0.00159255252219737	-0.0143164889886975
864	89.973747253418	-13.3246335983276	3.69512343406677	-0.0149658378213644	-0.0204853005707264	-0.00327756232582033	-0.00457625929266214
865	89.3243942260742	-14.9480056762695	3.88992786407471	0.00581331877037883	-0.00879702530801296	-0.00230353930965066	-0.00522560812532902
866	88.675048828125	-14.298656463623	4.21460247039795	-0.00457625929266214	0.0126314787194133	-0.0165892094373703	-0.00457625929266214
867	88.0257034301758	-13.6493082046509	3.95486283302307	0.00743668992072344	0.0113327819854021	-0.0139918150380254	-3.08191010844894e-05
868	86.0776519775391	-12.6752853393555	4.14966726303101	0.00159255252219737	0.0168522447347641	-0.0100957229733467	0.0126314787194133
869	88.675048828125	-12.9999599456787	4.01979780197144	0.0022419011220336	0.00776136433705688	-0.00457625929266214	0.0113327819854021
870	89.3243942260742	-13.6493082046509	4.27953720092773	-0.00684897974133492	0.0149041991680861	0.00386527273803949	-0.00132951640989631
871	89.3243942260742	-13.6493082046509	3.95486283302307	0.0233457311987877	0.00808603875339031	0.00873538758605719	0.00581331877037883
872	89.973747253418	-14.298656463623	4.21460247039795	0.00678734155371785	0.0200989879667759	0.0171769186854362	0.00548864435404539
873	89.973747253418	-13.9739828109741	3.95486283302307	0.00646266713738441	0.0123068047687411	0.0175015944987535	0.0217223595827818
874	88.0257034301758	-14.298656463623	4.14966726303101	0.0165275707840919	0.00776136433705688	0.00970941036939621	0.00483929552137852
875	87.376350402832	-12.6752853393555	4.08473253250122	0.00159255252219737	0.00906006153672934	0.01100810803473	-0.000355493422830477
876	87.376350402832	-12.3506107330322	4.60421133041382	-0.0100957229733467	0.00743668992072344	-3.08191010844894e-05	-0.00749832857400179
877	86.7270050048828	-13.3246335983276	3.76005816459656	-0.00944637414067984	0.00321592413820326	-0.00522560812532902	-0.0026282137259841
878	88.675048828125	-12.3506107330322	3.82499313354492	0.00386527273803949	-0.0026282137259841	0.00776136433705688	-0.00490093370899558
879	91.2724456787109	-13.9739828109741	4.08473253250122	-3.08191010844894e-05	-0.00684897974133492	-0.000680167751852423	0.00841071270406246
880	89.973747253418	-13.9739828109741	3.95486283302307	-0.00619963090866804	-0.00165419070981443	-0.00490093370899558	-0.00327756232582033
881	90.6230926513672	-13.6493082046509	4.14966726303101	0.000618529506027699	-0.0195112787187099	-0.0185372550040483	-0.0113944197073579
882	89.3243942260742	-13.9739828109741	4.34447193145752	0.00938473641872406	-0.0110697457566857	-0.0253554154187441	-0.0149658378213644
883	91.2724456787109	-14.6233310699463	4.14966726303101	0.0252937767654657	-0.0311995539814234	-0.0204853005707264	-0.017887907102704
884	88.675048828125	-13.3246335983276	3.69512343406677	-0.00652430532500148	-0.0208099745213985	-0.0172385573387146	-0.00944637414067984
885	88.675048828125	-12.9999599456787	3.82499313354492	-0.000680167751852423	-0.0152905117720366	-0.0185372550040483	-0.00652430532500148
886	86.0776519775391	-12.0259370803833	4.01979780197144	-0.021459324285388	-0.00230353930965066	-0.0143164889886975	-0.00327756232582033
887	87.376350402832	-12.6752853393555	4.14966726303101	0.00743668992072344	0.00451462110504508	-0.00619963090866804	0.00159255252219737
888	88.0257034301758	-12.6752853393555	4.08473253250122	0.0022419011220336	-0.0130177913233638	-0.00652430532500148	0.00386527273803949
889	90.6230926513672	-13.6493082046509	4.08473253250122	-0.0182125810533762	-0.00587495695799589	-0.00717365415766835	0.00906006153672934
890	90.6230926513672	-13.9739828109741	4.34447193145752	-0.00165419070981443	-0.00814767740666866	-0.0026282137259841	0.00613799272105098
891	91.2724456787109	-13.6493082046509	3.88992786407471	0.00776136433705688	-0.0026282137259841	0.00970941036939621	-0.00522560812532902
892	88.675048828125	-14.298656463623	3.76005816459656	0.00613799272105098	0.00354059832170606	0.00191722682211548	0.00386527273803949
893	90.6230926513672	-14.6233310699463	4.08473253250122	0.00743668992072344	0.00711201597005129	0.00776136433705688	0.0181509424000978
894	90.6230926513672	-12.6752853393555	3.82499313354492	-0.00197886489331722	0.000293855206109583	0.00289124972186983	0.0197743140161037
895	86.7270050048828	-12.6752853393555	4.01979780197144	-0.00425158534198999	0.000943203864153475	-0.00392691092565656	0.013930176384747
896	87.376350402832	-12.9999599456787	4.01979780197144	-0.00652430532500148	0.00126787810586393	-0.00879702530801296	-0.000680167751852423
897	88.675048828125	-12.6752853393555	3.95486283302307	-0.00100484199356288	0.0132808275520802	0.00126787810586393	-0.00587495695799589
898	91.2724456787109	-14.298656463623	3.50031876564026	0.00613799272105098	0.00841071270406246	-0.0026282137259841	-0.00165419070981443
899	91.2724456787109	-13.6493082046509	4.14966726303101	0.0145795252174139	0.00451462110504508	0.000943203864153475	-0.00132951640989631
900	88.675048828125	-12.6752853393555	3.95486283302307	-0.00814767740666866	0.000618529506027699	0.00256657530553639	0.00418994715437293
901	89.973747253418	-14.6233310699463	4.27953720092773	0.00776136433705688	-0.00165419070981443	-0.00977104809135199	-0.0123684434220195
902	89.3243942260742	-13.6493082046509	4.21460247039795	-0.00392691092565656	-0.00360223650932312	-0.0217839982360601	-0.0146411629393697
903	91.2724456787109	-13.9739828109741	4.4094066619873	-0.00425158534198999	-0.00197886489331722	-0.0172385573387146	-0.00879702530801296
904	88.0257034301758	-13.3246335983276	3.95486283302307	-0.00555028254166245	-0.00295288790948689	-0.0162645354866982	-0.00912170019000769
905	87.376350402832	-12.9999599456787	3.82499313354492	-0.0175632312893867	-0.00230353930965066	-0.0230826959013939	-0.00814767740666866
906	89.3243942260742	-12.9999599456787	4.01979780197144	0.0353586822748184	0.00678734155371785	-0.0266541130840778	-0.00360223650932312
907	88.0257034301758	-12.0259370803833	4.34447193145752	0.00906006153672934	0.0103587592020631	-0.0240567177534103	-0.00165419070981443
908	89.3243942260742	-12.3506107330322	4.14966726303101	0.00678734155371785	0.00938473641872406	-0.0143164889886975	0.00126787810586393
909	90.6230926513672	-13.9739828109741	4.4094066619873	-0.00814767740666866	0.00256657530553639	-0.00555028254166245	-0.00165419070981443
910	88.675048828125	-13.9739828109741	3.88992786407471	-0.00230353930965066	0.000943203864153475	0.00743668992072344	-0.00100484199356288
911	89.3243942260742	-13.3246335983276	3.95486283302307	-0.00392691092565656	-0.00360223650932312	0.0113327819854021	0.00678734155371785
912	87.376350402832	-12.3506107330322	3.88992786407471	0.0106834331527352	0.0165275707840919	0.0194496400654316	0.00159255252219737
913	86.7270050048828	-13.3246335983276	4.01979780197144	-0.00230353930965066	0.0217223595827818	0.0243197549134493	0.0100340843200684
914	88.675048828125	-13.6493082046509	4.34447193145752	0.000618529506027699	0.0113327819854021	0.0142548503354192	0.0175015944987535
915	88.675048828125	-13.3246335983276	4.4094066619873	0.00159255252219737	0.0126314787194133	0.0181509424000978	0.00386527273803949
916	89.973747253418	-13.6493082046509	4.08473253250122	0.013930176384747	0.0100340843200684	0.0123068047687411	-3.08191010844894e-05
917	89.3243942260742	-13.6493082046509	3.82499313354492	-0.00879702530801296	0.00646266713738441	0.00873538758605719	-0.00100484199356288
918	89.973747253418	-13.9739828109741	4.27953720092773	0.00938473641872406	0.00516396993771195	0.0220470335334539	0.0022419011220336
919	88.675048828125	-13.3246335983276	3.88992786407471	0.00483929552137852	-0.00230353930965066	0.0152288740500808	-0.000680167751852423
920	88.675048828125	-14.298656463623	3.88992786407471	-0.0104203969240189	-0.00782300252467394	0.00873538758605719	-0.00360223650932312
921	87.376350402832	-13.3246335983276	4.08473253250122	0.00451462110504508	-0.00197886489331722	-0.00944637414067984	-0.0110697457566857
922	89.3243942260742	-13.6493082046509	4.01979780197144	-0.00360223650932312	-0.0139918150380254	-0.00749832857400179	-0.00912170019000769
923	85.4283065795898	-12.6752853393555	3.95486283302307	-0.0110697457566857	-0.0139918150380254	-0.0104203969240189	-0.00944637414067984
924	90.6230926513672	-13.3246335983276	3.88992786407471	-0.00717365415766835	-0.0146411629393697	-0.00782300252467394	-0.00717365415766835
925	89.3243942260742	-12.9999599456787	3.88992786407471	-0.00912170019000769	-0.0188619289547205	-0.00490093370899558	-0.00879702530801296
926	89.3243942260742	-12.9999599456787	3.82499313354492	0.00159255252219737	0.00483929552137852	-0.0162645354866982	-0.0100957229733467
927	89.973747253418	-13.6493082046509	3.95486283302307	0.011982130818069	-0.00327756232582033	-0.0130177913233638	-0.00295288790948689
928	89.973747253418	-12.9999599456787	4.01979780197144	0.0194496400654316	-0.00652430532500148	-0.0026282137259841	0.00906006153672934
929	90.6230926513672	-14.9480056762695	4.66914653778076	0.0142548503354192	-0.0169138833880424	-0.0104203969240189	0.00613799272105098
930	89.3243942260742	-14.298656463623	4.21460247039795	-0.0133424662053585	-0.00295288790948689	0.00743668992072344	0.00613799272105098
931	88.0257034301758	-13.3246335983276	3.95486283302307	-0.000680167751852423	0.00126787810586393	-3.08191010844894e-05	0.00126787810586393
932	87.376350402832	-13.3246335983276	3.95486283302307	0.0152288740500808	0.0168522447347641	-0.00165419070981443	0.0116574559360743
933	88.675048828125	-13.3246335983276	4.27953720092773	-3.08191010844894e-05	0.011982130818069	0.0126314787194133	0.0610079504549503
934	89.973747253418	-13.3246335983276	4.14966726303101	-0.0165892094373703	0.0200989879667759	0.00776136433705688	0.00776136433705688
935	89.973747253418	-12.9999599456787	3.95486283302307	0.00159255252219737	0.0116574559360743	0.00678734155371785	0.0142548503354192
936	89.3243942260742	-12.6752853393555	4.01979780197144	0.0100340843200684	0.0197743140161037	-0.00392691092565656	-0.00684897974133492
937	89.973747253418	-13.9739828109741	4.27953720092773	0.0022419011220336	0.0207483377307653	-0.0026282137259841	-3.08191010844894e-05
938	90.6230926513672	-14.298656463623	3.95486283302307	0.0220470335334539	0.00483929552137852	0.01100810803473	-0.00977104809135199
939	88.0257034301758	-13.9739828109741	3.76005816459656	0.000943203864153475	0.00743668992072344	0.013930176384747	-0.00132951640989631
940	89.3243942260742	-12.6752853393555	3.88992786407471	0.00159255252219737	0.0103587592020631	0.0136055024340749	-0.0026282137259841
941	87.376350402832	-12.0259370803833	4.14966726303101	-0.0156151866540313	0.00678734155371785	0.00386527273803949	-0.00587495695799589
942	87.376350402832	-14.6233310699463	4.47434186935425	-0.00587495695799589	-0.00425158534198999	-0.0133424662053585	-0.0182125810533762
943	88.0257034301758	-12.3506107330322	3.50031876564026	-0.00425158534198999	0.0022419011220336	-3.08191010844894e-05	-0.0149658378213644
944	88.0257034301758	-13.3246335983276	3.82499313354492	-0.000355493422830477	-0.0117190945893526	-0.0123684434220195	-0.0169138833880424
945	90.6230926513672	-14.298656463623	3.76005816459656	-0.00587495695799589	-0.00360223650932312	-0.0156151866540313	-0.00295288790948689
946	89.973747253418	-13.6493082046509	3.95486283302307	0.000618529506027699	-0.0026282137259841	-0.0224333461374044	-0.0133424662053585
947	89.973747253418	-14.298656463623	4.53927659988403	0.00711201597005129	-0.00360223650932312	-0.0182125810533762	-0.00295288790948689
948	91.2724456787109	-15.5973539352417	4.53927659988403	-0.00782300252467394	-0.0139918150380254	-0.00814767740666866	0.00483929552137852
949	89.973747253418	-14.298656463623	4.27953720092773	0.00711201597005129	-0.00879702530801296	-0.00392691092565656	0.00873538758605719
950	88.0257034301758	-12.9999599456787	3.88992786407471	-0.0130177913233638	-0.00490093370899558	-0.00490093370899558	0.00386527273803949
951	88.0257034301758	-13.9739828109741	3.95486283302307	-0.00782300252467394	0.00191722682211548	0.00938473641872406	-0.000680167751852423
952	86.7270050048828	-12.9999599456787	4.21460247039795	0.00841071270406246	0.00581331877037883	0.0116574559360743	0.011982130818069
953	91.9217910766602	-14.298656463623	4.34447193145752	0.0113327819854021	0.0123068047687411	0.0168522447347641	0.0175015944987535
954	89.973747253418	-13.3246335983276	4.27953720092773	0.00613799272105098	0.00354059832170606	0.0175015944987535	0.000943203864153475
955	89.973747253418	-14.298656463623	4.47434186935425	0.0191249661147594	0.01100810803473	0.000618529506027699	0.0116574559360743
956	91.2724456787109	-14.298656463623	4.14966726303101	0.00776136433705688	0.012956153601408	-0.00360223650932312	-0.00587495695799589
957	89.973747253418	-15.2726793289185	4.08473253250122	0.0178262684494257	0.00256657530553639	-0.00295288790948689	0.0022419011220336
958	88.675048828125	-14.6233310699463	4.27953720092773	-0.00295288790948689	-0.00327756232582033	0.00418994715437293	0.00256657530553639
959	88.0257034301758	-12.6752853393555	4.08473253250122	-0.00490093370899558	0.000618529506027699	0.00159255252219737	-0.00652430532500148
960	88.0257034301758	-13.3246335983276	4.21460247039795	-0.0152905117720366	0.0022419011220336	0.00386527273803949	-0.00100484199356288
961	89.3243942260742	-13.6493082046509	4.34447193145752	0.00613799272105098	0.00451462110504508	-0.00555028254166245	-0.0104203969240189
962	90.6230926513672	-13.6493082046509	4.01979780197144	-3.08191010844894e-05	-0.00782300252467394	-0.00132951640989631	-0.0126931173726916
963	88.675048828125	-13.6493082046509	3.88992786407471	-0.00457625929266214	0.000618529506027699	0.00159255252219737	-0.00977104809135199
964	89.973747253418	-14.6233310699463	3.76005816459656	0.00321592413820326	-0.00847235135734081	-0.00457625929266214	-0.0165892094373703
965	90.6230926513672	-14.6233310699463	4.01979780197144	-0.00587495695799589	-0.0117190945893526	-0.0120437685400248	-0.00132951640989631
966	89.973747253418	-13.9739828109741	3.95486283302307	0.00159255252219737	-0.00814767740666866	-0.00977104809135199	-0.00457625929266214
967	89.3243942260742	-13.9739828109741	3.82499313354492	0.00906006153672934	0.00256657530553639	-0.00295288790948689	-0.00425158534198999
968	88.0257034301758	-13.3246335983276	4.27953720092773	-0.00619963090866804	-0.0110697457566857	-0.00522560812532902	0.00906006153672934
969	87.376350402832	-13.9739828109741	3.95486283302307	-0.0172385573387146	-0.00652430532500148	-0.00197886489331722	0.00386527273803949
970	86.7270050048828	-13.9739828109741	4.14966726303101	-0.00100484199356288	0.00191722682211548	0.00191722682211548	0.0162028968334198
971	88.675048828125	-13.3246335983276	4.01979780197144	0.0175015944987535	0.00906006153672934	-0.00132951640989631	0.00256657530553639
972	88.0257034301758	-13.3246335983276	3.88992786407471	0.011982130818069	0.0178262684494257	0.00483929552137852	0.00743668992072344
973	88.0257034301758	-14.298656463623	4.01979780197144	0.00191722682211548	0.0162028968334198	0.00970941036939621	0.00938473641872406
974	89.973747253418	-14.6233310699463	4.27953720092773	0.000943203864153475	0.0103587592020631	-3.08191010844894e-05	0.0217223595827818
975	89.3243942260742	-14.6233310699463	3.88992786407471	-0.0123684434220195	0.00841071270406246	0.00159255252219737	0.0100340843200684
976	89.973747253418	-15.5973539352417	4.27953720092773	0.013930176384747	-0.0026282137259841	-0.0123684434220195	-0.00555028254166245
977	89.973747253418	-14.9480056762695	4.14966726303101	-0.00555028254166245	0.00938473641872406	-0.00684897974133492	-0.00619963090866804
978	88.0257034301758	-14.298656463623	4.27953720092773	-0.00652430532500148	0.00256657530553639	-0.0126931173726916	-0.00230353930965066
979	86.0776519775391	-13.6493082046509	4.14966726303101	-0.00944637414067984	-0.00392691092565656	-0.0107450718060136	-0.00165419070981443
980	88.0257034301758	-14.6233310699463	4.27953720092773	-0.00132951640989631	-0.00555028254166245	-0.00782300252467394	-0.00295288790948689
981	89.3243942260742	-13.9739828109741	4.27953720092773	-0.00490093370899558	-0.00522560812532902	-0.0188619289547205	-0.00717365415766835
982	89.3243942260742	-14.298656463623	3.76005816459656	-0.000680167751852423	-0.00619963090866804	-0.0211346503347158	-0.0143164889886975
983	89.3243942260742	-13.9739828109741	4.14966726303101	-0.00652430532500148	-0.00327756232582033	-0.0136671401560307	-0.00587495695799589
984	88.0257034301758	-13.6493082046509	4.08473253250122	-0.000680167751852423	-0.00912170019000769	-0.00587495695799589	-0.00847235135734081
985	88.0257034301758	-14.9480056762695	4.08473253250122	-0.00717365415766835	-0.0195112787187099	-0.00587495695799589	-0.0026282137259841
986	88.0257034301758	-13.6493082046509	4.14966726303101	0.00256657530553639	0.0116574559360743	0.00776136433705688	-0.00587495695799589
987	88.675048828125	-13.6493082046509	4.08473253250122	0.00191722682211548	0.00126787810586393	-0.00425158534198999	-0.00100484199356288
988	86.7270050048828	-13.3246335983276	3.95486283302307	-0.00814767740666866	-0.00100484199356288	0.00386527273803949	0.00743668992072344
989	88.0257034301758	-14.298656463623	3.95486283302307	-0.0117190945893526	0.0022419011220336	-0.0100957229733467	0.00906006153672934
990	89.973747253418	-13.9739828109741	3.88992786407471	0.00678734155371785	0.00191722682211548	-0.0136671401560307	0.00418994715437293
991	89.973747253418	-14.298656463623	4.08473253250122	0.0194496400654316	0.00906006153672934	-0.00100484199356288	0.00386527273803949
992	89.3243942260742	-14.6233310699463	4.21460247039795	0.0106834331527352	0.0171769186854362	0.00191722682211548	0.00451462110504508
993	90.6230926513672	-14.298656463623	4.14966726303101	0.011982130818069	0.00808603875339031	0.00386527273803949	0.00970941036939621
994	88.675048828125	-14.6233310699463	4.01979780197144	0.00711201597005129	-0.00197886489331722	0.0152288740500808	0.0171769186854362
995	89.973747253418	-14.298656463623	3.82499313354492	-0.0120437685400248	0.00808603875339031	0.00126787810586393	0.0126314787194133
996	88.0257034301758	-13.6493082046509	4.21460247039795	0.00289124972186983	0.00743668992072344	0.012956153601408	-0.00165419070981443
997	87.376350402832	-13.9739828109741	4.34447193145752	0.000293855206109583	0.00938473641872406	0.01100810803473	-0.00197886489331722
998	87.376350402832	-13.6493082046509	3.88992786407471	-0.00912170019000769	0.0116574559360743	0.00711201597005129	0.00191722682211548
999	88.0257034301758	-13.6493082046509	3.82499313354492	0.00970941036939621	0.00483929552137852	-0.00165419070981443	0.00256657530553639
1000	90.6230926513672	-14.9480056762695	4.08473253250122	0.0126314787194133	0.00289124972186983	-0.00132951640989631	-0.00230353930965066
1001	89.973747253418	-14.298656463623	4.21460247039795	0.00289124972186983	0.00386527273803949	-0.0117190945893526	-0.00944637414067984
1002	88.675048828125	-13.3246335983276	3.82499313354492	0.00386527273803949	-0.00814767740666866	-0.0165892094373703	-0.0130177913233638
1003	91.2724456787109	-15.9220285415649	4.01979780197144	-0.0104203969240189	-0.0117190945893526	-0.00165419070981443	-0.0143164889886975
1004	90.6230926513672	-14.9480056762695	3.95486283302307	-0.00230353930965066	-0.0165892094373703	-0.00977104809135199	-0.0130177913233638
1005	88.675048828125	-13.6493082046509	4.21460247039795	-0.0136671401560307	-0.0026282137259841	-0.017887907102704	-0.00847235135734081
1006	86.7270050048828	-12.9999599456787	4.34447193145752	-0.00392691092565656	0.00451462110504508	-0.0139918150380254	-0.00879702530801296
1007	88.0257034301758	-13.6493082046509	4.08473253250122	-0.0026282137259841	0.00451462110504508	-0.0104203969240189	-0.0107450718060136
1008	91.2724456787109	-14.298656463623	3.63018846511841	0.0200989879667759	-0.00197886489331722	-0.00230353930965066	-3.08191010844894e-05
1009	90.6230926513672	-14.298656463623	4.01979780197144	-0.00100484199356288	-0.00457625929266214	-0.0126931173726916	-0.00327756232582033
1010	88.675048828125	-13.6493082046509	3.95486283302307	-0.000355493422830477	0.0123068047687411	-0.0221086721867323	0.000293855206109583
1011	90.6230926513672	-14.298656463623	4.27953720092773	0.00776136433705688	0.00256657530553639	-0.0143164889886975	0.00354059832170606
1012	88.0257034301758	-13.9739828109741	4.27953720092773	0.0126314787194133	0.00548864435404539	-0.00425158534198999	0.00776136433705688
1013	90.6230926513672	-15.5973539352417	4.60421133041382	0.00386527273803949	0.0103587592020631	-0.00425158534198999	0.0168522447347641
1014	89.973747253418	-13.6493082046509	3.69512343406677	0.00256657530553639	0.0113327819854021	0.00516396993771195	0.00970941036939621
1015	86.0776519775391	-12.9999599456787	3.69512343406677	-0.00977104809135199	0.012956153601408	-0.00587495695799589	0.00743668992072344
1016	86.0776519775391	-13.3246335983276	3.95486283302307	0.0100340843200684	0.0132808275520802	0.00354059832170606	0.00548864435404539
1017	89.3243942260742	-12.6752853393555	4.01979780197144	0.0200989879667759	0.00776136433705688	0.00256657530553639	-0.00132951640989631
1018	89.973747253418	-13.3246335983276	3.88992786407471	0.00613799272105098	0.0123068047687411	0.00808603875339031	0.00581331877037883
1019	89.973747253418	-14.9480056762695	4.01979780197144	-0.00230353930965066	0.00516396993771195	0.00743668992072344	0.00613799272105098
1020	88.675048828125	-13.9739828109741	3.95486283302307	0.00321592413820326	0.0116574559360743	0.0210730116814375	-0.00230353930965066
1021	89.3243942260742	-14.9480056762695	3.82499313354492	-0.00295288790948689	0.01100810803473	-0.0165892094373703	-0.00912170019000769
1022	88.0257034301758	-14.6233310699463	3.95486283302307	0.0022419011220336	-0.00977104809135199	-0.0143164889886975	-0.0159398596733809
1023	89.973747253418	-14.6233310699463	4.34447193145752	0.000618529506027699	-0.0237320438027382	-0.000680167751852423	-0.00619963090866804
1024	91.2724456787109	-14.298656463623	4.27953720092773	-0.00327756232582033	0.000618529506027699	0.00516396993771195	-0.00425158534198999
1025	86.0776519775391	-12.6752853393555	4.21460247039795	-0.0113944197073579	-0.0104203969240189	0.00711201597005129	-0.00425158534198999
1026	87.376350402832	-12.9999599456787	4.34447193145752	-0.00619963090866804	-0.00360223650932312	0.00386527273803949	-0.00165419070981443
1027	88.0257034301758	-13.3246335983276	3.69512343406677	0.000618529506027699	0.00548864435404539	-0.00392691092565656	-0.00295288790948689
1028	89.3243942260742	-14.298656463623	3.88992786407471	0.000293855206109583	-0.00230353930965066	0.00873538758605719	0.00646266713738441
1029	91.2724456787109	-14.9480056762695	4.01979780197144	0.000618529506027699	-0.00684897974133492	0.00776136433705688	0.00256657530553639
1030	87.376350402832	-12.9999599456787	4.21460247039795	0.00906006153672934	-0.00165419070981443	-0.00360223650932312	-0.0026282137259841
1031	87.376350402832	-14.6233310699463	4.34447193145752	0.01100810803473	-0.00425158534198999	0.000293855206109583	0.00289124972186983
1032	88.0257034301758	-14.298656463623	4.34447193145752	0.0152288740500808	0.00256657530553639	0.00159255252219737	0.0142548503354192
1033	88.675048828125	-14.298656463623	4.14966726303101	0.00581331877037883	0.00516396993771195	0.011982130818069	0.0321119390428066
1034	88.675048828125	-14.298656463623	3.95486283302307	-0.00587495695799589	0.00678734155371785	0.0132808275520802	0.013930176384747
1035	88.675048828125	-13.9739828109741	3.50031876564026	-0.0152905117720366	0.00418994715437293	0.00289124972186983	0.00678734155371785
1036	88.675048828125	-13.3246335983276	3.82499313354492	0.00808603875339031	0.00126787810586393	0.00191722682211548	0.0022419011220336
1037	90.6230926513672	-14.298656463623	3.95486283302307	0.0230210572481155	-3.08191010844894e-05	-0.0120437685400248	-0.00197886489331722
1038	90.6230926513672	-13.9739828109741	4.27953720092773	-0.00587495695799589	0.00126787810586393	-0.00587495695799589	-0.00327756232582033
1039	89.973747253418	-13.9739828109741	4.66914653778076	-0.0120437685400248	-0.00522560812532902	-0.0110697457566857	0.00516396993771195
1040	88.675048828125	-13.9739828109741	3.43538379669189	0.00321592413820326	-0.00457625929266214	-0.0110697457566857	0.00451462110504508
1041	87.376350402832	-14.298656463623	3.69512343406677	-0.000355493422830477	-0.00717365415766835	-0.0185372550040483	-0.00295288790948689
1042	88.675048828125	-13.6493082046509	3.69512343406677	-0.00392691092565656	-0.00749832857400179	-0.0276281367987394	-0.0211346503347158
1043	86.7270050048828	-13.3246335983276	4.08473253250122	-0.00879702530801296	-0.0146411629393697	-0.0159398596733809	-0.00879702530801296
1044	88.675048828125	-14.6233310699463	4.47434186935425	-0.00684897974133492	-0.00717365415766835	-0.00814767740666866	-0.00360223650932312
1045	91.9217910766602	-13.9739828109741	4.47434186935425	-0.0162645354866982	-0.0149658378213644	-0.0113944197073579	-0.00717365415766835
1046	89.973747253418	-13.6493082046509	3.88992786407471	0.00191722682211548	-0.00327756232582033	-0.00977104809135199	-0.00360223650932312
1047	89.3243942260742	-14.6233310699463	3.88992786407471	0.00354059832170606	-0.000355493422830477	-0.0156151866540313	-0.00295288790948689
1048	89.3243942260742	-14.6233310699463	4.27953720092773	0.00678734155371785	0.00418994715437293	0.00126787810586393	0.00678734155371785
1049	89.3243942260742	-14.298656463623	4.21460247039795	-0.00879702530801296	0.000293855206109583	-0.00425158534198999	0.00386527273803949
1050	88.675048828125	-13.9739828109741	3.95486283302307	0.00354059832170606	-0.0026282137259841	-0.0126931173726916	0.0106834331527352
1051	89.3243942260742	-13.3246335983276	4.21460247039795	-0.000680167751852423	0.00418994715437293	-0.00392691092565656	-0.00457625929266214
1052	89.3243942260742	-13.6493082046509	4.34447193145752	0.0106834331527352	0.0145795252174139	-0.00425158534198999	0.0126314787194133
1053	87.376350402832	-13.6493082046509	4.01979780197144	0.00159255252219737	0.0132808275520802	0.0100340843200684	0.0181509424000978
1054	90.6230926513672	-14.298656463623	4.01979780197144	0.0123068047687411	0.011982130818069	0.0103587592020631	0.0285405199974775
1055	91.2724456787109	-14.298656463623	4.08473253250122	0.0022419011220336	-0.00230353930965066	-0.00782300252467394	0.00776136433705688
1056	89.973747253418	-13.9739828109741	4.01979780197144	-0.00555028254166245	0.00516396993771195	-0.0139918150380254	0.000943203864153475
1057	89.973747253418	-14.6233310699463	4.27953720092773	0.00646266713738441	0.0100340843200684	-0.0113944197073579	-0.00587495695799589
1058	91.9217910766602	-14.6233310699463	4.73408126831055	-0.00619963090866804	0.0022419011220336	-0.0117190945893526	0.00289124972186983
1059	88.675048828125	-14.298656463623	4.08473253250122	-0.0107450718060136	-0.000355493422830477	-0.00230353930965066	0.00646266713738441
1060	88.675048828125	-13.9739828109741	3.69512343406677	-0.00749832857400179	-0.00295288790948689	-0.0026282137259841	-3.08191010844894e-05
1061	87.376350402832	-13.6493082046509	3.69512343406677	0.0113327819854021	0.0100340843200684	-0.00717365415766835	-0.00652430532500148
1062	88.0257034301758	-15.2726793289185	3.30551409721375	-0.00392691092565656	0.00516396993771195	-0.0123684434220195	-0.0149658378213644
1063	87.376350402832	-13.9739828109741	3.95486283302307	-0.0139918150380254	-0.00619963090866804	-0.00295288790948689	-0.00944637414067984
1064	89.973747253418	-14.6233310699463	4.4094066619873	-0.00132951640989631	-0.0113944197073579	0.00906006153672934	-0.0107450718060136
1065	91.2724456787109	-14.6233310699463	4.34447193145752	-0.00587495695799589	-0.00652430532500148	0.00354059832170606	-0.00490093370899558
1066	90.6230926513672	-14.9480056762695	3.69512343406677	0.00808603875339031	-0.00197886489331722	0.0022419011220336	-0.00230353930965066
1067	90.6230926513672	-14.298656463623	3.88992786407471	0.013930176384747	0.000943203864153475	0.0022419011220336	0.00256657530553639
1068	90.6230926513672	-15.2726793289185	4.14966726303101	0.00613799272105098	-0.0139918150380254	0.00321592413820326	0.00581331877037883
1069	89.3243942260742	-14.9480056762695	4.01979780197144	0.0100340843200684	-0.0162645354866982	0.01100810803473	0.00678734155371785
1070	89.3243942260742	-13.6493082046509	4.08473253250122	-0.00392691092565656	-0.00360223650932312	-0.00165419070981443	0.00646266713738441
1071	88.675048828125	-13.9739828109741	4.4094066619873	0.00289124972186983	-0.00879702530801296	-0.000355493422830477	0.000293855206109583
1072	88.0257034301758	-14.298656463623	4.27953720092773	0.00451462110504508	0.0142548503354192	-0.00684897974133492	0.00841071270406246
1073	89.3243942260742	-13.9739828109741	4.01979780197144	0.0100340843200684	0.00581331877037883	0.00321592413820326	0.0191249661147594
1074	89.3243942260742	-13.6493082046509	4.01979780197144	0.00159255252219737	0.00548864435404539	0.01100810803473	0.0158782228827477
1075	90.6230926513672	-14.6233310699463	3.76005816459656	0.012956153601408	0.00906006153672934	-0.00295288790948689	0.0210730116814375
1076	89.973747253418	-14.6233310699463	4.08473253250122	-0.00490093370899558	0.00970941036939621	-0.00132951640989631	-0.00555028254166245
1077	89.973747253418	-15.5973539352417	4.4094066619873	0.0152288740500808	0.0100340843200684	0.00418994715437293	-0.00684897974133492
1078	88.675048828125	-15.2726793289185	4.66914653778076	0.00873538758605719	0.000618529506027699	0.00841071270406246	-0.0026282137259841
1079	89.3243942260742	-13.9739828109741	4.01979780197144	0.00516396993771195	0.00159255252219737	0.00711201597005129	0.00678734155371785
1080	89.973747253418	-14.9480056762695	3.88992786407471	-0.0026282137259841	0.00711201597005129	-0.00490093370899558	-0.0104203969240189
1081	88.675048828125	-13.6493082046509	3.76005816459656	-0.0117190945893526	0.00808603875339031	-0.000355493422830477	-0.0104203969240189
1082	91.2724456787109	-15.2726793289185	4.01979780197144	0.0103587592020631	0.00418994715437293	-0.0107450718060136	-0.0156151866540313
1083	88.675048828125	-13.3246335983276	3.88992786407471	0.00321592413820326	-0.0188619289547205	-0.00425158534198999	-0.0133424662053585
1084	89.973747253418	-13.6493082046509	3.88992786407471	-0.0237320438027382	-0.0175632312893867	-0.00392691092565656	-0.0104203969240189
1085	91.2724456787109	-14.9480056762695	4.14966726303101	-0.0139918150380254	0.00126787810586393	-0.0117190945893526	-0.0107450718060136
1086	91.2724456787109	-15.5973539352417	4.21460247039795	0.0265924744307995	-0.00684897974133492	-0.0149658378213644	-0.00847235135734081
1087	91.2724456787109	-16.5713768005371	4.34447193145752	0.00256657530553639	0.00678734155371785	-0.017887907102704	0.00191722682211548
1088	89.973747253418	-14.298656463623	4.21460247039795	0.00711201597005129	0.00191722682211548	-0.0110697457566857	0.00776136433705688
1089	86.7270050048828	-14.298656463623	4.14966726303101	-0.0159398596733809	-0.00392691092565656	-0.0123684434220195	0.0168522447347641
1090	88.675048828125	-15.2726793289185	3.95486283302307	-0.0149658378213644	-0.00977104809135199	-0.0149658378213644	0.00354059832170606
1091	90.6230926513672	-15.2726793289185	4.21460247039795	0.0136055024340749	-0.0256800893694162	-0.0149658378213644	0.00776136433705688
1092	91.2724456787109	-15.5973539352417	4.01979780197144	0.00613799272105098	0.000618529506027699	-0.0133424662053585	0.0272418223321438
1093	90.6230926513672	-13.9739828109741	3.69512343406677	0.00678734155371785	-0.00814767740666866	-0.0156151866540313	0.0158782228827477
1094	88.675048828125	-13.9739828109741	3.76005816459656	-0.00230353930965066	-0.00717365415766835	0.00321592413820326	0.0213976856321096
1095	88.675048828125	-14.9480056762695	3.82499313354492	-0.00522560812532902	-0.00717365415766835	0.00451462110504508	0.00613799272105098
1096	88.675048828125	-14.298656463623	3.95486283302307	0.000618529506027699	0.00548864435404539	-0.00555028254166245	-0.00684897974133492
1097	88.675048828125	-14.298656463623	4.4094066619873	0.0233457311987877	0.00743668992072344	-0.00457625929266214	-0.00749832857400179
1098	87.376350402832	-13.3246335983276	4.01979780197144	0.0175015944987535	0.00256657530553639	-0.0026282137259841	-0.0026282137259841
1099	87.376350402832	-14.6233310699463	3.95486283302307	-0.00132951640989631	-0.00132951640989631	-0.00847235135734081	-0.00555028254166245
1100	89.973747253418	-14.9480056762695	3.95486283302307	-0.0169138833880424	-0.00230353930965066	-0.0110697457566857	-0.00814767740666866
1101	89.973747253418	-14.298656463623	3.82499313354492	-0.0026282137259841	-0.00490093370899558	0.0022419011220336	-0.0169138833880424
1102	90.6230926513672	-14.9480056762695	4.08473253250122	-0.00977104809135199	-0.0175632312893867	-0.00587495695799589	-0.0224333461374044
1103	90.6230926513672	-13.9739828109741	4.27953720092773	-0.000680167751852423	-0.00977104809135199	0.00159255252219737	-0.017887907102704
1104	89.3243942260742	-14.298656463623	4.34447193145752	-0.023407369852066	-0.00230353930965066	0.0113327819854021	-0.00587495695799589
1105	89.3243942260742	-15.5973539352417	4.27953720092773	-0.0026282137259841	-0.0211346503347158	0.0171769186854362	-0.0123684434220195
1106	89.973747253418	-14.6233310699463	4.08473253250122	-0.00295288790948689	0.0123068047687411	0.0178262684494257	-0.00944637414067984
1107	88.0257034301758	-14.9480056762695	3.95486283302307	0.00354059832170606	0.00483929552137852	0.020423661917448	0.000618529506027699
1108	87.376350402832	-13.6493082046509	3.88992786407471	-0.00619963090866804	-3.08191010844894e-05	0.00808603875339031	0.00548864435404539
1109	88.675048828125	-12.9999599456787	3.82499313354492	-0.0120437685400248	-0.00165419070981443	0.011982130818069	0.00548864435404539
1110	90.6230926513672	-14.9480056762695	4.14966726303101	-0.00100484199356288	-0.000355493422830477	0.00516396993771195	0.00516396993771195
1111	91.2724456787109	-14.298656463623	4.01979780197144	-0.00912170019000769	0.0158782228827477	-3.08191010844894e-05	-0.000355493422830477
1112	89.3243942260742	-13.9739828109741	3.63018846511841	0.00776136433705688	0.0152288740500808	0.00938473641872406	0.00873538758605719
1113	91.2724456787109	-14.9480056762695	4.21460247039795	-0.00132951640989631	0.0152288740500808	0.0100340843200684	0.0226963832974434
1114	89.3243942260742	-14.298656463623	3.69512343406677	0.020423661917448	0.0171769186854362	0.00873538758605719	0.0340599827468395
1115	88.675048828125	-13.9739828109741	3.82499313354492	-0.00425158534198999	0.0181509424000978	0.000293855206109583	-0.00360223650932312
1116	88.675048828125	-13.3246335983276	4.27953720092773	0.00256657530553639	0.0230210572481155	0.00678734155371785	-0.00522560812532902
1117	86.0776519775391	-13.9739828109741	4.21460247039795	0.00191722682211548	0.0168522447347641	0.0106834331527352	-0.00295288790948689
1118	91.2724456787109	-13.3246335983276	4.01979780197144	0.00386527273803949	0.011982130818069	-0.00165419070981443	0.0022419011220336
1119	90.6230926513672	-14.298656463623	4.08473253250122	-0.000355493422830477	0.0116574559360743	0.00678734155371785	-0.00977104809135199
1120	89.3243942260742	-13.6493082046509	3.56525373458862	-0.00749832857400179	0.0171769186854362	-0.000680167751852423	-0.0104203969240189
1121	91.2724456787109	-14.6233310699463	4.14966726303101	-0.00717365415766835	0.00873538758605719	-0.0104203969240189	-0.0123684434220195
1122	89.3243942260742	-13.3246335983276	4.01979780197144	0.00581331877037883	-0.00230353930965066	-0.0110697457566857	-0.00944637414067984
1123	89.973747253418	-15.5973539352417	4.53927659988403	-0.00327756232582033	-0.0149658378213644	-0.00912170019000769	-0.0143164889886975
1124	88.675048828125	-13.3246335983276	4.21460247039795	-0.00425158534198999	-0.0162645354866982	-0.00944637414067984	-0.00684897974133492
1125	87.376350402832	-13.6493082046509	3.88992786407471	0.0022419011220336	-0.00717365415766835	-0.0104203969240189	-0.00619963090866804
1126	87.376350402832	-13.3246335983276	4.27953720092773	-0.0130177913233638	-0.00977104809135199	-0.0104203969240189	-0.00132951640989631
1127	87.376350402832	-12.9999599456787	3.95486283302307	-0.000355493422830477	-0.00912170019000769	-0.0172385573387146	-0.00977104809135199
1128	89.3243942260742	-12.9999599456787	3.82499313354492	-0.00100484199356288	-0.0107450718060136	-0.0139918150380254	0.00386527273803949
1129	89.3243942260742	-12.9999599456787	3.50031876564026	-0.000680167751852423	-0.0159398596733809	-0.0279528107494116	0.00451462110504508
1130	89.973747253418	-14.298656463623	4.21460247039795	-0.00555028254166245	-0.0175632312893867	-0.0198359526693821	-3.08191010844894e-05
1131	89.973747253418	-14.298656463623	4.53927659988403	0.00483929552137852	-0.00977104809135199	-0.0250307414680719	-0.0104203969240189
1132	88.675048828125	-13.9739828109741	3.95486283302307	0.0223717093467712	-3.08191010844894e-05	-0.00814767740666866	0.0162028968334198
1133	89.3243942260742	-14.298656463623	4.14966726303101	0.0142548503354192	0.00159255252219737	0.000943203864153475	0.00354059832170606
1134	91.2724456787109	-14.298656463623	4.08473253250122	0.00321592413820326	0.00418994715437293	0.00483929552137852	0.0106834331527352
1135	86.7270050048828	-12.6752853393555	4.01979780197144	-0.00619963090866804	0.00191722682211548	0.01100810803473	-0.00457625929266214
1136	88.0257034301758	-13.3246335983276	4.14966726303101	0.00808603875339031	0.0123068047687411	0.0106834331527352	0.00483929552137852
1137	88.675048828125	-12.9999599456787	4.14966726303101	-0.00782300252467394	0.00418994715437293	0.0106834331527352	-0.00392691092565656
1138	89.973747253418	-13.9739828109741	3.95486283302307	0.0022419011220336	0.00386527273803949	0.0168522447347641	-0.00587495695799589
1139	90.6230926513672	-14.6233310699463	4.08473253250122	-3.08191010844894e-05	0.00678734155371785	0.00548864435404539	0.00289124972186983
1140	88.0257034301758	-13.3246335983276	3.95486283302307	0.00776136433705688	0.0113327819854021	0.011982130818069	-0.00392691092565656
1141	88.675048828125	-15.2726793289185	4.21460247039795	-0.00295288790948689	-0.000680167751852423	-0.0026282137259841	-0.00717365415766835
1142	89.973747253418	-13.6493082046509	3.88992786407471	-0.0110697457566857	0.0158782228827477	-3.08191010844894e-05	-0.0182125810533762
1143	89.973747253418	-13.6493082046509	4.27953720092773	-3.08191010844894e-05	0.00808603875339031	0.00191722682211548	-0.00814767740666866
1144	87.376350402832	-13.6493082046509	4.08473253250122	-0.017887907102704	-0.00295288790948689	-0.00360223650932312	-0.00522560812532902
1145	89.3243942260742	-13.3246335983276	3.82499313354492	0.00516396993771195	0.00256657530553639	-0.00684897974133492	-0.00977104809135199
1146	88.0257034301758	-12.6752853393555	3.69512343406677	0.0126314787194133	0.00808603875339031	-0.00814767740666866	-0.0113944197073579
1147	89.973747253418	-12.9999599456787	3.50031876564026	-0.00652430532500148	0.00743668992072344	-0.0201606266200542	0.000293855206109583
1148	88.675048828125	-12.6752853393555	3.69512343406677	0.011982130818069	-0.0026282137259841	-0.00360223650932312	0.00613799272105098
1149	89.973747253418	-14.298656463623	4.47434186935425	-0.00100484199356288	0.00711201597005129	-0.00100484199356288	0.00548864435404539
1150	91.2724456787109	-15.2726793289185	4.34447193145752	0.00321592413820326	-0.00619963090866804	-0.000355493422830477	-0.00132951640989631
1151	89.3243942260742	-12.9999599456787	3.95486283302307	0.00970941036939621	0.00289124972186983	0.00711201597005129	0.011982130818069
1152	89.973747253418	-13.3246335983276	3.95486283302307	0.0123068047687411	0.00581331877037883	0.00126787810586393	0.00418994715437293
1153	86.7270050048828	-12.6752853393555	4.21460247039795	0.000293855206109583	0.0113327819854021	0.0213976856321096	0.0243197549134493
1154	88.675048828125	-14.298656463623	4.34447193145752	0.000618529506027699	-0.00197886489331722	0.0113327819854021	0.0223717093467712
1155	90.6230926513672	-13.9739828109741	4.27953720092773	0.00548864435404539	0.00126787810586393	0.00841071270406246	0.0103587592020631
1156	89.973747253418	-13.6493082046509	4.14966726303101	-3.08191010844894e-05	0.0197743140161037	0.00678734155371785	0.000618529506027699
1157	90.6230926513672	-14.298656463623	4.4094066619873	-0.0110697457566857	0.00613799272105098	0.00483929552137852	-0.000355493422830477
1158	89.973747253418	-14.298656463623	4.27953720092773	0.00483929552137852	0.00191722682211548	0.00808603875339031	-0.00165419070981443
1159	88.0257034301758	-14.298656463623	4.01979780197144	-0.00814767740666866	-0.00717365415766835	0.00841071270406246	0.00256657530553639
1160	91.2724456787109	-14.9480056762695	4.01979780197144	0.00289124972186983	-0.00197886489331722	0.00646266713738441	-0.00425158534198999
1161	88.675048828125	-12.9999599456787	4.08473253250122	-0.00100484199356288	-0.00522560812532902	-0.0130177913233638	-0.0107450718060136
1162	85.4283065795898	-12.3506107330322	4.21460247039795	-0.0113944197073579	-0.00555028254166245	-0.0172385573387146	-0.00912170019000769
1163	89.3243942260742	-13.9739828109741	4.53927659988403	-0.00197886489331722	-0.0175632312893867	-0.0143164889886975	-0.0139918150380254
1164	89.973747253418	-13.9739828109741	4.34447193145752	0.00841071270406246	-0.0149658378213644	-0.0026282137259841	-0.0126931173726916
1165	89.3243942260742	-12.9999599456787	3.63018846511841	0.000293855206109583	-0.0182125810533762	-0.00652430532500148	-0.0130177913233638
1166	89.3243942260742	-12.6752853393555	3.76005816459656	0.00159255252219737	-0.0107450718060136	-0.00814767740666866	-0.0136671401560307
1167	88.675048828125	-13.3246335983276	3.76005816459656	0.00418994715437293	0.000293855206109583	-0.0117190945893526	-0.00522560812532902
1168	89.973747253418	-14.6233310699463	3.82499313354492	0.0106834331527352	-0.0273034609854221	-0.00555028254166245	0.00516396993771195
1169	89.973747253418	-14.298656463623	4.14966726303101	0.00386527273803949	-0.0136671401560307	-0.0123684434220195	0.00743668992072344
1170	88.675048828125	-14.298656463623	4.53927659988403	-0.00100484199356288	-0.00100484199356288	-0.00749832857400179	0.00808603875339031
1171	85.4283065795898	-12.9999599456787	3.88992786407471	-0.00684897974133492	-0.0195112787187099	-0.0123684434220195	-0.00522560812532902
1172	88.675048828125	-13.9739828109741	3.95486283302307	0.00743668992072344	-0.00100484199356288	-0.00197886489331722	0.00970941036939621
1173	89.3243942260742	-13.3246335983276	3.69512343406677	-0.00490093370899558	-0.00555028254166245	-0.0100957229733467	0.0233457311987877
1174	89.3243942260742	-13.6493082046509	3.95486283302307	-0.0110697457566857	-0.0026282137259841	-0.00392691092565656	0.0239950809627771
1175	90.6230926513672	-14.298656463623	3.88992786407471	0.00808603875339031	-0.00230353930965066	-0.00717365415766835	0.00159255252219737
1176	91.2724456787109	-14.6233310699463	4.47434186935425	-0.00490093370899558	0.00354059832170606	-0.0110697457566857	0.00548864435404539
1177	89.3243942260742	-15.2726793289185	4.53927659988403	-0.0198359526693821	-0.0026282137259841	-0.00100484199356288	0.00191722682211548
1178	89.3243942260742	-13.9739828109741	3.95486283302307	0.00548864435404539	0.00483929552137852	-0.00684897974133492	0.00386527273803949
1179	89.973747253418	-12.9999599456787	3.76005816459656	0.00516396993771195	0.00289124972186983	-0.0201606266200542	0.00126787810586393
1180	88.675048828125	-13.9739828109741	4.21460247039795	-0.0104203969240189	0.00321592413820326	-0.0146411629393697	0.000943203864153475
1181	87.376350402832	-13.3246335983276	3.82499313354492	0.00256657530553639	0.00321592413820326	-0.023407369852066	-0.00977104809135199
1182	90.6230926513672	-13.3246335983276	3.82499313354492	-0.00360223650932312	0.0152288740500808	-0.021459324285388	-0.0139918150380254
1183	88.675048828125	-13.3246335983276	3.95486283302307	0.01847561635077	-0.00100484199356288	-0.0133424662053585	-0.00782300252467394
1184	90.6230926513672	-14.6233310699463	4.14966726303101	-0.00295288790948689	-0.000680167751852423	-0.00197886489331722	-0.0113944197073579
1185	89.3243942260742	-13.9739828109741	3.88992786407471	-0.0117190945893526	0.00386527273803949	0.00938473641872406	0.00256657530553639
1186	89.973747253418	-14.298656463623	3.69512343406677	0.00256657530553639	0.00321592413820326	0.00711201597005129	-0.0139918150380254
1187	89.3243942260742	-14.298656463623	3.82499313354492	-0.00555028254166245	0.00743668992072344	0.0288651939481497	-0.00652430532500148
1188	89.3243942260742	-13.9739828109741	3.95486283302307	0.0360080301761627	0.0123068047687411	0.0269171483814716	0.00126787810586393
1189	88.675048828125	-14.298656463623	4.60421133041382	0.0162028968334198	-0.00522560812532902	0.0188002903014421	0.00776136433705688
1190	87.376350402832	-12.3506107330322	4.01979780197144	-0.0136671401560307	0.00581331877037883	0.0194496400654316	0.00613799272105098
1191	88.675048828125	-12.9999599456787	3.95486283302307	0.00873538758605719	0.0116574559360743	0.00711201597005129	-0.00295288790948689
1192	89.973747253418	-14.6233310699463	4.53927659988403	0.0152288740500808	0.0126314787194133	0.013930176384747	0.00386527273803949
1193	88.0257034301758	-13.3246335983276	3.76005816459656	0.00970941036939621	0.00289124972186983	0.00711201597005129	0.0171769186854362
1194	88.675048828125	-13.3246335983276	4.21460247039795	0.00321592413820326	0.00451462110504508	0.0136055024340749	0.0243197549134493
1195	89.3243942260742	-13.3246335983276	4.14966726303101	0.000293855206109583	0.000943203864153475	0.000618529506027699	-0.00165419070981443
1196	89.3243942260742	-14.298656463623	4.53927659988403	-0.00457625929266214	-0.00197886489331722	0.000293855206109583	0.00191722682211548
1197	89.973747253418	-13.3246335983276	4.08473253250122	0.00483929552137852	-0.0026282137259841	-0.00847235135734081	-3.08191010844894e-05
1198	87.376350402832	-12.9999599456787	3.82499313354492	-0.00555028254166245	-0.00717365415766835	0.00581331877037883	0.000618529506027699
1199	88.0257034301758	-13.9739828109741	4.4094066619873	-0.00165419070981443	-0.00522560812532902	-0.00132951640989631	0.00516396993771195
1200	88.675048828125	-12.9999599456787	3.82499313354492	-0.00912170019000769	0.00841071270406246	-0.00522560812532902	-0.00684897974133492
1201	89.973747253418	-13.3246335983276	3.63018846511841	0.00418994715437293	-0.00555028254166245	-0.0201606266200542	-0.0143164889886975
1202	91.9217910766602	-14.6233310699463	3.95486283302307	-0.00327756232582033	-0.0107450718060136	-0.0263294391334057	-0.00879702530801296
1203	89.3243942260742	-13.3246335983276	4.08473253250122	0.00256657530553639	-0.00132951640989631	-0.00977104809135199	-0.0165892094373703
1204	90.6230926513672	-15.2726793289185	4.27953720092773	-0.00977104809135199	-0.0201606266200542	-0.0107450718060136	-0.00814767740666866
1205	89.973747253418	-15.2726793289185	3.95486283302307	0.0100340843200684	-0.0198359526693821	-0.00619963090866804	-0.0136671401560307
1206	88.0257034301758	-13.3246335983276	3.95486283302307	-0.00814767740666866	-0.00912170019000769	-0.00522560812532902	-0.00522560812532902
1207	87.376350402832	-13.6493082046509	3.82499313354492	0.00191722682211548	-0.00230353930965066	-0.0152905117720366	-0.00684897974133492
1208	86.0776519775391	-12.6752853393555	3.82499313354492	-3.08191010844894e-05	0.00159255252219737	-0.00619963090866804	0.00841071270406246
1209	89.973747253418	-13.3246335983276	4.14966726303101	0.0152288740500808	0.0113327819854021	0.01100810803473	0.00256657530553639
1210	91.2724456787109	-14.6233310699463	4.08473253250122	0.0197743140161037	0.00841071270406246	0.00289124972186983	0.000293855206109583
1211	89.3243942260742	-12.6752853393555	3.63018846511841	0.00548864435404539	0.00970941036939621	0.00841071270406246	-0.00652430532500148
1212	88.675048828125	-13.3246335983276	4.08473253250122	0.0132808275520802	0.020423661917448	0.012956153601408	0.00743668992072344
1213	90.6230926513672	-14.6233310699463	4.21460247039795	0.011982130818069	0.0142548503354192	0.0152288740500808	0.01847561635077
1214	89.3243942260742	-15.5973539352417	3.95486283302307	-0.00425158534198999	0.00516396993771195	0.012956153601408	0.00743668992072344
1215	90.6230926513672	-14.6233310699463	4.34447193145752	-0.0195112787187099	0.00873538758605719	0.00678734155371785	0.00581331877037883
1216	89.973747253418	-13.6493082046509	4.66914653778076	0.00191722682211548	0.00646266713738441	0.00646266713738441	-0.00165419070981443
1217	87.376350402832	-14.298656463623	4.73408126831055	-0.0152905117720366	0.00451462110504508	0.000618529506027699	-0.0026282137259841
1218	88.675048828125	-13.3246335983276	4.53927659988403	-0.0123684434220195	-0.0026282137259841	0.00516396993771195	-0.00295288790948689
1219	89.3243942260742	-13.6493082046509	3.82499313354492	0.00159255252219737	0.000943203864153475	0.00386527273803949	0.00581331877037883
1220	88.0257034301758	-13.3246335983276	3.88992786407471	-0.0110697457566857	-0.00230353930965066	-0.00587495695799589	-0.00457625929266214
1221	88.0257034301758	-12.6752853393555	4.01979780197144	0.0142548503354192	-0.00132951640989631	-0.0165892094373703	-0.0136671401560307
1222	89.973747253418	-14.6233310699463	4.53927659988403	-0.00977104809135199	-0.0133424662053585	-0.00977104809135199	-0.0107450718060136
1223	89.3243942260742	-14.298656463623	4.14966726303101	-0.00165419070981443	-0.02697878703475	-0.00392691092565656	-0.0120437685400248
1224	88.0257034301758	-13.9739828109741	3.69512343406677	-0.00425158534198999	-0.0211346503347158	-0.00197886489331722	-0.0191866029053926
1225	89.3243942260742	-14.298656463623	4.01979780197144	-0.00425158534198999	-0.0123684434220195	0.00418994715437293	-0.00847235135734081
1226	88.0257034301758	-13.9739828109741	4.21460247039795	0.00386527273803949	-0.0175632312893867	-0.00619963090866804	-0.00132951640989631
1227	89.3243942260742	-13.9739828109741	4.14966726303101	-0.00490093370899558	0.0103587592020631	-0.0126931173726916	-0.00165419070981443
1228	91.2724456787109	-14.6233310699463	4.47434186935425	0.000618529506027699	0.00159255252219737	-0.00587495695799589	0.00873538758605719
1229	88.0257034301758	-13.3246335983276	4.4094066619873	-0.00555028254166245	-0.00587495695799589	-0.00749832857400179	0.00743668992072344
1230	88.675048828125	-12.9999599456787	3.69512343406677	-0.00619963090866804	-0.000355493422830477	0.00776136433705688	0.000293855206109583
1231	91.9217910766602	-13.6493082046509	3.69512343406677	0.0168522447347641	0.00776136433705688	-0.000680167751852423	-0.00327756232582033
1232	89.3243942260742	-15.2726793289185	3.88992786407471	0.00938473641872406	0.00841071270406246	0.00256657530553639	-0.00132951640989631
1233	88.675048828125	-14.298656463623	3.82499313354492	-0.0113944197073579	0.0116574559360743	0.00289124972186983	0.0149041991680861
1234	88.0257034301758	-12.9999599456787	3.95486283302307	0.013930176384747	0.0155535480007529	0.013930176384747	0.00289124972186983
1235	86.7270050048828	-13.3246335983276	4.47434186935425	-0.00490093370899558	0.0165275707840919	-0.0026282137259841	0.00451462110504508
1236	87.376350402832	-14.298656463623	4.53927659988403	-0.00717365415766835	0.0145795252174139	-0.00749832857400179	-0.00684897974133492
1237	88.0257034301758	-12.6752853393555	4.08473253250122	0.0132808275520802	0.0132808275520802	-0.00197886489331722	-0.00165419070981443
1238	88.0257034301758	-12.9999599456787	3.76005816459656	-0.00814767740666866	0.00743668992072344	-0.00327756232582033	-0.0026282137259841
1239	89.973747253418	-13.3246335983276	3.50031876564026	-0.0159398596733809	0.000293855206109583	-0.00977104809135199	-0.00132951640989631
1240	88.675048828125	-13.9739828109741	4.01979780197144	-0.0195112787187099	-0.0026282137259841	-0.00490093370899558	-0.00132951640989631
1241	89.973747253418	-15.2726793289185	4.21460247039795	0.0246444288641214	-0.00977104809135199	-0.0208099745213985	-0.00977104809135199
1242	90.6230926513672	-15.2726793289185	4.60421133041382	0.000943203864153475	-0.0256800893694162	-0.02697878703475	-0.0172385573387146
1243	88.675048828125	-12.9999599456787	3.76005816459656	-0.00392691092565656	-0.0139918150380254	-0.0133424662053585	-0.0159398596733809
1244	87.376350402832	-13.3246335983276	3.69512343406677	-0.00132951640989631	-0.0224333461374044	-0.0126931173726916	-0.00814767740666866
1245	87.376350402832	-13.6493082046509	4.14966726303101	-0.0165892094373703	-0.0113944197073579	-0.0113944197073579	-0.00522560812532902
1246	90.6230926513672	-14.298656463623	4.4094066619873	-0.00425158534198999	-0.00619963090866804	-0.0162645354866982	-0.00619963090866804
1247	89.3243942260742	-14.298656463623	3.82499313354492	0.0158782228827477	0.0126314787194133	-0.0107450718060136	0.00548864435404539
1248	89.3243942260742	-13.9739828109741	4.08473253250122	0.012956153601408	-0.00100484199356288	-0.00522560812532902	0.0116574559360743
1249	89.973747253418	-13.3246335983276	4.34447193145752	-0.00717365415766835	0.00256657530553639	-0.00360223650932312	0.0106834331527352
1250	89.3243942260742	-13.3246335983276	3.88992786407471	-0.00847235135734081	0.00776136433705688	0.0022419011220336	0.000618529506027699
1251	89.973747253418	-14.9480056762695	4.21460247039795	0.000293855206109583	0.0103587592020631	0.000293855206109583	-0.00230353930965066
1252	88.675048828125	-13.3246335983276	3.95486283302307	0.0175015944987535	0.0269171483814716	0.00678734155371785	0.00678734155371785
1253	89.973747253418	-13.6493082046509	3.95486283302307	0.000943203864153475	0.0230210572481155	0.00906006153672934	0.0213976856321096
1254	87.376350402832	-12.9999599456787	3.95486283302307	-0.0146411629393697	0.0213976856321096	-0.00392691092565656	0.0175015944987535
1255	88.0257034301758	-12.6752853393555	4.27953720092773	-0.0136671401560307	0.0282158460468054	-3.08191010844894e-05	0.00841071270406246
1256	87.376350402832	-12.9999599456787	4.14966726303101	-0.00879702530801296	0.0239950809627771	-0.00165419070981443	-0.00327756232582033
1257	89.973747253418	-13.6493082046509	3.69512343406677	0.0236704051494598	0.0210730116814375	-0.00230353930965066	-0.00717365415766835
1258	91.2724456787109	-13.6493082046509	3.88992786407471	0.0171769186854362	0.0181509424000978	0.00159255252219737	0.00354059832170606
1259	90.6230926513672	-14.9480056762695	4.4094066619873	0.0165275707840919	0.00938473641872406	0.00191722682211548	-0.00230353930965066
1260	88.675048828125	-14.298656463623	4.08473253250122	-0.00165419070981443	-3.08191010844894e-05	0.00548864435404539	0.00159255252219737
1261	90.6230926513672	-14.298656463623	4.34447193145752	0.00678734155371785	0.00938473641872406	-0.0110697457566857	-0.0110697457566857
1262	90.6230926513672	-14.298656463623	4.60421133041382	-0.00132951640989631	0.00321592413820326	-0.00944637414067984	-0.0149658378213644
1263	88.0257034301758	-13.6493082046509	3.95486283302307	-0.00392691092565656	-0.0139918150380254	-0.00717365415766835	-0.0113944197073579
1264	88.675048828125	-12.6752853393555	4.01979780197144	0.00159255252219737	-0.00652430532500148	-0.00522560812532902	-0.00295288790948689
1265	89.3243942260742	-14.298656463623	3.95486283302307	0.00678734155371785	-0.00652430532500148	-0.00425158534198999	0.000943203864153475
1266	90.6230926513672	-13.9739828109741	3.76005816459656	0.000943203864153475	0.00418994715437293	-0.0198359526693821	-0.00587495695799589
1267	90.6230926513672	-13.9739828109741	4.01979780197144	0.0113327819854021	-0.00425158534198999	-0.0130177913233638	-0.00555028254166245
1268	88.0257034301758	-14.9480056762695	4.21460247039795	0.0155535480007529	-3.08191010844894e-05	0.00613799272105098	0.00191722682211548
1269	88.0257034301758	-14.6233310699463	4.27953720092773	0.00159255252219737	-0.00295288790948689	-0.00425158534198999	0.00159255252219737
1270	90.6230926513672	-13.9739828109741	3.88992786407471	0.00451462110504508	0.0022419011220336	0.00289124972186983	0.0103587592020631
1271	89.973747253418	-13.9739828109741	4.14966726303101	-0.000680167751852423	0.0132808275520802	0.00126787810586393	0.00159255252219737
1272	86.0776519775391	-12.6752853393555	3.82499313354492	0.00970941036939621	0.0194496400654316	-0.00197886489331722	0.000293855206109583
1273	90.6230926513672	-13.9739828109741	4.27953720092773	0.00516396993771195	0.0126314787194133	0.0132808275520802	0.0191249661147594
1274	89.973747253418	-13.9739828109741	4.14966726303101	0.00776136433705688	0.0145795252174139	0.00191722682211548	0.0272418223321438
1275	91.2724456787109	-14.298656463623	4.08473253250122	-0.00132951640989631	0.00646266713738441	-0.00717365415766835	0.0181509424000978
1276	90.6230926513672	-13.6493082046509	4.08473253250122	0.00841071270406246	0.00873538758605719	-0.00132951640989631	-0.00490093370899558
1277	90.6230926513672	-14.6233310699463	4.01979780197144	-0.00912170019000769	0.00841071270406246	-0.0113944197073579	-0.00879702530801296
1278	91.2724456787109	-15.5973539352417	3.95486283302307	-0.00457625929266214	-0.00847235135734081	-0.00132951640989631	0.00743668992072344
1279	88.675048828125	-12.9999599456787	3.76005816459656	0.00418994715437293	-0.00555028254166245	0.00711201597005129	-0.000355493422830477
1280	87.376350402832	-12.9999599456787	4.01979780197144	0.00159255252219737	-0.00814767740666866	-0.0136671401560307	-0.00782300252467394
1281	88.0257034301758	-13.9739828109741	4.34447193145752	-0.00944637414067984	-0.0169138833880424	-0.0113944197073579	-0.00814767740666866
1282	89.3243942260742	-12.9999599456787	4.14966726303101	0.00386527273803949	-0.0133424662053585	-0.0237320438027382	-0.0185372550040483
1283	91.2724456787109	-14.298656463623	3.82499313354492	-0.00360223650932312	0.00386527273803949	-0.0120437685400248	-0.00782300252467394
1284	88.675048828125	-12.6752853393555	3.63018846511841	-0.00100484199356288	-0.0149658378213644	-0.0133424662053585	-0.00944637414067984
1285	89.3243942260742	-13.3246335983276	4.27953720092773	0.00743668992072344	0.000293855206109583	-0.00327756232582033	-0.00977104809135199
1286	89.973747253418	-14.9480056762695	4.21460247039795	-0.00684897974133492	-0.00295288790948689	-0.00392691092565656	-0.00749832857400179
1287	89.973747253418	-14.9480056762695	4.47434186935425	0.000943203864153475	-0.00749832857400179	-0.0152905117720366	-0.00100484199356288
1288	89.973747253418	-13.3246335983276	4.34447193145752	0.000943203864153475	-0.00879702530801296	0.000618529506027699	0.0136055024340749
1289	88.0257034301758	-12.6752853393555	3.76005816459656	-0.00490093370899558	-0.00165419070981443	0.00841071270406246	0.00159255252219737
1290	87.376350402832	-13.9739828109741	3.88992786407471	-0.00717365415766835	-0.00360223650932312	0.0126314787194133	0.00678734155371785
1291	89.3243942260742	-14.298656463623	4.14966726303101	0.00613799272105098	0.000618529506027699	0.0022419011220336	0.00126787810586393
1292	90.6230926513672	-12.9999599456787	3.76005816459656	0.0132808275520802	0.01100810803473	0.00386527273803949	0.0168522447347641
1293	88.675048828125	-13.3246335983276	3.88992786407471	0.00191722682211548	0.00483929552137852	-0.00425158534198999	0.00191722682211548
1294	90.6230926513672	-14.6233310699463	4.53927659988403	0.00483929552137852	0.00678734155371785	0.00386527273803949	0.00159255252219737
1295	89.973747253418	-14.6233310699463	4.53927659988403	0.00386527273803949	0.00418994715437293	0.0022419011220336	0.00613799272105098
1296	91.2724456787109	-15.2726793289185	4.14966726303101	-0.0123684434220195	-0.0026282137259841	0.00386527273803949	-0.00165419070981443
1297	90.6230926513672	-14.298656463623	4.14966726303101	0.0230210572481155	0.00613799272105098	0.00256657530553639	-0.00457625929266214
1298	86.7270050048828	-12.9999599456787	4.08473253250122	-0.00555028254166245	0.00743668992072344	0.0282158460468054	0.00418994715437293
1299	86.0776519775391	-13.3246335983276	4.14966726303101	-0.00392691092565656	0.00483929552137852	0.0278911720961332	-3.08191010844894e-05
1300	89.973747253418	-13.3246335983276	4.34447193145752	0.0113327819854021	0.00581331877037883	0.0158782228827477	-0.00197886489331722
1301	90.6230926513672	-14.6233310699463	4.21460247039795	0.013930176384747	0.00289124972186983	-0.00132951640989631	-0.00944637414067984
1302	88.0257034301758	-12.6752853393555	3.63018846511841	-3.08191010844894e-05	0.00289124972186983	-0.00425158534198999	-0.0126931173726916
1303	90.6230926513672	-14.6233310699463	4.21460247039795	-0.00327756232582033	-0.00684897974133492	0.00613799272105098	-0.00522560812532902
1304	89.3243942260742	-13.6493082046509	3.88992786407471	0.01847561635077	-0.0273034609854221	-0.00522560812532902	-0.00360223650932312
1305	88.0257034301758	-14.298656463623	4.01979780197144	0.00906006153672934	-0.00879702530801296	0.00678734155371785	-0.0026282137259841
1306	88.675048828125	-14.298656463623	4.47434186935425	0.00548864435404539	-0.00749832857400179	-0.0104203969240189	-0.0162645354866982
1307	89.3243942260742	-13.9739828109741	4.47434186935425	0.00873538758605719	-0.00360223650932312	-0.0113944197073579	0.00191722682211548
1308	86.0776519775391	-13.9739828109741	4.60421133041382	-0.00912170019000769	0.00451462110504508	0.00256657530553639	0.0158782228827477
1309	88.0257034301758	-13.6493082046509	3.56525373458862	0.0103587592020631	-0.00100484199356288	-0.00360223650932312	0.00256657530553639
1310	89.3243942260742	-13.3246335983276	3.56525373458862	-0.00490093370899558	0.0022419011220336	-0.00912170019000769	-0.00165419070981443
1311	89.973747253418	-14.298656463623	4.01979780197144	0.000618529506027699	0.0126314787194133	-0.00425158534198999	-0.00132951640989631
1312	90.6230926513672	-14.298656463623	4.08473253250122	-0.00295288790948689	0.012956153601408	0.00776136433705688	0.00938473641872406
1313	88.675048828125	-13.3246335983276	4.27953720092773	0.012956153601408	0.00906006153672934	0.00483929552137852	0.0149041991680861
1314	89.3243942260742	-15.2726793289185	4.34447193145752	0.00516396993771195	-3.08191010844894e-05	-0.00230353930965066	0.0113327819854021
1315	89.3243942260742	-14.298656463623	4.14966726303101	0.0217223595827818	0.00613799272105098	-0.00587495695799589	0.00354059832170606
1316	88.675048828125	-13.9739828109741	4.14966726303101	-0.00522560812532902	0.011982130818069	-0.00522560812532902	0.000618529506027699
1317	86.7270050048828	-13.6493082046509	3.88992786407471	-0.017887907102704	0.00613799272105098	-0.0130177913233638	0.000943203864153475
1318	87.376350402832	-12.6752853393555	4.01979780197144	0.00841071270406246	-0.000355493422830477	0.000618529506027699	0.00289124972186983
1319	89.973747253418	-13.9739828109741	4.4094066619873	-0.000680167751852423	-0.00457625929266214	-0.00392691092565656	0.00711201597005129
1320	90.6230926513672	-14.9480056762695	4.21460247039795	0.00256657530553639	0.00159255252219737	0.00321592413820326	0.00354059832170606
1321	89.973747253418	-14.298656463623	4.53927659988403	-0.00522560812532902	0.00483929552137852	-0.0175632312893867	-0.00555028254166245
1322	88.675048828125	-13.3246335983276	4.08473253250122	0.00581331877037883	-0.00912170019000769	-0.0123684434220195	-0.0182125810533762
1323	89.3243942260742	-15.9220285415649	4.01979780197144	0.00613799272105098	-0.0123684434220195	0.00516396993771195	-0.0123684434220195
1324	88.675048828125	-13.6493082046509	3.95486283302307	-0.00425158534198999	-0.00230353930965066	0.0100340843200684	-0.00555028254166245
1325	89.3243942260742	-13.6493082046509	4.14966726303101	-0.00230353930965066	-0.00555028254166245	-0.00100484199356288	-0.00717365415766835
1326	86.0776519775391	-12.6752853393555	4.14966726303101	-0.0146411629393697	0.0116574559360743	0.00289124972186983	-0.00327756232582033
1327	87.376350402832	-12.9999599456787	4.73408126831055	0.00581331877037883	0.00321592413820326	0.000943203864153475	-0.00425158534198999
1328	88.0257034301758	-13.3246335983276	3.69512343406677	0.0210730116814375	0.00126787810586393	0.00256657530553639	-0.00165419070981443
1329	88.675048828125	-12.9999599456787	3.69512343406677	0.00776136433705688	-0.000355493422830477	0.000943203864153475	0.00451462110504508
1330	89.973747253418	-14.298656463623	3.82499313354492	-0.0126931173726916	-0.00132951640989631	-0.0120437685400248	0.00613799272105098
1331	89.973747253418	-13.9739828109741	4.14966726303101	0.0236704051494598	0.00386527273803949	-0.00360223650932312	0.00159255252219737
1332	90.6230926513672	-14.9480056762695	4.34447193145752	0.00873538758605719	-0.00100484199356288	0.00159255252219737	0.01100810803473
1333	88.675048828125	-13.9739828109741	4.27953720092773	0.01100810803473	0.00613799272105098	0.00483929552137852	0.01847561635077
1334	88.0257034301758	-12.6752853393555	4.4094066619873	0.00321592413820326	0.013930176384747	0.00159255252219737	0.0149041991680861
1335	86.7270050048828	-13.9739828109741	4.27953720092773	-0.00847235135734081	0.00256657530553639	-0.0139918150380254	0.00808603875339031
1336	88.675048828125	-13.9739828109741	4.66914653778076	-0.0143164889886975	0.00581331877037883	-0.00327756232582033	0.00548864435404539
1337	88.0257034301758	-13.6493082046509	3.95486283302307	-0.000355493422830477	0.00126787810586393	-0.0107450718060136	0.00289124972186983
1338	89.973747253418	-12.9999599456787	3.82499313354492	0.00678734155371785	-0.00392691092565656	-0.00619963090866804	0.00451462110504508
1339	89.973747253418	-13.6493082046509	4.27953720092773	-0.00879702530801296	-0.00879702530801296	0.000943203864153475	-0.00165419070981443
1340	89.973747253418	-13.9739828109741	4.66914653778076	-0.00392691092565656	-0.00360223650932312	-0.00847235135734081	-0.0026282137259841
1341	90.6230926513672	-15.2726793289185	4.21460247039795	-0.00230353930965066	-0.0156151866540313	-0.0100957229733467	-0.00749832857400179
1342	87.376350402832	-13.6493082046509	3.88992786407471	0.00256657530553639	-0.00847235135734081	-0.0208099745213985	-0.0221086721867323
1343	89.973747253418	-13.9739828109741	4.27953720092773	0.000943203864153475	-0.0198359526693821	-0.0156151866540313	-0.00879702530801296
1344	87.376350402832	-13.3246335983276	4.14966726303101	-0.00652430532500148	-0.000680167751852423	-0.00425158534198999	-0.0113944197073579
1345	87.376350402832	-13.3246335983276	4.08473253250122	-0.000680167751852423	-0.00360223650932312	-0.00879702530801296	0.000618529506027699
1346	89.973747253418	-13.3246335983276	4.08473253250122	-0.00944637414067984	-0.00165419070981443	-0.0146411629393697	-0.00100484199356288
1347	87.376350402832	-12.6752853393555	3.95486283302307	0.00386527273803949	0.00256657530553639	-0.0159398596733809	-0.00652430532500148
1348	88.0257034301758	-13.3246335983276	3.76005816459656	-0.00619963090866804	0.00256657530553639	-0.0156151866540313	0.0126314787194133
1349	88.0257034301758	-12.9999599456787	3.82499313354492	-0.0133424662053585	-0.00814767740666866	-0.00490093370899558	0.00711201597005129
1350	90.6230926513672	-15.2726793289185	3.88992786407471	0.00906006153672934	-0.0117190945893526	0.00191722682211548	0.00289124972186983
1351	88.0257034301758	-13.9739828109741	4.4094066619873	0.00386527273803949	0.0113327819854021	0.00159255252219737	0.00451462110504508
1352	89.3243942260742	-13.6493082046509	4.4094066619873	0.00743668992072344	0.0116574559360743	0.00451462110504508	0.0103587592020631
1353	86.0776519775391	-13.3246335983276	4.27953720092773	0.00548864435404539	0.0226963832974434	0.00938473641872406	0.0200989879667759
1354	88.675048828125	-13.3246335983276	3.95486283302307	0.00776136433705688	0.0126314787194133	0.0132808275520802	0.013930176384747
1355	88.675048828125	-12.9999599456787	4.21460247039795	0.00191722682211548	0.00906006153672934	0.00321592413820326	0.00516396993771195
1356	88.675048828125	-13.3246335983276	3.95486283302307	0.0116574559360743	0.0100340843200684	-0.00847235135734081	-0.000680167751852423
1357	89.3243942260742	-13.3246335983276	3.88992786407471	0.0158782228827477	0.00483929552137852	-0.00197886489331722	-0.0110697457566857
1358	88.675048828125	-13.3246335983276	4.27953720092773	0.00321592413820326	-0.00165419070981443	0.00516396993771195	0.0022419011220336
1359	91.9217910766602	-15.9220285415649	4.60421133041382	-0.0146411629393697	-0.00684897974133492	-0.00132951640989631	0.0022419011220336
1360	88.0257034301758	-14.298656463623	4.01979780197144	-0.00619963090866804	-0.00717365415766835	-0.00132951640989631	-0.00490093370899558
1361	88.0257034301758	-12.9999599456787	3.69512343406677	-0.00230353930965066	-0.00522560812532902	-0.00327756232582033	-0.0113944197073579
1362	87.376350402832	-12.9999599456787	3.95486283302307	-0.00749832857400179	-0.0143164889886975	-0.0130177913233638	-0.0243813935667276
1363	89.3243942260742	-14.298656463623	3.95486283302307	-0.0156151866540313	-0.00490093370899558	-0.00327756232582033	-0.00619963090866804
1364	89.973747253418	-12.9999599456787	4.08473253250122	-0.000355493422830477	-0.00944637414067984	-0.00197886489331722	-0.00522560812532902
1365	88.675048828125	-12.6752853393555	4.34447193145752	0.00354059832170606	-0.00619963090866804	-0.0175632312893867	-0.0143164889886975
1366	89.3243942260742	-14.6233310699463	4.27953720092773	0.00938473641872406	0.00126787810586393	-0.0146411629393697	-0.00360223650932312
1367	90.6230926513672	-13.9739828109741	4.08473253250122	0.0149041991680861	0.00386527273803949	-0.0100957229733467	-0.00132951640989631
1368	89.3243942260742	-14.9480056762695	4.21460247039795	0.0149041991680861	0.00418994715437293	-3.08191010844894e-05	0.00451462110504508
1369	89.973747253418	-15.2726793289185	4.27953720092773	0.0022419011220336	-0.000680167751852423	-0.00814767740666866	0.00678734155371785
1370	87.376350402832	-12.9999599456787	3.88992786407471	0.00321592413820326	0.00483929552137852	0.00970941036939621	-0.00197886489331722
1371	86.0776519775391	-12.9999599456787	4.27953720092773	0.000293855206109583	0.01847561635077	-0.000355493422830477	0.00126787810586393
1372	88.675048828125	-14.6233310699463	4.47434186935425	0.00906006153672934	0.0149041991680861	-0.00684897974133492	-0.00295288790948689
1373	88.675048828125	-13.3246335983276	3.95486283302307	0.00418994715437293	0.0113327819854021	-0.00717365415766835	0.0136055024340749
1374	88.675048828125	-13.3246335983276	3.82499313354492	0.000293855206109583	0.0106834331527352	0.00548864435404539	0.0123068047687411
1375	87.376350402832	-13.3246335983276	3.63018846511841	0.00418994715437293	0.00159255252219737	-0.00392691092565656	0.00516396993771195
1376	86.7270050048828	-12.9999599456787	4.08473253250122	0.00191722682211548	0.0162028968334198	-0.00490093370899558	-0.00490093370899558
1377	88.675048828125	-14.298656463623	4.14966726303101	0.0113327819854021	0.00808603875339031	-0.0113944197073579	-0.00522560812532902
1378	88.0257034301758	-13.9739828109741	4.34447193145752	-0.000355493422830477	-0.00197886489331722	-0.0026282137259841	-0.00684897974133492
1379	89.973747253418	-14.6233310699463	4.4094066619873	0.00256657530553639	0.00483929552137852	0.00191722682211548	-0.0120437685400248
1380	88.0257034301758	-14.6233310699463	4.21460247039795	0.00126787810586393	0.000943203864153475	0.0149041991680861	-0.00587495695799589
1381	86.0776519775391	-12.6752853393555	3.88992786407471	-0.0165892094373703	-0.000680167751852423	0.0149041991680861	-0.0110697457566857
1382	90.6230926513672	-13.9739828109741	4.21460247039795	-0.00230353930965066	0.00451462110504508	-0.00652430532500148	-0.0156151866540313
1383	88.0257034301758	-12.9999599456787	3.95486283302307	-0.00295288790948689	-0.0208099745213985	0.012956153601408	-0.0136671401560307
1384	88.675048828125	-13.3246335983276	3.82499313354492	-0.0026282137259841	-0.0126931173726916	0.00451462110504508	-0.00847235135734081
1385	89.3243942260742	-14.298656463623	4.27953720092773	0.0168522447347641	-0.0250307414680719	-0.00879702530801296	-0.00684897974133492
1386	88.675048828125	-14.6233310699463	4.14966726303101	-0.00230353930965066	-0.0149658378213644	-0.0152905117720366	-0.00749832857400179
1387	88.0257034301758	-13.9739828109741	4.01979780197144	0.00938473641872406	-0.0247060675173998	-0.017887907102704	-0.0117190945893526
1388	89.3243942260742	-13.6493082046509	3.95486283302307	0.00451462110504508	-0.0162645354866982	-0.0224333461374044	0.00354059832170606
1389	88.675048828125	-13.6493082046509	4.08473253250122	-0.00814767740666866	0.00191722682211548	-0.00782300252467394	0.00841071270406246
1390	87.376350402832	-14.298656463623	3.95486283302307	-0.00587495695799589	-0.00327756232582033	-0.021459324285388	0.00646266713738441
1391	88.0257034301758	-13.3246335983276	4.27953720092773	0.00126787810586393	0.00289124972186983	-0.0107450718060136	0.000618529506027699
1392	88.0257034301758	-12.6752853393555	4.01979780197144	0.0175015944987535	0.00938473641872406	-0.00165419070981443	0.00289124972186983
1393	89.3243942260742	-13.6493082046509	3.88992786407471	0.00938473641872406	0.0100340843200684	0.00354059832170606	0.0191249661147594
1394	89.3243942260742	-13.9739828109741	4.27953720092773	-0.0120437685400248	0.00354059832170606	0.01847561635077	0.00354059832170606
1395	89.3243942260742	-13.3246335983276	4.01979780197144	-0.00327756232582033	0.00678734155371785	0.00776136433705688	0.00451462110504508
1396	88.0257034301758	-15.2726793289185	4.08473253250122	0.00646266713738441	0.000943203864153475	0.00418994715437293	-0.00132951640989631
1397	88.675048828125	-13.3246335983276	4.21460247039795	0.011982130818069	0.0145795252174139	0.0103587592020631	-0.00555028254166245
1398	88.0257034301758	-13.3246335983276	4.01979780197144	-0.00230353930965066	0.00906006153672934	0.0220470335334539	-0.00230353930965066
1399	87.376350402832	-14.298656463623	3.82499313354492	-0.017887907102704	0.000293855206109583	0.020423661917448	-0.00684897974133492
1400	89.3243942260742	-14.298656463623	4.21460247039795	-0.00912170019000769	-0.00749832857400179	0.00938473641872406	-0.00782300252467394
1401	89.3243942260742	-13.3246335983276	3.82499313354492	0.0162028968334198	0.000943203864153475	-0.00230353930965066	-0.00879702530801296
1402	89.973747253418	-14.298656463623	4.08473253250122	-0.00295288790948689	0.00581331877037883	-0.00944637414067984	-0.0256800893694162
1403	88.675048828125	-13.3246335983276	3.82499313354492	0.00678734155371785	-0.021459324285388	-0.00587495695799589	-0.00977104809135199
1404	88.675048828125	-13.6493082046509	4.14966726303101	0.00516396993771195	-0.00360223650932312	-0.0113944197073579	-0.0136671401560307
1405	89.3243942260742	-14.6233310699463	4.21460247039795	-0.00457625929266214	0.00548864435404539	-0.00425158534198999	-0.0159398596733809
1406	89.3243942260742	-15.2726793289185	3.88992786407471	0.013930176384747	-0.00295288790948689	-0.0224333461374044	-0.00912170019000769
1407	87.376350402832	-12.9999599456787	3.69512343406677	0.00808603875339031	-0.00132951640989631	-0.0162645354866982	-0.00360223650932312
1408	86.0776519775391	-13.3246335983276	4.01979780197144	0.00289124972186983	-0.00392691092565656	-0.0026282137259841	0.00678734155371785
1409	89.973747253418	-14.298656463623	4.21460247039795	-0.0276281367987394	0.00126787810586393	-0.00457625929266214	0.00678734155371785
1410	88.675048828125	-13.6493082046509	4.34447193145752	0.0022419011220336	-0.00100484199356288	-0.00619963090866804	0.00159255252219737
1411	88.675048828125	-13.6493082046509	4.21460247039795	-0.00230353930965066	0.0162028968334198	0.000293855206109583	-0.00392691092565656
1412	89.973747253418	-13.3246335983276	3.69512343406677	0.00938473641872406	0.0171769186854362	0.00906006153672934	0.0217223595827818
1413	88.675048828125	-13.3246335983276	4.34447193145752	0.00873538758605719	0.0171769186854362	0.0100340843200684	0.0275664981454611
1414	90.6230926513672	-15.5973539352417	3.82499313354492	0.00418994715437293	0.00354059832170606	0.0191249661147594	0.01847561635077
1415	88.0257034301758	-13.9739828109741	3.76005816459656	-0.000355493422830477	-0.000355493422830477	0.0103587592020631	0.00711201597005129
1416	88.0257034301758	-13.6493082046509	3.95486283302307	-0.00457625929266214	0.00548864435404539	-0.00912170019000769	0.000618529506027699
1417	87.376350402832	-13.3246335983276	4.08473253250122	-0.00295288790948689	0.00451462110504508	-0.00165419070981443	-0.00522560812532902
1418	86.0776519775391	-13.3246335983276	4.01979780197144	-0.0113944197073579	-0.00197886489331722	-0.00814767740666866	-0.00327756232582033
1419	89.3243942260742	-14.298656463623	3.88992786407471	-0.0136671401560307	0.00191722682211548	-0.0110697457566857	0.00126787810586393
1420	91.2724456787109	-14.298656463623	4.08473253250122	0.0116574559360743	0.00256657530553639	-0.0120437685400248	-0.00652430532500148
1421	87.376350402832	-12.9999599456787	3.95486283302307	0.00906006153672934	0.011982130818069	-0.0195112787187099	-0.00814767740666866
1422	90.6230926513672	-14.6233310699463	4.34447193145752	-0.00100484199356288	-0.00782300252467394	-0.0211346503347158	-0.0182125810533762
1423	88.675048828125	-13.6493082046509	4.14966726303101	0.00256657530553639	-0.00295288790948689	-0.0130177913233638	-0.0182125810533762
1424	88.675048828125	-14.6233310699463	4.34447193145752	-0.021459324285388	-0.0136671401560307	-0.00555028254166245	-0.00327756232582033
1425	88.675048828125	-13.3246335983276	3.95486283302307	-0.00327756232582033	0.00159255252219737	0.0100340843200684	-0.00295288790948689
1426	87.376350402832	-12.9999599456787	3.76005816459656	-0.0120437685400248	0.00191722682211548	-3.08191010844894e-05	-0.00197886489331722
1427	86.0776519775391	-13.3246335983276	3.76005816459656	0.00483929552137852	0.00646266713738441	0.00256657530553639	0.0022419011220336
1428	88.0257034301758	-12.6752853393555	4.08473253250122	-0.000355493422830477	-0.000355493422830477	-0.00230353930965066	0.00678734155371785
1429	89.973747253418	-14.298656463623	4.21460247039795	0.0178262684494257	-0.000355493422830477	0.00841071270406246	0.0123068047687411
1430	89.3243942260742	-13.9739828109741	4.34447193145752	-0.00360223650932312	-0.00490093370899558	0.00321592413820326	0.0022419011220336
1431	88.0257034301758	-12.9999599456787	3.82499313354492	0.00970941036939621	0.00678734155371785	0.011982130818069	0.00354059832170606
1432	89.973747253418	-13.9739828109741	3.69512343406677	0.01100810803473	0.0116574559360743	0.00646266713738441	0.0217223595827818
1433	88.675048828125	-14.298656463623	3.88992786407471	0.00581331877037883	0.00808603875339031	0.00938473641872406	0.0181509424000978
1434	90.6230926513672	-14.298656463623	4.14966726303101	0.00646266713738441	0.0162028968334198	0.01847561635077	0.01847561635077
1435	89.973747253418	-12.9999599456787	4.14966726303101	0.00386527273803949	0.00483929552137852	-0.00847235135734081	0.00581331877037883
1436	85.4283065795898	-12.6752853393555	4.21460247039795	-0.0100957229733467	0.00548864435404539	0.00711201597005129	-0.000680167751852423
1437	87.376350402832	-12.9999599456787	4.34447193145752	-0.00425158534198999	-0.000680167751852423	-0.00425158534198999	-0.00392691092565656
1438	89.3243942260742	-12.9999599456787	3.76005816459656	0.00678734155371785	-0.00717365415766835	-0.0026282137259841	0.00354059832170606
1439	89.973747253418	-13.6493082046509	3.56525373458862	-0.00360223650932312	-0.00555028254166245	-0.00814767740666866	0.00581331877037883
1440	88.675048828125	-13.9739828109741	4.14966726303101	0.00289124972186983	-0.0311995539814234	-0.0204853005707264	0.000293855206109583
1441	88.675048828125	-13.3246335983276	3.82499313354492	0.000618529506027699	-0.00879702530801296	-0.0191866029053926	-0.0139918150380254
1442	89.973747253418	-15.2726793289185	4.27953720092773	-0.0191866029053926	-0.00977104809135199	-0.0334722734987736	-0.0201606266200542
1443	89.973747253418	-13.6493082046509	4.4094066619873	-0.00100484199356288	0.00646266713738441	-0.0201606266200542	-0.00425158534198999
1444	86.7270050048828	-12.3506107330322	3.88992786407471	0.000293855206109583	-0.00197886489331722	-0.0100957229733467	-0.00684897974133492
1445	84.7789535522461	-12.9999599456787	3.76005816459656	-0.00684897974133492	-0.00814767740666866	-0.00684897974133492	-0.00555028254166245
1446	87.376350402832	-12.9999599456787	3.76005816459656	-0.0026282137259841	0.00483929552137852	-0.0136671401560307	-3.08191010844894e-05
1447	88.0257034301758	-12.9999599456787	3.88992786407471	-0.00717365415766835	0.0103587592020631	0.00516396993771195	-0.0026282137259841
1448	89.3243942260742	-12.6752853393555	3.88992786407471	0.00776136433705688	0.0126314787194133	0.000618529506027699	0.00386527273803949
1449	89.973747253418	-13.6493082046509	4.27953720092773	-0.00490093370899558	0.0152288740500808	0.012956153601408	0.000943203864153475
1450	87.376350402832	-14.298656463623	4.34447193145752	-0.0152905117720366	0.00581331877037883	0.00646266713738441	-0.00230353930965066
1451	89.3243942260742	-14.6233310699463	3.95486283302307	0.00873538758605719	0.00711201597005129	-0.00749832857400179	0.00548864435404539
1452	89.3243942260742	-14.298656463623	3.63018846511841	0.0132808275520802	0.00873538758605719	0.00646266713738441	0.00289124972186983
1453	87.376350402832	-12.6752853393555	3.88992786407471	0.00711201597005129	0.00776136433705688	0.00159255252219737	0.0126314787194133
1454	88.0257034301758	-13.9739828109741	3.88992786407471	-0.0133424662053585	0.0106834331527352	-0.0026282137259841	0.0249691028147936
1455	87.376350402832	-13.6493082046509	4.08473253250122	-0.0165892094373703	0.00483929552137852	-0.0172385573387146	0.0123068047687411
1456	88.0257034301758	-12.9999599456787	4.34447193145752	0.00743668992072344	0.00548864435404539	-0.0253554154187441	0.00808603875339031
1457	88.675048828125	-12.3506107330322	3.88992786407471	0.0106834331527352	0.0158782228827477	-0.0198359526693821	-0.00782300252467394
1458	88.0257034301758	-12.6752853393555	3.82499313354492	0.00906006153672934	0.00581331877037883	-0.00717365415766835	0.00159255252219737
1459	91.2724456787109	-13.9739828109741	4.01979780197144	-0.00587495695799589	0.00191722682211548	-0.0110697457566857	0.00451462110504508
1460	89.973747253418	-14.298656463623	4.27953720092773	0.011982130818069	0.00159255252219737	0.00581331877037883	-0.00717365415766835
1461	88.675048828125	-13.9739828109741	4.14966726303101	-0.00619963090866804	0.0022419011220336	-3.08191010844894e-05	-0.00814767740666866
1462	90.6230926513672	-13.6493082046509	4.27953720092773	0.00289124972186983	0.00776136433705688	0.00613799272105098	-0.0221086721867323
1463	88.675048828125	-13.3246335983276	4.4094066619873	-0.00555028254166245	-0.00457625929266214	0.00354059832170606	-0.00782300252467394
1464	87.376350402832	-12.3506107330322	3.63018846511841	-0.0139918150380254	-0.00944637414067984	0.0136055024340749	-0.0107450718060136
1465	87.376350402832	-11.7012624740601	3.69512343406677	-0.00587495695799589	-0.00425158534198999	0.011982130818069	-0.00425158534198999
1466	88.0257034301758	-12.6752853393555	4.01979780197144	-0.00652430532500148	0.00938473641872406	-0.00100484199356288	-0.00749832857400179
1467	89.3243942260742	-12.9999599456787	3.56525373458862	0.0217223595827818	0.0100340843200684	-0.00879702530801296	-0.00165419070981443
1468	89.3243942260742	-12.6752853393555	4.08473253250122	0.0152288740500808	-0.000355493422830477	-0.00425158534198999	0.00841071270406246
1469	90.6230926513672	-13.9739828109741	4.4094066619873	-0.00197886489331722	0.000943203864153475	0.00451462110504508	0.00516396993771195
1470	88.0257034301758	-13.3246335983276	4.4094066619873	-0.0123684434220195	-0.00782300252467394	0.00126787810586393	-0.000680167751852423
1471	88.0257034301758	-12.3506107330322	3.95486283302307	-0.00619963090866804	0.00354059832170606	0.00516396993771195	0.00678734155371785
1472	89.973747253418	-12.9999599456787	3.69512343406677	0.00451462110504508	0.0149041991680861	0.0155535480007529	0.00483929552137852
1473	86.0776519775391	-12.0259370803833	3.82499313354492	-0.00587495695799589	0.00418994715437293	0.0116574559360743	0.0252937767654657
1474	89.973747253418	-13.6493082046509	4.21460247039795	0.00256657530553639	0.00516396993771195	-3.08191010844894e-05	0.0152288740500808
1475	89.973747253418	-13.3246335983276	3.95486283302307	-0.00749832857400179	0.00548864435404539	0.00613799272105098	0.0126314787194133
1476	88.675048828125	-12.6752853393555	3.88992786407471	0.00646266713738441	0.0103587592020631	0.000293855206109583	-0.00425158534198999
1477	89.3243942260742	-12.3506107330322	3.95486283302307	0.000618529506027699	0.00256657530553639	0.00581331877037883	-0.00165419070981443
1478	88.675048828125	-12.3506107330322	3.95486283302307	0.0123068047687411	-0.00684897974133492	0.00808603875339031	-0.00749832857400179
1479	89.3243942260742	-14.9480056762695	4.53927659988403	0.00126787810586393	-0.0152905117720366	0.00548864435404539	0.00516396993771195
1480	89.973747253418	-13.9739828109741	4.4094066619873	-0.00100484199356288	-0.0026282137259841	-0.00652430532500148	-0.00814767740666866
1481	88.0257034301758	-12.9999599456787	4.01979780197144	-0.0107450718060136	-0.0123684434220195	-0.0139918150380254	-0.0130177913233638
1482	86.7270050048828	-13.9739828109741	4.60421133041382	-0.00879702530801296	-0.0026282137259841	-0.0169138833880424	-0.0123684434220195
1483	88.675048828125	-13.3246335983276	4.27953720092773	-0.00522560812532902	-0.0221086721867323	-0.0026282137259841	-0.0159398596733809
1484	88.0257034301758	-12.3506107330322	3.76005816459656	-0.00197886489331722	-0.0113944197073579	-0.00652430532500148	-0.00944637414067984
1485	89.3243942260742	-12.9999599456787	3.63018846511841	0.00808603875339031	-0.0120437685400248	-3.08191010844894e-05	-0.00587495695799589
1486	88.675048828125	-12.0259370803833	4.01979780197144	-0.0100957229733467	0.00191722682211548	-0.0123684434220195	-0.00749832857400179
1487	88.0257034301758	-12.9999599456787	4.14966726303101	0.0106834331527352	-0.0146411629393697	-0.0123684434220195	-0.00100484199356288
1488	89.973747253418	-14.6233310699463	4.27953720092773	0.0243197549134493	-0.0169138833880424	-0.00977104809135199	0.00256657530553639
1489	89.3243942260742	-13.9739828109741	4.66914653778076	-0.00555028254166245	-0.0240567177534103	-0.00814767740666866	0.00743668992072344
1490	89.3243942260742	-12.3506107330322	3.82499313354492	-0.00100484199356288	-0.0123684434220195	-0.0126931173726916	-0.000355493422830477
1491	86.7270050048828	-12.3506107330322	3.88992786407471	0.000293855206109583	-0.00360223650932312	-0.0169138833880424	-0.000355493422830477
1492	88.0257034301758	-13.9739828109741	4.27953720092773	0.00386527273803949	0.0126314787194133	-0.0107450718060136	0.00613799272105098
1493	88.675048828125	-12.6752853393555	4.01979780197144	0.01100810803473	0.012956153601408	0.000943203864153475	0.0340599827468395
1494	89.3243942260742	-13.3246335983276	4.21460247039795	0.00418994715437293	0.00938473641872406	-0.00165419070981443	0.012956153601408
1495	90.6230926513672	-13.6493082046509	4.08473253250122	-0.0133424662053585	0.012956153601408	-0.00879702530801296	0.00289124972186983
1496	88.675048828125	-12.9999599456787	4.14966726303101	0.011982130818069	0.0243197549134493	-0.00782300252467394	-0.00230353930965066
1497	88.0257034301758	-13.6493082046509	4.01979780197144	0.111981816589832	0.0149041991680861	0.00646266713738441	-0.00132951640989631
1498	89.973747253418	-13.9739828109741	3.82499313354492	0.00743668992072344	0.00938473641872406	0.000293855206109583	-0.000680167751852423
1499	88.675048828125	-13.6493082046509	4.21460247039795	-0.00717365415766835	0.0217223595827818	0.0145795252174139	0.00483929552137852
1500	86.7270050048828	-13.9739828109741	4.4094066619873	-0.00490093370899558	0.0165275707840919	0.0233457311987877	0.00289124972186983
1501	86.7270050048828	-12.9999599456787	4.01979780197144	-0.00977104809135199	0.00906006153672934	0.0106834331527352	-0.00912170019000769
1502	88.675048828125	-13.6493082046509	4.60421133041382	0.00418994715437293	0.00159255252219737	-0.00230353930965066	-0.0139918150380254
1503	89.973747253418	-13.9739828109741	3.50031876564026	0.00354059832170606	-0.0110697457566857	-0.00425158534198999	-0.0208099745213985
1504	87.376350402832	-12.3506107330322	3.43538379669189	-0.00522560812532902	-0.000680167751852423	-0.00360223650932312	-0.0120437685400248
1505	86.7270050048828	-13.3246335983276	3.76005816459656	-0.0159398596733809	0.00451462110504508	0.00613799272105098	-0.00619963090866804
1506	88.0257034301758	-13.9739828109741	4.01979780197144	0.00354059832170606	-0.00555028254166245	-0.00360223650932312	-0.00782300252467394
1507	87.376350402832	-13.9739828109741	4.14966726303101	-0.00132951640989631	-0.00522560812532902	-0.00425158534198999	-0.00457625929266214
1508	89.3243942260742	-13.9739828109741	4.60421133041382	0.00321592413820326	-0.00425158534198999	-0.00684897974133492	0.00256657530553639
1509	87.376350402832	-14.298656463623	4.14966726303101	-0.00587495695799589	-0.0123684434220195	-0.00197886489331722	0.000943203864153475
1510	86.0776519775391	-13.3246335983276	3.82499313354492	-0.00684897974133492	-0.0026282137259841	0.00873538758605719	0.00548864435404539
1511	88.675048828125	-13.3246335983276	3.88992786407471	0.00776136433705688	-0.00327756232582033	-0.00197886489331722	-0.00392691092565656
1512	89.3243942260742	-13.9739828109741	4.14966726303101	0.0100340843200684	0.0113327819854021	0.00776136433705688	0.0132808275520802
1513	88.0257034301758	-13.6493082046509	3.88992786407471	0.00386527273803949	0.00613799272105098	0.00808603875339031	0.0298392176628113
1514	88.675048828125	-14.6233310699463	4.47434186935425	0.00256657530553639	0.000293855206109583	0.00548864435404539	0.00873538758605719
1515	89.3243942260742	-14.9480056762695	4.53927659988403	0.00354059832170606	0.00808603875339031	0.01100810803473	0.00483929552137852
1516	89.3243942260742	-14.9480056762695	3.95486283302307	0.00516396993771195	0.0022419011220336	0.00159255252219737	-0.0026282137259841
1517	88.0257034301758	-12.9999599456787	3.76005816459656	0.00808603875339031	0.01100810803473	-0.0026282137259841	-0.00717365415766835
1518	88.0257034301758	-13.9739828109741	3.82499313354492	0.00548864435404539	0.000618529506027699	0.00191722682211548	0.00126787810586393
1519	87.376350402832	-14.298656463623	4.21460247039795	-0.0143164889886975	0.00711201597005129	0.00289124972186983	0.00841071270406246
1520	89.3243942260742	-13.6493082046509	4.34447193145752	-0.0120437685400248	0.00873538758605719	-3.08191010844894e-05	0.000943203864153475
1521	88.675048828125	-12.9999599456787	4.4094066619873	0.00808603875339031	0.00906006153672934	-0.0230826959013939	-0.00327756232582033
1522	88.675048828125	-12.9999599456787	3.95486283302307	-0.00490093370899558	0.00191722682211548	-0.0175632312893867	-0.0120437685400248
1523	89.973747253418	-14.298656463623	4.01979780197144	-0.000680167751852423	-0.0136671401560307	-0.0123684434220195	-0.0136671401560307
1524	89.3243942260742	-14.298656463623	3.56525373458862	-0.0182125810533762	-0.00555028254166245	-0.0175632312893867	-0.00587495695799589
1525	88.0257034301758	-14.298656463623	3.88992786407471	-0.00652430532500148	-0.0182125810533762	-0.00619963090866804	-0.00782300252467394
1526	88.675048828125	-14.6233310699463	3.88992786407471	0.00354059832170606	-0.00652430532500148	-0.0133424662053585	-0.0110697457566857
1527	89.3243942260742	-13.6493082046509	4.08473253250122	0.00386527273803949	0.000293855206109583	-0.0107450718060136	0.000943203864153475
1528	87.376350402832	-14.9480056762695	4.60421133041382	0.012956153601408	-0.00619963090866804	-0.00522560812532902	0.00646266713738441
1529	88.0257034301758	-14.298656463623	3.95486283302307	0.0106834331527352	-0.00847235135734081	-0.00230353930965066	0.00289124972186983
1530	88.0257034301758	-13.6493082046509	3.63018846511841	0.0145795252174139	0.00646266713738441	0.00548864435404539	0.00159255252219737
1531	89.973747253418	-13.6493082046509	3.56525373458862	-0.00425158534198999	0.00451462110504508	-0.0156151866540313	0.00418994715437293
1532	91.2724456787109	-14.6233310699463	4.01979780197144	0.00938473641872406	0.0142548503354192	-0.000680167751852423	0.00159255252219737
1533	88.0257034301758	-13.3246335983276	4.01979780197144	0.00808603875339031	0.00613799272105098	0.00938473641872406	0.0171769186854362
1534	89.3243942260742	-15.9220285415649	4.53927659988403	-0.00619963090866804	-0.00684897974133492	0.0022419011220336	0.0132808275520802
1535	89.3243942260742	-15.2726793289185	4.14966726303101	0.00289124972186983	0.00289124972186983	0.00451462110504508	0.00548864435404539
1536	88.0257034301758	-13.3246335983276	4.47434186935425	0.00354059832170606	0.00776136433705688	0.00256657530553639	-0.00425158534198999
1537	87.376350402832	-13.6493082046509	3.88992786407471	-0.00847235135734081	0.0136055024340749	-0.00912170019000769	-0.00165419070981443
1538	85.4283065795898	-12.9999599456787	4.08473253250122	-0.0110697457566857	0.00613799272105098	-0.00457625929266214	-0.000680167751852423
1539	87.376350402832	-13.6493082046509	3.82499313354492	-0.00295288790948689	0.00256657530553639	-0.000680167751852423	0.00289124972186983
1540	90.6230926513672	-14.6233310699463	3.95486283302307	-0.0123684434220195	0.0022419011220336	-0.00944637414067984	-0.00132951640989631
1541	89.973747253418	-14.298656463623	4.14966726303101	0.000293855206109583	-0.00132951640989631	-0.0133424662053585	-0.0110697457566857
1542	87.376350402832	-14.298656463623	4.08473253250122	0.000943203864153475	-0.00165419070981443	-0.00977104809135199	-0.00977104809135199
1543	89.973747253418	-15.5973539352417	4.66914653778076	0.000293855206109583	-0.00912170019000769	0.00418994715437293	-0.0123684434220195
1544	89.973747253418	-15.5973539352417	4.14966726303101	-0.0026282137259841	-0.0136671401560307	0.0106834331527352	-0.00490093370899558
1545	91.2724456787109	-15.5973539352417	4.21460247039795	-0.00132951640989631	0.00451462110504508	0.0145795252174139	-0.00749832857400179
1546	89.973747253418	-13.9739828109741	4.34447193145752	0.00938473641872406	-0.00782300252467394	0.0149041991680861	-0.0130177913233638
1547	88.0257034301758	-14.9480056762695	4.53927659988403	-0.0230826959013939	-0.0126931173726916	-0.00717365415766835	0.00159255252219737
1548	87.376350402832	-14.298656463623	3.82499313354492	-0.0136671401560307	-0.0133424662053585	0.00776136433705688	0.0100340843200684
1549	89.973747253418	-14.298656463623	3.82499313354492	0.0100340843200684	-0.0172385573387146	0.00646266713738441	0.00711201597005129
1550	91.2724456787109	-14.6233310699463	3.95486283302307	-0.00295288790948689	-0.0143164889886975	0.00191722682211548	0.00938473641872406
1551	88.0257034301758	-13.9739828109741	3.63018846511841	0.0100340843200684	0.00841071270406246	0.000293855206109583	-0.000680167751852423
1552	89.973747253418	-14.6233310699463	4.14966726303101	0.0126314787194133	0.01847561635077	0.00289124972186983	0.00711201597005129
1553	89.3243942260742	-14.9480056762695	3.95486283302307	0.000943203864153475	-0.0026282137259841	0.01100810803473	0.0113327819854021
1554	89.3243942260742	-14.6233310699463	4.27953720092773	-0.0172385573387146	0.000293855206109583	-0.000680167751852423	0.0100340843200684
1555	89.973747253418	-14.6233310699463	4.14966726303101	-3.08191010844894e-05	0.00418994715437293	-0.00197886489331722	0.0298392176628113
1556	87.376350402832	-14.6233310699463	4.14966726303101	-0.0110697457566857	0.00873538758605719	-0.00555028254166245	-0.00619963090866804
1557	88.675048828125	-14.9480056762695	3.95486283302307	-0.0110697457566857	0.00516396993771195	-0.00555028254166245	-0.00165419070981443
1558	90.6230926513672	-14.9480056762695	3.95486283302307	0.000618529506027699	-0.0026282137259841	-0.00652430532500148	-0.00652430532500148
1559	88.675048828125	-13.6493082046509	4.14966726303101	-0.00165419070981443	0.00159255252219737	-0.00392691092565656	-3.08191010844894e-05
1560	88.675048828125	-12.9999599456787	4.4094066619873	0.00906006153672934	-0.000355493422830477	-0.0107450718060136	-0.00230353930965066
1561	88.675048828125	-13.9739828109741	3.69512343406677	0.000293855206109583	0.00418994715437293	-0.0159398596733809	-0.00684897974133492
1562	89.973747253418	-15.2726793289185	4.14966726303101	0.00321592413820326	-0.0162645354866982	-0.0198359526693821	-0.0123684434220195
1563	88.675048828125	-14.298656463623	4.01979780197144	-0.00425158534198999	-0.0198359526693821	-0.00977104809135199	-0.00652430532500148
1564	89.973747253418	-14.6233310699463	4.01979780197144	-0.00392691092565656	-0.0126931173726916	-0.00197886489331722	-0.0120437685400248
1565	88.0257034301758	-14.298656463623	4.21460247039795	-0.0117190945893526	-0.00944637414067984	-0.00944637414067984	-0.00587495695799589
1566	89.3243942260742	-14.6233310699463	4.47434186935425	-0.00684897974133492	-0.00555028254166245	-0.0169138833880424	-0.00555028254166245
1567	89.973747253418	-14.6233310699463	4.4094066619873	-3.08191010844894e-05	0.0106834331527352	-0.0110697457566857	-0.00587495695799589
1568	91.2724456787109	-14.6233310699463	4.08473253250122	0.020423661917448	0.00646266713738441	-0.0107450718060136	0.00873538758605719
1569	89.3243942260742	-14.298656463623	3.63018846511841	-0.000680167751852423	0.0152288740500808	0.00191722682211548	-0.0026282137259841
1570	88.0257034301758	-13.9739828109741	4.08473253250122	0.000293855206109583	0.0100340843200684	-0.00587495695799589	0.00646266713738441
1571	89.3243942260742	-14.298656463623	4.01979780197144	0.00159255252219737	0.00516396993771195	-0.00425158534198999	0.00841071270406246
1572	89.3243942260742	-15.2726793289185	4.4094066619873	0.00938473641872406	0.00548864435404539	0.00418994715437293	0.0103587592020631
1573	88.675048828125	-14.298656463623	4.34447193145752	0.00613799272105098	0.00873538758605719	0.0123068047687411	0.0162028968334198
1574	88.0257034301758	-13.6493082046509	3.95486283302307	-0.00522560812532902	0.00678734155371785	0.00483929552137852	0.00873538758605719
1575	87.376350402832	-14.6233310699463	4.14966726303101	-0.0146411629393697	0.0155535480007529	-0.00652430532500148	0.0162028968334198
1576	89.3243942260742	-14.298656463623	4.21460247039795	-0.00555028254166245	0.00743668992072344	-0.00847235135734081	0.000618529506027699
1577	89.973747253418	-14.6233310699463	3.95486283302307	-3.08191010844894e-05	0.0149041991680861	-0.00457625929266214	-0.00360223650932312
1578	88.675048828125	-13.9739828109741	3.95486283302307	-3.08191010844894e-05	0.00289124972186983	-0.00782300252467394	0.00613799272105098
1579	89.3243942260742	-13.6493082046509	4.34447193145752	-0.0136671401560307	0.00289124972186983	0.00678734155371785	-0.00100484199356288
1580	89.3243942260742	-14.298656463623	4.21460247039795	-0.00165419070981443	0.0022419011220336	0.0149041991680861	-0.00684897974133492
1581	89.3243942260742	-15.9220285415649	4.08473253250122	0.00743668992072344	-0.00197886489331722	0.00289124972186983	-0.00749832857400179
1582	90.6230926513672	-14.298656463623	4.21460247039795	-0.00165419070981443	-0.00522560812532902	-0.00555028254166245	-0.00587495695799589
1583	87.376350402832	-13.3246335983276	3.88992786407471	-0.00944637414067984	0.00191722682211548	-0.0026282137259841	-0.0107450718060136
1584	86.7270050048828	-13.9739828109741	4.27953720092773	-0.00684897974133492	-0.00944637414067984	-0.00522560812532902	-0.00749832857400179
1585	88.675048828125	-13.6493082046509	4.14966726303101	-0.00749832857400179	-0.0126931173726916	0.00613799272105098	-0.0107450718060136
1586	89.973747253418	-14.298656463623	4.34447193145752	0.00808603875339031	-0.0273034609854221	-0.00522560812532902	-0.00619963090866804
1587	90.6230926513672	-14.9480056762695	3.63018846511841	0.0191249661147594	0.00354059832170606	-0.00197886489331722	-0.00230353930965066
1588	89.3243942260742	-14.298656463623	4.08473253250122	-3.08191010844894e-05	-0.0126931173726916	0.0103587592020631	0.0022419011220336
1589	88.675048828125	-13.3246335983276	4.21460247039795	-0.00132951640989631	-0.000355493422830477	-0.00847235135734081	0.00548864435404539
1590	90.6230926513672	-15.5973539352417	4.21460247039795	0.000943203864153475	-0.0123684434220195	0.00354059832170606	0.00321592413820326
1591	89.3243942260742	-14.6233310699463	4.34447193145752	0.0123068047687411	-3.08191010844894e-05	0.000618529506027699	-0.00425158534198999
1592	89.973747253418	-14.6233310699463	4.60421133041382	0.0136055024340749	0.00776136433705688	0.000293855206109583	0.0175015944987535
1593	87.376350402832	-13.9739828109741	4.08473253250122	0.00451462110504508	0.00776136433705688	0.00191722682211548	0.0295145437121391
1594	87.376350402832	-13.6493082046509	3.76005816459656	-0.000680167751852423	0.00418994715437293	0.00841071270406246	0.0152288740500808
1595	89.3243942260742	-13.6493082046509	3.95486283302307	0.0113327819854021	0.00808603875339031	-0.00295288790948689	0.00581331877037883
1596	88.675048828125	-13.9739828109741	4.08473253250122	0.0175015944987535	0.0162028968334198	-0.00587495695799589	-0.00879702530801296
1597	88.675048828125	-14.298656463623	4.27953720092773	0.0149041991680861	-0.00132951640989631	-0.0133424662053585	-0.00555028254166245
1598	88.675048828125	-13.6493082046509	4.34447193145752	-0.00360223650932312	-3.08191010844894e-05	0.00451462110504508	-0.00652430532500148
1599	88.675048828125	-14.9480056762695	4.14966726303101	-0.00230353930965066	-0.00912170019000769	-0.00652430532500148	0.00191722682211548
1600	90.6230926513672	-15.2726793289185	4.14966726303101	-0.00392691092565656	-0.0100957229733467	-0.00717365415766835	-0.00652430532500148
1601	89.3243942260742	-13.9739828109741	4.27953720092773	-0.0026282137259841	0.000618529506027699	-0.0165892094373703	-0.00587495695799589
1602	86.7270050048828	-13.6493082046509	4.27953720092773	-0.00912170019000769	-0.00230353930965066	-0.0292515084147453	-0.0191866029053926
1603	88.0257034301758	-14.6233310699463	4.4094066619873	-0.00295288790948689	-0.00360223650932312	-0.0117190945893526	-0.0110697457566857
1604	88.0257034301758	-13.3246335983276	4.14966726303101	0.000293855206109583	0.00256657530553639	-0.00587495695799589	-0.00652430532500148
1605	88.675048828125	-14.298656463623	4.27953720092773	-0.0026282137259841	0.0116574559360743	-0.0152905117720366	-0.00944637414067984
1606	89.3243942260742	-13.6493082046509	3.95486283302307	0.0200989879667759	0.00548864435404539	-0.0130177913233638	-0.00587495695799589
1607	88.675048828125	-13.9739828109741	4.08473253250122	0.0145795252174139	0.00841071270406246	-0.0110697457566857	-3.08191010844894e-05
1608	88.675048828125	-14.6233310699463	4.08473253250122	-0.0191866029053926	-3.08191010844894e-05	-0.00327756232582033	0.0022419011220336
1609	88.675048828125	-14.298656463623	3.76005816459656	-0.0146411629393697	-0.00490093370899558	-0.00230353930965066	0.00126787810586393
1610	89.973747253418	-14.9480056762695	4.14966726303101	0.0022419011220336	0.0100340843200684	-0.00717365415766835	0.00646266713738441
1611	89.3243942260742	-13.9739828109741	4.27953720092773	-0.00717365415766835	0.0113327819854021	0.00126787810586393	0.00516396993771195
1612	85.4283065795898	-13.9739828109741	4.08473253250122	0.0152288740500808	0.0165275707840919	0.0142548503354192	0.0113327819854021
1613	90.6230926513672	-14.9480056762695	4.34447193145752	0.00613799272105098	0.00906006153672934	0.00906006153672934	0.00483929552137852
1614	89.3243942260742	-12.9999599456787	3.82499313354492	0.00808603875339031	0.00581331877037883	0.00256657530553639	0.0142548503354192
1615	89.3243942260742	-13.6493082046509	3.76005816459656	-0.00490093370899558	0.00548864435404539	-0.00165419070981443	0.0288651939481497
1616	88.675048828125	-13.9739828109741	3.82499313354492	0.0132808275520802	0.00126787810586393	-0.00360223650932312	-0.00619963090866804
1617	88.0257034301758	-14.298656463623	4.21460247039795	-0.00100484199356288	0.00516396993771195	-0.0149658378213644	-0.0026282137259841
1618	89.3243942260742	-15.2726793289185	4.4094066619873	0.0100340843200684	0.00289124972186983	-0.00425158534198999	0.0022419011220336
1619	89.973747253418	-14.6233310699463	3.82499313354492	-0.00652430532500148	0.00386527273803949	0.00678734155371785	-0.00684897974133492
1620	88.0257034301758	-13.6493082046509	3.95486283302307	0.00256657530553639	-0.00230353930965066	-0.00197886489331722	0.00743668992072344
1621	86.7270050048828	-14.6233310699463	3.95486283302307	-0.00879702530801296	0.00191722682211548	-0.0113944197073579	-0.0110697457566857
1622	88.0257034301758	-13.3246335983276	3.76005816459656	0.000943203864153475	-0.0117190945893526	-0.00522560812532902	-0.0165892094373703
1623	89.973747253418	-14.9480056762695	4.01979780197144	-0.00360223650932312	0.0022419011220336	-0.00457625929266214	-0.00847235135734081
1624	89.973747253418	-13.6493082046509	3.76005816459656	-0.00100484199356288	-0.00717365415766835	-0.00327756232582033	-0.0104203969240189
1625	88.0257034301758	-13.6493082046509	3.88992786407471	-0.00230353930965066	-0.00944637414067984	-0.00847235135734081	-0.00522560812532902
1626	89.3243942260742	-14.6233310699463	3.69512343406677	-0.00879702530801296	-0.00782300252467394	-0.0175632312893867	-0.00717365415766835
1627	88.675048828125	-15.2726793289185	3.76005816459656	0.00743668992072344	-0.00619963090866804	-0.00814767740666866	-0.00555028254166245
1628	88.0257034301758	-14.298656463623	3.95486283302307	-0.00230353930965066	-0.00425158534198999	0.00126787810586393	0.000943203864153475
1629	89.973747253418	-14.9480056762695	4.01979780197144	0.00256657530553639	-0.00522560812532902	-0.0026282137259841	0.00483929552137852
1630	87.376350402832	-14.6233310699463	4.53927659988403	0.00191722682211548	0.000293855206109583	0.00906006153672934	0.00711201597005129
1631	88.675048828125	-13.6493082046509	4.53927659988403	0.000293855206109583	-3.08191010844894e-05	-0.0117190945893526	-0.00392691092565656
1632	88.0257034301758	-13.6493082046509	3.76005816459656	0.01100810803473	0.0022419011220336	-0.00490093370899558	0.0113327819854021
1633	88.0257034301758	-14.6233310699463	3.63018846511841	0.0100340843200684	0.00743668992072344	-0.00587495695799589	0.0217223595827818
1634	91.2724456787109	-14.9480056762695	3.88992786407471	0.00548864435404539	0.00386527273803949	-0.00684897974133492	0.00354059832170606
1635	89.3243942260742	-14.298656463623	4.21460247039795	0.00646266713738441	0.00321592413820326	-0.0104203969240189	0.00808603875339031
1636	89.3243942260742	-15.9220285415649	4.27953720092773	0.0103587592020631	-0.00425158534198999	-0.00197886489331722	-0.00457625929266214
1637	89.973747253418	-15.5973539352417	4.60421133041382	-0.0139918150380254	-0.00749832857400179	-0.0130177913233638	-0.00327756232582033
1638	89.973747253418	-14.298656463623	4.21460247039795	0.011982130818069	-0.00587495695799589	0.00646266713738441	0.00776136433705688
1639	87.376350402832	-14.6233310699463	4.21460247039795	-3.08191010844894e-05	-0.00360223650932312	0.0126314787194133	-0.00100484199356288
1640	84.7789535522461	-13.3246335983276	3.95486283302307	-0.0117190945893526	0.00743668992072344	0.0217223595827818	0.00354059832170606
1641	88.675048828125	-13.9739828109741	4.08473253250122	0.00289124972186983	0.00711201597005129	0.0252937767654657	-0.0152905117720366
1642	89.3243942260742	-13.9739828109741	3.88992786407471	0.00743668992072344	-0.0185372550040483	0.0126314787194133	-0.0100957229733467
1643	89.3243942260742	-14.298656463623	3.88992786407471	0.00159255252219737	0.00613799272105098	0.013930176384747	-0.00619963090866804
1644	89.3243942260742	-14.6233310699463	4.27953720092773	0.0168522447347641	0.00159255252219737	0.00386527273803949	-0.00392691092565656
1645	89.3243942260742	-14.298656463623	3.88992786407471	-0.00749832857400179	-0.0136671401560307	-0.00749832857400179	-0.0120437685400248
1646	87.376350402832	-14.9480056762695	3.63018846511841	0.00256657530553639	-0.00717365415766835	0.00126787810586393	-0.00717365415766835
1647	89.3243942260742	-13.6493082046509	3.76005816459656	0.00776136433705688	-0.00490093370899558	0.000293855206109583	0.00289124972186983
1648	87.376350402832	-12.9999599456787	3.69512343406677	0.0022419011220336	-0.00197886489331722	0.00548864435404539	0.00451462110504508
1649	86.7270050048828	-14.9480056762695	4.21460247039795	-0.0208099745213985	-0.00327756232582033	0.00938473641872406	0.00516396993771195
1650	88.0257034301758	-14.6233310699463	4.60421133041382	0.00711201597005129	0.00159255252219737	-0.0159398596733809	0.00256657530553639
1651	88.0257034301758	-12.9999599456787	3.82499313354492	0.0217223595827818	0.00516396993771195	-0.00392691092565656	-3.08191010844894e-05
1652	89.973747253418	-14.6233310699463	3.63018846511841	0.0142548503354192	0.00841071270406246	-0.00847235135734081	0.00256657530553639
1653	88.675048828125	-13.6493082046509	3.69512343406677	0.0175015944987535	0.00841071270406246	0.00126787810586393	0.0230210572481155
1654	89.973747253418	-14.6233310699463	4.34447193145752	0.00354059832170606	-3.08191010844894e-05	0.00711201597005129	0.00873538758605719
1655	90.6230926513672	-15.5973539352417	4.34447193145752	-0.00782300252467394	-0.000355493422830477	-0.00555028254166245	0.00970941036939621
1656	89.3243942260742	-14.298656463623	4.47434186935425	0.00906006153672934	0.00938473641872406	0.00386527273803949	-0.00392691092565656
1657	88.675048828125	-13.9739828109741	4.60421133041382	0.00548864435404539	0.00516396993771195	-0.00457625929266214	-0.00814767740666866
1658	86.0776519775391	-14.298656463623	4.21460247039795	-0.000680167751852423	0.00938473641872406	0.00841071270406246	-0.00360223650932312
1659	86.0776519775391	-13.3246335983276	3.95486283302307	-0.0139918150380254	0.0181509424000978	0.0181509424000978	0.00483929552137852
1660	89.973747253418	-14.6233310699463	4.27953720092773	0.011982130818069	0.00678734155371785	0.00483929552137852	-0.00132951640989631
1661	88.0257034301758	-12.9999599456787	3.50031876564026	-0.00230353930965066	0.00678734155371785	0.00548864435404539	-0.0126931173726916
1662	89.973747253418	-14.298656463623	3.82499313354492	-3.08191010844894e-05	-0.00944637414067984	-0.00977104809135199	-0.0198359526693821
1663	88.675048828125	-13.6493082046509	4.34447193145752	0.000293855206109583	-0.00490093370899558	-0.00165419070981443	-0.00847235135734081
1664	89.973747253418	-14.6233310699463	4.34447193145752	-0.00684897974133492	-0.00490093370899558	-0.00165419070981443	-0.0133424662053585
1665	89.3243942260742	-15.5973539352417	4.08473253250122	-0.00360223650932312	-0.0130177913233638	-0.00782300252467394	-0.00490093370899558
1666	89.973747253418	-13.9739828109741	4.01979780197144	-0.00555028254166245	0.0022419011220336	-0.00782300252467394	-0.00944637414067984
1667	88.675048828125	-13.6493082046509	3.95486283302307	0.00873538758605719	-0.000355493422830477	-0.0104203969240189	-0.00555028254166245
1668	88.675048828125	-14.298656463623	4.34447193145752	-0.0159398596733809	-0.00327756232582033	-0.00587495695799589	0.00711201597005129
1669	89.973747253418	-14.298656463623	4.4094066619873	-0.00425158534198999	-0.0146411629393697	-0.00490093370899558	-0.00197886489331722
1670	88.675048828125	-13.6493082046509	4.14966726303101	-0.00944637414067984	-0.00684897974133492	-0.0100957229733467	0.00321592413820326
1671	88.675048828125	-12.9999599456787	3.76005816459656	-0.00230353930965066	-0.00100484199356288	-0.00457625929266214	0.00581331877037883
1672	89.3243942260742	-13.9739828109741	3.88992786407471	-0.00490093370899558	-0.000680167751852423	-0.00912170019000769	-0.00847235135734081
1673	88.675048828125	-13.3246335983276	3.69512343406677	-0.0117190945893526	-3.08191010844894e-05	-0.00749832857400179	0.0252937767654657
1674	88.675048828125	-14.298656463623	3.76005816459656	-0.00717365415766835	-0.00425158534198999	-0.00230353930965066	0.0149041991680861
1675	88.0257034301758	-13.3246335983276	4.08473253250122	0.0113327819854021	0.00386527273803949	-0.0113944197073579	0.0155535480007529
1676	88.0257034301758	-12.9999599456787	4.21460247039795	-0.00977104809135199	0.00548864435404539	-0.0175632312893867	0.00159255252219737
1677	85.4283065795898	-12.6752853393555	3.88992786407471	0.0113327819854021	0.00841071270406246	-0.00847235135734081	0.00289124972186983
1678	87.376350402832	-12.9999599456787	3.69512343406677	-0.00392691092565656	0.00321592413820326	-0.0156151866540313	0.00970941036939621
1679	89.973747253418	-14.6233310699463	3.95486283302307	0.00418994715437293	0.00126787810586393	-0.00230353930965066	-0.000355493422830477
1680	89.973747253418	-13.9739828109741	3.82499313354492	-0.00165419070981443	0.00743668992072344	0.00418994715437293	-0.00197886489331722
1681	89.973747253418	-13.3246335983276	3.88992786407471	0.0100340843200684	0.0162028968334198	0.00386527273803949	-0.00197886489331722
1682	89.973747253418	-13.9739828109741	4.47434186935425	0.00354059832170606	0.00711201597005129	-0.00165419070981443	-0.0136671401560307
1683	88.675048828125	-14.6233310699463	4.4094066619873	-0.00522560812532902	-0.00652430532500148	-0.00165419070981443	-0.00782300252467394
1684	89.3243942260742	-14.9480056762695	4.14966726303101	-0.0113944197073579	-0.00425158534198999	0.0103587592020631	-0.0107450718060136
1685	89.3243942260742	-13.9739828109741	4.34447193145752	-0.00327756232582033	0.0022419011220336	0.00646266713738441	-0.00327756232582033
1686	88.0257034301758	-13.9739828109741	3.82499313354492	-0.0198359526693821	0.0103587592020631	0.00321592413820326	-0.00100484199356288
1687	88.0257034301758	-13.9739828109741	3.82499313354492	0.00516396993771195	0.00841071270406246	-0.00132951640989631	0.000618529506027699
1688	89.973747253418	-14.298656463623	4.08473253250122	-0.00165419070981443	0.00711201597005129	0.00321592413820326	0.0142548503354192
1689	90.6230926513672	-14.298656463623	4.34447193145752	0.00646266713738441	0.00191722682211548	0.00581331877037883	0.00613799272105098
1690	88.675048828125	-12.6752853393555	3.95486283302307	-0.00684897974133492	0.00613799272105098	-0.00197886489331722	0.0100340843200684
1691	90.6230926513672	-13.3246335983276	3.88992786407471	0.00808603875339031	0.0100340843200684	0.00289124972186983	-0.00197886489331722
1692	88.675048828125	-14.298656463623	3.95486283302307	0.0136055024340749	0.0136055024340749	0.000943203864153475	0.0207483377307653
1693	89.3243942260742	-14.9480056762695	4.27953720092773	0.00938473641872406	0.00386527273803949	0.00321592413820326	0.0152288740500808
1694	89.973747253418	-13.3246335983276	4.01979780197144	0.00613799272105098	0.0123068047687411	0.00451462110504508	0.01847561635077
1695	86.7270050048828	-12.6752853393555	4.01979780197144	0.000943203864153475	-0.00165419070981443	0.000943203864153475	0.00418994715437293
1696	86.0776519775391	-13.3246335983276	4.01979780197144	-0.00717365415766835	-0.00230353930965066	-0.0026282137259841	0.00678734155371785
1697	88.675048828125	-12.9999599456787	3.88992786407471	-0.00425158534198999	0.00483929552137852	-0.000355493422830477	-0.000355493422830477
1698	89.973747253418	-13.6493082046509	4.01979780197144	-0.00327756232582033	-0.00684897974133492	-0.00197886489331722	0.00126787810586393
1699	89.973747253418	-14.298656463623	3.95486283302307	0.00581331877037883	-0.000680167751852423	-0.00555028254166245	-0.000680167751852423
1700	88.675048828125	-12.9999599456787	4.08473253250122	-0.0152905117720366	0.00321592413820326	-0.00912170019000769	-0.0110697457566857
1701	90.6230926513672	-14.6233310699463	4.27953720092773	0.00159255252219737	-0.00197886489331722	-0.0292515084147453	-0.0100957229733467
1702	90.6230926513672	-15.2726793289185	4.21460247039795	0.00548864435404539	-0.0211346503347158	-0.0156151866540313	-0.0152905117720366
1703	87.376350402832	-13.3246335983276	3.82499313354492	-0.00360223650932312	-0.00295288790948689	-0.0250307414680719	-0.00944637414067984
1704	89.3243942260742	-13.9739828109741	3.88992786407471	-0.00360223650932312	-0.0104203969240189	-0.00944637414067984	-0.00782300252467394
1705	88.0257034301758	-14.6233310699463	3.95486283302307	0.00808603875339031	-0.00619963090866804	-0.0191866029053926	-0.00457625929266214
1706	87.376350402832	-12.6752853393555	4.01979780197144	-0.00652430532500148	0.00841071270406246	-0.0120437685400248	-0.000680167751852423
1707	88.675048828125	-12.9999599456787	4.08473253250122	0.000943203864153475	0.00711201597005129	-0.00555028254166245	0.000293855206109583
1708	88.675048828125	-12.6752853393555	3.88992786407471	0.00873538758605719	0.00970941036939621	-0.00457625929266214	-0.000355493422830477
1709	89.3243942260742	-13.3246335983276	4.08473253250122	0.0175015944987535	0.00289124972186983	-0.0026282137259841	0.00678734155371785
1710	91.9217910766602	-14.298656463623	4.01979780197144	-0.0110697457566857	0.00808603875339031	0.00646266713738441	0.00646266713738441
1711	90.6230926513672	-14.9480056762695	3.88992786407471	0.00483929552137852	0.0123068047687411	-0.00100484199356288	0.00581331877037883
1712	88.675048828125	-13.9739828109741	3.95486283302307	0.00678734155371785	0.00418994715437293	0.0145795252174139	-0.00749832857400179
1713	89.973747253418	-14.298656463623	4.34447193145752	0.0132808275520802	0.00808603875339031	0.0158782228827477	0.0191249661147594
1714	88.675048828125	-14.298656463623	4.27953720092773	-0.00197886489331722	-3.08191010844894e-05	0.0175015944987535	0.0226963832974434
1715	89.3243942260742	-14.298656463623	4.60421133041382	0.0152288740500808	0.00808603875339031	0.00613799272105098	0.00938473641872406
1716	90.6230926513672	-13.9739828109741	3.95486283302307	0.00646266713738441	0.00646266713738441	0.00516396993771195	-0.00425158534198999
1717	89.3243942260742	-13.3246335983276	3.88992786407471	0.00289124972186983	-0.00100484199356288	0.00613799272105098	-0.00879702530801296
1718	89.973747253418	-13.6493082046509	3.63018846511841	0.00321592413820326	-0.00684897974133492	0.0022419011220336	0.00516396993771195
1719	89.973747253418	-14.298656463623	4.01979780197144	0.0162028968334198	-0.00717365415766835	0.0123068047687411	-3.08191010844894e-05
1720	89.3243942260742	-13.9739828109741	4.21460247039795	-0.00360223650932312	-0.00977104809135199	0.00418994715437293	-0.00749832857400179
1721	88.0257034301758	-14.6233310699463	4.27953720092773	-0.00327756232582033	-0.00587495695799589	-0.00230353930965066	-0.0100957229733467
1722	89.973747253418	-14.9480056762695	4.53927659988403	-0.00490093370899558	-0.0204853005707264	-0.0169138833880424	-0.0182125810533762
1723	88.675048828125	-13.6493082046509	3.88992786407471	0.0165275707840919	-0.00425158534198999	-0.0195112787187099	-0.0130177913233638
1724	85.4283065795898	-12.9999599456787	4.14966726303101	-0.017887907102704	-0.017887907102704	-0.0217839982360601	-0.0104203969240189
1725	89.3243942260742	-14.298656463623	4.34447193145752	0.000943203864153475	-0.0195112787187099	-0.0185372550040483	-0.00847235135734081
1726	89.973747253418	-14.6233310699463	4.21460247039795	0.00873538758605719	-0.0143164889886975	-0.0311995539814234	0.000943203864153475
1727	89.973747253418	-14.9480056762695	3.88992786407471	0.00970941036939621	0.00451462110504508	-0.0308748781681061	-0.00912170019000769
1728	89.973747253418	-14.6233310699463	4.4094066619873	-0.00879702530801296	-0.0026282137259841	-0.0211346503347158	0.0100340843200684
1729	88.675048828125	-13.3246335983276	4.08473253250122	0.0132808275520802	-0.00132951640989631	-0.00749832857400179	0.00646266713738441
1730	89.973747253418	-16.2467021942139	4.21460247039795	0.00711201597005129	-0.00587495695799589	0.00451462110504508	-0.00165419070981443
1731	90.6230926513672	-14.6233310699463	4.01979780197144	-0.000355493422830477	-0.00100484199356288	0.0165275707840919	0.00841071270406246
1732	89.973747253418	-14.6233310699463	4.21460247039795	-0.000680167751852423	0.00906006153672934	0.0145795252174139	0.00743668992072344
1733	86.7270050048828	-13.6493082046509	3.88992786407471	-0.000355493422830477	0.0145795252174139	0.0149041991680861	0.0200989879667759
1734	86.0776519775391	-14.6233310699463	4.27953720092773	-0.0146411629393697	0.0145795252174139	0.0314625911414623	0.00776136433705688
1735	89.973747253418	-14.6233310699463	4.47434186935425	-0.00457625929266214	0.01100810803473	0.0259431265294552	-0.0120437685400248
1736	91.2724456787109	-14.9480056762695	4.08473253250122	-0.00619963090866804	0.0197743140161037	0.0132808275520802	0.00841071270406246
1737	89.3243942260742	-14.298656463623	3.88992786407471	0.01847561635077	0.00873538758605719	0.00970941036939621	-0.0104203969240189
1738	90.6230926513672	-15.2726793289185	4.27953720092773	0.00386527273803949	0.00776136433705688	0.00418994715437293	-0.00100484199356288
1739	89.3243942260742	-14.298656463623	3.95486283302307	0.000618529506027699	-0.00165419070981443	0.00841071270406246	-0.00132951640989631
1740	88.0257034301758	-14.9480056762695	4.01979780197144	0.0126314787194133	-0.0100957229733467	0.00386527273803949	-0.00749832857400179
1741	90.6230926513672	-15.2726793289185	4.53927659988403	0.00711201597005129	0.00256657530553639	-0.00717365415766835	-0.00490093370899558
1742	88.675048828125	-14.9480056762695	4.14966726303101	-3.08191010844894e-05	0.000943203864153475	-0.00425158534198999	-0.021459324285388
1743	88.0257034301758	-13.9739828109741	3.95486283302307	-0.0113944197073579	-0.0110697457566857	-0.0146411629393697	-0.0165892094373703
1744	88.675048828125	-13.9739828109741	3.95486283302307	-0.00847235135734081	-0.0331475995481014	-0.0152905117720366	-0.00197886489331722
1745	88.0257034301758	-13.6493082046509	4.01979780197144	-0.00652430532500148	0.00289124972186983	-0.0143164889886975	-0.00684897974133492
1746	88.675048828125	-14.9480056762695	3.95486283302307	0.000293855206109583	0.00354059832170606	-0.0419138073921204	-0.00132951640989631
1747	89.973747253418	-14.298656463623	4.21460247039795	0.00418994715437293	0.00548864435404539	-0.0367190167307854	-0.0143164889886975
1748	88.0257034301758	-13.6493082046509	4.08473253250122	0.011982130818069	0.00711201597005129	-0.0273034609854221	0.00483929552137852
1749	89.3243942260742	-15.2726793289185	3.82499313354492	0.00451462110504508	-0.000355493422830477	-0.0217839982360601	0.00776136433705688
1750	89.973747253418	-14.9480056762695	4.01979780197144	-0.00100484199356288	0.00289124972186983	-0.0146411629393697	-0.00165419070981443
1751	90.6230926513672	-15.5973539352417	4.14966726303101	0.00646266713738441	0.013930176384747	-0.00814767740666866	0.00321592413820326
1752	87.376350402832	-14.9480056762695	4.27953720092773	0.00613799272105098	0.01847561635077	0.0145795252174139	0.00256657530553639
1753	88.675048828125	-14.6233310699463	4.14966726303101	0.00938473641872406	0.011982130818069	0.0132808275520802	0.0136055024340749
1754	89.973747253418	-13.6493082046509	4.34447193145752	0.0116574559360743	0.0132808275520802	0.0200989879667759	0.00743668992072344
1755	88.675048828125	-13.3246335983276	4.01979780197144	0.00418994715437293	0.00841071270406246	0.0106834331527352	0.00354059832170606
1756	89.973747253418	-15.2726793289185	4.01979780197144	0.00678734155371785	0.00776136433705688	0.0210730116814375	0.000943203864153475
1757	91.2724456787109	-14.9480056762695	4.14966726303101	-0.00360223650932312	0.00321592413820326	0.00938473641872406	-0.00814767740666866
1758	88.675048828125	-14.9480056762695	4.01979780197144	-0.00912170019000769	-0.00847235135734081	0.00776136433705688	-0.000355493422830477
1759	88.675048828125	-14.9480056762695	4.14966726303101	0.000943203864153475	-0.00814767740666866	0.00873538758605719	-0.00100484199356288
1760	90.6230926513672	-14.9480056762695	4.47434186935425	0.00354059832170606	-0.00457625929266214	0.00711201597005129	-0.00100484199356288
1761	87.376350402832	-14.9480056762695	4.21460247039795	-0.000355493422830477	-0.00912170019000769	0.00191722682211548	-0.00327756232582033
1762	87.376350402832	-14.298656463623	3.63018846511841	-0.00295288790948689	-0.0104203969240189	-0.00165419070981443	-0.00977104809135199
1763	91.2724456787109	-14.298656463623	4.21460247039795	-0.000355493422830477	-0.0256800893694162	0.0158782228827477	-0.0191866029053926
1764	88.675048828125	-14.298656463623	3.82499313354492	-0.00587495695799589	-0.0136671401560307	0.013930176384747	-0.0120437685400248
1765	88.675048828125	-14.298656463623	3.82499313354492	-0.00847235135734081	-0.00327756232582033	0.0178262684494257	-0.00879702530801296
1766	88.0257034301758	-14.298656463623	4.34447193145752	0.01100810803473	-0.000355493422830477	0.00613799272105098	-0.00587495695799589
1767	89.973747253418	-14.9480056762695	4.27953720092773	0.0194496400654316	0.00289124972186983	-0.000680167751852423	0.00613799272105098
1768	88.675048828125	-14.9480056762695	3.88992786407471	0.00548864435404539	-0.00749832857400179	0.00711201597005129	0.00289124972186983
1769	90.6230926513672	-15.2726793289185	3.95486283302307	0.00289124972186983	-0.00230353930965066	0.00483929552137852	0.00938473641872406
1770	87.376350402832	-14.6233310699463	3.88992786407471	-0.0130177913233638	-0.00360223650932312	0.00159255252219737	0.0142548503354192
1771	86.7270050048828	-13.9739828109741	4.08473253250122	-0.0026282137259841	0.00678734155371785	-3.08191010844894e-05	0.00418994715437293
1772	89.3243942260742	-13.9739828109741	4.08473253250122	0.01100810803473	0.0123068047687411	0.000943203864153475	0.00841071270406246
1773	90.6230926513672	-14.9480056762695	4.53927659988403	0.0106834331527352	0.0126314787194133	0.00906006153672934	0.0171769186854362
1774	90.6230926513672	-14.6233310699463	3.50031876564026	0.00711201597005129	0.00970941036939621	0.000293855206109583	0.0220470335334539
1775	89.973747253418	-14.298656463623	3.95486283302307	0.00841071270406246	0.00354059832170606	0.00321592413820326	0.00711201597005129
1776	89.3243942260742	-13.9739828109741	4.01979780197144	0.00191722682211548	0.00776136433705688	0.0022419011220336	-0.00197886489331722
1777	89.973747253418	-14.9480056762695	4.08473253250122	-0.0126931173726916	0.00776136433705688	0.000293855206109583	-0.00652430532500148
1778	88.675048828125	-14.298656463623	4.08473253250122	-0.00100484199356288	0.00711201597005129	-0.00522560812532902	-0.00360223650932312
1779	88.0257034301758	-13.9739828109741	4.01979780197144	0.00191722682211548	0.00159255252219737	0.00646266713738441	0.00451462110504508
1780	88.0257034301758	-14.9480056762695	4.60421133041382	-0.00555028254166245	-0.00652430532500148	-0.00457625929266214	-0.00717365415766835
1781	87.376350402832	-13.6493082046509	3.82499313354492	-0.0195112787187099	0.00906006153672934	-0.0182125810533762	-0.0113944197073579
1782	90.6230926513672	-15.2726793289185	4.14966726303101	0.00548864435404539	-0.00522560812532902	-0.0263294391334057	-0.0113944197073579
1783	89.3243942260742	-13.9739828109741	3.88992786407471	-0.00717365415766835	-0.0224333461374044	-0.0165892094373703	-0.00717365415766835
1784	88.675048828125	-13.6493082046509	4.14966726303101	-0.000680167751852423	-0.0169138833880424	-0.017887907102704	-0.0126931173726916
1785	89.973747253418	-14.9480056762695	4.60421133041382	-0.000680167751852423	-0.0165892094373703	-0.0162645354866982	-0.00490093370899558
1786	90.6230926513672	-15.9220285415649	4.60421133041382	-0.000355493422830477	-0.0227580219507217	-0.0198359526693821	-0.00684897974133492
1787	90.6230926513672	-15.5973539352417	4.21460247039795	0.0282158460468054	-0.0107450718060136	-0.0276281367987394	0.000618529506027699
1788	89.3243942260742	-13.6493082046509	4.01979780197144	0.00938473641872406	0.00581331877037883	-0.0172385573387146	0.0113327819854021
1789	86.7270050048828	-13.6493082046509	3.88992786407471	-0.0201606266200542	-0.000355493422830477	-0.0126931173726916	0.00873538758605719
1790	89.973747253418	-14.9480056762695	4.27953720092773	-0.0182125810533762	0.0100340843200684	-0.0169138833880424	0.00256657530553639
1791	89.3243942260742	-13.6493082046509	4.14966726303101	0.00776136433705688	0.0243197549134493	-0.00977104809135199	0.00321592413820326
1792	88.675048828125	-13.3246335983276	3.95486283302307	0.0116574559360743	0.0265924744307995	-0.0133424662053585	0.00321592413820326
1793	88.675048828125	-14.6233310699463	4.4094066619873	0.013930176384747	0.0350340083241463	-0.00165419070981443	0.020423661917448
1794	89.973747253418	-14.9480056762695	4.14966726303101	0.00418994715437293	0.0282158460468054	0.0165275707840919	0.0145795252174139
1795	88.675048828125	-15.2726793289185	3.69512343406677	-0.00132951640989631	0.0152288740500808	0.0210730116814375	0.00808603875339031
1796	89.3243942260742	-13.9739828109741	4.08473253250122	-0.00490093370899558	0.0188002903014421	0.00808603875339031	-0.00749832857400179
1797	87.376350402832	-13.3246335983276	4.08473253250122	0.0249691028147936	0.0113327819854021	0.00548864435404539	-0.00327756232582033
1798	86.0776519775391	-13.6493082046509	4.27953720092773	-0.0139918150380254	0.012956153601408	0.01100810803473	0.00516396993771195
1799	88.0257034301758	-13.3246335983276	4.01979780197144	-0.00782300252467394	0.0152288740500808	0.0210730116814375	0.00548864435404539
1800	90.6230926513672	-14.6233310699463	3.88992786407471	0.0106834331527352	0.00548864435404539	0.0158782228827477	-0.00652430532500148
1801	89.973747253418	-13.6493082046509	3.56525373458862	0.00873538758605719	0.00256657530553639	-0.0120437685400248	-0.0100957229733467
1802	89.973747253418	-13.9739828109741	3.82499313354492	-0.00457625929266214	-0.00684897974133492	-0.00360223650932312	-0.0169138833880424
1803	88.675048828125	-13.6493082046509	3.88992786407471	-0.00652430532500148	-0.0227580219507217	-0.0104203969240189	-0.0113944197073579
1804	89.3243942260742	-13.9739828109741	4.08473253250122	-0.00717365415766835	-0.0201606266200542	-0.00295288790948689	-0.00652430532500148
1805	87.376350402832	-14.9480056762695	4.53927659988403	-0.0169138833880424	-0.0292515084147453	-0.00100484199356288	-0.00782300252467394
1806	89.3243942260742	-14.298656463623	4.4094066619873	0.00191722682211548	0.01100810803473	-0.00230353930965066	-0.00944637414067984
1807	88.0257034301758	-13.3246335983276	3.95486283302307	0.000618529506027699	-0.0113944197073579	0.00451462110504508	-0.00652430532500148
1808	85.4283065795898	-13.6493082046509	3.95486283302307	0.000293855206109583	-0.00230353930965066	-0.00652430532500148	0.00938473641872406
1809	90.6230926513672	-14.6233310699463	4.34447193145752	-0.00100484199356288	-0.00619963090866804	-0.0100957229733467	0.00938473641872406
1810	89.973747253418	-14.298656463623	4.27953720092773	0.0100340843200684	-0.00522560812532902	-0.0302255302667618	-3.08191010844894e-05
1811	88.0257034301758	-13.3246335983276	4.01979780197144	-0.00327756232582033	-0.00360223650932312	-0.039641086012125	0.00256657530553639
1812	90.6230926513672	-13.6493082046509	4.21460247039795	0.00646266713738441	0.00548864435404539	-0.0256800893694162	-0.000680167751852423
1813	89.3243942260742	-13.6493082046509	4.21460247039795	0.00613799272105098	-0.00392691092565656	-0.0256800893694162	0.0113327819854021
1814	91.2724456787109	-15.2726793289185	4.08473253250122	0.00906006153672934	-0.00392691092565656	-0.0139918150380254	0.0243197549134493
1815	89.973747253418	-12.9999599456787	3.95486283302307	-0.00100484199356288	0.00256657530553639	-0.00879702530801296	-0.00360223650932312
1816	88.675048828125	-13.3246335983276	4.08473253250122	-0.0120437685400248	0.00256657530553639	-0.0123684434220195	0.00711201597005129
1817	86.7270050048828	-13.3246335983276	4.21460247039795	-0.0126931173726916	0.00483929552137852	0.0106834331527352	-0.00100484199356288
1818	87.376350402832	-12.9999599456787	3.95486283302307	0.00776136433705688	0.011982130818069	0.0243197549134493	0.00354059832170606
1819	90.6230926513672	-14.6233310699463	3.82499313354492	-0.00490093370899558	0.011982130818069	0.0386054255068302	-0.00100484199356288
1820	89.973747253418	-14.298656463623	3.69512343406677	0.00289124972186983	0.00841071270406246	0.0350340083241463	0.00256657530553639
1821	88.0257034301758	-13.6493082046509	3.82499313354492	0.01100810803473	0.0100340843200684	0.020423661917448	-0.00555028254166245
1822	89.973747253418	-15.2726793289185	4.14966726303101	-0.00749832857400179	-0.00100484199356288	0.00321592413820326	-0.0175632312893867
1823	88.675048828125	-14.6233310699463	3.95486283302307	-0.00197886489331722	-0.0139918150380254	-0.00360223650932312	-0.0198359526693821
1824	87.376350402832	-13.3246335983276	4.34447193145752	0.000618529506027699	-0.00684897974133492	-0.0026282137259841	-0.0120437685400248
1825	88.675048828125	-13.6493082046509	4.27953720092773	-0.0113944197073579	-0.00457625929266214	0.00613799272105098	-0.0110697457566857
1826	86.0776519775391	-13.3246335983276	3.63018846511841	-0.00100484199356288	-0.00425158534198999	0.000293855206109583	-0.00782300252467394
1827	88.675048828125	-13.6493082046509	3.82499313354492	0.00841071270406246	-3.08191010844894e-05	-0.0117190945893526	0.000293855206109583
1828	88.0257034301758	-13.3246335983276	3.56525373458862	-0.0026282137259841	-0.000680167751852423	0.00386527273803949	0.00289124972186983
1829	89.973747253418	-14.6233310699463	3.76005816459656	-0.00392691092565656	0.00483929552137852	0.000943203864153475	0.00841071270406246
1830	90.6230926513672	-14.9480056762695	3.95486283302307	-0.000680167751852423	0.000293855206109583	-0.00360223650932312	0.0162028968334198
1831	88.675048828125	-12.9999599456787	4.27953720092773	0.0178262684494257	-0.00165419070981443	-0.00555028254166245	0.00256657530553639
1832	90.6230926513672	-15.9220285415649	4.34447193145752	0.0113327819854021	0.00289124972186983	-0.0026282137259841	0.012956153601408
1833	88.0257034301758	-13.9739828109741	3.95486283302307	0.0194496400654316	0.00289124972186983	0.00126787810586393	0.00581331877037883
1834	89.973747253418	-14.6233310699463	3.95486283302307	-0.00165419070981443	0.01100810803473	-0.00912170019000769	0.0243197549134493
1835	87.376350402832	-14.298656463623	4.14966726303101	-0.00392691092565656	0.00386527273803949	-0.0182125810533762	0.00159255252219737
1836	87.376350402832	-12.6752853393555	4.01979780197144	-0.00360223650932312	0.00678734155371785	-0.0263294391334057	-0.0026282137259841
1837	88.0257034301758	-13.6493082046509	4.21460247039795	0.0210730116814375	0.000618529506027699	-0.02697878703475	-0.00457625929266214
1838	88.675048828125	-13.3246335983276	4.01979780197144	0.00321592413820326	-0.00230353930965066	-0.00847235135734081	0.00386527273803949
1839	89.973747253418	-14.6233310699463	4.08473253250122	0.000618529506027699	0.00126787810586393	-0.00587495695799589	-0.00132951640989631
1840	91.2724456787109	-15.2726793289185	4.21460247039795	-0.00132951640989631	0.0103587592020631	0.00386527273803949	-3.08191010844894e-05
1841	89.3243942260742	-14.9480056762695	3.69512343406677	0.00743668992072344	0.00191722682211548	0.00581331877037883	-0.00912170019000769
1842	89.3243942260742	-15.2726793289185	4.01979780197144	-0.000355493422830477	0.00159255252219737	0.0100340843200684	-0.0211346503347158
1843	89.3243942260742	-13.9739828109741	3.95486283302307	0.00418994715437293	-0.00197886489331722	0.0158782228827477	-0.00912170019000769
1844	85.4283065795898	-13.3246335983276	4.47434186935425	-0.0130177913233638	-0.0120437685400248	0.00678734155371785	-0.00749832857400179
1845	86.0776519775391	-13.9739828109741	4.27953720092773	-0.0159398596733809	-0.0117190945893526	-0.000680167751852423	-0.00360223650932312
1846	88.675048828125	-14.298656463623	4.14966726303101	-0.00230353930965066	-0.00295288790948689	-0.00100484199356288	-0.00425158534198999
1847	88.0257034301758	-13.6493082046509	3.63018846511841	-3.08191010844894e-05	0.00159255252219737	-0.00587495695799589	-0.00749832857400179
1848	88.0257034301758	-13.6493082046509	3.63018846511841	0.00906006153672934	-0.00360223650932312	0.00516396993771195	0.00451462110504508
1849	89.973747253418	-14.6233310699463	4.08473253250122	0.0145795252174139	-0.00230353930965066	0.00808603875339031	-0.00197886489331722
1850	89.973747253418	-15.9220285415649	4.27953720092773	-0.0136671401560307	-0.0133424662053585	0.000618529506027699	0.00841071270406246
1851	89.3243942260742	-14.298656463623	4.21460247039795	0.0200989879667759	0.000618529506027699	-0.00944637414067984	-0.0026282137259841
1852	89.973747253418	-14.6233310699463	3.88992786407471	0.00646266713738441	0.0152288740500808	-0.00295288790948689	0.00873538758605719
1853	85.4283065795898	-13.9739828109741	4.08473253250122	-0.00684897974133492	0.00516396993771195	-0.00360223650932312	0.0142548503354192
1854	88.0257034301758	-15.2726793289185	4.27953720092773	0.00873538758605719	0.00191722682211548	0.00289124972186983	0.0213976856321096
1855	89.973747253418	-14.6233310699463	4.27953720092773	0.000618529506027699	0.0126314787194133	-0.000355493422830477	0.00321592413820326
1856	89.973747253418	-13.6493082046509	4.01979780197144	0.00581331877037883	0.00873538758605719	-0.00425158534198999	-0.00197886489331722
1857	87.376350402832	-12.9999599456787	4.08473253250122	0.0100340843200684	0.00938473641872406	-0.00165419070981443	-0.00814767740666866
1858	89.3243942260742	-14.298656463623	4.14966726303101	0.013930176384747	0.00743668992072344	0.0132808275520802	-0.00717365415766835
1859	89.973747253418	-16.2467021942139	4.66914653778076	0.00678734155371785	-0.00749832857400179	0.0181509424000978	0.000618529506027699
1860	89.3243942260742	-15.5973539352417	4.21460247039795	0.00386527273803949	-0.000355493422830477	0.0158782228827477	-0.00295288790948689
1861	87.376350402832	-13.6493082046509	3.76005816459656	-0.0149658378213644	-0.0026282137259841	-0.00847235135734081	-0.0152905117720366
1862	85.4283065795898	-13.9739828109741	4.08473253250122	-0.00522560812532902	0.00126787810586393	-0.00944637414067984	-0.00977104809135199
1863	87.376350402832	-15.2726793289185	4.08473253250122	-0.0123684434220195	-0.0159398596733809	-0.0195112787187099	-0.00457625929266214
1864	89.3243942260742	-14.298656463623	4.14966726303101	-0.00977104809135199	0.00581331877037883	-0.0182125810533762	-0.0104203969240189
1865	88.0257034301758	-13.9739828109741	3.95486283302307	-0.00912170019000769	-0.0191866029053926	-0.02697878703475	-0.0104203969240189
1866	88.675048828125	-14.6233310699463	3.76005816459656	-0.00100484199356288	0.00516396993771195	-0.0266541130840778	-0.00295288790948689
1867	88.0257034301758	-14.298656463623	3.95486283302307	0.00321592413820326	0.00354059832170606	-0.0318489037454128	-0.0026282137259841
1868	89.3243942260742	-14.9480056762695	4.01979780197144	-0.00132951640989631	-0.00555028254166245	-0.0331475995481014	0.00321592413820326
1869	91.2724456787109	-17.2207260131836	4.21460247039795	-0.0159398596733809	-0.00749832857400179	-0.0536020807921886	0.00678734155371785
1870	88.0257034301758	-13.6493082046509	4.21460247039795	0.0126314787194133	-0.00522560812532902	-0.0519787110388279	-0.00977104809135199
1871	87.376350402832	-14.298656463623	3.76005816459656	-0.0162645354866982	0.00646266713738441	-0.0454852245748043	-0.000355493422830477
1872	88.0257034301758	-15.5973539352417	3.88992786407471	0.00646266713738441	0.00873538758605719	-0.0402904339134693	0.0168522447347641
1873	88.0257034301758	-13.9739828109741	3.69512343406677	0.0113327819854021	0.00711201597005129	-0.00230353930965066	0.0100340843200684
1874	89.973747253418	-15.5973539352417	4.01979780197144	0.00873538758605719	0.0132808275520802	0.0022419011220336	0.0236704051494598
1875	89.973747253418	-15.2726793289185	4.14966726303101	-0.00230353930965066	0.0175015944987535	0.0233457311987877	0.00289124972186983
1876	88.675048828125	-14.6233310699463	4.14966726303101	0.0123068047687411	0.013930176384747	0.0295145437121391	-3.08191010844894e-05
1877	90.6230926513672	-14.6233310699463	4.21460247039795	-0.00847235135734081	0.0116574559360743	0.0512677207589149	-0.000680167751852423
1878	89.3243942260742	-16.5713768005371	4.01979780197144	-0.000355493422830477	-0.00197886489331722	0.0574365332722664	-0.00165419070981443
1879	89.973747253418	-15.5973539352417	4.34447193145752	-0.00555028254166245	-0.00912170019000769	0.0236704051494598	-0.00652430532500148
1880	88.0257034301758	-15.2726793289185	4.34447193145752	-0.017887907102704	-0.0143164889886975	0.0103587592020631	-0.00197886489331722
1881	86.0776519775391	-13.9739828109741	3.82499313354492	0.00191722682211548	-0.0136671401560307	-0.0126931173726916	-0.0133424662053585
1882	88.675048828125	-14.298656463623	4.21460247039795	-0.00230353930965066	-0.0117190945893526	-0.0383423902094364	-0.00717365415766835
1883	90.6230926513672	-15.2726793289185	4.53927659988403	-0.00197886489331722	-0.0146411629393697	-0.0367190167307854	-0.0126931173726916
1884	89.3243942260742	-14.6233310699463	3.63018846511841	-0.00327756232582033	-0.0175632312893867	-0.0331475995481014	-0.00684897974133492
1885	89.973747253418	-14.298656463623	3.63018846511841	-0.00197886489331722	-0.0165892094373703	-0.0250307414680719	-0.00295288790948689
1886	88.675048828125	-14.298656463623	4.01979780197144	-0.0026282137259841	-0.00165419070981443	-0.0113944197073579	-0.0152905117720366
1887	89.3243942260742	-15.9220285415649	4.08473253250122	0.0145795252174139	-0.0295761823654175	-0.00847235135734081	-0.00782300252467394
1888	90.6230926513672	-15.5973539352417	3.95486283302307	0.000618529506027699	0.00289124972186983	0.013930176384747	0.00776136433705688
1889	89.973747253418	-15.2726793289185	4.47434186935425	-0.00587495695799589	0.00256657530553639	0.0126314787194133	0.00906006153672934
1890	88.0257034301758	-14.298656463623	4.14966726303101	-0.0110697457566857	0.0100340843200684	0.0327612869441509	0.011982130818069
1891	89.973747253418	-14.9480056762695	4.14966726303101	-0.00392691092565656	0.0197743140161037	0.060358602553606	-0.00425158534198999
1892	90.6230926513672	-15.5973539352417	4.34447193145752	0.0022419011220336	0.0282158460468054	0.0665274113416672	0.0158782228827477
1893	90.6230926513672	-14.298656463623	3.76005816459656	0.00581331877037883	0.0217223595827818	0.0425015166401863	0.0304885655641556
1894	91.2724456787109	-15.2726793289185	4.14966726303101	-0.00749832857400179	0.0207483377307653	0.0243197549134493	0.0188002903014421
1895	90.6230926513672	-15.5973539352417	3.95486283302307	0.00548864435404539	0.00841071270406246	0.0113327819854021	0.00516396993771195
1896	88.675048828125	-15.2726793289185	4.08473253250122	-0.00555028254166245	-0.00230353930965066	-0.00165419070981443	-0.00197886489331722
1897	88.0257034301758	-15.2726793289185	4.08473253250122	0.00126787810586393	0.00678734155371785	-0.00490093370899558	-0.00360223650932312
1898	89.3243942260742	-14.6233310699463	3.63018846511841	-0.00165419070981443	0.00970941036939621	0.00386527273803949	-0.000355493422830477
1899	86.7270050048828	-13.9739828109741	3.76005816459656	-0.0136671401560307	-0.00587495695799589	-0.00587495695799589	0.000618529506027699
1900	89.3243942260742	-15.2726793289185	4.01979780197144	-0.00944637414067984	-0.00295288790948689	-0.000355493422830477	0.00386527273803949
1901	90.6230926513672	-15.2726793289185	4.4094066619873	0.00289124972186983	-0.00619963090866804	-0.00230353930965066	-0.0139918150380254
1902	89.973747253418	-13.9739828109741	4.14966726303101	0.00354059832170606	0.00711201597005129	0.00646266713738441	-0.0149658378213644
1903	90.6230926513672	-15.5973539352417	4.08473253250122	0.00289124972186983	-0.00327756232582033	0.0162028968334198	-0.0162645354866982
1904	90.6230926513672	-14.9480056762695	4.21460247039795	-0.00132951640989631	-0.0133424662053585	0.0162028968334198	-0.0159398596733809
1905	89.3243942260742	-16.2467021942139	4.27953720092773	-0.0026282137259841	-0.0120437685400248	0.00938473641872406	-0.0107450718060136
1906	91.2724456787109	-15.9220285415649	4.01979780197144	0.00256657530553639	0.00581331877037883	0.00516396993771195	-0.00912170019000769
1907	89.3243942260742	-14.6233310699463	4.08473253250122	0.000943203864153475	0.00516396993771195	-0.000680167751852423	-0.00327756232582033
1908	86.7270050048828	-14.298656463623	4.08473253250122	-0.00555028254166245	0.0113327819854021	0.0022419011220336	0.00678734155371785
1909	88.0257034301758	-14.9480056762695	4.34447193145752	-0.00165419070981443	0.00938473641872406	-0.00587495695799589	0.000293855206109583
1910	89.3243942260742	-14.6233310699463	3.82499313354492	-0.0182125810533762	0.0106834331527352	-0.0107450718060136	0.00970941036939621
1911	89.3243942260742	-13.6493082046509	3.56525373458862	0.0162028968334198	0.013930176384747	-0.00782300252467394	-0.00100484199356288
1912	89.3243942260742	-14.298656463623	3.82499313354492	0.0175015944987535	0.0252937767654657	-0.00555028254166245	0.0230210572481155
1913	88.675048828125	-13.6493082046509	3.88992786407471	0.00906006153672934	0.0168522447347641	-0.00230353930965066	0.0145795252174139
1914	89.973747253418	-15.5973539352417	4.08473253250122	0.00808603875339031	0.000618529506027699	0.00548864435404539	0.00938473641872406
1915	89.3243942260742	-15.2726793289185	4.34447193145752	0.00548864435404539	0.000293855206109583	-0.00814767740666866	0.0188002903014421
1916	90.6230926513672	-14.9480056762695	4.21460247039795	0.00743668992072344	0.00354059832170606	-0.0104203969240189	-0.00230353930965066
1917	88.0257034301758	-14.9480056762695	4.14966726303101	0.00321592413820326	-0.0117190945893526	0.000293855206109583	-0.0100957229733467
1918	88.675048828125	-14.6233310699463	4.34447193145752	-0.0175632312893867	-0.0253554154187441	0.00970941036939621	0.00159255252219737
1919	89.973747253418	-13.6493082046509	3.69512343406677	-0.000680167751852423	-0.02697878703475	0.000618529506027699	-0.00132951640989631
1920	88.675048828125	-13.3246335983276	3.88992786407471	-0.0185372550040483	-0.0243813935667276	0.00354059832170606	-0.00100484199356288
1921	89.973747253418	-13.9739828109741	3.95486283302307	-0.00165419070981443	-0.0107450718060136	-0.0120437685400248	-0.0143164889886975
1922	91.2724456787109	-14.9480056762695	3.95486283302307	0.00483929552137852	-0.0162645354866982	-0.0159398596733809	-0.0146411629393697
1923	88.675048828125	-14.6233310699463	4.08473253250122	-0.00652430532500148	-0.0243813935667276	-0.00912170019000769	-0.00814767740666866
1924	89.973747253418	-15.5973539352417	4.21460247039795	-0.00457625929266214	0.00256657530553639	-0.0126931173726916	-0.00847235135734081
1925	90.6230926513672	-14.6233310699463	4.27953720092773	0.0116574559360743	-0.000680167751852423	-0.0198359526693821	-0.00425158534198999
1926	87.376350402832	-14.9480056762695	4.27953720092773	-0.0175632312893867	0.0213976856321096	-0.0250307414680719	-0.00879702530801296
1927	88.675048828125	-14.6233310699463	4.53927659988403	-0.00490093370899558	0.031137915328145	-0.0217839982360601	-0.00425158534198999
1928	89.973747253418	-14.298656463623	4.34447193145752	0.00841071270406246	0.0386054255068302	-0.0165892094373703	0.00711201597005129
1929	88.0257034301758	-13.6493082046509	3.95486283302307	-0.000680167751852423	0.0382807515561581	-0.00717365415766835	0.012956153601408
1930	88.675048828125	-13.6493082046509	3.76005816459656	0.00776136433705688	0.0412028171122074	-0.0136671401560307	0.00191722682211548
1931	90.6230926513672	-13.9739828109741	3.95486283302307	0.0155535480007529	0.0509430468082428	-0.00555028254166245	-0.00165419070981443
1932	92.5711364746094	-15.5973539352417	4.4094066619873	0.00906006153672934	0.0347093306481838	-0.00749832857400179	0.00418994715437293
1933	88.0257034301758	-14.298656463623	3.76005816459656	0.00451462110504508	0.0126314787194133	0.0022419011220336	0.013930176384747
1934	88.675048828125	-13.6493082046509	4.47434186935425	-0.0120437685400248	0.00646266713738441	0.00548864435404539	0.0181509424000978
1935	89.973747253418	-15.2726793289185	4.14966726303101	-0.00490093370899558	-0.00717365415766835	0.020423661917448	0.0113327819854021
1936	88.0257034301758	-14.6233310699463	4.01979780197144	-0.0146411629393697	-0.00295288790948689	0.0113327819854021	0.00483929552137852
1937	90.6230926513672	-14.6233310699463	4.34447193145752	-0.00717365415766835	-0.00392691092565656	0.000618529506027699	-0.00392691092565656
1938	90.6230926513672	-14.6233310699463	3.82499313354492	0.00354059832170606	-0.0224333461374044	0.0178262684494257	0.00191722682211548
1939	88.675048828125	-13.6493082046509	3.76005816459656	0.00289124972186983	-0.0198359526693821	0.0197743140161037	0.00613799272105098
1940	91.2724456787109	-14.298656463623	4.14966726303101	-0.0143164889886975	-0.0169138833880424	0.00321592413820326	-0.00100484199356288
1941	89.973747253418	-15.2726793289185	4.08473253250122	-0.00392691092565656	-0.0208099745213985	-0.0217839982360601	-0.00555028254166245
1942	90.6230926513672	-15.9220285415649	4.01979780197144	-3.08191010844894e-05	-0.0253554154187441	-0.0295761823654175	-0.0159398596733809
1943	89.3243942260742	-13.3246335983276	3.69512343406677	-0.00425158534198999	-0.017887907102704	-0.0279528107494116	-0.00652430532500148
1944	88.0257034301758	-13.3246335983276	3.76005816459656	-0.0100957229733467	-0.0182125810533762	-0.028926832601428	-0.00879702530801296
1945	88.675048828125	-14.6233310699463	4.4094066619873	-0.00977104809135199	0.000943203864153475	-0.0428878292441368	-0.000680167751852423
1946	90.6230926513672	-14.6233310699463	4.53927659988403	-0.000355493422830477	0.012956153601408	-0.0367190167307854	-0.00457625929266214
1947	91.2724456787109	-14.9480056762695	3.88992786407471	0.00386527273803949	0.0155535480007529	-0.032173577696085	0.00516396993771195
1948	90.6230926513672	-14.6233310699463	3.88992786407471	-0.00814767740666866	0.00938473641872406	-0.0276281367987394	0.00613799272105098
1949	88.0257034301758	-13.3246335983276	3.69512343406677	-0.0120437685400248	-0.00782300252467394	-0.0136671401560307	0.0123068047687411
1950	89.973747253418	-15.2726793289185	3.82499313354492	0.0103587592020631	-0.023407369852066	-0.0139918150380254	0.00873538758605719
1951	89.3243942260742	-15.9220285415649	4.4094066619873	0.00613799272105098	-0.0211346503347158	-0.00879702530801296	0.00808603875339031
1952	90.6230926513672	-14.6233310699463	4.53927659988403	0.025618452578783	-0.000680167751852423	-0.00425158534198999	-0.00879702530801296
1953	88.675048828125	-13.6493082046509	4.14966726303101	0.00873538758605719	0.0171769186854362	0.0275664981454611	0.0162028968334198
1954	86.7270050048828	-13.3246335983276	3.95486283302307	0.000943203864153475	0.00970941036939621	0.036657378077507	0.020423661917448
1955	89.3243942260742	-14.6233310699463	4.27953720092773	0.00548864435404539	0.00418994715437293	0.0200989879667759	0.0103587592020631
1956	90.6230926513672	-14.9480056762695	4.27953720092773	-0.00782300252467394	0.00970941036939621	0.0210730116814375	0.00451462110504508
1957	89.3243942260742	-14.6233310699463	3.95486283302307	0.0022419011220336	0.0106834331527352	0.0200989879667759	-0.00132951640989631
1958	89.3243942260742	-13.9739828109741	4.53927659988403	0.00516396993771195	0.012956153601408	-0.00230353930965066	0.000618529506027699
1959	88.0257034301758	-14.298656463623	4.21460247039795	-0.0117190945893526	0.000293855206109583	0.00191722682211548	-0.0100957229733467
1960	91.2724456787109	-16.2467021942139	4.14966726303101	-0.00457625929266214	0.00191722682211548	-0.00360223650932312	-0.00684897974133492
1961	92.5711364746094	-15.2726793289185	4.14966726303101	0.00321592413820326	0.0123068047687411	-0.0149658378213644	-0.0117190945893526
1962	88.0257034301758	-13.9739828109741	4.14966726303101	-0.00392691092565656	0.00678734155371785	-0.00977104809135199	-0.0191866029053926
1963	88.0257034301758	-14.298656463623	4.14966726303101	-0.0104203969240189	-0.00749832857400179	-0.00230353930965066	-0.0104203969240189
1964	89.3243942260742	-13.9739828109741	4.27953720092773	-0.000355493422830477	-0.00165419070981443	0.0103587592020631	-0.00684897974133492
1965	89.3243942260742	-14.298656463623	4.4094066619873	-0.0026282137259841	0.00516396993771195	0.0246444288641214	-0.0113944197073579
1966	90.6230926513672	-14.9480056762695	4.14966726303101	-0.00847235135734081	-0.00132951640989631	0.00483929552137852	-0.0104203969240189
1967	90.6230926513672	-14.9480056762695	4.08473253250122	-0.00490093370899558	0.00548864435404539	0.0168522447347641	-0.00717365415766835
1968	88.0257034301758	-14.6233310699463	4.01979780197144	0.00776136433705688	-0.00327756232582033	0.0149041991680861	0.00191722682211548
1969	89.3243942260742	-15.5973539352417	4.14966726303101	0.00906006153672934	-0.0143164889886975	0.00841071270406246	0.00256657530553639
1970	89.973747253418	-14.298656463623	4.27953720092773	-0.0175632312893867	0.00126787810586393	0.00354059832170606	0.00256657530553639
1971	89.973747253418	-14.6233310699463	4.73408126831055	0.00418994715437293	0.0106834331527352	0.00386527273803949	0.00386527273803949
1972	86.7270050048828	-14.298656463623	4.14966726303101	-0.0026282137259841	0.0106834331527352	0.0103587592020631	0.01100810803473
1973	89.3243942260742	-14.6233310699463	3.95486283302307	0.00483929552137852	0.0123068047687411	0.011982130818069	0.0191249661147594
1974	88.675048828125	-13.9739828109741	3.82499313354492	0.0106834331527352	0.00938473641872406	0.00159255252219737	0.0178262684494257
1975	89.3243942260742	-13.9739828109741	3.76005816459656	0.01847561635077	0.00938473641872406	0.00581331877037883	0.00906006153672934
1976	88.675048828125	-14.298656463623	4.27953720092773	0.00970941036939621	0.00776136433705688	-0.00717365415766835	0.00289124972186983
1977	89.973747253418	-14.9480056762695	4.4094066619873	0.00126787810586393	-0.00619963090866804	-0.0130177913233638	-0.00165419070981443
1978	88.675048828125	-15.5973539352417	4.34447193145752	0.0181509424000978	-0.00847235135734081	-0.0201606266200542	0.000943203864153475
1979	89.3243942260742	-13.9739828109741	3.88992786407471	0.00289124972186983	-0.0026282137259841	-0.0201606266200542	0.00418994715437293
1980	89.973747253418	-14.9480056762695	4.27953720092773	-0.000680167751852423	-0.0026282137259841	-0.0292515084147453	-0.00425158534198999
1981	88.0257034301758	-15.2726793289185	4.21460247039795	-0.00100484199356288	0.00548864435404539	-0.0350956469774246	-0.00782300252467394
1982	89.973747253418	-14.298656463623	3.88992786407471	-0.00295288790948689	0.00548864435404539	-0.0357449948787689	-0.0126931173726916
1983	90.6230926513672	-14.9480056762695	4.01979780197144	-0.00360223650932312	-0.0263294391334057	-0.0328229255974293	-0.0195112787187099
1984	89.3243942260742	-14.6233310699463	3.95486283302307	-0.00230353930965066	-0.0247060675173998	-0.0256800893694162	-0.00912170019000769
1985	89.3243942260742	-14.6233310699463	3.76005816459656	-0.000680167751852423	-0.00555028254166245	-0.0136671401560307	-0.0104203969240189
1986	88.675048828125	-14.298656463623	4.01979780197144	0.00678734155371785	-0.0026282137259841	-0.00717365415766835	-0.0026282137259841
1987	89.3243942260742	-15.5973539352417	4.08473253250122	-0.00100484199356288	-0.0139918150380254	-0.0169138833880424	-0.00132951640989631
1988	89.3243942260742	-14.298656463623	3.95486283302307	0.0239950809627771	-0.00912170019000769	-0.0130177913233638	0.00191722682211548
1989	89.3243942260742	-14.6233310699463	4.08473253250122	-0.00879702530801296	-0.0149658378213644	0.00483929552137852	0.00808603875339031
1990	89.973747253418	-15.9220285415649	4.66914653778076	-3.08191010844894e-05	-0.0299008563160896	0.0113327819854021	0.00776136433705688
1991	88.0257034301758	-13.9739828109741	4.27953720092773	0.00776136433705688	0.00126787810586393	0.0265924744307995	0.0022419011220336
1992	89.3243942260742	-14.6233310699463	3.69512343406677	0.011982130818069	0.011982130818069	0.0340599827468395	0.0200989879667759
1993	90.6230926513672	-15.5973539352417	3.95486283302307	0.012956153601408	0.0171769186854362	0.036657378077507	0.0269171483814716
1994	89.973747253418	-14.6233310699463	4.01979780197144	0.00516396993771195	0.0103587592020631	0.0295145437121391	0.0334106348454952
1995	89.973747253418	-14.298656463623	4.14966726303101	0.00646266713738441	0.01100810803473	0.0142548503354192	-0.00392691092565656
1996	89.3243942260742	-14.298656463623	4.21460247039795	-0.00782300252467394	-0.00165419070981443	0.00321592413820326	-0.000355493422830477
1997	88.675048828125	-14.9480056762695	4.34447193145752	-0.00132951640989631	0.00191722682211548	-0.0130177913233638	-0.00749832857400179
1998	89.3243942260742	-14.298656463623	3.88992786407471	0.000293855206109583	-0.00197886489331722	-0.0113944197073579	-0.00230353930965066
1999	87.376350402832	-13.3246335983276	3.88992786407471	-0.00782300252467394	-0.00457625929266214	-0.0156151866540313	0.0022419011220336
2000	89.973747253418	-14.9480056762695	3.95486283302307	0.00776136433705688	-0.0117190945893526	-0.023407369852066	0.000293855206109583
[truncated: 7,780 more rows]
