# Supplementary material for: Precise instruction and consideration of the vertical and horizontal force component increases validity and reliability of the 90:20 Isometric Posterior Chain Test
Source: PLoS One. 2024 Oct 28;19(10):e0312843. doi: 10.1371/journal.pone.0312843 (PMC11515970; doi:10.1371/journal.pone.0312843)
Supplement: S1 File — (ZIP) [file pone.0312843.s001.zip › S1_Raw_Data/M1_P11_v_1.csv]

1	93.2204895019531	-14.9480056762695	4.21460247039795	-0.00814767740666866	0.0149041991680861	-0.00295288790948689	0.00321592413820326
2	95.1685333251953	-15.9220285415649	4.66914653778076	-0.00684897974133492	-0.00132951640989631	0.00970941036939621	0.00970941036939621
3	92.5711364746094	-15.2726793289185	4.34447193145752	0.00418994715437293	0.000618529506027699	0.0230210572481155	0.0165275707840919
4	92.5711364746094	-14.6233310699463	3.88992786407471	0.0100340843200684	0.00776136433705688	0.0226963832974434	0.0181509424000978
5	92.5711364746094	-14.6233310699463	3.88992786407471	0.0022419011220336	0.0116574559360743	0.0142548503354192	0.0197743140161037
6	95.1685333251953	-15.9220285415649	4.34447193145752	0.0132808275520802	0.00970941036939621	0.0356833562254906	0.00386527273803949
7	95.1685333251953	-16.8960514068604	4.14966726303101	-0.00295288790948689	-0.00652430532500148	0.029189869761467	0.00646266713738441
8	95.1685333251953	-15.5973539352417	4.21460247039795	-0.00360223650932312	-0.00425158534198999	0.00938473641872406	-0.00295288790948689
9	92.5711364746094	-15.9220285415649	4.27953720092773	0.00581331877037883	0.0022419011220336	0.013930176384747	-0.00619963090866804
10	93.8698348999023	-15.2726793289185	3.88992786407471	0.00678734155371785	0.00256657530553639	0.000293855206109583	-0.0113944197073579
11	93.2204895019531	-14.298656463623	3.63018846511841	0.00743668992072344	0.00678734155371785	0.011982130818069	-0.00522560812532902
12	95.8178863525391	-16.2467021942139	4.08473253250122	0.0022419011220336	-0.0100957229733467	0.00678734155371785	-0.00132951640989631
13	93.2204895019531	-14.9480056762695	4.08473253250122	-0.0117190945893526	-0.00360223650932312	0.00906006153672934	-0.0146411629393697
14	92.5711364746094	-15.9220285415649	4.47434186935425	-0.0117190945893526	-0.00327756232582033	0.00126787810586393	-0.0159398596733809
15	95.8178863525391	-16.2467021942139	4.53927659988403	0.00418994715437293	-0.0113944197073579	-0.00100484199356288	-0.0152905117720366
16	94.5191879272461	-15.2726793289185	4.08473253250122	0.00613799272105098	-0.0198359526693821	0.000293855206109583	-0.0169138833880424
17	93.2204895019531	-15.2726793289185	4.21460247039795	0.00289124972186983	-0.0237320438027382	-0.00457625929266214	-0.00230353930965066
18	92.5711364746094	-15.9220285415649	3.88992786407471	-0.00392691092565656	-0.023407369852066	-0.00490093370899558	0.000293855206109583
19	94.5191879272461	-15.2726793289185	4.21460247039795	0.00159255252219737	0.0022419011220336	0.00126787810586393	0.000618529506027699
20	90.6230926513672	-14.298656463623	4.08473253250122	0.00743668992072344	-0.0026282137259841	0.000293855206109583	0.00646266713738441
21	95.8178863525391	-15.9220285415649	4.47434186935425	-0.00295288790948689	-0.00457625929266214	-0.00100484199356288	0.00159255252219737
22	93.8698348999023	-14.9480056762695	4.34447193145752	0.00386527273803949	-0.00457625929266214	0.00256657530553639	0.00354059832170606
23	93.8698348999023	-15.5973539352417	3.95486283302307	0.0165275707840919	0.013930176384747	0.0188002903014421	0.0230210572481155
24	92.5711364746094	-15.9220285415649	3.56525373458862	0.0106834331527352	0.0191249661147594	0.0100340843200684	0.0123068047687411
25	91.2724456787109	-15.2726793289185	3.95486283302307	0.0171769186854362	0.0259431265294552	0.0213976856321096	0.00516396993771195
26	93.2204895019531	-15.2726793289185	4.27953720092773	0.00743668992072344	0.0399041213095188	0.00256657530553639	-0.000355493422830477
27	93.8698348999023	-15.9220285415649	4.34447193145752	-0.0143164889886975	0.020423661917448	-0.00912170019000769	0.00289124972186983
28	92.5711364746094	-15.9220285415649	4.4094066619873	0.0158782228827477	0.0162028968334198	0.0123068047687411	0.000293855206109583
29	92.5711364746094	-15.5973539352417	3.82499313354492	0.0149041991680861	0.0165275707840919	-0.00749832857400179	-0.0026282137259841
30	94.5191879272461	-15.2726793289185	4.14966726303101	0.00906006153672934	0.012956153601408	-0.00197886489331722	-0.00555028254166245
31	92.5711364746094	-15.5973539352417	4.14966726303101	-0.0120437685400248	0.0123068047687411	-0.0107450718060136	-0.0104203969240189
32	92.5711364746094	-14.298656463623	3.95486283302307	-0.00587495695799589	0.00743668992072344	-0.0126931173726916	-0.0100957229733467
33	93.8698348999023	-15.9220285415649	3.95486283302307	-0.0113944197073579	0.00613799272105098	-0.0334722734987736	-0.0104203969240189
34	93.8698348999023	-14.6233310699463	4.27953720092773	-0.00652430532500148	-0.00587495695799589	-0.0354203209280968	-0.0237320438027382
35	93.8698348999023	-15.5973539352417	4.4094066619873	0.00191722682211548	-0.0136671401560307	-0.0402904339134693	-0.0162645354866982
36	92.5711364746094	-15.5973539352417	4.21460247039795	-0.00749832857400179	-0.0113944197073579	-0.0428878292441368	-0.00944637414067984
37	93.8698348999023	-15.2726793289185	4.21460247039795	-0.00327756232582033	-0.0156151866540313	-0.0367190167307854	0.0106834331527352
38	93.8698348999023	-15.2726793289185	4.01979780197144	-0.00230353930965066	-0.0250307414680719	-0.0302255302667618	0.00418994715437293
39	92.5711364746094	-14.6233310699463	4.08473253250122	0.0197743140161037	-0.00425158534198999	-0.0299008563160896	0.00906006153672934
40	93.8698348999023	-15.9220285415649	4.14966726303101	0.0152288740500808	-0.0117190945893526	-0.0221086721867323	-0.00165419070981443
41	94.5191879272461	-15.5973539352417	4.27953720092773	0.00126787810586393	0.0022419011220336	-0.0120437685400248	0.000618529506027699
42	89.973747253418	-14.298656463623	3.69512343406677	0.00354059832170606	-0.0165892094373703	-0.00392691092565656	0.0168522447347641
43	94.5191879272461	-15.5973539352417	3.88992786407471	0.00289124972186983	-0.00587495695799589	0.00548864435404539	0.0197743140161037
44	93.2204895019531	-13.9739828109741	3.69512343406677	0.0132808275520802	0.000293855206109583	0.00873538758605719	0.0265924744307995
45	93.8698348999023	-15.2726793289185	4.21460247039795	0.0123068047687411	-0.00230353930965066	0.0136055024340749	0.0145795252174139
46	94.5191879272461	-15.9220285415649	4.4094066619873	0.0126314787194133	0.000293855206109583	0.0132808275520802	0.0191249661147594
47	93.8698348999023	-15.2726793289185	4.60421133041382	0.0022419011220336	-0.0117190945893526	0.00776136433705688	0.00808603875339031
48	91.9217910766602	-14.9480056762695	4.4094066619873	-0.0107450718060136	-0.00457625929266214	0.0213976856321096	0.00873538758605719
49	91.9217910766602	-14.298656463623	3.88992786407471	-0.00197886489331722	-0.00165419070981443	0.00613799272105098	-0.000680167751852423
50	95.1685333251953	-14.298656463623	3.82499313354492	0.020423661917448	0.000618529506027699	0.0100340843200684	-0.00327756232582033
51	94.5191879272461	-15.9220285415649	4.53927659988403	-0.0026282137259841	0.00743668992072344	-0.00360223650932312	-0.00977104809135199
52	92.5711364746094	-14.298656463623	4.01979780197144	-0.00879702530801296	0.00516396993771195	0.0136055024340749	-0.0026282137259841
53	93.2204895019531	-13.9739828109741	4.01979780197144	-0.021459324285388	-0.0263294391334057	-0.0117190945893526	-0.0110697457566857
54	92.5711364746094	-13.3246335983276	4.08473253250122	-0.00814767740666866	-0.0191866029053926	-0.0195112787187099	-0.0221086721867323
55	95.1685333251953	-14.6233310699463	3.63018846511841	-0.00230353930965066	-0.0156151866540313	-0.0136671401560307	-0.0182125810533762
56	95.8178863525391	-14.9480056762695	3.95486283302307	0.000943203864153475	0.00321592413820326	-0.0182125810533762	-0.0110697457566857
57	95.1685333251953	-15.9220285415649	3.95486283302307	0.013930176384747	-0.00684897974133492	-0.0133424662053585	0.00191722682211548
58	93.2204895019531	-14.9480056762695	4.21460247039795	0.00516396993771195	-0.0107450718060136	-0.000680167751852423	0.00776136433705688
59	93.8698348999023	-14.6233310699463	4.4094066619873	-0.00522560812532902	0.0113327819854021	-0.0139918150380254	0.0142548503354192
60	92.5711364746094	-13.6493082046509	4.21460247039795	0.00581331877037883	0.01100810803473	-0.0204853005707264	0.000943203864153475
61	93.2204895019531	-14.9480056762695	4.14966726303101	-0.0146411629393697	-0.000355493422830477	-0.0146411629393697	0.00191722682211548
62	93.2204895019531	-15.2726793289185	4.14966726303101	0.0113327819854021	-0.00457625929266214	-0.00327756232582033	0.00548864435404539
63	95.1685333251953	-14.9480056762695	4.14966726303101	0.00289124972186983	0.00776136433705688	0.00906006153672934	0.0252937767654657
64	91.2724456787109	-13.6493082046509	3.95486283302307	0.0022419011220336	0.0233457311987877	0.0207483377307653	0.0194496400654316
65	93.8698348999023	-14.6233310699463	4.47434186935425	0.0162028968334198	0.031137915328145	-0.00879702530801296	0.0165275707840919
66	95.1685333251953	-14.298656463623	4.27953720092773	0.00451462110504508	0.0230210572481155	-0.00879702530801296	-3.08191010844894e-05
67	95.1685333251953	-14.6233310699463	4.21460247039795	0.00776136433705688	-0.000355493422830477	-0.0104203969240189	0.00841071270406246
68	92.5711364746094	-15.2726793289185	3.95486283302307	-0.00327756232582033	-0.00327756232582033	-0.0243813935667276	0.00613799272105098
69	93.2204895019531	-13.6493082046509	3.82499313354492	-0.00100484199356288	-0.00392691092565656	-0.0273034609854221	0.000943203864153475
70	92.5711364746094	-13.9739828109741	3.76005816459656	-0.00652430532500148	-0.00132951640989631	-0.0383423902094364	-0.00197886489331722
71	93.2204895019531	-13.9739828109741	3.88992786407471	-0.00814767740666866	-0.000355493422830477	-0.0350956469774246	-0.00392691092565656
72	93.2204895019531	-13.3246335983276	3.95486283302307	0.00483929552137852	-0.0110697457566857	-0.0334722734987736	-0.00490093370899558
73	94.5191879272461	-14.6233310699463	4.60421133041382	-0.00197886489331722	-0.0146411629393697	-0.0311995539814234	-0.0185372550040483
74	93.2204895019531	-12.9999599456787	3.88992786407471	-0.00782300252467394	0.00678734155371785	-0.00555028254166245	-0.0224333461374044
75	93.8698348999023	-14.9480056762695	4.66914653778076	-0.00652430532500148	0.011982130818069	-3.08191010844894e-05	-0.0165892094373703
76	93.8698348999023	-13.9739828109741	4.14966726303101	0.00191722682211548	0.0188002903014421	0.0262678004801273	-0.0146411629393697
77	95.1685333251953	-13.9739828109741	4.08473253250122	-0.00165419070981443	0.0233457311987877	0.0467222817242146	-0.00522560812532902
78	95.1685333251953	-15.2726793289185	4.4094066619873	-0.00197886489331722	0.00483929552137852	0.0269171483814716	0.00646266713738441
79	94.5191879272461	-15.5973539352417	4.60421133041382	0.00743668992072344	0.0132808275520802	0.0373067259788513	0.00256657530553639
80	93.2204895019531	-12.9999599456787	4.14966726303101	0.0022419011220336	0.0262678004801273	0.0347093306481838	0.00321592413820326
81	91.9217910766602	-13.3246335983276	4.01979780197144	-0.000355493422830477	0.00711201597005129	0.0142548503354192	0.00321592413820326
82	93.8698348999023	-14.6233310699463	3.76005816459656	0.00126787810586393	0.00711201597005129	0.0252937767654657	0.00906006153672934
83	95.1685333251953	-13.9739828109741	3.88992786407471	0.00711201597005129	0.00906006153672934	0.0230210572481155	0.0197743140161037
84	94.5191879272461	-14.298656463623	4.47434186935425	0.00386527273803949	0.0149041991680861	0.0207483377307653	0.0171769186854362
85	93.8698348999023	-14.298656463623	4.4094066619873	0.0145795252174139	0.00386527273803949	0.00126787810586393	0.0145795252174139
86	90.6230926513672	-12.9999599456787	4.27953720092773	-0.0120437685400248	0.00776136433705688	0.012956153601408	0.00873538758605719
87	93.2204895019531	-13.3246335983276	3.95486283302307	-0.0191866029053926	-0.00197886489331722	0.00938473641872406	0.0022419011220336
88	95.1685333251953	-13.9739828109741	3.76005816459656	0.0123068047687411	-0.00782300252467394	0.00418994715437293	-0.00197886489331722
89	95.1685333251953	-14.298656463623	4.21460247039795	0.00646266713738441	-0.00457625929266214	0.0149041991680861	-0.0149658378213644
90	92.5711364746094	-14.9480056762695	4.14966726303101	0.012956153601408	-0.00879702530801296	0.00386527273803949	-0.00490093370899558
91	95.1685333251953	-14.6233310699463	4.34447193145752	0.00386527273803949	-0.00360223650932312	0.00873538758605719	-0.00944637414067984
92	89.973747253418	-13.6493082046509	4.27953720092773	-0.0165892094373703	-0.00814767740666866	0.0022419011220336	-0.00717365415766835
93	94.5191879272461	-13.9739828109741	3.88992786407471	-0.00717365415766835	-0.0240567177534103	-0.0130177913233638	-0.0126931173726916
94	94.5191879272461	-14.298656463623	3.95486283302307	-0.00879702530801296	-0.0204853005707264	-0.0185372550040483	-0.017887907102704
95	94.5191879272461	-14.6233310699463	3.82499313354492	-0.000680167751852423	-0.0136671401560307	-0.021459324285388	-0.0182125810533762
96	92.5711364746094	-14.9480056762695	3.76005816459656	-0.00132951640989631	-0.028926832601428	-0.0201606266200542	-0.0152905117720366
97	91.9217910766602	-13.6493082046509	4.21460247039795	-0.00327756232582033	-0.0191866029053926	-0.0130177913233638	0.00841071270406246
98	91.2724456787109	-13.9739828109741	4.27953720092773	0.00906006153672934	-0.0208099745213985	-0.00879702530801296	-0.00230353930965066
99	93.2204895019531	-13.6493082046509	3.88992786407471	-0.00944637414067984	-0.0120437685400248	-0.00912170019000769	0.00613799272105098
100	94.5191879272461	-14.9480056762695	3.95486283302307	0.0197743140161037	-0.00912170019000769	-0.0195112787187099	0.00418994715437293
101	94.5191879272461	-15.9220285415649	4.14966726303101	0.025618452578783	-0.0188619289547205	-0.0104203969240189	0.00483929552137852
102	91.9217910766602	-13.3246335983276	3.88992786407471	-0.00717365415766835	0.00386527273803949	-0.00230353930965066	0.00743668992072344
103	92.5711364746094	-14.9480056762695	4.34447193145752	0.00581331877037883	0.00938473641872406	0.00678734155371785	0.0213976856321096
104	91.9217910766602	-13.3246335983276	4.21460247039795	0.0106834331527352	0.0252937767654657	-0.00652430532500148	0.0188002903014421
105	92.5711364746094	-13.6493082046509	3.82499313354492	0.0123068047687411	0.0210730116814375	-0.0198359526693821	0.0181509424000978
106	92.5711364746094	-13.6493082046509	4.08473253250122	-0.00782300252467394	0.0213976856321096	-0.0243813935667276	0.00289124972186983
107	95.1685333251953	-15.9220285415649	4.01979780197144	-0.0130177913233638	0.00126787810586393	-0.0221086721867323	0.00418994715437293
108	93.8698348999023	-14.298656463623	4.27953720092773	-0.00555028254166245	0.0106834331527352	-0.0152905117720366	-0.00360223650932312
109	91.2724456787109	-13.9739828109741	4.08473253250122	-0.0136671401560307	-0.0107450718060136	-0.000680167751852423	-0.00295288790948689
110	94.5191879272461	-14.9480056762695	4.4094066619873	0.00906006153672934	0.00970941036939621	-0.0104203969240189	-0.0110697457566857
111	91.9217910766602	-13.6493082046509	4.08473253250122	0.00938473641872406	0.0223717093467712	-0.00522560812532902	-0.0120437685400248
112	93.2204895019531	-15.5973539352417	4.01979780197144	0.0100340843200684	0.0213976856321096	0.00354059832170606	-0.0104203969240189
113	93.8698348999023	-14.6233310699463	3.76005816459656	-0.0123684434220195	0.00516396993771195	-0.00717365415766835	-0.00652430532500148
114	93.8698348999023	-14.9480056762695	3.95486283302307	-0.00944637414067984	0.0165275707840919	-0.00295288790948689	-0.0156151866540313
115	93.8698348999023	-15.5973539352417	3.69512343406677	-0.00717365415766835	0.00776136433705688	-0.00847235135734081	-0.017887907102704
116	95.1685333251953	-14.298656463623	3.63018846511841	0.000293855206109583	-0.00652430532500148	-0.0224333461374044	-0.0152905117720366
117	91.9217910766602	-13.6493082046509	4.34447193145752	-0.00165419070981443	-0.0175632312893867	-0.00944637414067984	-0.0110697457566857
118	92.5711364746094	-15.2726793289185	4.08473253250122	-0.00977104809135199	-0.0204853005707264	-0.032173577696085	0.0106834331527352
119	95.1685333251953	-15.2726793289185	4.27953720092773	-0.00912170019000769	-0.00295288790948689	-0.0354203209280968	0.0123068047687411
120	90.6230926513672	-14.6233310699463	4.34447193145752	0.00159255252219737	-0.0126931173726916	-0.0282774847000837	0.00678734155371785
121	92.5711364746094	-13.6493082046509	3.88992786407471	0.00289124972186983	-0.017887907102704	-0.032173577696085	0.00548864435404539
122	95.8178863525391	-14.9480056762695	3.82499313354492	0.00613799272105098	-0.0146411629393697	-0.0295761823654175	0.00906006153672934
123	93.8698348999023	-13.9739828109741	4.21460247039795	0.00743668992072344	0.00711201597005129	-0.00555028254166245	0.0282158460468054
124	94.5191879272461	-15.9220285415649	4.47434186935425	0.00938473641872406	0.0168522447347641	0.0168522447347641	0.0181509424000978
125	93.2204895019531	-14.6233310699463	4.01979780197144	-0.0169138833880424	0.0213976856321096	0.0278911720961332	0.011982130818069
126	90.6230926513672	-14.298656463623	3.82499313354492	0.00873538758605719	0.0132808275520802	0.0298392176628113	-0.00392691092565656
127	92.5711364746094	-14.298656463623	3.69512343406677	-0.00522560812532902	-0.00944637414067984	0.0188002903014421	0.00418994715437293
128	93.2204895019531	-14.9480056762695	3.76005816459656	-0.00360223650932312	-0.0221086721867323	0.0158782228827477	-0.00522560812532902
129	95.8178863525391	-15.9220285415649	4.21460247039795	0.000618529506027699	-0.0334722734987736	0.0353586822748184	-0.000680167751852423
130	92.5711364746094	-14.298656463623	4.53927659988403	0.0126314787194133	-0.0347709693014622	0.0434755384922028	-0.0100957229733467
131	91.9217910766602	-13.9739828109741	4.14966726303101	0.00776136433705688	-0.0337969474494457	0.036657378077507	-0.0100957229733467
132	95.1685333251953	-15.2726793289185	4.08473253250122	-0.00230353930965066	-0.0331475995481014	0.0145795252174139	-0.00197886489331722
133	93.8698348999023	-13.6493082046509	3.43538379669189	-0.0110697457566857	-0.0383423902094364	-0.0026282137259841	-0.0113944197073579
134	95.1685333251953	-15.5973539352417	3.95486283302307	-0.0136671401560307	-0.0279528107494116	-0.00814767740666866	-0.0185372550040483
135	94.5191879272461	-16.8960514068604	3.69512343406677	0.00386527273803949	-0.0243813935667276	-0.0182125810533762	-0.0237320438027382
136	92.5711364746094	-13.6493082046509	4.01979780197144	0.00159255252219737	-0.00717365415766835	-0.0169138833880424	-0.0143164889886975
137	89.3243942260742	-14.298656463623	4.27953720092773	-0.0026282137259841	-0.00782300252467394	-0.00425158534198999	-0.00165419070981443
138	94.5191879272461	-13.9739828109741	3.88992786407471	0.0249691028147936	0.0158782228827477	-0.0149658378213644	0.0100340843200684
139	93.8698348999023	-15.2726793289185	3.82499313354492	0.0100340843200684	0.029189869761467	-0.0201606266200542	0.00711201597005129
140	91.9217910766602	-14.6233310699463	4.08473253250122	-0.00165419070981443	0.0350340083241463	-0.0217839982360601	0.00289124972186983
141	92.5711364746094	-15.2726793289185	3.76005816459656	0.00354059832170606	0.0444495603442192	-0.0227580219507217	-0.0026282137259841
142	93.8698348999023	-14.9480056762695	4.27953720092773	0.00354059832170606	0.0457482598721981	-0.00555028254166245	0.00321592413820326
143	90.6230926513672	-13.6493082046509	4.4094066619873	0.00548864435404539	0.0444495603442192	0.00256657530553639	0.01847561635077
144	93.2204895019531	-14.9480056762695	4.14966726303101	0.0106834331527352	0.0444495603442192	0.00126787810586393	0.0288651939481497
145	94.5191879272461	-14.298656463623	3.50031876564026	0.0149041991680861	0.0386054255068302	0.012956153601408	0.013930176384747
146	91.9217910766602	-14.298656463623	3.88992786407471	0.000943203864153475	0.013930176384747	0.0200989879667759	-0.00197886489331722
147	91.9217910766602	-14.6233310699463	4.14966726303101	-0.00197886489331722	0.0126314787194133	0.0223717093467712	-0.000680167751852423
148	93.8698348999023	-13.9739828109741	4.08473253250122	-0.00457625929266214	0.0145795252174139	0.011982130818069	0.00289124972186983
149	93.8698348999023	-14.6233310699463	4.47434186935425	0.00451462110504508	0.00970941036939621	0.00159255252219737	-0.00619963090866804
150	93.2204895019531	-14.298656463623	4.21460247039795	0.00743668992072344	0.0145795252174139	-0.00295288790948689	-0.0026282137259841
151	94.5191879272461	-13.9739828109741	3.76005816459656	0.00516396993771195	0.00126787810586393	-0.00295288790948689	-0.0113944197073579
152	95.1685333251953	-15.9220285415649	4.08473253250122	0.00289124972186983	-0.0120437685400248	0.00321592413820326	-0.000355493422830477
153	92.5711364746094	-13.9739828109741	4.21460247039795	-0.00782300252467394	-0.00490093370899558	-0.0110697457566857	-0.0110697457566857
154	93.8698348999023	-14.9480056762695	4.4094066619873	-0.017887907102704	-0.0120437685400248	-0.0113944197073579	-0.0185372550040483
155	95.1685333251953	-13.9739828109741	3.95486283302307	0.000293855206109583	-0.00425158534198999	-0.0113944197073579	-0.0224333461374044
156	92.5711364746094	-13.9739828109741	3.95486283302307	0.000943203864153475	-0.00295288790948689	-0.00165419070981443	-0.0126931173726916
157	93.2204895019531	-14.298656463623	3.69512343406677	-3.08191010844894e-05	0.00289124972186983	-0.00782300252467394	0.00451462110504508
158	92.5711364746094	-14.6233310699463	3.63018846511841	-0.00392691092565656	0.0152288740500808	0.00256657530553639	0.00126787810586393
159	91.9217910766602	-14.9480056762695	3.95486283302307	-0.0185372550040483	0.0226963832974434	0.00386527273803949	0.00970941036939621
160	93.2204895019531	-14.298656463623	4.01979780197144	0.00289124972186983	0.0210730116814375	-0.00684897974133492	0.00906006153672934
161	92.5711364746094	-13.9739828109741	3.82499313354492	0.00776136433705688	0.00841071270406246	-0.0139918150380254	-0.00165419070981443
162	93.8698348999023	-14.9480056762695	4.21460247039795	-0.00132951640989631	0.00289124972186983	0.00289124972186983	0.0100340843200684
163	91.9217910766602	-15.5973539352417	4.27953720092773	0.0155535480007529	0.00548864435404539	0.0162028968334198	0.0275664981454611
164	92.5711364746094	-14.9480056762695	4.01979780197144	0.00289124972186983	0.0145795252174139	0.0269171483814716	0.0226963832974434
165	89.973747253418	-13.9739828109741	3.88992786407471	0.00743668992072344	0.0123068047687411	0.0502936989068985	0.0158782228827477
166	92.5711364746094	-13.9739828109741	3.95486283302307	0.00613799272105098	0.00126787810586393	0.0298392176628113	0.0113327819854021
167	93.8698348999023	-13.9739828109741	3.82499313354492	0.012956153601408	-0.0117190945893526	0.0243197549134493	0.00451462110504508
168	92.5711364746094	-13.6493082046509	4.21460247039795	-0.0126931173726916	-0.00814767740666866	0.0226963832974434	-0.00132951640989631
169	93.2204895019531	-15.5973539352417	4.53927659988403	0.00841071270406246	-0.00879702530801296	0.0178262684494257	-0.00295288790948689
170	93.2204895019531	-14.6233310699463	4.27953720092773	0.0022419011220336	0.00191722682211548	0.0162028968334198	-0.00652430532500148
171	91.9217910766602	-13.3246335983276	3.88992786407471	0.000943203864153475	-0.00327756232582033	0.00289124972186983	-0.0100957229733467
172	93.8698348999023	-14.9480056762695	3.82499313354492	-0.00912170019000769	-0.0237320438027382	-0.00100484199356288	-0.00977104809135199
173	93.2204895019531	-13.9739828109741	4.01979780197144	-0.00392691092565656	-0.0120437685400248	-0.0130177913233638	-0.0113944197073579
174	94.5191879272461	-15.2726793289185	4.21460247039795	-0.00490093370899558	-0.0302255302667618	-0.0110697457566857	-0.0211346503347158
175	92.5711364746094	-13.6493082046509	4.01979780197144	-0.000355493422830477	-0.0224333461374044	-0.0221086721867323	-0.017887907102704
176	89.973747253418	-13.9739828109741	3.95486283302307	-0.00847235135734081	-0.0253554154187441	-0.028926832601428	-0.00782300252467394
177	92.5711364746094	-12.9999599456787	4.08473253250122	-0.00360223650932312	-0.0318489037454128	-0.0237320438027382	-0.00684897974133492
178	92.5711364746094	-13.9739828109741	3.63018846511841	-0.00555028254166245	-0.0266541130840778	-0.0454852245748043	0.00289124972186983
179	93.8698348999023	-14.9480056762695	4.08473253250122	-0.00425158534198999	-0.0224333461374044	-0.0438618510961533	0.00711201597005129
180	93.8698348999023	-15.9220285415649	4.21460247039795	-0.00230353930965066	-0.0162645354866982	-0.0497059896588326	-0.00327756232582033
181	92.5711364746094	-13.6493082046509	4.21460247039795	0.000943203864153475	-0.0100957229733467	-0.028926832601428	0.00126787810586393
182	92.5711364746094	-14.6233310699463	4.01979780197144	0.00418994715437293	0.00678734155371785	-0.0107450718060136	0.00321592413820326
183	94.5191879272461	-14.6233310699463	4.14966726303101	0.00548864435404539	0.01847561635077	-0.000355493422830477	0.0217223595827818
184	94.5191879272461	-14.6233310699463	3.82499313354492	0.00906006153672934	0.0389300994575024	0.0113327819854021	0.0210730116814375
185	93.2204895019531	-14.6233310699463	3.82499313354492	0.0113327819854021	0.0470469556748867	0.0194496400654316	0.0145795252174139
186	93.2204895019531	-14.298656463623	3.82499313354492	0.0132808275520802	0.0425015166401863	0.0220470335334539	0.0155535480007529
187	90.6230926513672	-13.3246335983276	4.47434186935425	-0.00717365415766835	0.0502936989068985	0.0249691028147936	-0.00425158534198999
188	92.5711364746094	-13.6493082046509	4.14966726303101	-0.00847235135734081	0.0438002124428749	0.0178262684494257	-0.00977104809135199
189	95.1685333251953	-14.6233310699463	3.76005816459656	0.00873538758605719	0.0425015166401863	0.00678734155371785	-0.000355493422830477
190	94.5191879272461	-14.298656463623	4.21460247039795	0.0152288740500808	0.0412028171122074	-0.00230353930965066	-0.0123684434220195
191	93.2204895019531	-14.9480056762695	3.95486283302307	-0.00814767740666866	0.0175015944987535	-0.00782300252467394	-0.00555028254166245
192	94.5191879272461	-14.298656463623	4.01979780197144	-0.00814767740666866	0.00548864435404539	-0.0026282137259841	-0.00879702530801296
193	91.2724456787109	-13.9739828109741	4.47434186935425	-0.0123684434220195	-0.00587495695799589	-0.00977104809135199	-0.0130177913233638
194	94.5191879272461	-14.9480056762695	4.21460247039795	-0.00717365415766835	-0.0169138833880424	-0.0165892094373703	-0.0185372550040483
195	93.2204895019531	-13.9739828109741	3.69512343406677	-0.00230353930965066	-0.00684897974133492	-0.0107450718060136	-0.0250307414680719
196	92.5711364746094	-13.9739828109741	3.69512343406677	-0.0026282137259841	-0.00782300252467394	-0.00912170019000769	-0.0156151866540313
197	91.9217910766602	-14.6233310699463	4.08473253250122	-0.00587495695799589	-0.0201606266200542	-0.00749832857400179	0.0103587592020631
198	91.9217910766602	-13.9739828109741	3.88992786407471	-0.0104203969240189	-0.0477579422295094	-0.021459324285388	0.012956153601408
199	93.2204895019531	-14.6233310699463	4.21460247039795	0.00906006153672934	-0.0428878292441368	-0.00879702530801296	0.01100810803473
200	94.5191879272461	-14.9480056762695	4.4094066619873	0.00613799272105098	-0.0237320438027382	-0.0123684434220195	-0.00587495695799589
201	93.8698348999023	-14.298656463623	3.82499313354492	-3.08191010844894e-05	-0.0337969474494457	-0.00782300252467394	0.00970941036939621
202	93.2204895019531	-16.2467021942139	3.88992786407471	0.000293855206109583	-0.0334722734987736	-0.00392691092565656	0.00873538758605719
203	93.2204895019531	-15.2726793289185	3.88992786407471	0.0152288740500808	-0.0172385573387146	0.0197743140161037	0.0207483377307653
204	90.6230926513672	-14.9480056762695	3.76005816459656	0.00483929552137852	-0.00944637414067984	0.01100810803473	0.0243197549134493
205	93.2204895019531	-14.6233310699463	4.08473253250122	0.0145795252174139	0.0106834331527352	0.0165275707840919	0.0106834331527352
206	93.2204895019531	-13.6493082046509	4.34447193145752	0.0142548503354192	0.00873538758605719	-0.0110697457566857	0.0168522447347641
207	93.2204895019531	-14.298656463623	3.95486283302307	-0.0146411629393697	0.0123068047687411	0.00321592413820326	-0.00327756232582033
208	93.2204895019531	-14.9480056762695	3.63018846511841	-0.0133424662053585	0.0100340843200684	0.00191722682211548	-0.000355493422830477
209	94.5191879272461	-13.9739828109741	3.88992786407471	0.00483929552137852	0.00841071270406246	-0.00457625929266214	-0.00230353930965066
210	91.9217910766602	-15.2726793289185	4.27953720092773	0.00873538758605719	0.0175015944987535	-0.00295288790948689	-0.00555028254166245
211	93.2204895019531	-14.298656463623	4.01979780197144	0.00678734155371785	0.0181509424000978	-0.00652430532500148	-0.00847235135734081
212	94.5191879272461	-13.6493082046509	4.14966726303101	0.00126787810586393	0.00256657530553639	0.0022419011220336	-0.00782300252467394
213	95.1685333251953	-16.5713768005371	4.53927659988403	-0.0110697457566857	-0.0104203969240189	-0.00717365415766835	-0.0107450718060136
214	95.1685333251953	-15.2726793289185	3.95486283302307	-0.00717365415766835	-0.0240567177534103	-0.0110697457566857	-0.0136671401560307
215	90.6230926513672	-14.298656463623	3.95486283302307	-0.00912170019000769	-0.0113944197073579	-0.0169138833880424	-0.021459324285388
216	92.5711364746094	-14.9480056762695	4.01979780197144	-0.00132951640989631	0.01100810803473	-0.00490093370899558	-0.0117190945893526
217	93.8698348999023	-14.6233310699463	4.01979780197144	0.000943203864153475	0.00321592413820326	-0.0191866029053926	-0.00132951640989631
218	93.2204895019531	-14.6233310699463	4.21460247039795	-0.00522560812532902	0.00808603875339031	-0.0107450718060136	-0.00360223650932312
219	95.1685333251953	-16.2467021942139	4.14966726303101	0.00776136433705688	-0.000355493422830477	-0.0204853005707264	-0.0026282137259841
220	95.8178863525391	-15.9220285415649	4.34447193145752	-0.000355493422830477	0.011982130818069	-0.0126931173726916	0.0207483377307653
221	91.2724456787109	-15.2726793289185	3.82499313354492	-0.00230353930965066	0.01100810803473	-0.0139918150380254	0.00970941036939621
222	93.8698348999023	-15.5973539352417	3.88992786407471	0.00191722682211548	0.00646266713738441	0.0022419011220336	0.0116574559360743
223	94.5191879272461	-15.9220285415649	4.4094066619873	0.00548864435404539	0.00613799272105098	0.00970941036939621	0.0249691028147936
224	94.5191879272461	-15.5973539352417	4.14966726303101	0.0181509424000978	0.00808603875339031	0.0269171483814716	0.0210730116814375
225	93.2204895019531	-15.2726793289185	4.21460247039795	0.00126787810586393	0.00906006153672934	0.0165275707840919	0.00873538758605719
226	92.5711364746094	-15.5973539352417	4.01979780197144	0.00906006153672934	0.00776136433705688	0.0217223595827818	0.0100340843200684
227	93.8698348999023	-14.9480056762695	3.69512343406677	0.00256657530553639	-0.0123684434220195	0.0223717093467712	0.0022419011220336
228	94.5191879272461	-14.6233310699463	3.69512343406677	0.0126314787194133	-0.00717365415766835	0.00970941036939621	0.000293855206109583
229	93.8698348999023	-15.2726793289185	4.14966726303101	0.00191722682211548	0.00386527273803949	0.00613799272105098	-0.00100484199356288
230	95.8178863525391	-17.5454006195068	4.4094066619873	-0.00295288790948689	-0.00457625929266214	-0.0162645354866982	-0.00977104809135199
231	93.8698348999023	-15.2726793289185	4.21460247039795	0.0233457311987877	0.0226963832974434	-0.0156151866540313	-0.00327756232582033
232	90.6230926513672	-15.2726793289185	4.27953720092773	-0.0152905117720366	0.00743668992072344	-0.0208099745213985	-0.00425158534198999
233	96.4672317504883	-16.8960514068604	4.14966726303101	-0.00555028254166245	-0.00165419070981443	-0.0360696688294411	-0.0152905117720366
234	93.8698348999023	-15.2726793289185	3.69512343406677	-0.00360223650932312	0.00970941036939621	-0.0315242260694504	-0.0165892094373703
235	93.2204895019531	-15.9220285415649	4.01979780197144	-0.00360223650932312	0.00483929552137852	-0.028926832601428	-0.0159398596733809
236	94.5191879272461	-16.2467021942139	4.21460247039795	0.00451462110504508	0.000943203864153475	-0.0308748781681061	-0.0120437685400248
237	92.5711364746094	-15.9220285415649	4.60421133041382	-0.00522560812532902	-0.000355493422830477	-0.0295761823654175	-0.0026282137259841
238	92.5711364746094	-15.2726793289185	4.27953720092773	-3.08191010844894e-05	0.00191722682211548	-0.021459324285388	0.00256657530553639
239	93.8698348999023	-15.9220285415649	3.88992786407471	0.000943203864153475	-0.00197886489331722	-0.0237320438027382	0.00386527273803949
240	95.8178863525391	-17.2207260131836	4.27953720092773	-0.000680167751852423	-0.00847235135734081	-0.0139918150380254	-0.00165419070981443
241	93.8698348999023	-16.8960514068604	4.08473253250122	-0.000355493422830477	-0.0159398596733809	0.00483929552137852	0.00354059832170606
242	93.2204895019531	-15.9220285415649	4.21460247039795	-0.00457625929266214	-0.00457625929266214	0.0103587592020631	0.0126314787194133
243	92.5711364746094	-17.2207260131836	4.4094066619873	0.00289124972186983	0.00386527273803949	0.0226963832974434	0.0246444288641214
244	93.8698348999023	-15.5973539352417	4.14966726303101	0.00613799272105098	0.0106834331527352	0.0382807515561581	0.0226963832974434
245	93.8698348999023	-15.5973539352417	3.76005816459656	0.0158782228827477	0.0171769186854362	0.0181509424000978	-0.00457625929266214
246	93.8698348999023	-15.9220285415649	3.88992786407471	0.013930176384747	0.01100810803473	0.0197743140161037	0.00906006153672934
247	93.8698348999023	-16.5713768005371	4.01979780197144	0.00483929552137852	-0.00457625929266214	0.0295145437121391	-0.00230353930965066
248	92.5711364746094	-15.5973539352417	4.14966726303101	-0.00425158534198999	-0.00457625929266214	0.0145795252174139	-0.00619963090866804
249	94.5191879272461	-16.2467021942139	4.14966726303101	-0.0169138833880424	-0.0208099745213985	-0.000680167751852423	-0.0130177913233638
250	93.8698348999023	-16.5713768005371	4.53927659988403	0.00289124972186983	-0.0162645354866982	-0.0198359526693821	-0.0182125810533762
251	93.8698348999023	-15.9220285415649	4.14966726303101	0.00159255252219737	-0.0201606266200542	-0.0185372550040483	-0.0113944197073579
252	93.8698348999023	-16.5713768005371	4.4094066619873	-0.000680167751852423	-0.0273034609854221	-0.0292515084147453	-0.00749832857400179
253	95.1685333251953	-16.8960514068604	4.73408126831055	-0.00392691092565656	-0.0224333461374044	-0.0299008563160896	-0.0139918150380254
254	91.9217910766602	-15.5973539352417	3.95486283302307	-0.0100957229733467	-0.00522560812532902	-0.0256800893694162	-0.0273034609854221
255	94.5191879272461	-15.5973539352417	3.76005816459656	0.00191722682211548	-0.0256800893694162	-0.0159398596733809	-0.0211346503347158
256	93.2204895019531	-16.2467021942139	3.95486283302307	0.00808603875339031	0.00743668992072344	-0.0152905117720366	-0.0175632312893867
257	93.8698348999023	-16.8960514068604	4.53927659988403	0.00776136433705688	0.00483929552137852	-0.0026282137259841	0.00743668992072344
258	93.2204895019531	-16.5713768005371	4.08473253250122	-0.00327756232582033	-0.00652430532500148	0.0022419011220336	-0.00132951640989631
259	91.9217910766602	-15.9220285415649	4.01979780197144	0.00159255252219737	-0.00100484199356288	0.0113327819854021	0.00289124972186983
260	93.8698348999023	-16.5713768005371	4.27953720092773	-0.00814767740666866	0.00321592413820326	0.00548864435404539	0.00321592413820326
261	93.2204895019531	-15.5973539352417	3.76005816459656	0.0022419011220336	-0.0110697457566857	0.00516396993771195	0.00289124972186983
262	93.8698348999023	-15.9220285415649	3.82499313354492	-0.00879702530801296	-0.00782300252467394	0.0233457311987877	0.0178262684494257
263	94.5191879272461	-17.2207260131836	4.34447193145752	-0.00717365415766835	0.00191722682211548	0.0337353087961674	0.0230210572481155
264	93.2204895019531	-15.5973539352417	4.08473253250122	0.0149041991680861	0.01847561635077	0.0623066499829292	0.0239950809627771
265	90.6230926513672	-14.9480056762695	3.95486283302307	-0.0126931173726916	0.0226963832974434	0.0230210572481155	0.0113327819854021
266	93.2204895019531	-14.298656463623	3.95486283302307	0.0171769186854362	0.0236704051494598	0.00321592413820326	-0.00555028254166245
267	92.5711364746094	-15.2726793289185	4.01979780197144	0.00256657530553639	0.00289124972186983	-0.00717365415766835	0.00256657530553639
268	95.1685333251953	-15.5973539352417	3.88992786407471	-0.00230353930965066	0.0181509424000978	-0.00912170019000769	0.000618529506027699
269	95.1685333251953	-17.2207260131836	4.08473253250122	0.00451462110504508	0.011982130818069	-0.00165419070981443	-0.000355493422830477
270	93.2204895019531	-16.5713768005371	4.53927659988403	0.0113327819854021	0.0334106348454952	-0.0159398596733809	-0.00944637414067984
271	92.5711364746094	-15.2726793289185	3.88992786407471	0.0142548503354192	0.0340599827468395	-0.0350956469774246	-0.0100957229733467
272	94.5191879272461	-14.6233310699463	3.82499313354492	0.00613799272105098	0.0178262684494257	-0.0393164120614529	-0.0139918150380254
273	95.8178863525391	-16.2467021942139	4.08473253250122	-0.0159398596733809	0.00678734155371785	-0.0464592464268208	-0.0185372550040483
274	93.2204895019531	-15.9220285415649	4.14966726303101	0.00321592413820326	-0.0146411629393697	-0.0438618510961533	-0.0240567177534103
275	93.2204895019531	-15.2726793289185	4.4094066619873	0.000618529506027699	0.00938473641872406	-0.0419138073921204	-0.0191866029053926
276	92.5711364746094	-16.2467021942139	4.60421133041382	-0.00619963090866804	-0.00132951640989631	-0.0156151866540313	-0.00977104809135199
277	96.4672317504883	-16.5713768005371	4.27953720092773	-0.0026282137259841	-0.00749832857400179	-0.00749832857400179	0.00191722682211548
278	93.8698348999023	-16.5713768005371	3.95486283302307	-0.00587495695799589	-0.00944637414067984	0.0200989879667759	0.00256657530553639
279	93.2204895019531	-14.9480056762695	3.76005816459656	-0.00100484199356288	0.0022419011220336	0.0301638916134834	0.00938473641872406
280	93.8698348999023	-16.5713768005371	3.82499313354492	0.00678734155371785	-0.00814767740666866	0.0389300994575024	-0.000355493422830477
281	94.5191879272461	-16.2467021942139	4.01979780197144	0.0165275707840919	-0.00490093370899558	0.0408781431615353	-3.08191010844894e-05
282	91.2724456787109	-14.9480056762695	4.08473253250122	0.000943203864153475	-0.00490093370899558	0.0265924744307995	0.0132808275520802
283	94.5191879272461	-15.9220285415649	4.21460247039795	0.0123068047687411	-0.000680167751852423	0.0587352328002453	0.00711201597005129
284	93.8698348999023	-14.9480056762695	3.69512343406677	0.013930176384747	0.0106834331527352	0.0610079504549503	0.0223717093467712
285	93.8698348999023	-14.6233310699463	3.95486283302307	0.00191722682211548	-0.00360223650932312	0.0369820520281792	0.00678734155371785
286	93.2204895019531	-14.9480056762695	4.21460247039795	-0.0100957229733467	-0.000680167751852423	0.0275664981454611	-0.00717365415766835
287	93.2204895019531	-14.6233310699463	4.21460247039795	-0.0107450718060136	-0.00392691092565656	0.0217223595827818	0.00418994715437293
288	91.9217910766602	-14.298656463623	4.34447193145752	-0.00295288790948689	-0.00360223650932312	0.00873538758605719	-0.00197886489331722
289	94.5191879272461	-15.9220285415649	4.08473253250122	0.00808603875339031	0.0152288740500808	0.00159255252219737	-0.00522560812532902
290	96.4672317504883	-16.2467021942139	4.14966726303101	0.00321592413820326	0.0106834331527352	-0.00100484199356288	-0.00619963090866804
291	93.8698348999023	-15.5973539352417	3.95486283302307	-0.00944637414067984	0.0106834331527352	0.00678734155371785	-0.0159398596733809
292	93.2204895019531	-14.6233310699463	3.76005816459656	-0.00360223650932312	0.00354059832170606	-0.00360223650932312	-0.00814767740666866
293	93.2204895019531	-15.5973539352417	4.14966726303101	-0.021459324285388	-3.08191010844894e-05	-0.017887907102704	-0.0191866029053926
294	93.8698348999023	-13.9739828109741	3.95486283302307	0.00483929552137852	-0.00619963090866804	-0.0159398596733809	-0.0227580219507217
295	95.1685333251953	-15.5973539352417	4.08473253250122	-0.000355493422830477	-0.000355493422830477	-0.0208099745213985	-0.0139918150380254
296	96.4672317504883	-16.2467021942139	4.34447193145752	0.00873538758605719	0.00256657530553639	-0.0126931173726916	-0.0152905117720366
297	95.8178863525391	-16.2467021942139	4.34447193145752	-0.00619963090866804	-0.02697878703475	-0.0211346503347158	0.00191722682211548
298	94.5191879272461	-15.5973539352417	4.14966726303101	-0.00944637414067984	-0.0175632312893867	-0.00652430532500148	0.00678734155371785
299	93.8698348999023	-15.2726793289185	4.27953720092773	0.00451462110504508	-0.032173577696085	-0.00782300252467394	0.00646266713738441
300	93.8698348999023	-14.298656463623	3.95486283302307	0.00841071270406246	-0.02697878703475	-0.0240567177534103	0.00191722682211548
301	95.1685333251953	-15.2726793289185	4.47434186935425	0.0168522447347641	-0.0363943427801132	-0.0175632312893867	-0.00100484199356288
302	94.5191879272461	-15.5973539352417	4.21460247039795	-0.00327756232582033	-0.0383423902094364	-0.0159398596733809	0.00516396993771195
303	95.8178863525391	-15.2726793289185	4.14966726303101	0.00906006153672934	-0.0126931173726916	-0.0026282137259841	0.0246444288641214
304	91.2724456787109	-13.9739828109741	4.4094066619873	0.000943203864153475	0.00191722682211548	-0.00977104809135199	0.0213976856321096
305	93.2204895019531	-14.298656463623	4.14966726303101	0.0191249661147594	-0.000355493422830477	-0.0152905117720366	0.0278911720961332
306	93.8698348999023	-14.298656463623	3.88992786407471	0.000293855206109583	0.0113327819854021	-0.00912170019000769	0.00191722682211548
307	93.2204895019531	-13.9739828109741	4.27953720092773	0.011982130818069	0.0100340843200684	-0.00944637414067984	-0.00392691092565656
308	93.8698348999023	-15.2726793289185	4.34447193145752	0.00938473641872406	-0.0026282137259841	0.000943203864153475	0.00126787810586393
309	95.8178863525391	-15.5973539352417	4.21460247039795	-0.00684897974133492	0.0191249661147594	-0.0149658378213644	-0.00295288790948689
310	91.2724456787109	-13.9739828109741	4.01979780197144	0.00418994715437293	0.0259431265294552	-0.0139918150380254	-0.00977104809135199
311	95.1685333251953	-15.2726793289185	3.95486283302307	0.000293855206109583	0.0207483377307653	-0.0169138833880424	-0.00457625929266214
312	95.8178863525391	-14.6233310699463	4.01979780197144	-0.00392691092565656	0.0191249661147594	-0.0100957229733467	-0.00425158534198999
313	95.1685333251953	-15.5973539352417	4.21460247039795	-0.00490093370899558	0.0126314787194133	-0.00295288790948689	-0.00879702530801296
314	93.8698348999023	-14.6233310699463	4.4094066619873	-0.00879702530801296	0.0152288740500808	-0.0107450718060136	-0.0191866029053926
315	94.5191879272461	-14.9480056762695	4.34447193145752	-0.00782300252467394	0.0171769186854362	-0.023407369852066	-0.0143164889886975
316	95.1685333251953	-14.9480056762695	4.08473253250122	-0.00490093370899558	0.0210730116814375	-0.0334722734987736	-0.00944637414067984
317	93.8698348999023	-14.298656463623	3.88992786407471	0.00516396993771195	0.0100340843200684	-0.0438618510961533	0.00548864435404539
318	94.5191879272461	-14.298656463623	4.08473253250122	-0.00944637414067984	0.0145795252174139	-0.0305502042174339	-0.000355493422830477
319	95.1685333251953	-16.2467021942139	4.27953720092773	0.0152288740500808	0.00386527273803949	-0.0341216214001179	0.00970941036939621
320	95.1685333251953	-14.9480056762695	4.53927659988403	0.00581331877037883	0.00483929552137852	-0.0175632312893867	0.00159255252219737
321	91.9217910766602	-13.9739828109741	4.21460247039795	-0.00814767740666866	0.00938473641872406	-0.00652430532500148	-0.00814767740666866
322	95.8178863525391	-15.2726793289185	4.01979780197144	0.0210730116814375	-0.000680167751852423	0.00451462110504508	0.0191249661147594
323	94.5191879272461	-14.6233310699463	4.01979780197144	0.00938473641872406	0.01100810803473	0.0356833562254906	0.0252937767654657
324	94.5191879272461	-16.2467021942139	3.82499313354492	0.0123068047687411	0.0168522447347641	0.0649040415883064	0.0230210572481155
325	94.5191879272461	-13.9739828109741	3.88992786407471	0.013930176384747	0.0233457311987877	0.0340599827468395	0.0126314787194133
326	91.2724456787109	-13.3246335983276	4.08473253250122	-0.00392691092565656	0.0191249661147594	0.0509430468082428	0.0165275707840919
327	95.1685333251953	-14.9480056762695	4.53927659988403	-0.00814767740666866	0.0207483377307653	0.0561378374695778	0.00970941036939621
328	96.4672317504883	-15.2726793289185	3.88992786407471	0.0136055024340749	0.01847561635077	0.0389300994575024	0.00451462110504508
329	93.2204895019531	-13.9739828109741	4.4094066619873	-0.00977104809135199	0.0155535480007529	0.0298392176628113	-0.00814767740666866
330	95.1685333251953	-15.9220285415649	4.27953720092773	0.0162028968334198	0.0103587592020631	0.0188002903014421	0.000943203864153475
331	95.8178863525391	-14.9480056762695	4.34447193145752	0.01847561635077	0.00191722682211548	0.0213976856321096	-0.0110697457566857
332	93.8698348999023	-14.9480056762695	4.14966726303101	-0.00944637414067984	-0.00197886489331722	0.0103587592020631	-0.00522560812532902
333	93.2204895019531	-13.6493082046509	4.21460247039795	-0.00717365415766835	-0.00912170019000769	0.000293855206109583	-0.0156151866540313
334	95.1685333251953	-15.2726793289185	4.27953720092773	-0.00619963090866804	-0.00782300252467394	-0.0221086721867323	-0.0162645354866982
335	95.1685333251953	-14.9480056762695	3.95486283302307	0.00581331877037883	-0.0120437685400248	-0.00457625929266214	-0.00912170019000769
336	92.5711364746094	-14.298656463623	4.08473253250122	-0.0026282137259841	-0.00295288790948689	-0.0152905117720366	-0.0126931173726916
337	91.9217910766602	-14.298656463623	4.34447193145752	-0.0120437685400248	-0.0198359526693821	-0.00360223650932312	0.012956153601408
338	93.2204895019531	-14.298656463623	4.34447193145752	0.0132808275520802	-0.00847235135734081	-0.00230353930965066	0.0126314787194133
339	93.2204895019531	-13.6493082046509	4.01979780197144	0.0252937767654657	-0.00360223650932312	-0.0185372550040483	0.0252937767654657
340	93.2204895019531	-13.9739828109741	4.21460247039795	-0.00912170019000769	-0.00197886489331722	-0.0146411629393697	0.00483929552137852
341	95.1685333251953	-15.9220285415649	4.14966726303101	-0.00684897974133492	-3.08191010844894e-05	-0.0165892094373703	0.00126787810586393
342	93.2204895019531	-13.6493082046509	4.14966726303101	0.00970941036939621	-0.00132951640989631	0.00126787810586393	0.0136055024340749
343	90.6230926513672	-13.3246335983276	3.95486283302307	-0.00652430532500148	0.00646266713738441	0.00126787810586393	0.0200989879667759
344	94.5191879272461	-13.6493082046509	3.82499313354492	0.00516396993771195	0.0171769186854362	-0.00847235135734081	0.0171769186854362
345	93.2204895019531	-13.6493082046509	4.14966726303101	0.00970941036939621	-0.00360223650932312	-0.0152905117720366	0.0210730116814375
346	92.5711364746094	-14.298656463623	4.53927659988403	0.00418994715437293	0.00386527273803949	-0.0156151866540313	-0.00490093370899558
347	93.8698348999023	-13.9739828109741	4.01979780197144	-0.00327756232582033	-0.0104203969240189	-0.0133424662053585	0.00711201597005129
348	90.6230926513672	-13.3246335983276	4.01979780197144	-0.00977104809135199	-0.0217839982360601	-0.00879702530801296	-3.08191010844894e-05
349	93.8698348999023	-14.9480056762695	4.14966726303101	-0.00197886489331722	-0.0208099745213985	-0.0126931173726916	-0.00197886489331722
350	95.1685333251953	-15.2726793289185	4.08473253250122	0.01100810803473	-0.0276281367987394	-0.0156151866540313	-0.00717365415766835
351	91.9217910766602	-13.6493082046509	4.14966726303101	-0.00587495695799589	-0.0311995539814234	-0.00782300252467394	-0.0162645354866982
352	94.5191879272461	-16.5713768005371	4.73408126831055	0.000618529506027699	-0.0419138073921204	0.0132808275520802	-0.00490093370899558
353	93.8698348999023	-14.298656463623	4.08473253250122	-0.00879702530801296	-0.043212503194809	0.00321592413820326	-0.0195112787187099
354	91.9217910766602	-14.6233310699463	4.27953720092773	-0.0107450718060136	-0.0448358729481697	-0.0165892094373703	-0.023407369852066
355	95.8178863525391	-14.6233310699463	4.27953720092773	-0.00652430532500148	-0.0266541130840778	-0.0182125810533762	-0.0208099745213985
356	95.1685333251953	-14.9480056762695	4.21460247039795	-0.00360223650932312	-0.0120437685400248	-0.0123684434220195	-0.00782300252467394
357	94.5191879272461	-15.2726793289185	4.34447193145752	0.00126787810586393	-3.08191010844894e-05	0.000618529506027699	-0.00425158534198999
358	95.1685333251953	-15.9220285415649	4.60421133041382	-0.00327756232582033	-0.00490093370899558	-0.00490093370899558	0.00938473641872406
359	91.9217910766602	-13.6493082046509	4.34447193145752	0.00159255252219737	0.0136055024340749	-0.0136671401560307	0.00776136433705688
360	92.5711364746094	-13.9739828109741	3.82499313354492	0.00548864435404539	0.0116574559360743	-0.00977104809135199	0.0100340843200684
361	93.8698348999023	-14.298656463623	3.76005816459656	-0.00327756232582033	0.0230210572481155	-0.0110697457566857	0.000943203864153475
362	93.8698348999023	-14.9480056762695	4.01979780197144	0.0136055024340749	0.0171769186854362	-0.00295288790948689	0.0165275707840919
363	93.2204895019531	-15.5973539352417	4.14966726303101	0.00646266713738441	0.0217223595827818	0.0175015944987535	0.0243197549134493
364	93.8698348999023	-14.9480056762695	4.53927659988403	0.0100340843200684	0.0191249661147594	0.0175015944987535	0.0145795252174139
365	91.2724456787109	-13.9739828109741	4.47434186935425	0.01847561635077	0.0282158460468054	0.00256657530553639	0.0142548503354192
366	93.2204895019531	-13.9739828109741	4.01979780197144	0.00548864435404539	0.0162028968334198	0.000943203864153475	-0.0110697457566857
367	92.5711364746094	-13.6493082046509	3.69512343406677	-0.0143164889886975	0.0197743140161037	0.00159255252219737	0.00711201597005129
368	93.2204895019531	-13.9739828109741	3.95486283302307	0.013930176384747	0.00970941036939621	0.013930176384747	0.000943203864153475
369	94.5191879272461	-15.5973539352417	3.88992786407471	0.00711201597005129	0.00743668992072344	-0.00522560812532902	-0.00230353930965066
370	93.8698348999023	-14.9480056762695	4.47434186935425	0.00386527273803949	0.0197743140161037	-0.00814767740666866	-0.0113944197073579
371	90.6230926513672	-13.6493082046509	4.34447193145752	-0.00652430532500148	0.011982130818069	0.00581331877037883	-0.00197886489331722
372	95.1685333251953	-14.9480056762695	3.95486283302307	-0.00555028254166245	-3.08191010844894e-05	-0.00749832857400179	-0.00912170019000769
373	92.5711364746094	-13.9739828109741	3.82499313354492	-0.00684897974133492	0.00191722682211548	-0.00490093370899558	-0.0149658378213644
374	95.1685333251953	-14.9480056762695	4.01979780197144	-0.00652430532500148	-0.00782300252467394	-0.0107450718060136	-0.0237320438027382
375	94.5191879272461	-15.5973539352417	4.14966726303101	0.000943203864153475	-0.0224333461374044	-0.0240567177534103	-0.0230826959013939
376	93.8698348999023	-15.2726793289185	3.88992786407471	-0.00457625929266214	0.00483929552137852	-0.0104203969240189	-0.0159398596733809
377	92.5711364746094	-14.6233310699463	4.34447193145752	-0.00230353930965066	-0.00652430532500148	-0.00684897974133492	0.00126787810586393
378	95.1685333251953	-15.5973539352417	4.4094066619873	-0.00684897974133492	-0.00165419070981443	-0.0120437685400248	0.00516396993771195
379	93.8698348999023	-13.9739828109741	4.01979780197144	0.0100340843200684	0.00483929552137852	-0.0133424662053585	0.00678734155371785
380	93.2204895019531	-14.298656463623	4.08473253250122	0.0136055024340749	0.000293855206109583	-0.00814767740666866	0.000943203864153475
381	95.1685333251953	-15.2726793289185	4.47434186935425	0.000618529506027699	0.00126787810586393	0.00126787810586393	-0.00165419070981443
382	93.8698348999023	-14.9480056762695	4.14966726303101	-0.00457625929266214	0.000293855206109583	0.00321592413820326	0.0155535480007529
383	93.8698348999023	-14.6233310699463	4.27953720092773	0.0152288740500808	0.0162028968334198	0.0249691028147936	0.0165275707840919
384	95.1685333251953	-14.298656463623	3.88992786407471	0.00938473641872406	0.0392547734081745	0.0210730116814375	0.0178262684494257
385	93.8698348999023	-14.298656463623	3.76005816459656	0.0158782228827477	0.025618452578783	0.0100340843200684	0.0103587592020631
386	93.8698348999023	-14.6233310699463	3.82499313354492	0.00581331877037883	0.01100810803473	0.0200989879667759	0.011982130818069
387	92.5711364746094	-13.6493082046509	4.01979780197144	0.00386527273803949	0.0132808275520802	0.0022419011220336	0.00906006153672934
388	92.5711364746094	-13.6493082046509	4.14966726303101	-0.00847235135734081	0.00808603875339031	-0.00912170019000769	0.000943203864153475
389	92.5711364746094	-13.6493082046509	3.76005816459656	0.00808603875339031	0.00938473641872406	-0.0143164889886975	-0.00522560812532902
390	93.8698348999023	-14.9480056762695	4.34447193145752	0.0022419011220336	0.0149041991680861	-0.0208099745213985	-0.00977104809135199
391	95.8178863525391	-15.9220285415649	4.47434186935425	0.0126314787194133	0.00906006153672934	-0.0360696688294411	-0.00749832857400179
392	93.8698348999023	-13.6493082046509	4.14966726303101	-0.00587495695799589	0.00191722682211548	-0.0454852245748043	-0.0123684434220195
393	91.9217910766602	-13.6493082046509	4.53927659988403	-0.0169138833880424	0.0145795252174139	-0.043212503194809	-0.00814767740666866
394	94.5191879272461	-14.6233310699463	4.79901599884033	-0.00490093370899558	0.0168522447347641	-0.0510046854615211	-0.0227580219507217
395	95.1685333251953	-14.6233310699463	3.95486283302307	0.0100340843200684	0.012956153601408	-0.0532774068415165	-0.0104203969240189
396	93.8698348999023	-13.6493082046509	4.14966726303101	-0.0117190945893526	0.00938473641872406	-0.0415891297161579	-0.0113944197073579
397	94.5191879272461	-15.9220285415649	4.14966726303101	0.00483929552137852	-0.0107450718060136	-0.0311995539814234	0.000618529506027699
398	95.8178863525391	-14.6233310699463	3.95486283302307	-0.00912170019000769	-0.0117190945893526	-0.0198359526693821	0.00743668992072344
399	90.6230926513672	-14.298656463623	4.01979780197144	-0.00165419070981443	-0.0175632312893867	-0.0175632312893867	0.00159255252219737
400	91.9217910766602	-13.9739828109741	3.88992786407471	0.000618529506027699	-0.0273034609854221	-0.00749832857400179	-0.00165419070981443
401	96.4672317504883	-14.9480056762695	4.01979780197144	0.00841071270406246	-0.0243813935667276	0.0116574559360743	0.00289124972186983
402	92.5711364746094	-14.298656463623	4.27953720092773	0.00418994715437293	-0.0324982516467571	0.0386054255068302	0.00386527273803949
403	93.2204895019531	-15.2726793289185	4.60421133041382	0.00354059832170606	-0.0191866029053926	0.060358602553606	0.0285405199974775
404	91.2724456787109	-13.9739828109741	3.82499313354492	0.00483929552137852	-0.000680167751852423	0.0613326244056225	0.0226963832974434
405	92.5711364746094	-13.6493082046509	4.08473253250122	0.0165275707840919	0.000618529506027699	0.0515923984348774	0.0181509424000978
406	95.1685333251953	-15.2726793289185	4.08473253250122	-0.00555028254166245	0.0142548503354192	0.0428261905908585	-0.00100484199356288
407	96.4672317504883	-15.2726793289185	4.4094066619873	0.0022419011220336	-0.0188619289547205	0.0136055024340749	0.00256657530553639
408	95.1685333251953	-15.9220285415649	4.66914653778076	-0.00619963090866804	-0.0250307414680719	0.01847561635077	-0.0126931173726916
409	92.5711364746094	-13.9739828109741	4.47434186935425	-0.00490093370899558	0.00678734155371785	0.00321592413820326	-0.0104203969240189
410	91.2724456787109	-14.298656463623	4.08473253250122	0.00451462110504508	0.0152288740500808	-0.0133424662053585	-0.00684897974133492
411	94.5191879272461	-14.6233310699463	4.08473253250122	0.00483929552137852	0.0207483377307653	-0.00522560812532902	-0.0113944197073579
412	92.5711364746094	-13.6493082046509	3.69512343406677	-0.0026282137259841	-0.00360223650932312	-0.00879702530801296	-0.0130177913233638
413	94.5191879272461	-15.9220285415649	4.27953720092773	-0.00717365415766835	-0.0337969474494457	-0.0182125810533762	-0.0133424662053585
414	95.1685333251953	-14.6233310699463	4.21460247039795	-0.00814767740666866	-0.0334722734987736	-0.0182125810533762	-0.0208099745213985
415	90.6230926513672	-13.3246335983276	4.08473253250122	-0.00555028254166245	-0.0185372550040483	-0.0182125810533762	-0.0208099745213985
416	91.9217910766602	-13.9739828109741	3.95486283302307	0.00451462110504508	-0.0100957229733467	0.000293855206109583	-0.0120437685400248
417	93.8698348999023	-13.9739828109741	3.63018846511841	-0.00100484199356288	-0.00392691092565656	-0.00230353930965066	-0.00522560812532902
418	95.8178863525391	-14.298656463623	4.21460247039795	0.00938473641872406	0.00126787810586393	0.00386527273803949	0.00906006153672934
419	94.5191879272461	-16.8960514068604	4.53927659988403	0.00256657530553639	0.00711201597005129	-0.0026282137259841	0.000943203864153475
420	93.8698348999023	-14.298656463623	4.21460247039795	0.00743668992072344	0.0162028968334198	-0.0175632312893867	0.00451462110504508
421	92.5711364746094	-14.6233310699463	4.53927659988403	-0.00165419070981443	0.025618452578783	-0.00587495695799589	-0.00295288790948689
422	93.8698348999023	-13.9739828109741	4.27953720092773	-0.0026282137259841	0.0103587592020631	-0.0217839982360601	0.00678734155371785
423	95.8178863525391	-14.9480056762695	3.76005816459656	0.0103587592020631	0.0123068047687411	-0.0282774847000837	0.0317872650921345
424	93.8698348999023	-13.9739828109741	4.08473253250122	0.0100340843200684	0.0178262684494257	-0.0393164120614529	0.0165275707840919
425	95.1685333251953	-15.5973539352417	4.4094066619873	0.0106834331527352	0.0340599827468395	-0.0406151078641415	-0.00327756232582033
426	93.8698348999023	-14.9480056762695	4.53927659988403	0.0100340843200684	0.0252937767654657	-0.0425631552934647	0.000943203864153475
427	95.8178863525391	-15.2726793289185	4.47434186935425	-0.0104203969240189	0.0317872650921345	-0.023407369852066	-0.00327756232582033
428	95.1685333251953	-14.9480056762695	4.4094066619873	0.011982130818069	0.0272418223321438	-0.00587495695799589	-0.00360223650932312
429	95.8178863525391	-15.5973539352417	4.01979780197144	-0.00490093370899558	0.0230210572481155	0.00191722682211548	-0.00977104809135199
430	93.2204895019531	-15.5973539352417	3.69512343406677	0.0210730116814375	0.0106834331527352	0.0145795252174139	-0.0133424662053585
431	94.5191879272461	-14.6233310699463	3.76005816459656	0.000618529506027699	0.0116574559360743	0.0480209775269032	-0.0136671401560307
432	92.5711364746094	-15.2726793289185	4.4094066619873	-0.00490093370899558	0.0022419011220336	0.0749689489603043	-0.00977104809135199
433	94.5191879272461	-15.5973539352417	4.27953720092773	-0.0165892094373703	-0.000680167751852423	0.0717222020030022	-0.0143164889886975
434	93.2204895019531	-13.9739828109741	4.27953720092773	-0.00327756232582033	-3.08191010844894e-05	0.045423585921526	-0.0198359526693821
435	93.8698348999023	-15.5973539352417	4.27953720092773	-0.00100484199356288	-0.0253554154187441	0.00970941036939621	-0.0188619289547205
436	93.2204895019531	-14.9480056762695	3.88992786407471	0.0022419011220336	-0.0026282137259841	0.0113327819854021	-0.0104203969240189
437	91.2724456787109	-14.298656463623	4.01979780197144	-0.00652430532500148	-0.0126931173726916	0.0191249661147594	-0.00132951640989631
438	94.5191879272461	-15.5973539352417	3.88992786407471	0.000293855206109583	-0.0263294391334057	0.00743668992072344	0.00873538758605719
439	95.8178863525391	-15.5973539352417	4.21460247039795	0.00970941036939621	0.000943203864153475	0.00646266713738441	-0.00555028254166245
440	93.2204895019531	-14.298656463623	4.14966726303101	0.031137915328145	-0.00100484199356288	0.0106834331527352	0.00386527273803949
441	94.5191879272461	-16.5713768005371	4.53927659988403	0.00938473641872406	-0.0201606266200542	0.00970941036939621	0.000293855206109583
442	95.1685333251953	-15.5973539352417	4.01979780197144	0.000618529506027699	0.000943203864153475	0.0142548503354192	0.00906006153672934
443	90.6230926513672	-13.9739828109741	3.95486283302307	0.00711201597005129	0.0213976856321096	0.0447742342948914	0.0106834331527352
444	93.2204895019531	-15.9220285415649	4.27953720092773	0.0132808275520802	0.0142548503354192	0.0207483377307653	0.0197743140161037
445	95.8178863525391	-15.9220285415649	4.21460247039795	0.01847561635077	0.012956153601408	0.000943203864153475	0.00938473641872406
446	94.5191879272461	-15.5973539352417	4.4094066619873	0.0145795252174139	0.000618529506027699	-0.00912170019000769	0.00483929552137852
447	94.5191879272461	-15.5973539352417	4.53927659988403	-0.00587495695799589	-0.0217839982360601	-0.0113944197073579	0.000618529506027699
448	93.8698348999023	-15.2726793289185	4.34447193145752	-0.000355493422830477	-0.023407369852066	-0.0266541130840778	-0.00197886489331722
449	93.8698348999023	-16.2467021942139	4.14966726303101	0.0149041991680861	-0.00977104809135199	-0.0204853005707264	-0.00619963090866804
450	92.5711364746094	-15.5973539352417	4.01979780197144	0.00873538758605719	-0.00392691092565656	-0.0247060675173998	-0.00814767740666866
451	93.2204895019531	-14.6233310699463	3.82499313354492	0.00516396993771195	0.00776136433705688	-0.0237320438027382	-0.00749832857400179
452	95.1685333251953	-16.5713768005371	4.27953720092773	0.0132808275520802	-0.0100957229733467	-0.0191866029053926	-0.000355493422830477
453	93.8698348999023	-15.5973539352417	4.34447193145752	-0.00847235135734081	-0.0204853005707264	-0.0354203209280968	-0.0120437685400248
454	89.973747253418	-14.9480056762695	4.27953720092773	-0.0217839982360601	-0.0185372550040483	-0.0399657599627972	-0.0133424662053585
455	93.8698348999023	-14.9480056762695	4.01979780197144	0.000618529506027699	-0.0230826959013939	-0.0480826161801815	-0.0162645354866982
456	91.9217910766602	-14.6233310699463	3.88992786407471	0.00483929552137852	-0.02697878703475	-0.0341216214001179	-0.0107450718060136
457	92.5711364746094	-15.2726793289185	4.27953720092773	0.00841071270406246	-0.0120437685400248	-0.0273034609854221	-0.000680167751852423
458	93.8698348999023	-15.5973539352417	4.21460247039795	-0.00619963090866804	-0.00912170019000769	-0.0243813935667276	0.00581331877037883
459	92.5711364746094	-14.9480056762695	4.34447193145752	-0.00165419070981443	0.00970941036939621	-0.00652430532500148	0.00938473641872406
460	91.2724456787109	-15.9220285415649	4.47434186935425	0.00256657530553639	0.0188002903014421	-0.00457625929266214	0.0132808275520802
461	93.2204895019531	-14.9480056762695	3.76005816459656	0.00548864435404539	0.020423661917448	0.000618529506027699	0.0100340843200684
462	94.5191879272461	-15.5973539352417	4.08473253250122	0.00548864435404539	0.025618452578783	0.0295145437121391	0.01100810803473
463	92.5711364746094	-15.5973539352417	3.82499313354492	0.00613799272105098	0.0408781431615353	0.0509430468082428	0.0259431265294552
464	94.5191879272461	-15.9220285415649	4.14966726303101	0.01847561635077	0.049319677054882	0.0457482598721981	0.0282158460468054
465	92.5711364746094	-15.5973539352417	4.21460247039795	-0.00197886489331722	0.0379560738801956	0.0395794473588467	0.011982130818069
466	92.5711364746094	-14.6233310699463	4.47434186935425	0.00808603875339031	0.0327612869441509	0.0194496400654316	-0.00132951640989631
467	93.2204895019531	-14.9480056762695	3.88992786407471	0.00873538758605719	0.0171769186854362	0.0136055024340749	-3.08191010844894e-05
468	93.2204895019531	-14.9480056762695	4.47434186935425	0.0106834331527352	-0.0026282137259841	0.0116574559360743	0.00321592413820326
469	93.2204895019531	-16.8960514068604	4.08473253250122	-0.00295288790948689	-0.00295288790948689	0.0132808275520802	-0.0136671401560307
470	93.8698348999023	-15.9220285415649	4.27953720092773	0.000943203864153475	-0.00132951640989631	-0.0026282137259841	-0.00360223650932312
471	91.9217910766602	-14.6233310699463	4.21460247039795	-0.00490093370899558	-0.00457625929266214	-0.00360223650932312	-0.00749832857400179
472	94.5191879272461	-15.5973539352417	4.47434186935425	-0.0100957229733467	-0.00360223650932312	-0.00425158534198999	-0.00132951640989631
473	94.5191879272461	-14.9480056762695	4.34447193145752	-0.0113944197073579	-0.0230826959013939	-0.0123684434220195	0.000618529506027699
474	93.2204895019531	-15.9220285415649	4.14966726303101	-0.0110697457566857	-0.0308748781681061	-0.0126931173726916	-0.00197886489331722
475	94.5191879272461	-15.2726793289185	4.4094066619873	-3.08191010844894e-05	-0.0162645354866982	-0.00619963090866804	-0.00327756232582033
476	89.973747253418	-15.9220285415649	4.34447193145752	-0.00782300252467394	-0.0237320438027382	-0.0139918150380254	-0.0120437685400248
477	93.8698348999023	-15.9220285415649	4.4094066619873	-0.0156151866540313	-0.00782300252467394	-0.00749832857400179	0.00321592413820326
478	93.8698348999023	-14.298656463623	4.08473253250122	0.0165275707840919	-0.0149658378213644	-0.0104203969240189	0.00159255252219737
479	92.5711364746094	-15.2726793289185	4.4094066619873	-0.00360223650932312	-0.0156151866540313	-0.00912170019000769	0.0113327819854021
480	96.4672317504883	-17.2207260131836	4.27953720092773	0.0136055024340749	-0.0152905117720366	-0.0175632312893867	0.00483929552137852
481	92.5711364746094	-14.6233310699463	4.01979780197144	-0.00782300252467394	-0.00360223650932312	-0.0286021586507559	0.00483929552137852
482	94.5191879272461	-15.9220285415649	4.34447193145752	-0.0143164889886975	0.000618529506027699	-0.0152905117720366	-0.00652430532500148
483	93.2204895019531	-15.2726793289185	4.01979780197144	0.00581331877037883	0.0123068047687411	-0.00977104809135199	0.0285405199974775
484	95.1685333251953	-15.5973539352417	4.47434186935425	0.0113327819854021	0.0181509424000978	0.000293855206109583	0.0213976856321096
485	94.5191879272461	-15.9220285415649	4.34447193145752	0.0100340843200684	0.0165275707840919	-0.017887907102704	0.012956153601408
486	92.5711364746094	-14.6233310699463	4.4094066619873	-0.00165419070981443	0.0168522447347641	-0.00490093370899558	0.00418994715437293
487	90.6230926513672	-14.298656463623	4.08473253250122	-0.00847235135734081	0.0188002903014421	0.00841071270406246	-0.00132951640989631
488	93.2204895019531	-14.298656463623	3.95486283302307	0.00354059832170606	0.0158782228827477	0.0165275707840919	-0.00132951640989631
489	94.5191879272461	-14.9480056762695	3.76005816459656	0.000293855206109583	0.0123068047687411	0.0243197549134493	-0.00814767740666866
490	94.5191879272461	-16.2467021942139	4.14966726303101	0.00873538758605719	0.00808603875339031	0.0441248863935471	-0.00847235135734081
491	91.9217910766602	-14.6233310699463	4.14966726303101	0.00191722682211548	0.00256657530553639	0.00970941036939621	-0.0100957229733467
492	94.5191879272461	-15.5973539352417	4.73408126831055	0.00613799272105098	-0.0159398596733809	0.0178262684494257	-0.00425158534198999
493	92.5711364746094	-14.298656463623	3.88992786407471	-0.0224333461374044	-0.0273034609854221	-0.0104203969240189	-0.00847235135734081
494	94.5191879272461	-14.9480056762695	4.14966726303101	0.00159255252219737	-0.0299008563160896	-0.0165892094373703	-0.0182125810533762
495	95.1685333251953	-15.5973539352417	4.34447193145752	-0.00230353930965066	-0.0299008563160896	-0.0243813935667276	-0.017887907102704
496	95.8178863525391	-16.8960514068604	4.21460247039795	-0.00132951640989631	-0.0373683646321297	-0.0350956469774246	-0.00879702530801296
497	95.8178863525391	-15.5973539352417	4.47434186935425	-0.00587495695799589	-0.0191866029053926	-0.0227580219507217	-0.00652430532500148
498	91.2724456787109	-15.2726793289185	4.86395072937012	-0.0120437685400248	-0.0201606266200542	-0.0208099745213985	0.0168522447347641
499	94.5191879272461	-14.298656463623	4.21460247039795	0.00516396993771195	-0.00944637414067984	-0.0185372550040483	0.00321592413820326
500	95.1685333251953	-14.9480056762695	3.95486283302307	-0.00360223650932312	-0.00230353930965066	-0.0149658378213644	-0.000680167751852423
501	93.2204895019531	-14.6233310699463	4.21460247039795	-0.00132951640989631	0.00548864435404539	-0.0026282137259841	0.00126787810586393
502	95.8178863525391	-16.2467021942139	4.21460247039795	0.00841071270406246	-0.00360223650932312	0.0113327819854021	0.00743668992072344
503	94.5191879272461	-14.9480056762695	4.01979780197144	0.0103587592020631	0.00678734155371785	0.0171769186854362	0.0152288740500808
504	93.2204895019531	-14.9480056762695	4.27953720092773	-0.00425158534198999	0.0149041991680861	0.0175015944987535	0.0249691028147936
505	94.5191879272461	-14.298656463623	4.27953720092773	0.0149041991680861	0.0265924744307995	0.013930176384747	0.01100810803473
506	93.2204895019531	-14.298656463623	3.69512343406677	0.00548864435404539	0.0181509424000978	0.00711201597005129	0.0022419011220336
507	93.2204895019531	-14.6233310699463	3.82499313354492	0.00386527273803949	0.01100810803473	0.0171769186854362	0.000943203864153475
508	93.2204895019531	-13.9739828109741	4.27953720092773	0.00289124972186983	0.0197743140161037	0.00776136433705688	0.000943203864153475
509	90.6230926513672	-13.9739828109741	3.95486283302307	0.00841071270406246	0.0217223595827818	0.00581331877037883	-0.00295288790948689
510	94.5191879272461	-14.298656463623	4.08473253250122	0.00159255252219737	0.0213976856321096	-0.00555028254166245	-0.0104203969240189
511	92.5711364746094	-13.9739828109741	4.47434186935425	-0.0126931173726916	0.00289124972186983	-0.0104203969240189	-0.0126931173726916
512	93.8698348999023	-14.298656463623	3.88992786407471	-0.0136671401560307	-0.0324982516467571	-0.0182125810533762	-0.0156151866540313
513	92.5711364746094	-14.298656463623	3.88992786407471	-0.0026282137259841	-0.0315242260694504	-0.0201606266200542	-0.0165892094373703
514	93.2204895019531	-14.6233310699463	4.47434186935425	-0.00782300252467394	-0.028926832601428	-0.0373683646321297	-0.0191866029053926
515	94.5191879272461	-14.9480056762695	4.14966726303101	0.00191722682211548	-0.0276281367987394	-0.0360696688294411	-0.0152905117720366
516	93.8698348999023	-14.6233310699463	3.95486283302307	0.00191722682211548	-0.0139918150380254	-0.0266541130840778	-0.0185372550040483
517	95.1685333251953	-14.9480056762695	4.60421133041382	-0.000355493422830477	-0.00457625929266214	-0.00879702530801296	-0.00100484199356288
518	95.8178863525391	-16.5713768005371	4.79901599884033	-0.00619963090866804	-0.00230353930965066	-0.0133424662053585	0.0126314787194133
519	93.8698348999023	-13.9739828109741	4.14966726303101	0.0197743140161037	0.0181509424000978	0.00841071270406246	0.00354059832170606
520	92.5711364746094	-15.2726793289185	4.01979780197144	0.00321592413820326	0.0188002903014421	-0.00100484199356288	0.00321592413820326
521	93.8698348999023	-14.6233310699463	4.53927659988403	-0.0126931173726916	0.0360080301761627	0.0022419011220336	0.0155535480007529
522	94.5191879272461	-14.9480056762695	4.14966726303101	0.00678734155371785	0.0295145437121391	0.0278911720961332	0.000293855206109583
523	94.5191879272461	-15.2726793289185	4.4094066619873	0.00321592413820326	0.0353586822748184	0.040228795260191	0.0194496400654316
524	95.8178863525391	-14.9480056762695	4.60421133041382	0.00906006153672934	0.0321119390428066	0.0288651939481497	0.01847561635077
525	91.9217910766602	-13.9739828109741	4.27953720092773	0.01100810803473	0.0356833562254906	0.020423661917448	-0.00944637414067984
526	93.2204895019531	-14.298656463623	4.4094066619873	0.0106834331527352	0.0278911720961332	0.0155535480007529	-0.0026282137259841
527	94.5191879272461	-14.9480056762695	4.14966726303101	-0.00749832857400179	0.00483929552137852	0.00873538758605719	0.0022419011220336
528	95.1685333251953	-14.9480056762695	4.01979780197144	-0.0126931173726916	-0.0117190945893526	-0.00197886489331722	-0.00295288790948689
529	93.2204895019531	-15.5973539352417	4.27953720092773	-0.00360223650932312	-0.0165892094373703	-0.00132951640989631	0.00386527273803949
530	92.5711364746094	-13.6493082046509	4.34447193145752	-0.00490093370899558	-0.00522560812532902	-0.00847235135734081	-0.0113944197073579
531	91.9217910766602	-14.6233310699463	4.34447193145752	0.00159255252219737	-0.00944637414067984	-0.0146411629393697	-0.00619963090866804
532	92.5711364746094	-13.9739828109741	4.21460247039795	-0.00327756232582033	-0.0198359526693821	-0.0169138833880424	-0.0026282137259841
533	92.5711364746094	-12.9999599456787	3.63018846511841	-0.0175632312893867	-0.0224333461374044	-0.0286021586507559	-0.0104203969240189
534	95.8178863525391	-14.9480056762695	4.21460247039795	-0.0162645354866982	-0.0286021586507559	-0.0393164120614529	-0.0156151866540313
535	95.8178863525391	-14.9480056762695	4.4094066619873	-0.00360223650932312	-0.0130177913233638	-0.0263294391334057	-0.0182125810533762
536	92.5711364746094	-14.9480056762695	4.47434186935425	-0.00522560812532902	-0.00847235135734081	-0.028926832601428	-0.00879702530801296
537	92.5711364746094	-14.9480056762695	4.47434186935425	-0.00295288790948689	0.00289124972186983	-0.00944637414067984	0.00548864435404539
538	92.5711364746094	-13.6493082046509	3.69512343406677	-0.00165419070981443	0.00386527273803949	-0.0026282137259841	0.000618529506027699
539	94.5191879272461	-14.6233310699463	4.14966726303101	0.0113327819854021	0.0142548503354192	-0.00295288790948689	0.011982130818069
540	93.8698348999023	-14.9480056762695	4.21460247039795	0.0022419011220336	0.00711201597005129	-0.00165419070981443	0.00646266713738441
541	94.5191879272461	-14.298656463623	4.99382066726685	-3.08191010844894e-05	0.00743668992072344	0.00613799272105098	0.00548864435404539
542	90.6230926513672	-13.3246335983276	4.27953720092773	-0.00230353930965066	0.00938473641872406	0.0132808275520802	0.0314625911414623
543	95.1685333251953	-14.6233310699463	4.47434186935425	0.00808603875339031	0.0132808275520802	0.011982130818069	0.0223717093467712
544	93.8698348999023	-13.9739828109741	4.01979780197144	0.012956153601408	0.0100340843200684	0.0116574559360743	0.0168522447347641
545	94.5191879272461	-14.6233310699463	4.34447193145752	0.0145795252174139	0.00483929552137852	0.00743668992072344	0.0132808275520802
546	95.1685333251953	-15.2726793289185	4.21460247039795	0.00970941036939621	-0.00749832857400179	0.00289124972186983	0.0103587592020631
547	93.8698348999023	-14.6233310699463	4.08473253250122	-0.0159398596733809	-0.00392691092565656	0.000293855206109583	0.00386527273803949
548	93.2204895019531	-14.298656463623	4.27953720092773	0.0100340843200684	0.000618529506027699	0.0113327819854021	-0.00360223650932312
549	93.2204895019531	-13.3246335983276	3.95486283302307	-0.00197886489331722	0.00613799272105098	-0.00165419070981443	-0.00619963090866804
550	94.5191879272461	-13.9739828109741	4.08473253250122	0.00289124972186983	0.00451462110504508	0.00451462110504508	-0.000355493422830477
551	94.5191879272461	-15.2726793289185	4.4094066619873	0.00191722682211548	0.00646266713738441	-0.0100957229733467	-0.0146411629393697
552	92.5711364746094	-12.6752853393555	4.14966726303101	-0.00619963090866804	0.0197743140161037	-0.00847235135734081	-0.00717365415766835
553	93.2204895019531	-14.6233310699463	4.73408126831055	-0.0208099745213985	0.0191249661147594	-0.0328229255974293	-0.00912170019000769
554	93.8698348999023	-12.9999599456787	4.21460247039795	-0.00587495695799589	0.0265924744307995	-0.0367190167307854	-0.0211346503347158
555	91.9217910766602	-13.3246335983276	4.27953720092773	-0.00327756232582033	0.0298392176628113	-0.0451605506241322	-0.0208099745213985
556	93.8698348999023	-14.298656463623	4.4094066619873	-0.0107450718060136	0.0363327041268349	-0.0584721975028515	-0.0136671401560307
557	92.5711364746094	-13.9739828109741	4.21460247039795	0.00191722682211548	0.0226963832974434	-0.0526280589401722	0.00159255252219737
558	91.2724456787109	-13.6493082046509	4.01979780197144	-0.0224333461374044	0.0259431265294552	-0.0523033849895	0.0022419011220336
559	94.5191879272461	-14.6233310699463	4.34447193145752	0.00321592413820326	0.0265924744307995	-0.0555501282215118	0.00776136433705688
560	93.8698348999023	-13.9739828109741	3.82499313354492	-0.00327756232582033	0.00938473641872406	-0.0363943427801132	-3.08191010844894e-05
561	94.5191879272461	-14.6233310699463	3.95486283302307	0.00906006153672934	0.00321592413820326	-0.00619963090866804	0.00289124972186983
562	93.2204895019531	-14.9480056762695	4.21460247039795	0.01847561635077	-0.00912170019000769	0.025618452578783	0.01100810803473
563	94.5191879272461	-13.6493082046509	4.01979780197144	0.00191722682211548	0.00126787810586393	0.0515923984348774	0.0230210572481155
564	89.973747253418	-12.6752853393555	4.08473253250122	0.00808603875339031	0.00386527273803949	0.0636053457856178	0.0272418223321438
565	93.8698348999023	-14.6233310699463	4.34447193145752	-0.00230353930965066	-0.0100957229733467	0.0636053457856178	0.012956153601408
566	95.1685333251953	-14.6233310699463	4.01979780197144	0.0217223595827818	-0.0104203969240189	0.0551638156175613	0.0200989879667759
567	93.8698348999023	-14.298656463623	4.08473253250122	0.01100810803473	-0.0311995539814234	0.0610079504549503	0.00354059832170606
568	93.8698348999023	-15.5973539352417	4.53927659988403	-0.00457625929266214	-0.0370436906814575	0.0473716296255589	-0.00425158534198999
569	93.2204895019531	-14.6233310699463	4.60421133041382	0.00548864435404539	-0.0260047651827335	0.0217223595827818	-0.00230353930965066
570	91.9217910766602	-13.3246335983276	3.95486283302307	0.0168522447347641	-0.0130177913233638	0.0188002903014421	-0.0113944197073579
571	94.5191879272461	-14.298656463623	4.14966726303101	0.00321592413820326	-0.00652430532500148	0.00256657530553639	-0.00132951640989631
572	93.2204895019531	-13.6493082046509	4.14966726303101	0.0116574559360743	-0.00230353930965066	0.0142548503354192	-0.00749832857400179
573	95.1685333251953	-15.5973539352417	4.27953720092773	-0.00522560812532902	-0.0299008563160896	-0.00847235135734081	-0.0169138833880424
574	92.5711364746094	-13.6493082046509	4.34447193145752	-0.0026282137259841	-0.00749832857400179	-0.0146411629393697	-0.0123684434220195
575	91.2724456787109	-13.6493082046509	4.47434186935425	-0.0113944197073579	-0.0188619289547205	-0.0299008563160896	-0.0130177913233638
576	91.9217910766602	-14.298656463623	4.14966726303101	-0.00295288790948689	-0.0182125810533762	-0.0136671401560307	-0.0165892094373703
577	93.2204895019531	-13.9739828109741	3.88992786407471	-0.00457625929266214	-0.0247060675173998	-0.00814767740666866	0.00126787810586393
578	93.2204895019531	-13.6493082046509	4.14966726303101	-0.000680167751852423	-0.0182125810533762	-0.000680167751852423	0.00386527273803949
579	95.1685333251953	-15.5973539352417	4.27953720092773	0.0181509424000978	-0.0185372550040483	0.0103587592020631	0.00289124972186983
580	93.2204895019531	-14.6233310699463	4.34447193145752	0.00386527273803949	-0.0172385573387146	0.0132808275520802	0.00126787810586393
581	91.2724456787109	-13.6493082046509	4.14966726303101	-0.0217839982360601	0.00808603875339031	0.0207483377307653	0.00191722682211548
582	93.8698348999023	-13.9739828109741	4.08473253250122	0.0142548503354192	0.0194496400654316	0.0301638916134834	0.0152288740500808
583	93.8698348999023	-13.9739828109741	3.95486283302307	0.00483929552137852	0.0152288740500808	0.0470469556748867	0.00776136433705688
584	91.9217910766602	-14.9480056762695	4.21460247039795	0.00808603875339031	0.0210730116814375	0.0236704051494598	0.0272418223321438
585	95.1685333251953	-14.9480056762695	4.4094066619873	0.00678734155371785	0.0304885655641556	0.00808603875339031	0.00159255252219737
586	92.5711364746094	-14.298656463623	4.4094066619873	0.00483929552137852	0.0327612869441509	-0.000680167751852423	-0.00457625929266214
587	94.5191879272461	-14.6233310699463	4.53927659988403	-0.00360223650932312	0.0230210572481155	-0.00100484199356288	0.000943203864153475
588	95.1685333251953	-14.6233310699463	4.47434186935425	0.0252937767654657	0.029189869761467	-0.0026282137259841	-0.00652430532500148
589	93.8698348999023	-14.6233310699463	4.08473253250122	0.00841071270406246	0.0188002903014421	0.000943203864153475	-0.000355493422830477
590	93.8698348999023	-15.5973539352417	3.95486283302307	-0.00360223650932312	0.012956153601408	-0.00165419070981443	-0.0113944197073579
591	92.5711364746094	-13.6493082046509	3.76005816459656	0.00548864435404539	-0.00100484199356288	-0.0146411629393697	-0.0117190945893526
592	93.2204895019531	-14.298656463623	4.4094066619873	-0.0152905117720366	-0.0305502042174339	-0.0172385573387146	-0.0149658378213644
593	94.5191879272461	-14.6233310699463	4.21460247039795	-0.0126931173726916	-0.043212503194809	-0.0347709693014622	-0.0123684434220195
594	94.5191879272461	-14.298656463623	4.4094066619873	-0.00749832857400179	-0.0454852245748043	-0.0328229255974293	-0.0191866029053926
595	92.5711364746094	-14.298656463623	4.08473253250122	-0.00684897974133492	-0.0523033849895	-0.0389917381107807	-0.017887907102704
596	93.2204895019531	-13.3246335983276	3.88992786407471	-0.00295288790948689	-0.0357449948787689	-0.0409397818148136	-0.0104203969240189
597	91.9217910766602	-14.9480056762695	4.01979780197144	-0.0120437685400248	-0.0302255302667618	-0.0393164120614529	0.00321592413820326
598	95.1685333251953	-14.6233310699463	4.4094066619873	0.0022419011220336	-0.0182125810533762	-0.0311995539814234	-0.00100484199356288
599	92.5711364746094	-13.6493082046509	3.82499313354492	0.00483929552137852	-0.00587495695799589	-0.0370436906814575	0.00873538758605719
600	95.1685333251953	-14.9480056762695	4.53927659988403	0.00678734155371785	-0.00392691092565656	-0.0386670641601086	-0.00425158534198999
601	95.1685333251953	-15.9220285415649	4.34447193145752	-0.0026282137259841	0.00808603875339031	-0.0253554154187441	0.00321592413820326
602	94.5191879272461	-14.6233310699463	4.14966726303101	0.00970941036939621	0.0103587592020631	-0.0126931173726916	0.00938473641872406
603	90.6230926513672	-13.9739828109741	3.82499313354492	-0.00165419070981443	0.0278911720961332	0.00354059832170606	0.0265924744307995
604	95.8178863525391	-14.9480056762695	4.27953720092773	0.01100810803473	0.0392547734081745	-0.000355493422830477	0.0243197549134493
605	94.5191879272461	-14.298656463623	4.4094066619873	0.0165275707840919	0.0506183728575706	0.00776136433705688	0.0191249661147594
606	93.2204895019531	-13.9739828109741	4.01979780197144	0.00776136433705688	0.0408781431615353	0.00548864435404539	0.00873538758605719
607	95.1685333251953	-13.6493082046509	4.27953720092773	0.000618529506027699	0.0405534692108631	0.00613799272105098	0.00613799272105098
608	91.2724456787109	-12.9999599456787	4.4094066619873	-0.0172385573387146	0.0327612869441509	0.00808603875339031	-0.00555028254166245
609	94.5191879272461	-14.6233310699463	4.27953720092773	0.00970941036939621	0.0269171483814716	0.00548864435404539	-0.000680167751852423
610	95.1685333251953	-14.9480056762695	4.08473253250122	0.00678734155371785	0.0200989879667759	0.00483929552137852	-0.0139918150380254
611	93.8698348999023	-12.9999599456787	4.27953720092773	0.000943203864153475	0.0175015944987535	0.013930176384747	-0.0100957229733467
612	94.5191879272461	-15.5973539352417	4.34447193145752	0.00191722682211548	0.00418994715437293	0.0330859608948231	-0.00132951640989631
613	94.5191879272461	-13.6493082046509	4.08473253250122	-0.0113944197073579	-0.00230353930965066	0.00354059832170606	-0.00749832857400179
614	90.6230926513672	-13.6493082046509	4.4094066619873	-0.00684897974133492	-0.00457625929266214	0.0106834331527352	-0.0159398596733809
615	93.2204895019531	-14.298656463623	4.14966726303101	-0.0162645354866982	0.00483929552137852	0.013930176384747	-0.017887907102704
616	93.8698348999023	-14.9480056762695	4.08473253250122	0.00808603875339031	0.00256657530553639	-0.00360223650932312	-0.00879702530801296
617	93.2204895019531	-14.6233310699463	4.4094066619873	0.000293855206109583	-0.0130177913233638	0.0171769186854362	0.00418994715437293
618	91.9217910766602	-13.3246335983276	4.14966726303101	-0.00717365415766835	-0.0201606266200542	0.00938473641872406	0.00906006153672934
619	92.5711364746094	-14.6233310699463	4.27953720092773	-0.00132951640989631	-0.021459324285388	0.000943203864153475	0.0230210572481155
620	94.5191879272461	-14.9480056762695	4.27953720092773	0.0181509424000978	-0.0162645354866982	-3.08191010844894e-05	0.00126787810586393
621	93.2204895019531	-12.9999599456787	3.76005816459656	0.0116574559360743	-0.0230826959013939	-0.00619963090866804	0.0142548503354192
622	95.1685333251953	-14.9480056762695	4.47434186935425	-0.00392691092565656	-0.0263294391334057	-0.00782300252467394	0.0100340843200684
623	93.8698348999023	-14.9480056762695	4.08473253250122	0.0116574559360743	-0.0376930385828018	0.012956153601408	0.0249691028147936
624	93.8698348999023	-14.6233310699463	4.4094066619873	0.00938473641872406	0.00321592413820326	-3.08191010844894e-05	0.0213976856321096
625	89.973747253418	-13.9739828109741	4.34447193145752	0.0022419011220336	-0.0156151866540313	-0.00100484199356288	0.0165275707840919
626	94.5191879272461	-13.6493082046509	4.34447193145752	0.00841071270406246	-0.0104203969240189	-0.0104203969240189	0.0123068047687411
627	93.2204895019531	-13.6493082046509	4.08473253250122	-0.00652430532500148	-0.0182125810533762	-0.0130177913233638	-0.00522560812532902
628	92.5711364746094	-14.298656463623	4.01979780197144	-0.0204853005707264	-0.0165892094373703	-0.0152905117720366	0.00159255252219737
629	93.8698348999023	-14.298656463623	3.76005816459656	-0.0026282137259841	-0.0107450718060136	-0.0224333461374044	0.00483929552137852
630	91.2724456787109	-13.6493082046509	4.01979780197144	-0.00360223650932312	0.000943203864153475	-0.0195112787187099	-0.0107450718060136
631	94.5191879272461	-14.9480056762695	4.60421133041382	-0.0139918150380254	-0.00295288790948689	-0.0230826959013939	-0.00912170019000769
632	93.2204895019531	-13.9739828109741	4.14966726303101	-0.00555028254166245	0.00256657530553639	-0.0279528107494116	-0.00782300252467394
633	94.5191879272461	-13.9739828109741	4.21460247039795	-0.0107450718060136	-0.00977104809135199	-0.0162645354866982	-0.0175632312893867
634	92.5711364746094	-15.2726793289185	3.88992786407471	0.000943203864153475	-0.0104203969240189	-0.021459324285388	-0.0243813935667276
635	92.5711364746094	-13.6493082046509	4.01979780197144	-0.000355493422830477	0.00418994715437293	-0.00522560812532902	-0.0169138833880424
636	91.2724456787109	-13.9739828109741	3.95486283302307	0.0246444288641214	0.0236704051494598	-0.00652430532500148	-0.00977104809135199
637	93.8698348999023	-13.3246335983276	4.01979780197144	0.00776136433705688	0.0278911720961332	0.00646266713738441	0.00483929552137852
638	94.5191879272461	-14.9480056762695	4.08473253250122	-0.00652430532500148	0.031137915328145	-0.00197886489331722	0.00516396993771195
639	95.8178863525391	-15.9220285415649	4.66914653778076	-0.00392691092565656	0.0249691028147936	0.00386527273803949	0.00873538758605719
640	93.2204895019531	-13.9739828109741	4.21460247039795	0.012956153601408	0.0314625911414623	-0.00165419070981443	0.0022419011220336
641	91.2724456787109	-13.9739828109741	3.82499313354492	-0.00912170019000769	0.0269171483814716	0.00191722682211548	0.0116574559360743
642	94.5191879272461	-13.9739828109741	4.01979780197144	0.0168522447347641	0.0132808275520802	0.00711201597005129	0.0132808275520802
643	95.1685333251953	-14.6233310699463	4.01979780197144	0.00841071270406246	0.0233457311987877	0.0165275707840919	0.0200989879667759
644	94.5191879272461	-15.2726793289185	4.53927659988403	0.00613799272105098	0.0136055024340749	0.0171769186854362	0.0230210572481155
645	93.8698348999023	-14.9480056762695	4.34447193145752	0.0103587592020631	0.00646266713738441	0.00808603875339031	0.0123068047687411
646	92.5711364746094	-13.6493082046509	4.4094066619873	0.00289124972186983	0.00743668992072344	0.00516396993771195	0.01100810803473
647	91.9217910766602	-13.9739828109741	4.08473253250122	-0.0260047651827335	-0.00652430532500148	0.0188002903014421	-0.000680167751852423
648	94.5191879272461	-14.298656463623	4.01979780197144	-0.00522560812532902	-0.0026282137259841	0.0142548503354192	0.00289124972186983
649	95.1685333251953	-14.298656463623	3.88992786407471	0.0200989879667759	-0.0224333461374044	0.00354059832170606	-0.00814767740666866
650	95.8178863525391	-15.5973539352417	4.27953720092773	0.0142548503354192	-0.0276281367987394	0.00321592413820326	-0.00977104809135199
651	93.8698348999023	-14.6233310699463	4.47434186935425	-3.08191010844894e-05	-0.0195112787187099	-0.00457625929266214	-0.0107450718060136
652	92.5711364746094	-14.298656463623	4.4094066619873	-0.00944637414067984	-0.021459324285388	-0.00327756232582033	-0.0149658378213644
653	93.2204895019531	-14.298656463623	4.53927659988403	-0.0123684434220195	-0.028926832601428	-0.00490093370899558	-0.0139918150380254
654	93.8698348999023	-14.9480056762695	4.08473253250122	-0.00425158534198999	-0.0230826959013939	-0.0152905117720366	-0.0250307414680719
655	95.1685333251953	-14.298656463623	3.76005816459656	-0.00490093370899558	-0.0217839982360601	-0.0139918150380254	-0.0204853005707264
656	93.2204895019531	-14.9480056762695	3.88992786407471	-0.00295288790948689	-0.0217839982360601	-0.0188619289547205	-0.0117190945893526
657	92.5711364746094	-13.6493082046509	4.27953720092773	-0.00684897974133492	-0.0146411629393697	-0.0026282137259841	-3.08191010844894e-05
658	94.5191879272461	-14.9480056762695	4.60421133041382	-0.0113944197073579	-0.00100484199356288	-0.00392691092565656	0.0106834331527352
659	94.5191879272461	-14.9480056762695	4.60421133041382	0.00159255252219737	0.0188002903014421	-0.0133424662053585	0.00418994715437293
660	93.8698348999023	-13.9739828109741	3.82499313354492	0.00808603875339031	0.025618452578783	-0.0165892094373703	0.00354059832170606
661	94.5191879272461	-15.2726793289185	4.34447193145752	-0.00230353930965066	0.0220470335334539	-0.0260047651827335	0.00126787810586393
662	94.5191879272461	-14.6233310699463	4.14966726303101	0.00256657530553639	0.0106834331527352	-0.0182125810533762	0.00743668992072344
663	93.2204895019531	-15.2726793289185	3.95486283302307	0.00841071270406246	0.0200989879667759	-0.00100484199356288	0.0106834331527352
664	94.5191879272461	-13.9739828109741	4.08473253250122	0.00516396993771195	0.0236704051494598	-0.00977104809135199	0.020423661917448
665	92.5711364746094	-13.6493082046509	4.21460247039795	0.0171769186854362	0.0113327819854021	-0.0123684434220195	0.000943203864153475
666	93.2204895019531	-14.298656463623	4.34447193145752	0.00743668992072344	0.00678734155371785	0.00841071270406246	-0.00360223650932312
667	94.5191879272461	-15.5973539352417	4.08473253250122	0.0149041991680861	-0.00327756232582033	0.00451462110504508	0.00451462110504508
668	92.5711364746094	-14.298656463623	3.95486283302307	-0.00490093370899558	0.0113327819854021	0.01847561635077	0.00548864435404539
669	90.6230926513672	-13.9739828109741	4.01979780197144	-0.0117190945893526	0.0220470335334539	0.0301638916134834	-0.00619963090866804
670	95.1685333251953	-14.9480056762695	4.34447193145752	0.0243197549134493	0.0123068047687411	0.0262678004801273	-0.00944637414067984
671	94.5191879272461	-13.9739828109741	4.21460247039795	0.00483929552137852	0.00191722682211548	0.0269171483814716	-0.00912170019000769
672	93.8698348999023	-13.9739828109741	4.47434186935425	0.013930176384747	-0.00912170019000769	0.0369820520281792	-0.0110697457566857
673	93.2204895019531	-15.9220285415649	4.47434186935425	-0.0191866029053926	-0.0146411629393697	0.0236704051494598	-0.0159398596733809
674	94.5191879272461	-15.2726793289185	4.53927659988403	-0.00782300252467394	-0.0026282137259841	0.00386527273803949	-0.0250307414680719
675	93.2204895019531	-13.6493082046509	4.14966726303101	0.01100810803473	-0.00912170019000769	-0.00490093370899558	-0.0126931173726916
676	93.2204895019531	-13.6493082046509	3.69512343406677	-0.00360223650932312	0.000618529506027699	-0.00327756232582033	-0.0113944197073579
677	93.8698348999023	-13.9739828109741	4.08473253250122	-0.00847235135734081	-0.0117190945893526	-0.00717365415766835	-0.00230353930965066
678	95.1685333251953	-15.5973539352417	4.14966726303101	-0.000680167751852423	-0.00749832857400179	-0.00165419070981443	0.00191722682211548
679	94.5191879272461	-15.2726793289185	4.21460247039795	-0.0169138833880424	-0.0191866029053926	0.00191722682211548	0.00191722682211548
680	91.9217910766602	-13.9739828109741	3.76005816459656	-0.00230353930965066	-0.028926832601428	-0.0152905117720366	0.00743668992072344
681	93.2204895019531	-13.9739828109741	3.95486283302307	0.000293855206109583	-0.00977104809135199	-0.0133424662053585	0.00159255252219737
682	92.5711364746094	-13.9739828109741	3.82499313354492	0.00418994715437293	0.00159255252219737	-0.00879702530801296	0.00678734155371785
683	94.5191879272461	-15.9220285415649	4.08473253250122	0.0022419011220336	-0.0331475995481014	-0.00425158534198999	0.0265924744307995
684	93.2204895019531	-13.9739828109741	4.21460247039795	0.0103587592020631	0.00191722682211548	-0.00782300252467394	0.0178262684494257
685	91.2724456787109	-13.9739828109741	4.4094066619873	0.011982130818069	0.00256657530553639	-0.0133424662053585	0.01847561635077
686	93.8698348999023	-13.9739828109741	4.14966726303101	0.00808603875339031	0.00126787810586393	-0.0250307414680719	-0.00197886489331722
687	93.8698348999023	-13.9739828109741	3.95486283302307	0.00159255252219737	0.00516396993771195	-0.0156151866540313	0.000618529506027699
688	92.5711364746094	-13.9739828109741	4.01979780197144	-0.00132951640989631	0.0132808275520802	-0.0117190945893526	-0.00425158534198999
689	93.8698348999023	-14.9480056762695	4.08473253250122	0.00743668992072344	0.0149041991680861	-0.00684897974133492	-0.00684897974133492
690	93.2204895019531	-15.2726793289185	4.53927659988403	0.00418994715437293	0.0223717093467712	-0.00717365415766835	-0.0107450718060136
691	91.9217910766602	-13.9739828109741	4.60421133041382	0.01847561635077	0.0223717093467712	0.00191722682211548	-0.0143164889886975
692	93.8698348999023	-13.9739828109741	4.14966726303101	-0.0146411629393697	0.0239950809627771	-0.00392691092565656	-0.00879702530801296
693	95.1685333251953	-14.9480056762695	4.27953720092773	-0.00684897974133492	0.00516396993771195	0.00776136433705688	-0.00879702530801296
694	94.5191879272461	-14.6233310699463	3.82499313354492	-0.00197886489331722	-0.00132951640989631	-0.00360223650932312	-0.0195112787187099
695	91.9217910766602	-13.9739828109741	3.82499313354492	0.00191722682211548	-0.00360223650932312	-0.0113944197073579	-0.0139918150380254
696	91.2724456787109	-14.298656463623	3.88992786407471	-0.0104203969240189	-0.0107450718060136	-0.0139918150380254	-0.0188619289547205
697	93.2204895019531	-12.9999599456787	4.34447193145752	0.000618529506027699	-0.00684897974133492	-0.00360223650932312	0.00386527273803949
698	93.2204895019531	-13.9739828109741	4.01979780197144	-0.0159398596733809	-0.00425158534198999	-0.0026282137259841	0.0123068047687411
699	95.8178863525391	-15.2726793289185	4.27953720092773	0.000943203864153475	-0.00457625929266214	-0.00912170019000769	0.00516396993771195
700	92.5711364746094	-14.6233310699463	4.14966726303101	0.00126787810586393	-0.0308748781681061	-0.0110697457566857	0.00386527273803949
701	93.2204895019531	-14.9480056762695	4.21460247039795	-0.00392691092565656	0.00548864435404539	-0.00782300252467394	0.00256657530553639
702	92.5711364746094	-13.6493082046509	3.95486283302307	-0.00295288790948689	0.00256657530553639	-0.00360223650932312	0.00678734155371785
703	94.5191879272461	-14.6233310699463	4.21460247039795	0.00873538758605719	0.00418994715437293	0.0236704051494598	0.0158782228827477
704	92.5711364746094	-13.9739828109741	4.01979780197144	0.00906006153672934	0.00808603875339031	0.0252937767654657	0.0233457311987877
705	93.8698348999023	-14.9480056762695	4.01979780197144	0.0213976856321096	0.00516396993771195	0.0175015944987535	0.00613799272105098
706	93.2204895019531	-14.6233310699463	4.34447193145752	0.00678734155371785	0.0175015944987535	0.0275664981454611	0.00418994715437293
707	89.973747253418	-14.6233310699463	4.27953720092773	-0.0146411629393697	0.00289124972186983	0.0233457311987877	-0.00360223650932312
708	93.8698348999023	-13.9739828109741	4.08473253250122	0.000618529506027699	0.00354059832170606	0.0123068047687411	0.00646266713738441
709	93.8698348999023	-13.6493082046509	3.69512343406677	-0.00100484199356288	0.00873538758605719	0.00483929552137852	-0.00814767740666866
710	94.5191879272461	-14.6233310699463	4.60421133041382	0.0210730116814375	-0.00587495695799589	0.00191722682211548	-0.00749832857400179
711	92.5711364746094	-15.5973539352417	4.60421133041382	0.000943203864153475	-0.00912170019000769	-0.0117190945893526	-0.0146411629393697
712	92.5711364746094	-12.9999599456787	3.95486283302307	-0.00847235135734081	-0.0204853005707264	-0.0126931173726916	-0.00814767740666866
713	91.9217910766602	-14.298656463623	3.95486283302307	-0.0211346503347158	-0.0123684434220195	-0.0260047651827335	-0.0139918150380254
714	92.5711364746094	-13.6493082046509	4.08473253250122	-0.00879702530801296	0.00159255252219737	-0.0263294391334057	-0.0198359526693821
715	93.2204895019531	-13.3246335983276	4.14966726303101	-0.00327756232582033	0.00581331877037883	-0.0221086721867323	-0.0204853005707264
716	91.9217910766602	-13.6493082046509	4.27953720092773	-0.0110697457566857	-0.00555028254166245	-0.0172385573387146	-0.00782300252467394
717	91.9217910766602	-13.9739828109741	4.27953720092773	-0.00295288790948689	-0.00327756232582033	-0.0136671401560307	0.000618529506027699
718	91.2724456787109	-13.6493082046509	3.95486283302307	-0.00425158534198999	0.00321592413820326	-0.0143164889886975	0.00743668992072344
719	93.8698348999023	-13.9739828109741	4.01979780197144	-0.0149658378213644	-0.000680167751852423	-0.00944637414067984	0.00354059832170606
720	92.5711364746094	-13.6493082046509	3.88992786407471	0.0178262684494257	-0.00295288790948689	-0.00587495695799589	0.00678734155371785
721	94.5191879272461	-14.298656463623	3.95486283302307	-0.00360223650932312	-0.0120437685400248	-0.0130177913233638	0.000618529506027699
722	92.5711364746094	-13.6493082046509	4.4094066619873	0.00776136433705688	-0.0149658378213644	-0.00977104809135199	0.00776136433705688
723	93.8698348999023	-14.298656463623	4.60421133041382	-0.00944637414067984	-0.00230353930965066	0.00451462110504508	0.00386527273803949
724	91.9217910766602	-13.3246335983276	4.08473253250122	-0.00944637414067984	0.0210730116814375	-0.00652430532500148	0.0334106348454952
725	93.2204895019531	-13.3246335983276	4.21460247039795	0.0191249661147594	0.0194496400654316	-0.00425158534198999	-0.00847235135734081
726	93.8698348999023	-14.6233310699463	4.08473253250122	0.00191722682211548	0.0113327819854021	-0.00100484199356288	0.000943203864153475
727	95.1685333251953	-14.6233310699463	4.4094066619873	0.000618529506027699	0.0123068047687411	-0.00717365415766835	0.000618529506027699
728	93.2204895019531	-14.6233310699463	4.53927659988403	-0.00392691092565656	0.0178262684494257	-3.08191010844894e-05	-0.00165419070981443
729	89.3243942260742	-13.6493082046509	4.73408126831055	-0.0123684434220195	0.0175015944987535	0.01100810803473	0.000943203864153475
730	92.5711364746094	-12.9999599456787	4.21460247039795	0.00613799272105098	0.0207483377307653	-0.0208099745213985	-0.0104203969240189
731	94.5191879272461	-14.298656463623	4.01979780197144	-0.00425158534198999	0.0136055024340749	-0.00814767740666866	-0.0130177913233638
732	92.5711364746094	-13.3246335983276	3.63018846511841	0.00126787810586393	0.0116574559360743	-0.00717365415766835	-0.00717365415766835
733	92.5711364746094	-14.9480056762695	4.27953720092773	-0.00814767740666866	-0.000680167751852423	-0.0221086721867323	-0.0159398596733809
734	93.8698348999023	-14.298656463623	4.34447193145752	-0.00425158534198999	0.00191722682211548	-0.0299008563160896	-0.0250307414680719
735	91.2724456787109	-13.9739828109741	4.27953720092773	-0.00814767740666866	0.00354059832170606	-0.0367190167307854	-0.0136671401560307
736	93.8698348999023	-14.6233310699463	4.27953720092773	0.00354059832170606	-0.00555028254166245	-0.0292515084147453	-0.00944637414067984
737	95.1685333251953	-14.6233310699463	4.08473253250122	-0.00132951640989631	-0.0266541130840778	-0.021459324285388	0.00159255252219737
738	93.8698348999023	-14.6233310699463	4.21460247039795	-0.00197886489331722	-0.0370436906814575	-0.00619963090866804	0.00970941036939621
739	91.2724456787109	-13.9739828109741	4.14966726303101	-0.00392691092565656	-0.0266541130840778	-0.0100957229733467	0.0103587592020631
740	92.5711364746094	-14.298656463623	4.08473253250122	0.000943203864153475	-0.0266541130840778	-0.00977104809135199	0.00418994715437293
741	93.8698348999023	-14.298656463623	4.47434186935425	0.00386527273803949	-0.0263294391334057	0.00678734155371785	0.00646266713738441
742	91.9217910766602	-13.3246335983276	4.4094066619873	-0.0217839982360601	-0.0156151866540313	0.0155535480007529	0.01847561635077
743	93.2204895019531	-13.9739828109741	4.08473253250122	0.0188002903014421	-0.0204853005707264	0.0272418223321438	0.0230210572481155
744	93.2204895019531	-14.6233310699463	3.95486283302307	0.00548864435404539	0.01100810803473	0.0259431265294552	0.01847561635077
745	93.2204895019531	-14.6233310699463	4.86395072937012	0.00516396993771195	0.0158782228827477	0.0178262684494257	0.0223717093467712
746	93.2204895019531	-14.298656463623	4.86395072937012	-0.00847235135734081	0.00516396993771195	0.000618529506027699	0.00548864435404539
747	93.8698348999023	-14.298656463623	4.27953720092773	-0.00522560812532902	0.0175015944987535	0.00126787810586393	-0.00457625929266214
748	93.2204895019531	-14.298656463623	4.47434186935425	0.00938473641872406	0.0162028968334198	-0.0120437685400248	0.00970941036939621
749	93.8698348999023	-15.2726793289185	4.66914653778076	-0.00652430532500148	0.0178262684494257	-0.0143164889886975	-0.00360223650932312
750	92.5711364746094	-13.9739828109741	4.21460247039795	0.0188002903014421	0.0330859608948231	-0.0250307414680719	-0.0126931173726916
751	89.973747253418	-12.9999599456787	4.08473253250122	-0.00425158534198999	0.0301638916134834	-0.023407369852066	-0.00879702530801296
752	93.2204895019531	-14.6233310699463	4.34447193145752	-0.00717365415766835	0.0162028968334198	-0.0279528107494116	-0.0123684434220195
753	93.2204895019531	-14.9480056762695	3.88992786407471	-0.00847235135734081	0.00451462110504508	-0.0324982516467571	-0.0152905117720366
754	92.5711364746094	-13.6493082046509	4.21460247039795	0.000943203864153475	0.00418994715437293	-0.0230826959013939	-0.02697878703475
755	91.9217910766602	-14.6233310699463	4.14966726303101	0.0100340843200684	-0.00782300252467394	-0.0350956469774246	-0.0182125810533762
756	92.5711364746094	-13.6493082046509	3.95486283302307	-0.00392691092565656	0.00126787810586393	-0.0143164889886975	-0.00977104809135199
757	89.973747253418	-12.9999599456787	3.69512343406677	0.00386527273803949	0.000618529506027699	-0.00782300252467394	-0.00100484199356288
758	94.5191879272461	-14.9480056762695	4.34447193145752	0.00289124972186983	-0.00749832857400179	-0.00327756232582033	0.00613799272105098
759	93.8698348999023	-14.9480056762695	3.95486283302307	0.0200989879667759	-0.00912170019000769	-0.0139918150380254	-0.000355493422830477
760	91.9217910766602	-13.9739828109741	4.01979780197144	0.00354059832170606	-0.0182125810533762	-0.00944637414067984	0.00354059832170606
761	93.2204895019531	-14.9480056762695	4.47434186935425	0.00906006153672934	-0.00977104809135199	0.000943203864153475	0.00938473641872406
762	93.2204895019531	-15.2726793289185	4.4094066619873	-0.00555028254166245	-0.00425158534198999	0.0142548503354192	0.00873538758605719
763	92.5711364746094	-13.6493082046509	3.95486283302307	0.011982130818069	-0.0130177913233638	0.0249691028147936	0.020423661917448
764	93.8698348999023	-15.2726793289185	4.14966726303101	0.0123068047687411	-0.00425158534198999	0.01847561635077	0.0265924744307995
765	95.1685333251953	-15.2726793289185	4.4094066619873	0.0116574559360743	0.00321592413820326	0.0178262684494257	0.01847561635077
766	94.5191879272461	-15.2726793289185	4.14966726303101	-0.00132951640989631	-0.0123684434220195	0.0343846566975117	-0.0104203969240189
767	93.2204895019531	-13.9739828109741	4.27953720092773	0.0022419011220336	0.00159255252219737	0.0265924744307995	0.011982130818069
768	91.9217910766602	-14.298656463623	4.08473253250122	-0.0182125810533762	0.0022419011220336	0.0265924744307995	0.0022419011220336
769	94.5191879272461	-15.2726793289185	4.21460247039795	-0.00392691092565656	0.00841071270406246	0.0262678004801273	-0.00717365415766835
770	93.2204895019531	-14.9480056762695	4.14966726303101	-0.000355493422830477	0.00808603875339031	0.0158782228827477	-0.00684897974133492
771	92.5711364746094	-14.6233310699463	4.27953720092773	0.0116574559360743	0.00678734155371785	0.00808603875339031	-0.00977104809135199
772	93.8698348999023	-14.9480056762695	4.14966726303101	-0.00652430532500148	-0.00100484199356288	0.0217223595827818	-0.0146411629393697
773	91.2724456787109	-14.6233310699463	3.95486283302307	-0.00977104809135199	-0.00522560812532902	0.00451462110504508	-0.0139918150380254
774	91.9217910766602	-13.9739828109741	4.08473253250122	-0.00132951640989631	-0.0026282137259841	0.00613799272105098	-0.0217839982360601
775	91.9217910766602	-14.298656463623	3.76005816459656	-0.00717365415766835	0.00548864435404539	-0.00425158534198999	-0.0139918150380254
776	92.5711364746094	-14.298656463623	3.63018846511841	0.0022419011220336	0.00776136433705688	-0.00295288790948689	-0.00944637414067984
777	93.8698348999023	-15.9220285415649	3.95486283302307	-0.00230353930965066	0.0116574559360743	-0.0026282137259841	0.0022419011220336
778	93.2204895019531	-14.6233310699463	4.14966726303101	0.0142548503354192	0.0191249661147594	0.00418994715437293	0.0103587592020631
779	91.9217910766602	-15.2726793289185	4.4094066619873	-0.000355493422830477	0.0217223595827818	0.00289124972186983	0.00386527273803949
780	91.9217910766602	-14.6233310699463	4.47434186935425	0.020423661917448	0.0243197549134493	0.00256657530553639	0.00548864435404539
781	95.1685333251953	-15.5973539352417	3.88992786407471	0.00126787810586393	0.0171769186854362	-0.00684897974133492	0.00126787810586393
782	94.5191879272461	-15.9220285415649	4.34447193145752	-0.0113944197073579	0.0220470335334539	0.0162028968334198	-0.000355493422830477
783	92.5711364746094	-15.5973539352417	4.01979780197144	0.00938473641872406	0.0194496400654316	0.0100340843200684	0.0295145437121391
784	93.2204895019531	-16.2467021942139	4.27953720092773	-0.0026282137259841	0.0188002903014421	0.0200989879667759	0.0210730116814375
785	93.2204895019531	-14.6233310699463	4.14966726303101	0.0116574559360743	0.0249691028147936	0.0249691028147936	0.0022419011220336
786	93.2204895019531	-14.6233310699463	4.08473253250122	0.0175015944987535	0.0217223595827818	0.0145795252174139	0.0113327819854021
787	93.2204895019531	-14.6233310699463	4.34447193145752	-0.00327756232582033	0.00873538758605719	0.011982130818069	-0.00327756232582033
788	91.9217910766602	-15.9220285415649	4.21460247039795	0.0106834331527352	-0.0130177913233638	0.013930176384747	0.00256657530553639
789	92.5711364746094	-14.6233310699463	3.95486283302307	-0.00392691092565656	-0.00425158534198999	0.00354059832170606	-0.00360223650932312
790	89.973747253418	-14.298656463623	3.95486283302307	-0.00814767740666866	-0.0126931173726916	0.00126787810586393	-0.00457625929266214
791	93.8698348999023	-15.2726793289185	4.21460247039795	0.00841071270406246	-0.0224333461374044	-0.00814767740666866	-0.00944637414067984
792	91.9217910766602	-14.298656463623	3.76005816459656	-0.00944637414067984	-0.0256800893694162	-0.00587495695799589	-0.00912170019000769
793	93.2204895019531	-14.9480056762695	4.34447193145752	-0.00749832857400179	-0.0334722734987736	-0.0159398596733809	-0.0146411629393697
794	92.5711364746094	-15.5973539352417	4.08473253250122	-0.000355493422830477	-0.0240567177534103	-0.0149658378213644	-0.0123684434220195
795	91.2724456787109	-14.298656463623	3.95486283302307	-0.00132951640989631	-0.021459324285388	-0.0221086721867323	-0.0185372550040483
796	91.9217910766602	-14.6233310699463	4.01979780197144	-0.00749832857400179	-0.0318489037454128	-0.0295761823654175	-0.00425158534198999
797	93.8698348999023	-14.6233310699463	3.95486283302307	-0.00555028254166245	-0.0227580219507217	-0.0159398596733809	-0.00197886489331722
798	94.5191879272461	-15.5973539352417	4.34447193145752	-0.00522560812532902	-0.0224333461374044	-0.0107450718060136	0.0116574559360743
799	93.2204895019531	-15.9220285415649	4.47434186935425	-0.00197886489331722	-0.0198359526693821	-0.0201606266200542	0.00126787810586393
800	94.5191879272461	-14.9480056762695	4.27953720092773	0.0022419011220336	0.01100810803473	-0.0273034609854221	0.00906006153672934
801	91.2724456787109	-15.5973539352417	3.88992786407471	-3.08191010844894e-05	0.0132808275520802	-0.0169138833880424	0.00483929552137852
802	93.2204895019531	-14.6233310699463	3.95486283302307	-0.0146411629393697	0.0239950809627771	-0.00425158534198999	0.0113327819854021
803	95.8178863525391	-15.5973539352417	4.01979780197144	0.0116574559360743	0.0301638916134834	-0.00100484199356288	0.0243197549134493
804	95.1685333251953	-15.5973539352417	4.14966726303101	0.0165275707840919	0.0392547734081745	0.0116574559360743	0.0226963832974434
805	93.8698348999023	-15.9220285415649	4.21460247039795	-0.00457625929266214	0.0327612869441509	-0.00555028254166245	0.00581331877037883
806	92.5711364746094	-14.9480056762695	4.34447193145752	0.00581331877037883	0.029189869761467	-0.00652430532500148	0.011982130818069
807	92.5711364746094	-14.9480056762695	3.88992786407471	0.00191722682211548	0.0191249661147594	0.00808603875339031	-0.00132951640989631
808	93.8698348999023	-14.6233310699463	3.63018846511841	0.0100340843200684	0.012956153601408	0.00386527273803949	-0.00230353930965066
809	95.1685333251953	-16.2467021942139	4.14966726303101	-0.00360223650932312	0.00970941036939621	0.01100810803473	-0.00457625929266214
810	95.8178863525391	-16.5713768005371	4.47434186935425	-0.00392691092565656	0.0022419011220336	0.0126314787194133	-0.0113944197073579
811	93.2204895019531	-14.298656463623	4.27953720092773	0.0181509424000978	-0.00847235135734081	0.00678734155371785	-0.00684897974133492
812	91.2724456787109	-14.6233310699463	4.14966726303101	0.00126787810586393	-0.00912170019000769	-0.000680167751852423	-0.00879702530801296
813	95.1685333251953	-15.2726793289185	4.08473253250122	-0.00977104809135199	-0.0133424662053585	-0.00814767740666866	-0.0113944197073579
814	93.2204895019531	-14.298656463623	3.30551409721375	-0.00619963090866804	-0.0237320438027382	0.000943203864153475	-0.023407369852066
815	92.5711364746094	-14.9480056762695	4.01979780197144	0.00321592413820326	-0.0217839982360601	-0.0136671401560307	-0.0217839982360601
816	94.5191879272461	-15.5973539352417	3.95486283302307	0.00386527273803949	-0.0331475995481014	-0.00912170019000769	-0.00977104809135199
817	93.2204895019531	-14.298656463623	4.14966726303101	-0.00522560812532902	-0.0302255302667618	-0.00814767740666866	0.000293855206109583
818	91.9217910766602	-14.9480056762695	4.08473253250122	-0.0159398596733809	-0.0208099745213985	-0.0133424662053585	0.00646266713738441
819	95.1685333251953	-15.2726793289185	4.08473253250122	0.0113327819854021	-0.00977104809135199	-0.0126931173726916	0.00289124972186983
820	94.5191879272461	-15.2726793289185	4.08473253250122	0.0142548503354192	0.00159255252219737	-0.0276281367987394	0.01100810803473
821	92.5711364746094	-15.2726793289185	3.82499313354492	0.0136055024340749	-0.0120437685400248	-0.0230826959013939	0.0022419011220336
822	93.2204895019531	-14.6233310699463	3.88992786407471	-0.00100484199356288	-0.00197886489331722	-0.0100957229733467	0.0103587592020631
823	93.2204895019531	-15.5973539352417	4.08473253250122	-0.000680167751852423	0.0155535480007529	0.000618529506027699	0.0233457311987877
824	92.5711364746094	-14.6233310699463	3.95486283302307	0.00743668992072344	0.0288651939481497	0.000618529506027699	0.0213976856321096
825	93.8698348999023	-14.298656463623	4.08473253250122	0.012956153601408	0.0363327041268349	0.00126787810586393	0.00678734155371785
826	93.8698348999023	-14.6233310699463	3.88992786407471	0.0106834331527352	0.0165275707840919	-0.0120437685400248	0.000943203864153475
827	93.2204895019531	-15.2726793289185	3.95486283302307	-0.00749832857400179	0.00678734155371785	-0.000680167751852423	0.00256657530553639
828	92.5711364746094	-14.9480056762695	3.95486283302307	-0.00814767740666866	0.0194496400654316	-0.00490093370899558	-0.00230353930965066
829	91.9217910766602	-15.9220285415649	4.01979780197144	0.00743668992072344	0.0171769186854362	-0.00587495695799589	-0.00619963090866804
830	94.5191879272461	-15.5973539352417	4.47434186935425	0.00841071270406246	0.0149041991680861	0.00613799272105098	-0.00457625929266214
831	93.8698348999023	-14.9480056762695	4.27953720092773	0.00256657530553639	-0.00295288790948689	-0.00522560812532902	-0.00555028254166245
832	93.8698348999023	-14.6233310699463	4.08473253250122	-0.0130177913233638	-0.0331475995481014	0.00873538758605719	-0.00912170019000769
833	95.1685333251953	-15.5973539352417	4.34447193145752	-0.0107450718060136	-0.0230826959013939	-0.00457625929266214	-0.0136671401560307
834	91.9217910766602	-14.6233310699463	3.95486283302307	-0.00879702530801296	-0.0113944197073579	-0.000355493422830477	-0.0204853005707264
835	93.8698348999023	-14.6233310699463	3.69512343406677	0.00256657530553639	-0.0152905117720366	-0.00360223650932312	-0.0126931173726916
836	93.8698348999023	-13.9739828109741	3.56525373458862	0.00516396993771195	-0.000680167751852423	-0.000355493422830477	-0.0172385573387146
837	93.2204895019531	-14.298656463623	4.4094066619873	-0.00619963090866804	-0.0302255302667618	0.0132808275520802	0.00743668992072344
838	93.2204895019531	-16.2467021942139	4.21460247039795	-0.00652430532500148	-0.0208099745213985	0.0168522447347641	0.011982130818069
839	93.8698348999023	-14.9480056762695	4.47434186935425	-0.00522560812532902	-0.0130177913233638	0.000943203864153475	0.00678734155371785
840	91.9217910766602	-15.5973539352417	4.14966726303101	0.0123068047687411	-0.0146411629393697	0.0106834331527352	0.0106834331527352
841	94.5191879272461	-14.6233310699463	3.63018846511841	0.0162028968334198	-0.00197886489331722	-0.00100484199356288	0.0116574559360743
842	93.8698348999023	-13.9739828109741	3.88992786407471	-0.00555028254166245	0.00906006153672934	0.00743668992072344	0.0100340843200684
843	95.1685333251953	-15.9220285415649	4.60421133041382	0.00613799272105098	0.0282158460468054	0.0200989879667759	0.0321119390428066
844	95.8178863525391	-15.2726793289185	4.21460247039795	0.00808603875339031	0.0304885655641556	0.0149041991680861	0.0239950809627771
845	92.5711364746094	-13.9739828109741	3.88992786407471	0.0194496400654316	0.0408781431615353	-0.00165419070981443	0.0152288740500808
846	93.2204895019531	-14.298656463623	4.01979780197144	-0.00392691092565656	0.0386054255068302	-0.00684897974133492	0.00711201597005129
847	94.5191879272461	-14.6233310699463	3.88992786407471	0.00646266713738441	0.0252937767654657	-0.032173577696085	0.00126787810586393
848	93.8698348999023	-14.6233310699463	3.69512343406677	0.00581331877037883	0.025618452578783	-0.0136671401560307	-3.08191010844894e-05
849	95.1685333251953	-15.9220285415649	3.88992786407471	0.0145795252174139	0.0132808275520802	-0.00977104809135199	0.000943203864153475
850	94.5191879272461	-15.5973539352417	4.53927659988403	0.00289124972186983	0.0106834331527352	-0.0201606266200542	-0.0130177913233638
851	91.2724456787109	-13.9739828109741	4.01979780197144	-0.0130177913233638	0.00159255252219737	-0.00879702530801296	-0.00749832857400179
852	93.8698348999023	-13.9739828109741	3.63018846511841	-0.0149658378213644	-0.0243813935667276	-0.00197886489331722	-0.0113944197073579
853	95.1685333251953	-15.5973539352417	4.08473253250122	-0.0104203969240189	-0.0406151078641415	-0.0136671401560307	-0.0126931173726916
854	94.5191879272461	-14.6233310699463	3.69512343406677	-0.00197886489331722	-0.0487319678068161	0.00354059832170606	-0.021459324285388
855	92.5711364746094	-15.2726793289185	3.88992786407471	-0.000680167751852423	-0.0503553375601768	0.0158782228827477	-0.0146411629393697
856	93.2204895019531	-14.298656463623	4.34447193145752	-0.00490093370899558	-0.0370436906814575	0.0252937767654657	-0.0107450718060136
857	91.2724456787109	-14.298656463623	4.14966726303101	-0.00197886489331722	-0.0360696688294411	0.0246444288641214	0.000618529506027699
858	92.5711364746094	-13.6493082046509	3.82499313354492	0.00613799272105098	-0.0240567177534103	0.00126787810586393	0.0145795252174139
859	94.5191879272461	-14.6233310699463	3.69512343406677	0.0210730116814375	-0.0126931173726916	0.000618529506027699	0.01100810803473
860	95.1685333251953	-16.2467021942139	4.21460247039795	-0.0026282137259841	-0.00912170019000769	-0.00360223650932312	0.000618529506027699
861	93.8698348999023	-13.9739828109741	4.01979780197144	0.00191722682211548	0.00841071270406246	0.00678734155371785	0.00938473641872406
862	91.9217910766602	-14.298656463623	4.21460247039795	-0.00425158534198999	0.0022419011220336	0.00841071270406246	0.0171769186854362
863	96.4672317504883	-15.2726793289185	4.53927659988403	0.00646266713738441	0.0243197549134493	0.0223717093467712	0.0171769186854362
864	94.5191879272461	-13.9739828109741	3.69512343406677	0.00678734155371785	0.031137915328145	0.00678734155371785	0.0149041991680861
865	93.2204895019531	-14.6233310699463	3.82499313354492	0.020423661917448	0.0324366129934788	-0.0133424662053585	0.011982130818069
866	94.5191879272461	-15.9220285415649	4.01979780197144	0.00841071270406246	0.0113327819854021	-0.0376930385828018	0.00548864435404539
867	93.2204895019531	-13.6493082046509	4.08473253250122	-0.0208099745213985	0.01100810803473	-0.0347709693014622	-3.08191010844894e-05
868	91.2724456787109	-13.6493082046509	3.95486283302307	-0.0256800893694162	-0.00360223650932312	-0.0328229255974293	-0.000355493422830477
869	94.5191879272461	-14.9480056762695	4.34447193145752	-0.0152905117720366	0.00321592413820326	-0.0286021586507559	0.00613799272105098
870	94.5191879272461	-14.9480056762695	4.21460247039795	0.0158782228827477	0.00906006153672934	-0.0169138833880424	-0.0143164889886975
871	94.5191879272461	-14.9480056762695	3.76005816459656	0.00970941036939621	0.00776136433705688	-0.0107450718060136	-0.00425158534198999
872	93.8698348999023	-13.9739828109741	3.82499313354492	-0.00847235135734081	-0.00490093370899558	0.00938473641872406	-0.00717365415766835
873	92.5711364746094	-15.2726793289185	4.21460247039795	-0.0250307414680719	-0.00132951640989631	0.0275664981454611	-0.0165892094373703
874	94.5191879272461	-14.6233310699463	4.08473253250122	-0.0110697457566857	0.00321592413820326	0.0376313999295235	-0.0237320438027382
875	93.2204895019531	-14.298656463623	3.76005816459656	0.000293855206109583	0.0022419011220336	0.0399041213095188	-0.0195112787187099
876	93.8698348999023	-14.298656463623	4.01979780197144	-0.00295288790948689	-3.08191010844894e-05	0.0100340843200684	-0.0107450718060136
877	93.2204895019531	-15.2726793289185	3.76005816459656	-0.00327756232582033	-0.0188619289547205	-0.0149658378213644	0.0022419011220336
878	93.2204895019531	-14.6233310699463	3.69512343406677	-0.00619963090866804	0.00386527273803949	-0.0175632312893867	0.00548864435404539
879	93.8698348999023	-14.298656463623	3.88992786407471	-0.0110697457566857	-0.0026282137259841	-0.0120437685400248	0.011982130818069
880	95.1685333251953	-14.9480056762695	4.34447193145752	0.00970941036939621	0.00873538758605719	-0.0136671401560307	-0.00392691092565656
881	92.5711364746094	-14.298656463623	4.01979780197144	0.00581331877037883	0.0106834331527352	-0.00619963090866804	0.00581331877037883
882	95.1685333251953	-15.2726793289185	4.4094066619873	0.00354059832170606	0.0181509424000978	0.0194496400654316	0.0103587592020631
883	95.8178863525391	-15.9220285415649	4.21460247039795	0.0116574559360743	0.0298392176628113	0.0506183728575706	0.0220470335334539
884	92.5711364746094	-14.298656463623	3.88992786407471	0.00256657530553639	0.0249691028147936	0.0483456552028656	0.0282158460468054
885	94.5191879272461	-13.9739828109741	3.95486283302307	0.00808603875339031	0.025618452578783	0.0399041213095188	0.00970941036939621
886	93.8698348999023	-13.9739828109741	3.82499313354492	0.01100810803473	0.00613799272105098	0.0252937767654657	0.00873538758605719
887	93.8698348999023	-13.9739828109741	4.14966726303101	-0.0162645354866982	-0.00944637414067984	0.0233457311987877	-0.00587495695799589
888	94.5191879272461	-15.2726793289185	4.34447193145752	-0.000680167751852423	-0.0315242260694504	0.00938473641872406	0.000618529506027699
889	93.8698348999023	-14.9480056762695	4.14966726303101	0.0178262684494257	-0.0169138833880424	0.00743668992072344	-0.00717365415766835
890	90.6230926513672	-14.298656463623	3.76005816459656	-0.00165419070981443	-0.0104203969240189	0.000293855206109583	0.000943203864153475
891	95.1685333251953	-14.298656463623	3.69512343406677	0.000293855206109583	-0.0165892094373703	-0.00425158534198999	-0.0026282137259841
892	92.5711364746094	-13.9739828109741	3.50031876564026	-0.0110697457566857	-0.0188619289547205	-0.0113944197073579	-0.00295288790948689
893	94.5191879272461	-15.2726793289185	4.08473253250122	-0.0104203969240189	-0.0169138833880424	-0.0256800893694162	-0.00782300252467394
894	92.5711364746094	-14.9480056762695	4.27953720092773	-0.0026282137259841	-0.00295288790948689	-0.0363943427801132	-0.0139918150380254
895	92.5711364746094	-14.298656463623	4.27953720092773	-3.08191010844894e-05	0.00711201597005129	-0.0334722734987736	-0.0165892094373703
896	91.2724456787109	-13.6493082046509	3.95486283302307	-0.00749832857400179	0.0123068047687411	-0.0308748781681061	-0.00782300252467394
897	91.9217910766602	-14.298656463623	3.95486283302307	-0.00587495695799589	0.0178262684494257	-0.0204853005707264	0.000618529506027699
898	93.8698348999023	-13.9739828109741	3.76005816459656	0.0022419011220336	0.0194496400654316	-0.00555028254166245	0.01100810803473
899	95.1685333251953	-14.9480056762695	3.76005816459656	0.0249691028147936	0.0158782228827477	-0.0182125810533762	0.0158782228827477
900	94.5191879272461	-15.2726793289185	4.47434186935425	0.00418994715437293	0.0356833562254906	-0.00847235135734081	0.013930176384747
901	89.973747253418	-14.298656463623	3.95486283302307	0.000293855206109583	0.0369820520281792	-0.0104203969240189	-0.00847235135734081
902	93.8698348999023	-12.9999599456787	4.01979780197144	0.000943203864153475	0.0314625911414623	0.01100810803473	0.013930176384747
903	94.5191879272461	-15.2726793289185	3.95486283302307	0.00873538758605719	0.0334106348454952	0.0175015944987535	0.0213976856321096
904	95.8178863525391	-14.298656463623	4.08473253250122	0.0136055024340749	0.0337353087961674	0.0230210572481155	0.029189869761467
905	93.2204895019531	-14.298656463623	4.01979780197144	0.0126314787194133	0.020423661917448	0.0191249661147594	0.00743668992072344
906	92.5711364746094	-13.9739828109741	4.34447193145752	0.00613799272105098	0.00841071270406246	0.0136055024340749	0.0158782228827477
907	92.5711364746094	-13.9739828109741	4.47434186935425	-0.00425158534198999	-0.00619963090866804	0.00613799272105098	-0.00360223650932312
908	93.2204895019531	-13.3246335983276	4.14966726303101	-0.0165892094373703	-0.00490093370899558	0.00483929552137852	0.00289124972186983
909	93.8698348999023	-14.9480056762695	4.01979780197144	0.00711201597005129	-3.08191010844894e-05	-0.00165419070981443	0.000618529506027699
910	93.8698348999023	-14.9480056762695	4.08473253250122	-0.00197886489331722	-0.0100957229733467	0.00191722682211548	-0.0149658378213644
911	94.5191879272461	-13.9739828109741	3.95486283302307	-3.08191010844894e-05	-0.00555028254166245	-0.0104203969240189	-0.0107450718060136
912	90.6230926513672	-14.298656463623	4.01979780197144	-0.017887907102704	-0.0295761823654175	-0.00977104809135199	0.000293855206109583
913	95.1685333251953	-14.9480056762695	4.4094066619873	-0.0201606266200542	-0.0513293594121933	-0.0204853005707264	-0.0133424662053585
914	93.2204895019531	-13.6493082046509	4.01979780197144	-0.00749832857400179	-0.0454852245748043	-0.0195112787187099	-0.0146411629393697
915	93.2204895019531	-14.298656463623	4.01979780197144	0.000618529506027699	-0.0406151078641415	-0.0149658378213644	-0.0139918150380254
916	92.5711364746094	-15.5973539352417	4.27953720092773	-0.00360223650932312	-0.0412644557654858	-0.0201606266200542	-0.00879702530801296
917	91.9217910766602	-14.298656463623	4.21460247039795	0.00483929552137852	-0.0263294391334057	-0.0211346503347158	-0.0126931173726916
918	90.6230926513672	-13.6493082046509	4.01979780197144	-0.0136671401560307	-0.017887907102704	-0.0123684434220195	0.00386527273803949
919	93.2204895019531	-13.6493082046509	4.14966726303101	0.000943203864153475	-0.00587495695799589	-0.0256800893694162	0.00289124972186983
920	95.8178863525391	-14.6233310699463	4.47434186935425	0.00321592413820326	0.00191722682211548	-0.0175632312893867	-0.00100484199356288
921	92.5711364746094	-13.9739828109741	4.14966726303101	0.0259431265294552	0.0149041991680861	-0.0104203969240189	0.00321592413820326
922	92.5711364746094	-13.6493082046509	4.14966726303101	-0.00814767740666866	0.0113327819854021	-0.00425158534198999	0.00451462110504508
923	93.2204895019531	-14.6233310699463	4.08473253250122	0.00483929552137852	0.0171769186854362	0.000293855206109583	0.0236704051494598
924	93.2204895019531	-12.9999599456787	4.14966726303101	0.013930176384747	0.0188002903014421	0.00386527273803949	0.012956153601408
925	91.9217910766602	-13.3246335983276	3.76005816459656	0.0116574559360743	0.0178262684494257	0.0136055024340749	0.0142548503354192
926	93.2204895019531	-13.3246335983276	4.34447193145752	0.029189869761467	0.0155535480007529	0.020423661917448	0.00159255252219737
927	91.9217910766602	-13.9739828109741	4.34447193145752	-0.000355493422830477	0.00776136433705688	0.0116574559360743	-0.00652430532500148
928	93.2204895019531	-13.6493082046509	3.95486283302307	-0.00619963090866804	0.00841071270406246	0.0171769186854362	0.00451462110504508
929	93.2204895019531	-14.6233310699463	4.27953720092773	-0.0169138833880424	-0.00100484199356288	-0.00295288790948689	0.0022419011220336
930	91.9217910766602	-12.9999599456787	3.88992786407471	0.00191722682211548	-0.0149658378213644	-0.00587495695799589	-0.0104203969240189
931	94.5191879272461	-14.298656463623	4.14966726303101	-0.00327756232582033	-0.0191866029053926	-0.0133424662053585	-0.0100957229733467
932	91.9217910766602	-13.6493082046509	4.21460247039795	0.000943203864153475	-0.0376930385828018	-0.017887907102704	-0.00555028254166245
933	93.2204895019531	-15.2726793289185	4.66914653778076	-0.0107450718060136	-0.0539267547428608	-0.0279528107494116	-0.0217839982360601
934	91.9217910766602	-13.6493082046509	4.01979780197144	-0.0149658378213644	-0.0419138073921204	-0.0266541130840778	-0.0185372550040483
935	92.5711364746094	-13.3246335983276	3.76005816459656	0.00970941036939621	-0.0393164120614529	-0.0334722734987736	-0.017887907102704
936	93.2204895019531	-14.6233310699463	4.01979780197144	0.00581331877037883	-0.0286021586507559	-0.0227580219507217	-0.023407369852066
937	93.2204895019531	-14.6233310699463	4.21460247039795	-0.0133424662053585	-0.0279528107494116	-0.0104203969240189	-0.00327756232582033
938	92.5711364746094	-15.5973539352417	4.53927659988403	-0.00912170019000769	-0.0191866029053926	0.000293855206109583	0.00711201597005129
939	92.5711364746094	-13.3246335983276	4.4094066619873	0.00289124972186983	0.020423661917448	-0.00619963090866804	0.000618529506027699
940	91.9217910766602	-12.9999599456787	4.21460247039795	-0.0026282137259841	0.0252937767654657	-0.00652430532500148	0.0152288740500808
941	93.8698348999023	-14.298656463623	4.14966726303101	0.0132808275520802	0.0450989119708538	0.00159255252219737	-0.00197886489331722
942	92.5711364746094	-12.6752853393555	3.69512343406677	0.0155535480007529	0.049319677054882	0.020423661917448	0.000618529506027699
943	93.8698348999023	-15.2726793289185	4.08473253250122	0.0145795252174139	0.0590599067509174	0.0353586822748184	0.0220470335334539
944	93.2204895019531	-13.6493082046509	3.76005816459656	0.011982130818069	0.0688001364469528	0.0314625911414623	0.0181509424000978
945	91.2724456787109	-12.9999599456787	4.21460247039795	0.0152288740500808	0.069124810397625	0.01847561635077	0.0116574559360743
946	92.5711364746094	-12.3506107330322	4.34447193145752	-3.08191010844894e-05	0.0610079504549503	0.0236704051494598	-0.00100484199356288
947	91.9217910766602	-12.6752853393555	3.69512343406677	0.00776136433705688	0.029189869761467	0.0181509424000978	0.000943203864153475
948	95.1685333251953	-14.298656463623	4.08473253250122	-0.00684897974133492	0.0155535480007529	0.0149041991680861	0.00289124972186983
949	93.8698348999023	-15.2726793289185	4.21460247039795	-0.00619963090866804	0.00841071270406246	0.0158782228827477	-0.00457625929266214
950	91.2724456787109	-12.9999599456787	4.08473253250122	0.00191722682211548	0.00646266713738441	0.0162028968334198	-0.00555028254166245
951	92.5711364746094	-14.298656463623	4.34447193145752	0.00516396993771195	-0.00132951640989631	0.00711201597005129	-0.00425158534198999
952	92.5711364746094	-13.6493082046509	4.14966726303101	0.00516396993771195	-0.0123684434220195	0.00841071270406246	-0.00425158534198999
953	93.8698348999023	-13.6493082046509	4.01979780197144	-0.0133424662053585	-0.0211346503347158	0.00711201597005129	-0.0139918150380254
954	93.2204895019531	-14.6233310699463	3.95486283302307	-0.00327756232582033	-0.0409397818148136	-0.00717365415766835	-0.0221086721867323
955	93.8698348999023	-14.6233310699463	4.21460247039795	-0.00230353930965066	-0.0295761823654175	-0.0104203969240189	-0.0165892094373703
956	91.2724456787109	-14.298656463623	4.34447193145752	-0.0107450718060136	-0.0341216214001179	-0.00912170019000769	-0.00490093370899558
957	93.8698348999023	-14.6233310699463	4.47434186935425	-0.00490093370899558	-0.039641086012125	-0.0146411629393697	0.00711201597005129
958	95.8178863525391	-14.298656463623	4.4094066619873	-0.00230353930965066	-0.0295761823654175	-0.00749832857400179	0.00808603875339031
959	93.2204895019531	-13.6493082046509	4.47434186935425	-0.000355493422830477	-0.0165892094373703	-0.0198359526693821	0.00646266713738441
960	91.9217910766602	-13.9739828109741	3.82499313354492	-0.00132951640989631	-0.00425158534198999	-0.0237320438027382	0.00191722682211548
961	93.2204895019531	-14.6233310699463	3.76005816459656	-0.0104203969240189	0.0223717093467712	-0.0201606266200542	-0.00100484199356288
962	91.9217910766602	-12.9999599456787	3.82499313354492	-0.00522560812532902	0.0275664981454611	-0.0156151866540313	0.0165275707840919
963	93.8698348999023	-13.9739828109741	4.34447193145752	0.00581331877037883	0.0486703291535378	-0.00652430532500148	0.0252937767654657
964	93.2204895019531	-12.9999599456787	4.21460247039795	0.0165275707840919	0.0450989119708538	-0.0136671401560307	0.0200989879667759
965	91.9217910766602	-13.6493082046509	4.14966726303101	0.0207483377307653	0.0321119390428066	-0.0175632312893867	0.00743668992072344
966	91.9217910766602	-13.3246335983276	3.82499313354492	0.00126787810586393	0.0275664981454611	-0.00749832857400179	0.0197743140161037
967	89.973747253418	-13.3246335983276	3.63018846511841	-0.0126931173726916	0.0149041991680861	-0.0100957229733467	-0.000680167751852423
968	93.2204895019531	-13.9739828109741	3.95486283302307	-0.017887907102704	0.00776136433705688	-0.00197886489331722	-0.00100484199356288
969	94.5191879272461	-14.6233310699463	4.01979780197144	0.00581331877037883	0.00191722682211548	0.00516396993771195	0.000943203864153475
970	94.5191879272461	-13.6493082046509	4.14966726303101	0.000943203864153475	-0.00457625929266214	0.00808603875339031	-0.0117190945893526
971	95.1685333251953	-15.9220285415649	4.53927659988403	0.0142548503354192	-0.00717365415766835	-0.00100484199356288	-0.00392691092565656
972	92.5711364746094	-14.298656463623	4.34447193145752	-0.00782300252467394	-0.00944637414067984	-0.00522560812532902	-0.00490093370899558
973	90.6230926513672	-13.6493082046509	3.69512343406677	-0.0146411629393697	-0.0227580219507217	-0.0175632312893867	-0.00749832857400179
974	93.2204895019531	-14.298656463623	3.82499313354492	-0.0107450718060136	-0.0130177913233638	-0.0247060675173998	-0.0221086721867323
975	94.5191879272461	-14.298656463623	3.95486283302307	0.000293855206109583	-0.0107450718060136	-0.0237320438027382	-0.00879702530801296
976	94.5191879272461	-15.2726793289185	3.88992786407471	0.000293855206109583	-0.00944637414067984	-0.0221086721867323	-0.0146411629393697
977	93.2204895019531	-14.298656463623	4.4094066619873	0.00191722682211548	-0.0117190945893526	-0.0165892094373703	-0.000355493422830477
978	92.5711364746094	-14.298656463623	4.4094066619873	-0.00619963090866804	-0.00490093370899558	-0.00977104809135199	0.0106834331527352
979	93.8698348999023	-14.6233310699463	4.14966726303101	0.00126787810586393	0.00126787810586393	-0.0117190945893526	0.0100340843200684
980	92.5711364746094	-14.298656463623	3.88992786407471	-0.00587495695799589	0.000943203864153475	-0.0198359526693821	0.00451462110504508
981	93.2204895019531	-13.6493082046509	3.95486283302307	0.00841071270406246	0.00126787810586393	-0.0113944197073579	0.00483929552137852
982	93.8698348999023	-15.9220285415649	4.60421133041382	0.00873538758605719	-0.00847235135734081	-3.08191010844894e-05	0.0132808275520802
983	93.8698348999023	-14.6233310699463	4.47434186935425	-3.08191010844894e-05	0.0210730116814375	0.0246444288641214	0.0155535480007529
984	90.6230926513672	-12.9999599456787	4.47434186935425	0.0106834331527352	0.0295145437121391	0.0360080301761627	0.0220470335334539
985	93.2204895019531	-13.9739828109741	3.95486283302307	0.0126314787194133	0.0373067259788513	0.0343846566975117	0.00711201597005129
986	93.8698348999023	-13.9739828109741	3.88992786407471	0.0142548503354192	0.0295145437121391	0.0226963832974434	0.00289124972186983
987	92.5711364746094	-13.9739828109741	3.76005816459656	0.00126787810586393	-0.00295288790948689	0.025618452578783	-0.00522560812532902
988	92.5711364746094	-13.9739828109741	4.21460247039795	0.0126314787194133	-0.00944637414067984	0.0175015944987535	-0.00619963090866804
989	93.8698348999023	-14.9480056762695	4.4094066619873	-0.00327756232582033	-0.00295288790948689	0.0116574559360743	-0.00360223650932312
990	91.9217910766602	-13.6493082046509	4.86395072937012	-0.00165419070981443	0.00159255252219737	0.0113327819854021	-0.0117190945893526
991	93.8698348999023	-14.298656463623	4.4094066619873	0.00386527273803949	-0.00100484199356288	0.00613799272105098	-0.00652430532500148
992	95.8178863525391	-14.9480056762695	4.14966726303101	0.000293855206109583	-0.0104203969240189	-0.00132951640989631	-0.0120437685400248
993	93.2204895019531	-14.6233310699463	4.08473253250122	-0.0159398596733809	-0.0415891297161579	0.00776136433705688	-0.021459324285388
994	95.1685333251953	-15.2726793289185	4.27953720092773	-0.00652430532500148	-0.0256800893694162	-0.0117190945893526	-0.0204853005707264
995	92.5711364746094	-15.2726793289185	3.88992786407471	-0.00944637414067984	-0.0386670641601086	-0.0260047651827335	-0.0169138833880424
996	92.5711364746094	-14.298656463623	4.27953720092773	0.00126787810586393	-0.0354203209280968	-0.021459324285388	-0.0136671401560307
997	91.9217910766602	-14.298656463623	3.95486283302307	-0.00587495695799589	-0.0260047651827335	-0.0165892094373703	-3.08191010844894e-05
998	93.2204895019531	-14.298656463623	3.88992786407471	-0.00392691092565656	-0.0149658378213644	-0.000355493422830477	0.00548864435404539
999	93.8698348999023	-14.9480056762695	3.88992786407471	0.00321592413820326	-0.00814767740666866	0.00970941036939621	0.0106834331527352
1000	93.2204895019531	-14.9480056762695	4.08473253250122	0.000293855206109583	0.00808603875339031	0.0022419011220336	0.00613799272105098
1001	92.5711364746094	-14.298656463623	4.14966726303101	0.00548864435404539	0.0243197549134493	-0.00392691092565656	0.00289124972186983
1002	93.8698348999023	-14.9480056762695	4.27953720092773	-0.00132951640989631	-0.0169138833880424	-0.00327756232582033	0.00970941036939621
1003	93.2204895019531	-14.6233310699463	4.27953720092773	0.0149041991680861	0.00483929552137852	0.0188002903014421	0.0175015944987535
1004	91.9217910766602	-15.5973539352417	3.69512343406677	0.00126787810586393	0.00159255252219737	0.00711201597005129	0.0175015944987535
1005	93.2204895019531	-14.6233310699463	4.27953720092773	0.0175015944987535	0.0230210572481155	0.000943203864153475	0.00938473641872406
1006	89.973747253418	-13.6493082046509	4.21460247039795	-0.00197886489331722	0.0304885655641556	0.00938473641872406	0.0175015944987535
1007	92.5711364746094	-14.298656463623	3.88992786407471	-0.00814767740666866	0.0317872650921345	0.0022419011220336	-0.00457625929266214
1008	93.8698348999023	-13.9739828109741	3.69512343406677	-0.000355493422830477	0.0278911720961332	0.00548864435404539	-0.00295288790948689
1009	94.5191879272461	-15.5973539352417	4.4094066619873	0.000618529506027699	0.0220470335334539	0.00613799272105098	-0.00977104809135199
1010	92.5711364746094	-15.5973539352417	4.08473253250122	0.00321592413820326	0.0175015944987535	-0.000680167751852423	-0.00165419070981443
1011	92.5711364746094	-14.6233310699463	3.95486283302307	-0.00230353930965066	0.020423661917448	-0.00749832857400179	-0.0100957229733467
1012	92.5711364746094	-15.5973539352417	4.14966726303101	-0.0026282137259841	0.000943203864153475	-0.00652430532500148	-3.08191010844894e-05
1013	93.2204895019531	-15.2726793289185	4.27953720092773	0.000943203864153475	-0.0133424662053585	-0.017887907102704	-0.0139918150380254
1014	95.1685333251953	-15.5973539352417	4.27953720092773	-0.00392691092565656	-0.0172385573387146	-0.0143164889886975	-0.0198359526693821
1015	92.5711364746094	-15.2726793289185	4.47434186935425	0.00451462110504508	-0.023407369852066	-0.0172385573387146	-0.0188619289547205
1016	92.5711364746094	-14.6233310699463	4.47434186935425	-0.00132951640989631	-0.0152905117720366	-0.0172385573387146	-0.0188619289547205
1017	92.5711364746094	-15.5973539352417	4.21460247039795	-0.00230353930965066	-0.0191866029053926	-0.0130177913233638	0.00321592413820326
1018	93.8698348999023	-14.9480056762695	4.14966726303101	0.012956153601408	0.000293855206109583	-0.0172385573387146	0.00126787810586393
1019	92.5711364746094	-14.6233310699463	4.14966726303101	-0.00749832857400179	-0.0120437685400248	-0.0126931173726916	0.0113327819854021
1020	92.5711364746094	-14.6233310699463	4.08473253250122	0.00906006153672934	-0.0104203969240189	-0.0240567177534103	0.00516396993771195
1021	93.8698348999023	-15.5973539352417	4.53927659988403	0.00808603875339031	-0.00360223650932312	-0.0208099745213985	-0.00425158534198999
1022	90.6230926513672	-14.9480056762695	4.47434186935425	-0.00879702530801296	-0.00392691092565656	0.00841071270406246	0.00386527273803949
1023	92.5711364746094	-14.9480056762695	3.76005816459656	0.0152288740500808	0.0168522447347641	0.00938473641872406	0.0103587592020631
1024	91.9217910766602	-14.6233310699463	3.82499313354492	-0.00230353930965066	0.0249691028147936	0.00613799272105098	0.020423661917448
1025	93.8698348999023	-14.9480056762695	4.34447193145752	0.00483929552137852	0.020423661917448	-0.00132951640989631	0.0116574559360743
1026	93.2204895019531	-15.9220285415649	3.88992786407471	0.0113327819854021	0.0278911720961332	0.00321592413820326	-0.00327756232582033
1027	92.5711364746094	-14.6233310699463	4.01979780197144	0.00938473641872406	0.031137915328145	0.0162028968334198	-0.000355493422830477
1028	92.5711364746094	-15.2726793289185	4.27953720092773	-0.00619963090866804	0.0220470335334539	0.0145795252174139	0.000293855206109583
1029	92.5711364746094	-14.9480056762695	4.01979780197144	0.00418994715437293	0.012956153601408	-0.0117190945893526	-0.00100484199356288
1030	93.2204895019531	-14.9480056762695	3.69512343406677	0.0285405199974775	0.0145795252174139	-0.0152905117720366	-0.00652430532500148
1031	93.8698348999023	-15.5973539352417	3.95486283302307	0.00938473641872406	0.00613799272105098	-0.0152905117720366	-0.0123684434220195
1032	91.2724456787109	-15.2726793289185	4.27953720092773	0.00256657530553639	-0.00392691092565656	-0.00230353930965066	-0.0110697457566857
1033	93.8698348999023	-15.5973539352417	4.53927659988403	-0.0100957229733467	-0.00555028254166245	-0.0169138833880424	-0.0136671401560307
1034	92.5711364746094	-13.9739828109741	4.27953720092773	-0.00619963090866804	0.00581331877037883	-0.00360223650932312	-0.0188619289547205
1035	92.5711364746094	-14.6233310699463	3.76005816459656	0.00646266713738441	-3.08191010844894e-05	0.00451462110504508	-0.021459324285388
1036	93.8698348999023	-14.9480056762695	3.95486283302307	-0.00132951640989631	-0.00392691092565656	0.0136055024340749	-0.0100957229733467
1037	91.9217910766602	-15.5973539352417	4.08473253250122	-0.00197886489331722	-0.0169138833880424	0.020423661917448	0.00191722682211548
1038	92.5711364746094	-14.6233310699463	4.14966726303101	0.0210730116814375	-0.00944637414067984	0.0113327819854021	0.00906006153672934
1039	91.9217910766602	-15.5973539352417	4.27953720092773	-0.0243813935667276	-0.0311995539814234	-0.0143164889886975	0.0126314787194133
1040	93.2204895019531	-14.9480056762695	4.53927659988403	-0.0159398596733809	-0.0195112787187099	-0.0126931173726916	0.000293855206109583
1041	92.5711364746094	-14.6233310699463	3.76005816459656	0.0142548503354192	-0.0110697457566857	-0.0113944197073579	0.00581331877037883
1042	93.2204895019531	-14.6233310699463	3.82499313354492	0.0022419011220336	0.0145795252174139	-0.00100484199356288	0.0116574559360743
1043	93.2204895019531	-16.2467021942139	3.88992786407471	0.00808603875339031	0.00126787810586393	0.0207483377307653	0.0162028968334198
1044	91.9217910766602	-14.298656463623	4.21460247039795	0.00581331877037883	0.01847561635077	0.0158782228827477	0.0230210572481155
1045	91.2724456787109	-15.2726793289185	4.4094066619873	0.00776136433705688	0.0103587592020631	-0.00197886489331722	0.0126314787194133
1046	95.1685333251953	-15.5973539352417	4.27953720092773	0.00938473641872406	0.00581331877037883	-0.00457625929266214	-0.00619963090866804
1047	94.5191879272461	-15.2726793289185	4.27953720092773	0.00418994715437293	-0.00814767740666866	-0.0165892094373703	0.000618529506027699
1048	93.8698348999023	-16.2467021942139	4.01979780197144	0.00191722682211548	-0.0337969474494457	-0.0123684434220195	0.00191722682211548
1049	93.2204895019531	-14.9480056762695	4.08473253250122	0.013930176384747	-0.000355493422830477	-0.0253554154187441	-0.0123684434220195
1050	90.6230926513672	-14.9480056762695	3.95486283302307	-0.0123684434220195	0.00451462110504508	-0.0503553375601768	-0.0123684434220195
1051	93.8698348999023	-14.9480056762695	4.34447193145752	0.00873538758605719	0.00126787810586393	-0.0363943427801132	-0.0120437685400248
1052	93.2204895019531	-14.298656463623	3.82499313354492	-0.00360223650932312	0.00159255252219737	-0.0331475995481014	-0.0100957229733467
1053	93.2204895019531	-15.2726793289185	4.66914653778076	-0.0100957229733467	-0.0159398596733809	-0.0383423902094364	-0.0227580219507217
1054	92.5711364746094	-15.2726793289185	3.88992786407471	-0.00684897974133492	-0.0260047651827335	-0.00684897974133492	-0.0230826959013939
1055	93.2204895019531	-13.9739828109741	3.95486283302307	0.00386527273803949	-0.0117190945893526	-0.00425158534198999	-0.0169138833880424
1056	89.973747253418	-14.298656463623	4.01979780197144	-0.00977104809135199	-0.0117190945893526	0.0100340843200684	-0.0152905117720366
1057	92.5711364746094	-14.9480056762695	3.82499313354492	0.00646266713738441	-0.00587495695799589	0.0188002903014421	-0.00392691092565656
1058	93.8698348999023	-14.298656463623	3.82499313354492	-0.000680167751852423	0.00873538758605719	0.0353586822748184	0.0022419011220336
1059	94.5191879272461	-15.5973539352417	4.27953720092773	-0.00587495695799589	0.012956153601408	0.0467222817242146	0.00451462110504508
1060	93.2204895019531	-15.5973539352417	4.27953720092773	0.00321592413820326	0.0142548503354192	0.0175015944987535	0.00256657530553639
1061	90.6230926513672	-14.6233310699463	3.76005816459656	-0.0123684434220195	0.00711201597005129	-0.00165419070981443	0.0152288740500808
1062	92.5711364746094	-14.298656463623	3.82499313354492	0.000618529506027699	-0.0143164889886975	-0.00295288790948689	0.0149041991680861
1063	94.5191879272461	-14.6233310699463	3.56525373458862	0.00906006153672934	-0.0136671401560307	-0.00717365415766835	0.0217223595827818
1064	93.2204895019531	-14.6233310699463	4.27953720092773	0.000618529506027699	-0.00879702530801296	0.00711201597005129	0.0220470335334539
1065	93.8698348999023	-16.5713768005371	4.73408126831055	0.00906006153672934	-0.0243813935667276	-0.00652430532500148	0.0113327819854021
1066	94.5191879272461	-15.9220285415649	4.53927659988403	-0.00360223650932312	0.00841071270406246	-0.0026282137259841	0.0100340843200684
1067	93.2204895019531	-15.5973539352417	4.01979780197144	-0.00392691092565656	0.00386527273803949	-0.000355493422830477	-0.00327756232582033
1068	93.8698348999023	-14.9480056762695	3.88992786407471	-0.0126931173726916	-0.00295288790948689	-0.00100484199356288	0.000618529506027699
1069	93.2204895019531	-14.298656463623	3.82499313354492	0.0022419011220336	0.0149041991680861	-0.00457625929266214	-0.00165419070981443
1070	94.5191879272461	-16.2467021942139	3.88992786407471	-0.000355493422830477	0.0171769186854362	0.000293855206109583	-0.00814767740666866
1071	93.8698348999023	-15.9220285415649	4.53927659988403	-0.00132951640989631	0.0233457311987877	-0.00652430532500148	-0.0133424662053585
1072	91.2724456787109	-13.6493082046509	4.27953720092773	-0.0133424662053585	0.0288651939481497	0.000618529506027699	-0.00749832857400179
1073	94.5191879272461	-15.5973539352417	4.21460247039795	-0.00717365415766835	0.0278911720961332	-0.0201606266200542	-0.0143164889886975
1074	93.8698348999023	-13.9739828109741	3.69512343406677	-0.0107450718060136	0.0317872650921345	-0.0292515084147453	-0.0204853005707264
1075	93.2204895019531	-13.6493082046509	3.95486283302307	-0.00295288790948689	0.0181509424000978	-0.0279528107494116	-0.021459324285388
1076	93.2204895019531	-15.5973539352417	4.08473253250122	0.0022419011220336	0.0158782228827477	-0.00717365415766835	-0.0123684434220195
1077	93.8698348999023	-14.298656463623	4.14966726303101	0.000943203864153475	0.0152288740500808	0.0022419011220336	-0.0126931173726916
1078	90.6230926513672	-13.9739828109741	4.4094066619873	-0.0133424662053585	0.00418994715437293	0.00159255252219737	-0.00457625929266214
1079	95.1685333251953	-15.2726793289185	4.21460247039795	0.00581331877037883	0.00776136433705688	0.0142548503354192	-0.00327756232582033
1080	95.1685333251953	-15.5973539352417	4.08473253250122	0.00191722682211548	-0.00392691092565656	0.00581331877037883	-0.00555028254166245
1081	92.5711364746094	-14.298656463623	4.01979780197144	0.00906006153672934	-0.000355493422830477	0.00289124972186983	0.00581331877037883
1082	92.5711364746094	-14.9480056762695	4.14966726303101	-0.00392691092565656	-0.0120437685400248	0.0230210572481155	0.00483929552137852
1083	93.2204895019531	-14.6233310699463	4.08473253250122	0.00354059832170606	0.0106834331527352	0.0171769186854362	0.0285405199974775
1084	93.2204895019531	-14.6233310699463	4.47434186935425	0.00841071270406246	0.00873538758605719	0.0158782228827477	0.0194496400654316
1085	94.5191879272461	-15.2726793289185	4.34447193145752	0.00386527273803949	0.00256657530553639	-0.00457625929266214	0.0175015944987535
1086	95.1685333251953	-15.2726793289185	4.21460247039795	0.0178262684494257	-0.00100484199356288	-0.0130177913233638	0.00678734155371785
1087	94.5191879272461	-16.8960514068604	4.21460247039795	0.0165275707840919	-0.0156151866540313	-0.00295288790948689	-0.00230353930965066
1088	93.8698348999023	-14.9480056762695	4.34447193145752	0.0181509424000978	-0.00490093370899558	0.020423661917448	0.00418994715437293
1089	90.6230926513672	-14.298656463623	4.27953720092773	-0.0100957229733467	-0.0256800893694162	0.0269171483814716	-0.00295288790948689
1090	95.1685333251953	-14.9480056762695	4.34447193145752	0.00548864435404539	-0.00490093370899558	0.0327612869441509	-0.0117190945893526
1091	94.5191879272461	-14.9480056762695	4.47434186935425	0.00516396993771195	-0.00327756232582033	0.0171769186854362	-0.00457625929266214
1092	93.8698348999023	-14.6233310699463	4.14966726303101	-0.00165419070981443	-0.02697878703475	0.0194496400654316	-0.0113944197073579
1093	95.8178863525391	-15.9220285415649	4.21460247039795	-0.0130177913233638	-0.0276281367987394	-0.00847235135734081	-0.00879702530801296
1094	91.2724456787109	-13.6493082046509	3.95486283302307	-0.0139918150380254	-0.0266541130840778	-0.00749832857400179	-0.0120437685400248
1095	93.2204895019531	-14.298656463623	4.14966726303101	-0.00295288790948689	-0.0182125810533762	-0.0263294391334057	-0.0123684434220195
1096	93.8698348999023	-14.9480056762695	4.21460247039795	-0.000680167751852423	-0.0240567177534103	-0.0188619289547205	-0.00522560812532902
1097	93.2204895019531	-13.9739828109741	4.4094066619873	-0.00652430532500148	-0.0188619289547205	-0.00522560812532902	-0.00197886489331722
1098	92.5711364746094	-15.2726793289185	4.01979780197144	0.0103587592020631	-0.0240567177534103	-0.000680167751852423	0.013930176384747
1099	94.5191879272461	-15.2726793289185	4.01979780197144	0.00386527273803949	-0.00197886489331722	-0.00782300252467394	0.00873538758605719
1100	91.2724456787109	-14.9480056762695	4.4094066619873	0.00613799272105098	-0.00165419070981443	-0.0117190945893526	0.00256657530553639
1101	92.5711364746094	-13.3246335983276	4.14966726303101	0.013930176384747	0.00678734155371785	-0.00457625929266214	0.00386527273803949
1102	93.2204895019531	-14.298656463623	4.27953720092773	0.00159255252219737	0.00678734155371785	-0.0149658378213644	0.00743668992072344
1103	92.5711364746094	-14.6233310699463	4.34447193145752	0.0149041991680861	0.0265924744307995	-0.0026282137259841	0.00938473641872406
1104	92.5711364746094	-14.6233310699463	4.21460247039795	0.00906006153672934	0.0434755384922028	-0.0113944197073579	0.0278911720961332
1105	93.2204895019531	-15.2726793289185	4.27953720092773	0.0123068047687411	0.0577612072229385	-0.0224333461374044	0.00354059832170606
1106	93.8698348999023	-15.5973539352417	4.27953720092773	0.00873538758605719	0.0499690249562263	-0.0282774847000837	0.00354059832170606
1107	93.8698348999023	-14.9480056762695	4.08473253250122	0.00841071270406246	0.0548391379415989	-0.0152905117720366	0.00354059832170606
1108	94.5191879272461	-14.9480056762695	4.53927659988403	0.000618529506027699	0.0434755384922028	0.00354059832170606	-0.00230353930965066
1109	92.5711364746094	-15.2726793289185	4.47434186935425	0.00938473641872406	0.0373067259788513	0.0217223595827818	-0.00912170019000769
1110	92.5711364746094	-13.6493082046509	4.14966726303101	-0.00522560812532902	0.0438002124428749	0.0249691028147936	-0.00912170019000769
1111	91.9217910766602	-15.2726793289185	4.47434186935425	0.00126787810586393	0.0217223595827818	0.0304885655641556	-0.00327756232582033
1112	93.2204895019531	-13.6493082046509	4.01979780197144	-0.00457625929266214	0.0162028968334198	0.0350340083241463	-0.00619963090866804
1113	93.8698348999023	-14.298656463623	3.95486283302307	-0.00912170019000769	0.00159255252219737	0.029189869761467	-0.0159398596733809
1114	91.9217910766602	-14.6233310699463	4.21460247039795	-0.00619963090866804	-0.0100957229733467	0.0226963832974434	-0.0143164889886975
1115	93.2204895019531	-14.9480056762695	4.34447193145752	0.00418994715437293	-0.0295761823654175	0.0191249661147594	-0.0211346503347158
1116	91.9217910766602	-14.6233310699463	4.47434186935425	0.00451462110504508	-0.0195112787187099	-0.00197886489331722	-0.0113944197073579
1117	91.9217910766602	-14.298656463623	4.27953720092773	-0.00717365415766835	-0.0263294391334057	-0.00165419070981443	-0.00295288790948689
1118	93.2204895019531	-14.298656463623	3.95486283302307	-0.00912170019000769	-0.0273034609854221	-0.0204853005707264	0.0155535480007529
1119	93.2204895019531	-13.9739828109741	3.95486283302307	-0.000680167751852423	-0.0169138833880424	-0.0139918150380254	0.00418994715437293
1120	94.5191879272461	-15.9220285415649	4.47434186935425	0.00873538758605719	-0.0139918150380254	-0.0198359526693821	0.00451462110504508
1121	92.5711364746094	-13.9739828109741	4.27953720092773	0.00354059832170606	-0.0165892094373703	-0.0240567177534103	0.00548864435404539
1122	89.3243942260742	-13.3246335983276	4.4094066619873	-0.00490093370899558	-0.00619963090866804	-0.00490093370899558	0.013930176384747
1123	93.8698348999023	-15.2726793289185	4.08473253250122	0.00321592413820326	0.00159255252219737	0.00613799272105098	0.0243197549134493
1124	94.5191879272461	-13.6493082046509	3.88992786407471	0.0103587592020631	-0.00327756232582033	-0.000355493422830477	0.0269171483814716
1125	93.8698348999023	-14.9480056762695	4.34447193145752	0.0123068047687411	-0.000680167751852423	0.00483929552137852	0.00776136433705688
1126	94.5191879272461	-16.2467021942139	4.4094066619873	0.0123068047687411	-0.00879702530801296	0.0136055024340749	0.0181509424000978
1127	95.1685333251953	-14.9480056762695	4.14966726303101	-0.00684897974133492	-0.0201606266200542	-0.00132951640989631	0.000618529506027699
1128	92.5711364746094	-14.9480056762695	4.34447193145752	-0.00912170019000769	-0.017887907102704	0.00321592413820326	-0.0026282137259841
1129	92.5711364746094	-13.9739828109741	4.27953720092773	0.00613799272105098	-0.00717365415766835	0.00776136433705688	-0.00360223650932312
1130	92.5711364746094	-14.298656463623	4.01979780197144	-0.00295288790948689	-0.00392691092565656	-0.00977104809135199	-0.0110697457566857
1131	94.5191879272461	-15.5973539352417	4.4094066619873	0.00873538758605719	-0.0243813935667276	0.00418994715437293	-0.0120437685400248
1132	91.9217910766602	-13.6493082046509	4.14966726303101	-0.00197886489331722	0.00191722682211548	0.00548864435404539	-0.0123684434220195
1133	91.9217910766602	-15.5973539352417	4.4094066619873	-0.0191866029053926	-0.00490093370899558	-0.021459324285388	-0.0136671401560307
1134	93.8698348999023	-15.2726793289185	4.34447193145752	-3.08191010844894e-05	0.00451462110504508	-0.0188619289547205	-0.0182125810533762
1135	93.8698348999023	-13.3246335983276	4.08473253250122	-0.00814767740666866	0.0126314787194133	-0.023407369852066	-0.0162645354866982
1136	92.5711364746094	-13.9739828109741	4.14966726303101	0.00516396993771195	0.0123068047687411	-0.021459324285388	-0.0113944197073579
1137	95.1685333251953	-15.5973539352417	3.95486283302307	0.0200989879667759	0.00743668992072344	-0.00132951640989631	0.00743668992072344
1138	93.8698348999023	-14.9480056762695	4.34447193145752	-0.00555028254166245	0.00483929552137852	-0.0117190945893526	0.0113327819854021
1139	89.973747253418	-14.298656463623	4.47434186935425	-0.00392691092565656	-0.00165419070981443	-0.0217839982360601	0.0175015944987535
1140	93.2204895019531	-14.298656463623	3.95486283302307	-0.000355493422830477	-3.08191010844894e-05	-0.028926832601428	0.00354059832170606
1141	94.5191879272461	-14.9480056762695	4.53927659988403	-3.08191010844894e-05	-0.0117190945893526	-0.0217839982360601	0.00256657530553639
1142	91.9217910766602	-14.6233310699463	4.47434186935425	0.00289124972186983	-0.0113944197073579	-0.00879702530801296	0.00646266713738441
1143	93.2204895019531	-14.6233310699463	3.88992786407471	0.00483929552137852	-0.00717365415766835	-0.0126931173726916	0.0230210572481155
1144	89.973747253418	-13.9739828109741	4.14966726303101	0.00191722682211548	0.0100340843200684	-0.00977104809135199	0.0197743140161037
1145	93.8698348999023	-15.2726793289185	4.01979780197144	0.0103587592020631	0.0210730116814375	-0.0026282137259841	0.0123068047687411
1146	94.5191879272461	-14.9480056762695	4.21460247039795	-0.0026282137259841	0.0113327819854021	-0.0143164889886975	0.00581331877037883
1147	95.1685333251953	-14.9480056762695	4.60421133041382	-0.00457625929266214	0.00126787810586393	0.0116574559360743	0.00256657530553639
1148	94.5191879272461	-15.9220285415649	4.4094066619873	-0.00587495695799589	-0.00749832857400179	0.00906006153672934	0.00451462110504508
1149	93.8698348999023	-15.2726793289185	4.14966726303101	-0.00327756232582033	-0.00230353930965066	0.00354059832170606	0.00354059832170606
1150	90.6230926513672	-13.6493082046509	4.01979780197144	-0.00132951640989631	0.00938473641872406	-0.000355493422830477	-0.00717365415766835
1151	93.8698348999023	-14.298656463623	4.01979780197144	0.000943203864153475	0.00483929552137852	-0.00717365415766835	-0.00619963090866804
1152	91.9217910766602	-14.9480056762695	4.34447193145752	-0.0110697457566857	0.00191722682211548	-0.00782300252467394	-0.00847235135734081
1153	95.1685333251953	-15.5973539352417	4.53927659988403	-0.00360223650932312	-0.00327756232582033	-0.0165892094373703	-0.0100957229733467
1154	93.2204895019531	-13.9739828109741	4.4094066619873	-0.0110697457566857	-0.0107450718060136	-0.0253554154187441	-0.0211346503347158
1155	89.3243942260742	-13.6493082046509	4.08473253250122	-0.00717365415766835	-0.0133424662053585	-0.0104203969240189	-0.0159398596733809
1156	91.9217910766602	-13.9739828109741	3.95486283302307	0.013930176384747	0.000618529506027699	-0.0100957229733467	-0.0117190945893526
1157	91.9217910766602	-13.6493082046509	3.82499313354492	0.00516396993771195	-0.0208099745213985	-0.00197886489331722	0.000293855206109583
1158	93.8698348999023	-14.6233310699463	4.34447193145752	-0.000355493422830477	-0.0188619289547205	-0.00652430532500148	0.00613799272105098
1159	92.5711364746094	-15.5973539352417	4.21460247039795	0.0142548503354192	-0.0162645354866982	0.00938473641872406	0.0113327819854021
1160	91.9217910766602	-12.9999599456787	4.14966726303101	0.00191722682211548	-0.00555028254166245	0.00678734155371785	-0.000680167751852423
1161	91.9217910766602	-14.6233310699463	4.4094066619873	0.01847561635077	-0.00684897974133492	-0.00100484199356288	0.00873538758605719
1162	94.5191879272461	-14.6233310699463	4.21460247039795	0.00808603875339031	-0.00587495695799589	0.00483929552137852	0.00191722682211548
1163	91.2724456787109	-13.3246335983276	3.82499313354492	0.01100810803473	-0.00327756232582033	0.0171769186854362	0.0233457311987877
1164	92.5711364746094	-15.2726793289185	4.21460247039795	0.00418994715437293	0.00711201597005129	0.00873538758605719	0.0197743140161037
1165	93.8698348999023	-14.9480056762695	4.4094066619873	0.020423661917448	0.0246444288641214	0.00711201597005129	0.0132808275520802
1166	91.9217910766602	-14.298656463623	4.4094066619873	0.000943203864153475	0.0223717093467712	-0.0026282137259841	0.00711201597005129
1167	93.8698348999023	-14.6233310699463	4.21460247039795	0.00938473641872406	0.0233457311987877	0.0158782228827477	0.00548864435404539
1168	93.8698348999023	-14.9480056762695	3.95486283302307	0.00126787810586393	0.0230210572481155	0.0152288740500808	-0.00652430532500148
1169	95.1685333251953	-14.9480056762695	4.47434186935425	0.00386527273803949	0.0298392176628113	0.00321592413820326	-0.00652430532500148
1170	92.5711364746094	-14.6233310699463	4.4094066619873	-0.00522560812532902	0.0262678004801273	0.0116574559360743	-0.00847235135734081
1171	92.5711364746094	-13.6493082046509	3.95486283302307	0.00516396993771195	0.0226963832974434	-0.000355493422830477	-0.00619963090866804
1172	91.2724456787109	-14.6233310699463	4.14966726303101	-0.0172385573387146	0.0106834331527352	-0.00457625929266214	-0.0195112787187099
1173	93.2204895019531	-14.298656463623	4.47434186935425	-0.00847235135734081	0.00354059832170606	-0.0185372550040483	-0.0188619289547205
1174	91.9217910766602	-13.6493082046509	3.82499313354492	-0.00619963090866804	-0.0107450718060136	-0.0324982516467571	-0.0169138833880424
1175	92.5711364746094	-13.9739828109741	3.76005816459656	0.00516396993771195	-0.0334722734987736	-0.0305502042174339	-0.017887907102704
1176	91.2724456787109	-13.6493082046509	3.82499313354492	0.0103587592020631	-0.00327756232582033	-0.0328229255974293	-0.00717365415766835
1177	89.3243942260742	-13.6493082046509	4.01979780197144	-0.00717365415766835	-0.00100484199356288	-0.0302255302667618	0.000293855206109583
1178	93.2204895019531	-13.3246335983276	4.27953720092773	-0.00295288790948689	0.000293855206109583	-0.0357449948787689	0.0022419011220336
1179	93.8698348999023	-14.298656463623	4.4094066619873	0.0022419011220336	0.01100810803473	-0.0162645354866982	0.00354059832170606
1180	91.9217910766602	-13.9739828109741	4.21460247039795	0.00548864435404539	0.00841071270406246	-0.00749832857400179	0.00581331877037883
1181	94.5191879272461	-14.9480056762695	4.01979780197144	-0.00132951640989631	0.00516396993771195	-0.0107450718060136	0.00354059832170606
1182	94.5191879272461	-14.298656463623	4.27953720092773	-0.00652430532500148	0.00289124972186983	0.00906006153672934	-0.00230353930965066
1183	89.3243942260742	-13.6493082046509	3.82499313354492	-0.000680167751852423	0.00873538758605719	0.0304885655641556	0.0210730116814375
1184	94.5191879272461	-14.6233310699463	4.14966726303101	0.0155535480007529	0.00808603875339031	0.0246444288641214	0.01847561635077
1185	93.2204895019531	-14.298656463623	3.82499313354492	0.0197743140161037	0.0136055024340749	0.0265924744307995	0.0158782228827477
1186	91.9217910766602	-13.9739828109741	4.34447193145752	0.00451462110504508	0.00938473641872406	0.0188002903014421	0.00646266713738441
1187	91.9217910766602	-14.6233310699463	4.01979780197144	0.0103587592020631	-0.00425158534198999	0.0191249661147594	-0.00619963090866804
1188	91.2724456787109	-13.6493082046509	3.82499313354492	-0.00587495695799589	-0.0026282137259841	0.0200989879667759	-0.00392691092565656
1189	92.5711364746094	-14.298656463623	4.14966726303101	0.00451462110504508	0.0113327819854021	0.0181509424000978	-0.00392691092565656
1190	92.5711364746094	-14.6233310699463	3.82499313354492	-0.00684897974133492	0.0136055024340749	0.00289124972186983	-0.00749832857400179
1191	92.5711364746094	-13.3246335983276	4.21460247039795	-3.08191010844894e-05	0.00678734155371785	0.00970941036939621	-0.0182125810533762
1192	93.2204895019531	-15.9220285415649	4.47434186935425	-0.00425158534198999	-0.0159398596733809	0.00483929552137852	-0.00814767740666866
1193	92.5711364746094	-13.9739828109741	4.14966726303101	-0.0130177913233638	-0.0100957229733467	-0.00749832857400179	-0.0188619289547205
1194	89.973747253418	-13.6493082046509	4.08473253250122	-0.0149658378213644	-0.0123684434220195	-0.0130177913233638	-0.0175632312893867
1195	91.9217910766602	-13.3246335983276	4.01979780197144	-0.00555028254166245	-0.0208099745213985	-0.0136671401560307	-0.0204853005707264
1196	91.9217910766602	-14.9480056762695	3.88992786407471	0.000943203864153475	-0.017887907102704	-0.0195112787187099	-0.0162645354866982
1197	93.8698348999023	-13.9739828109741	4.01979780197144	-0.00392691092565656	-0.0305502042174339	-0.00522560812532902	0.00678734155371785
1198	91.9217910766602	-14.298656463623	4.47434186935425	-0.00814767740666866	-0.0292515084147453	-3.08191010844894e-05	0.0022419011220336
1199	93.2204895019531	-14.6233310699463	4.47434186935425	0.00126787810586393	-0.0195112787187099	-0.00197886489331722	0.00483929552137852
1200	90.6230926513672	-13.6493082046509	3.76005816459656	0.00126787810586393	-0.0117190945893526	-0.00165419070981443	0.0100340843200684
1201	92.5711364746094	-13.3246335983276	3.69512343406677	0.0022419011220336	-0.0107450718060136	-0.00295288790948689	-3.08191010844894e-05
1202	93.8698348999023	-14.6233310699463	4.21460247039795	-0.00132951640989631	-0.00749832857400179	-0.00392691092565656	0.0162028968334198
1203	92.5711364746094	-14.9480056762695	4.27953720092773	0.00418994715437293	0.00970941036939621	0.0178262684494257	0.0191249661147594
1204	93.8698348999023	-15.2726793289185	4.27953720092773	0.0158782228827477	0.0116574559360743	0.00613799272105098	0.0213976856321096
1205	89.973747253418	-13.9739828109741	4.08473253250122	0.00743668992072344	0.0142548503354192	0.00321592413820326	0.0178262684494257
1206	92.5711364746094	-13.9739828109741	4.01979780197144	-0.00165419070981443	0.0197743140161037	-0.0195112787187099	0.00581331877037883
1207	93.2204895019531	-13.9739828109741	3.63018846511841	0.00548864435404539	0.0152288740500808	-0.0104203969240189	0.00808603875339031
1208	91.9217910766602	-13.6493082046509	3.82499313354492	0.000618529506027699	0.000943203864153475	-0.0130177913233638	0.00613799272105098
1209	93.2204895019531	-16.2467021942139	4.27953720092773	0.00970941036939621	-0.00295288790948689	-0.0126931173726916	-0.00782300252467394
1210	93.8698348999023	-14.9480056762695	4.47434186935425	-0.00230353930965066	0.00451462110504508	-0.00944637414067984	-0.00555028254166245
1211	90.6230926513672	-13.6493082046509	4.27953720092773	-0.00295288790948689	-0.00165419070981443	-0.0117190945893526	-0.00912170019000769
1212	93.2204895019531	-14.9480056762695	4.27953720092773	0.0152288740500808	0.00126787810586393	-0.0208099745213985	-0.00652430532500148
1213	93.2204895019531	-13.6493082046509	3.76005816459656	-0.0146411629393697	-0.00879702530801296	-0.0243813935667276	-0.0182125810533762
1214	92.5711364746094	-15.2726793289185	4.34447193145752	-0.00295288790948689	-0.0126931173726916	-0.0237320438027382	-0.0113944197073579
1215	93.2204895019531	-15.2726793289185	4.47434186935425	-0.00132951640989631	0.00451462110504508	-0.0191866029053926	-0.0221086721867323
1216	92.5711364746094	-15.5973539352417	4.4094066619873	-0.00132951640989631	0.00743668992072344	-0.0156151866540313	-0.0100957229733467
1217	94.5191879272461	-14.298656463623	4.73408126831055	-0.00327756232582033	0.0126314787194133	-0.0149658378213644	-0.00457625929266214
1218	92.5711364746094	-13.9739828109741	4.01979780197144	-0.00749832857400179	0.01100810803473	-0.0156151866540313	0.0158782228827477
1219	94.5191879272461	-14.6233310699463	3.95486283302307	-0.00522560812532902	0.0246444288641214	-0.0104203969240189	0.00841071270406246
1220	93.8698348999023	-16.5713768005371	4.34447193145752	0.00451462110504508	0.0210730116814375	-0.00425158534198999	0.0022419011220336
1221	91.2724456787109	-14.298656463623	4.21460247039795	0.00191722682211548	0.0243197549134493	0.00581331877037883	0.000943203864153475
1222	91.2724456787109	-13.9739828109741	4.27953720092773	0.00711201597005129	0.0145795252174139	-0.00100484199356288	0.0103587592020631
1223	94.5191879272461	-15.5973539352417	4.4094066619873	0.0145795252174139	0.0171769186854362	0.0123068047687411	0.012956153601408
1224	94.5191879272461	-14.6233310699463	4.4094066619873	0.0165275707840919	0.0194496400654316	-0.00847235135734081	0.0191249661147594
1225	93.2204895019531	-14.9480056762695	4.08473253250122	0.0149041991680861	0.00581331877037883	-0.0100957229733467	0.0145795252174139
1226	93.2204895019531	-13.9739828109741	3.76005816459656	0.00873538758605719	0.00613799272105098	-0.00360223650932312	0.00711201597005129
1227	91.2724456787109	-13.9739828109741	3.88992786407471	-0.0130177913233638	-0.00100484199356288	0.00678734155371785	-0.00132951640989631
1228	92.5711364746094	-14.298656463623	3.88992786407471	-0.0243813935667276	-0.0110697457566857	0.012956153601408	-0.00587495695799589
1229	93.8698348999023	-13.9739828109741	3.82499313354492	0.00776136433705688	-0.0156151866540313	0.0149041991680861	0.000618529506027699
1230	93.8698348999023	-14.9480056762695	4.53927659988403	0.00386527273803949	-0.0139918150380254	0.0246444288641214	-0.00555028254166245
1231	92.5711364746094	-14.9480056762695	4.21460247039795	-0.00295288790948689	-0.0169138833880424	0.0175015944987535	-0.00749832857400179
1232	95.1685333251953	-14.6233310699463	4.21460247039795	-0.00490093370899558	-0.0208099745213985	0.0116574559360743	-0.00619963090866804
1233	90.6230926513672	-12.9999599456787	4.14966726303101	-0.0152905117720366	-0.0208099745213985	0.0243197549134493	-0.0191866029053926
1234	93.8698348999023	-14.9480056762695	4.21460247039795	-0.0104203969240189	-0.0139918150380254	0.0116574559360743	-0.0201606266200542
1235	94.5191879272461	-14.9480056762695	3.95486283302307	0.00418994715437293	-0.0159398596733809	-0.00457625929266214	-0.0107450718060136
1236	93.8698348999023	-15.5973539352417	4.53927659988403	-0.000680167751852423	-0.021459324285388	-0.00847235135734081	-0.00912170019000769
1237	93.8698348999023	-14.6233310699463	4.27953720092773	0.00873538758605719	-0.0107450718060136	0.00191722682211548	0.000943203864153475
1238	90.6230926513672	-14.298656463623	4.34447193145752	-0.017887907102704	-0.0159398596733809	-3.08191010844894e-05	0.00776136433705688
1239	91.9217910766602	-13.6493082046509	4.14966726303101	-0.00847235135734081	-0.0110697457566857	-0.00587495695799589	0.000943203864153475
1240	94.5191879272461	-14.9480056762695	4.08473253250122	0.0178262684494257	-0.0172385573387146	-0.0211346503347158	0.00808603875339031
1241	93.2204895019531	-13.9739828109741	4.34447193145752	-3.08191010844894e-05	-0.00912170019000769	-0.0201606266200542	0.00581331877037883
1242	92.5711364746094	-14.9480056762695	4.47434186935425	0.0171769186854362	-0.0117190945893526	-0.0266541130840778	0.00970941036939621
1243	93.8698348999023	-15.5973539352417	4.14966726303101	0.00483929552137852	0.0269171483814716	-0.00522560812532902	0.025618452578783
1244	92.5711364746094	-14.9480056762695	4.14966726303101	0.0145795252174139	0.0431508645415306	-0.00684897974133492	0.0226963832974434
1245	92.5711364746094	-14.298656463623	4.01979780197144	0.0132808275520802	0.0399041213095188	0.00354059832170606	0.00548864435404539
1246	93.8698348999023	-13.9739828109741	4.08473253250122	0.00354059832170606	0.0288651939481497	-0.0302255302667618	-0.00197886489331722
1247	92.5711364746094	-14.9480056762695	4.27953720092773	0.0249691028147936	0.00256657530553639	-0.0266541130840778	0.00548864435404539
1248	91.2724456787109	-13.6493082046509	4.14966726303101	-0.00847235135734081	0.00613799272105098	-0.0188619289547205	0.00354059832170606
1249	89.973747253418	-13.6493082046509	3.82499313354492	-0.00587495695799589	0.0149041991680861	-0.00555028254166245	-0.00197886489331722
1250	93.8698348999023	-14.9480056762695	4.21460247039795	0.0136055024340749	0.0220470335334539	0.00548864435404539	-0.0123684434220195
1251	93.2204895019531	-14.298656463623	3.82499313354492	0.012956153601408	0.0230210572481155	0.00159255252219737	-0.017887907102704
1252	92.5711364746094	-13.9739828109741	4.27953720092773	-0.00587495695799589	0.00548864435404539	0.0197743140161037	-0.0117190945893526
1253	91.9217910766602	-15.2726793289185	4.14966726303101	-0.0146411629393697	-0.0130177913233638	0.0243197549134493	-0.0146411629393697
1254	93.8698348999023	-15.2726793289185	4.53927659988403	-0.0117190945893526	-0.0204853005707264	0.0272418223321438	-0.0165892094373703
1255	91.2724456787109	-14.298656463623	4.08473253250122	0.00354059832170606	-0.0224333461374044	0.0123068047687411	-0.0204853005707264
1256	93.8698348999023	-14.9480056762695	3.76005816459656	0.00354059832170606	-0.0221086721867323	0.00743668992072344	-0.00457625929266214
1257	95.1685333251953	-14.9480056762695	4.14966726303101	-0.00879702530801296	-0.0256800893694162	-0.00132951640989631	0.000293855206109583
1258	94.5191879272461	-15.5973539352417	4.4094066619873	0.00289124972186983	-0.00522560812532902	0.00451462110504508	0.00678734155371785
1259	91.2724456787109	-14.298656463623	4.14966726303101	0.0100340843200684	0.0126314787194133	-0.000680167751852423	0.0113327819854021
1260	92.5711364746094	-15.2726793289185	4.53927659988403	-0.00847235135734081	0.0171769186854362	0.00516396993771195	0.00418994715437293
1261	92.5711364746094	-14.6233310699463	4.34447193145752	0.00906006153672934	0.0249691028147936	0.0158782228827477	-0.000680167751852423
1262	92.5711364746094	-14.298656463623	3.43538379669189	0.00808603875339031	0.011982130818069	0.0168522447347641	0.00418994715437293
1263	94.5191879272461	-15.2726793289185	3.95486283302307	0.00711201597005129	0.00873538758605719	0.0265924744307995	0.0175015944987535
1264	92.5711364746094	-14.6233310699463	3.88992786407471	0.000618529506027699	0.00613799272105098	0.0178262684494257	0.0191249661147594
1265	91.2724456787109	-13.6493082046509	4.21460247039795	0.013930176384747	0.0116574559360743	0.0126314787194133	0.0629559978842735
1266	90.6230926513672	-13.9739828109741	4.27953720092773	0.0158782228827477	0.000618529506027699	0.00970941036939621	-0.00912170019000769
1267	92.5711364746094	-13.9739828109741	4.4094066619873	0.00970941036939621	-0.00717365415766835	0.01847561635077	0.00581331877037883
1268	91.9217910766602	-13.6493082046509	3.95486283302307	-0.00132951640989631	-0.0182125810533762	0.0194496400654316	0.000943203864153475
1269	91.9217910766602	-14.6233310699463	4.01979780197144	-0.0165892094373703	-0.0169138833880424	0.00483929552137852	-0.00684897974133492
1270	93.8698348999023	-15.5973539352417	4.21460247039795	0.025618452578783	-0.017887907102704	-0.00782300252467394	-0.00814767740666866
1271	90.6230926513672	-13.9739828109741	4.34447193145752	-0.0107450718060136	-0.0107450718060136	-0.0243813935667276	-0.00814767740666866
1272	92.5711364746094	-13.6493082046509	4.27953720092773	-0.00327756232582033	-0.0191866029053926	-0.0175632312893867	-0.0136671401560307
1273	93.2204895019531	-14.298656463623	4.27953720092773	-0.00944637414067984	-0.0227580219507217	-0.0123684434220195	-0.0136671401560307
1274	93.2204895019531	-14.6233310699463	4.47434186935425	-0.0117190945893526	-0.0159398596733809	-0.00879702530801296	-0.0191866029053926
1275	93.8698348999023	-16.2467021942139	4.4094066619873	-0.00327756232582033	-0.017887907102704	-0.0201606266200542	-0.0172385573387146
1276	94.5191879272461	-14.6233310699463	3.82499313354492	0.0132808275520802	-0.00782300252467394	-0.0276281367987394	-0.0172385573387146
1277	91.2724456787109	-14.298656463623	4.27953720092773	-0.00425158534198999	0.00646266713738441	-0.0256800893694162	0.000618529506027699
1278	93.8698348999023	-15.2726793289185	4.4094066619873	-0.00652430532500148	0.00386527273803949	-0.0162645354866982	0.00548864435404539
1279	92.5711364746094	-13.3246335983276	3.76005816459656	0.0210730116814375	0.00938473641872406	-0.0273034609854221	0.00646266713738441
1280	93.8698348999023	-14.9480056762695	4.27953720092773	0.00678734155371785	0.00841071270406246	-0.0188619289547205	0.00386527273803949
1281	93.2204895019531	-15.2726793289185	4.34447193145752	0.0239950809627771	0.000943203864153475	-0.0211346503347158	0.00191722682211548
1282	91.9217910766602	-13.9739828109741	4.01979780197144	0.00581331877037883	-0.00360223650932312	-0.0126931173726916	0.020423661917448
1283	92.5711364746094	-14.6233310699463	4.14966726303101	0.00711201597005129	0.00613799272105098	0.00256657530553639	0.0236704051494598
1284	91.2724456787109	-13.6493082046509	4.08473253250122	0.0100340843200684	0.0149041991680861	0.000618529506027699	0.025618452578783
1285	93.8698348999023	-13.9739828109741	4.53927659988403	0.0158782228827477	0.0246444288641214	0.00678734155371785	0.0113327819854021
1286	93.2204895019531	-16.2467021942139	4.60421133041382	0.00516396993771195	0.0282158460468054	0.0132808275520802	0.000293855206109583
1287	93.8698348999023	-14.6233310699463	4.47434186935425	0.000943203864153475	0.0373067259788513	0.0162028968334198	-0.00132951640989631
1288	89.973747253418	-14.9480056762695	4.34447193145752	-0.0201606266200542	0.0395794473588467	0.0175015944987535	-0.00555028254166245
1289	92.5711364746094	-14.298656463623	4.01979780197144	-0.0026282137259841	0.0438002124428749	0.0165275707840919	-0.00392691092565656
1290	93.2204895019531	-13.9739828109741	3.76005816459656	0.011982130818069	0.0321119390428066	0.0113327819854021	-0.00392691092565656
1291	93.8698348999023	-14.9480056762695	4.53927659988403	-0.0026282137259841	0.01847561635077	0.0136055024340749	-0.00684897974133492
1292	92.5711364746094	-15.2726793289185	4.4094066619873	0.00841071270406246	0.000618529506027699	0.0106834331527352	-0.0110697457566857
1293	93.8698348999023	-14.298656463623	4.66914653778076	-0.0182125810533762	-0.00944637414067984	0.000618529506027699	-0.0133424662053585
1294	91.9217910766602	-14.298656463623	4.27953720092773	-0.00425158534198999	-0.0256800893694162	0.00581331877037883	-0.0146411629393697
1295	94.5191879272461	-13.9739828109741	4.01979780197144	0.00159255252219737	-0.028926832601428	-0.00457625929266214	-0.0185372550040483
1296	92.5711364746094	-13.3246335983276	3.63018846511841	-0.00619963090866804	-0.0337969474494457	-0.00814767740666866	-0.00652430532500148
1297	93.8698348999023	-14.9480056762695	3.88992786407471	-0.00230353930965066	-0.0467839203774929	-0.00100484199356288	0.00321592413820326
1298	94.5191879272461	-14.9480056762695	4.60421133041382	-0.00425158534198999	-0.0386670641601086	-0.00490093370899558	0.0149041991680861
1299	89.3243942260742	-13.6493082046509	4.47434186935425	0.00548864435404539	-0.0292515084147453	-0.00717365415766835	0.00354059832170606
1300	93.2204895019531	-14.298656463623	3.76005816459656	0.01100810803473	-0.0266541130840778	-0.0162645354866982	0.00678734155371785
1301	95.8178863525391	-15.2726793289185	3.95486283302307	0.000618529506027699	-0.0292515084147453	-0.0318489037454128	0.00289124972186983
1302	92.5711364746094	-13.3246335983276	4.01979780197144	0.00418994715437293	-0.023407369852066	-0.0165892094373703	0.00873538758605719
1303	93.2204895019531	-15.9220285415649	4.14966726303101	0.00321592413820326	-0.0026282137259841	-0.00782300252467394	0.0282158460468054
1304	92.5711364746094	-13.6493082046509	4.34447193145752	0.00191722682211548	0.00776136433705688	-0.00684897974133492	0.0197743140161037
1305	91.2724456787109	-14.6233310699463	4.66914653778076	0.00711201597005129	0.0106834331527352	-0.0123684434220195	0.0100340843200684
1306	94.5191879272461	-14.9480056762695	4.21460247039795	0.00613799272105098	0.0123068047687411	0.00483929552137852	0.0103587592020631
1307	94.5191879272461	-14.9480056762695	4.01979780197144	0.0162028968334198	-0.000355493422830477	-0.00360223650932312	-0.00132951640989631
1308	93.8698348999023	-15.5973539352417	4.21460247039795	-0.00944637414067984	-0.00684897974133492	0.00516396993771195	-0.00295288790948689
1309	93.8698348999023	-15.5973539352417	4.27953720092773	-0.00652430532500148	-0.0149658378213644	0.00256657530553639	-0.00652430532500148
1310	91.2724456787109	-14.298656463623	4.14966726303101	0.00970941036939621	-0.0162645354866982	-0.0120437685400248	-0.00522560812532902
1311	92.5711364746094	-13.6493082046509	4.47434186935425	0.00646266713738441	-0.0188619289547205	-0.0188619289547205	-0.0156151866540313
1312	93.8698348999023	-14.298656463623	4.34447193145752	-0.000680167751852423	-0.0172385573387146	-0.028926832601428	-0.0133424662053585
1313	92.5711364746094	-14.6233310699463	4.47434186935425	-0.00457625929266214	-0.0130177913233638	-0.0370436906814575	-0.0165892094373703
1314	94.5191879272461	-15.9220285415649	4.34447193145752	-3.08191010844894e-05	-0.0175632312893867	-0.0311995539814234	-0.0211346503347158
1315	93.2204895019531	-14.6233310699463	4.01979780197144	-0.00619963090866804	-0.00132951640989631	-0.0402904339134693	-0.0156151866540313
1316	90.6230926513672	-15.2726793289185	4.34447193145752	-0.0110697457566857	-0.00782300252467394	-0.0324982516467571	-0.0162645354866982
1317	95.8178863525391	-14.9480056762695	4.60421133041382	0.00743668992072344	0.000293855206109583	-0.0243813935667276	-0.00425158534198999
1318	91.9217910766602	-12.9999599456787	4.08473253250122	0.00841071270406246	0.0171769186854362	-0.0152905117720366	0.00191722682211548
1319	93.2204895019531	-15.2726793289185	4.21460247039795	-0.00425158534198999	0.0350340083241463	-0.00652430532500148	0.00548864435404539
1320	93.8698348999023	-14.298656463623	4.01979780197144	0.00548864435404539	0.0389300994575024	0.00873538758605719	-3.08191010844894e-05
1321	91.9217910766602	-14.6233310699463	4.4094066619873	-0.000680167751852423	0.0554884895682335	0.011982130818069	0.00678734155371785
1322	92.5711364746094	-14.9480056762695	4.21460247039795	0.0106834331527352	0.047696303576231	0.0285405199974775	0.00938473641872406
1323	93.2204895019531	-14.298656463623	3.76005816459656	-0.000355493422830477	0.0480209775269032	0.0321119390428066	0.0304885655641556
1324	93.2204895019531	-14.6233310699463	4.73408126831055	0.000618529506027699	0.0496443510055542	0.0509430468082428	0.0207483377307653
1325	93.2204895019531	-16.5713768005371	4.27953720092773	0.00678734155371785	0.0356833562254906	0.0200989879667759	0.0165275707840919
1326	92.5711364746094	-13.9739828109741	3.95486283302307	0.0149041991680861	0.0285405199974775	0.0243197549134493	-0.00717365415766835
1327	89.973747253418	-13.9739828109741	3.63018846511841	-0.0195112787187099	0.0136055024340749	0.0210730116814375	0.00841071270406246
1328	92.5711364746094	-13.6493082046509	3.82499313354492	-0.00457625929266214	0.000618529506027699	0.0191249661147594	-0.00230353930965066
1329	93.8698348999023	-13.9739828109741	3.76005816459656	0.0191249661147594	0.00126787810586393	0.00418994715437293	0.00159255252219737
1330	94.5191879272461	-15.2726793289185	4.79901599884033	0.0100340843200684	0.0100340843200684	0.012956153601408	-0.00749832857400179
1331	92.5711364746094	-14.6233310699463	4.4094066619873	0.00808603875339031	0.0116574559360743	0.00451462110504508	-0.0139918150380254
1332	93.2204895019531	-13.9739828109741	4.08473253250122	-0.00977104809135199	-0.00132951640989631	-0.00392691092565656	-0.0126931173726916
1333	92.5711364746094	-14.9480056762695	4.14966726303101	-0.00749832857400179	-0.00879702530801296	-0.00425158534198999	-0.0146411629393697
1334	91.9217910766602	-13.6493082046509	4.01979780197144	-0.00814767740666866	-0.0149658378213644	-0.0104203969240189	-0.0146411629393697
1335	92.5711364746094	-13.9739828109741	4.34447193145752	-0.00197886489331722	-0.023407369852066	-0.0198359526693821	-0.0136671401560307
1336	93.8698348999023	-15.5973539352417	4.01979780197144	-3.08191010844894e-05	-0.0253554154187441	-0.0117190945893526	-0.0113944197073579
1337	93.8698348999023	-14.6233310699463	4.47434186935425	-0.00360223650932312	-0.0169138833880424	-0.00100484199356288	-0.00132951640989631
1338	89.973747253418	-14.9480056762695	4.4094066619873	0.00548864435404539	-0.0204853005707264	-0.000355493422830477	0.0106834331527352
1339	93.2204895019531	-14.6233310699463	4.01979780197144	-0.00132951640989631	-0.0136671401560307	-0.00457625929266214	0.00776136433705688
1340	94.5191879272461	-14.6233310699463	3.76005816459656	-0.00522560812532902	-0.00230353930965066	-0.00847235135734081	0.00646266713738441
1341	91.9217910766602	-14.298656463623	3.95486283302307	0.000943203864153475	-0.00490093370899558	-0.00360223650932312	-0.00619963090866804
1342	95.1685333251953	-14.6233310699463	4.27953720092773	0.00613799272105098	-0.00555028254166245	0.00386527273803949	0.00613799272105098
1343	91.2724456787109	-13.6493082046509	4.27953720092773	0.00711201597005129	0.00289124972186983	-3.08191010844894e-05	0.01100810803473
1344	93.2204895019531	-14.9480056762695	4.27953720092773	0.00483929552137852	0.00970941036939621	-0.000680167751852423	0.0262678004801273
1345	95.8178863525391	-14.9480056762695	4.21460247039795	0.00191722682211548	0.00743668992072344	-0.0195112787187099	0.0022419011220336
1346	93.8698348999023	-15.5973539352417	4.08473253250122	-0.0123684434220195	0.00483929552137852	-0.0195112787187099	-3.08191010844894e-05
1347	93.2204895019531	-16.2467021942139	4.01979780197144	0.00483929552137852	-0.0126931173726916	-0.0162645354866982	-0.00132951640989631
1348	93.8698348999023	-15.2726793289185	4.53927659988403	-0.00749832857400179	0.00581331877037883	-0.0227580219507217	0.00126787810586393
1349	91.9217910766602	-14.9480056762695	4.53927659988403	-0.00522560812532902	0.0239950809627771	-0.0299008563160896	-0.00912170019000769
1350	91.2724456787109	-14.298656463623	3.95486283302307	0.0132808275520802	0.0275664981454611	-0.0302255302667618	-0.0104203969240189
1351	93.2204895019531	-15.5973539352417	3.88992786407471	0.00678734155371785	0.0314625911414623	-0.0256800893694162	-0.00360223650932312
1352	93.8698348999023	-15.2726793289185	4.14966726303101	-0.00132951640989631	0.0243197549134493	-0.0162645354866982	-0.00879702530801296
1353	92.5711364746094	-14.6233310699463	4.34447193145752	-0.0201606266200542	0.0106834331527352	-0.0175632312893867	-0.017887907102704
1354	93.2204895019531	-15.2726793289185	4.53927659988403	-0.0162645354866982	-0.00100484199356288	-0.00879702530801296	-0.0139918150380254
1355	93.2204895019531	-15.5973539352417	4.60421133041382	0.00483929552137852	-0.00749832857400179	-0.00295288790948689	-0.00977104809135199
1356	93.2204895019531	-14.298656463623	3.82499313354492	-0.0026282137259841	-0.017887907102704	-3.08191010844894e-05	-0.0100957229733467
1357	93.8698348999023	-14.6233310699463	4.08473253250122	-0.0104203969240189	-3.08191010844894e-05	0.00516396993771195	0.000943203864153475
1358	93.8698348999023	-16.5713768005371	4.4094066619873	-0.00912170019000769	-0.0217839982360601	0.020423661917448	0.0165275707840919
1359	93.2204895019531	-15.2726793289185	4.4094066619873	-0.00132951640989631	-0.00749832857400179	0.0282158460468054	0.012956153601408
1360	89.3243942260742	-14.298656463623	4.08473253250122	0.000293855206109583	0.00321592413820326	0.0382807515561581	0.0213976856321096
1361	94.5191879272461	-15.5973539352417	4.53927659988403	-0.0026282137259841	-0.0227580219507217	0.0181509424000978	0.00743668992072344
1362	93.8698348999023	-14.6233310699463	3.88992786407471	0.0100340843200684	-0.0224333461374044	0.0142548503354192	0.0126314787194133
1363	91.9217910766602	-14.6233310699463	4.08473253250122	0.00678734155371785	-0.0276281367987394	0.0136055024340749	0.0233457311987877
1364	94.5191879272461	-16.2467021942139	4.01979780197144	0.0103587592020631	-0.0139918150380254	0.0103587592020631	0.0278911720961332
1365	92.5711364746094	-14.6233310699463	4.21460247039795	0.00548864435404539	0.0022419011220336	0.00841071270406246	0.00711201597005129
1366	92.5711364746094	-13.9739828109741	4.21460247039795	0.01100810803473	0.00873538758605719	0.00776136433705688	0.0155535480007529
1367	95.1685333251953	-15.2726793289185	4.01979780197144	0.00191722682211548	0.000943203864153475	0.00938473641872406	-0.0113944197073579
1368	93.8698348999023	-14.9480056762695	4.27953720092773	0.01847561635077	0.000618529506027699	-0.00100484199356288	0.000618529506027699
1369	93.2204895019531	-16.5713768005371	4.21460247039795	-3.08191010844894e-05	-0.00230353930965066	0.0106834331527352	-0.0026282137259841
1370	92.5711364746094	-14.298656463623	4.01979780197144	-0.00522560812532902	-3.08191010844894e-05	-0.00392691092565656	-0.00490093370899558
1371	91.9217910766602	-14.9480056762695	4.34447193145752	-0.0136671401560307	-0.00360223650932312	0.00451462110504508	-0.00619963090866804
1372	94.5191879272461	-14.6233310699463	4.47434186935425	0.00548864435404539	-0.0120437685400248	0.00841071270406246	-0.0113944197073579
1373	94.5191879272461	-13.9739828109741	4.01979780197144	-0.00555028254166245	-0.0172385573387146	-0.0139918150380254	-0.0162645354866982
1374	94.5191879272461	-15.2726793289185	4.27953720092773	-0.00100484199356288	-0.0126931173726916	-0.0169138833880424	-0.0188619289547205
1375	93.2204895019531	-15.9220285415649	4.34447193145752	-0.00295288790948689	-0.0185372550040483	-0.0211346503347158	-0.0149658378213644
1376	93.2204895019531	-14.6233310699463	4.08473253250122	0.000943203864153475	-0.0100957229733467	-0.00944637414067984	-0.00717365415766835
1377	94.5191879272461	-14.6233310699463	4.08473253250122	-0.00230353930965066	0.00581331877037883	-0.0104203969240189	0.000943203864153475
1378	93.8698348999023	-14.9480056762695	4.01979780197144	0.0022419011220336	0.00451462110504508	-0.0100957229733467	0.0158782228827477
1379	93.8698348999023	-15.2726793289185	4.27953720092773	-0.0107450718060136	0.00743668992072344	-0.0182125810533762	0.0113327819854021
1380	91.9217910766602	-15.2726793289185	4.14966726303101	0.00159255252219737	0.00873538758605719	-0.0324982516467571	0.00483929552137852
1381	93.2204895019531	-14.298656463623	4.21460247039795	-0.00457625929266214	0.0197743140161037	-0.0217839982360601	0.00354059832170606
1382	91.2724456787109	-14.9480056762695	4.21460247039795	-0.00165419070981443	0.0188002903014421	-0.0175632312893867	0.0145795252174139
1383	92.5711364746094	-14.298656463623	4.21460247039795	0.013930176384747	0.0262678004801273	-0.00457625929266214	0.0252937767654657
1384	93.2204895019531	-14.298656463623	4.21460247039795	0.00906006153672934	0.0347093306481838	-0.0110697457566857	0.0149041991680861
1385	93.8698348999023	-15.2726793289185	4.53927659988403	0.00678734155371785	0.029189869761467	0.00483929552137852	0.0103587592020631
1386	95.8178863525391	-15.2726793289185	4.47434186935425	0.0113327819854021	0.0230210572481155	0.00483929552137852	-0.00197886489331722
1387	92.5711364746094	-14.6233310699463	4.27953720092773	0.00581331877037883	0.0188002903014421	0.0223717093467712	-0.00619963090866804
1388	93.8698348999023	-15.2726793289185	4.01979780197144	-0.00100484199356288	0.00711201597005129	0.0226963832974434	-3.08191010844894e-05
1389	93.8698348999023	-14.6233310699463	3.82499313354492	0.00678734155371785	-0.00392691092565656	0.0158782228827477	-0.00814767740666866
1390	93.2204895019531	-13.3246335983276	3.69512343406677	-0.00230353930965066	0.00321592413820326	0.00678734155371785	-0.0201606266200542
1391	94.5191879272461	-16.5713768005371	4.14966726303101	-0.000680167751852423	-0.00327756232582033	0.0275664981454611	-0.00944637414067984
1392	94.5191879272461	-14.9480056762695	4.60421133041382	-3.08191010844894e-05	-0.00619963090866804	0.0155535480007529	-0.0185372550040483
1393	91.2724456787109	-14.298656463623	4.4094066619873	-0.0165892094373703	-0.0250307414680719	0.00581331877037883	-0.0221086721867323
1394	93.8698348999023	-14.9480056762695	4.66914653778076	-0.00619963090866804	-0.0308748781681061	0.000293855206109583	-0.0165892094373703
1395	94.5191879272461	-14.9480056762695	4.01979780197144	0.000943203864153475	-0.0237320438027382	-0.00977104809135199	-0.0143164889886975
1396	93.2204895019531	-14.6233310699463	3.88992786407471	-0.00327756232582033	-0.0243813935667276	0.000943203864153475	-0.00327756232582033
1397	92.5711364746094	-14.6233310699463	3.88992786407471	-0.00165419070981443	-0.0237320438027382	0.000293855206109583	-3.08191010844894e-05
1398	91.2724456787109	-14.9480056762695	4.34447193145752	-0.0152905117720366	-0.0253554154187441	-0.0107450718060136	0.00970941036939621
1399	94.5191879272461	-14.9480056762695	4.34447193145752	-0.00490093370899558	-0.0139918150380254	-0.00717365415766835	0.00613799272105098
1400	92.5711364746094	-13.9739828109741	3.43538379669189	-3.08191010844894e-05	0.012956153601408	-0.0195112787187099	0.00126787810586393
1401	93.2204895019531	-15.2726793289185	4.34447193145752	-0.00587495695799589	0.0103587592020631	-0.0191866029053926	0.00646266713738441
1402	95.1685333251953	-16.2467021942139	4.34447193145752	0.00873538758605719	-0.00295288790948689	-0.0133424662053585	0.00126787810586393
1403	92.5711364746094	-13.6493082046509	4.08473253250122	0.00776136433705688	0.0165275707840919	0.00711201597005129	0.0249691028147936
1404	92.5711364746094	-14.9480056762695	4.53927659988403	-0.0026282137259841	0.0162028968334198	-0.00457625929266214	0.0197743140161037
1405	95.8178863525391	-14.9480056762695	4.66914653778076	-0.00652430532500148	0.020423661917448	-0.00944637414067984	0.0123068047687411
1406	93.8698348999023	-14.6233310699463	4.53927659988403	-0.00717365415766835	0.011982130818069	-0.0201606266200542	-0.00100484199356288
1407	93.8698348999023	-15.5973539352417	4.73408126831055	0.00354059832170606	-0.00555028254166245	-0.00522560812532902	-0.00197886489331722
1408	95.1685333251953	-15.9220285415649	4.34447193145752	0.00516396993771195	0.00418994715437293	-0.00684897974133492	-0.00717365415766835
1409	89.973747253418	-13.6493082046509	4.01979780197144	0.00548864435404539	0.0100340843200684	0.00581331877037883	-0.00912170019000769
1410	92.5711364746094	-14.298656463623	3.88992786407471	0.0126314787194133	0.01847561635077	-0.00814767740666866	-0.0152905117720366
1411	95.1685333251953	-14.6233310699463	4.27953720092773	-3.08191010844894e-05	0.0230210572481155	-0.0159398596733809	-0.0149658378213644
1412	93.8698348999023	-14.9480056762695	4.4094066619873	0.00970941036939621	0.00646266713738441	-0.0256800893694162	-0.0156151866540313
1413	91.9217910766602	-15.5973539352417	4.08473253250122	-0.00522560812532902	-0.0113944197073579	-0.0373683646321297	-0.0130177913233638
1414	93.8698348999023	-15.2726793289185	4.08473253250122	-0.00327756232582033	-0.00782300252467394	-0.0412644557654858	-0.0146411629393697
1415	91.2724456787109	-14.6233310699463	3.95486283302307	-0.0136671401560307	0.0158782228827477	-0.0441865250468254	-0.0126931173726916
1416	92.5711364746094	-13.6493082046509	4.14966726303101	-0.00977104809135199	-0.00619963090866804	-0.0331475995481014	-0.0100957229733467
1417	92.5711364746094	-14.298656463623	4.34447193145752	-0.0159398596733809	-0.00132951640989631	-0.0253554154187441	-0.00132951640989631
1418	93.8698348999023	-15.2726793289185	4.73408126831055	0.00386527273803949	-0.0175632312893867	-0.00295288790948689	0.00548864435404539
1419	93.8698348999023	-15.9220285415649	4.60421133041382	-0.00619963090866804	-0.00879702530801296	0.0200989879667759	0.00418994715437293
1420	90.6230926513672	-14.6233310699463	4.08473253250122	-0.000355493422830477	0.00938473641872406	0.0395794473588467	0.000618529506027699
1421	93.8698348999023	-14.9480056762695	4.08473253250122	0.00354059832170606	-0.017887907102704	0.045423585921526	0.00451462110504508
1422	93.8698348999023	-15.2726793289185	4.01979780197144	0.0155535480007529	-0.00879702530801296	0.0441248863935471	0.00126787810586393
1423	91.2724456787109	-14.6233310699463	4.27953720092773	0.00678734155371785	-0.00230353930965066	0.0512677207589149	0.0282158460468054
1424	94.5191879272461	-17.5454006195068	4.4094066619873	0.00516396993771195	-0.00814767740666866	0.0226963832974434	0.0197743140161037
1425	93.2204895019531	-14.9480056762695	4.01979780197144	0.00873538758605719	0.0188002903014421	0.0314625911414623	0.00938473641872406
1426	91.2724456787109	-15.2726793289185	4.08473253250122	-0.0152905117720366	0.0188002903014421	0.0230210572481155	0.0236704051494598
1427	94.5191879272461	-15.5973539352417	3.95486283302307	0.00483929552137852	-3.08191010844894e-05	0.00841071270406246	0.000943203864153475
1428	93.2204895019531	-14.9480056762695	3.88992786407471	0.00191722682211548	-0.0133424662053585	0.00613799272105098	-0.000355493422830477
1429	91.2724456787109	-14.9480056762695	4.14966726303101	-0.000680167751852423	-0.0237320438027382	-0.00425158534198999	-0.00879702530801296
1430	93.8698348999023	-16.5713768005371	4.60421133041382	0.0132808275520802	-0.0201606266200542	-0.00684897974133492	-0.0100957229733467
1431	90.6230926513672	-14.6233310699463	4.27953720092773	0.020423661917448	-0.0149658378213644	-0.00295288790948689	-0.0133424662053585
1432	93.2204895019531	-15.9220285415649	4.66914653778076	0.00256657530553639	-0.0139918150380254	-0.00457625929266214	-0.0117190945893526
1433	94.5191879272461	-15.5973539352417	4.14966726303101	-0.00782300252467394	-0.0211346503347158	-0.021459324285388	-0.0185372550040483
1434	92.5711364746094	-15.5973539352417	4.27953720092773	-0.0123684434220195	-0.0110697457566857	-0.00360223650932312	-0.0208099745213985
1435	93.2204895019531	-15.5973539352417	4.21460247039795	-0.00132951640989631	-0.0204853005707264	-0.00814767740666866	-0.0201606266200542
1436	93.2204895019531	-14.298656463623	4.4094066619873	0.00159255252219737	0.00581331877037883	-0.00944637414067984	-0.00782300252467394
1437	89.3243942260742	-14.298656463623	4.21460247039795	-0.0107450718060136	0.00841071270406246	0.00516396993771195	-0.00457625929266214
1438	91.9217910766602	-13.9739828109741	3.76005816459656	-0.00425158534198999	0.0145795252174139	0.0022419011220336	0.00548864435404539
1439	93.8698348999023	-15.2726793289185	4.14966726303101	0.00776136433705688	0.0168522447347641	-0.00619963090866804	0.00711201597005129
1440	91.9217910766602	-15.5973539352417	4.34447193145752	0.000943203864153475	0.0155535480007529	-0.00360223650932312	0.000618529506027699
1441	91.9217910766602	-14.9480056762695	3.76005816459656	0.00548864435404539	0.0188002903014421	-0.0126931173726916	0.013930176384747
1442	93.2204895019531	-15.2726793289185	4.14966726303101	-0.0146411629393697	0.0188002903014421	-0.00392691092565656	0.011982130818069
1443	91.2724456787109	-14.298656463623	4.01979780197144	0.00678734155371785	0.025618452578783	0.00289124972186983	0.0304885655641556
1444	93.2204895019531	-15.5973539352417	4.01979780197144	0.00613799272105098	0.0223717093467712	0.00483929552137852	0.0191249661147594
1445	93.2204895019531	-15.2726793289185	4.73408126831055	0.00873538758605719	0.0327612869441509	-0.00132951640989631	0.00289124972186983
1446	94.5191879272461	-16.5713768005371	4.27953720092773	0.00289124972186983	0.0200989879667759	-0.0026282137259841	0.000943203864153475
1447	93.2204895019531	-14.6233310699463	4.34447193145752	0.0158782228827477	0.0243197549134493	0.00646266713738441	-3.08191010844894e-05
1448	88.675048828125	-14.9480056762695	4.73408126831055	-0.00619963090866804	0.0191249661147594	0.00483929552137852	0.00159255252219737
1449	93.2204895019531	-14.298656463623	4.21460247039795	0.0103587592020631	0.0181509424000978	0.00808603875339031	-0.00587495695799589
1450	93.8698348999023	-14.9480056762695	3.88992786407471	-0.00977104809135199	0.0217223595827818	0.00808603875339031	-0.0149658378213644
1451	92.5711364746094	-13.9739828109741	4.14966726303101	0.0168522447347641	0.00970941036939621	-0.00749832857400179	-0.0026282137259841
1452	95.1685333251953	-15.2726793289185	4.21460247039795	0.00159255252219737	-0.00684897974133492	-0.00619963090866804	-0.00879702530801296
1453	93.2204895019531	-14.6233310699463	4.4094066619873	-0.00749832857400179	-0.00295288790948689	-0.00684897974133492	-0.0191866029053926
1454	91.9217910766602	-15.2726793289185	4.47434186935425	-0.00555028254166245	-0.00327756232582033	-0.0130177913233638	-0.0204853005707264
1455	92.5711364746094	-14.298656463623	4.27953720092773	0.00289124972186983	-0.00490093370899558	-0.0250307414680719	-0.0136671401560307
1456	92.5711364746094	-13.6493082046509	3.82499313354492	0.00159255252219737	-0.000355493422830477	-0.0146411629393697	-0.0195112787187099
1457	92.5711364746094	-14.6233310699463	4.08473253250122	-0.0026282137259841	-0.00392691092565656	-0.0130177913233638	0.00516396993771195
1458	93.8698348999023	-14.298656463623	4.01979780197144	-0.00425158534198999	-0.0026282137259841	-0.0175632312893867	0.00678734155371785
1459	92.5711364746094	-14.6233310699463	4.14966726303101	-0.00619963090866804	0.00483929552137852	-0.00782300252467394	0.00646266713738441
1460	93.2204895019531	-14.9480056762695	4.47434186935425	0.00516396993771195	-0.00490093370899558	-0.0133424662053585	0.00256657530553639
1461	91.2724456787109	-14.298656463623	4.27953720092773	0.0168522447347641	0.00159255252219737	-0.0110697457566857	0.00289124972186983
1462	93.8698348999023	-15.2726793289185	4.01979780197144	0.00776136433705688	0.00548864435404539	0.011982130818069	0.00808603875339031
1463	91.9217910766602	-15.2726793289185	4.01979780197144	0.00289124972186983	0.01847561635077	0.011982130818069	0.0233457311987877
1464	93.2204895019531	-14.9480056762695	4.27953720092773	0.00841071270406246	0.0152288740500808	-0.000680167751852423	0.0239950809627771
1465	90.6230926513672	-15.2726793289185	4.14966726303101	0.00483929552137852	0.0197743140161037	-0.00684897974133492	0.0168522447347641
1466	93.2204895019531	-14.298656463623	3.95486283302307	0.0113327819854021	-0.00132951640989631	-0.0299008563160896	0.00321592413820326
1467	93.2204895019531	-14.9480056762695	4.21460247039795	0.00646266713738441	-0.00587495695799589	-0.0149658378213644	-0.00619963090866804
1468	91.2724456787109	-15.2726793289185	4.34447193145752	0.0210730116814375	-0.00327756232582033	-0.0204853005707264	-0.00100484199356288
1469	91.9217910766602	-13.9739828109741	3.95486283302307	-0.00295288790948689	0.00321592413820326	-0.0159398596733809	-0.00197886489331722
1470	90.6230926513672	-15.2726793289185	4.34447193145752	-0.0136671401560307	-0.00165419070981443	-0.017887907102704	-0.00684897974133492
1471	91.9217910766602	-14.298656463623	4.27953720092773	0.0103587592020631	-0.00295288790948689	-0.00555028254166245	-0.00425158534198999
1472	91.2724456787109	-13.6493082046509	4.01979780197144	-0.00327756232582033	-0.0152905117720366	-0.00555028254166245	-0.0182125810533762
1473	93.8698348999023	-14.9480056762695	4.60421133041382	-0.00360223650932312	-0.0412644557654858	-0.000355493422830477	-0.0165892094373703
1474	95.1685333251953	-15.5973539352417	4.34447193145752	-0.00425158534198999	-0.063342310488224	-0.00360223650932312	-0.0133424662053585
1475	91.2724456787109	-13.6493082046509	3.95486283302307	0.00256657530553639	-0.0490566417574883	0.011982130818069	-0.02697878703475
1476	89.973747253418	-13.9739828109741	4.01979780197144	-0.00879702530801296	-0.0503553375601768	0.00289124972186983	-0.0026282137259841
1477	91.9217910766602	-13.9739828109741	4.08473253250122	-0.00327756232582033	-0.0652903541922569	0.00191722682211548	0.000943203864153475
1478	91.9217910766602	-13.9739828109741	4.08473253250122	0.00354059832170606	-0.0445111989974976	0.0265924744307995	0.00516396993771195
1479	90.6230926513672	-14.9480056762695	4.21460247039795	0.0123068047687411	-0.0331475995481014	0.0158782228827477	0.00711201597005129
1480	94.5191879272461	-15.2726793289185	4.53927659988403	-0.00619963090866804	-0.0191866029053926	0.00321592413820326	0.00743668992072344
1481	89.3243942260742	-14.298656463623	4.01979780197144	-0.00100484199356288	-0.00749832857400179	0.00126787810586393	0.000943203864153475
1482	91.9217910766602	-13.9739828109741	3.82499313354492	0.012956153601408	0.00548864435404539	0.00776136433705688	0.01100810803473
1483	92.5711364746094	-13.9739828109741	3.95486283302307	0.011982130818069	0.00516396993771195	0.00613799272105098	0.0259431265294552
1484	93.8698348999023	-15.5973539352417	4.27953720092773	0.00906006153672934	0.0191249661147594	0.0155535480007529	0.0149041991680861
1485	93.8698348999023	-16.5713768005371	4.4094066619873	0.0194496400654316	0.0152288740500808	0.00970941036939621	0.0142548503354192
1486	94.5191879272461	-15.2726793289185	4.53927659988403	0.00873538758605719	0.0165275707840919	0.00906006153672934	0.00873538758605719
1487	91.2724456787109	-15.2726793289185	4.21460247039795	0.00191722682211548	-0.00100484199356288	0.0103587592020631	-0.00555028254166245
1488	93.2204895019531	-14.6233310699463	4.01979780197144	0.00548864435404539	-0.0146411629393697	0.0123068047687411	0.000293855206109583
1489	93.2204895019531	-13.6493082046509	3.56525373458862	-0.0117190945893526	0.013930176384747	-0.00360223650932312	-0.00652430532500148
1490	94.5191879272461	-15.2726793289185	3.82499313354492	-0.00457625929266214	0.0210730116814375	-0.00100484199356288	-0.00457625929266214
1491	93.2204895019531	-14.9480056762695	4.27953720092773	0.012956153601408	0.0308132413774729	0.00321592413820326	-0.00977104809135199
1492	91.2724456787109	-14.298656463623	4.53927659988403	-0.00619963090866804	0.0272418223321438	-0.00132951640989631	-0.00684897974133492
1493	94.5191879272461	-14.6233310699463	4.47434186935425	-0.00522560812532902	0.0230210572481155	-0.0100957229733467	-0.0198359526693821
1494	91.9217910766602	-13.6493082046509	3.63018846511841	-0.00652430532500148	0.0191249661147594	-0.0156151866540313	-0.0107450718060136
1495	92.5711364746094	-13.9739828109741	4.01979780197144	-0.00132951640989631	0.0269171483814716	-0.0188619289547205	-0.0107450718060136
1496	94.5191879272461	-16.2467021942139	4.4094066619873	-0.00360223650932312	0.0288651939481497	-0.0130177913233638	-0.00457625929266214
1497	93.2204895019531	-14.6233310699463	4.34447193145752	0.000618529506027699	0.0347093306481838	-0.0120437685400248	0.00191722682211548
1498	89.973747253418	-14.6233310699463	4.60421133041382	-0.00100484199356288	0.0233457311987877	-0.00944637414067984	0.0165275707840919
1499	94.5191879272461	-14.298656463623	4.27953720092773	0.00906006153672934	0.0243197549134493	-0.0240567177534103	0.00548864435404539
1500	95.1685333251953	-14.298656463623	3.56525373458862	-0.00490093370899558	0.0116574559360743	-0.0237320438027382	0.000943203864153475
1501	93.2204895019531	-15.5973539352417	4.14966726303101	0.00970941036939621	0.000943203864153475	-0.0117190945893526	0.00711201597005129
1502	93.2204895019531	-15.2726793289185	3.88992786407471	-0.00392691092565656	-0.0126931173726916	0.00126787810586393	0.0200989879667759
1503	91.9217910766602	-14.6233310699463	4.01979780197144	0.00418994715437293	-0.00132951640989631	0.01100810803473	0.0249691028147936
1504	94.5191879272461	-14.6233310699463	4.4094066619873	0.00873538758605719	-0.0113944197073579	0.0181509424000978	0.0165275707840919
1505	97.1165771484375	-15.2726793289185	4.34447193145752	0.00873538758605719	0.0175015944987535	0.0132808275520802	0.0126314787194133
1506	94.5191879272461	-15.2726793289185	4.21460247039795	-0.00652430532500148	0.0210730116814375	0.0243197549134493	0.000293855206109583
1507	93.8698348999023	-16.8960514068604	4.08473253250122	0.00841071270406246	-0.00749832857400179	0.0217223595827818	-0.00392691092565656
1508	93.2204895019531	-15.5973539352417	4.21460247039795	-0.00392691092565656	-0.00392691092565656	0.0106834331527352	0.00159255252219737
1509	90.6230926513672	-14.298656463623	4.08473253250122	-0.0175632312893867	-0.00522560812532902	0.00776136433705688	-0.0117190945893526
1510	94.5191879272461	-15.2726793289185	4.47434186935425	-0.00100484199356288	0.00743668992072344	0.00354059832170606	-0.00912170019000769
1511	93.8698348999023	-15.9220285415649	4.53927659988403	-0.00522560812532902	-0.0117190945893526	-0.00717365415766835	-0.00782300252467394
1512	92.5711364746094	-15.5973539352417	4.4094066619873	0.00321592413820326	-0.0204853005707264	-0.0256800893694162	-0.0107450718060136
1513	93.8698348999023	-15.2726793289185	3.88992786407471	-0.0165892094373703	-0.0276281367987394	-0.0302255302667618	-0.0169138833880424
1514	91.2724456787109	-14.6233310699463	3.95486283302307	-0.0139918150380254	-0.0156151866540313	-0.032173577696085	-0.0188619289547205
1515	93.8698348999023	-15.9220285415649	3.95486283302307	0.00126787810586393	-0.00165419070981443	-0.0279528107494116	-0.0204853005707264
1516	93.8698348999023	-14.6233310699463	3.76005816459656	-0.00230353930965066	0.0116574559360743	-0.0237320438027382	-0.0110697457566857
1517	93.2204895019531	-15.5973539352417	4.60421133041382	0.00483929552137852	0.0123068047687411	-0.00457625929266214	0.000943203864153475
1518	94.5191879272461	-16.8960514068604	4.53927659988403	-0.0117190945893526	0.00776136433705688	-3.08191010844894e-05	0.00418994715437293
1519	93.2204895019531	-14.6233310699463	4.27953720092773	-0.00197886489331722	0.0262678004801273	0.00354059832170606	0.000943203864153475
1520	89.3243942260742	-14.298656463623	4.01979780197144	-0.00652430532500148	0.0350340083241463	0.01847561635077	0.0178262684494257
1521	93.8698348999023	-15.5973539352417	4.34447193145752	0.0272418223321438	0.0434755384922028	0.0434755384922028	-3.08191010844894e-05
1522	91.2724456787109	-14.298656463623	3.88992786407471	0.00451462110504508	0.0239950809627771	0.0243197549134493	0.0113327819854021
1523	93.8698348999023	-15.5973539352417	4.53927659988403	0.0191249661147594	0.01100810803473	0.0191249661147594	0.0236704051494598
1524	94.5191879272461	-15.5973539352417	4.08473253250122	0.013930176384747	0.0022419011220336	0.00418994715437293	0.0217223595827818
1525	89.973747253418	-14.298656463623	3.95486283302307	0.0022419011220336	0.00873538758605719	-0.0026282137259841	0.00191722682211548
1526	91.2724456787109	-14.298656463623	4.01979780197144	0.00451462110504508	-0.00100484199356288	-0.0175632312893867	0.00516396993771195
1527	94.5191879272461	-14.9480056762695	3.88992786407471	0.0152288740500808	-0.0107450718060136	-0.0188619289547205	0.00159255252219737
1528	92.5711364746094	-15.5973539352417	4.21460247039795	-0.0162645354866982	-0.00555028254166245	-0.00360223650932312	0.00646266713738441
1529	91.9217910766602	-16.2467021942139	3.76005816459656	0.0194496400654316	-0.0130177913233638	-0.00912170019000769	-0.00230353930965066
1530	93.8698348999023	-15.9220285415649	4.60421133041382	-0.0026282137259841	-0.00847235135734081	-0.0133424662053585	-0.00782300252467394
1531	90.6230926513672	-15.9220285415649	4.34447193145752	-0.00814767740666866	-0.000680167751852423	-0.00717365415766835	-0.0130177913233638
1532	93.8698348999023	-15.2726793289185	4.08473253250122	-0.00392691092565656	0.00289124972186983	-0.00230353930965066	-0.0172385573387146
1533	91.9217910766602	-14.6233310699463	4.08473253250122	-0.0152905117720366	-0.0217839982360601	-0.00619963090866804	-0.0195112787187099
1534	91.9217910766602	-15.9220285415649	4.34447193145752	0.00548864435404539	-0.0256800893694162	-0.0169138833880424	-0.0185372550040483
1535	93.2204895019531	-15.9220285415649	4.21460247039795	0.000293855206109583	-0.0237320438027382	-0.0172385573387146	-0.0175632312893867
1536	91.9217910766602	-15.2726793289185	4.27953720092773	-0.00490093370899558	-0.021459324285388	-0.0224333461374044	-0.00782300252467394
1537	93.8698348999023	-15.5973539352417	4.27953720092773	-0.0169138833880424	-0.021459324285388	-0.00814767740666866	-0.00652430532500148
1538	93.8698348999023	-14.9480056762695	3.63018846511841	-0.0136671401560307	-0.0152905117720366	0.00386527273803949	0.0100340843200684
1539	93.8698348999023	-15.5973539352417	4.01979780197144	0.00256657530553639	0.00743668992072344	-0.00587495695799589	0.0123068047687411
1540	92.5711364746094	-15.9220285415649	3.76005816459656	0.00938473641872406	0.00548864435404539	0.00678734155371785	0.00743668992072344
1541	93.2204895019531	-15.2726793289185	3.69512343406677	0.0165275707840919	0.0142548503354192	0.00548864435404539	0.000618529506027699
1542	89.973747253418	-15.5973539352417	4.21460247039795	0.00321592413820326	0.01100810803473	0.0142548503354192	0.0230210572481155
1543	95.1685333251953	-15.9220285415649	4.14966726303101	0.00159255252219737	0.0142548503354192	0.0132808275520802	0.0181509424000978
1544	91.9217910766602	-13.6493082046509	3.63018846511841	0.00776136433705688	0.00711201597005129	0.00678734155371785	0.0282158460468054
1545	92.5711364746094	-14.6233310699463	4.01979780197144	0.00776136433705688	0.000618529506027699	0.00873538758605719	-0.000355493422830477
1546	93.2204895019531	-14.298656463623	4.08473253250122	0.00711201597005129	0.0116574559360743	0.0113327819854021	0.0100340843200684
1547	91.2724456787109	-13.6493082046509	3.95486283302307	0.00581331877037883	0.0113327819854021	0.00354059832170606	-0.00879702530801296
1548	93.8698348999023	-14.9480056762695	4.08473253250122	-0.00100484199356288	0.025618452578783	0.00808603875339031	-0.000355493422830477
1549	95.1685333251953	-15.5973539352417	4.27953720092773	0.000618529506027699	0.0272418223321438	0.00841071270406246	0.000618529506027699
1550	92.5711364746094	-13.9739828109741	4.27953720092773	0.0272418223321438	0.0191249661147594	0.00808603875339031	-0.0117190945893526
1551	91.9217910766602	-15.5973539352417	3.95486283302307	-0.00132951640989631	0.00451462110504508	0.00613799272105098	-0.0130177913233638
1552	94.5191879272461	-14.9480056762695	4.4094066619873	-0.0113944197073579	0.00613799272105098	-0.0136671401560307	-0.0123684434220195
1553	89.973747253418	-13.9739828109741	3.95486283302307	-0.0133424662053585	-0.0110697457566857	-0.0130177913233638	-0.0237320438027382
1554	93.8698348999023	-14.9480056762695	4.14966726303101	-0.00360223650932312	-0.0117190945893526	-0.0201606266200542	-0.0149658378213644
1555	93.2204895019531	-14.9480056762695	4.14966726303101	-0.00360223650932312	-0.0149658378213644	-0.032173577696085	-0.0208099745213985
1556	92.5711364746094	-13.9739828109741	4.01979780197144	-0.00197886489331722	-0.0159398596733809	-0.017887907102704	-0.00652430532500148
1557	92.5711364746094	-14.6233310699463	3.69512343406677	-0.00749832857400179	-0.0243813935667276	-0.00814767740666866	-0.00392691092565656
1558	92.5711364746094	-14.298656463623	3.76005816459656	-0.00684897974133492	-0.0191866029053926	-0.00912170019000769	0.00548864435404539
1559	93.2204895019531	-14.9480056762695	4.27953720092773	0.00386527273803949	-0.0146411629393697	0.000293855206109583	0.00646266713738441
1560	93.2204895019531	-14.6233310699463	4.14966726303101	-0.000355493422830477	-0.00814767740666866	-0.0139918150380254	-0.000355493422830477
1561	92.5711364746094	-13.9739828109741	4.14966726303101	0.0106834331527352	-0.0123684434220195	-0.00392691092565656	0.00646266713738441
1562	94.5191879272461	-16.5713768005371	4.27953720092773	0.00386527273803949	-0.0104203969240189	-0.00132951640989631	0.01100810803473
1563	91.9217910766602	-13.6493082046509	3.95486283302307	0.00386527273803949	0.00711201597005129	0.0103587592020631	0.0162028968334198
1564	89.973747253418	-14.298656463623	4.14966726303101	0.00354059832170606	0.0149041991680861	-0.00197886489331722	0.0230210572481155
1565	93.8698348999023	-14.9480056762695	4.08473253250122	0.0142548503354192	0.0188002903014421	-0.00360223650932312	0.0113327819854021
1566	92.5711364746094	-14.298656463623	4.01979780197144	0.0165275707840919	0.0149041991680861	-0.0204853005707264	-0.00522560812532902
1567	92.5711364746094	-13.9739828109741	4.01979780197144	0.00646266713738441	0.0230210572481155	-0.00522560812532902	0.000943203864153475
1568	92.5711364746094	-14.6233310699463	4.21460247039795	0.0158782228827477	0.0226963832974434	-3.08191010844894e-05	-0.00619963090866804
1569	92.5711364746094	-14.6233310699463	4.60421133041382	-0.00295288790948689	0.0392547734081745	0.00483929552137852	-0.00457625929266214
1570	92.5711364746094	-13.9739828109741	4.08473253250122	-0.00749832857400179	0.0399041213095188	0.00808603875339031	-0.00295288790948689
1571	93.8698348999023	-14.298656463623	3.56525373458862	0.0022419011220336	0.0272418223321438	0.00418994715437293	-0.00587495695799589
1572	92.5711364746094	-13.6493082046509	3.88992786407471	-0.000680167751852423	0.00548864435404539	0.00873538758605719	-0.0139918150380254
1573	93.8698348999023	-15.9220285415649	4.34447193145752	-0.0162645354866982	-0.0204853005707264	-0.00197886489331722	-0.0152905117720366
1574	95.1685333251953	-15.2726793289185	4.4094066619873	-0.00490093370899558	-0.0282774847000837	-0.000355493422830477	-0.0146411629393697
1575	89.3243942260742	-13.9739828109741	4.21460247039795	-0.0149658378213644	0.0136055024340749	0.0100340843200684	-0.0146411629393697
1576	91.9217910766602	-13.9739828109741	4.08473253250122	-0.00360223650932312	-0.017887907102704	0.00873538758605719	-0.0130177913233638
1577	91.2724456787109	-14.6233310699463	3.76005816459656	-0.00165419070981443	-0.0182125810533762	0.0106834331527352	0.00418994715437293
1578	91.9217910766602	-14.298656463623	3.95486283302307	-0.00555028254166245	-0.0279528107494116	0.0175015944987535	0.00548864435404539
1579	91.9217910766602	-14.6233310699463	4.08473253250122	-0.00555028254166245	-0.0227580219507217	0.0233457311987877	0.00776136433705688
1580	92.5711364746094	-14.9480056762695	4.47434186935425	-0.0026282137259841	-0.0273034609854221	-0.00295288790948689	0.00516396993771195
1581	90.6230926513672	-13.9739828109741	4.27953720092773	0.000943203864153475	-0.0302255302667618	-0.00717365415766835	0.00483929552137852
1582	93.2204895019531	-14.9480056762695	4.01979780197144	0.0145795252174139	-0.0201606266200542	-0.00879702530801296	0.01847561635077
1583	91.9217910766602	-13.9739828109741	4.01979780197144	-0.00230353930965066	-0.0152905117720366	0.00646266713738441	0.0282158460468054
1584	92.5711364746094	-16.2467021942139	4.01979780197144	0.013930176384747	-0.00295288790948689	-0.00814767740666866	0.0285405199974775
1585	93.2204895019531	-14.6233310699463	3.95486283302307	0.0165275707840919	0.00678734155371785	-0.0143164889886975	-0.00100484199356288
1586	91.2724456787109	-14.9480056762695	4.14966726303101	0.00418994715437293	-0.00295288790948689	-0.0217839982360601	-0.00132951640989631
1587	93.8698348999023	-14.298656463623	4.4094066619873	0.00548864435404539	-0.0169138833880424	-0.0195112787187099	0.000293855206109583
1588	91.9217910766602	-13.9739828109741	4.08473253250122	0.0126314787194133	-0.0204853005707264	-0.0162645354866982	-0.00977104809135199
1589	93.2204895019531	-15.2726793289185	4.21460247039795	0.0123068047687411	-0.0136671401560307	-0.00782300252467394	-0.0113944197073579
1590	91.9217910766602	-15.2726793289185	3.95486283302307	0.0126314787194133	-0.00749832857400179	-0.0182125810533762	-0.0110697457566857
1591	90.6230926513672	-13.9739828109741	3.63018846511841	0.00678734155371785	0.00386527273803949	-0.0250307414680719	-0.0182125810533762
1592	89.973747253418	-14.298656463623	3.82499313354492	-0.00619963090866804	0.00841071270406246	-0.0172385573387146	-0.00944637414067984
1593	94.5191879272461	-15.2726793289185	4.21460247039795	-0.00717365415766835	0.00548864435404539	-0.023407369852066	-0.0191866029053926
1594	91.9217910766602	-13.6493082046509	4.73408126831055	-0.00295288790948689	0.0165275707840919	-0.0100957229733467	-0.0227580219507217
1595	91.2724456787109	-14.9480056762695	4.73408126831055	-0.00197886489331722	0.00906006153672934	-0.00782300252467394	-0.0130177913233638
1596	94.5191879272461	-15.9220285415649	3.95486283302307	-0.0113944197073579	0.00613799272105098	-0.00490093370899558	-0.00814767740666866
1597	91.2724456787109	-14.9480056762695	3.95486283302307	-0.0026282137259841	0.00776136433705688	-0.00684897974133492	0.00581331877037883
1598	93.8698348999023	-15.2726793289185	4.21460247039795	0.00548864435404539	0.00808603875339031	-0.00100484199356288	0.0142548503354192
1599	93.8698348999023	-15.5973539352417	3.95486283302307	-0.00327756232582033	0.00743668992072344	-0.00684897974133492	0.0298392176628113
1600	91.9217910766602	-14.6233310699463	4.47434186935425	0.00581331877037883	-0.00360223650932312	-0.00360223650932312	0.00159255252219737
1601	91.9217910766602	-15.9220285415649	4.08473253250122	0.00841071270406246	-0.0149658378213644	-0.00197886489331722	0.0103587592020631
1602	93.8698348999023	-15.9220285415649	3.88992786407471	0.00483929552137852	-0.0149658378213644	-0.00522560812532902	0.00711201597005129
1603	90.6230926513672	-14.9480056762695	3.76005816459656	0.000293855206109583	0.00646266713738441	0.00126787810586393	0.0314625911414623
1604	93.2204895019531	-15.5973539352417	4.08473253250122	0.0116574559360743	-0.00100484199356288	-0.0156151866540313	0.0275664981454611
1605	93.8698348999023	-15.9220285415649	4.14966726303101	0.0106834331527352	0.0197743140161037	-0.0250307414680719	0.0142548503354192
1606	92.5711364746094	-15.5973539352417	4.60421133041382	0.00548864435404539	0.0217223595827818	-0.0117190945893526	0.000618529506027699
1607	91.2724456787109	-15.5973539352417	4.53927659988403	0.00970941036939621	0.0272418223321438	0.00516396993771195	0.0103587592020631
1608	89.973747253418	-14.6233310699463	4.01979780197144	-0.0100957229733467	0.040228795260191	0.00970941036939621	0.00126787810586393
1609	91.9217910766602	-13.9739828109741	3.82499313354492	0.0162028968334198	0.0512677207589149	0.0431508645415306	0.000618529506027699
1610	93.2204895019531	-14.9480056762695	3.95486283302307	0.00386527273803949	0.0470469556748867	0.0327612869441509	-0.00749832857400179
1611	91.9217910766602	-14.9480056762695	4.34447193145752	0.0136055024340749	0.0353586822748184	0.0386054255068302	-0.0152905117720366
1612	93.2204895019531	-16.2467021942139	4.27953720092773	-0.00619963090866804	0.01100810803473	0.0246444288641214	-0.0107450718060136
1613	91.2724456787109	-13.6493082046509	4.34447193145752	-0.00490093370899558	-0.00197886489331722	0.0142548503354192	-0.0162645354866982
1614	90.6230926513672	-15.5973539352417	4.34447193145752	-0.0182125810533762	0.00808603875339031	0.0178262684494257	-0.00847235135734081
1615	93.8698348999023	-15.5973539352417	4.01979780197144	0.00548864435404539	-0.00652430532500148	0.00483929552137852	-0.021459324285388
1616	93.2204895019531	-15.5973539352417	4.01979780197144	0.00841071270406246	-0.0188619289547205	0.00938473641872406	-0.0104203969240189
1617	93.2204895019531	-16.2467021942139	4.34447193145752	0.00126787810586393	-0.0191866029053926	-0.00327756232582033	0.00418994715437293
1618	92.5711364746094	-15.5973539352417	4.34447193145752	0.00646266713738441	-0.0311995539814234	-0.00782300252467394	0.0100340843200684
1619	91.2724456787109	-14.9480056762695	4.4094066619873	-0.0139918150380254	-0.0130177913233638	-0.0169138833880424	0.000618529506027699
1620	93.2204895019531	-15.5973539352417	4.4094066619873	0.0217223595827818	-0.00684897974133492	-0.0185372550040483	0.0132808275520802
1621	93.2204895019531	-15.5973539352417	3.88992786407471	0.012956153601408	-0.00327756232582033	-0.0263294391334057	0.00191722682211548
1622	92.5711364746094	-14.6233310699463	3.82499313354492	0.00581331877037883	-0.0120437685400248	-0.00814767740666866	0.0165275707840919
1623	94.5191879272461	-16.8960514068604	4.21460247039795	0.00743668992072344	-0.00782300252467394	0.00970941036939621	0.01847561635077
1624	91.2724456787109	-14.9480056762695	4.08473253250122	0.00581331877037883	0.0116574559360743	0.00289124972186983	0.0223717093467712
1625	90.6230926513672	-14.6233310699463	4.27953720092773	0.00483929552137852	0.0175015944987535	0.00516396993771195	0.0168522447347641
1626	93.2204895019531	-14.9480056762695	4.27953720092773	0.00289124972186983	0.0158782228827477	0.0210730116814375	0.00159255252219737
1627	92.5711364746094	-15.9220285415649	3.69512343406677	0.000618529506027699	0.0188002903014421	0.00808603875339031	-0.00165419070981443
1628	92.5711364746094	-14.6233310699463	3.95486283302307	0.00548864435404539	0.0145795252174139	0.0126314787194133	-0.00425158534198999
1629	91.9217910766602	-14.9480056762695	4.01979780197144	-0.00717365415766835	0.00808603875339031	-0.000355493422830477	-0.00944637414067984
1630	93.8698348999023	-14.9480056762695	4.08473253250122	0.00711201597005129	0.00451462110504508	-0.00749832857400179	-0.00165419070981443
1631	91.9217910766602	-15.5973539352417	4.34447193145752	0.00548864435404539	-0.0100957229733467	-0.0191866029053926	-0.00749832857400179
1632	92.5711364746094	-13.6493082046509	4.53927659988403	-0.00295288790948689	0.000618529506027699	-0.0227580219507217	-0.00717365415766835
1633	93.2204895019531	-15.2726793289185	4.27953720092773	-0.00879702530801296	-0.0273034609854221	-0.0373683646321297	-0.0159398596733809
1634	94.5191879272461	-15.9220285415649	3.82499313354492	-0.00555028254166245	-0.0208099745213985	-0.0315242260694504	-0.0221086721867323
1635	92.5711364746094	-14.6233310699463	3.76005816459656	0.00354059832170606	-0.00977104809135199	-0.0367190167307854	-0.0159398596733809
1636	91.9217910766602	-14.6233310699463	4.14966726303101	-0.00749832857400179	-0.0113944197073579	-0.023407369852066	0.00256657530553639
1637	95.1685333251953	-15.2726793289185	4.27953720092773	-0.00230353930965066	-0.0126931173726916	-0.0100957229733467	0.00548864435404539
1638	94.5191879272461	-15.2726793289185	4.34447193145752	-0.0133424662053585	-0.00360223650932312	0.00711201597005129	0.00646266713738441
1639	92.5711364746094	-13.9739828109741	4.08473253250122	0.0103587592020631	-0.0146411629393697	-0.00879702530801296	0.00711201597005129
1640	94.5191879272461	-16.2467021942139	3.76005816459656	0.00451462110504508	-0.0172385573387146	-0.00490093370899558	0.00873538758605719
1641	93.2204895019531	-14.9480056762695	3.88992786407471	0.00191722682211548	-0.0133424662053585	0.00711201597005129	0.00483929552137852
1642	91.2724456787109	-15.2726793289185	4.21460247039795	0.00483929552137852	0.00776136433705688	0.0175015944987535	0.00451462110504508
1643	93.2204895019531	-13.9739828109741	4.08473253250122	0.00938473641872406	0.0136055024340749	0.0230210572481155	0.0265924744307995
1644	92.5711364746094	-14.298656463623	4.27953720092773	0.00938473641872406	0.0233457311987877	0.0171769186854362	0.0210730116814375
1645	93.8698348999023	-15.9220285415649	4.21460247039795	0.0116574559360743	0.0158782228827477	-0.00522560812532902	0.0123068047687411
1646	95.1685333251953	-15.2726793289185	4.21460247039795	0.00970941036939621	-3.08191010844894e-05	-0.00912170019000769	0.0162028968334198
1647	90.6230926513672	-15.2726793289185	3.76005816459656	-0.00879702530801296	-0.00587495695799589	-0.00684897974133492	-0.00392691092565656
1648	93.8698348999023	-14.9480056762695	3.95486283302307	-0.00295288790948689	-0.000355493422830477	0.00678734155371785	0.00289124972186983
1649	94.5191879272461	-14.9480056762695	3.95486283302307	-0.0305502042174339	0.00418994715437293	-0.00165419070981443	-0.000680167751852423
1650	93.2204895019531	-14.298656463623	4.27953720092773	0.00256657530553639	0.00808603875339031	0.00451462110504508	-0.00555028254166245
1651	93.8698348999023	-16.2467021942139	4.4094066619873	0.00678734155371785	-0.00132951640989631	0.000943203864153475	-0.00717365415766835
1652	91.9217910766602	-14.9480056762695	4.27953720092773	-0.00782300252467394	0.000943203864153475	-0.00230353930965066	-0.0113944197073579
1653	93.2204895019531	-14.9480056762695	4.4094066619873	-0.0152905117720366	0.00418994715437293	-0.0159398596733809	-0.0107450718060136
1654	92.5711364746094	-13.6493082046509	3.76005816459656	-0.00652430532500148	0.00289124972186983	-0.0113944197073579	-0.0208099745213985
1655	92.5711364746094	-14.298656463623	3.95486283302307	-0.00100484199356288	0.00711201597005129	-0.0139918150380254	-0.017887907102704
1656	93.8698348999023	-14.6233310699463	4.08473253250122	0.000618529506027699	-0.0130177913233638	-0.000680167751852423	-0.00749832857400179
1657	93.2204895019531	-13.6493082046509	4.14966726303101	-0.00879702530801296	0.00354059832170606	0.00938473641872406	-0.0113944197073579
1658	91.2724456787109	-14.298656463623	4.21460247039795	-0.00977104809135199	0.00711201597005129	0.020423661917448	0.0188002903014421
1659	94.5191879272461	-14.9480056762695	4.21460247039795	-0.00749832857400179	-3.08191010844894e-05	0.0233457311987877	0.00581331877037883
1660	92.5711364746094	-13.9739828109741	3.37044906616211	-0.000355493422830477	0.00126787810586393	0.013930176384747	0.00126787810586393
1661	93.2204895019531	-15.5973539352417	3.76005816459656	0.00483929552137852	-0.0139918150380254	0.00873538758605719	-0.00100484199356288
1662	95.1685333251953	-16.5713768005371	4.08473253250122	0.012956153601408	-0.0211346503347158	0.0197743140161037	0.0265924744307995
1663	91.2724456787109	-13.3246335983276	4.14966726303101	0.00548864435404539	-0.0324982516467571	0.0278911720961332	0.011982130818069
1664	91.9217910766602	-15.2726793289185	4.14966726303101	-0.00912170019000769	-0.032173577696085	0.00678734155371785	0.0191249661147594
1665	95.1685333251953	-15.5973539352417	4.14966726303101	0.0136055024340749	-0.00847235135734081	-0.00619963090866804	0.00938473641872406
1666	94.5191879272461	-14.298656463623	3.88992786407471	0.00970941036939621	-0.00684897974133492	0.000943203864153475	-0.00165419070981443
1667	92.5711364746094	-14.298656463623	3.88992786407471	-0.00360223650932312	0.00321592413820326	-0.00327756232582033	-0.0026282137259841
1668	93.8698348999023	-15.9220285415649	4.08473253250122	-0.00360223650932312	-0.0113944197073579	-0.00814767740666866	-0.00197886489331722
1669	91.9217910766602	-14.9480056762695	4.60421133041382	-0.00360223650932312	0.00451462110504508	-0.00425158534198999	-0.00847235135734081
1670	91.2724456787109	-13.9739828109741	4.34447193145752	-0.00165419070981443	0.0136055024340749	-0.0191866029053926	-0.0123684434220195
1671	93.2204895019531	-14.298656463623	3.69512343406677	0.00743668992072344	0.00776136433705688	-0.0133424662053585	-0.00522560812532902
1672	93.8698348999023	-15.5973539352417	4.14966726303101	-0.00814767740666866	0.00548864435404539	-0.0208099745213985	-0.0198359526693821
1673	93.8698348999023	-15.2726793289185	3.95486283302307	-0.0133424662053585	-0.0191866029053926	-0.0458098985254765	-0.0217839982360601
1674	91.9217910766602	-14.298656463623	4.14966726303101	-0.00847235135734081	-0.0208099745213985	-0.0461345724761486	-0.0162645354866982
1675	88.675048828125	-13.9739828109741	4.27953720092773	-0.0104203969240189	-0.0126931173726916	-0.043212503194809	-0.0208099745213985
1676	91.9217910766602	-13.6493082046509	4.4094066619873	-0.00555028254166245	-0.0110697457566857	-0.0370436906814575	-0.00457625929266214
1677	91.9217910766602	-13.6493082046509	3.69512343406677	0.000943203864153475	0.00678734155371785	-0.0295761823654175	0.00289124972186983
1678	93.8698348999023	-14.298656463623	3.82499313354492	0.00581331877037883	-0.00392691092565656	-0.00392691092565656	0.00613799272105098
1679	94.5191879272461	-14.6233310699463	4.21460247039795	-0.00132951640989631	0.011982130818069	0.00483929552137852	0.00776136433705688
1680	91.2724456787109	-14.298656463623	4.21460247039795	-0.0104203969240189	0.0379560738801956	0.00548864435404539	0.00776136433705688
1681	93.2204895019531	-14.6233310699463	3.69512343406677	0.00873538758605719	0.0460729338228703	0.0233457311987877	0.00159255252219737
1682	93.8698348999023	-14.6233310699463	4.08473253250122	-0.00652430532500148	0.0350340083241463	0.0347093306481838	-0.00165419070981443
1683	92.5711364746094	-13.9739828109741	4.01979780197144	0.011982130818069	0.0382807515561581	0.0379560738801956	0.0321119390428066
1684	93.8698348999023	-16.2467021942139	3.95486283302307	0.0136055024340749	0.0363327041268349	0.0288651939481497	0.0243197549134493
1685	91.9217910766602	-13.3246335983276	3.69512343406677	0.0191249661147594	0.0330859608948231	0.0236704051494598	0.0136055024340749
1686	89.973747253418	-13.9739828109741	4.21460247039795	-0.00619963090866804	0.0123068047687411	0.0123068047687411	0.00483929552137852
1687	93.2204895019531	-13.9739828109741	4.08473253250122	0.00191722682211548	0.00970941036939621	0.012956153601408	0.000293855206109583
1688	91.9217910766602	-13.6493082046509	3.88992786407471	0.00906006153672934	0.00743668992072344	0.00743668992072344	-0.00392691092565656
1689	91.2724456787109	-13.9739828109741	4.21460247039795	-0.00457625929266214	-0.00490093370899558	0.0132808275520802	-0.00197886489331722
1690	94.5191879272461	-14.9480056762695	3.69512343406677	0.0188002903014421	-0.0204853005707264	-0.0139918150380254	-0.0104203969240189
1691	93.2204895019531	-14.6233310699463	3.76005816459656	-0.00879702530801296	-0.0354203209280968	-0.017887907102704	-0.00912170019000769
1692	91.9217910766602	-13.9739828109741	4.01979780197144	-0.00944637414067984	-0.043212503194809	-0.0162645354866982	-0.00912170019000769
1693	93.2204895019531	-13.3246335983276	3.88992786407471	-0.00912170019000769	-0.0561994761228561	-0.0328229255974293	-0.0195112787187099
1694	91.9217910766602	-13.6493082046509	4.14966726303101	-0.0130177913233638	-0.0539267547428608	-0.0311995539814234	-0.0175632312893867
1695	91.9217910766602	-15.2726793289185	4.4094066619873	-0.00392691092565656	-0.0532774068415165	-0.0276281367987394	-0.0120437685400248
1696	92.5711364746094	-14.298656463623	3.69512343406677	0.000943203864153475	-0.0341216214001179	-0.0162645354866982	-0.0107450718060136
1697	90.6230926513672	-13.9739828109741	3.69512343406677	-0.0123684434220195	-0.0276281367987394	-0.0146411629393697	-0.00295288790948689
1698	94.5191879272461	-15.2726793289185	3.95486283302307	-0.0123684434220195	-0.0139918150380254	-0.00490093370899558	0.00776136433705688
1699	93.2204895019531	-13.6493082046509	3.95486283302307	-0.00230353930965066	0.0168522447347641	-0.00944637414067984	0.00613799272105098
1700	93.2204895019531	-15.5973539352417	3.88992786407471	-0.0026282137259841	0.0226963832974434	0.00516396993771195	0.00159255252219737
1701	93.8698348999023	-15.5973539352417	4.14966726303101	0.00289124972186983	0.0317872650921345	-3.08191010844894e-05	-0.000680167751852423
1702	91.2724456787109	-13.9739828109741	3.88992786407471	0.000293855206109583	0.0431508645415306	0.00483929552137852	0.0191249661147594
1703	94.5191879272461	-14.9480056762695	4.08473253250122	-0.00490093370899558	0.0545144639909267	0.0162028968334198	0.0207483377307653
1704	94.5191879272461	-14.6233310699463	3.63018846511841	0.00646266713738441	0.0645793676376343	0.00841071270406246	0.0249691028147936
1705	92.5711364746094	-14.298656463623	4.08473253250122	0.0178262684494257	0.0600339286029339	0.00776136433705688	0.0165275707840919
1706	91.9217910766602	-15.2726793289185	4.14966726303101	0.0181509424000978	0.0405534692108631	0.0103587592020631	0.00483929552137852
1707	91.9217910766602	-13.9739828109741	4.14966726303101	0.00483929552137852	0.0285405199974775	0.0142548503354192	0.00256657530553639
1708	89.3243942260742	-13.9739828109741	4.27953720092773	-0.00717365415766835	0.0259431265294552	0.0162028968334198	0.00646266713738441
1709	94.5191879272461	-14.9480056762695	4.21460247039795	0.00321592413820326	0.0158782228827477	0.00808603875339031	-0.00522560812532902
1710	92.5711364746094	-14.6233310699463	3.56525373458862	0.00483929552137852	0.01100810803473	0.0100340843200684	-0.00912170019000769
1711	93.8698348999023	-13.9739828109741	3.76005816459656	0.0165275707840919	0.00418994715437293	0.00970941036939621	-0.0152905117720366
1712	93.8698348999023	-14.9480056762695	3.95486283302307	-0.00782300252467394	-0.00555028254166245	0.00289124972186983	-0.0152905117720366
1713	92.5711364746094	-14.9480056762695	4.47434186935425	-0.00912170019000769	-0.0165892094373703	-0.00490093370899558	-0.0123684434220195
1714	92.5711364746094	-14.9480056762695	4.47434186935425	-0.00847235135734081	-0.0104203969240189	-0.00555028254166245	-0.0188619289547205
1715	92.5711364746094	-14.298656463623	3.82499313354492	0.00711201597005129	-0.0266541130840778	-0.0243813935667276	-0.0133424662053585
1716	91.9217910766602	-13.3246335983276	3.82499313354492	-0.00165419070981443	-0.00587495695799589	-0.00490093370899558	-0.00879702530801296
1717	91.9217910766602	-15.5973539352417	3.95486283302307	0.00321592413820326	-0.0412644557654858	-0.00684897974133492	-0.00100484199356288
1718	93.8698348999023	-14.6233310699463	4.4094066619873	0.00516396993771195	-0.0276281367987394	-0.00522560812532902	0.0123068047687411
1719	91.2724456787109	-14.9480056762695	4.34447193145752	-0.0136671401560307	-0.0295761823654175	0.00191722682211548	0.00906006153672934
1720	92.5711364746094	-14.298656463623	4.34447193145752	-0.00165419070981443	-0.00912170019000769	-0.00197886489331722	0.00321592413820326
1721	94.5191879272461	-15.5973539352417	3.43538379669189	0.00581331877037883	-0.0156151866540313	-0.0100957229733467	0.00321592413820326
1722	91.9217910766602	-14.298656463623	3.88992786407471	0.00516396993771195	-0.0182125810533762	0.00678734155371785	0.00711201597005129
1723	93.8698348999023	-16.2467021942139	4.27953720092773	0.0152288740500808	-0.0185372550040483	0.0145795252174139	0.0230210572481155
1724	91.9217910766602	-14.6233310699463	3.95486283302307	0.00191722682211548	0.0149041991680861	0.00548864435404539	0.025618452578783
1725	89.973747253418	-14.6233310699463	4.08473253250122	0.00906006153672934	0.0220470335334539	-0.00490093370899558	-3.08191010844894e-05
1726	91.9217910766602	-14.298656463623	4.08473253250122	0.0123068047687411	0.0194496400654316	-0.0113944197073579	-0.00100484199356288
1727	91.9217910766602	-14.9480056762695	4.14966726303101	0.00548864435404539	0.012956153601408	-0.00977104809135199	-0.000680167751852423
1728	92.5711364746094	-15.2726793289185	3.88992786407471	0.00126787810586393	0.00743668992072344	-0.00360223650932312	0.00256657530553639
1729	93.8698348999023	-15.5973539352417	3.95486283302307	-0.00619963090866804	0.00678734155371785	-0.00749832857400179	-0.00327756232582033
1730	90.6230926513672	-15.9220285415649	4.34447193145752	0.00159255252219737	0.0149041991680861	-0.0100957229733467	-0.00522560812532902
1731	93.2204895019531	-14.6233310699463	3.95486283302307	-0.00717365415766835	0.00678734155371785	-0.0123684434220195	-0.0136671401560307
1732	91.2724456787109	-14.298656463623	3.88992786407471	-0.00587495695799589	0.0162028968334198	0.00256657530553639	-0.0100957229733467
1733	93.2204895019531	-16.2467021942139	4.79901599884033	-0.0123684434220195	-0.00749832857400179	-0.00295288790948689	-0.0201606266200542
1734	91.9217910766602	-15.9220285415649	3.95486283302307	-0.00587495695799589	-0.00327756232582033	-0.00619963090866804	-0.0221086721867323
1735	91.2724456787109	-13.6493082046509	3.82499313354492	-0.00295288790948689	0.011982130818069	-0.0130177913233638	-0.023407369852066
1736	89.973747253418	-14.298656463623	4.01979780197144	-0.00100484199356288	0.00581331877037883	-0.0110697457566857	-0.0136671401560307
1737	93.2204895019531	-14.9480056762695	3.82499313354492	-0.00295288790948689	0.00386527273803949	-0.00360223650932312	-0.00879702530801296
1738	91.9217910766602	-13.9739828109741	3.88992786407471	-0.00132951640989631	-0.00327756232582033	-0.00295288790948689	0.00483929552137852
1739	92.5711364746094	-16.5713768005371	4.47434186935425	-0.0026282137259841	-0.00814767740666866	-0.00847235135734081	0.00711201597005129
1740	94.5191879272461	-15.5973539352417	4.34447193145752	0.000943203864153475	-0.0026282137259841	-0.0217839982360601	0.00776136433705688
1741	89.973747253418	-13.9739828109741	3.76005816459656	-0.00392691092565656	-0.00165419070981443	-0.0308748781681061	-0.00100484199356288
1742	91.9217910766602	-14.6233310699463	4.01979780197144	0.00159255252219737	-3.08191010844894e-05	-0.0156151866540313	0.0126314787194133
1743	93.8698348999023	-15.5973539352417	4.08473253250122	0.0145795252174139	-0.00684897974133492	-0.0100957229733467	0.0217223595827818
1744	92.5711364746094	-14.6233310699463	3.95486283302307	0.0106834331527352	0.00126787810586393	-0.0110697457566857	0.0158782228827477
1745	92.5711364746094	-15.9220285415649	3.88992786407471	0.00451462110504508	0.0022419011220336	-0.00912170019000769	0.00256657530553639
1746	92.5711364746094	-14.298656463623	4.21460247039795	-0.00522560812532902	0.00354059832170606	-0.0100957229733467	0.00256657530553639
1747	91.2724456787109	-14.9480056762695	3.56525373458862	-0.00555028254166245	-0.00132951640989631	-0.0117190945893526	-0.00425158534198999
1748	91.9217910766602	-14.6233310699463	3.69512343406677	-0.0123684434220195	-0.00100484199356288	0.00418994715437293	0.00483929552137852
1749	93.2204895019531	-16.2467021942139	4.21460247039795	0.000293855206109583	0.000943203864153475	-0.0026282137259841	-0.00327756232582033
1750	92.5711364746094	-15.9220285415649	4.21460247039795	0.0188002903014421	0.00418994715437293	0.00841071270406246	-0.0136671401560307
1751	93.8698348999023	-14.6233310699463	3.76005816459656	-0.00782300252467394	-0.00425158534198999	0.00841071270406246	-0.0107450718060136
1752	89.973747253418	-14.9480056762695	4.01979780197144	-0.0117190945893526	-0.0201606266200542	0.00289124972186983	-0.0107450718060136
1753	93.8698348999023	-15.9220285415649	4.01979780197144	-0.00814767740666866	-0.0165892094373703	0.00646266713738441	-0.0162645354866982
1754	92.5711364746094	-14.6233310699463	3.63018846511841	-0.00100484199356288	-0.0107450718060136	-0.00814767740666866	-0.0136671401560307
1755	93.8698348999023	-14.9480056762695	3.95486283302307	-0.0026282137259841	-0.0126931173726916	-0.0227580219507217	-0.0204853005707264
1756	92.5711364746094	-16.8960514068604	4.34447193145752	0.00483929552137852	-0.0286021586507559	-0.0146411629393697	-0.00587495695799589
1757	92.5711364746094	-14.6233310699463	4.47434186935425	-0.0100957229733467	-0.0204853005707264	-0.00327756232582033	0.00126787810586393
1758	90.6230926513672	-14.9480056762695	4.34447193145752	-0.0136671401560307	-0.00814767740666866	-0.00327756232582033	0.0145795252174139
1759	93.8698348999023	-14.6233310699463	4.08473253250122	0.00256657530553639	-0.0133424662053585	0.0136055024340749	0.01100810803473
1760	94.5191879272461	-15.2726793289185	3.95486283302307	0.01847561635077	-0.0133424662053585	0.0217223595827818	0.00256657530553639
1761	92.5711364746094	-15.2726793289185	3.82499313354492	0.00548864435404539	-0.0026282137259841	0.0162028968334198	0.00581331877037883
1762	93.2204895019531	-14.6233310699463	4.08473253250122	-0.00165419070981443	0.00289124972186983	0.0295145437121391	0.00613799272105098
1763	91.9217910766602	-15.2726793289185	4.34447193145752	0.00191722682211548	0.00613799272105098	0.0191249661147594	0.0197743140161037
1764	90.6230926513672	-14.6233310699463	4.01979780197144	0.00970941036939621	0.0149041991680861	0.0376313999295235	0.0178262684494257
1765	93.8698348999023	-14.6233310699463	4.08473253250122	0.00808603875339031	0.025618452578783	0.0386054255068302	0.00711201597005129
1766	92.5711364746094	-14.298656463623	4.01979780197144	0.0123068047687411	0.0223717093467712	0.0389300994575024	0.0106834331527352
1767	91.9217910766602	-15.9220285415649	3.88992786407471	-0.0110697457566857	0.000618529506027699	0.0288651939481497	-0.00879702530801296
1768	92.5711364746094	-14.298656463623	3.88992786407471	-0.00490093370899558	0.0132808275520802	0.0194496400654316	0.00191722682211548
1769	91.9217910766602	-15.2726793289185	4.21460247039795	-0.00717365415766835	0.0103587592020631	0.0132808275520802	0.00289124972186983
1770	92.5711364746094	-15.2726793289185	4.34447193145752	-3.08191010844894e-05	0.0243197549134493	-0.00425158534198999	-0.000355493422830477
1771	93.2204895019531	-14.9480056762695	4.08473253250122	0.000618529506027699	0.0181509424000978	-0.00977104809135199	-0.00749832857400179
1772	92.5711364746094	-14.9480056762695	4.14966726303101	0.000618529506027699	0.0136055024340749	-0.0165892094373703	-0.0165892094373703
1773	93.8698348999023	-15.9220285415649	3.88992786407471	-0.00847235135734081	-0.00522560812532902	-0.0217839982360601	-0.00879702530801296
1774	92.5711364746094	-14.6233310699463	4.08473253250122	-0.00912170019000769	0.00126787810586393	-0.0302255302667618	-0.00490093370899558
1775	91.2724456787109	-14.9480056762695	4.34447193145752	0.000618529506027699	-0.00879702530801296	-0.0282774847000837	-0.0165892094373703
1776	93.2204895019531	-15.2726793289185	4.27953720092773	-3.08191010844894e-05	-0.0250307414680719	-0.0363943427801132	-0.00814767740666866
1777	93.2204895019531	-15.5973539352417	4.47434186935425	-0.00684897974133492	-0.0324982516467571	-0.0230826959013939	0.00646266713738441
1778	92.5711364746094	-15.2726793289185	4.14966726303101	-0.00490093370899558	-0.0367190167307854	-0.0123684434220195	0.0223717093467712
1779	92.5711364746094	-13.9739828109741	3.82499313354492	0.0178262684494257	-0.0299008563160896	-0.00749832857400179	0.0158782228827477
1780	91.2724456787109	-15.2726793289185	4.21460247039795	-0.0026282137259841	-0.00814767740666866	0.00256657530553639	0.00451462110504508
1781	92.5711364746094	-14.6233310699463	3.56525373458862	0.00483929552137852	0.0123068047687411	0.00483929552137852	0.00808603875339031
1782	92.5711364746094	-13.6493082046509	3.95486283302307	0.012956153601408	0.00711201597005129	0.00581331877037883	0.00451462110504508
1783	93.2204895019531	-14.6233310699463	4.21460247039795	0.00159255252219737	0.0236704051494598	0.0210730116814375	0.029189869761467
1784	92.5711364746094	-15.9220285415649	4.21460247039795	0.00613799272105098	0.0301638916134834	0.0103587592020631	0.01847561635077
1785	92.5711364746094	-13.9739828109741	4.21460247039795	0.000618529506027699	0.0431508645415306	0.00906006153672934	0.00970941036939621
1786	90.6230926513672	-15.2726793289185	4.4094066619873	-0.00197886489331722	0.0447742342948914	0.00678734155371785	0.000618529506027699
1787	93.2204895019531	-14.298656463623	3.95486283302307	0.00289124972186983	0.0278911720961332	0.00516396993771195	0.0022419011220336
1788	92.5711364746094	-13.9739828109741	4.27953720092773	0.0100340843200684	0.0165275707840919	0.0136055024340749	-0.00457625929266214
1789	92.5711364746094	-15.2726793289185	4.08473253250122	0.00256657530553639	0.0162028968334198	0.00938473641872406	-0.00587495695799589
1790	94.5191879272461	-15.5973539352417	4.4094066619873	0.00548864435404539	0.0168522447347641	0.00126787810586393	-0.0136671401560307
1791	89.973747253418	-13.6493082046509	4.14966726303101	0.00386527273803949	0.00321592413820326	0.00613799272105098	-0.0152905117720366
1792	93.2204895019531	-14.6233310699463	4.21460247039795	-0.00425158534198999	-0.0256800893694162	-0.0104203969240189	-0.0204853005707264
1793	93.2204895019531	-13.6493082046509	3.88992786407471	-0.0107450718060136	-0.0230826959013939	-0.023407369852066	-0.0182125810533762
1794	92.5711364746094	-13.9739828109741	3.69512343406677	-0.00100484199356288	-0.0263294391334057	-0.0165892094373703	-0.00977104809135199
1795	92.5711364746094	-15.9220285415649	3.88992786407471	-0.00230353930965066	-0.0182125810533762	-0.0204853005707264	-0.0169138833880424
1796	93.2204895019531	-14.9480056762695	4.21460247039795	-0.00132951640989631	-0.00490093370899558	-0.02697878703475	-0.00749832857400179
1797	91.2724456787109	-15.2726793289185	4.66914653778076	-0.000355493422830477	-0.00425158534198999	-0.0143164889886975	0.00126787810586393
1798	92.5711364746094	-13.6493082046509	4.14966726303101	-0.0104203969240189	0.000293855206109583	-0.0146411629393697	0.00418994715437293
1799	91.9217910766602	-13.9739828109741	3.95486283302307	0.0249691028147936	0.00386527273803949	-0.0208099745213985	0.00776136433705688
1800	93.8698348999023	-15.9220285415649	4.08473253250122	0.0116574559360743	0.00906006153672934	-0.0162645354866982	0.00451462110504508
1801	91.2724456787109	-13.9739828109741	3.76005816459656	0.00906006153672934	0.0191249661147594	-0.0133424662053585	0.00548864435404539
1802	89.973747253418	-13.9739828109741	4.4094066619873	0.00191722682211548	0.00841071270406246	0.0022419011220336	0.00841071270406246
1803	92.5711364746094	-13.9739828109741	4.08473253250122	0.013930176384747	0.0152288740500808	0.013930176384747	0.0230210572481155
1804	91.9217910766602	-13.9739828109741	3.50031876564026	0.0136055024340749	0.00841071270406246	0.0149041991680861	0.0152288740500808
1805	92.5711364746094	-14.6233310699463	3.88992786407471	0.00646266713738441	0.013930176384747	0.00841071270406246	0.0149041991680861
1806	93.8698348999023	-15.9220285415649	4.27953720092773	0.01100810803473	-0.00295288790948689	0.0126314787194133	-0.00132951640989631
1807	92.5711364746094	-13.9739828109741	4.01979780197144	-0.00425158534198999	-0.00847235135734081	0.0194496400654316	-0.00327756232582033
1808	89.973747253418	-14.298656463623	4.01979780197144	-0.00165419070981443	-0.00457625929266214	0.01847561635077	-0.00457625929266214
1809	93.8698348999023	-13.9739828109741	4.01979780197144	0.00581331877037883	-0.00555028254166245	0.00938473641872406	-0.00782300252467394
1810	94.5191879272461	-14.6233310699463	4.27953720092773	0.00483929552137852	-0.0117190945893526	0.000618529506027699	-0.00977104809135199
1811	91.9217910766602	-14.6233310699463	3.56525373458862	0.00678734155371785	-0.00847235135734081	-0.00782300252467394	-0.0104203969240189
1812	93.2204895019531	-15.5973539352417	4.01979780197144	-0.00522560812532902	-0.0110697457566857	-0.028926832601428	-0.00652430532500148
1813	89.3243942260742	-13.6493082046509	3.69512343406677	-0.0256800893694162	-0.00165419070981443	-0.0363943427801132	-0.0172385573387146
1814	93.2204895019531	-13.9739828109741	3.82499313354492	-0.0117190945893526	0.00678734155371785	-0.0393164120614529	-0.017887907102704
1815	93.8698348999023	-14.6233310699463	3.95486283302307	-0.00197886489331722	0.029189869761467	-0.0419138073921204	-0.0149658378213644
1816	93.8698348999023	-14.9480056762695	4.27953720092773	0.0100340843200684	0.0340599827468395	-0.0354203209280968	-0.00944637414067984
1817	94.5191879272461	-16.2467021942139	3.88992786407471	-0.00522560812532902	0.0145795252174139	-0.023407369852066	-0.000680167751852423
1818	92.5711364746094	-14.6233310699463	4.21460247039795	-0.00684897974133492	0.00646266713738441	-0.0143164889886975	0.00711201597005129
1819	89.973747253418	-13.9739828109741	4.01979780197144	0.00841071270406246	0.00548864435404539	-0.0133424662053585	0.0155535480007529
1820	93.8698348999023	-14.9480056762695	4.66914653778076	0.01100810803473	0.00581331877037883	0.00581331877037883	0.00646266713738441
1821	91.9217910766602	-14.298656463623	3.88992786407471	0.012956153601408	0.0152288740500808	0.0165275707840919	0.00321592413820326
1822	92.5711364746094	-14.6233310699463	4.34447193145752	0.00906006153672934	0.00516396993771195	0.0467222817242146	0.0155535480007529
1823	92.5711364746094	-14.298656463623	3.95486283302307	0.0142548503354192	0.0116574559360743	0.0376313999295235	0.0265924744307995
1824	90.6230926513672	-14.298656463623	3.56525373458862	0.00354059832170606	0.0181509424000978	0.0350340083241463	0.0252937767654657
1825	93.2204895019531	-14.6233310699463	3.88992786407471	0.00646266713738441	0.0136055024340749	0.0126314787194133	0.0217223595827818
1826	93.2204895019531	-14.6233310699463	3.82499313354492	0.00418994715437293	0.00743668992072344	0.0149041991680861	0.0113327819854021
1827	92.5711364746094	-13.9739828109741	4.08473253250122	0.00256657530553639	-0.0191866029053926	-0.00295288790948689	0.00289124972186983
1828	92.5711364746094	-15.5973539352417	4.01979780197144	0.00126787810586393	-0.0471085943281651	0.00354059832170606	0.00646266713738441
1829	91.9217910766602	-13.9739828109741	4.4094066619873	0.00743668992072344	-0.0415891297161579	-0.0159398596733809	-0.00360223650932312
1830	91.2724456787109	-15.2726793289185	4.34447193145752	-0.00749832857400179	-0.0519787110388279	-0.00814767740666866	-0.00977104809135199
1831	92.5711364746094	-13.3246335983276	3.76005816459656	-0.00490093370899558	-0.032173577696085	0.0022419011220336	-0.00684897974133492
1832	93.2204895019531	-14.298656463623	4.47434186935425	-0.00522560812532902	-0.0373683646321297	0.000618529506027699	-0.0100957229733467
1833	91.9217910766602	-14.298656463623	3.95486283302307	-0.00847235135734081	-0.0438618510961533	-0.0130177913233638	-0.0208099745213985
1834	91.9217910766602	-13.9739828109741	4.14966726303101	-0.00944637414067984	-0.0308748781681061	-0.0182125810533762	-0.00912170019000769
1835	91.2724456787109	-14.9480056762695	4.53927659988403	-0.0136671401560307	-0.0227580219507217	-0.0159398596733809	-0.00847235135734081
1836	93.2204895019531	-14.9480056762695	4.27953720092773	-0.00165419070981443	-0.0240567177534103	-0.0195112787187099	-0.00717365415766835
1837	93.8698348999023	-14.9480056762695	3.88992786407471	-0.000355493422830477	-0.017887907102704	-0.0198359526693821	-0.00457625929266214
1838	92.5711364746094	-14.9480056762695	4.21460247039795	-0.00977104809135199	-0.0117190945893526	-0.00230353930965066	0.00483929552137852
1839	91.9217910766602	-15.5973539352417	3.88992786407471	-0.00717365415766835	-0.0146411629393697	-0.00197886489331722	0.00938473641872406
1840	92.5711364746094	-14.6233310699463	4.27953720092773	0.000943203864153475	0.0145795252174139	0.000293855206109583	-0.000680167751852423
1841	89.3243942260742	-14.6233310699463	4.4094066619873	0.00516396993771195	0.011982130818069	-0.00587495695799589	0.00256657530553639
1842	93.8698348999023	-14.298656463623	4.4094066619873	0.00970941036939621	0.0116574559360743	0.00386527273803949	0.0213976856321096
1843	91.2724456787109	-13.6493082046509	3.88992786407471	0.0100340843200684	0.0230210572481155	0.00938473641872406	0.0282158460468054
1844	91.9217910766602	-14.9480056762695	3.88992786407471	0.0113327819854021	0.0145795252174139	0.0132808275520802	0.0197743140161037
1845	93.2204895019531	-14.6233310699463	4.21460247039795	0.00970941036939621	0.0194496400654316	0.00159255252219737	0.0113327819854021
1846	92.5711364746094	-14.9480056762695	4.21460247039795	0.00256657530553639	0.0142548503354192	-0.00165419070981443	-0.00652430532500148
1847	94.5191879272461	-15.2726793289185	4.08473253250122	-0.00587495695799589	0.0155535480007529	-0.00295288790948689	-0.00165419070981443
1848	92.5711364746094	-13.6493082046509	3.95486283302307	-0.0107450718060136	0.0194496400654316	0.000618529506027699	-0.00165419070981443
1849	91.2724456787109	-13.9739828109741	3.95486283302307	0.0155535480007529	0.0149041991680861	0.0106834331527352	-0.000355493422830477
1850	95.1685333251953	-16.2467021942139	4.21460247039795	-0.00522560812532902	0.00516396993771195	0.0123068047687411	-0.00490093370899558
1851	91.2724456787109	-13.6493082046509	3.88992786407471	0.0126314787194133	0.0155535480007529	0.000618529506027699	-0.00879702530801296
1852	91.2724456787109	-15.2726793289185	4.27953720092773	-0.00327756232582033	0.0207483377307653	-0.00100484199356288	-0.00587495695799589
1853	92.5711364746094	-14.298656463623	4.21460247039795	-0.00717365415766835	0.000943203864153475	-0.0266541130840778	-0.0224333461374044
1854	91.2724456787109	-14.6233310699463	4.47434186935425	-0.00165419070981443	0.0106834331527352	-0.0389917381107807	-0.0195112787187099
1855	93.2204895019531	-15.5973539352417	4.01979780197144	-0.00230353930965066	0.0162028968334198	-0.0389917381107807	-0.0159398596733809
1856	93.8698348999023	-15.5973539352417	4.08473253250122	-0.0104203969240189	0.020423661917448	-0.0360696688294411	-0.00879702530801296
1857	92.5711364746094	-14.6233310699463	3.95486283302307	0.00808603875339031	0.0175015944987535	-0.0211346503347158	-0.00717365415766835
1858	93.2204895019531	-14.9480056762695	4.14966726303101	0.00451462110504508	0.0269171483814716	-0.0143164889886975	0.00906006153672934
1859	91.9217910766602	-13.6493082046509	3.82499313354492	-0.00132951640989631	0.0178262684494257	-0.0201606266200542	0.01100810803473
1860	93.8698348999023	-14.9480056762695	4.27953720092773	0.00970941036939621	-0.000680167751852423	-0.023407369852066	0.00711201597005129
1861	91.9217910766602	-15.5973539352417	4.27953720092773	0.00191722682211548	-0.0315242260694504	-0.0143164889886975	-0.000680167751852423
1862	93.2204895019531	-14.9480056762695	4.34447193145752	-0.00522560812532902	-0.0217839982360601	-0.00847235135734081	0.00613799272105098
1863	91.2724456787109	-13.9739828109741	4.01979780197144	0.000293855206109583	-0.0201606266200542	-0.000355493422830477	0.0288651939481497
1864	91.9217910766602	-13.3246335983276	4.14966726303101	0.0152288740500808	-0.0198359526693821	-0.0113944197073579	0.0188002903014421
1865	93.8698348999023	-14.9480056762695	4.34447193145752	0.0106834331527352	0.00321592413820326	-0.0113944197073579	0.013930176384747
1866	94.5191879272461	-15.9220285415649	4.66914653778076	0.00711201597005129	0.00289124972186983	-0.0139918150380254	-0.000355493422830477
1867	93.2204895019531	-14.6233310699463	4.14966726303101	0.0113327819854021	0.00516396993771195	-0.0100957229733467	-0.00425158534198999
1868	88.675048828125	-13.6493082046509	3.88992786407471	-0.0221086721867323	0.0149041991680861	0.00841071270406246	0.00256657530553639
1869	93.8698348999023	-13.9739828109741	3.95486283302307	0.0022419011220336	0.025618452578783	0.0217223595827818	-0.00457625929266214
1870	94.5191879272461	-14.6233310699463	3.95486283302307	-0.000680167751852423	0.049319677054882	0.0308132413774729	-0.0123684434220195
1871	92.5711364746094	-13.9739828109741	4.08473253250122	0.0149041991680861	0.0522417463362217	0.0269171483814716	-0.00912170019000769
1872	95.1685333251953	-16.2467021942139	4.47434186935425	-0.00684897974133492	0.0408781431615353	0.0113327819854021	-0.0139918150380254
1873	91.2724456787109	-13.9739828109741	4.27953720092773	-0.0120437685400248	0.0285405199974775	0.0142548503354192	-0.0217839982360601
1874	91.2724456787109	-14.9480056762695	4.21460247039795	-0.00944637414067984	0.0405534692108631	0.0194496400654316	-0.0143164889886975
1875	94.5191879272461	-14.9480056762695	4.60421133041382	-0.00132951640989631	0.025618452578783	0.0181509424000978	-0.0136671401560307
1876	94.5191879272461	-14.9480056762695	4.14966726303101	0.00354059832170606	0.0265924744307995	0.0457482598721981	-0.017887907102704
1877	93.8698348999023	-15.9220285415649	4.27953720092773	-0.00490093370899558	-0.00619963090866804	0.0220470335334539	-0.00100484199356288
1878	94.5191879272461	-15.5973539352417	4.60421133041382	0.00483929552137852	0.0022419011220336	0.0217223595827818	0.0113327819854021
1879	89.973747253418	-14.298656463623	4.47434186935425	-0.0107450718060136	-0.0107450718060136	0.00808603875339031	0.00938473641872406
1880	93.2204895019531	-13.9739828109741	4.01979780197144	0.01100810803473	-0.0156151866540313	-0.00847235135734081	0.00321592413820326
1881	92.5711364746094	-14.9480056762695	4.01979780197144	0.0162028968334198	-0.0211346503347158	-0.0221086721867323	0.00418994715437293
1882	94.5191879272461	-15.2726793289185	4.34447193145752	0.00451462110504508	-0.028926832601428	-0.00425158534198999	0.00906006153672934
1883	91.9217910766602	-13.9739828109741	4.01979780197144	0.00938473641872406	-0.023407369852066	0.0022419011220336	0.0282158460468054
1884	91.2724456787109	-14.298656463623	4.34447193145752	0.0178262684494257	-0.00165419070981443	-0.00944637414067984	0.0275664981454611
1885	93.8698348999023	-15.2726793289185	4.53927659988403	0.00483929552137852	0.00386527273803949	-0.0104203969240189	0.0113327819854021
1886	93.8698348999023	-14.6233310699463	4.4094066619873	0.00548864435404539	0.00191722682211548	-0.00717365415766835	-0.00295288790948689
1887	93.8698348999023	-14.6233310699463	4.08473253250122	0.0103587592020631	-0.0117190945893526	0.0106834331527352	0.0126314787194133
1888	92.5711364746094	-15.2726793289185	3.76005816459656	-0.0117190945893526	-0.0237320438027382	0.0314625911414623	0.000618529506027699
1889	92.5711364746094	-13.3246335983276	3.76005816459656	0.00841071270406246	-0.00100484199356288	0.0340599827468395	-0.00977104809135199
1890	91.2724456787109	-15.2726793289185	4.34447193145752	-0.0107450718060136	-0.00749832857400179	0.0113327819854021	-0.00425158534198999
1891	93.2204895019531	-13.9739828109741	4.21460247039795	0.00289124972186983	0.00321592413820326	0.00418994715437293	-0.00749832857400179
1892	93.2204895019531	-14.9480056762695	4.27953720092773	0.00743668992072344	-0.00230353930965066	-0.00327756232582033	-0.0169138833880424
1893	91.9217910766602	-14.6233310699463	3.88992786407471	-0.0126931173726916	-0.021459324285388	-0.0185372550040483	-0.0117190945893526
1894	93.8698348999023	-15.5973539352417	4.34447193145752	-0.00392691092565656	-0.0305502042174339	-0.0211346503347158	-0.0175632312893867
1895	93.8698348999023	-15.2726793289185	4.27953720092773	0.00321592413820326	-0.0266541130840778	-0.03444629535079	-0.0208099745213985
1896	93.2204895019531	-14.9480056762695	4.34447193145752	-0.00879702530801296	-0.0026282137259841	-0.0354203209280968	-0.0117190945893526
1897	94.5191879272461	-15.2726793289185	4.27953720092773	0.000618529506027699	0.000618529506027699	-0.0448358729481697	0.00159255252219737
1898	94.5191879272461	-14.9480056762695	4.60421133041382	-0.0100957229733467	0.0126314787194133	-0.0354203209280968	0.000943203864153475
1899	92.5711364746094	-14.9480056762695	3.95486283302307	-0.00749832857400179	0.0175015944987535	-0.0217839982360601	0.00516396993771195
1900	93.2204895019531	-14.298656463623	3.95486283302307	0.00191722682211548	0.0405534692108631	-0.0104203969240189	0.00646266713738441
1901	91.2724456787109	-15.2726793289185	4.34447193145752	-0.00197886489331722	0.0463976077735424	0.000943203864153475	0.000293855206109583
1902	94.5191879272461	-14.6233310699463	4.4094066619873	0.00938473641872406	0.0373067259788513	0.00808603875339031	0.0100340843200684
1903	92.5711364746094	-13.9739828109741	4.01979780197144	0.0103587592020631	0.025618452578783	0.0334106348454952	0.0145795252174139
1904	93.2204895019531	-14.9480056762695	4.73408126831055	0.00711201597005129	0.0171769186854362	0.0230210572481155	0.0223717093467712
1905	93.2204895019531	-15.2726793289185	4.53927659988403	0.00841071270406246	0.0181509424000978	0.0337353087961674	0.01847561635077
1906	92.5711364746094	-15.2726793289185	4.4094066619873	-0.000680167751852423	0.0285405199974775	0.049319677054882	0.00159255252219737
1907	93.8698348999023	-15.2726793289185	4.27953720092773	-0.00360223650932312	0.000618529506027699	0.0392547734081745	-0.000355493422830477
1908	92.5711364746094	-13.6493082046509	3.95486283302307	0.00516396993771195	-0.0100957229733467	0.0220470335334539	-0.00587495695799589
1909	92.5711364746094	-13.6493082046509	4.21460247039795	0.00906006153672934	-0.0201606266200542	0.00678734155371785	-0.00392691092565656
1910	94.5191879272461	-16.5713768005371	4.4094066619873	0.0158782228827477	-0.0357449948787689	0.000943203864153475	-0.00782300252467394
1911	92.5711364746094	-13.6493082046509	4.14966726303101	0.00159255252219737	-0.0263294391334057	-0.00749832857400179	-0.0110697457566857
1912	91.2724456787109	-14.9480056762695	4.14966726303101	-0.021459324285388	-0.0240567177534103	-0.0159398596733809	-0.0172385573387146
1913	93.2204895019531	-14.298656463623	3.82499313354492	-0.00847235135734081	-0.0402904339134693	-0.0182125810533762	-0.0175632312893867
1914	93.2204895019531	-14.6233310699463	4.01979780197144	-0.0139918150380254	-0.0279528107494116	-0.0201606266200542	-0.021459324285388
1915	94.5191879272461	-15.2726793289185	4.01979780197144	0.00451462110504508	-0.0273034609854221	-0.0191866029053926	-0.0208099745213985
1916	94.5191879272461	-15.9220285415649	4.08473253250122	0.0142548503354192	-0.0308748781681061	-0.0237320438027382	-0.0159398596733809
1917	92.5711364746094	-15.2726793289185	4.27953720092773	-0.0123684434220195	-0.0302255302667618	-0.0299008563160896	-0.00197886489331722
1918	93.2204895019531	-15.5973539352417	4.21460247039795	-0.00490093370899558	-0.0337969474494457	-0.0299008563160896	0.00256657530553639
1919	92.5711364746094	-13.9739828109741	3.82499313354492	0.0142548503354192	-0.0191866029053926	-0.0441865250468254	0.00776136433705688
1920	91.9217910766602	-14.6233310699463	4.01979780197144	0.00646266713738441	-0.00522560812532902	-0.0357449948787689	0.00289124972186983
1921	93.2204895019531	-16.5713768005371	4.47434186935425	0.00548864435404539	-0.0169138833880424	-0.0295761823654175	-0.00457625929266214
1922	93.2204895019531	-15.2726793289185	4.66914653778076	0.00159255252219737	0.00906006153672934	-0.0217839982360601	0.00256657530553639
1923	89.973747253418	-14.6233310699463	4.53927659988403	-0.00132951640989631	0.0103587592020631	0.000293855206109583	0.0269171483814716
1924	93.8698348999023	-14.9480056762695	4.21460247039795	0.00581331877037883	0.0308132413774729	0.00386527273803949	0.00516396993771195
1925	93.2204895019531	-15.2726793289185	4.08473253250122	0.0168522447347641	0.0275664981454611	0.00841071270406246	0.00808603875339031
1926	95.1685333251953	-15.5973539352417	4.4094066619873	0.00321592413820326	0.0220470335334539	0.0278911720961332	0.00191722682211548
1927	93.2204895019531	-16.2467021942139	4.27953720092773	-0.0165892094373703	0.0259431265294552	0.0243197549134493	-0.00132951640989631
1928	90.6230926513672	-15.2726793289185	4.47434186935425	-0.000680167751852423	0.0259431265294552	0.01847561635077	-0.00457625929266214
1929	91.9217910766602	-14.298656463623	4.27953720092773	-0.00944637414067984	0.0259431265294552	0.00418994715437293	0.000943203864153475
1930	93.8698348999023	-15.2726793289185	4.27953720092773	0.00483929552137852	0.0191249661147594	0.00126787810586393	-0.00977104809135199
1931	91.9217910766602	-14.9480056762695	3.95486283302307	0.0175015944987535	0.012956153601408	0.00386527273803949	-0.0136671401560307
1932	94.5191879272461	-16.8960514068604	4.08473253250122	-0.00425158534198999	-0.0146411629393697	-0.00197886489331722	-0.0100957229733467
1933	92.5711364746094	-14.6233310699463	3.88992786407471	-0.00879702530801296	-0.0276281367987394	0.00938473641872406	-0.0240567177534103
1934	90.6230926513672	-15.2726793289185	4.34447193145752	-0.0175632312893867	-0.0156151866540313	0.00289124972186983	-0.0240567177534103
1935	95.1685333251953	-15.5973539352417	4.14966726303101	-3.08191010844894e-05	-0.0256800893694162	-0.00652430532500148	-0.0152905117720366
1936	93.8698348999023	-15.5973539352417	3.82499313354492	0.00386527273803949	-0.032173577696085	0.00386527273803949	-0.0143164889886975
1937	93.8698348999023	-15.9220285415649	4.08473253250122	-0.00165419070981443	-0.0276281367987394	0.0113327819854021	-0.00197886489331722
1938	94.5191879272461	-17.2207260131836	4.21460247039795	0.00418994715437293	-0.0295761823654175	0.00970941036939621	0.00548864435404539
1939	92.5711364746094	-14.6233310699463	4.08473253250122	-0.00879702530801296	0.00159255252219737	-0.0149658378213644	0.00126787810586393
1940	91.2724456787109	-14.6233310699463	4.60421133041382	0.00906006153672934	-0.000680167751852423	-0.0182125810533762	0.00418994715437293
1941	94.5191879272461	-15.9220285415649	4.53927659988403	-0.0126931173726916	0.0123068047687411	-0.0130177913233638	0.00354059832170606
1942	93.8698348999023	-16.2467021942139	4.4094066619873	-0.00165419070981443	0.0136055024340749	-0.00587495695799589	0.0217223595827818
1943	91.9217910766602	-15.9220285415649	3.76005816459656	0.0155535480007529	0.025618452578783	0.0155535480007529	0.0265924744307995
1944	93.2204895019531	-15.9220285415649	4.08473253250122	0.00418994715437293	0.0321119390428066	0.00808603875339031	0.01847561635077
1945	91.2724456787109	-15.5973539352417	4.34447193145752	0.0210730116814375	0.0230210572481155	0.00906006153672934	0.0171769186854362
1946	93.8698348999023	-15.5973539352417	4.34447193145752	-0.00327756232582033	0.0249691028147936	-0.00197886489331722	0.00321592413820326
1947	93.8698348999023	-16.2467021942139	4.34447193145752	0.00483929552137852	0.0022419011220336	0.00646266713738441	-0.00165419070981443
1948	93.2204895019531	-15.2726793289185	4.66914653778076	-0.00814767740666866	0.00548864435404539	0.00613799272105098	0.00516396993771195
1949	91.9217910766602	-15.5973539352417	4.14966726303101	-0.00457625929266214	0.00938473641872406	-0.00879702530801296	0.00256657530553639
1950	93.2204895019531	-16.2467021942139	4.21460247039795	-0.00652430532500148	0.0217223595827818	-0.0139918150380254	0.00159255252219737
1951	90.6230926513672	-14.9480056762695	4.01979780197144	-0.0026282137259841	0.0233457311987877	-0.0198359526693821	-0.000680167751852423
1952	93.2204895019531	-15.2726793289185	4.21460247039795	-0.00587495695799589	0.0188002903014421	-0.0308748781681061	-0.0133424662053585
1953	91.9217910766602	-15.2726793289185	4.08473253250122	-0.0146411629393697	-0.00327756232582033	-0.0302255302667618	-0.0156151866540313
1954	95.1685333251953	-17.2207260131836	4.66914653778076	-0.00717365415766835	-0.0123684434220195	-0.0350956469774246	-0.0221086721867323
1955	93.8698348999023	-15.2726793289185	4.4094066619873	0.00191722682211548	-0.023407369852066	-0.0337969474494457	-0.0133424662053585
1956	91.2724456787109	-16.2467021942139	4.01979780197144	-0.0130177913233638	-0.0227580219507217	-0.0165892094373703	-0.00230353930965066
1957	94.5191879272461	-16.2467021942139	4.21460247039795	-0.00490093370899558	-0.0256800893694162	-0.0195112787187099	0.00256657530553639
1958	93.8698348999023	-15.9220285415649	3.95486283302307	0.00970941036939621	-0.0159398596733809	0.00354059832170606	0.0113327819854021
1959	92.5711364746094	-15.5973539352417	4.34447193145752	-0.00879702530801296	-0.00100484199356288	0.00646266713738441	0.00678734155371785
1960	91.9217910766602	-16.2467021942139	3.95486283302307	0.0207483377307653	-0.00100484199356288	0.000618529506027699	0.00321592413820326
1961	93.8698348999023	-16.2467021942139	4.73408126831055	-0.000680167751852423	0.0145795252174139	0.0252937767654657	-0.00360223650932312
1962	93.2204895019531	-15.9220285415649	4.21460247039795	0.00711201597005129	0.0265924744307995	0.0197743140161037	0.0178262684494257
1963	91.9217910766602	-15.2726793289185	3.95486283302307	0.0162028968334198	0.0298392176628113	0.0236704051494598	0.0239950809627771
1964	92.5711364746094	-15.9220285415649	3.95486283302307	0.0126314787194133	0.047696303576231	0.012956153601408	0.025618452578783
1965	94.5191879272461	-17.2207260131836	4.34447193145752	0.020423661917448	0.0334106348454952	0.0100340843200684	0.0149041991680861
1966	95.1685333251953	-16.5713768005371	4.47434186935425	0.000293855206109583	0.0230210572481155	0.00873538758605719	-0.00360223650932312
1967	91.9217910766602	-16.8960514068604	4.60421133041382	-0.00392691092565656	0.0181509424000978	0.0175015944987535	0.0022419011220336
1968	92.5711364746094	-14.9480056762695	4.21460247039795	-0.00652430532500148	0.0103587592020631	0.0123068047687411	-0.00327756232582033
1969	93.2204895019531	-15.5973539352417	3.76005816459656	0.00548864435404539	0.00613799272105098	-0.0126931173726916	-0.00490093370899558
1970	94.5191879272461	-16.5713768005371	4.34447193145752	0.0220470335334539	0.00354059832170606	-0.021459324285388	-0.0117190945893526
1971	91.9217910766602	-15.9220285415649	4.14966726303101	0.0262678004801273	0.0022419011220336	-0.0208099745213985	-0.0136671401560307
1972	93.2204895019531	-15.9220285415649	4.4094066619873	-0.0110697457566857	0.00548864435404539	-0.0224333461374044	-0.0159398596733809
1973	93.2204895019531	-15.5973539352417	4.21460247039795	-0.00457625929266214	-0.0117190945893526	-0.0266541130840778	-0.0243813935667276
1974	94.5191879272461	-15.9220285415649	4.34447193145752	-0.00457625929266214	-0.00814767740666866	-0.0172385573387146	-0.021459324285388
1975	93.8698348999023	-16.2467021942139	3.88992786407471	0.00581331877037883	-0.00360223650932312	-0.0133424662053585	-0.00879702530801296
1976	95.8178863525391	-16.5713768005371	3.76005816459656	-0.00132951640989631	-0.00100484199356288	-0.00165419070981443	-0.000355493422830477
1977	93.8698348999023	-14.9480056762695	4.34447193145752	0.000293855206109583	-0.017887907102704	0.0230210572481155	-0.00522560812532902
1978	91.9217910766602	-15.5973539352417	4.4094066619873	-0.00814767740666866	-0.00652430532500148	0.0308132413774729	0.0106834331527352
1979	95.8178863525391	-15.9220285415649	4.34447193145752	0.00808603875339031	-0.00100484199356288	0.0194496400654316	0.000293855206109583
1980	93.2204895019531	-14.6233310699463	4.08473253250122	0.012956153601408	-0.00457625929266214	0.0100340843200684	-3.08191010844894e-05
1981	95.1685333251953	-15.9220285415649	4.21460247039795	0.00483929552137852	0.00386527273803949	0.00873538758605719	0.00451462110504508
1982	95.1685333251953	-15.9220285415649	4.34447193145752	-0.00782300252467394	0.01847561635077	0.00548864435404539	0.00483929552137852
1983	91.9217910766602	-14.9480056762695	4.47434186935425	0.00451462110504508	0.0188002903014421	0.0123068047687411	0.0197743140161037
1984	92.5711364746094	-15.5973539352417	4.4094066619873	0.0100340843200684	0.00548864435404539	0.00906006153672934	0.0217223595827818
1985	95.1685333251953	-15.9220285415649	4.27953720092773	0.0194496400654316	0.00873538758605719	-0.00717365415766835	0.0259431265294552
1986	95.1685333251953	-15.9220285415649	4.79901599884033	0.00743668992072344	0.0022419011220336	-0.00100484199356288	-0.00100484199356288
1987	93.8698348999023	-17.2207260131836	4.08473253250122	-0.00847235135734081	-0.00977104809135199	-0.00587495695799589	-0.00522560812532902
1988	92.5711364746094	-14.6233310699463	3.82499313354492	0.00483929552137852	-0.00717365415766835	-0.0110697457566857	0.00646266713738441
1989	93.2204895019531	-15.2726793289185	3.82499313354492	-0.00522560812532902	-0.0110697457566857	0.00126787810586393	-0.00457625929266214
1990	94.5191879272461	-15.5973539352417	4.08473253250122	0.00548864435404539	0.00386527273803949	0.000293855206109583	-0.00944637414067984
1991	92.5711364746094	-14.6233310699463	4.14966726303101	-0.000680167751852423	0.0142548503354192	-0.00555028254166245	-0.00814767740666866
1992	95.8178863525391	-16.8960514068604	4.27953720092773	-0.0100957229733467	-0.00749832857400179	-0.0104203969240189	-0.00847235135734081
1993	93.2204895019531	-15.9220285415649	4.4094066619873	-0.00879702530801296	-0.0311995539814234	-0.0221086721867323	-0.0185372550040483
1994	93.2204895019531	-15.9220285415649	4.27953720092773	-0.0113944197073579	-0.0311995539814234	-0.0286021586507559	-0.0133424662053585
1995	95.1685333251953	-15.5973539352417	4.01979780197144	-0.00295288790948689	-0.0230826959013939	-0.0230826959013939	-0.0133424662053585
1996	92.5711364746094	-14.298656463623	3.82499313354492	0.00483929552137852	-0.0156151866540313	-0.0172385573387146	-0.0162645354866982
1997	92.5711364746094	-14.9480056762695	4.34447193145752	-0.00425158534198999	-0.00360223650932312	-0.0026282137259841	0.0022419011220336
1998	93.8698348999023	-15.9220285415649	4.08473253250122	-0.0182125810533762	-0.00684897974133492	-0.00847235135734081	0.0136055024340749
1999	94.5191879272461	-15.5973539352417	4.53927659988403	0.0171769186854362	-0.00490093370899558	-0.00717365415766835	0.00743668992072344
2000	89.973747253418	-14.9480056762695	4.14966726303101	0.00776136433705688	0.00191722682211548	-0.0188619289547205	0.0126314787194133
[truncated: 6,140 more rows]
