# Supplementary material for: Precise instruction and consideration of the vertical and horizontal force component increases validity and reliability of the 90:20 Isometric Posterior Chain Test
Source: PLoS One. 2024 Oct 28;19(10):e0312843. doi: 10.1371/journal.pone.0312843 (PMC11515970; doi:10.1371/journal.pone.0312843)
Supplement: S1 File — (ZIP) [file pone.0312843.s001.zip › S1_Raw_Data/M1_P11_v_2.csv]

1	88.0257034301758	-12.0259370803833	4.08473253250122	0.0149041991680861	-0.00587495695799589	-0.00587495695799589	-0.00132951640989631
2	89.973747253418	-10.4025650024414	4.01979780197144	0.0126314787194133	0.000293855206109583	-0.00522560812532902	-0.00392691092565656
3	91.2724456787109	-10.7272396087646	4.4094066619873	0.0103587592020631	-0.00782300252467394	0.00873538758605719	0.00256657530553639
4	93.8698348999023	-12.0259370803833	4.4094066619873	0.00646266713738441	-0.00165419070981443	-0.00392691092565656	0.00581331877037883
5	91.9217910766602	-11.3765878677368	4.27953720092773	0.0152288740500808	-0.00457625929266214	0.00678734155371785	0.00581331877037883
6	92.5711364746094	-12.6752853393555	4.01979780197144	0.00938473641872406	0.00386527273803949	0.00841071270406246	0.00159255252219737
7	89.973747253418	-10.0778903961182	3.88992786407471	-0.00944637414067984	0.00321592413820326	0.00321592413820326	0.00126787810586393
8	88.0257034301758	-9.75321674346924	3.95486283302307	-0.00652430532500148	0.00451462110504508	0.012956153601408	0.00808603875339031
9	89.973747253418	-10.4025650024414	3.76005816459656	-0.00522560812532902	-0.00197886489331722	-0.00392691092565656	-0.0026282137259841
10	91.2724456787109	-10.4025650024414	4.08473253250122	-0.00490093370899558	0.000618529506027699	-0.000355493422830477	-0.00847235135734081
11	91.2724456787109	-11.3765878677368	4.21460247039795	-0.00392691092565656	-0.00944637414067984	0.00451462110504508	-0.0136671401560307
12	90.6230926513672	-10.4025650024414	4.08473253250122	-0.00782300252467394	-0.00295288790948689	-0.00360223650932312	-0.00749832857400179
13	90.6230926513672	-11.7012624740601	3.95486283302307	-0.00749832857400179	-0.0295761823654175	-0.00165419070981443	0.00418994715437293
14	91.2724456787109	-10.7272396087646	4.27953720092773	-0.00230353930965066	-0.0126931173726916	-3.08191010844894e-05	-0.00392691092565656
15	88.675048828125	-10.0778903961182	4.21460247039795	-0.0123684434220195	-0.00100484199356288	-0.0100957229733467	-0.00132951640989631
16	91.9217910766602	-11.0519132614136	4.47434186935425	-0.0204853005707264	-0.0152905117720366	-0.0169138833880424	-0.021459324285388
17	89.973747253418	-10.0778903961182	4.14966726303101	-0.000355493422830477	-0.0185372550040483	-0.0165892094373703	-0.00912170019000769
18	90.6230926513672	-10.0778903961182	4.08473253250122	0.00678734155371785	-0.0123684434220195	-0.00619963090866804	0.00354059832170606
19	91.2724456787109	-10.4025650024414	4.01979780197144	0.0165275707840919	-0.0211346503347158	-0.0100957229733467	0.00256657530553639
20	91.2724456787109	-12.3506107330322	4.21460247039795	0.01847561635077	-0.00230353930965066	-0.0130177913233638	0.000293855206109583
21	91.2724456787109	-11.3765878677368	4.27953720092773	0.00386527273803949	0.0249691028147936	-0.000680167751852423	0.0197743140161037
22	88.0257034301758	-9.75321674346924	4.21460247039795	0.0483456552028656	0.0213976856321096	-0.0107450718060136	0.00678734155371785
23	91.2724456787109	-10.0778903961182	4.4094066619873	-0.00327756232582033	-0.00165419070981443	0.00256657530553639	0.0116574559360743
24	93.2204895019531	-10.7272396087646	4.14966726303101	0.0178262684494257	0.0145795252174139	0.00191722682211548	0.0197743140161037
25	91.2724456787109	-10.7272396087646	4.01979780197144	-0.000680167751852423	0.0162028968334198	0.00386527273803949	0.011982130818069
26	89.973747253418	-10.4025650024414	3.69512343406677	0.00743668992072344	0.0262678004801273	0.00451462110504508	0.0149041991680861
27	90.6230926513672	-11.0519132614136	4.01979780197144	0.00613799272105098	0.0171769186854362	0.00386527273803949	0.0152288740500808
28	88.675048828125	-10.0778903961182	4.14966726303101	0.00808603875339031	0.0236704051494598	0.0113327819854021	0.011982130818069
29	88.0257034301758	-10.4025650024414	4.4094066619873	-0.0146411629393697	0.0213976856321096	0.00386527273803949	-0.00392691092565656
30	89.3243942260742	-10.0778903961182	3.95486283302307	0.00873538758605719	0.0194496400654316	-0.00522560812532902	0.00711201597005129
31	90.6230926513672	-11.3765878677368	3.95486283302307	0.0116574559360743	0.0132808275520802	-0.000355493422830477	0.000293855206109583
32	91.2724456787109	-11.3765878677368	4.14966726303101	-0.00977104809135199	0.0100340843200684	-0.00587495695799589	-0.00197886489331722
33	89.3243942260742	-10.0778903961182	3.69512343406677	0.00191722682211548	0.00354059832170606	0.000618529506027699	0.00776136433705688
34	90.6230926513672	-12.6752853393555	4.08473253250122	-0.00619963090866804	-0.00425158534198999	-0.00360223650932312	0.00451462110504508
35	89.973747253418	-10.7272396087646	4.60421133041382	0.00906006153672934	-0.00132951640989631	-0.00684897974133492	-0.00522560812532902
36	88.0257034301758	-10.7272396087646	4.21460247039795	-0.0100957229733467	0.00256657530553639	-0.0133424662053585	-0.00944637414067984
37	89.3243942260742	-10.0778903961182	3.95486283302307	0.0022419011220336	-0.00360223650932312	-0.00782300252467394	-0.00944637414067984
38	89.973747253418	-11.3765878677368	4.14966726303101	0.0126314787194133	-0.0104203969240189	-0.0110697457566857	0.00451462110504508
39	91.2724456787109	-10.7272396087646	4.01979780197144	0.00970941036939621	-0.00944637414067984	-0.00522560812532902	-0.00230353930965066
40	90.6230926513672	-11.3765878677368	4.4094066619873	-0.00879702530801296	0.000293855206109583	-0.0113944197073579	0.00516396993771195
41	93.2204895019531	-12.3506107330322	4.53927659988403	0.0100340843200684	-0.0100957229733467	-0.0126931173726916	0.0116574559360743
42	89.973747253418	-9.428542137146	4.08473253250122	-0.00100484199356288	-0.00132951640989631	-0.0104203969240189	0.000293855206109583
43	86.7270050048828	-9.75321674346924	3.95486283302307	-0.0198359526693821	-0.00360223650932312	-0.00295288790948689	0.00906006153672934
44	89.973747253418	-11.0519132614136	3.95486283302307	0.0113327819854021	-0.00327756232582033	-0.00717365415766835	0.00516396993771195
45	91.2724456787109	-10.7272396087646	4.21460247039795	0.013930176384747	0.0116574559360743	-0.00457625929266214	0.0106834331527352
46	89.3243942260742	-10.0778903961182	4.47434186935425	0.0136055024340749	0.00516396993771195	0.00289124972186983	0.0100340843200684
47	89.973747253418	-10.0778903961182	4.34447193145752	0.0136055024340749	0.00841071270406246	0.00613799272105098	0.01100810803473
48	89.973747253418	-11.0519132614136	4.14966726303101	-0.000355493422830477	-0.00457625929266214	0.00613799272105098	0.00516396993771195
49	89.3243942260742	-9.75321674346924	3.95486283302307	0.00970941036939621	-0.00132951640989631	0.00159255252219737	-0.00490093370899558
50	88.675048828125	-10.4025650024414	3.82499313354492	0.00581331877037883	0.00321592413820326	-0.00652430532500148	-0.0123684434220195
51	89.3243942260742	-10.0778903961182	3.95486283302307	-3.08191010844894e-05	0.00256657530553639	0.00516396993771195	-0.0110697457566857
52	91.9217910766602	-11.3765878677368	4.34447193145752	0.0175015944987535	-0.00392691092565656	-0.0104203969240189	-0.0146411629393697
53	89.973747253418	-10.0778903961182	4.01979780197144	-0.00392691092565656	-0.00230353930965066	-0.00587495695799589	-0.00912170019000769
54	91.2724456787109	-11.0519132614136	4.60421133041382	0.00321592413820326	-0.00197886489331722	0.00126787810586393	0.0022419011220336
55	92.5711364746094	-12.6752853393555	4.01979780197144	-0.00587495695799589	-0.00749832857400179	-0.0149658378213644	-0.0208099745213985
56	90.6230926513672	-10.0778903961182	3.95486283302307	-0.0100957229733467	-0.0149658378213644	-0.0136671401560307	-0.0224333461374044
57	87.376350402832	-10.0778903961182	4.14966726303101	-0.0126931173726916	0.000293855206109583	0.000618529506027699	-0.0136671401560307
58	91.9217910766602	-11.3765878677368	4.27953720092773	-0.00944637414067984	-0.0113944197073579	-0.00457625929266214	-0.00327756232582033
59	91.9217910766602	-10.7272396087646	4.27953720092773	0.0207483377307653	-0.00392691092565656	-0.00684897974133492	0.00159255252219737
60	92.5711364746094	-11.3765878677368	4.47434186935425	-0.00652430532500148	0.00970941036939621	-0.00132951640989631	0.00613799272105098
61	93.2204895019531	-12.0259370803833	4.21460247039795	-0.0104203969240189	0.0155535480007529	-0.00587495695799589	-0.000680167751852423
62	89.973747253418	-11.0519132614136	3.95486283302307	0.00191722682211548	-0.00457625929266214	0.000618529506027699	0.00289124972186983
63	89.973747253418	-10.4025650024414	4.08473253250122	-0.000355493422830477	0.00646266713738441	0.00646266713738441	0.0116574559360743
64	89.3243942260742	-11.3765878677368	4.27953720092773	-0.00295288790948689	-0.00360223650932312	0.00678734155371785	0.00581331877037883
65	91.2724456787109	-11.0519132614136	4.34447193145752	0.00613799272105098	0.0136055024340749	0.00581331877037883	0.011982130818069
66	90.6230926513672	-9.75321674346924	4.21460247039795	0.00808603875339031	0.0136055024340749	0.00321592413820326	0.0113327819854021
67	90.6230926513672	-10.4025650024414	3.88992786407471	0.00873538758605719	0.00516396993771195	-0.00100484199356288	0.0126314787194133
68	90.6230926513672	-11.0519132614136	4.08473253250122	-0.0139918150380254	0.00386527273803949	0.00678734155371785	0.0022419011220336
69	89.973747253418	-12.3506107330322	4.34447193145752	0.00386527273803949	-0.000680167751852423	0.00711201597005129	0.00516396993771195
70	89.3243942260742	-10.4025650024414	3.82499313354492	0.00678734155371785	0.0155535480007529	0.00548864435404539	-0.00555028254166245
71	87.376350402832	-10.0778903961182	3.82499313354492	-0.0165892094373703	0.0113327819854021	-0.00457625929266214	-3.08191010844894e-05
72	92.5711364746094	-11.7012624740601	4.53927659988403	-0.00490093370899558	0.00548864435404539	-0.0149658378213644	-0.00717365415766835
73	89.973747253418	-10.0778903961182	3.95486283302307	0.00938473641872406	-0.00360223650932312	0.00354059832170606	-0.00197886489331722
74	92.5711364746094	-11.0519132614136	4.08473253250122	-0.00425158534198999	0.0022419011220336	-0.00392691092565656	-3.08191010844894e-05
75	92.5711364746094	-11.7012624740601	4.14966726303101	-0.00457625929266214	-0.00392691092565656	-0.0204853005707264	-0.00814767740666866
76	91.2724456787109	-11.3765878677368	4.01979780197144	-0.0139918150380254	-0.00879702530801296	-0.0162645354866982	-0.0191866029053926
77	89.3243942260742	-10.7272396087646	4.27953720092773	-0.000355493422830477	0.00776136433705688	-0.00847235135734081	-0.00684897974133492
78	89.3243942260742	-12.0259370803833	4.60421133041382	-0.00392691092565656	-0.00197886489331722	-0.00977104809135199	0.00126787810586393
79	90.6230926513672	-11.3765878677368	4.4094066619873	0.00451462110504508	-0.00522560812532902	-0.00555028254166245	-0.00360223650932312
80	91.2724456787109	-11.0519132614136	3.82499313354492	0.0145795252174139	0.00256657530553639	-0.00619963090866804	-0.00717365415766835
81	91.2724456787109	-11.7012624740601	4.27953720092773	0.00418994715437293	0.00906006153672934	0.00126787810586393	-0.00814767740666866
82	89.3243942260742	-10.0778903961182	4.14966726303101	0.00354059832170606	-0.00814767740666866	0.00289124972186983	-0.000355493422830477
83	89.973747253418	-12.0259370803833	4.14966726303101	0.00678734155371785	-0.00425158534198999	0.00418994715437293	0.000943203864153475
84	91.9217910766602	-11.3765878677368	4.47434186935425	0.00776136433705688	0.00289124972186983	0.00711201597005129	0.00126787810586393
85	89.3243942260742	-11.3765878677368	4.34447193145752	0.00743668992072344	0.0194496400654316	0.00483929552137852	0.00613799272105098
86	89.3243942260742	-10.7272396087646	3.95486283302307	0.0155535480007529	0.0213976856321096	0.00678734155371785	-0.00132951640989631
87	89.973747253418	-10.7272396087646	3.82499313354492	0.00678734155371785	0.0236704051494598	0.0100340843200684	0.00516396993771195
88	91.2724456787109	-11.3765878677368	4.21460247039795	0.00808603875339031	0.0103587592020631	0.0152288740500808	0.00516396993771195
89	90.6230926513672	-11.3765878677368	4.21460247039795	0.00386527273803949	0.00711201597005129	0.00646266713738441	0.00321592413820326
90	89.3243942260742	-11.3765878677368	4.34447193145752	0.0100340843200684	0.00613799272105098	0.00418994715437293	-0.0136671401560307
91	89.3243942260742	-10.4025650024414	4.34447193145752	-0.000355493422830477	0.00289124972186983	-0.00619963090866804	-0.0126931173726916
92	88.675048828125	-11.7012624740601	4.08473253250122	-0.0136671401560307	0.00451462110504508	-0.000680167751852423	-0.00619963090866804
93	89.3243942260742	-10.0778903961182	4.14966726303101	0.0100340843200684	-0.00392691092565656	0.00126787810586393	-0.00782300252467394
94	90.6230926513672	-11.7012624740601	4.01979780197144	0.0168522447347641	-0.00814767740666866	-0.0117190945893526	-0.00619963090866804
95	90.6230926513672	-11.7012624740601	3.95486283302307	0.00191722682211548	-0.0139918150380254	-0.00912170019000769	-0.0136671401560307
96	90.6230926513672	-10.0778903961182	4.08473253250122	-0.00555028254166245	-0.0149658378213644	-0.0136671401560307	-0.0208099745213985
97	89.973747253418	-11.7012624740601	4.27953720092773	-0.00197886489331722	-0.0221086721867323	-0.0217839982360601	-0.0156151866540313
98	91.2724456787109	-11.7012624740601	4.14966726303101	-0.00717365415766835	-0.0195112787187099	-0.00522560812532902	-0.00587495695799589
99	88.675048828125	-11.3765878677368	4.14966726303101	-0.00295288790948689	-0.0100957229733467	-0.00619963090866804	-0.00457625929266214
100	91.9217910766602	-11.7012624740601	4.34447193145752	0.00159255252219737	-0.00165419070981443	-0.00944637414067984	0.00418994715437293
101	91.2724456787109	-11.7012624740601	4.14966726303101	0.0022419011220336	0.00548864435404539	-0.00652430532500148	-0.00132951640989631
102	89.3243942260742	-11.0519132614136	4.27953720092773	0.0197743140161037	-0.0126931173726916	-0.00522560812532902	-0.00360223650932312
103	91.2724456787109	-11.0519132614136	4.27953720092773	-0.0026282137259841	-0.00360223650932312	0.00516396993771195	0.00386527273803949
104	91.2724456787109	-12.6752853393555	4.21460247039795	-0.0162645354866982	-0.0113944197073579	0.00678734155371785	0.00256657530553639
105	90.6230926513672	-11.7012624740601	4.21460247039795	0.00938473641872406	0.0116574559360743	0.0132808275520802	0.0106834331527352
106	87.376350402832	-10.4025650024414	4.01979780197144	0.00711201597005129	0.0123068047687411	0.0123068047687411	0.00548864435404539
107	89.3243942260742	-10.0778903961182	4.27953720092773	0.000943203864153475	0.00970941036939621	0.0103587592020631	0.00841071270406246
108	91.2724456787109	-11.7012624740601	4.34447193145752	0.00938473641872406	0.00613799272105098	0.0103587592020631	0.00906006153672934
109	90.6230926513672	-11.3765878677368	4.34447193145752	-0.00425158534198999	-3.08191010844894e-05	0.00516396993771195	0.00418994715437293
110	89.973747253418	-10.4025650024414	3.95486283302307	0.00191722682211548	0.00159255252219737	0.00451462110504508	-0.00425158534198999
111	89.3243942260742	-11.3765878677368	3.95486283302307	0.025618452578783	-0.00555028254166245	-0.00717365415766835	-0.00587495695799589
112	91.9217910766602	-11.3765878677368	4.21460247039795	0.00289124972186983	-0.00587495695799589	-0.00912170019000769	-0.00197886489331722
113	88.0257034301758	-9.75321674346924	4.01979780197144	-0.0133424662053585	-0.00360223650932312	0.00386527273803949	-0.00132951640989631
114	90.6230926513672	-11.0519132614136	4.14966726303101	-0.00165419070981443	-0.0026282137259841	-0.00717365415766835	-0.00197886489331722
115	91.9217910766602	-11.3765878677368	4.47434186935425	0.00289124972186983	-0.00879702530801296	-0.0188619289547205	-0.0113944197073579
116	89.3243942260742	-10.4025650024414	3.76005816459656	-0.00457625929266214	-0.0126931173726916	-0.0133424662053585	-0.0240567177534103
117	90.6230926513672	-10.4025650024414	4.21460247039795	-0.00295288790948689	-0.00977104809135199	-0.0104203969240189	-0.0139918150380254
118	91.2724456787109	-12.0259370803833	4.08473253250122	-0.00197886489331722	-0.0302255302667618	-0.0026282137259841	0.000618529506027699
119	89.973747253418	-11.3765878677368	4.08473253250122	0.00743668992072344	0.00321592413820326	-0.00457625929266214	0.00841071270406246
120	90.6230926513672	-11.3765878677368	4.01979780197144	-0.00490093370899558	0.00191722682211548	-0.0104203969240189	0.00386527273803949
121	89.973747253418	-11.0519132614136	4.34447193145752	-0.0126931173726916	-0.00100484199356288	-0.00944637414067984	-0.00425158534198999
122	91.2724456787109	-11.3765878677368	4.27953720092773	-0.00782300252467394	0.00321592413820326	-0.00944637414067984	0.0142548503354192
123	90.6230926513672	-10.4025650024414	3.69512343406677	0.0106834331527352	-0.00490093370899558	-0.00684897974133492	0.00938473641872406
124	90.6230926513672	-10.7272396087646	4.27953720092773	-0.00619963090866804	-0.0026282137259841	0.000943203864153475	0.0246444288641214
125	91.2724456787109	-12.6752853393555	4.21460247039795	0.0162028968334198	-0.000680167751852423	0.00613799272105098	0.0168522447347641
126	89.3243942260742	-10.0778903961182	4.21460247039795	0.000618529506027699	0.0152288740500808	0.00256657530553639	0.00743668992072344
127	88.0257034301758	-10.4025650024414	4.60421133041382	0.00386527273803949	0.0113327819854021	0.00581331877037883	0.0213976856321096
128	88.675048828125	-10.7272396087646	4.01979780197144	-0.00100484199356288	0.00776136433705688	0.00678734155371785	0.012956153601408
129	89.973747253418	-11.0519132614136	3.76005816459656	0.0269171483814716	0.00191722682211548	0.00483929552137852	0.020423661917448
130	89.973747253418	-9.75321674346924	3.43538379669189	0.000293855206109583	0.0171769186854362	0.00613799272105098	0.00126787810586393
131	89.973747253418	-9.75321674346924	4.08473253250122	0.00159255252219737	0.00451462110504508	-0.00360223650932312	-0.00944637414067984
132	91.2724456787109	-11.7012624740601	4.66914653778076	0.000293855206109583	0.00256657530553639	-0.00392691092565656	-0.00522560812532902
133	88.675048828125	-10.0778903961182	4.27953720092773	-0.000355493422830477	0.00354059832170606	0.00191722682211548	-0.00230353930965066
134	89.973747253418	-10.0778903961182	4.14966726303101	-0.00749832857400179	0.000943203864153475	-0.00295288790948689	0.00548864435404539
135	89.973747253418	-11.0519132614136	4.14966726303101	-0.00814767740666866	-0.000680167751852423	-0.0143164889886975	-0.0139918150380254
136	88.675048828125	-9.75321674346924	3.95486283302307	-0.00522560812532902	0.0136055024340749	-0.0191866029053926	-0.0136671401560307
137	89.973747253418	-11.0519132614136	4.01979780197144	-0.00749832857400179	-0.0104203969240189	-0.0120437685400248	-0.0110697457566857
138	90.6230926513672	-10.7272396087646	4.47434186935425	-0.0026282137259841	-0.00814767740666866	-0.00327756232582033	-0.00392691092565656
139	91.2724456787109	-11.3765878677368	4.4094066619873	-0.00230353930965066	-0.00814767740666866	0.00256657530553639	0.0022419011220336
140	91.2724456787109	-11.0519132614136	4.4094066619873	0.00159255252219737	-0.000680167751852423	-0.00425158534198999	0.00451462110504508
141	90.6230926513672	-10.4025650024414	4.21460247039795	0.00159255252219737	-0.00197886489331722	-0.00814767740666866	0.000293855206109583
142	88.675048828125	-11.0519132614136	3.95486283302307	-0.0204853005707264	-0.00619963090866804	-0.00490093370899558	0.00256657530553639
143	89.3243942260742	-10.0778903961182	3.76005816459656	0.00256657530553639	-0.00522560812532902	-0.00425158534198999	-0.00165419070981443
144	91.2724456787109	-11.0519132614136	3.95486283302307	0.00613799272105098	0.00354059832170606	-0.00847235135734081	0.00841071270406246
145	91.2724456787109	-10.7272396087646	4.60421133041382	0.0116574559360743	0.00289124972186983	-0.00165419070981443	0.0106834331527352
146	89.3243942260742	-10.7272396087646	4.21460247039795	0.0116574559360743	0.0022419011220336	0.0106834331527352	0.00873538758605719
147	91.2724456787109	-11.7012624740601	4.14966726303101	0.00451462110504508	0.00646266713738441	0.013930176384747	0.011982130818069
148	90.6230926513672	-10.7272396087646	4.21460247039795	0.00386527273803949	0.0106834331527352	0.0100340843200684	0.0142548503354192
149	88.675048828125	-10.4025650024414	4.21460247039795	0.00321592413820326	0.0152288740500808	0.0142548503354192	0.0155535480007529
150	89.973747253418	-11.0519132614136	4.34447193145752	0.00581331877037883	0.0123068047687411	0.0136055024340749	0.0100340843200684
151	89.973747253418	-9.75321674346924	3.88992786407471	-0.00814767740666866	0.0116574559360743	-0.0104203969240189	0.00191722682211548
152	91.2724456787109	-10.4025650024414	4.21460247039795	0.00711201597005129	0.00808603875339031	-0.00457625929266214	-0.0172385573387146
153	90.6230926513672	-11.0519132614136	4.21460247039795	0.01100810803473	-0.0026282137259841	0.00354059832170606	-0.00425158534198999
154	91.2724456787109	-10.7272396087646	3.63018846511841	0.0022419011220336	0.00321592413820326	-0.00360223650932312	-0.00847235135734081
155	91.2724456787109	-10.7272396087646	4.27953720092773	-0.00197886489331722	0.00483929552137852	-0.0126931173726916	-0.0227580219507217
156	86.7270050048828	-9.75321674346924	4.14966726303101	-0.0130177913233638	-0.00457625929266214	-0.00814767740666866	-0.023407369852066
157	91.2724456787109	-10.7272396087646	4.08473253250122	-0.00977104809135199	-0.000355493422830477	-0.0143164889886975	-0.0152905117720366
158	91.2724456787109	-10.4025650024414	4.34447193145752	-0.0133424662053585	-0.0026282137259841	-0.00652430532500148	-0.0133424662053585
159	90.6230926513672	-10.4025650024414	4.21460247039795	-0.00555028254166245	-0.00132951640989631	-0.00619963090866804	-0.0110697457566857
160	91.2724456787109	-11.0519132614136	3.82499313354492	0.0145795252174139	-0.00392691092565656	-3.08191010844894e-05	-0.0026282137259841
161	90.6230926513672	-11.0519132614136	4.08473253250122	-0.00912170019000769	0.00321592413820326	-0.00555028254166245	-0.00912170019000769
162	89.973747253418	-11.0519132614136	4.4094066619873	-0.0104203969240189	0.00776136433705688	-0.00814767740666866	-0.000355493422830477
163	88.0257034301758	-10.4025650024414	4.08473253250122	-0.0146411629393697	0.00743668992072344	-0.00197886489331722	0.000293855206109583
164	90.6230926513672	-10.0778903961182	4.27953720092773	0.000293855206109583	0.00418994715437293	0.0106834331527352	0.00159255252219737
165	91.2724456787109	-10.7272396087646	3.95486283302307	0.0243197549134493	0.0116574559360743	0.00418994715437293	0.00841071270406246
166	89.3243942260742	-9.428542137146	4.08473253250122	0.00938473641872406	0.0213976856321096	0.00678734155371785	0.00126787810586393
167	90.6230926513672	-11.0519132614136	4.14966726303101	0.00646266713738441	0.0116574559360743	0.00646266713738441	0.00256657530553639
168	91.9217910766602	-11.7012624740601	4.21460247039795	0.00808603875339031	0.00776136433705688	0.000943203864153475	0.00906006153672934
169	91.2724456787109	-10.7272396087646	4.34447193145752	-0.0130177913233638	0.0100340843200684	0.00256657530553639	-0.00912170019000769
170	87.376350402832	-11.0519132614136	4.60421133041382	-0.00912170019000769	0.0126314787194133	-0.00295288790948689	-0.0104203969240189
171	91.2724456787109	-10.4025650024414	4.21460247039795	-0.00749832857400179	0.00191722682211548	-0.0126931173726916	-0.0143164889886975
172	90.6230926513672	-10.0778903961182	3.69512343406677	-0.00912170019000769	0.00906006153672934	-0.00749832857400179	-0.00944637414067984
173	89.973747253418	-11.0519132614136	4.4094066619873	-0.00132951640989631	0.000293855206109583	-0.00684897974133492	-0.00522560812532902
174	91.2724456787109	-10.4025650024414	3.82499313354492	-0.000355493422830477	-0.00392691092565656	0.000618529506027699	-0.00847235135734081
175	91.2724456787109	-10.7272396087646	4.27953720092773	-0.00587495695799589	-0.00749832857400179	-0.0188619289547205	-0.0263294391334057
176	89.3243942260742	-10.0778903961182	4.27953720092773	-0.00295288790948689	-0.00165419070981443	-0.0195112787187099	-0.0159398596733809
177	88.0257034301758	-11.0519132614136	4.53927659988403	-0.0107450718060136	-0.0211346503347158	-0.00425158534198999	-0.00977104809135199
178	90.6230926513672	-9.428542137146	3.88992786407471	0.00159255252219737	-0.0156151866540313	-0.00782300252467394	0.000943203864153475
179	89.3243942260742	-10.4025650024414	3.69512343406677	-0.00360223650932312	-0.021459324285388	-0.0130177913233638	0.000618529506027699
180	89.973747253418	-9.75321674346924	4.08473253250122	0.000943203864153475	0.00451462110504508	-0.00814767740666866	-0.000355493422830477
181	89.3243942260742	-10.4025650024414	4.01979780197144	0.00386527273803949	-0.00912170019000769	-0.0182125810533762	-0.00100484199356288
182	89.973747253418	-10.7272396087646	4.14966726303101	0.00483929552137852	-0.00327756232582033	-0.00847235135734081	-3.08191010844894e-05
183	89.973747253418	-10.4025650024414	4.4094066619873	0.0113327819854021	-0.000680167751852423	0.00613799272105098	0.00743668992072344
184	87.376350402832	-10.4025650024414	4.27953720092773	-0.000680167751852423	0.00256657530553639	0.00126787810586393	0.0171769186854362
185	88.675048828125	-10.0778903961182	3.95486283302307	0.00873538758605719	0.0155535480007529	0.00256657530553639	0.01847561635077
186	89.3243942260742	-9.10386753082275	3.76005816459656	0.0100340843200684	0.0165275707840919	0.000618529506027699	0.0249691028147936
187	91.2724456787109	-10.7272396087646	4.21460247039795	0.000943203864153475	0.0136055024340749	-0.00490093370899558	0.000943203864153475
188	92.5711364746094	-11.3765878677368	4.34447193145752	0.0152288740500808	0.013930176384747	0.00743668992072344	0.0171769186854362
189	89.3243942260742	-10.4025650024414	4.47434186935425	0.00289124972186983	0.00321592413820326	0.00970941036939621	0.000293855206109583
190	89.3243942260742	-9.428542137146	4.27953720092773	0.012956153601408	0.0171769186854362	0.00191722682211548	-0.00360223650932312
191	89.973747253418	-10.7272396087646	3.95486283302307	-0.00684897974133492	0.00970941036939621	-0.00132951640989631	0.000618529506027699
192	89.3243942260742	-10.4025650024414	4.14966726303101	0.000618529506027699	0.00906006153672934	0.00191722682211548	-0.00652430532500148
193	89.973747253418	-11.3765878677368	4.21460247039795	0.00516396993771195	0.00289124972186983	-0.00327756232582033	0.00191722682211548
194	91.2724456787109	-11.0519132614136	4.08473253250122	-0.00132951640989631	0.00191722682211548	-0.00684897974133492	-0.00684897974133492
195	89.3243942260742	-10.0778903961182	4.14966726303101	-0.00165419070981443	-0.00619963090866804	-0.00782300252467394	-0.00912170019000769
196	89.973747253418	-11.0519132614136	4.4094066619873	-0.00392691092565656	-0.0159398596733809	-0.0110697457566857	-0.0175632312893867
197	91.2724456787109	-11.0519132614136	4.08473253250122	0.00711201597005129	-0.00782300252467394	-0.00555028254166245	-0.00847235135734081
198	89.973747253418	-11.0519132614136	3.76005816459656	-0.0143164889886975	-0.00879702530801296	0.000943203864153475	0.00289124972186983
199	89.973747253418	-10.4025650024414	3.76005816459656	0.000293855206109583	-0.00879702530801296	-0.0185372550040483	0.00841071270406246
200	91.2724456787109	-10.7272396087646	3.69512343406677	0.0100340843200684	-0.00652430532500148	-0.00165419070981443	0.00256657530553639
201	91.2724456787109	-10.7272396087646	4.21460247039795	0.00548864435404539	0.00321592413820326	-0.0110697457566857	0.00776136433705688
202	92.5711364746094	-10.7272396087646	4.34447193145752	0.00126787810586393	0.00354059832170606	-0.00814767740666866	0.00646266713738441
203	89.3243942260742	-10.7272396087646	3.76005816459656	0.00483929552137852	-0.0130177913233638	0.000943203864153475	0.0116574559360743
204	90.6230926513672	-11.0519132614136	3.88992786407471	0.00386527273803949	-0.000355493422830477	-0.00100484199356288	0.0103587592020631
205	88.675048828125	-10.0778903961182	4.14966726303101	0.00126787810586393	0.012956153601408	0.00873538758605719	0.0217223595827818
206	90.6230926513672	-9.75321674346924	4.01979780197144	0.00418994715437293	0.0142548503354192	0.00354059832170606	0.00581331877037883
207	89.973747253418	-9.428542137146	4.14966726303101	0.00191722682211548	0.0155535480007529	0.00386527273803949	0.0155535480007529
208	91.2724456787109	-10.0778903961182	3.95486283302307	0.0103587592020631	0.0103587592020631	0.00970941036939621	0.0197743140161037
209	88.675048828125	-9.428542137146	4.08473253250122	0.00841071270406246	0.00418994715437293	0.00516396993771195	-3.08191010844894e-05
210	89.973747253418	-11.3765878677368	4.01979780197144	0.0126314787194133	-0.00457625929266214	0.00386527273803949	0.000618529506027699
211	89.3243942260742	-10.0778903961182	3.88992786407471	-0.0026282137259841	-0.0026282137259841	-0.00944637414067984	0.000618529506027699
212	89.973747253418	-10.4025650024414	3.95486283302307	0.00256657530553639	-0.00490093370899558	-0.00165419070981443	0.00354059832170606
213	90.6230926513672	-10.4025650024414	4.08473253250122	0.00386527273803949	-0.00782300252467394	0.00321592413820326	0.00483929552137852
214	90.6230926513672	-9.75321674346924	4.47434186935425	0.0116574559360743	-0.00457625929266214	-0.00717365415766835	-0.000680167751852423
215	92.5711364746094	-10.4025650024414	3.82499313354492	-0.00230353930965066	-0.0120437685400248	-0.0201606266200542	-0.00327756232582033
216	91.2724456787109	-10.0778903961182	4.08473253250122	-0.00132951640989631	-0.021459324285388	-0.0273034609854221	-0.00522560812532902
217	91.2724456787109	-12.0259370803833	4.08473253250122	-0.00197886489331722	-0.0237320438027382	-0.0123684434220195	-0.00814767740666866
218	91.9217910766602	-11.0519132614136	4.27953720092773	0.00776136433705688	-0.0195112787187099	-0.00327756232582033	0.00743668992072344
219	90.6230926513672	-11.0519132614136	4.08473253250122	-0.000680167751852423	-0.0156151866540313	-0.0104203969240189	0.00418994715437293
220	90.6230926513672	-10.7272396087646	4.34447193145752	0.00613799272105098	-0.0152905117720366	0.00743668992072344	0.00581331877037883
221	91.2724456787109	-11.3765878677368	4.53927659988403	0.0106834331527352	-0.00879702530801296	-0.00197886489331722	-3.08191010844894e-05
222	90.6230926513672	-11.0519132614136	3.95486283302307	0.000943203864153475	-0.0104203969240189	0.000943203864153475	-0.00132951640989631
223	89.973747253418	-9.428542137146	3.88992786407471	0.012956153601408	-0.00457625929266214	0.00646266713738441	-0.00197886489331722
224	90.6230926513672	-12.3506107330322	4.21460247039795	0.011982130818069	-0.0282774847000837	0.00483929552137852	0.00906006153672934
225	90.6230926513672	-10.0778903961182	4.21460247039795	0.0022419011220336	0.0158782228827477	0.00646266713738441	0.01100810803473
226	89.3243942260742	-10.7272396087646	4.4094066619873	0.00808603875339031	0.0113327819854021	0.00289124972186983	0.00743668992072344
227	89.3243942260742	-10.0778903961182	4.08473253250122	-0.00327756232582033	0.0175015944987535	0.00581331877037883	0.0145795252174139
228	90.6230926513672	-9.75321674346924	3.82499313354492	0.00776136433705688	0.0168522447347641	0.00841071270406246	0.00321592413820326
229	89.973747253418	-9.428542137146	3.82499313354492	-0.0126931173726916	0.0207483377307653	0.0113327819854021	0.00191722682211548
230	90.6230926513672	-10.0778903961182	4.08473253250122	0.00841071270406246	0.0165275707840919	0.0100340843200684	-0.00457625929266214
231	91.2724456787109	-11.3765878677368	4.08473253250122	0.0022419011220336	0.00289124972186983	-0.00457625929266214	-0.00132951640989631
232	91.9217910766602	-11.0519132614136	4.53927659988403	-0.00814767740666866	0.0136055024340749	0.00516396993771195	-0.0139918150380254
233	88.0257034301758	-10.4025650024414	4.27953720092773	-0.0211346503347158	0.00581331877037883	0.0123068047687411	0.00548864435404539
234	90.6230926513672	-10.0778903961182	3.88992786407471	-0.00684897974133492	0.00321592413820326	-0.000680167751852423	-0.00555028254166245
235	91.9217910766602	-11.3765878677368	3.95486283302307	-0.00555028254166245	-0.00360223650932312	-0.00425158534198999	-0.0208099745213985
236	91.9217910766602	-10.0778903961182	3.82499313354492	-0.0143164889886975	-0.0263294391334057	-0.0113944197073579	-0.0191866029053926
237	91.9217910766602	-11.0519132614136	4.4094066619873	-0.0139918150380254	-0.00555028254166245	0.000293855206109583	-0.0224333461374044
238	91.9217910766602	-12.6752853393555	4.47434186935425	-0.00684897974133492	-0.023407369852066	-0.00782300252467394	-0.00295288790948689
239	92.5711364746094	-11.0519132614136	4.60421133041382	0.00159255252219737	-0.0143164889886975	-0.00977104809135199	-0.0026282137259841
240	89.973747253418	-10.4025650024414	4.21460247039795	-0.0136671401560307	-0.0100957229733467	-0.00652430532500148	-0.00360223650932312
241	91.9217910766602	-11.7012624740601	4.27953720092773	-0.00684897974133492	-0.00230353930965066	-0.00457625929266214	0.00159255252219737
242	91.9217910766602	-10.4025650024414	4.01979780197144	-0.00717365415766835	0.0022419011220336	-0.00360223650932312	-0.00132951640989631
243	89.973747253418	-9.428542137146	3.88992786407471	0.0171769186854362	-0.00587495695799589	-0.00490093370899558	0.00191722682211548
244	91.9217910766602	-11.7012624740601	4.47434186935425	-0.00457625929266214	-0.00425158534198999	0.00256657530553639	-0.00132951640989631
245	91.2724456787109	-12.0259370803833	4.08473253250122	0.013930176384747	-0.00132951640989631	0.0149041991680861	0.00321592413820326
246	90.6230926513672	-10.7272396087646	4.21460247039795	-0.0113944197073579	0.0155535480007529	-0.00132951640989631	0.0145795252174139
247	89.3243942260742	-11.3765878677368	4.14966726303101	-0.00684897974133492	0.0142548503354192	0.00354059832170606	-0.00392691092565656
248	90.6230926513672	-10.7272396087646	3.88992786407471	-0.00912170019000769	0.0123068047687411	0.0197743140161037	0.00386527273803949
249	89.973747253418	-9.428542137146	3.76005816459656	0.0022419011220336	0.00678734155371785	0.00646266713738441	-0.00230353930965066
250	91.2724456787109	-10.4025650024414	4.08473253250122	0.000618529506027699	0.0100340843200684	0.000618529506027699	-0.000355493422830477
251	91.9217910766602	-11.0519132614136	4.53927659988403	0.00906006153672934	0.0113327819854021	-0.00392691092565656	-0.0165892094373703
252	91.2724456787109	-12.6752853393555	4.34447193145752	0.0103587592020631	0.000618529506027699	-0.00165419070981443	-0.00587495695799589
253	89.973747253418	-10.7272396087646	3.95486283302307	-0.00522560812532902	0.00483929552137852	-0.00392691092565656	0.00321592413820326
254	88.0257034301758	-10.4025650024414	3.88992786407471	-0.00327756232582033	0.00354059832170606	-0.0120437685400248	-0.00814767740666866
255	89.973747253418	-11.0519132614136	4.08473253250122	-0.00977104809135199	0.00191722682211548	-0.00230353930965066	-0.00717365415766835
256	89.973747253418	-10.4025650024414	3.63018846511841	-0.00360223650932312	-0.0107450718060136	-0.0191866029053926	-0.0221086721867323
257	89.973747253418	-11.0519132614136	4.14966726303101	0.000618529506027699	0.000293855206109583	-0.00587495695799589	-0.0240567177534103
258	90.6230926513672	-11.7012624740601	4.99382066726685	0.00711201597005129	-0.00165419070981443	0.00678734155371785	-0.0026282137259841
259	92.5711364746094	-12.3506107330322	4.21460247039795	0.012956153601408	-0.00619963090866804	-0.0107450718060136	-0.0113944197073579
260	90.6230926513672	-11.0519132614136	4.21460247039795	0.00191722682211548	0.0103587592020631	-0.00197886489331722	0.000293855206109583
261	88.675048828125	-11.7012624740601	4.27953720092773	-0.00522560812532902	0.00613799272105098	-0.00295288790948689	-0.00100484199356288
262	89.3243942260742	-10.0778903961182	4.21460247039795	0.00613799272105098	0.00191722682211548	-0.00295288790948689	-0.0026282137259841
263	88.675048828125	-10.0778903961182	3.82499313354492	-0.00619963090866804	0.00354059832170606	0.00256657530553639	0.00743668992072344
264	91.2724456787109	-11.3765878677368	4.60421133041382	-0.00425158534198999	0.00159255252219737	-0.00327756232582033	0.00743668992072344
265	91.2724456787109	-10.4025650024414	3.95486283302307	0.00938473641872406	0.011982130818069	0.00678734155371785	0.000943203864153475
266	91.2724456787109	-12.3506107330322	4.14966726303101	0.000943203864153475	-0.00165419070981443	0.000293855206109583	0.00841071270406246
267	92.5711364746094	-11.3765878677368	4.21460247039795	0.00321592413820326	0.00646266713738441	0.00191722682211548	0.00289124972186983
268	89.973747253418	-11.0519132614136	4.4094066619873	-0.000355493422830477	0.00159255252219737	0.0136055024340749	0.011982130818069
269	90.6230926513672	-11.0519132614136	3.88992786407471	0.00418994715437293	0.000293855206109583	-0.00457625929266214	0.000293855206109583
270	91.2724456787109	-11.3765878677368	4.27953720092773	0.0106834331527352	-0.0026282137259841	-0.00295288790948689	-0.0100957229733467
271	91.2724456787109	-11.3765878677368	3.82499313354492	0.01100810803473	0.00386527273803949	-0.00490093370899558	-0.00684897974133492
272	89.3243942260742	-10.0778903961182	3.88992786407471	0.00743668992072344	-0.00425158534198999	-0.00360223650932312	-0.00619963090866804
273	91.2724456787109	-12.6752853393555	4.08473253250122	-0.00944637414067984	-0.0107450718060136	-0.00197886489331722	0.000943203864153475
274	91.2724456787109	-11.3765878677368	4.08473253250122	0.00646266713738441	-0.0104203969240189	-0.00977104809135199	0.0022419011220336
275	88.675048828125	-11.3765878677368	4.4094066619873	-0.00847235135734081	0.00418994715437293	-0.0185372550040483	0.00159255252219737
276	89.973747253418	-10.0778903961182	4.14966726303101	-0.0133424662053585	-0.0146411629393697	-0.021459324285388	-0.0195112787187099
277	89.973747253418	-10.0778903961182	4.21460247039795	-0.00230353930965066	-0.0143164889886975	-0.0139918150380254	-0.0110697457566857
278	91.9217910766602	-11.7012624740601	3.88992786407471	-0.00295288790948689	-0.0110697457566857	-0.00457625929266214	0.00711201597005129
279	91.9217910766602	-11.7012624740601	3.95486283302307	0.00873538758605719	-0.0159398596733809	-0.0126931173726916	0.00418994715437293
280	91.2724456787109	-12.3506107330322	3.95486283302307	-0.00165419070981443	-0.00879702530801296	-0.00717365415766835	-0.000355493422830477
281	91.9217910766602	-12.0259370803833	4.08473253250122	0.000618529506027699	0.0022419011220336	-0.0113944197073579	0.00159255252219737
282	88.675048828125	-10.7272396087646	4.01979780197144	-0.0165892094373703	0.00159255252219737	-0.0133424662053585	0.00483929552137852
283	89.3243942260742	-10.0778903961182	3.88992786407471	-0.00555028254166245	0.00646266713738441	0.0103587592020631	0.0123068047687411
284	91.2724456787109	-12.0259370803833	4.14966726303101	-0.00295288790948689	0.00418994715437293	-0.00132951640989631	0.00321592413820326
285	92.5711364746094	-11.7012624740601	3.82499313354492	0.0162028968334198	0.01847561635077	-0.000355493422830477	0.00483929552137852
286	90.6230926513672	-10.4025650024414	4.01979780197144	0.00873538758605719	0.0188002903014421	0.00776136433705688	0.0123068047687411
287	92.5711364746094	-12.3506107330322	4.01979780197144	-0.0159398596733809	0.0123068047687411	0.00451462110504508	0.00743668992072344
288	92.5711364746094	-11.7012624740601	4.27953720092773	0.0106834331527352	0.0220470335334539	0.00743668992072344	0.00841071270406246
289	91.2724456787109	-11.7012624740601	4.47434186935425	0.00516396993771195	0.020423661917448	0.00321592413820326	0.011982130818069
290	89.973747253418	-12.0259370803833	4.14966726303101	-0.00652430532500148	0.0162028968334198	0.000618529506027699	-0.00360223650932312
291	91.2724456787109	-10.7272396087646	4.08473253250122	0.00256657530553639	0.0168522447347641	-0.00782300252467394	-0.00717365415766835
292	89.973747253418	-10.4025650024414	3.76005816459656	-0.00717365415766835	0.0123068047687411	-0.00425158534198999	-0.000355493422830477
293	91.9217910766602	-12.0259370803833	4.34447193145752	-0.00684897974133492	0.00776136433705688	-0.00132951640989631	0.00191722682211548
294	91.2724456787109	-12.9999599456787	4.27953720092773	0.00841071270406246	-0.00327756232582033	-0.00360223650932312	-0.00555028254166245
295	90.6230926513672	-12.3506107330322	4.27953720092773	-0.00717365415766835	-0.00879702530801296	-0.00879702530801296	-0.00100484199356288
296	90.6230926513672	-10.4025650024414	3.76005816459656	-0.00879702530801296	-0.0126931173726916	-0.0143164889886975	-0.00814767740666866
297	87.376350402832	-10.4025650024414	3.95486283302307	-0.0159398596733809	-0.0139918150380254	-0.0146411629393697	-0.00782300252467394
298	91.9217910766602	-11.7012624740601	4.21460247039795	-0.00522560812532902	-0.0136671401560307	-0.00555028254166245	0.00873538758605719
299	92.5711364746094	-11.7012624740601	4.08473253250122	-0.00555028254166245	-0.0169138833880424	-0.0123684434220195	0.0113327819854021
300	91.2724456787109	-11.3765878677368	3.95486283302307	0.013930176384747	-0.0172385573387146	-0.0113944197073579	0.00581331877037883
301	91.9217910766602	-12.6752853393555	4.53927659988403	0.00548864435404539	-0.0107450718060136	-0.00879702530801296	0.00548864435404539
302	91.2724456787109	-11.7012624740601	4.47434186935425	0.00483929552137852	-0.00490093370899558	-0.0130177913233638	0.00354059832170606
303	89.3243942260742	-10.4025650024414	4.27953720092773	0.00678734155371785	-0.000680167751852423	-0.00749832857400179	0.0330859608948231
304	89.3243942260742	-11.7012624740601	4.21460247039795	-0.00165419070981443	-0.00684897974133492	0.00841071270406246	0.00776136433705688
305	91.9217910766602	-12.0259370803833	4.27953720092773	0.0123068047687411	0.00808603875339031	-0.00100484199356288	0.00873538758605719
306	89.3243942260742	-10.0778903961182	3.82499313354492	0.00776136433705688	0.0126314787194133	-0.000680167751852423	0.0191249661147594
307	90.6230926513672	-11.7012624740601	4.60421133041382	0.00776136433705688	0.0142548503354192	0.0022419011220336	0.00483929552137852
308	90.6230926513672	-12.9999599456787	4.47434186935425	-0.00392691092565656	0.00646266713738441	0.000943203864153475	0.0226963832974434
309	91.2724456787109	-12.6752853393555	4.27953720092773	0.0022419011220336	0.00906006153672934	-0.00392691092565656	0.00354059832170606
310	88.675048828125	-11.7012624740601	4.21460247039795	-0.00587495695799589	0.0149041991680861	0.00191722682211548	0.00613799272105098
311	88.0257034301758	-10.7272396087646	3.88992786407471	-0.00360223650932312	0.0213976856321096	0.00451462110504508	0.00451462110504508
312	91.2724456787109	-12.3506107330322	4.21460247039795	0.00289124972186983	0.00451462110504508	-0.00392691092565656	-0.00165419070981443
313	90.6230926513672	-12.0259370803833	4.21460247039795	-0.00360223650932312	0.0165275707840919	0.00483929552137852	0.031137915328145
314	91.2724456787109	-12.0259370803833	4.21460247039795	0.0113327819854021	0.0022419011220336	0.000943203864153475	0.00906006153672934
315	91.9217910766602	-13.3246335983276	4.14966726303101	-0.00587495695799589	-0.00522560812532902	-0.0100957229733467	-0.00684897974133492
316	90.6230926513672	-11.7012624740601	4.01979780197144	-0.0104203969240189	-0.00295288790948689	-0.0169138833880424	-0.0117190945893526
317	89.3243942260742	-11.0519132614136	4.60421133041382	-0.0107450718060136	-0.0113944197073579	-0.00879702530801296	-0.00457625929266214
318	89.3243942260742	-12.0259370803833	4.86395072937012	-0.00717365415766835	-0.00132951640989631	-0.000355493422830477	0.01100810803473
319	93.2204895019531	-12.3506107330322	4.27953720092773	0.00743668992072344	-0.00197886489331722	-0.0120437685400248	0.000293855206109583
320	91.2724456787109	-12.0259370803833	4.34447193145752	-0.017887907102704	0.00451462110504508	-0.00749832857400179	0.00159255252219737
321	91.9217910766602	-12.3506107330322	4.01979780197144	-0.00944637414067984	0.00678734155371785	-0.0120437685400248	-0.00132951640989631
322	92.5711364746094	-12.6752853393555	3.95486283302307	-0.00490093370899558	0.00159255252219737	-0.00555028254166245	0.00354059832170606
323	89.3243942260742	-12.0259370803833	4.01979780197144	-0.00652430532500148	0.00321592413820326	0.000943203864153475	0.00613799272105098
324	90.6230926513672	-12.6752853393555	4.08473253250122	0.0116574559360743	0.00321592413820326	-3.08191010844894e-05	0.0272418223321438
325	87.376350402832	-12.0259370803833	4.01979780197144	0.00581331877037883	0.01847561635077	0.01100810803473	0.0106834331527352
326	89.973747253418	-11.3765878677368	4.27953720092773	0.00159255252219737	0.00970941036939621	0.00906006153672934	0.0103587592020631
327	91.2724456787109	-12.6752853393555	4.27953720092773	0.00548864435404539	0.013930176384747	0.00678734155371785	0.00581331877037883
328	91.9217910766602	-12.0259370803833	4.01979780197144	0.0181509424000978	0.00906006153672934	0.0155535480007529	0.0136055024340749
329	91.9217910766602	-12.6752853393555	4.21460247039795	0.00970941036939621	0.000943203864153475	0.0175015944987535	-3.08191010844894e-05
330	91.2724456787109	-12.9999599456787	4.01979780197144	0.013930176384747	-0.00295288790948689	0.000293855206109583	-0.00977104809135199
331	89.973747253418	-10.7272396087646	3.76005816459656	0.0220470335334539	-0.000355493422830477	0.00256657530553639	-0.0117190945893526
332	89.973747253418	-12.6752853393555	4.47434186935425	-0.0026282137259841	-0.000680167751852423	0.00191722682211548	-0.00392691092565656
333	89.973747253418	-10.7272396087646	4.21460247039795	0.00873538758605719	-0.00165419070981443	0.00159255252219737	-0.00230353930965066
334	90.6230926513672	-10.7272396087646	3.50031876564026	0.00516396993771195	-0.00230353930965066	-0.000680167751852423	-0.00879702530801296
335	91.9217910766602	-12.0259370803833	4.08473253250122	0.000618529506027699	-0.0188619289547205	-0.0191866029053926	-0.0191866029053926
336	90.6230926513672	-11.0519132614136	4.01979780197144	-0.00522560812532902	-0.0100957229733467	-0.0279528107494116	-0.0230826959013939
337	90.6230926513672	-13.6493082046509	4.27953720092773	0.000293855206109583	-0.0156151866540313	-0.00587495695799589	-0.0211346503347158
338	90.6230926513672	-12.0259370803833	4.53927659988403	-0.0026282137259841	0.0022419011220336	0.00126787810586393	-0.00912170019000769
339	90.6230926513672	-12.0259370803833	4.4094066619873	0.00906006153672934	-0.0107450718060136	-0.00392691092565656	-0.00132951640989631
340	90.6230926513672	-12.0259370803833	3.95486283302307	0.00873538758605719	-3.08191010844894e-05	-0.00912170019000769	0.00678734155371785
341	92.5711364746094	-12.0259370803833	4.14966726303101	0.0181509424000978	0.00548864435404539	-0.00619963090866804	-3.08191010844894e-05
342	93.2204895019531	-12.6752853393555	4.08473253250122	0.00743668992072344	0.00256657530553639	-0.00684897974133492	0.00516396993771195
343	91.2724456787109	-10.4025650024414	3.69512343406677	-0.00230353930965066	0.00289124972186983	0.00256657530553639	0.013930176384747
344	90.6230926513672	-13.3246335983276	4.47434186935425	0.00483929552137852	-0.00132951640989631	0.0142548503354192	0.00711201597005129
345	91.2724456787109	-12.6752853393555	4.21460247039795	0.01100810803473	0.0197743140161037	0.013930176384747	0.00808603875339031
346	88.675048828125	-11.0519132614136	3.88992786407471	0.00483929552137852	0.0230210572481155	0.01100810803473	0.0149041991680861
347	91.2724456787109	-12.6752853393555	4.21460247039795	0.00873538758605719	0.0158782228827477	-0.00132951640989631	0.0314625911414623
348	91.9217910766602	-12.3506107330322	4.14966726303101	0.00841071270406246	0.0197743140161037	0.00516396993771195	0.00451462110504508
349	91.2724456787109	-12.3506107330322	4.08473253250122	0.00678734155371785	0.00970941036939621	0.00321592413820326	0.0022419011220336
350	90.6230926513672	-11.7012624740601	4.47434186935425	0.00808603875339031	0.013930176384747	-0.000680167751852423	-0.00717365415766835
351	90.6230926513672	-12.0259370803833	4.27953720092773	0.00743668992072344	-0.00165419070981443	0.00256657530553639	-0.00912170019000769
352	91.2724456787109	-12.3506107330322	4.08473253250122	0.00581331877037883	-3.08191010844894e-05	-3.08191010844894e-05	-0.00684897974133492
353	90.6230926513672	-12.6752853393555	4.21460247039795	0.000293855206109583	-0.00197886489331722	0.00126787810586393	0.00483929552137852
354	88.0257034301758	-11.0519132614136	3.95486283302307	0.00613799272105098	-0.0107450718060136	-0.0120437685400248	-0.00392691092565656
355	92.5711364746094	-12.6752853393555	4.34447193145752	0.0022419011220336	-0.021459324285388	-0.0117190945893526	-0.00879702530801296
356	91.2724456787109	-11.3765878677368	3.82499313354492	-0.00197886489331722	-0.0175632312893867	-0.0243813935667276	-0.0113944197073579
357	91.2724456787109	-12.0259370803833	4.47434186935425	-0.00684897974133492	-0.0311995539814234	-0.0165892094373703	-0.0117190945893526
358	91.9217910766602	-13.3246335983276	4.27953720092773	0.0113327819854021	-0.0299008563160896	-0.00327756232582033	0.0022419011220336
359	93.2204895019531	-11.7012624740601	3.88992786407471	0.00451462110504508	-0.0182125810533762	0.000618529506027699	0.00483929552137852
360	90.6230926513672	-10.7272396087646	3.95486283302307	-0.0139918150380254	-0.0136671401560307	-0.0143164889886975	0.00256657530553639
361	89.973747253418	-12.3506107330322	4.21460247039795	-0.00977104809135199	-0.00944637414067984	-0.00814767740666866	0.00516396993771195
362	91.9217910766602	-12.3506107330322	4.47434186935425	0.0158782228827477	-0.0188619289547205	-0.0100957229733467	-0.00100484199356288
363	89.3243942260742	-10.7272396087646	4.01979780197144	0.0265924744307995	-0.00295288790948689	0.00159255252219737	0.01847561635077
364	91.2724456787109	-11.7012624740601	4.14966726303101	-0.000355493422830477	-0.0120437685400248	0.000943203864153475	0.00581331877037883
365	91.9217910766602	-12.9999599456787	3.95486283302307	0.0113327819854021	0.00873538758605719	0.00256657530553639	0.011982130818069
366	89.3243942260742	-12.3506107330322	4.21460247039795	0.00321592413820326	0.00743668992072344	0.0103587592020631	-0.00425158534198999
367	91.2724456787109	-12.3506107330322	4.01979780197144	-0.00132951640989631	0.00678734155371785	-0.00392691092565656	0.0149041991680861
368	89.3243942260742	-12.0259370803833	4.08473253250122	0.00938473641872406	0.00776136433705688	0.0113327819854021	0.00548864435404539
369	91.9217910766602	-12.3506107330322	4.27953720092773	-0.00360223650932312	0.0116574559360743	0.00906006153672934	0.00126787810586393
370	91.2724456787109	-12.3506107330322	4.08473253250122	0.00808603875339031	0.0132808275520802	-0.00457625929266214	-0.0139918150380254
371	90.6230926513672	-11.0519132614136	3.88992786407471	0.00906006153672934	0.00711201597005129	0.00191722682211548	-0.0146411629393697
372	91.2724456787109	-13.6493082046509	4.08473253250122	0.00581331877037883	0.00386527273803949	-0.0139918150380254	-0.00587495695799589
373	91.9217910766602	-12.9999599456787	4.27953720092773	0.00516396993771195	-0.00522560812532902	0.01100810803473	-0.00425158534198999
374	88.675048828125	-10.4025650024414	3.82499313354492	0.0100340843200684	-0.00100484199356288	-0.00490093370899558	-0.00847235135734081
375	89.3243942260742	-12.0259370803833	4.08473253250122	-0.017887907102704	-0.000680167751852423	-0.00555028254166245	-0.00944637414067984
376	89.973747253418	-11.0519132614136	3.95486283302307	-0.0107450718060136	-0.0143164889886975	-0.0169138833880424	-0.0143164889886975
377	91.2724456787109	-12.0259370803833	3.88992786407471	-0.0120437685400248	0.0022419011220336	-0.0162645354866982	-0.0195112787187099
378	91.2724456787109	-12.6752853393555	4.14966726303101	-0.00132951640989631	-0.00425158534198999	-3.08191010844894e-05	-0.00392691092565656
379	90.6230926513672	-12.3506107330322	4.47434186935425	0.000618529506027699	-0.0123684434220195	-0.00165419070981443	-0.00814767740666866
380	89.973747253418	-12.9999599456787	4.08473253250122	-0.0026282137259841	0.00354059832170606	-0.00814767740666866	0.00321592413820326
381	91.9217910766602	-12.9999599456787	4.21460247039795	-0.00749832857400179	0.00321592413820326	-0.00749832857400179	-0.00327756232582033
382	88.675048828125	-12.6752853393555	4.53927659988403	-0.00749832857400179	0.00743668992072344	-0.00555028254166245	-0.00197886489331722
383	90.6230926513672	-11.0519132614136	3.95486283302307	-0.00977104809135199	0.00678734155371785	0.011982130818069	0.00256657530553639
384	92.5711364746094	-11.3765878677368	3.76005816459656	0.00483929552137852	0.0132808275520802	0.00743668992072344	-0.00197886489331722
385	91.9217910766602	-11.7012624740601	3.50031876564026	0.0321119390428066	0.0188002903014421	0.00159255252219737	0.00159255252219737
386	89.973747253418	-12.3506107330322	4.08473253250122	-0.00522560812532902	0.0233457311987877	0.00289124972186983	0.00483929552137852
387	93.2204895019531	-13.9739828109741	4.34447193145752	0.0106834331527352	0.00711201597005129	0.00418994715437293	0.00418994715437293
388	91.9217910766602	-12.6752853393555	4.60421133041382	0.00126787810586393	0.011982130818069	0.0152288740500808	0.000293855206109583
389	89.3243942260742	-13.3246335983276	4.34447193145752	-0.000355493422830477	0.01100810803473	0.00646266713738441	0.00548864435404539
390	91.2724456787109	-12.9999599456787	3.76005816459656	-0.0159398596733809	0.0142548503354192	0.00873538758605719	-0.00392691092565656
391	89.973747253418	-11.3765878677368	3.63018846511841	0.00613799272105098	0.00386527273803949	-0.00132951640989631	-0.00847235135734081
392	91.2724456787109	-12.6752853393555	4.01979780197144	-0.0143164889886975	-0.00425158534198999	0.00191722682211548	-0.00587495695799589
393	92.5711364746094	-13.3246335983276	4.27953720092773	0.00386527273803949	-0.00230353930965066	0.000943203864153475	-0.00132951640989631
394	89.3243942260742	-12.9999599456787	4.27953720092773	0.00613799272105098	-0.0110697457566857	-0.00197886489331722	-0.00100484199356288
395	91.2724456787109	-12.9999599456787	4.21460247039795	-0.00197886489331722	-0.00814767740666866	-0.0198359526693821	-0.0139918150380254
396	88.675048828125	-11.7012624740601	4.01979780197144	-0.0126931173726916	-0.00749832857400179	-0.0107450718060136	-0.023407369852066
397	90.6230926513672	-12.6752853393555	4.01979780197144	-0.00977104809135199	-0.017887907102704	-0.0126931173726916	-0.0107450718060136
398	92.5711364746094	-12.6752853393555	3.95486283302307	-0.00295288790948689	-0.0172385573387146	-0.00165419070981443	-0.000680167751852423
399	90.6230926513672	-12.0259370803833	3.50031876564026	-0.000355493422830477	0.00483929552137852	-0.00555028254166245	0.000293855206109583
400	89.973747253418	-12.0259370803833	4.27953720092773	0.011982130818069	-0.0026282137259841	-0.00490093370899558	0.00873538758605719
401	93.2204895019531	-14.298656463623	4.34447193145752	-0.00522560812532902	-0.0191866029053926	-0.00912170019000769	0.00321592413820326
402	91.9217910766602	-12.9999599456787	3.82499313354492	-0.00360223650932312	-0.021459324285388	-0.00684897974133492	0.00743668992072344
403	89.3243942260742	-12.3506107330322	4.01979780197144	0.00191722682211548	-0.00944637414067984	0.00386527273803949	0.011982130818069
404	91.9217910766602	-11.7012624740601	3.82499313354492	0.0168522447347641	-0.00360223650932312	-0.00132951640989631	0.00191722682211548
405	89.3243942260742	-11.7012624740601	3.88992786407471	0.00581331877037883	0.00808603875339031	0.00906006153672934	0.0116574559360743
406	90.6230926513672	-12.9999599456787	4.14966726303101	0.00516396993771195	0.0200989879667759	0.00906006153672934	0.01100810803473
407	91.9217910766602	-13.3246335983276	4.53927659988403	0.00743668992072344	0.00711201597005129	0.00613799272105098	0.0217223595827818
408	91.9217910766602	-14.298656463623	4.21460247039795	-0.00360223650932312	0.00451462110504508	0.012956153601408	0.0207483377307653
409	90.6230926513672	-13.3246335983276	4.34447193145752	0.0022419011220336	-0.0026282137259841	0.00873538758605719	0.00743668992072344
410	89.973747253418	-13.6493082046509	4.27953720092773	0.0116574559360743	0.0155535480007529	0.0123068047687411	0.00548864435404539
411	88.0257034301758	-12.0259370803833	4.21460247039795	-0.0026282137259841	0.000943203864153475	0.000943203864153475	-0.00782300252467394
412	89.973747253418	-12.0259370803833	4.08473253250122	-0.000355493422830477	0.0116574559360743	-0.0136671401560307	-0.00132951640989631
413	91.9217910766602	-13.3246335983276	4.27953720092773	0.00256657530553639	0.00289124972186983	0.000293855206109583	-0.00392691092565656
414	89.3243942260742	-12.0259370803833	4.08473253250122	0.012956153601408	0.00646266713738441	-0.00100484199356288	0.000293855206109583
415	91.2724456787109	-13.3246335983276	4.01979780197144	0.0145795252174139	-0.00587495695799589	-0.0172385573387146	-0.00684897974133492
416	89.973747253418	-12.0259370803833	4.08473253250122	-0.00295288790948689	-0.0182125810533762	-0.0182125810533762	-0.0201606266200542
417	90.6230926513672	-12.9999599456787	4.27953720092773	0.00191722682211548	-0.0117190945893526	-0.0149658378213644	-0.00555028254166245
418	89.973747253418	-12.3506107330322	4.08473253250122	-0.00197886489331722	-0.0026282137259841	-0.00295288790948689	-3.08191010844894e-05
419	89.973747253418	-12.0259370803833	4.21460247039795	0.00906006153672934	-0.00717365415766835	-0.00814767740666866	0.0022419011220336
420	88.675048828125	-12.0259370803833	4.01979780197144	0.00938473641872406	0.00159255252219737	-0.00879702530801296	0.00516396993771195
421	91.2724456787109	-12.3506107330322	3.88992786407471	-0.017887907102704	0.00159255252219737	-0.00555028254166245	0.00386527273803949
422	91.2724456787109	-14.298656463623	4.14966726303101	0.013930176384747	-0.0026282137259841	-0.0026282137259841	0.000293855206109583
423	89.973747253418	-12.9999599456787	4.4094066619873	0.01100810803473	0.00906006153672934	0.00451462110504508	0.0321119390428066
424	88.0257034301758	-12.3506107330322	4.01979780197144	0.00159255252219737	0.00418994715437293	0.00418994715437293	0.00841071270406246
425	87.376350402832	-11.3765878677368	4.21460247039795	-0.0117190945893526	0.0278911720961332	0.00808603875339031	0.00483929552137852
426	91.9217910766602	-13.3246335983276	4.60421133041382	-0.0026282137259841	0.0230210572481155	0.00289124972186983	0.0200989879667759
427	92.5711364746094	-13.3246335983276	3.88992786407471	0.00256657530553639	0.0207483377307653	-0.00490093370899558	0.00711201597005129
428	90.6230926513672	-13.3246335983276	4.14966726303101	-0.0110697457566857	0.01847561635077	-0.000680167751852423	0.0152288740500808
429	90.6230926513672	-14.6233310699463	4.34447193145752	0.0145795252174139	0.000943203864153475	0.00776136433705688	-0.00295288790948689
430	91.9217910766602	-13.6493082046509	4.27953720092773	0.00159255252219737	0.00776136433705688	-0.00230353930965066	-0.00230353930965066
431	87.376350402832	-12.0259370803833	4.21460247039795	-0.0162645354866982	0.00354059832170606	-0.00295288790948689	-0.0126931173726916
432	90.6230926513672	-12.6752853393555	4.4094066619873	0.000618529506027699	0.00743668992072344	-0.0104203969240189	-0.0110697457566857
433	91.2724456787109	-12.9999599456787	4.01979780197144	-0.0136671401560307	-0.00295288790948689	-0.00327756232582033	-0.00749832857400179
434	89.973747253418	-12.0259370803833	3.37044906616211	0.00841071270406246	0.00321592413820326	-0.00782300252467394	-0.00717365415766835
435	92.5711364746094	-12.6752853393555	3.95486283302307	-0.00295288790948689	-0.0120437685400248	-0.023407369852066	-0.0110697457566857
436	89.3243942260742	-14.298656463623	4.21460247039795	-0.00100484199356288	-0.0201606266200542	-0.0143164889886975	-0.0217839982360601
437	91.2724456787109	-13.3246335983276	4.01979780197144	-0.00847235135734081	-0.0120437685400248	-0.0156151866540313	-0.0143164889886975
438	88.675048828125	-12.0259370803833	4.34447193145752	-0.0100957229733467	-0.0165892094373703	-0.00912170019000769	-0.00652430532500148
439	88.675048828125	-11.7012624740601	4.01979780197144	-0.00587495695799589	0.00159255252219737	-0.00360223650932312	-0.00327756232582033
440	89.3243942260742	-13.3246335983276	4.14966726303101	0.0220470335334539	0.00321592413820326	-0.0126931173726916	0.000293855206109583
441	90.6230926513672	-12.6752853393555	3.88992786407471	-0.00619963090866804	0.00418994715437293	-0.0165892094373703	-0.00165419070981443
442	89.3243942260742	-12.0259370803833	4.01979780197144	0.00256657530553639	-0.00360223650932312	-0.00490093370899558	-0.00230353930965066
443	89.3243942260742	-13.3246335983276	4.01979780197144	0.00776136433705688	-0.00879702530801296	-0.00522560812532902	0.00548864435404539
444	91.9217910766602	-13.6493082046509	4.21460247039795	0.00743668992072344	-0.00392691092565656	0.0106834331527352	0.00256657530553639
445	89.3243942260742	-11.3765878677368	4.08473253250122	0.0149041991680861	0.0142548503354192	0.00906006153672934	0.00938473641872406
446	88.0257034301758	-12.6752853393555	4.27953720092773	-0.00197886489331722	0.0142548503354192	0.00354059832170606	-0.00295288790948689
447	91.9217910766602	-13.6493082046509	4.14966726303101	0.00451462110504508	0.01100810803473	0.00483929552137852	0.00808603875339031
448	90.6230926513672	-12.9999599456787	4.08473253250122	0.0103587592020631	0.0136055024340749	0.00808603875339031	0.00906006153672934
449	89.3243942260742	-12.9999599456787	4.47434186935425	0.00483929552137852	0.00743668992072344	0.00646266713738441	0.000293855206109583
450	91.9217910766602	-12.6752853393555	4.08473253250122	0.00321592413820326	0.00808603875339031	0.00321592413820326	0.00126787810586393
451	91.9217910766602	-13.6493082046509	4.14966726303101	-0.00100484199356288	0.00711201597005129	-0.00197886489331722	-0.00749832857400179
452	89.3243942260742	-13.3246335983276	4.27953720092773	0.00678734155371785	0.0116574559360743	0.000293855206109583	-0.00684897974133492
453	89.3243942260742	-12.9999599456787	4.21460247039795	0.00256657530553639	0.0145795252174139	0.00354059832170606	0.00548864435404539
454	91.9217910766602	-13.3246335983276	4.01979780197144	0.00418994715437293	0.000618529506027699	0.00516396993771195	0.000943203864153475
455	90.6230926513672	-12.0259370803833	3.88992786407471	-0.000355493422830477	0.00289124972186983	-0.0123684434220195	-0.0104203969240189
456	91.2724456787109	-13.3246335983276	4.47434186935425	-0.00912170019000769	-0.0110697457566857	-0.00100484199356288	-0.00944637414067984
457	91.9217910766602	-13.9739828109741	4.4094066619873	-0.00879702530801296	-0.00425158534198999	-0.0133424662053585	-0.0100957229733467
458	91.2724456787109	-13.6493082046509	3.69512343406677	-0.00749832857400179	-0.0149658378213644	-0.00782300252467394	-3.08191010844894e-05
459	89.973747253418	-11.7012624740601	3.69512343406677	-0.0139918150380254	0.00256657530553639	-0.00360223650932312	-0.00230353930965066
460	87.376350402832	-12.3506107330322	3.88992786407471	-0.0136671401560307	0.00841071270406246	-0.00717365415766835	-0.00295288790948689
461	92.5711364746094	-13.3246335983276	4.27953720092773	0.00418994715437293	0.00256657530553639	-0.00652430532500148	-0.00327756232582033
462	91.9217910766602	-12.9999599456787	4.34447193145752	-0.00100484199356288	0.00191722682211548	-0.0110697457566857	0.00386527273803949
463	90.6230926513672	-12.0259370803833	4.27953720092773	0.0162028968334198	0.00613799272105098	-0.00652430532500148	0.00386527273803949
464	89.973747253418	-12.6752853393555	3.95486283302307	0.00386527273803949	0.0022419011220336	0.012956153601408	0.00516396993771195
465	89.973747253418	-13.9739828109741	4.14966726303101	0.00841071270406246	0.00126787810586393	0.0113327819854021	0.0243197549134493
466	88.675048828125	-12.3506107330322	3.82499313354492	0.00126787810586393	0.00711201597005129	0.00386527273803949	0.00613799272105098
467	87.376350402832	-12.6752853393555	3.69512343406677	-0.0110697457566857	0.00386527273803949	0.00321592413820326	0.00321592413820326
468	90.6230926513672	-12.9999599456787	4.01979780197144	0.00938473641872406	0.00321592413820326	0.00516396993771195	0.00483929552137852
469	91.2724456787109	-13.3246335983276	4.60421133041382	0.00646266713738441	0.00159255252219737	0.00354059832170606	0.00776136433705688
470	91.2724456787109	-13.3246335983276	4.01979780197144	0.0149041991680861	-0.00425158534198999	0.00159255252219737	-0.00587495695799589
471	89.3243942260742	-11.7012624740601	4.08473253250122	-0.00977104809135199	0.0132808275520802	-0.00490093370899558	-0.00555028254166245
472	89.973747253418	-13.3246335983276	3.95486283302307	0.00321592413820326	0.000943203864153475	-0.000680167751852423	-0.00392691092565656
473	90.6230926513672	-13.3246335983276	4.27953720092773	-0.000355493422830477	0.00841071270406246	0.00289124972186983	-0.00425158534198999
474	88.675048828125	-12.9999599456787	4.34447193145752	-0.0126931173726916	0.00451462110504508	-0.00912170019000769	-0.00425158534198999
475	89.973747253418	-11.7012624740601	4.34447193145752	-0.00912170019000769	-0.00295288790948689	-0.00522560812532902	-0.0123684434220195
476	91.9217910766602	-12.6752853393555	4.27953720092773	-0.00522560812532902	-0.0159398596733809	-0.0149658378213644	-0.0256800893694162
477	91.9217910766602	-13.3246335983276	3.95486283302307	-0.0156151866540313	-0.00814767740666866	-0.00684897974133492	-0.0100957229733467
478	91.9217910766602	-12.6752853393555	3.88992786407471	-0.00684897974133492	-0.00619963090866804	-0.00652430532500148	-0.00555028254166245
479	89.3243942260742	-12.3506107330322	3.95486283302307	0.00483929552137852	-0.0136671401560307	-0.000680167751852423	0.00126787810586393
480	93.2204895019531	-12.9999599456787	4.21460247039795	0.01100810803473	0.00418994715437293	-0.00814767740666866	-0.00230353930965066
481	91.2724456787109	-12.9999599456787	4.4094066619873	-0.0136671401560307	0.00386527273803949	-0.0146411629393697	0.00451462110504508
482	88.675048828125	-12.3506107330322	4.53927659988403	0.00159255252219737	-0.00555028254166245	-0.0026282137259841	0.00159255252219737
483	91.2724456787109	-12.0259370803833	4.01979780197144	0.00516396993771195	-0.00652430532500148	-0.0143164889886975	0.00516396993771195
484	91.9217910766602	-12.6752853393555	3.76005816459656	0.0126314787194133	-0.00619963090866804	-3.08191010844894e-05	0.00678734155371785
485	91.9217910766602	-12.9999599456787	4.14966726303101	0.0165275707840919	0.00483929552137852	0.00548864435404539	0.00678734155371785
486	91.2724456787109	-12.3506107330322	3.95486283302307	0.00841071270406246	0.00321592413820326	-0.00555028254166245	0.000293855206109583
487	90.6230926513672	-12.6752853393555	3.95486283302307	0.00776136433705688	0.00191722682211548	-0.00392691092565656	-0.00360223650932312
488	89.3243942260742	-12.3506107330322	4.21460247039795	0.00906006153672934	0.00451462110504508	0.00418994715437293	-0.000355493422830477
489	88.675048828125	-12.9999599456787	4.21460247039795	-0.00327756232582033	0.00678734155371785	-3.08191010844894e-05	0.00451462110504508
490	89.973747253418	-11.7012624740601	4.14966726303101	0.00126787810586393	0.00678734155371785	-0.00360223650932312	-0.0139918150380254
491	91.2724456787109	-11.7012624740601	3.88992786407471	0.0132808275520802	-0.00295288790948689	-0.00132951640989631	-0.0123684434220195
492	90.6230926513672	-11.7012624740601	3.88992786407471	-0.0136671401560307	0.00483929552137852	-0.00295288790948689	-0.0113944197073579
493	91.9217910766602	-12.6752853393555	4.47434186935425	0.00159255252219737	0.00354059832170606	0.000618529506027699	-0.00457625929266214
494	90.6230926513672	-12.9999599456787	4.4094066619873	0.00256657530553639	-0.0143164889886975	0.00581331877037883	-0.0026282137259841
495	92.5711364746094	-12.9999599456787	3.95486283302307	-3.08191010844894e-05	0.000618529506027699	-0.00132951640989631	-0.0169138833880424
496	89.3243942260742	-11.3765878677368	4.14966726303101	-0.0146411629393697	-0.00555028254166245	-0.0136671401560307	-0.0247060675173998
497	91.2724456787109	-12.9999599456787	4.14966726303101	-0.0182125810533762	-0.0191866029053926	-0.0110697457566857	-0.0117190945893526
498	92.5711364746094	-13.3246335983276	4.14966726303101	-0.00360223650932312	-0.0130177913233638	-0.00912170019000769	-0.00132951640989631
499	92.5711364746094	-12.6752853393555	4.21460247039795	-0.00327756232582033	0.000293855206109583	-0.0104203969240189	0.00451462110504508
500	93.2204895019531	-13.3246335983276	4.34447193145752	-0.0026282137259841	-0.000355493422830477	-0.00327756232582033	0.00159255252219737
501	93.2204895019531	-14.6233310699463	4.34447193145752	0.00873538758605719	-0.00879702530801296	-0.00749832857400179	-0.0126931173726916
502	89.973747253418	-12.0259370803833	3.95486283302307	0.00613799272105098	-0.00457625929266214	0.00776136433705688	0.00256657530553639
503	89.3243942260742	-12.3506107330322	3.88992786407471	-0.00425158534198999	-0.000355493422830477	0.00159255252219737	0.00743668992072344
504	91.9217910766602	-12.3506107330322	4.21460247039795	0.00970941036939621	-0.00230353930965066	0.00646266713738441	0.00678734155371785
505	89.973747253418	-12.3506107330322	4.14966726303101	0.00516396993771195	0.0103587592020631	0.00483929552137852	0.0308132413774729
506	93.2204895019531	-13.3246335983276	4.34447193145752	0.0126314787194133	0.0145795252174139	-0.00230353930965066	-0.000355493422830477
507	91.2724456787109	-11.3765878677368	4.21460247039795	-0.00295288790948689	0.0207483377307653	0.00841071270406246	-0.00165419070981443
508	91.2724456787109	-13.3246335983276	3.76005816459656	0.00938473641872406	0.000293855206109583	0.00646266713738441	0.00386527273803949
509	91.9217910766602	-12.0259370803833	4.08473253250122	-3.08191010844894e-05	0.00776136433705688	0.0149041991680861	-3.08191010844894e-05
510	89.3243942260742	-11.3765878677368	4.01979780197144	-0.00782300252467394	0.0126314787194133	0.00386527273803949	-0.0100957229733467
511	88.675048828125	-11.7012624740601	4.14966726303101	0.011982130818069	0.01100810803473	-0.00619963090866804	-0.00327756232582033
512	93.2204895019531	-12.9999599456787	4.4094066619873	-0.00684897974133492	0.00906006153672934	-0.00165419070981443	-0.00879702530801296
513	90.6230926513672	-12.6752853393555	3.95486283302307	0.0136055024340749	0.011982130818069	-0.00327756232582033	0.00354059832170606
514	91.2724456787109	-12.6752853393555	3.95486283302307	-0.0123684434220195	0.00873538758605719	-0.00847235135734081	-0.00490093370899558
515	93.2204895019531	-14.298656463623	4.34447193145752	-0.0104203969240189	-0.00197886489331722	-0.00684897974133492	-0.0113944197073579
516	89.973747253418	-12.6752853393555	3.69512343406677	-0.00197886489331722	-0.00425158534198999	-0.00782300252467394	-0.0204853005707264
517	91.9217910766602	-12.9999599456787	4.01979780197144	-0.0136671401560307	-0.0026282137259841	-0.0156151866540313	-0.0139918150380254
518	89.973747253418	-12.9999599456787	4.21460247039795	-0.0104203969240189	-0.000680167751852423	-0.00490093370899558	-0.00879702530801296
519	91.9217910766602	-12.9999599456787	4.53927659988403	0.00126787810586393	-0.00684897974133492	-0.00717365415766835	-0.00555028254166245
520	93.8698348999023	-13.9739828109741	3.95486283302307	-0.00392691092565656	0.013930176384747	-0.00490093370899558	0.00418994715437293
521	91.2724456787109	-13.3246335983276	4.08473253250122	-0.000355493422830477	-0.000680167751852423	-0.00782300252467394	-0.0107450718060136
522	89.973747253418	-12.9999599456787	4.21460247039795	-0.00912170019000769	0.00451462110504508	0.00191722682211548	0.00321592413820326
523	92.5711364746094	-13.9739828109741	4.08473253250122	-0.00977104809135199	0.00191722682211548	0.00776136433705688	0.0126314787194133
524	91.9217910766602	-12.6752853393555	4.47434186935425	0.00678734155371785	0.00711201597005129	0.00289124972186983	0.000943203864153475
525	87.376350402832	-12.6752853393555	4.34447193145752	-0.000355493422830477	0.0181509424000978	0.00873538758605719	0.00873538758605719
526	93.2204895019531	-13.6493082046509	4.14966726303101	0.0194496400654316	0.0136055024340749	-0.00197886489331722	0.0103587592020631
527	91.2724456787109	-12.3506107330322	3.63018846511841	-0.00360223650932312	0.0100340843200684	0.00451462110504508	0.00191722682211548
528	90.6230926513672	-12.3506107330322	4.60421133041382	0.00581331877037883	0.00516396993771195	0.0022419011220336	0.00613799272105098
529	90.6230926513672	-12.9999599456787	4.14966726303101	0.00678734155371785	-3.08191010844894e-05	0.000293855206109583	-0.00197886489331722
530	89.973747253418	-12.6752853393555	4.08473253250122	0.00451462110504508	-0.00327756232582033	0.00548864435404539	-0.00490093370899558
531	91.2724456787109	-13.3246335983276	4.53927659988403	-0.00814767740666866	0.0022419011220336	-0.00652430532500148	-0.0113944197073579
532	89.3243942260742	-13.3246335983276	4.34447193145752	-0.0165892094373703	-0.00392691092565656	-0.00749832857400179	-0.00814767740666866
533	91.2724456787109	-12.0259370803833	3.63018846511841	0.00289124972186983	-0.000355493422830477	0.00711201597005129	0.00613799272105098
534	90.6230926513672	-11.7012624740601	3.56525373458862	-0.00522560812532902	-0.00360223650932312	-0.0130177913233638	-0.00165419070981443
535	91.9217910766602	-12.9999599456787	4.21460247039795	0.00191722682211548	0.000943203864153475	-0.00749832857400179	-0.0117190945893526
536	89.973747253418	-12.3506107330322	4.60421133041382	-0.00944637414067984	-0.0165892094373703	-0.0237320438027382	-0.0110697457566857
537	91.9217910766602	-13.9739828109741	4.53927659988403	-0.0104203969240189	-0.0224333461374044	-0.0136671401560307	-0.0117190945893526
538	91.2724456787109	-12.9999599456787	4.4094066619873	-0.00814767740666866	-0.0175632312893867	0.00354059832170606	-0.00165419070981443
539	89.3243942260742	-12.9999599456787	4.08473253250122	-0.00490093370899558	-0.00132951640989631	-0.00912170019000769	0.00873538758605719
540	91.9217910766602	-13.6493082046509	4.60421133041382	-0.00165419070981443	-0.000680167751852423	-0.00165419070981443	0.00354059832170606
541	91.9217910766602	-12.6752853393555	4.08473253250122	0.00289124972186983	-0.000680167751852423	-0.00587495695799589	0.000943203864153475
542	89.973747253418	-12.3506107330322	4.14966726303101	-0.00555028254166245	-0.00230353930965066	-0.00490093370899558	0.00678734155371785
543	92.5711364746094	-13.6493082046509	4.53927659988403	-0.00749832857400179	-0.0117190945893526	0.00321592413820326	0.0113327819854021
544	90.6230926513672	-13.9739828109741	4.47434186935425	-0.0165892094373703	-0.0100957229733467	0.00418994715437293	0.00581331877037883
545	89.973747253418	-12.3506107330322	4.01979780197144	0.000943203864153475	0.00581331877037883	0.0116574559360743	0.00841071270406246
546	89.3243942260742	-12.9999599456787	4.14966726303101	0.0022419011220336	0.00354059832170606	0.00321592413820326	0.00808603875339031
547	92.5711364746094	-12.6752853393555	4.21460247039795	-0.000680167751852423	0.00483929552137852	0.012956153601408	0.00516396993771195
548	91.9217910766602	-12.6752853393555	3.95486283302307	-0.00165419070981443	0.00418994715437293	0.00938473641872406	0.00548864435404539
549	93.2204895019531	-12.9999599456787	4.14966726303101	0.000618529506027699	0.000943203864153475	-0.00295288790948689	-0.00327756232582033
550	91.9217910766602	-12.9999599456787	4.4094066619873	0.00808603875339031	0.00581331877037883	-3.08191010844894e-05	-3.08191010844894e-05
551	92.5711364746094	-14.298656463623	4.14966726303101	-0.00782300252467394	-0.00652430532500148	-0.00814767740666866	-0.0139918150380254
552	91.2724456787109	-11.7012624740601	4.01979780197144	-0.000355493422830477	-0.00197886489331722	0.00126787810586393	-0.0152905117720366
553	89.3243942260742	-12.0259370803833	4.08473253250122	0.00581331877037883	0.000293855206109583	0.00483929552137852	-3.08191010844894e-05
554	92.5711364746094	-13.6493082046509	4.14966726303101	-0.00490093370899558	-0.00165419070981443	-0.00717365415766835	-0.00197886489331722
555	91.9217910766602	-12.9999599456787	3.88992786407471	0.00516396993771195	-0.00879702530801296	-0.00944637414067984	-0.0182125810533762
556	91.2724456787109	-12.0259370803833	3.88992786407471	-0.00197886489331722	-0.0113944197073579	-0.0243813935667276	-0.017887907102704
557	91.2724456787109	-12.0259370803833	4.01979780197144	-0.00360223650932312	-0.0185372550040483	-0.0172385573387146	-0.0104203969240189
558	92.5711364746094	-14.298656463623	4.21460247039795	0.0022419011220336	-0.0263294391334057	-0.00522560812532902	-0.00165419070981443
559	91.9217910766602	-13.3246335983276	4.34447193145752	0.00321592413820326	-0.0136671401560307	-0.0123684434220195	0.00256657530553639
560	91.9217910766602	-12.9999599456787	4.27953720092773	-0.00879702530801296	0.00970941036939621	-0.00555028254166245	0.00970941036939621
561	91.2724456787109	-12.9999599456787	4.4094066619873	-0.00230353930965066	0.00841071270406246	-0.00652430532500148	0.00613799272105098
562	91.2724456787109	-12.0259370803833	4.27953720092773	-0.00749832857400179	-0.00295288790948689	0.00289124972186983	0.000293855206109583
563	91.2724456787109	-12.0259370803833	3.95486283302307	0.00418994715437293	-0.00100484199356288	0.00321592413820326	0.00938473641872406
564	91.9217910766602	-12.6752853393555	3.76005816459656	0.0116574559360743	0.00126787810586393	0.00678734155371785	0.0126314787194133
565	92.5711364746094	-14.6233310699463	4.21460247039795	0.00581331877037883	0.00548864435404539	0.0132808275520802	0.0113327819854021
566	91.2724456787109	-12.6752853393555	3.95486283302307	0.013930176384747	0.0158782228827477	0.0103587592020631	0.0171769186854362
567	90.6230926513672	-11.7012624740601	4.08473253250122	0.00873538758605719	0.0200989879667759	0.00646266713738441	0.0272418223321438
568	88.0257034301758	-12.0259370803833	4.4094066619873	-0.00132951640989631	0.0210730116814375	0.00841071270406246	0.0126314787194133
569	91.2724456787109	-11.7012624740601	4.08473253250122	-0.00295288790948689	0.00613799272105098	0.00159255252219737	0.00548864435404539
570	91.2724456787109	-12.0259370803833	3.76005816459656	0.0142548503354192	0.0103587592020631	-0.00197886489331722	0.00321592413820326
571	91.9217910766602	-13.3246335983276	3.76005816459656	0.00776136433705688	0.00678734155371785	-0.0100957229733467	-0.00879702530801296
572	93.2204895019531	-13.9739828109741	4.27953720092773	0.00386527273803949	0.000943203864153475	-0.00619963090866804	-0.00555028254166245
573	90.6230926513672	-12.9999599456787	3.76005816459656	0.00548864435404539	-0.00295288790948689	0.0022419011220336	0.00418994715437293
574	93.2204895019531	-13.3246335983276	3.88992786407471	0.00613799272105098	0.00418994715437293	-0.0143164889886975	0.000618529506027699
575	89.973747253418	-12.6752853393555	4.47434186935425	-0.0175632312893867	-0.00425158534198999	-0.0113944197073579	-0.0113944197073579
576	91.2724456787109	-12.0259370803833	4.01979780197144	0.00678734155371785	-0.00717365415766835	-0.0100957229733467	-0.0146411629393697
577	91.9217910766602	-11.7012624740601	4.01979780197144	-0.0211346503347158	-0.0182125810533762	-0.0100957229733467	-0.00847235135734081
578	92.5711364746094	-12.6752853393555	3.88992786407471	-0.00132951640989631	-0.00684897974133492	-0.00295288790948689	0.000618529506027699
579	91.2724456787109	-13.6493082046509	4.34447193145752	0.0103587592020631	-0.00457625929266214	-0.0026282137259841	0.00451462110504508
580	93.2204895019531	-14.6233310699463	4.47434186935425	0.00678734155371785	-0.00457625929266214	-0.0143164889886975	0.0145795252174139
581	91.9217910766602	-12.9999599456787	4.53927659988403	0.0152288740500808	-0.0211346503347158	-0.00522560812532902	0.00354059832170606
582	88.675048828125	-12.0259370803833	4.14966726303101	-0.00847235135734081	-0.0107450718060136	-0.00490093370899558	0.00808603875339031
583	89.3243942260742	-12.3506107330322	3.82499313354492	0.00386527273803949	-0.00587495695799589	0.00256657530553639	0.0304885655641556
584	92.5711364746094	-12.6752853393555	4.79901599884033	0.0123068047687411	0.000943203864153475	-0.00327756232582033	0.00451462110504508
585	92.5711364746094	-13.3246335983276	4.01979780197144	0.0155535480007529	0.0200989879667759	0.00289124972186983	0.01847561635077
586	91.2724456787109	-11.7012624740601	4.08473253250122	0.0126314787194133	0.0165275707840919	0.00646266713738441	0.0136055024340749
587	90.6230926513672	-13.6493082046509	4.47434186935425	0.0100340843200684	0.00126787810586393	0.00451462110504508	-0.00717365415766835
588	91.2724456787109	-13.3246335983276	3.95486283302307	0.00256657530553639	0.0178262684494257	0.00548864435404539	0.0178262684494257
589	91.2724456787109	-12.3506107330322	4.08473253250122	0.00516396993771195	0.0188002903014421	0.00386527273803949	0.00743668992072344
590	88.0257034301758	-12.0259370803833	4.08473253250122	0.00841071270406246	0.0197743140161037	-0.00165419070981443	-0.0026282137259841
591	91.2724456787109	-12.3506107330322	4.14966726303101	-0.0026282137259841	0.013930176384747	0.00159255252219737	-0.00619963090866804
592	91.2724456787109	-12.9999599456787	3.95486283302307	0.00386527273803949	0.00776136433705688	-0.00392691092565656	-0.00749832857400179
593	89.973747253418	-12.3506107330322	4.4094066619873	0.00743668992072344	0.00613799272105098	0.00841071270406246	0.00451462110504508
594	93.2204895019531	-14.6233310699463	4.08473253250122	0.0162028968334198	-0.00522560812532902	-0.00392691092565656	0.00873538758605719
595	91.2724456787109	-13.6493082046509	4.14966726303101	-0.00490093370899558	-0.00717365415766835	-0.0120437685400248	-0.0165892094373703
596	89.3243942260742	-12.3506107330322	4.01979780197144	-0.00587495695799589	-0.0117190945893526	-0.00977104809135199	-0.0159398596733809
597	89.973747253418	-12.9999599456787	4.27953720092773	-0.0136671401560307	-0.0198359526693821	-0.00717365415766835	-0.0117190945893526
598	93.2204895019531	-12.6752853393555	4.34447193145752	0.00126787810586393	-0.0133424662053585	-0.00360223650932312	0.000618529506027699
599	91.9217910766602	-12.6752853393555	4.21460247039795	-3.08191010844894e-05	-0.0110697457566857	-0.0149658378213644	0.00386527273803949
600	91.2724456787109	-11.7012624740601	4.01979780197144	-0.00295288790948689	-0.0175632312893867	-0.00197886489331722	0.00159255252219737
601	90.6230926513672	-12.6752853393555	3.88992786407471	-0.00847235135734081	-0.00587495695799589	-0.00457625929266214	-0.000355493422830477
602	92.5711364746094	-13.9739828109741	4.14966726303101	-0.00749832857400179	-0.032173577696085	-0.00457625929266214	0.000943203864153475
603	93.2204895019531	-13.3246335983276	4.27953720092773	-0.00100484199356288	-0.00912170019000769	-0.00652430532500148	0.00841071270406246
604	88.675048828125	-12.3506107330322	4.34447193145752	-0.00977104809135199	-0.0026282137259841	0.00289124972186983	0.0136055024340749
605	93.2204895019531	-12.9999599456787	3.95486283302307	0.0106834331527352	0.0116574559360743	0.00418994715437293	0.0337353087961674
606	89.973747253418	-12.0259370803833	3.69512343406677	0.01100810803473	0.00808603875339031	-0.00912170019000769	0.00483929552137852
607	91.2724456787109	-12.3506107330322	3.82499313354492	0.00613799272105098	-0.00165419070981443	0.000943203864153475	0.00743668992072344
608	90.6230926513672	-12.3506107330322	4.01979780197144	0.00678734155371785	0.00581331877037883	0.00483929552137852	0.0103587592020631
609	90.6230926513672	-12.9999599456787	3.95486283302307	0.00418994715437293	-0.000680167751852423	-0.00165419070981443	-0.000355493422830477
610	91.9217910766602	-13.6493082046509	4.47434186935425	0.00646266713738441	0.0116574559360743	-0.00165419070981443	-0.00327756232582033
611	89.3243942260742	-12.6752853393555	4.53927659988403	-0.0221086721867323	0.00191722682211548	-0.00425158534198999	-0.00782300252467394
612	89.973747253418	-11.3765878677368	3.82499313354492	-0.00327756232582033	0.00711201597005129	0.00581331877037883	-0.00944637414067984
613	91.9217910766602	-12.9999599456787	3.88992786407471	-0.00652430532500148	0.00646266713738441	0.00613799272105098	0.00159255252219737
614	91.2724456787109	-12.0259370803833	3.95486283302307	-3.08191010844894e-05	-0.00327756232582033	0.000293855206109583	-0.00619963090866804
615	93.2204895019531	-13.3246335983276	4.14966726303101	-0.00587495695799589	0.00970941036939621	-0.00132951640989631	-0.0117190945893526
616	89.973747253418	-13.3246335983276	4.73408126831055	-0.00847235135734081	-0.0130177913233638	-0.0146411629393697	-0.00782300252467394
617	90.6230926513672	-12.0259370803833	4.60421133041382	-0.00684897974133492	-0.0156151866540313	-0.00522560812532902	-0.00977104809135199
618	90.6230926513672	-13.3246335983276	4.14966726303101	-0.0159398596733809	-0.00717365415766835	-0.00652430532500148	0.000943203864153475
619	91.2724456787109	-13.6493082046509	4.14966726303101	0.00548864435404539	-0.0130177913233638	-0.00132951640989631	0.0113327819854021
620	91.9217910766602	-12.9999599456787	4.14966726303101	0.00678734155371785	-0.00782300252467394	-0.0172385573387146	0.00289124972186983
621	90.6230926513672	-12.3506107330322	3.76005816459656	-0.00555028254166245	0.00451462110504508	-0.00392691092565656	0.00581331877037883
622	91.2724456787109	-12.3506107330322	4.08473253250122	0.000618529506027699	-0.00555028254166245	-0.0149658378213644	0.0103587592020631
623	92.5711364746094	-14.298656463623	4.47434186935425	-0.00132951640989631	-0.0175632312893867	0.00646266713738441	0.0132808275520802
624	91.9217910766602	-13.3246335983276	4.73408126831055	-0.00327756232582033	0.00126787810586393	0.0106834331527352	0.00776136433705688
625	89.973747253418	-12.3506107330322	4.01979780197144	0.0113327819854021	0.0181509424000978	0.00873538758605719	0.00159255252219737
626	90.6230926513672	-12.3506107330322	4.08473253250122	0.00386527273803949	0.0116574559360743	0.00743668992072344	0.00970941036939621
627	90.6230926513672	-12.0259370803833	4.08473253250122	-0.00944637414067984	0.00743668992072344	0.00321592413820326	-0.000680167751852423
628	91.2724456787109	-12.0259370803833	3.76005816459656	-0.00230353930965066	0.00743668992072344	0.0123068047687411	0.00321592413820326
629	90.6230926513672	-12.0259370803833	4.21460247039795	0.0314625911414623	0.0116574559360743	0.00938473641872406	-0.00132951640989631
630	91.2724456787109	-12.6752853393555	4.60421133041382	0.000618529506027699	-0.00165419070981443	0.00516396993771195	-0.00847235135734081
631	91.2724456787109	-12.6752853393555	3.82499313354492	0.00386527273803949	0.00483929552137852	0.00256657530553639	-0.0107450718060136
632	90.6230926513672	-12.6752853393555	3.95486283302307	-0.0133424662053585	0.00613799272105098	-0.00197886489331722	-0.0120437685400248
633	89.3243942260742	-13.3246335983276	4.34447193145752	-0.00587495695799589	0.00711201597005129	0.00354059832170606	-0.00100484199356288
634	90.6230926513672	-11.7012624740601	4.08473253250122	0.00126787810586393	0.00808603875339031	-0.00425158534198999	-0.00360223650932312
635	91.2724456787109	-13.3246335983276	3.82499313354492	0.00646266713738441	0.00386527273803949	-0.00944637414067984	-0.00847235135734081
636	91.2724456787109	-12.3506107330322	4.27953720092773	-0.00847235135734081	-0.00847235135734081	-0.0191866029053926	-0.0224333461374044
637	89.973747253418	-12.0259370803833	4.01979780197144	-0.00392691092565656	0.000293855206109583	-0.0113944197073579	-0.0188619289547205
638	89.973747253418	-14.298656463623	4.14966726303101	-0.00230353930965066	-0.00814767740666866	-0.00684897974133492	-0.00132951640989631
639	91.2724456787109	-13.3246335983276	4.21460247039795	0.0275664981454611	-0.00165419070981443	-0.00197886489331722	-3.08191010844894e-05
640	88.0257034301758	-11.7012624740601	4.14966726303101	-0.00847235135734081	0.00678734155371785	0.00581331877037883	0.00613799272105098
641	89.973747253418	-11.7012624740601	4.27953720092773	0.0123068047687411	0.0132808275520802	-0.0104203969240189	0.000618529506027699
642	92.5711364746094	-13.3246335983276	3.95486283302307	0.0188002903014421	0.00321592413820326	-0.0100957229733467	-0.00652430532500148
643	91.2724456787109	-12.9999599456787	3.95486283302307	-0.00717365415766835	-0.00165419070981443	0.00646266713738441	0.0100340843200684
644	91.9217910766602	-13.3246335983276	4.34447193145752	-0.00425158534198999	-0.000355493422830477	0.00743668992072344	0.00516396993771195
645	91.9217910766602	-13.6493082046509	4.01979780197144	0.020423661917448	0.000293855206109583	0.00873538758605719	0.0106834331527352
646	90.6230926513672	-12.6752853393555	3.95486283302307	-0.00522560812532902	0.0126314787194133	0.00678734155371785	-3.08191010844894e-05
647	87.376350402832	-12.0259370803833	4.14966726303101	-0.0104203969240189	-0.00197886489331722	0.00159255252219737	0.00938473641872406
648	89.3243942260742	-12.3506107330322	4.21460247039795	-0.00652430532500148	0.00483929552137852	0.00808603875339031	0.00646266713738441
649	90.6230926513672	-11.3765878677368	4.14966726303101	-0.00944637414067984	0.00126787810586393	0.00841071270406246	-0.00132951640989631
650	90.6230926513672	-11.7012624740601	3.76005816459656	0.00646266713738441	0.00678734155371785	-0.00814767740666866	-0.00717365415766835
651	90.6230926513672	-11.7012624740601	4.08473253250122	-0.00230353930965066	0.00289124972186983	-3.08191010844894e-05	-0.0159398596733809
652	91.2724456787109	-14.298656463623	4.08473253250122	-0.00132951640989631	-0.0113944197073579	-0.00295288790948689	-0.0120437685400248
653	91.2724456787109	-12.9999599456787	4.34447193145752	-0.00327756232582033	0.00256657530553639	-3.08191010844894e-05	-0.00847235135734081
654	87.376350402832	-10.7272396087646	3.95486283302307	0.000943203864153475	0.00418994715437293	-0.0120437685400248	0.000943203864153475
655	91.2724456787109	-13.3246335983276	4.34447193145752	-0.00587495695799589	-3.08191010844894e-05	-0.0139918150380254	-0.0133424662053585
656	91.2724456787109	-12.3506107330322	3.63018846511841	-0.00522560812532902	-0.00652430532500148	-0.0230826959013939	-0.0165892094373703
657	89.973747253418	-11.7012624740601	3.69512343406677	0.0217223595827818	-0.0143164889886975	-0.0224333461374044	-0.0126931173726916
658	89.973747253418	-12.6752853393555	4.34447193145752	-0.000680167751852423	-0.0165892094373703	-0.00165419070981443	-0.00165419070981443
659	92.5711364746094	-13.9739828109741	4.21460247039795	-0.000680167751852423	-0.0136671401560307	-0.00392691092565656	0.00386527273803949
660	89.973747253418	-11.7012624740601	4.08473253250122	-0.00360223650932312	0.000943203864153475	-0.00619963090866804	-0.00490093370899558
661	89.3243942260742	-11.7012624740601	4.47434186935425	0.00191722682211548	0.000293855206109583	-0.00360223650932312	0.00289124972186983
662	90.6230926513672	-12.3506107330322	4.08473253250122	-0.00522560812532902	0.00354059832170606	-0.00490093370899558	-0.000355493422830477
663	91.2724456787109	-12.6752853393555	4.14966726303101	-0.0026282137259841	-0.00392691092565656	-0.00230353930965066	0.00418994715437293
664	91.2724456787109	-13.3246335983276	4.08473253250122	0.00711201597005129	-3.08191010844894e-05	0.00191722682211548	0.00711201597005129
665	90.6230926513672	-11.7012624740601	4.01979780197144	0.0136055024340749	0.0175015944987535	0.0152288740500808	0.013930176384747
666	91.9217910766602	-14.298656463623	4.34447193145752	0.00938473641872406	0.0126314787194133	0.00418994715437293	0.0149041991680861
667	91.9217910766602	-12.9999599456787	4.92888593673706	-0.00230353930965066	0.0213976856321096	0.00451462110504508	0.00159255252219737
668	89.3243942260742	-11.7012624740601	4.21460247039795	-0.00425158534198999	0.0243197549134493	0.0100340843200684	0.00451462110504508
669	87.376350402832	-11.3765878677368	3.88992786407471	0.0116574559360743	0.011982130818069	0.00873538758605719	0.00191722682211548
670	90.6230926513672	-11.7012624740601	4.01979780197144	-0.0100957229733467	0.0162028968334198	0.00418994715437293	-0.00879702530801296
671	90.6230926513672	-11.7012624740601	3.88992786407471	-0.0107450718060136	0.0168522447347641	0.0022419011220336	-0.0120437685400248
672	91.2724456787109	-12.9999599456787	4.14966726303101	0.00711201597005129	-0.000355493422830477	-0.00165419070981443	-0.00197886489331722
673	91.2724456787109	-13.6493082046509	4.47434186935425	-0.00230353930965066	0.000618529506027699	0.00321592413820326	-0.00327756232582033
674	88.675048828125	-12.3506107330322	4.4094066619873	0.0100340843200684	-0.00977104809135199	0.000618529506027699	-0.00490093370899558
675	91.2724456787109	-12.9999599456787	4.21460247039795	-0.00749832857400179	-0.00100484199356288	-0.00977104809135199	-0.0146411629393697
676	88.0257034301758	-12.3506107330322	3.82499313354492	-0.00782300252467394	0.00321592413820326	-0.0201606266200542	-0.00392691092565656
677	89.973747253418	-11.7012624740601	3.76005816459656	-0.0130177913233638	-0.0188619289547205	-0.0126931173726916	-0.00977104809135199
678	89.973747253418	-12.3506107330322	3.69512343406677	0.0194496400654316	-0.0136671401560307	-0.00555028254166245	0.00483929552137852
679	91.2724456787109	-11.7012624740601	3.88992786407471	0.00289124972186983	-0.00977104809135199	0.00354059832170606	0.00646266713738441
680	89.973747253418	-12.3506107330322	3.95486283302307	0.00418994715437293	-0.0110697457566857	-0.00749832857400179	0.00483929552137852
681	89.973747253418	-12.9999599456787	3.82499313354492	0.00841071270406246	-0.0100957229733467	-0.00977104809135199	0.00418994715437293
682	91.9217910766602	-12.9999599456787	4.14966726303101	0.00841071270406246	-0.0107450718060136	-0.00944637414067984	0.00126787810586393
683	86.7270050048828	-11.7012624740601	3.88992786407471	-0.00197886489331722	-0.0263294391334057	-0.00100484199356288	0.00938473641872406
684	91.2724456787109	-12.9999599456787	4.34447193145752	0.0100340843200684	0.000618529506027699	0.00354059832170606	0.0230210572481155
685	91.2724456787109	-12.3506107330322	3.82499313354492	0.0181509424000978	0.000943203864153475	0.00873538758605719	0.0200989879667759
686	90.6230926513672	-12.9999599456787	4.4094066619873	0.00191722682211548	0.0142548503354192	-0.00197886489331722	0.0116574559360743
687	92.5711364746094	-13.6493082046509	4.21460247039795	0.00418994715437293	0.0106834331527352	-0.00619963090866804	0.0136055024340749
688	89.973747253418	-12.9999599456787	3.88992786407471	0.00970941036939621	0.000293855206109583	0.00808603875339031	0.0165275707840919
689	89.973747253418	-12.0259370803833	3.95486283302307	0.00743668992072344	0.00808603875339031	0.00451462110504508	0.00646266713738441
690	88.0257034301758	-12.3506107330322	4.01979780197144	-0.00425158534198999	0.00776136433705688	-0.00360223650932312	-0.00230353930965066
691	91.2724456787109	-12.3506107330322	4.21460247039795	0.00483929552137852	0.0100340843200684	0.0022419011220336	-0.0156151866540313
692	91.9217910766602	-13.3246335983276	4.27953720092773	0.0220470335334539	0.00159255252219737	-0.000680167751852423	-0.00717365415766835
693	91.9217910766602	-12.0259370803833	3.76005816459656	0.0136055024340749	0.00678734155371785	-0.00295288790948689	-0.00425158534198999
694	90.6230926513672	-12.3506107330322	3.88992786407471	0.000943203864153475	0.00159255252219737	0.00256657530553639	-0.00327756232582033
695	89.973747253418	-14.6233310699463	4.08473253250122	0.00159255252219737	-0.00619963090866804	-0.0110697457566857	-0.00587495695799589
696	91.9217910766602	-13.6493082046509	3.76005816459656	-0.00327756232582033	-0.0136671401560307	-0.0133424662053585	-0.0152905117720366
697	88.675048828125	-11.3765878677368	4.14966726303101	-0.00360223650932312	-0.0123684434220195	-0.0113944197073579	-0.00749832857400179
698	89.973747253418	-12.0259370803833	4.14966726303101	-0.00360223650932312	0.000618529506027699	0.000293855206109583	-0.00132951640989631
699	89.973747253418	-12.6752853393555	4.60421133041382	0.00451462110504508	-0.00490093370899558	-3.08191010844894e-05	0.00516396993771195
700	89.973747253418	-12.0259370803833	3.69512343406677	-0.00132951640989631	0.00126787810586393	-0.00522560812532902	-0.00197886489331722
701	89.973747253418	-12.6752853393555	4.08473253250122	0.0142548503354192	-0.000680167751852423	-0.00587495695799589	0.00256657530553639
702	92.5711364746094	-14.9480056762695	4.21460247039795	0.00354059832170606	-0.00197886489331722	-0.0110697457566857	-0.00230353930965066
703	89.973747253418	-11.7012624740601	4.08473253250122	-0.00425158534198999	0.00548864435404539	0.0022419011220336	0.00711201597005129
704	89.973747253418	-12.3506107330322	4.27953720092773	-0.0136671401560307	0.00873538758605719	0.00646266713738441	0.01100810803473
705	89.3243942260742	-11.7012624740601	4.21460247039795	0.0181509424000978	0.0200989879667759	0.000943203864153475	0.00256657530553639
706	89.973747253418	-13.3246335983276	4.21460247039795	0.00159255252219737	0.0223717093467712	0.00191722682211548	0.0126314787194133
707	93.2204895019531	-13.3246335983276	3.95486283302307	0.0103587592020631	0.0243197549134493	0.00776136433705688	0.00776136433705688
708	92.5711364746094	-12.6752853393555	4.08473253250122	0.00418994715437293	0.0132808275520802	0.0142548503354192	0.00321592413820326
709	89.973747253418	-13.6493082046509	3.95486283302307	0.00516396993771195	0.0022419011220336	0.00256657530553639	0.000618529506027699
710	91.2724456787109	-12.6752853393555	4.21460247039795	0.00873538758605719	0.00646266713738441	0.00581331877037883	-0.00360223650932312
711	91.2724456787109	-13.3246335983276	4.4094066619873	-0.00197886489331722	0.0171769186854362	-0.000355493422830477	-0.0110697457566857
712	90.6230926513672	-13.9739828109741	4.14966726303101	-0.00814767740666866	0.0100340843200684	-0.00230353930965066	-0.00327756232582033
713	91.9217910766602	-13.3246335983276	3.88992786407471	-0.00490093370899558	0.00418994715437293	0.00386527273803949	-0.00684897974133492
714	91.9217910766602	-12.9999599456787	3.50031876564026	-0.00197886489331722	0.00126787810586393	-0.00360223650932312	-0.00425158534198999
715	91.2724456787109	-12.9999599456787	3.88992786407471	0.00516396993771195	0.000943203864153475	-0.0110697457566857	-0.0175632312893867
716	92.5711364746094	-14.6233310699463	4.21460247039795	-0.0136671401560307	-0.00847235135734081	-0.0120437685400248	-0.017887907102704
717	91.2724456787109	-13.6493082046509	4.34447193145752	0.00126787810586393	-0.0113944197073579	-0.00165419070981443	-0.0182125810533762
718	89.973747253418	-12.6752853393555	4.27953720092773	-0.0133424662053585	-0.00879702530801296	-0.0152905117720366	0.00159255252219737
719	88.0257034301758	-12.6752853393555	3.95486283302307	-0.00814767740666866	-0.00360223650932312	-0.00327756232582033	0.00678734155371785
720	89.3243942260742	-12.6752853393555	3.88992786407471	0.00873538758605719	0.00321592413820326	-0.0165892094373703	0.00678734155371785
721	93.2204895019531	-13.9739828109741	3.63018846511841	0.00613799272105098	0.00516396993771195	-0.0107450718060136	0.0106834331527352
722	92.5711364746094	-13.9739828109741	3.95486283302307	0.0022419011220336	-0.00132951640989631	-0.00587495695799589	-0.00100484199356288
723	90.6230926513672	-12.9999599456787	4.21460247039795	-0.00814767740666866	-0.00522560812532902	-0.00230353930965066	0.00483929552137852
724	91.2724456787109	-13.9739828109741	4.34447193145752	0.0269171483814716	-0.00522560812532902	0.00906006153672934	0.00906006153672934
725	91.2724456787109	-12.6752853393555	4.01979780197144	0.000293855206109583	0.011982130818069	0.00776136433705688	0.00289124972186983
726	87.376350402832	-12.6752853393555	4.01979780197144	-0.000355493422830477	0.0145795252174139	0.00808603875339031	0.0155535480007529
727	93.2204895019531	-13.9739828109741	4.21460247039795	-0.00912170019000769	0.0142548503354192	-3.08191010844894e-05	0.0149041991680861
728	91.9217910766602	-13.6493082046509	3.95486283302307	0.0252937767654657	0.012956153601408	0.00970941036939621	-0.00425158534198999
729	92.5711364746094	-13.9739828109741	4.08473253250122	-0.00392691092565656	0.00613799272105098	0.00451462110504508	0.00354059832170606
730	93.2204895019531	-14.298656463623	4.34447193145752	0.0308132413774729	0.00808603875339031	0.0100340843200684	-0.00425158534198999
731	92.5711364746094	-14.6233310699463	4.14966726303101	-0.00717365415766835	-0.00295288790948689	-0.00132951640989631	-0.0172385573387146
732	91.2724456787109	-13.6493082046509	4.14966726303101	0.0123068047687411	0.00159255252219737	0.000943203864153475	-0.0159398596733809
733	89.3243942260742	-12.9999599456787	3.95486283302307	-0.00392691092565656	-0.00425158534198999	-0.00425158534198999	-0.00782300252467394
734	92.5711364746094	-13.9739828109741	4.14966726303101	0.000293855206109583	-0.00457625929266214	-0.00555028254166245	-0.00457625929266214
735	90.6230926513672	-12.6752853393555	3.95486283302307	-0.00782300252467394	-0.00100484199356288	-0.0149658378213644	-0.0117190945893526
736	92.5711364746094	-13.9739828109741	4.27953720092773	-0.00814767740666866	-0.00457625929266214	-0.0247060675173998	-0.0201606266200542
737	91.9217910766602	-13.9739828109741	4.4094066619873	-0.00100484199356288	-0.00619963090866804	-0.0120437685400248	-0.0143164889886975
738	91.2724456787109	-14.298656463623	3.76005816459656	0.0181509424000978	-0.0292515084147453	-0.0162645354866982	0.000293855206109583
739	89.973747253418	-12.6752853393555	3.88992786407471	-0.00490093370899558	-0.00165419070981443	-0.00717365415766835	-0.000355493422830477
740	88.675048828125	-12.6752853393555	4.53927659988403	0.00548864435404539	0.00321592413820326	-0.00619963090866804	0.00191722682211548
741	91.9217910766602	-14.298656463623	4.34447193145752	0.000943203864153475	-0.00100484199356288	-0.00814767740666866	-0.0026282137259841
742	90.6230926513672	-13.6493082046509	4.34447193145752	0.00841071270406246	-0.0126931173726916	-0.00782300252467394	0.0022419011220336
743	90.6230926513672	-12.6752853393555	4.08473253250122	0.00581331877037883	-0.00230353930965066	0.00483929552137852	0.00841071270406246
744	91.2724456787109	-13.3246335983276	4.08473253250122	-0.00944637414067984	0.00548864435404539	0.00678734155371785	0.00938473641872406
745	91.9217910766602	-14.9480056762695	3.76005816459656	0.0178262684494257	0.00256657530553639	0.00776136433705688	0.00548864435404539
746	89.973747253418	-13.3246335983276	3.88992786407471	-0.00197886489331722	0.00548864435404539	0.00289124972186983	0.0168522447347641
747	89.3243942260742	-13.6493082046509	4.27953720092773	-0.00230353930965066	0.00776136433705688	-0.00197886489331722	0.0162028968334198
748	91.9217910766602	-13.6493082046509	4.34447193145752	-0.00522560812532902	0.00451462110504508	0.0136055024340749	0.00354059832170606
749	92.5711364746094	-14.298656463623	4.27953720092773	-0.00165419070981443	0.00613799272105098	0.00808603875339031	-0.000355493422830477
750	92.5711364746094	-13.9739828109741	3.82499313354492	-0.0026282137259841	-3.08191010844894e-05	0.00613799272105098	-0.00944637414067984
751	92.5711364746094	-14.298656463623	4.27953720092773	-0.0130177913233638	-0.00652430532500148	-0.00522560812532902	-0.00847235135734081
752	91.2724456787109	-14.6233310699463	3.69512343406677	-0.00100484199356288	-0.00457625929266214	-0.00425158534198999	-0.0162645354866982
753	92.5711364746094	-14.6233310699463	3.82499313354492	0.025618452578783	0.00159255252219737	0.00678734155371785	-0.0130177913233638
754	89.973747253418	-14.298656463623	4.01979780197144	-0.0143164889886975	-0.00327756232582033	-0.00749832857400179	-0.00879702530801296
755	89.3243942260742	-12.9999599456787	4.14966726303101	-0.00587495695799589	0.00906006153672934	-0.0130177913233638	-0.0146411629393697
756	92.5711364746094	-13.9739828109741	4.21460247039795	-0.00100484199356288	-0.00814767740666866	-0.021459324285388	-0.0227580219507217
757	92.5711364746094	-13.6493082046509	4.34447193145752	-0.0100957229733467	0.00126787810586393	-0.0133424662053585	-0.0126931173726916
758	93.2204895019531	-14.6233310699463	4.01979780197144	-0.0104203969240189	-0.00652430532500148	-0.00652430532500148	-0.0117190945893526
759	91.9217910766602	-14.6233310699463	4.01979780197144	-0.00230353930965066	-0.00977104809135199	-0.0026282137259841	-0.000355493422830477
760	91.2724456787109	-13.9739828109741	4.21460247039795	0.00321592413820326	0.0022419011220336	-0.00619963090866804	-0.00425158534198999
761	90.6230926513672	-14.9480056762695	4.21460247039795	-0.0159398596733809	0.00841071270406246	-0.00749832857400179	0.0022419011220336
762	88.675048828125	-12.9999599456787	4.08473253250122	-0.00587495695799589	0.0100340843200684	-0.000355493422830477	-0.00327756232582033
763	92.5711364746094	-12.9999599456787	3.76005816459656	0.00159255252219737	0.00516396993771195	0.00289124972186983	0.00776136433705688
764	93.2204895019531	-13.3246335983276	3.76005816459656	-0.000680167751852423	0.01100810803473	0.00126787810586393	0.0022419011220336
765	91.9217910766602	-13.6493082046509	4.14966726303101	0.00451462110504508	0.0116574559360743	0.000293855206109583	0.000618529506027699
766	90.6230926513672	-13.6493082046509	4.08473253250122	0.00321592413820326	0.00613799272105098	-0.00197886489331722	0.00646266713738441
767	91.2724456787109	-13.6493082046509	4.21460247039795	0.000618529506027699	0.0158782228827477	0.00451462110504508	0.0165275707840919
768	91.2724456787109	-13.6493082046509	4.14966726303101	-0.000680167751852423	0.00646266713738441	0.00776136433705688	0.0116574559360743
769	89.973747253418	-13.9739828109741	4.34447193145752	0.0191249661147594	0.00743668992072344	0.0103587592020631	0.00418994715437293
770	91.9217910766602	-14.298656463623	4.08473253250122	0.0113327819854021	0.00483929552137852	0.00126787810586393	-0.00100484199356288
771	91.2724456787109	-12.6752853393555	4.01979780197144	0.00808603875339031	-0.00230353930965066	-0.0104203969240189	-0.0113944197073579
772	90.6230926513672	-13.6493082046509	4.01979780197144	0.000293855206109583	-0.00652430532500148	-0.00490093370899558	-0.000680167751852423
773	91.9217910766602	-14.6233310699463	4.34447193145752	0.00354059832170606	-0.0117190945893526	0.0103587592020631	0.00159255252219737
774	90.6230926513672	-15.2726793289185	4.66914653778076	-0.00360223650932312	-0.00165419070981443	-0.00100484199356288	0.000618529506027699
775	91.9217910766602	-13.6493082046509	3.95486283302307	-0.00457625929266214	-0.0224333461374044	-0.0165892094373703	-0.00425158534198999
776	89.3243942260742	-14.298656463623	4.14966726303101	-0.0162645354866982	-0.00717365415766835	-0.0165892094373703	-0.0126931173726916
777	91.9217910766602	-14.298656463623	4.14966726303101	-0.0130177913233638	-0.0113944197073579	-0.0159398596733809	-0.0110697457566857
778	93.2204895019531	-14.6233310699463	4.27953720092773	-0.00814767740666866	-0.0224333461374044	-0.00555028254166245	0.00483929552137852
779	91.9217910766602	-13.6493082046509	3.95486283302307	0.00159255252219737	-0.00132951640989631	-0.00522560812532902	0.00613799272105098
780	91.2724456787109	-14.298656463623	4.73408126831055	-0.00392691092565656	0.00483929552137852	-0.0107450718060136	0.00906006153672934
781	92.5711364746094	-15.5973539352417	4.34447193145752	-0.00327756232582033	-0.000355493422830477	-0.00717365415766835	0.00581331877037883
782	89.973747253418	-12.9999599456787	3.88992786407471	0.01100810803473	0.0113327819854021	-0.00782300252467394	0.00289124972186983
783	90.6230926513672	-14.298656463623	4.21460247039795	0.0178262684494257	0.00613799272105098	0.000943203864153475	0.012956153601408
784	92.5711364746094	-14.6233310699463	4.27953720092773	0.0188002903014421	0.00873538758605719	0.00516396993771195	0.011982130818069
785	91.9217910766602	-13.6493082046509	4.08473253250122	0.00873538758605719	0.0191249661147594	0.00191722682211548	0.0175015944987535
786	92.5711364746094	-13.3246335983276	3.82499313354492	0.0136055024340749	0.0197743140161037	-0.000355493422830477	0.00354059832170606
787	91.2724456787109	-12.9999599456787	3.88992786407471	0.00451462110504508	0.013930176384747	0.00451462110504508	0.00354059832170606
788	91.2724456787109	-13.3246335983276	4.08473253250122	-0.00619963090866804	-0.00392691092565656	0.0103587592020631	0.01100810803473
789	90.6230926513672	-14.298656463623	4.34447193145752	-0.00490093370899558	-0.00197886489331722	0.00646266713738441	-0.00327756232582033
790	89.973747253418	-13.6493082046509	4.08473253250122	0.00451462110504508	-0.00230353930965066	-0.00327756232582033	-0.00295288790948689
791	88.0257034301758	-12.6752853393555	4.08473253250122	-0.0120437685400248	0.0022419011220336	0.00126787810586393	-0.00360223650932312
792	91.9217910766602	-12.9999599456787	4.27953720092773	-0.00847235135734081	-0.00197886489331722	-0.00814767740666866	0.000293855206109583
793	92.5711364746094	-14.298656463623	4.08473253250122	-0.00619963090866804	-0.021459324285388	-0.00522560812532902	0.000943203864153475
794	90.6230926513672	-13.3246335983276	3.56525373458862	0.00159255252219737	-0.0136671401560307	-0.0100957229733467	-0.000355493422830477
795	93.2204895019531	-14.6233310699463	4.21460247039795	-0.00652430532500148	-0.00912170019000769	-0.0195112787187099	-0.00912170019000769
796	91.9217910766602	-14.6233310699463	3.95486283302307	-0.00327756232582033	-0.0152905117720366	-0.0198359526693821	-0.0152905117720366
797	91.9217910766602	-14.6233310699463	4.34447193145752	-0.00100484199356288	-0.0152905117720366	-0.0162645354866982	-0.00132951640989631
798	90.6230926513672	-14.298656463623	4.47434186935425	-0.00717365415766835	-0.0149658378213644	-0.0113944197073579	0.00321592413820326
799	91.2724456787109	-13.6493082046509	4.47434186935425	-0.00197886489331722	-0.0159398596733809	-0.00327756232582033	0.00386527273803949
800	91.9217910766602	-13.9739828109741	4.14966726303101	0.01847561635077	0.0113327819854021	-0.00619963090866804	0.0132808275520802
801	91.9217910766602	-13.3246335983276	3.63018846511841	0.011982130818069	0.00938473641872406	-0.00555028254166245	0.00256657530553639
802	89.973747253418	-12.9999599456787	3.95486283302307	0.0022419011220336	0.00743668992072344	0.00159255252219737	0.00483929552137852
803	91.9217910766602	-15.9220285415649	4.27953720092773	0.00873538758605719	-0.00327756232582033	0.00289124972186983	0.0103587592020631
804	93.2204895019531	-14.6233310699463	4.34447193145752	-0.00782300252467394	0.00711201597005129	0.00808603875339031	0.000943203864153475
805	88.675048828125	-12.9999599456787	4.73408126831055	0.00159255252219737	0.0155535480007529	0.00906006153672934	0.0200989879667759
806	91.9217910766602	-14.298656463623	4.14966726303101	0.012956153601408	0.0168522447347641	0.00678734155371785	0.000293855206109583
807	91.2724456787109	-12.9999599456787	4.4094066619873	0.00516396993771195	0.0178262684494257	-0.000680167751852423	0.00841071270406246
808	90.6230926513672	-12.9999599456787	3.76005816459656	0.00743668992072344	0.0123068047687411	0.00548864435404539	0.00256657530553639
809	91.2724456787109	-13.6493082046509	4.14966726303101	0.00743668992072344	0.0178262684494257	0.00159255252219737	0.0100340843200684
810	91.2724456787109	-14.6233310699463	4.08473253250122	-0.0104203969240189	0.00483929552137852	0.00256657530553639	-0.00457625929266214
811	91.2724456787109	-13.9739828109741	4.27953720092773	-0.0107450718060136	0.0022419011220336	-0.00879702530801296	-0.0113944197073579
812	92.5711364746094	-13.9739828109741	4.27953720092773	0.00711201597005129	0.00289124972186983	0.000943203864153475	-0.00457625929266214
813	89.973747253418	-14.298656463623	4.14966726303101	-0.0224333461374044	-0.00100484199356288	0.00289124972186983	0.00418994715437293
814	90.6230926513672	-13.3246335983276	3.88992786407471	0.00548864435404539	-0.00587495695799589	-0.00522560812532902	0.00126787810586393
815	93.8698348999023	-14.6233310699463	3.95486283302307	-0.00555028254166245	-0.00197886489331722	-0.0250307414680719	-0.0162645354866982
816	89.3243942260742	-12.9999599456787	4.14966726303101	-0.0130177913233638	-0.0149658378213644	-0.0175632312893867	-0.0224333461374044
817	90.6230926513672	-14.298656463623	4.27953720092773	-0.00847235135734081	-0.0120437685400248	-0.00717365415766835	-0.00360223650932312
818	92.5711364746094	-14.6233310699463	4.4094066619873	-0.00977104809135199	-0.0139918150380254	0.00191722682211548	0.00191722682211548
819	91.2724456787109	-13.9739828109741	4.01979780197144	0.00289124972186983	-0.0172385573387146	-0.000355493422830477	0.00354059832170606
820	88.0257034301758	-13.6493082046509	4.08473253250122	-0.00847235135734081	-0.00100484199356288	-0.0133424662053585	0.00581331877037883
821	91.2724456787109	-13.3246335983276	3.95486283302307	-0.0104203969240189	-0.00717365415766835	-0.0117190945893526	0.00289124972186983
822	91.9217910766602	-13.9739828109741	3.88992786407471	-0.0120437685400248	-0.00749832857400179	-0.00944637414067984	-0.0110697457566857
823	91.9217910766602	-14.298656463623	4.60421133041382	0.000618529506027699	-0.00977104809135199	-0.000355493422830477	0.0145795252174139
824	93.8698348999023	-14.9480056762695	4.53927659988403	0.0149041991680861	-0.00360223650932312	-0.00132951640989631	0.00581331877037883
825	91.2724456787109	-13.6493082046509	3.82499313354492	0.00418994715437293	0.00191722682211548	0.013930176384747	0.013930176384747
826	91.9217910766602	-14.298656463623	4.08473253250122	0.0100340843200684	0.0171769186854362	-0.00295288790948689	0.00386527273803949
827	89.3243942260742	-13.3246335983276	3.56525373458862	-0.00230353930965066	0.0136055024340749	0.00418994715437293	0.00191722682211548
828	90.6230926513672	-12.9999599456787	4.01979780197144	0.00354059832170606	0.0100340843200684	0.00808603875339031	0.00451462110504508
829	90.6230926513672	-13.3246335983276	4.01979780197144	0.00776136433705688	0.0152288740500808	-0.00327756232582033	0.000293855206109583
830	90.6230926513672	-13.3246335983276	4.21460247039795	-0.0211346503347158	0.013930176384747	0.0100340843200684	-0.00977104809135199
831	91.2724456787109	-13.3246335983276	3.88992786407471	-0.000355493422830477	0.00354059832170606	-0.000355493422830477	-0.00977104809135199
832	93.2204895019531	-15.2726793289185	4.14966726303101	-0.0195112787187099	0.0022419011220336	-0.00100484199356288	-0.0156151866540313
833	90.6230926513672	-13.3246335983276	4.21460247039795	0.00126787810586393	0.00418994715437293	-0.00132951640989631	-0.00230353930965066
834	86.7270050048828	-13.6493082046509	3.88992786407471	-0.00360223650932312	0.0022419011220336	0.00289124972186983	-0.00522560812532902
835	92.5711364746094	-13.9739828109741	4.08473253250122	-0.00522560812532902	0.000618529506027699	-0.00847235135734081	-0.0146411629393697
836	90.6230926513672	-12.9999599456787	3.95486283302307	-0.00684897974133492	0.0142548503354192	-0.0146411629393697	-0.0240567177534103
837	90.6230926513672	-13.3246335983276	3.88992786407471	-0.0104203969240189	-0.0237320438027382	-0.0143164889886975	-0.0165892094373703
838	91.9217910766602	-13.6493082046509	4.14966726303101	-0.00392691092565656	-0.0149658378213644	-0.00425158534198999	-0.00230353930965066
839	90.6230926513672	-15.2726793289185	4.08473253250122	0.000293855206109583	-0.0250307414680719	-0.00457625929266214	-0.00425158534198999
840	89.973747253418	-13.6493082046509	4.21460247039795	-0.0162645354866982	0.00483929552137852	-3.08191010844894e-05	-0.00230353930965066
841	89.973747253418	-12.9999599456787	4.08473253250122	-0.00295288790948689	0.000293855206109583	-0.00814767740666866	-0.00132951640989631
842	89.973747253418	-14.298656463623	4.21460247039795	-0.0243813935667276	0.00678734155371785	-0.00295288790948689	-0.00619963090866804
843	91.2724456787109	-14.298656463623	4.08473253250122	-0.0227580219507217	0.00613799272105098	0.00256657530553639	0.00613799272105098
844	91.2724456787109	-13.9739828109741	3.69512343406677	0.00970941036939621	0.0116574559360743	0.00743668992072344	0.00483929552137852
845	89.973747253418	-13.3246335983276	3.76005816459656	0.00873538758605719	0.0217223595827818	0.00906006153672934	0.0149041991680861
846	91.9217910766602	-15.5973539352417	4.4094066619873	0.00938473641872406	0.00938473641872406	0.00743668992072344	0.00483929552137852
847	92.5711364746094	-14.6233310699463	4.34447193145752	0.00256657530553639	0.0200989879667759	0.0100340843200684	-0.00522560812532902
848	89.973747253418	-12.9999599456787	4.21460247039795	0.00613799272105098	0.00711201597005129	0.0132808275520802	-0.00295288790948689
849	89.3243942260742	-13.6493082046509	3.95486283302307	-0.00490093370899558	0.0123068047687411	0.00548864435404539	-0.00879702530801296
850	90.6230926513672	-13.6493082046509	3.69512343406677	0.013930176384747	0.00451462110504508	-0.00100484199356288	-0.0201606266200542
851	91.9217910766602	-14.298656463623	3.56525373458862	-0.0159398596733809	0.00678734155371785	-0.0107450718060136	-0.0230826959013939
852	92.5711364746094	-14.9480056762695	4.34447193145752	-0.00879702530801296	-0.000680167751852423	-0.0026282137259841	-0.0162645354866982
853	91.2724456787109	-13.9739828109741	4.08473253250122	0.00256657530553639	-0.00684897974133492	0.00451462110504508	-0.00522560812532902
854	93.2204895019531	-13.9739828109741	4.08473253250122	-0.00425158534198999	-0.00879702530801296	0.000943203864153475	-0.00522560812532902
855	90.6230926513672	-14.298656463623	4.4094066619873	-0.00425158534198999	-0.0026282137259841	-0.0136671401560307	-0.0159398596733809
856	89.3243942260742	-13.3246335983276	3.69512343406677	-0.0126931173726916	-0.00165419070981443	-0.0104203969240189	-0.0230826959013939
857	90.6230926513672	-12.6752853393555	3.76005816459656	-0.00619963090866804	0.013930176384747	-0.0169138833880424	-0.0130177913233638
858	91.9217910766602	-13.9739828109741	3.56525373458862	0.000293855206109583	-0.00522560812532902	-0.00684897974133492	-0.00652430532500148
859	89.973747253418	-13.3246335983276	3.82499313354492	0.0171769186854362	-0.023407369852066	-0.0162645354866982	-0.00425158534198999
860	90.6230926513672	-14.6233310699463	4.14966726303101	0.0149041991680861	-0.0107450718060136	0.000293855206109583	0.00548864435404539
861	91.9217910766602	-13.9739828109741	4.21460247039795	-0.00684897974133492	-0.00522560812532902	-0.0165892094373703	-0.00100484199356288
862	92.5711364746094	-13.9739828109741	4.14966726303101	-0.0152905117720366	-0.00230353930965066	-0.00555028254166245	0.00938473641872406
863	88.0257034301758	-13.6493082046509	4.01979780197144	-0.0117190945893526	-0.00360223650932312	-0.00587495695799589	0.0100340843200684
864	91.2724456787109	-13.6493082046509	3.82499313354492	0.0223717093467712	-0.00977104809135199	-0.00132951640989631	0.00711201597005129
865	91.2724456787109	-12.9999599456787	3.43538379669189	0.00776136433705688	0.000943203864153475	0.00354059832170606	0.00841071270406246
866	91.9217910766602	-14.298656463623	4.47434186935425	0.0213976856321096	-0.00230353930965066	-0.0100957229733467	0.00159255252219737
867	93.2204895019531	-15.5973539352417	4.47434186935425	0.0265924744307995	-3.08191010844894e-05	0.00418994715437293	0.00711201597005129
868	91.9217910766602	-14.298656463623	3.56525373458862	-0.00684897974133492	-0.00879702530801296	0.00711201597005129	0.00289124972186983
869	90.6230926513672	-13.3246335983276	4.01979780197144	-0.00165419070981443	-0.00782300252467394	0.00678734155371785	-0.00295288790948689
870	88.0257034301758	-13.6493082046509	4.53927659988403	-0.000680167751852423	-0.00295288790948689	0.0103587592020631	-0.00425158534198999
871	92.5711364746094	-13.9739828109741	4.73408126831055	-0.00555028254166245	-0.00749832857400179	0.00354059832170606	-0.00749832857400179
872	93.8698348999023	-14.9480056762695	4.21460247039795	-0.00457625929266214	-0.0113944197073579	-0.00555028254166245	-0.00132951640989631
873	90.6230926513672	-13.3246335983276	4.21460247039795	0.00159255252219737	0.0197743140161037	0.0022419011220336	-0.00555028254166245
874	92.5711364746094	-13.9739828109741	4.01979780197144	0.000618529506027699	-0.00749832857400179	-0.00879702530801296	-0.00295288790948689
875	91.2724456787109	-14.298656463623	3.50031876564026	-0.00977104809135199	-0.0240567177534103	-0.0126931173726916	-0.00360223650932312
876	91.9217910766602	-14.298656463623	3.88992786407471	-0.0104203969240189	-0.0130177913233638	-0.0130177913233638	-0.0204853005707264
877	88.675048828125	-13.6493082046509	3.88992786407471	-0.0107450718060136	-0.0143164889886975	-0.00944637414067984	-0.00619963090866804
878	89.973747253418	-13.6493082046509	4.14966726303101	-0.00652430532500148	-0.00717365415766835	-0.00165419070981443	0.0022419011220336
879	91.2724456787109	-12.3506107330322	4.21460247039795	-0.00295288790948689	-0.00879702530801296	-0.00132951640989631	0.00483929552137852
880	91.2724456787109	-13.6493082046509	3.76005816459656	-0.00327756232582033	0.0113327819854021	-0.00652430532500148	0.00808603875339031
881	92.5711364746094	-14.298656463623	4.21460247039795	0.0136055024340749	-0.00425158534198999	-0.00717365415766835	-0.00100484199356288
882	91.9217910766602	-15.5973539352417	3.95486283302307	-0.0026282137259841	-0.00749832857400179	-0.00490093370899558	0.000618529506027699
883	89.973747253418	-13.6493082046509	4.08473253250122	0.00711201597005129	0.00906006153672934	-0.00457625929266214	0.00841071270406246
884	89.973747253418	-13.9739828109741	4.08473253250122	0.00256657530553639	0.0188002903014421	0.00678734155371785	0.0116574559360743
885	88.0257034301758	-13.3246335983276	4.21460247039795	-0.00197886489331722	0.0275664981454611	0.00938473641872406	0.025618452578783
886	91.2724456787109	-14.6233310699463	4.47434186935425	0.0113327819854021	0.0275664981454611	-0.00490093370899558	0.0165275707840919
887	92.5711364746094	-14.6233310699463	3.82499313354492	0.00256657530553639	0.0191249661147594	-0.00457625929266214	0.00970941036939621
888	92.5711364746094	-14.6233310699463	4.01979780197144	0.0106834331527352	0.0243197549134493	0.0116574559360743	0.0373067259788513
889	91.9217910766602	-14.6233310699463	3.76005816459656	0.00159255252219737	0.0123068047687411	0.000943203864153475	0.00873538758605719
890	92.5711364746094	-14.298656463623	3.95486283302307	0.0217223595827818	0.0158782228827477	0.0100340843200684	0.00613799272105098
891	91.2724456787109	-14.298656463623	4.53927659988403	0.00776136433705688	0.0136055024340749	0.00418994715437293	0.000618529506027699
892	91.2724456787109	-14.9480056762695	4.60421133041382	-0.0100957229733467	0.0123068047687411	-0.000680167751852423	-0.00165419070981443
893	90.6230926513672	-12.9999599456787	3.95486283302307	-0.0195112787187099	0.00548864435404539	0.0113327819854021	-0.0026282137259841
894	91.9217910766602	-14.6233310699463	4.08473253250122	0.00743668992072344	0.00613799272105098	-0.00619963090866804	0.000943203864153475
895	91.2724456787109	-13.6493082046509	3.88992786407471	-0.00392691092565656	0.000293855206109583	-0.0123684434220195	-0.00230353930965066
896	92.5711364746094	-14.6233310699463	4.27953720092773	-0.00230353930965066	-0.0156151866540313	-0.0149658378213644	-0.0113944197073579
897	91.9217910766602	-15.2726793289185	4.27953720092773	-0.00295288790948689	-0.0152905117720366	-0.00977104809135199	-0.00652430532500148
898	91.2724456787109	-13.6493082046509	4.34447193145752	-0.00522560812532902	-0.00652430532500148	-0.00360223650932312	0.00386527273803949
899	87.376350402832	-13.3246335983276	3.76005816459656	0.0113327819854021	-0.0107450718060136	-0.00619963090866804	0.00906006153672934
900	91.9217910766602	-13.9739828109741	3.69512343406677	0.00548864435404539	-0.0123684434220195	-0.00197886489331722	0.00646266713738441
901	93.2204895019531	-14.9480056762695	3.76005816459656	0.00451462110504508	0.00483929552137852	-0.00392691092565656	0.00483929552137852
902	91.2724456787109	-12.9999599456787	3.88992786407471	-0.00879702530801296	0.00256657530553639	-0.0100957229733467	0.00841071270406246
903	91.2724456787109	-13.6493082046509	3.82499313354492	0.0145795252174139	-0.00100484199356288	0.00126787810586393	0.0330859608948231
904	90.6230926513672	-14.6233310699463	4.27953720092773	0.00646266713738441	-3.08191010844894e-05	0.00743668992072344	-0.000355493422830477
905	91.2724456787109	-13.6493082046509	4.08473253250122	0.0145795252174139	0.0149041991680861	0.013930176384747	0.0188002903014421
906	88.675048828125	-13.6493082046509	4.08473253250122	0.00191722682211548	0.013930176384747	0.0022419011220336	0.0197743140161037
907	92.5711364746094	-14.6233310699463	4.21460247039795	0.0155535480007529	0.00970941036939621	0.00678734155371785	0.00711201597005129
908	92.5711364746094	-14.298656463623	4.01979780197144	0.0149041991680861	0.0022419011220336	0.00970941036939621	0.00581331877037883
909	93.2204895019531	-14.298656463623	4.01979780197144	0.00256657530553639	0.000293855206109583	0.0116574559360743	0.00289124972186983
910	91.9217910766602	-14.298656463623	4.14966726303101	0.00678734155371785	0.00548864435404539	0.00841071270406246	-0.00977104809135199
911	92.5711364746094	-15.9220285415649	4.53927659988403	0.00418994715437293	0.01100810803473	-0.00197886489331722	-0.00814767740666866
912	92.5711364746094	-14.6233310699463	4.21460247039795	0.00678734155371785	0.00418994715437293	-0.00879702530801296	-0.00977104809135199
913	88.675048828125	-13.3246335983276	3.95486283302307	-0.0302255302667618	-0.00360223650932312	0.00483929552137852	0.00354059832170606
914	91.2724456787109	-14.298656463623	4.4094066619873	-0.00977104809135199	-0.00132951640989631	0.00483929552137852	-0.00295288790948689
915	91.2724456787109	-13.3246335983276	3.95486283302307	-0.00295288790948689	-0.0162645354866982	-0.0159398596733809	-0.0130177913233638
916	92.5711364746094	-13.9739828109741	4.14966726303101	-0.000680167751852423	-0.0123684434220195	-0.0240567177534103	-0.0169138833880424
917	92.5711364746094	-14.6233310699463	4.4094066619873	-0.00749832857400179	-0.0149658378213644	-0.0126931173726916	-0.00652430532500148
918	92.5711364746094	-15.5973539352417	3.82499313354492	-0.00230353930965066	-0.0133424662053585	0.00581331877037883	-0.00360223650932312
919	92.5711364746094	-14.298656463623	3.88992786407471	0.00613799272105098	-0.0100957229733467	-0.00392691092565656	0.00126787810586393
920	91.2724456787109	-14.6233310699463	4.27953720092773	0.00581331877037883	0.00906006153672934	-0.00912170019000769	0.00256657530553639
921	90.6230926513672	-14.298656463623	4.4094066619873	0.000293855206109583	0.00711201597005129	0.000618529506027699	-0.00295288790948689
922	90.6230926513672	-12.9999599456787	4.14966726303101	0.0022419011220336	0.0132808275520802	-0.00327756232582033	-0.00490093370899558
923	92.5711364746094	-14.6233310699463	4.27953720092773	0.00289124972186983	0.00776136433705688	0.01100810803473	0.000943203864153475
924	91.2724456787109	-12.9999599456787	4.14966726303101	0.0165275707840919	0.00808603875339031	0.00906006153672934	0.00321592413820326
925	92.5711364746094	-15.2726793289185	4.08473253250122	0.0200989879667759	0.0149041991680861	0.0191249661147594	0.0123068047687411
926	91.2724456787109	-13.6493082046509	4.01979780197144	0.0116574559360743	0.0191249661147594	0.0022419011220336	0.000618529506027699
927	91.9217910766602	-13.9739828109741	4.27953720092773	0.00321592413820326	0.0171769186854362	0.00841071270406246	0.00159255252219737
928	89.973747253418	-13.9739828109741	4.14966726303101	-0.00100484199356288	0.0106834331527352	0.0165275707840919	0.00646266713738441
929	91.2724456787109	-13.3246335983276	4.08473253250122	0.00646266713738441	0.0103587592020631	-0.00165419070981443	0.00678734155371785
930	90.6230926513672	-12.9999599456787	3.50031876564026	0.00321592413820326	0.0132808275520802	0.00873538758605719	-0.00490093370899558
931	91.2724456787109	-13.3246335983276	4.08473253250122	0.00711201597005129	0.0123068047687411	-0.000680167751852423	-0.0123684434220195
932	93.8698348999023	-15.2726793289185	4.08473253250122	-0.0107450718060136	0.00418994715437293	0.00159255252219737	-0.00522560812532902
933	92.5711364746094	-15.2726793289185	4.14966726303101	0.000943203864153475	-0.00522560812532902	-0.00912170019000769	-3.08191010844894e-05
934	89.973747253418	-13.3246335983276	4.14966726303101	0.011982130818069	-0.00749832857400179	-0.00327756232582033	-0.00619963090866804
935	89.973747253418	-13.9739828109741	4.21460247039795	-0.00912170019000769	-0.00425158534198999	-0.0159398596733809	-0.00879702530801296
936	89.973747253418	-13.3246335983276	4.21460247039795	-0.0107450718060136	-0.0149658378213644	-0.0113944197073579	-0.0110697457566857
937	90.6230926513672	-14.298656463623	4.08473253250122	0.00126787810586393	-0.0165892094373703	-0.0204853005707264	-0.00619963090866804
938	90.6230926513672	-13.6493082046509	4.21460247039795	0.00516396993771195	-0.0237320438027382	-0.0146411629393697	0.00159255252219737
939	91.2724456787109	-13.3246335983276	3.82499313354492	0.00646266713738441	-0.0117190945893526	-0.00619963090866804	0.0022419011220336
940	91.9217910766602	-14.298656463623	4.14966726303101	0.0126314787194133	-0.00912170019000769	-0.00555028254166245	0.00386527273803949
941	92.5711364746094	-14.298656463623	4.14966726303101	0.00483929552137852	-0.00327756232582033	0.000293855206109583	0.00191722682211548
942	88.675048828125	-13.3246335983276	4.27953720092773	-0.00717365415766835	-0.00132951640989631	-0.00392691092565656	0.00776136433705688
943	91.9217910766602	-13.3246335983276	4.14966726303101	0.00808603875339031	-0.00782300252467394	0.00613799272105098	0.0126314787194133
944	91.9217910766602	-12.9999599456787	3.63018846511841	0.00451462110504508	-0.00230353930965066	0.00970941036939621	0.00613799272105098
945	91.2724456787109	-13.6493082046509	3.88992786407471	0.00776136433705688	0.00613799272105098	0.00938473641872406	0.0191249661147594
946	91.2724456787109	-13.6493082046509	4.34447193145752	-0.0149658378213644	0.0106834331527352	0.0113327819854021	0.0100340843200684
947	92.5711364746094	-14.9480056762695	4.34447193145752	0.0136055024340749	-0.00327756232582033	0.00678734155371785	0.00808603875339031
948	90.6230926513672	-13.3246335983276	4.27953720092773	0.00646266713738441	0.00354059832170606	0.013930176384747	0.0103587592020631
949	89.3243942260742	-13.6493082046509	3.69512343406677	-0.00490093370899558	-0.00165419070981443	-0.00392691092565656	0.00841071270406246
950	89.973747253418	-12.9999599456787	3.95486283302307	0.00841071270406246	0.00321592413820326	0.00483929552137852	-0.00392691092565656
951	91.2724456787109	-13.3246335983276	3.76005816459656	0.0210730116814375	-0.00327756232582033	-0.00295288790948689	-0.00847235135734081
952	91.9217910766602	-12.9999599456787	3.76005816459656	-0.000680167751852423	0.00776136433705688	-0.00360223650932312	-0.0110697457566857
953	91.9217910766602	-14.298656463623	4.47434186935425	-0.00392691092565656	0.00321592413820326	0.00581331877037883	-0.000680167751852423
954	90.6230926513672	-14.6233310699463	4.27953720092773	-0.00295288790948689	-0.0120437685400248	-0.00587495695799589	-0.00652430532500148
955	90.6230926513672	-13.9739828109741	4.01979780197144	-0.00360223650932312	0.00289124972186983	-0.0136671401560307	-0.021459324285388
956	89.3243942260742	-13.6493082046509	4.14966726303101	-0.0107450718060136	0.00678734155371785	-0.00197886489331722	-0.0198359526693821
957	91.2724456787109	-13.9739828109741	4.14966726303101	-0.0126931173726916	-0.00717365415766835	-0.00847235135734081	-0.0165892094373703
958	92.5711364746094	-14.6233310699463	4.21460247039795	-0.000680167751852423	-0.00165419070981443	-0.00327756232582033	-0.0175632312893867
959	91.9217910766602	-14.298656463623	4.08473253250122	-0.00230353930965066	0.000943203864153475	-0.00132951640989631	0.00191722682211548
960	91.9217910766602	-13.6493082046509	4.86395072937012	0.0106834331527352	0.00906006153672934	-0.00814767740666866	-0.00782300252467394
961	91.2724456787109	-13.9739828109741	3.95486283302307	-0.0120437685400248	-0.00490093370899558	-0.00652430532500148	-0.0117190945893526
962	91.2724456787109	-14.298656463623	4.27953720092773	0.0149041991680861	0.00613799272105098	0.00548864435404539	-0.00230353930965066
963	91.9217910766602	-14.6233310699463	4.21460247039795	0.00289124972186983	-3.08191010844894e-05	0.00711201597005129	-0.00230353930965066
964	90.6230926513672	-13.6493082046509	4.14966726303101	0.0022419011220336	0.000618529506027699	0.00808603875339031	-0.000680167751852423
965	90.6230926513672	-12.9999599456787	4.14966726303101	0.0132808275520802	0.0175015944987535	0.00906006153672934	0.00743668992072344
966	93.2204895019531	-13.9739828109741	4.27953720092773	0.00646266713738441	0.0149041991680861	-0.00100484199356288	0.00256657530553639
967	91.2724456787109	-12.9999599456787	4.08473253250122	0.000943203864153475	0.0136055024340749	-0.000355493422830477	0.00906006153672934
968	89.973747253418	-14.298656463623	4.08473253250122	-0.0139918150380254	0.013930176384747	0.0145795252174139	0.00516396993771195
969	91.2724456787109	-14.9480056762695	4.14966726303101	0.00970941036939621	0.00191722682211548	-0.00165419070981443	0.00418994715437293
970	91.2724456787109	-13.9739828109741	4.34447193145752	-0.00749832857400179	0.00646266713738441	-0.00392691092565656	-0.00132951640989631
971	88.0257034301758	-13.9739828109741	4.34447193145752	-0.0201606266200542	0.012956153601408	-0.00717365415766835	-0.00717365415766835
972	91.2724456787109	-13.3246335983276	4.27953720092773	0.00548864435404539	0.00938473641872406	-0.00165419070981443	-0.0136671401560307
973	90.6230926513672	-13.3246335983276	3.95486283302307	-0.0247060675173998	0.00808603875339031	0.00321592413820326	-0.00392691092565656
974	93.2204895019531	-15.2726793289185	3.88992786407471	0.01100810803473	0.00970941036939621	-0.00327756232582033	-0.0133424662053585
975	90.6230926513672	-13.6493082046509	4.14966726303101	-0.00230353930965066	-0.00360223650932312	-0.0175632312893867	-0.0159398596733809
976	91.9217910766602	-14.9480056762695	4.08473253250122	0.00354059832170606	-0.00847235135734081	-0.00977104809135199	-0.0204853005707264
977	92.5711364746094	-14.298656463623	4.27953720092773	-0.0104203969240189	-0.00749832857400179	-0.0175632312893867	-0.0104203969240189
978	88.675048828125	-14.298656463623	4.4094066619873	-0.00782300252467394	-0.00295288790948689	0.00711201597005129	-0.00490093370899558
979	91.9217910766602	-14.6233310699463	4.34447193145752	-0.00360223650932312	-0.00327756232582033	-0.0126931173726916	0.00678734155371785
980	91.9217910766602	-13.3246335983276	3.50031876564026	0.0165275707840919	0.00126787810586393	-0.0165892094373703	0.00191722682211548
981	90.6230926513672	-12.6752853393555	3.76005816459656	0.00256657530553639	0.000943203864153475	-0.0123684434220195	0.00321592413820326
982	92.5711364746094	-14.9480056762695	4.4094066619873	0.0136055024340749	0.00159255252219737	-0.0100957229733467	0.00970941036939621
983	91.2724456787109	-14.6233310699463	4.01979780197144	0.00873538758605719	-0.00619963090866804	-0.00684897974133492	0.0123068047687411
984	91.9217910766602	-13.6493082046509	4.14966726303101	0.00483929552137852	0.000943203864153475	0.01100810803473	0.0162028968334198
985	87.376350402832	-12.9999599456787	4.4094066619873	0.00970941036939621	0.00711201597005129	0.00711201597005129	0.0194496400654316
986	92.5711364746094	-14.6233310699463	4.08473253250122	-0.00717365415766835	0.0165275707840919	0.00451462110504508	0.0188002903014421
987	93.2204895019531	-12.9999599456787	3.76005816459656	0.00451462110504508	0.00743668992072344	0.000943203864153475	0.000943203864153475
988	91.2724456787109	-13.6493082046509	3.88992786407471	0.00191722682211548	0.00841071270406246	0.0022419011220336	0.012956153601408
989	90.6230926513672	-12.9999599456787	3.76005816459656	0.00516396993771195	0.00516396993771195	0.00289124972186983	0.00159255252219737
990	90.6230926513672	-14.298656463623	3.82499313354492	0.00613799272105098	0.000618529506027699	-0.00749832857400179	-0.000680167751852423
991	91.9217910766602	-13.6493082046509	4.53927659988403	-0.00977104809135199	0.00191722682211548	-0.0120437685400248	-3.08191010844894e-05
992	90.6230926513672	-14.298656463623	4.73408126831055	-0.00457625929266214	-0.00717365415766835	-0.0107450718060136	-0.0126931173726916
993	89.973747253418	-13.3246335983276	3.88992786407471	-0.00360223650932312	-0.000355493422830477	-0.000355493422830477	-0.00360223650932312
994	90.6230926513672	-13.6493082046509	3.88992786407471	-0.00230353930965066	-0.0201606266200542	-0.00977104809135199	-0.00522560812532902
995	91.9217910766602	-13.6493082046509	4.01979780197144	-0.00327756232582033	-0.0113944197073579	-0.0221086721867323	-0.0120437685400248
996	91.2724456787109	-13.6493082046509	4.14966726303101	-0.00977104809135199	-0.0172385573387146	-0.0198359526693821	-0.0100957229733467
997	91.9217910766602	-15.2726793289185	4.66914653778076	-0.000680167751852423	-0.0230826959013939	-0.0165892094373703	-0.00879702530801296
998	92.5711364746094	-13.3246335983276	4.14966726303101	-0.00555028254166245	-0.0195112787187099	0.00289124972186983	-0.00457625929266214
999	90.6230926513672	-14.298656463623	4.21460247039795	-0.00230353930965066	-0.0123684434220195	0.000293855206109583	0.00581331877037883
1000	91.2724456787109	-14.298656463623	4.73408126831055	-0.00360223650932312	-0.0100957229733467	-0.00717365415766835	-3.08191010844894e-05
1001	90.6230926513672	-13.6493082046509	4.27953720092773	-0.000680167751852423	-0.0276281367987394	-0.00652430532500148	0.00289124972186983
1002	90.6230926513672	-13.3246335983276	3.56525373458862	0.00321592413820326	-0.00360223650932312	-0.00944637414067984	0.0106834331527352
1003	93.2204895019531	-14.298656463623	4.21460247039795	-0.0100957229733467	-0.00490093370899558	0.000943203864153475	0.00841071270406246
1004	93.2204895019531	-15.2726793289185	4.4094066619873	0.00516396993771195	-0.00555028254166245	0.01100810803473	0.0100340843200684
1005	91.9217910766602	-13.6493082046509	3.82499313354492	0.00451462110504508	0.00970941036939621	0.00678734155371785	0.00841071270406246
1006	91.9217910766602	-14.298656463623	3.95486283302307	-0.00165419070981443	0.00841071270406246	0.00938473641872406	0.00191722682211548
1007	90.6230926513672	-14.298656463623	4.21460247039795	-0.00684897974133492	0.012956153601408	-0.00132951640989631	0.0100340843200684
1008	93.2204895019531	-13.3246335983276	4.01979780197144	-0.00100484199356288	0.00548864435404539	0.000618529506027699	0.00483929552137852
1009	91.2724456787109	-12.9999599456787	3.95486283302307	-0.0100957229733467	0.00418994715437293	0.00516396993771195	0.00776136433705688
1010	92.5711364746094	-14.6233310699463	4.34447193145752	-0.00295288790948689	0.000943203864153475	-0.00327756232582033	-0.00944637414067984
1011	93.8698348999023	-15.2726793289185	4.21460247039795	-0.00944637414067984	-0.00782300252467394	-0.00652430532500148	-0.0107450718060136
1012	90.6230926513672	-13.3246335983276	4.08473253250122	0.00126787810586393	0.00386527273803949	0.00256657530553639	-0.00814767740666866
1013	89.973747253418	-12.9999599456787	4.08473253250122	-0.0110697457566857	-0.00197886489331722	-0.0026282137259841	-3.08191010844894e-05
1014	89.973747253418	-13.3246335983276	3.95486283302307	-0.00749832857400179	-3.08191010844894e-05	0.00841071270406246	0.00548864435404539
1015	92.5711364746094	-14.298656463623	4.47434186935425	-0.000680167751852423	-0.00619963090866804	-0.0123684434220195	-0.0143164889886975
1016	90.6230926513672	-12.9999599456787	4.21460247039795	-0.0152905117720366	-0.0136671401560307	-0.0198359526693821	-0.0139918150380254
1017	90.6230926513672	-13.3246335983276	3.82499313354492	0.00159255252219737	-0.0159398596733809	-0.0169138833880424	-0.0126931173726916
1018	91.2724456787109	-14.9480056762695	4.14966726303101	0.000618529506027699	-0.0185372550040483	-0.00684897974133492	-0.00360223650932312
1019	93.2204895019531	-14.9480056762695	4.14966726303101	0.00516396993771195	-0.00425158534198999	-0.00230353930965066	0.0103587592020631
1020	91.2724456787109	-14.298656463623	4.21460247039795	0.00126787810586393	-0.00847235135734081	-0.0110697457566857	-0.000680167751852423
1021	88.675048828125	-13.3246335983276	4.14966726303101	-0.00360223650932312	0.00516396993771195	-0.00912170019000769	0.00516396993771195
1022	91.2724456787109	-13.3246335983276	4.86395072937012	0.0265924744307995	0.00711201597005129	-0.0152905117720366	0.00646266713738441
1023	93.8698348999023	-13.9739828109741	4.53927659988403	0.0116574559360743	0.00678734155371785	-0.00230353930965066	0.00970941036939621
1024	91.2724456787109	-13.9739828109741	4.14966726303101	0.00613799272105098	0.00906006153672934	0.00581331877037883	0.0116574559360743
1025	92.5711364746094	-13.9739828109741	4.01979780197144	0.0136055024340749	0.0116574559360743	0.00386527273803949	0.0200989879667759
1026	93.2204895019531	-14.6233310699463	4.21460247039795	0.00808603875339031	0.0126314787194133	0.00386527273803949	-0.00392691092565656
1027	91.2724456787109	-13.9739828109741	4.34447193145752	0.0100340843200684	0.0126314787194133	0.0022419011220336	0.012956153601408
1028	90.6230926513672	-13.9739828109741	4.47434186935425	-0.00490093370899558	0.00970941036939621	0.0136055024340749	0.00548864435404539
1029	92.5711364746094	-13.3246335983276	3.95486283302307	0.0116574559360743	0.00841071270406246	0.00970941036939621	-0.000355493422830477
1030	93.2204895019531	-14.298656463623	4.01979780197144	0.00841071270406246	0.00321592413820326	-0.00230353930965066	-0.00879702530801296
1031	92.5711364746094	-14.6233310699463	4.14966726303101	0.000293855206109583	0.00159255252219737	-0.00684897974133492	-0.00619963090866804
1032	91.2724456787109	-13.6493082046509	4.14966726303101	0.00321592413820326	-0.00490093370899558	-0.00100484199356288	-0.0100957229733467
1033	91.9217910766602	-14.298656463623	4.08473253250122	-0.0100957229733467	-0.0133424662053585	0.00776136433705688	-0.00132951640989631
1034	91.9217910766602	-14.298656463623	4.14966726303101	0.00646266713738441	-0.00197886489331722	0.000618529506027699	0.000618529506027699
1035	89.973747253418	-14.298656463623	4.21460247039795	-0.00814767740666866	0.00354059832170606	-0.0104203969240189	-0.0120437685400248
1036	93.2204895019531	-13.3246335983276	3.63018846511841	-0.00652430532500148	-0.0149658378213644	-0.0133424662053585	-0.0211346503347158
1037	91.2724456787109	-13.6493082046509	3.43538379669189	0.00516396993771195	-0.00814767740666866	-0.0165892094373703	-0.0136671401560307
1038	90.6230926513672	-13.3246335983276	4.01979780197144	0.0210730116814375	-0.00977104809135199	-0.00879702530801296	-0.0026282137259841
1039	92.5711364746094	-14.6233310699463	4.79901599884033	-0.00392691092565656	-0.00295288790948689	-0.0126931173726916	0.00581331877037883
1040	90.6230926513672	-13.6493082046509	4.79901599884033	0.013930176384747	-0.00100484199356288	-0.0133424662053585	0.00581331877037883
1041	89.973747253418	-12.6752853393555	4.21460247039795	-0.0113944197073579	0.00711201597005129	-0.0107450718060136	0.00126787810586393
1042	90.6230926513672	-13.9739828109741	3.88992786407471	-0.017887907102704	0.00159255252219737	-0.0110697457566857	0.00548864435404539
1043	92.5711364746094	-13.6493082046509	4.21460247039795	0.0175015944987535	0.00256657530553639	-0.00587495695799589	-0.00230353930965066
1044	90.6230926513672	-12.9999599456787	3.88992786407471	0.000618529506027699	0.00581331877037883	0.0152288740500808	0.00386527273803949
1045	93.2204895019531	-13.6493082046509	3.95486283302307	0.0100340843200684	0.01847561635077	0.000618529506027699	0.0223717093467712
1046	90.6230926513672	-13.3246335983276	4.21460247039795	-0.00295288790948689	0.0194496400654316	0.0132808275520802	-0.00652430532500148
1047	92.5711364746094	-14.9480056762695	4.66914653778076	0.0175015944987535	0.0243197549134493	0.0116574559360743	0.00873538758605719
1048	92.5711364746094	-13.9739828109741	4.14966726303101	0.00321592413820326	0.0259431265294552	0.011982130818069	0.00841071270406246
1049	89.973747253418	-12.9999599456787	3.88992786407471	0.00483929552137852	0.0188002903014421	0.00938473641872406	0.00743668992072344
1050	92.5711364746094	-13.9739828109741	4.01979780197144	0.00289124972186983	0.0223717093467712	0.00354059832170606	0.00483929552137852
1051	91.2724456787109	-14.298656463623	3.82499313354492	0.000293855206109583	0.0132808275520802	0.000293855206109583	-0.00295288790948689
1052	90.6230926513672	-12.9999599456787	3.95486283302307	0.00613799272105098	0.0178262684494257	-0.00490093370899558	-0.00555028254166245
1053	92.5711364746094	-14.6233310699463	4.60421133041382	0.00418994715437293	0.00938473641872406	-0.00295288790948689	0.0106834331527352
1054	92.5711364746094	-15.2726793289185	4.34447193145752	0.00354059832170606	-0.00230353930965066	0.00418994715437293	0.000943203864153475
1055	90.6230926513672	-13.3246335983276	4.14966726303101	-0.00425158534198999	0.01100810803473	-0.0143164889886975	-0.00652430532500148
1056	90.6230926513672	-13.9739828109741	4.27953720092773	-0.0149658378213644	-0.00652430532500148	-0.0156151866540313	-0.0100957229733467
1057	89.973747253418	-13.3246335983276	4.01979780197144	0.00808603875339031	-0.00327756232582033	-0.00977104809135199	-0.00912170019000769
1058	89.973747253418	-12.9999599456787	4.01979780197144	0.0145795252174139	-0.00879702530801296	-0.00652430532500148	0.00678734155371785
1059	91.2724456787109	-12.9999599456787	4.08473253250122	0.00743668992072344	-0.00132951640989631	-0.00425158534198999	0.00743668992072344
1060	91.2724456787109	-12.9999599456787	4.14966726303101	0.00613799272105098	-0.00165419070981443	-0.00490093370899558	0.00289124972186983
1061	90.6230926513672	-13.6493082046509	4.14966726303101	-0.00360223650932312	-0.0110697457566857	-0.00684897974133492	0.00678734155371785
1062	93.8698348999023	-13.9739828109741	4.08473253250122	-0.00490093370899558	-0.00652430532500148	-0.0136671401560307	0.00711201597005129
1063	88.675048828125	-13.3246335983276	4.21460247039795	0.0178262684494257	-0.00327756232582033	-0.00197886489331722	0.0116574559360743
1064	89.3243942260742	-12.9999599456787	4.08473253250122	-0.00100484199356288	-0.00360223650932312	0.00938473641872406	0.00841071270406246
1065	93.2204895019531	-13.6493082046509	4.21460247039795	0.0106834331527352	0.00970941036939621	0.00386527273803949	0.0200989879667759
1066	91.2724456787109	-12.9999599456787	3.76005816459656	0.00256657530553639	0.00711201597005129	0.00159255252219737	0.00386527273803949
1067	91.2724456787109	-12.6752853393555	4.21460247039795	0.00483929552137852	0.00906006153672934	-0.00100484199356288	0.00808603875339031
1068	91.9217910766602	-14.9480056762695	4.34447193145752	0.00776136433705688	-0.00165419070981443	-3.08191010844894e-05	0.00321592413820326
1069	91.9217910766602	-13.9739828109741	4.21460247039795	-0.0107450718060136	-0.00197886489331722	0.00873538758605719	-0.00392691092565656
1070	89.973747253418	-13.3246335983276	4.34447193145752	0.00354059832170606	0.00970941036939621	-0.0026282137259841	-0.0107450718060136
1071	88.0257034301758	-12.9999599456787	4.21460247039795	0.000293855206109583	0.00970941036939621	-0.00587495695799589	-0.0146411629393697
1072	91.9217910766602	-13.9739828109741	4.27953720092773	0.000943203864153475	0.00646266713738441	-0.00392691092565656	-0.0100957229733467
1073	90.6230926513672	-13.9739828109741	3.95486283302307	0.00970941036939621	0.00613799272105098	-0.000355493422830477	-0.00912170019000769
1074	91.2724456787109	-13.9739828109741	3.82499313354492	0.000943203864153475	0.00159255252219737	-0.00327756232582033	-0.0110697457566857
1075	89.973747253418	-13.9739828109741	3.76005816459656	-0.00197886489331722	-0.00425158534198999	-0.00879702530801296	-0.0191866029053926
1076	93.2204895019531	-14.6233310699463	4.08473253250122	-0.00197886489331722	-0.00944637414067984	-0.0130177913233638	-0.0224333461374044
1077	90.6230926513672	-12.3506107330322	4.08473253250122	-0.000355493422830477	-0.00132951640989631	-0.00717365415766835	-0.0243813935667276
1078	87.376350402832	-12.9999599456787	4.34447193145752	-0.0104203969240189	-0.000680167751852423	0.000618529506027699	-0.00295288790948689
1079	91.2724456787109	-13.3246335983276	4.14966726303101	-0.00165419070981443	0.00516396993771195	-0.00847235135734081	0.00678734155371785
1080	90.6230926513672	-12.6752853393555	3.76005816459656	0.0200989879667759	0.000293855206109583	-0.00425158534198999	-0.00360223650932312
1081	89.973747253418	-13.3246335983276	3.76005816459656	-0.00652430532500148	0.0126314787194133	-0.00782300252467394	0.00354059832170606
1082	91.9217910766602	-13.3246335983276	3.69512343406677	-0.0224333461374044	0.000618529506027699	0.000293855206109583	0.00289124972186983
1083	92.5711364746094	-13.9739828109741	4.4094066619873	0.00711201597005129	-0.0026282137259841	-0.00490093370899558	0.00126787810586393
1084	89.973747253418	-12.9999599456787	4.79901599884033	0.00938473641872406	0.00548864435404539	0.00159255252219737	0.00808603875339031
1085	88.0257034301758	-12.9999599456787	4.66914653778076	0.012956153601408	0.00646266713738441	0.00451462110504508	0.0022419011220336
1086	91.9217910766602	-13.3246335983276	4.66914653778076	0.00873538758605719	0.0191249661147594	0.00808603875339031	0.0301638916134834
1087	92.5711364746094	-13.3246335983276	3.82499313354492	0.00516396993771195	0.00776136433705688	0.000943203864153475	0.00418994715437293
1088	91.2724456787109	-13.3246335983276	3.76005816459656	0.00906006153672934	0.00418994715437293	0.00191722682211548	0.00646266713738441
1089	92.5711364746094	-13.6493082046509	3.82499313354492	0.00516396993771195	0.00386527273803949	0.000943203864153475	-0.00165419070981443
1090	92.5711364746094	-14.9480056762695	4.34447193145752	0.0155535480007529	-0.00684897974133492	-0.00814767740666866	-0.00165419070981443
1091	91.2724456787109	-13.9739828109741	4.47434186935425	-0.00782300252467394	0.00548864435404539	-0.000680167751852423	-0.0139918150380254
1092	88.0257034301758	-12.3506107330322	3.88992786407471	0.0100340843200684	-0.00522560812532902	-0.00132951640989631	-0.00327756232582033
1093	92.5711364746094	-13.9739828109741	4.60421133041382	0.00386527273803949	-0.00977104809135199	0.00126787810586393	-0.00197886489331722
1094	92.5711364746094	-13.3246335983276	4.14966726303101	-0.00360223650932312	-0.00847235135734081	-0.0123684434220195	-0.00392691092565656
1095	91.2724456787109	-12.6752853393555	4.01979780197144	-0.00684897974133492	-0.0152905117720366	-0.0198359526693821	-0.0146411629393697
1096	93.2204895019531	-14.6233310699463	4.4094066619873	-0.00652430532500148	-0.0182125810533762	-0.0182125810533762	-0.00977104809135199
1097	90.6230926513672	-13.6493082046509	4.34447193145752	-0.00425158534198999	-0.0120437685400248	-0.00522560812532902	-0.0139918150380254
1098	90.6230926513672	-12.9999599456787	4.01979780197144	-0.00230353930965066	-0.00425158534198999	0.000618529506027699	0.000618529506027699
1099	89.3243942260742	-12.9999599456787	3.88992786407471	0.00516396993771195	-0.000680167751852423	-0.00100484199356288	0.00646266713738441
1100	89.973747253418	-12.3506107330322	4.01979780197144	0.00808603875339031	0.00159255252219737	-0.00944637414067984	0.000293855206109583
1101	89.973747253418	-13.3246335983276	3.82499313354492	0.00289124972186983	-0.00230353930965066	-0.0130177913233638	-0.00360223650932312
1102	92.5711364746094	-13.3246335983276	4.01979780197144	-0.0240567177534103	0.00418994715437293	-0.0100957229733467	-0.000355493422830477
1103	91.2724456787109	-13.9739828109741	4.60421133041382	-0.00230353930965066	-0.00425158534198999	-0.000355493422830477	0.00256657530553639
1104	91.9217910766602	-13.9739828109741	4.21460247039795	-0.00165419070981443	0.00906006153672934	0.00776136433705688	0.00678734155371785
1105	91.2724456787109	-12.9999599456787	4.14966726303101	0.0113327819854021	0.0217223595827818	0.0165275707840919	0.00906006153672934
1106	88.0257034301758	-13.6493082046509	3.95486283302307	0.000618529506027699	0.0230210572481155	0.0142548503354192	0.00418994715437293
1107	90.6230926513672	-12.6752853393555	3.76005816459656	-0.00392691092565656	0.0246444288641214	0.00613799272105098	-3.08191010844894e-05
1108	90.6230926513672	-12.6752853393555	3.88992786407471	0.00808603875339031	0.0152288740500808	0.00386527273803949	-0.00652430532500148
1109	89.973747253418	-12.3506107330322	4.14966726303101	0.00516396993771195	0.0171769186854362	0.00354059832170606	-0.00749832857400179
1110	93.2204895019531	-14.298656463623	4.27953720092773	0.012956153601408	0.0188002903014421	0.00613799272105098	-0.0100957229733467
1111	92.5711364746094	-14.9480056762695	4.21460247039795	-0.0026282137259841	0.00711201597005129	-0.00360223650932312	-0.0204853005707264
1112	89.973747253418	-12.9999599456787	3.88992786407471	-0.0243813935667276	0.00483929552137852	0.000618529506027699	-0.0159398596733809
1113	89.973747253418	-13.3246335983276	3.76005816459656	-0.000355493422830477	0.00256657530553639	-0.000355493422830477	0.00354059832170606
1114	90.6230926513672	-13.6493082046509	4.01979780197144	-0.00912170019000769	0.00289124972186983	-0.00977104809135199	0.000293855206109583
1115	89.3243942260742	-12.9999599456787	3.95486283302307	-0.00165419070981443	-0.00165419070981443	-0.0126931173726916	-0.00944637414067984
1116	92.5711364746094	-13.9739828109741	4.27953720092773	-0.00912170019000769	-0.0110697457566857	-0.0169138833880424	-0.0172385573387146
1117	90.6230926513672	-12.3506107330322	3.82499313354492	-0.00165419070981443	-0.00555028254166245	-0.00944637414067984	-0.00425158534198999
1118	89.973747253418	-14.298656463623	3.95486283302307	-0.00165419070981443	-0.0204853005707264	-0.0107450718060136	0.00711201597005129
1119	90.6230926513672	-12.9999599456787	4.66914653778076	0.00938473641872406	-0.00912170019000769	-0.00457625929266214	0.00613799272105098
1120	88.675048828125	-12.3506107330322	4.27953720092773	-0.00100484199356288	0.000618529506027699	-0.0104203969240189	0.00451462110504508
1121	88.675048828125	-13.3246335983276	4.01979780197144	-0.0175632312893867	-0.0026282137259841	-0.00587495695799589	0.00581331877037883
1122	89.973747253418	-12.9999599456787	3.95486283302307	-3.08191010844894e-05	-0.00295288790948689	0.000943203864153475	0.00321592413820326
1123	91.2724456787109	-13.6493082046509	3.88992786407471	-0.000355493422830477	-0.00847235135734081	-0.00360223650932312	0.0142548503354192
1124	91.2724456787109	-13.6493082046509	4.01979780197144	0.00516396993771195	-0.0113944197073579	0.00516396993771195	0.0103587592020631
1125	90.6230926513672	-13.6493082046509	4.21460247039795	0.01100810803473	0.0126314787194133	0.0149041991680861	0.00873538758605719
1126	91.9217910766602	-14.298656463623	4.27953720092773	0.00256657530553639	0.0103587592020631	0.00516396993771195	0.00678734155371785
1127	90.6230926513672	-12.9999599456787	3.95486283302307	0.000943203864153475	0.00970941036939621	0.00548864435404539	-0.00360223650932312
1128	87.376350402832	-12.6752853393555	4.34447193145752	0.00354059832170606	0.00906006153672934	0.00938473641872406	0.0152288740500808
1129	91.9217910766602	-12.9999599456787	3.69512343406677	0.000293855206109583	0.00776136433705688	0.0113327819854021	0.00711201597005129
1130	93.2204895019531	-13.9739828109741	3.63018846511841	-3.08191010844894e-05	0.00906006153672934	0.000618529506027699	0.00289124972186983
1131	91.2724456787109	-13.3246335983276	3.88992786407471	0.00776136433705688	0.00159255252219737	-0.00327756232582033	-0.00749832857400179
1132	89.973747253418	-13.3246335983276	3.88992786407471	-0.00717365415766835	0.000618529506027699	-0.00522560812532902	-0.00197886489331722
1133	91.2724456787109	-14.9480056762695	4.21460247039795	-0.0110697457566857	-0.00717365415766835	0.0022419011220336	0.00418994715437293
1134	90.6230926513672	-12.9999599456787	4.47434186935425	0.000293855206109583	-0.00132951640989631	-0.00327756232582033	-0.00392691092565656
1135	86.0776519775391	-12.6752853393555	4.27953720092773	-0.0110697457566857	-0.00977104809135199	-0.0104203969240189	-0.00327756232582033
1136	91.2724456787109	-14.298656463623	4.14966726303101	-0.00392691092565656	-0.0120437685400248	-0.0204853005707264	-0.0113944197073579
1137	89.973747253418	-12.3506107330322	3.69512343406677	-0.00652430532500148	-0.0286021586507559	-0.00684897974133492	-0.0123684434220195
1138	91.2724456787109	-12.6752853393555	4.01979780197144	0.00256657530553639	-0.0182125810533762	-0.00619963090866804	0.00483929552137852
1139	91.2724456787109	-13.6493082046509	4.27953720092773	0.00613799272105098	-0.00587495695799589	0.00126787810586393	0.000293855206109583
1140	90.6230926513672	-14.298656463623	4.53927659988403	0.0106834331527352	-0.0107450718060136	-0.00197886489331722	0.00743668992072344
1141	91.2724456787109	-12.9999599456787	3.88992786407471	-0.0113944197073579	-0.00327756232582033	-0.0126931173726916	0.00678734155371785
1142	88.675048828125	-12.3506107330322	3.63018846511841	-0.00879702530801296	-0.00132951640989631	0.00191722682211548	0.00126787810586393
1143	91.2724456787109	-13.9739828109741	4.01979780197144	0.00808603875339031	0.00418994715437293	0.0022419011220336	0.0223717093467712
1144	90.6230926513672	-12.3506107330322	3.76005816459656	0.00743668992072344	0.00581331877037883	0.00548864435404539	0.00711201597005129
1145	91.2724456787109	-13.3246335983276	3.82499313354492	0.01847561635077	0.0158782228827477	0.0132808275520802	0.00743668992072344
1146	91.9217910766602	-13.3246335983276	4.01979780197144	0.00808603875339031	0.0142548503354192	0.000943203864153475	0.0200989879667759
1147	90.6230926513672	-13.9739828109741	4.27953720092773	0.00516396993771195	0.00386527273803949	0.00646266713738441	0.00841071270406246
1148	90.6230926513672	-12.9999599456787	3.69512343406677	0.0162028968334198	0.00516396993771195	0.00938473641872406	0.00548864435404539
1149	89.3243942260742	-12.9999599456787	3.69512343406677	0.00289124972186983	-0.00490093370899558	-0.00132951640989631	0.00354059832170606
1150	90.6230926513672	-12.9999599456787	3.95486283302307	0.0022419011220336	0.0022419011220336	0.00191722682211548	0.00418994715437293
1151	91.2724456787109	-13.6493082046509	4.27953720092773	0.00613799272105098	-0.000680167751852423	-0.0026282137259841	-0.00555028254166245
1152	90.6230926513672	-12.6752853393555	3.82499313354492	-0.00457625929266214	-0.00392691092565656	-0.00782300252467394	0.000293855206109583
1153	90.6230926513672	-13.3246335983276	4.14966726303101	-0.0139918150380254	-0.00717365415766835	0.00126787810586393	0.00289124972186983
1154	91.9217910766602	-14.6233310699463	4.01979780197144	-0.00522560812532902	-0.0104203969240189	-0.0026282137259841	0.0022419011220336
1155	90.6230926513672	-13.9739828109741	4.34447193145752	0.000943203864153475	-0.0175632312893867	-0.0133424662053585	-0.0117190945893526
1156	91.2724456787109	-13.9739828109741	4.08473253250122	-0.00392691092565656	-0.0107450718060136	-0.0175632312893867	-0.0208099745213985
1157	88.0257034301758	-12.3506107330322	4.01979780197144	-0.0117190945893526	-0.00100484199356288	-0.0149658378213644	-0.00879702530801296
1158	90.6230926513672	-12.9999599456787	4.34447193145752	-0.00230353930965066	-0.0286021586507559	-0.00814767740666866	0.00289124972186983
1159	90.6230926513672	-13.9739828109741	4.27953720092773	-0.00230353930965066	-0.0221086721867323	-0.0126931173726916	-0.00197886489331722
1160	89.973747253418	-13.6493082046509	4.21460247039795	0.00711201597005129	0.0022419011220336	-0.00197886489331722	0.00483929552137852
1161	91.9217910766602	-13.6493082046509	3.88992786407471	0.00808603875339031	-0.0221086721867323	-0.0149658378213644	0.0116574559360743
1162	91.2724456787109	-12.6752853393555	4.08473253250122	0.00126787810586393	-0.0026282137259841	-0.00392691092565656	0.00256657530553639
1163	91.2724456787109	-13.6493082046509	4.14966726303101	-0.0149658378213644	-0.0324982516467571	0.00776136433705688	0.0022419011220336
1164	89.3243942260742	-12.9999599456787	4.08473253250122	0.0022419011220336	-0.0113944197073579	0.000293855206109583	0.0123068047687411
1165	91.2724456787109	-13.6493082046509	4.53927659988403	0.00321592413820326	0.0113327819854021	0.00938473641872406	0.0100340843200684
1166	90.6230926513672	-12.9999599456787	3.69512343406677	0.000943203864153475	0.012956153601408	0.00321592413820326	0.0149041991680861
1167	91.2724456787109	-13.3246335983276	3.88992786407471	0.000943203864153475	0.0116574559360743	-0.00392691092565656	0.0116574559360743
1168	89.3243942260742	-12.6752853393555	3.95486283302307	0.00289124972186983	0.00451462110504508	0.0132808275520802	0.0022419011220336
1169	91.2724456787109	-13.6493082046509	4.01979780197144	0.0106834331527352	0.00451462110504508	0.000943203864153475	0.00159255252219737
1170	90.6230926513672	-12.9999599456787	3.76005816459656	0.00289124972186983	0.0145795252174139	0.0022419011220336	-0.00555028254166245
1171	89.3243942260742	-13.6493082046509	4.34447193145752	-0.0156151866540313	0.012956153601408	-0.00879702530801296	-0.00360223650932312
1172	91.2724456787109	-13.9739828109741	4.53927659988403	0.00646266713738441	0.01100810803473	-0.0107450718060136	-0.00295288790948689
1173	89.973747253418	-12.9999599456787	3.63018846511841	-0.000680167751852423	0.00711201597005129	0.00191722682211548	-0.00295288790948689
1174	92.5711364746094	-13.6493082046509	4.08473253250122	-0.00295288790948689	-0.00555028254166245	-0.00522560812532902	0.00191722682211548
1175	91.2724456787109	-14.298656463623	4.27953720092773	-0.00425158534198999	-0.0026282137259841	-0.0156151866540313	-0.0113944197073579
1176	92.5711364746094	-14.9480056762695	4.08473253250122	-0.00392691092565656	-0.0100957229733467	-0.0143164889886975	-0.0204853005707264
1177	90.6230926513672	-12.6752853393555	4.14966726303101	-0.0120437685400248	-0.0152905117720366	-0.0146411629393697	-0.0149658378213644
1178	89.973747253418	-13.6493082046509	4.53927659988403	-0.0136671401560307	-0.00425158534198999	-0.00327756232582033	0.00548864435404539
1179	90.6230926513672	-13.9739828109741	3.82499313354492	-0.0123684434220195	-0.00847235135734081	-0.00457625929266214	-0.00360223650932312
1180	91.9217910766602	-13.9739828109741	3.82499313354492	0.0136055024340749	-0.00425158534198999	-0.00132951640989631	0.00711201597005129
1181	93.2204895019531	-13.6493082046509	3.88992786407471	-0.000680167751852423	0.00256657530553639	-0.00100484199356288	0.00808603875339031
1182	91.9217910766602	-14.298656463623	4.27953720092773	-0.00132951640989631	0.00386527273803949	-0.00295288790948689	-0.00132951640989631
1183	89.973747253418	-14.6233310699463	4.27953720092773	-0.00230353930965066	-0.0117190945893526	0.0022419011220336	0.00808603875339031
1184	91.2724456787109	-13.9739828109741	4.53927659988403	0.0136055024340749	0.00289124972186983	0.00548864435404539	0.00418994715437293
1185	89.973747253418	-13.6493082046509	3.95486283302307	0.00321592413820326	0.0149041991680861	0.00873538758605719	0.01100810803473
1186	91.2724456787109	-13.6493082046509	3.88992786407471	0.0022419011220336	0.0168522447347641	-0.00100484199356288	0.000618529506027699
1187	91.2724456787109	-12.9999599456787	3.69512343406677	0.00743668992072344	0.0168522447347641	0.00743668992072344	0.0152288740500808
1188	92.5711364746094	-12.6752853393555	3.63018846511841	-0.00522560812532902	0.0171769186854362	0.0022419011220336	0.00613799272105098
1189	92.5711364746094	-14.298656463623	4.60421133041382	0.0022419011220336	0.01100810803473	0.00873538758605719	0.00581331877037883
1190	92.5711364746094	-15.2726793289185	4.60421133041382	-0.0026282137259841	0.00581331877037883	0.00354059832170606	-0.00392691092565656
1191	90.6230926513672	-13.3246335983276	4.08473253250122	-0.00100484199356288	0.01100810803473	0.00289124972186983	-0.0110697457566857
1192	90.6230926513672	-13.9739828109741	3.95486283302307	-0.00814767740666866	-3.08191010844894e-05	-0.00392691092565656	-0.0104203969240189
1193	88.675048828125	-12.9999599456787	3.69512343406677	0.00548864435404539	0.0022419011220336	0.00159255252219737	0.00906006153672934
1194	91.2724456787109	-12.6752853393555	3.69512343406677	-0.00295288790948689	0.00451462110504508	-0.00230353930965066	-0.00197886489331722
1195	91.9217910766602	-14.298656463623	3.95486283302307	0.000943203864153475	-0.00652430532500148	-0.00879702530801296	-0.00749832857400179
1196	91.9217910766602	-14.298656463623	4.27953720092773	-0.00490093370899558	-0.00555028254166245	-0.0182125810533762	-0.0146411629393697
1197	89.973747253418	-14.298656463623	3.95486283302307	-0.00197886489331722	-0.0126931173726916	-0.0100957229733467	-0.00295288790948689
1198	90.6230926513672	-13.3246335983276	4.01979780197144	0.0126314787194133	-0.0162645354866982	-0.0126931173726916	-0.000355493422830477
1199	90.6230926513672	-12.3506107330322	3.88992786407471	0.00386527273803949	-0.00879702530801296	0.000293855206109583	0.00581331877037883
1200	88.0257034301758	-12.6752853393555	4.14966726303101	-0.0240567177534103	0.00256657530553639	-0.00132951640989631	0.00516396993771195
1201	92.5711364746094	-12.9999599456787	4.14966726303101	0.00906006153672934	-0.00165419070981443	-0.00652430532500148	0.00386527273803949
1202	92.5711364746094	-12.9999599456787	4.27953720092773	-0.000680167751852423	-0.00392691092565656	-0.00847235135734081	-0.00295288790948689
1203	91.2724456787109	-12.9999599456787	4.14966726303101	0.0100340843200684	0.00126787810586393	0.00906006153672934	0.0168522447347641
1204	91.9217910766602	-13.6493082046509	4.08473253250122	0.0106834331527352	-0.0110697457566857	0.00354059832170606	-0.000355493422830477
1205	91.9217910766602	-13.9739828109741	3.95486283302307	0.0155535480007529	0.0022419011220336	0.00970941036939621	0.0022419011220336
1206	91.9217910766602	-14.298656463623	4.34447193145752	0.00841071270406246	0.00613799272105098	0.00613799272105098	0.0152288740500808
1207	91.2724456787109	-13.9739828109741	4.21460247039795	-0.00522560812532902	0.0158782228827477	0.00906006153672934	0.0132808275520802
1208	91.9217910766602	-13.6493082046509	4.21460247039795	0.00678734155371785	0.00483929552137852	0.00938473641872406	0.0200989879667759
1209	91.9217910766602	-13.6493082046509	4.01979780197144	-0.000355493422830477	0.0123068047687411	-0.00490093370899558	0.000943203864153475
1210	93.2204895019531	-13.9739828109741	3.76005816459656	0.00646266713738441	0.0158782228827477	0.00321592413820326	-0.00652430532500148
1211	92.5711364746094	-14.6233310699463	4.21460247039795	0.00159255252219737	0.00678734155371785	-0.00327756232582033	-0.00782300252467394
1212	91.9217910766602	-15.5973539352417	4.21460247039795	-0.00782300252467394	0.000618529506027699	-0.00197886489331722	-0.0149658378213644
1213	90.6230926513672	-13.3246335983276	4.14966726303101	-0.00457625929266214	-0.00425158534198999	0.00289124972186983	-0.0026282137259841
1214	89.973747253418	-14.298656463623	4.34447193145752	-0.0110697457566857	-0.00360223650932312	-0.00847235135734081	-0.00360223650932312
1215	90.6230926513672	-13.9739828109741	4.47434186935425	-0.00749832857400179	-0.00619963090866804	-0.0165892094373703	-0.0117190945893526
1216	92.5711364746094	-13.3246335983276	4.08473253250122	0.00418994715437293	-0.0165892094373703	-0.0217839982360601	-0.0237320438027382
1217	89.973747253418	-13.3246335983276	3.76005816459656	0.000943203864153475	-0.0191866029053926	-0.0143164889886975	-0.0149658378213644
1218	91.9217910766602	-13.6493082046509	3.95486283302307	-3.08191010844894e-05	-0.00782300252467394	-0.00327756232582033	-0.00814767740666866
1219	90.6230926513672	-13.9739828109741	3.76005816459656	0.00386527273803949	-0.0113944197073579	-0.00490093370899558	-0.00652430532500148
1220	90.6230926513672	-12.9999599456787	4.01979780197144	-0.00327756232582033	-0.00327756232582033	0.00256657530553639	-0.00100484199356288
1221	90.6230926513672	-13.9739828109741	4.21460247039795	0.00646266713738441	-0.000355493422830477	-0.0165892094373703	0.00418994715437293
1222	91.2724456787109	-13.9739828109741	4.21460247039795	0.00159255252219737	-0.00295288790948689	-0.0026282137259841	-0.00360223650932312
1223	90.6230926513672	-13.6493082046509	3.95486283302307	0.00256657530553639	0.00159255252219737	0.00386527273803949	0.00321592413820326
1224	92.5711364746094	-12.9999599456787	4.27953720092773	0.00776136433705688	0.00418994715437293	0.00289124972186983	0.00613799272105098
1225	92.5711364746094	-13.9739828109741	4.53927659988403	0.0165275707840919	0.0194496400654316	0.00483929552137852	0.00548864435404539
1226	90.6230926513672	-13.9739828109741	4.34447193145752	0.00841071270406246	0.00548864435404539	0.00418994715437293	0.0210730116814375
1227	93.2204895019531	-14.9480056762695	4.27953720092773	0.0126314787194133	0.0106834331527352	0.00548864435404539	0.00613799272105098
1228	91.9217910766602	-13.9739828109741	4.01979780197144	0.00678734155371785	0.0103587592020631	0.0142548503354192	0.01100810803473
1229	89.3243942260742	-13.9739828109741	3.88992786407471	-0.00587495695799589	0.00483929552137852	-0.000680167751852423	-0.00100484199356288
1230	93.2204895019531	-13.6493082046509	3.95486283302307	-0.00717365415766835	0.0123068047687411	0.00516396993771195	-0.00912170019000769
1231	92.5711364746094	-13.6493082046509	4.47434186935425	-0.00684897974133492	0.00906006153672934	-0.00522560812532902	-0.00944637414067984
1232	93.2204895019531	-14.6233310699463	4.4094066619873	-0.00490093370899558	0.00386527273803949	-0.00587495695799589	-0.0100957229733467
1233	91.2724456787109	-13.6493082046509	4.34447193145752	-0.0133424662053585	0.000943203864153475	-0.000680167751852423	-0.00295288790948689
1234	91.9217910766602	-15.9220285415649	4.27953720092773	0.00418994715437293	-0.00587495695799589	-0.000355493422830477	-0.00230353930965066
1235	91.9217910766602	-13.6493082046509	4.14966726303101	-0.0117190945893526	-0.00684897974133492	-0.0162645354866982	-0.00879702530801296
1236	88.0257034301758	-13.3246335983276	4.01979780197144	-0.0126931173726916	-0.00619963090866804	-0.0107450718060136	-0.0221086721867323
1237	91.9217910766602	-14.298656463623	4.27953720092773	-0.00490093370899558	-0.00879702530801296	-0.0104203969240189	-0.00457625929266214
1238	93.2204895019531	-14.298656463623	4.21460247039795	-0.00652430532500148	-0.00814767740666866	-0.0126931173726916	0.00191722682211548
1239	91.2724456787109	-14.298656463623	4.4094066619873	0.0116574559360743	-0.00717365415766835	-0.00652430532500148	0.000293855206109583
1240	91.2724456787109	-14.9480056762695	4.53927659988403	-0.00652430532500148	-0.00425158534198999	-0.00425158534198999	0.00256657530553639
1241	91.2724456787109	-14.9480056762695	3.82499313354492	0.00126787810586393	-0.0104203969240189	-0.00327756232582033	0.00191722682211548
1242	91.9217910766602	-13.9739828109741	4.34447193145752	0.00321592413820326	-0.00912170019000769	-0.000680167751852423	0.00483929552137852
1243	90.6230926513672	-13.9739828109741	4.14966726303101	-0.0208099745213985	-0.00490093370899558	-0.00457625929266214	0.0145795252174139
1244	88.675048828125	-13.6493082046509	4.01979780197144	0.00516396993771195	-0.00132951640989631	0.00516396993771195	0.00808603875339031
1245	91.9217910766602	-13.6493082046509	4.27953720092773	0.0132808275520802	0.000293855206109583	0.00808603875339031	0.00613799272105098
1246	90.6230926513672	-13.6493082046509	4.08473253250122	-0.023407369852066	0.0191249661147594	-0.00197886489331722	0.0165275707840919
1247	91.9217910766602	-14.9480056762695	4.21460247039795	0.012956153601408	0.00418994715437293	0.0022419011220336	-0.00749832857400179
1248	91.9217910766602	-15.5973539352417	4.14966726303101	0.00646266713738441	0.00548864435404539	0.00808603875339031	0.00581331877037883
1249	92.5711364746094	-14.298656463623	4.14966726303101	0.0100340843200684	0.00483929552137852	0.00451462110504508	-0.00392691092565656
1250	90.6230926513672	-14.298656463623	3.95486283302307	0.0116574559360743	0.0123068047687411	-0.00457625929266214	0.000943203864153475
1251	91.2724456787109	-13.9739828109741	4.21460247039795	-0.00879702530801296	0.00548864435404539	-0.00879702530801296	-0.0149658378213644
1252	93.2204895019531	-14.298656463623	4.27953720092773	0.00126787810586393	-3.08191010844894e-05	-0.0104203969240189	-0.00847235135734081
1253	90.6230926513672	-13.3246335983276	3.43538379669189	0.00289124972186983	0.000293855206109583	0.00418994715437293	-0.0117190945893526
1254	92.5711364746094	-14.9480056762695	4.14966726303101	0.0152288740500808	-0.00100484199356288	-0.00100484199356288	-0.00717365415766835
1255	91.2724456787109	-14.6233310699463	4.01979780197144	-0.00360223650932312	-0.00782300252467394	-0.0146411629393697	-0.0120437685400248
1256	91.2724456787109	-14.6233310699463	4.34447193145752	-0.00619963090866804	-0.0175632312893867	-0.00652430532500148	-0.0227580219507217
1257	91.9217910766602	-14.6233310699463	4.34447193145752	-0.00392691092565656	-0.0198359526693821	-0.0217839982360601	-0.00814767740666866
1258	91.2724456787109	-14.6233310699463	4.60421133041382	-0.0146411629393697	-0.0149658378213644	-0.0026282137259841	0.00191722682211548
1259	91.2724456787109	-13.9739828109741	3.88992786407471	0.000293855206109583	-0.0169138833880424	-0.00782300252467394	0.00191722682211548
1260	92.5711364746094	-14.298656463623	3.69512343406677	0.000943203864153475	-0.0152905117720366	-0.0113944197073579	0.000293855206109583
1261	90.6230926513672	-13.3246335983276	3.1756443977356	0.00418994715437293	-0.00457625929266214	-0.0133424662053585	-0.00230353930965066
1262	91.2724456787109	-14.6233310699463	3.76005816459656	0.0200989879667759	-0.0224333461374044	-0.0123684434220195	0.00451462110504508
1263	93.2204895019531	-15.5973539352417	4.60421133041382	-0.00457625929266214	0.000943203864153475	-0.00230353930965066	0.0142548503354192
1264	91.2724456787109	-12.9999599456787	4.34447193145752	0.00938473641872406	-0.00100484199356288	0.00289124972186983	0.00841071270406246
1265	87.376350402832	-13.6493082046509	3.95486283302307	-0.0026282137259841	0.0178262684494257	0.00386527273803949	0.00906006153672934
1266	91.9217910766602	-13.6493082046509	4.08473253250122	0.0126314787194133	0.0149041991680861	-0.00619963090866804	0.013930176384747
1267	92.5711364746094	-13.6493082046509	4.08473253250122	0.0100340843200684	0.0162028968334198	0.00126787810586393	-0.00360223650932312
1268	91.9217910766602	-14.6233310699463	4.01979780197144	-0.00132951640989631	0.00483929552137852	0.013930176384747	0.00873538758605719
1269	91.9217910766602	-13.9739828109741	4.14966726303101	0.00646266713738441	0.000293855206109583	0.0106834331527352	0.000618529506027699
1270	91.2724456787109	-14.298656463623	4.27953720092773	0.00451462110504508	-0.00132951640989631	0.00191722682211548	-0.00684897974133492
1271	91.9217910766602	-13.9739828109741	4.60421133041382	-0.0224333461374044	0.00548864435404539	-0.00652430532500148	-0.0113944197073579
1272	90.6230926513672	-13.9739828109741	4.21460247039795	-0.00684897974133492	0.00354059832170606	-0.00490093370899558	-0.00977104809135199
1273	89.973747253418	-12.6752853393555	3.69512343406677	-0.0110697457566857	0.013930176384747	0.0100340843200684	-0.0026282137259841
1274	90.6230926513672	-14.9480056762695	3.88992786407471	0.0126314787194133	0.00581331877037883	-0.00295288790948689	-0.000680167751852423
1275	90.6230926513672	-13.6493082046509	3.88992786407471	0.00289124972186983	0.00386527273803949	-0.0110697457566857	-0.0169138833880424
1276	91.2724456787109	-14.6233310699463	4.47434186935425	-0.00457625929266214	0.00483929552137852	-0.0188619289547205	-0.00814767740666866
1277	92.5711364746094	-15.9220285415649	4.47434186935425	-0.00425158534198999	-0.0204853005707264	-0.0130177913233638	-0.0195112787187099
1278	92.5711364746094	-15.2726793289185	4.14966726303101	-0.0113944197073579	-0.00522560812532902	0.00418994715437293	-0.00457625929266214
1279	91.2724456787109	-14.298656463623	4.08473253250122	0.00743668992072344	0.0022419011220336	-0.00522560812532902	0.00841071270406246
1280	90.6230926513672	-14.6233310699463	4.34447193145752	-0.00197886489331722	0.00808603875339031	-0.000355493422830477	0.00678734155371785
1281	89.973747253418	-13.6493082046509	4.08473253250122	0.000618529506027699	0.00516396993771195	-0.00555028254166245	-0.00392691092565656
1282	92.5711364746094	-13.9739828109741	4.08473253250122	0.00191722682211548	0.000293855206109583	-0.00392691092565656	-0.00100484199356288
1283	93.2204895019531	-14.298656463623	4.08473253250122	-0.00490093370899558	0.000943203864153475	-0.00490093370899558	0.011982130818069
1284	91.2724456787109	-13.3246335983276	3.82499313354492	0.0113327819854021	0.00321592413820326	0.0123068047687411	0.0022419011220336
1285	89.973747253418	-14.298656463623	3.63018846511841	0.0136055024340749	0.00613799272105098	0.0233457311987877	0.013930176384747
1286	91.2724456787109	-13.3246335983276	4.27953720092773	0.00841071270406246	0.0116574559360743	0.00418994715437293	0.0155535480007529
1287	89.973747253418	-13.6493082046509	4.21460247039795	-0.00165419070981443	0.00646266713738441	-0.00457625929266214	0.00289124972186983
1288	91.2724456787109	-14.298656463623	4.34447193145752	0.00386527273803949	0.00906006153672934	0.0106834331527352	0.0155535480007529
1289	92.5711364746094	-13.9739828109741	4.27953720092773	0.0152288740500808	0.00483929552137852	-0.00392691092565656	0.00581331877037883
1290	91.9217910766602	-12.9999599456787	3.63018846511841	0.00548864435404539	0.00483929552137852	-0.00717365415766835	0.00289124972186983
1291	92.5711364746094	-14.6233310699463	4.14966726303101	-0.000680167751852423	-0.00100484199356288	-0.00782300252467394	-0.00522560812532902
1292	92.5711364746094	-15.9220285415649	4.08473253250122	-0.00749832857400179	-0.00587495695799589	-0.00587495695799589	0.00256657530553639
1293	90.6230926513672	-13.9739828109741	3.82499313354492	0.011982130818069	0.00289124972186983	0.00256657530553639	0.00646266713738441
1294	89.3243942260742	-14.298656463623	4.27953720092773	-0.0130177913233638	-0.00132951640989631	-0.00684897974133492	0.00613799272105098
1295	89.3243942260742	-13.6493082046509	4.27953720092773	-0.00295288790948689	0.00191722682211548	-0.0211346503347158	-0.0100957229733467
1296	91.9217910766602	-14.6233310699463	4.08473253250122	-0.0113944197073579	-0.00230353930965066	-0.0143164889886975	-0.0100957229733467
1297	93.2204895019531	-14.9480056762695	3.56525373458862	-0.00490093370899558	-0.0026282137259841	-0.0195112787187099	-0.00425158534198999
1298	93.2204895019531	-14.298656463623	4.01979780197144	-0.00295288790948689	-0.00619963090866804	0.00126787810586393	0.00873538758605719
1299	92.5711364746094	-15.9220285415649	3.95486283302307	0.00354059832170606	-0.00392691092565656	-0.00457625929266214	0.00548864435404539
1300	92.5711364746094	-15.2726793289185	4.47434186935425	0.00743668992072344	0.00581331877037883	-0.0143164889886975	0.0259431265294552
1301	89.3243942260742	-13.6493082046509	4.27953720092773	0.0191249661147594	0.0142548503354192	-0.00619963090866804	-0.00197886489331722
1302	87.376350402832	-13.6493082046509	4.01979780197144	-0.0113944197073579	0.0123068047687411	-0.00165419070981443	0.00906006153672934
1303	93.2204895019531	-14.6233310699463	4.14966726303101	0.00646266713738441	0.00873538758605719	0.00256657530553639	0.00743668992072344
1304	90.6230926513672	-13.3246335983276	3.69512343406677	0.0197743140161037	0.0132808275520802	0.0132808275520802	0.00613799272105098
1305	90.6230926513672	-13.6493082046509	4.27953720092773	0.0100340843200684	0.0226963832974434	0.00159255252219737	0.0246444288641214
1306	91.9217910766602	-14.6233310699463	4.27953720092773	0.00613799272105098	0.0239950809627771	0.0100340843200684	0.0207483377307653
1307	91.9217910766602	-14.9480056762695	4.53927659988403	0.00548864435404539	0.00970941036939621	0.00159255252219737	0.000293855206109583
1308	91.9217910766602	-13.6493082046509	4.08473253250122	-0.0107450718060136	0.0145795252174139	0.00191722682211548	0.0116574559360743
1309	89.3243942260742	-13.6493082046509	3.88992786407471	-0.00912170019000769	0.013930176384747	0.0126314787194133	0.00873538758605719
1310	90.6230926513672	-13.6493082046509	3.69512343406677	0.0022419011220336	0.00613799272105098	0.00386527273803949	-0.00457625929266214
1311	91.9217910766602	-14.6233310699463	4.01979780197144	-0.0143164889886975	0.00483929552137852	-0.00392691092565656	-0.00522560812532902
1312	93.2204895019531	-14.298656463623	4.27953720092773	-0.00717365415766835	0.00256657530553639	-0.00847235135734081	-0.0117190945893526
1313	90.6230926513672	-13.6493082046509	4.27953720092773	-0.00327756232582033	0.00256657530553639	-0.00392691092565656	0.00711201597005129
1314	92.5711364746094	-15.5973539352417	4.01979780197144	-0.00879702530801296	-0.0143164889886975	-0.00652430532500148	0.000943203864153475
1315	90.6230926513672	-12.9999599456787	3.95486283302307	-0.0113944197073579	-0.0136671401560307	-0.0169138833880424	-0.0152905117720366
1316	90.6230926513672	-14.298656463623	4.14966726303101	-0.0195112787187099	-0.00295288790948689	-0.0156151866540313	-0.0130177913233638
1317	92.5711364746094	-14.6233310699463	3.95486283302307	-0.0110697457566857	-0.0237320438027382	-0.0224333461374044	-0.00684897974133492
1318	91.9217910766602	-13.6493082046509	3.88992786407471	-0.00132951640989631	-0.00392691092565656	-0.00522560812532902	-0.00165419070981443
1319	91.2724456787109	-14.6233310699463	4.14966726303101	-0.00619963090866804	-0.00847235135734081	-0.00619963090866804	0.0103587592020631
1320	92.5711364746094	-14.6233310699463	4.01979780197144	0.00808603875339031	-0.00457625929266214	-0.0120437685400248	0.0113327819854021
1321	89.973747253418	-14.9480056762695	4.08473253250122	0.00126787810586393	-0.00684897974133492	-0.00652430532500148	0.000618529506027699
1322	90.6230926513672	-13.3246335983276	4.01979780197144	-0.00165419070981443	0.000618529506027699	-0.00490093370899558	0.0210730116814375
1323	91.9217910766602	-14.298656463623	4.27953720092773	-0.0175632312893867	0.00191722682211548	0.00613799272105098	0.0103587592020631
1324	88.0257034301758	-12.9999599456787	4.01979780197144	-0.00457625929266214	0.00483929552137852	0.000618529506027699	0.01847561635077
1325	90.6230926513672	-13.6493082046509	4.08473253250122	0.0149041991680861	0.00613799272105098	0.00970941036939621	0.0113327819854021
1326	91.2724456787109	-14.298656463623	4.01979780197144	0.0171769186854362	0.0188002903014421	0.00159255252219737	0.0113327819854021
1327	91.9217910766602	-14.298656463623	3.82499313354492	0.00646266713738441	0.00354059832170606	0.00613799272105098	0.00516396993771195
1328	91.2724456787109	-14.9480056762695	4.08473253250122	0.00743668992072344	-0.00165419070981443	0.0103587592020631	0.0136055024340749
1329	91.2724456787109	-13.9739828109741	4.01979780197144	0.0152288740500808	-0.00457625929266214	0.0168522447347641	-0.00684897974133492
1330	89.3243942260742	-13.3246335983276	4.08473253250122	0.0149041991680861	0.00516396993771195	-0.000355493422830477	-0.00619963090866804
1331	90.6230926513672	-14.6233310699463	4.4094066619873	0.00289124972186983	0.00159255252219737	-0.00879702530801296	0.00256657530553639
1332	93.2204895019531	-14.6233310699463	4.47434186935425	0.011982130818069	-0.00749832857400179	-0.00684897974133492	-0.00879702530801296
1333	90.6230926513672	-12.9999599456787	3.82499313354492	-0.00100484199356288	-0.00295288790948689	0.0116574559360743	-0.00197886489331722
1334	93.2204895019531	-13.9739828109741	3.69512343406677	0.011982130818069	0.00126787810586393	-0.00749832857400179	-3.08191010844894e-05
1335	90.6230926513672	-13.6493082046509	4.01979780197144	0.00646266713738441	-0.00555028254166245	-0.00684897974133492	-0.0149658378213644
1336	91.9217910766602	-15.5973539352417	4.4094066619873	-0.00457625929266214	-0.00717365415766835	-0.00749832857400179	-0.0152905117720366
1337	91.9217910766602	-14.6233310699463	4.47434186935425	0.0022419011220336	-0.00555028254166245	-0.0204853005707264	-0.00749832857400179
1338	89.3243942260742	-13.9739828109741	4.27953720092773	-0.0237320438027382	-0.00847235135734081	0.0103587592020631	-0.00165419070981443
1339	91.2724456787109	-14.298656463623	3.82499313354492	0.011982130818069	-0.000355493422830477	0.00321592413820326	0.00776136433705688
1340	92.5711364746094	-14.298656463623	4.01979780197144	0.0132808275520802	0.0022419011220336	-0.00295288790948689	0.00386527273803949
1341	90.6230926513672	-13.6493082046509	4.08473253250122	-0.0026282137259841	0.00354059832170606	-0.00392691092565656	0.000618529506027699
1342	90.6230926513672	-13.6493082046509	4.14966726303101	0.00386527273803949	0.00321592413820326	-0.00230353930965066	-0.000355493422830477
1343	92.5711364746094	-15.9220285415649	4.34447193145752	-0.000680167751852423	-0.0152905117720366	0.00646266713738441	0.000943203864153475
1344	89.973747253418	-12.9999599456787	4.53927659988403	-0.0110697457566857	-0.00425158534198999	0.00906006153672934	0.00354059832170606
1345	88.0257034301758	-13.3246335983276	4.14966726303101	0.00938473641872406	0.00548864435404539	0.000293855206109583	0.0265924744307995
1346	89.973747253418	-14.6233310699463	3.95486283302307	0.00191722682211548	0.00873538758605719	0.00516396993771195	0.00841071270406246
1347	91.2724456787109	-13.9739828109741	3.82499313354492	0.0106834331527352	0.0175015944987535	0.00581331877037883	0.000293855206109583
1348	91.9217910766602	-13.3246335983276	3.56525373458862	-0.00165419070981443	0.0113327819854021	0.013930176384747	0.00483929552137852
1349	90.6230926513672	-13.3246335983276	3.76005816459656	0.0275664981454611	0.00418994715437293	0.0113327819854021	-3.08191010844894e-05
1350	89.973747253418	-14.6233310699463	4.21460247039795	0.011982130818069	0.00581331877037883	0.00743668992072344	-0.00619963090866804
1351	93.2204895019531	-14.6233310699463	3.95486283302307	0.00613799272105098	0.0100340843200684	-0.0100957229733467	-0.00360223650932312
1352	91.9217910766602	-14.298656463623	4.14966726303101	-0.00717365415766835	-0.00457625929266214	-0.00717365415766835	-0.00652430532500148
1353	88.0257034301758	-12.9999599456787	3.95486283302307	0.00841071270406246	0.000293855206109583	0.00743668992072344	0.00418994715437293
1354	93.8698348999023	-13.6493082046509	4.01979780197144	-3.08191010844894e-05	0.00256657530553639	-0.00360223650932312	0.000618529506027699
1355	89.973747253418	-13.3246335983276	3.43538379669189	-0.00132951640989631	-0.0110697457566857	-0.0165892094373703	-0.0165892094373703
1356	92.5711364746094	-13.9739828109741	4.21460247039795	-0.00295288790948689	0.00743668992072344	-0.00847235135734081	-0.017887907102704
1357	92.5711364746094	-14.9480056762695	4.21460247039795	-0.00912170019000769	-0.00457625929266214	-0.0104203969240189	-0.0126931173726916
1358	92.5711364746094	-14.298656463623	3.69512343406677	0.00646266713738441	-0.0113944197073579	-0.00749832857400179	0.00581331877037883
1359	91.9217910766602	-14.298656463623	3.69512343406677	-0.000680167751852423	-0.0175632312893867	-0.00490093370899558	0.00126787810586393
1360	90.6230926513672	-14.9480056762695	4.08473253250122	-0.00522560812532902	0.00613799272105098	-0.0107450718060136	0.011982130818069
1361	91.2724456787109	-13.9739828109741	4.27953720092773	0.0165275707840919	0.00451462110504508	-0.00879702530801296	0.00191722682211548
1362	89.3243942260742	-13.3246335983276	3.95486283302307	-0.00879702530801296	-0.00782300252467394	-0.0152905117720366	0.00418994715437293
1363	92.5711364746094	-13.9739828109741	4.4094066619873	-0.00652430532500148	-0.023407369852066	-3.08191010844894e-05	0.00873538758605719
1364	89.973747253418	-13.3246335983276	4.34447193145752	0.0142548503354192	0.000943203864153475	-0.00490093370899558	0.00386527273803949
1365	90.6230926513672	-14.6233310699463	4.01979780197144	0.0168522447347641	-0.000355493422830477	0.00191722682211548	0.0126314787194133
1366	91.2724456787109	-14.6233310699463	4.21460247039795	0.00256657530553639	0.0168522447347641	0.00743668992072344	0.00743668992072344
1367	89.3243942260742	-14.298656463623	4.27953720092773	-3.08191010844894e-05	0.0165275707840919	0.000293855206109583	0.012956153601408
1368	91.2724456787109	-13.3246335983276	4.47434186935425	0.00743668992072344	0.00678734155371785	-0.00879702530801296	-0.000680167751852423
1369	90.6230926513672	-13.3246335983276	4.60421133041382	0.013930176384747	0.0126314787194133	0.00386527273803949	-0.000680167751852423
1370	90.6230926513672	-12.9999599456787	4.08473253250122	-0.00977104809135199	0.00776136433705688	0.01100810803473	-0.00327756232582033
1371	93.2204895019531	-14.9480056762695	3.88992786407471	-0.000355493422830477	0.00354059832170606	-0.00652430532500148	-0.00977104809135199
1372	92.5711364746094	-15.5973539352417	4.14966726303101	0.00808603875339031	-0.00652430532500148	-0.000355493422830477	-0.0120437685400248
1373	90.6230926513672	-13.6493082046509	3.69512343406677	0.00711201597005129	0.00289124972186983	0.00483929552137852	-0.0117190945893526
1374	91.9217910766602	-13.9739828109741	4.21460247039795	-0.0237320438027382	-0.00295288790948689	0.000618529506027699	-0.00425158534198999
1375	89.973747253418	-12.6752853393555	4.14966726303101	-0.00295288790948689	-0.0104203969240189	-0.00684897974133492	-0.0188619289547205
1376	92.5711364746094	-13.9739828109741	4.47434186935425	-0.00360223650932312	-0.0172385573387146	-0.0104203969240189	-0.0224333461374044
1377	93.2204895019531	-14.6233310699463	3.95486283302307	-0.00749832857400179	-0.0221086721867323	-0.0130177913233638	-0.00619963090866804
1378	92.5711364746094	-13.9739828109741	3.95486283302307	-0.00132951640989631	-0.0188619289547205	-0.000355493422830477	-0.00749832857400179
1379	92.5711364746094	-16.2467021942139	4.08473253250122	0.00451462110504508	-0.0182125810533762	-0.00197886489331722	-0.000680167751852423
1380	92.5711364746094	-14.6233310699463	4.27953720092773	0.0022419011220336	-0.00490093370899558	-0.00457625929266214	-3.08191010844894e-05
1381	89.973747253418	-13.6493082046509	4.53927659988403	0.00354059832170606	0.00808603875339031	-0.0126931173726916	0.00613799272105098
1382	88.675048828125	-13.3246335983276	4.08473253250122	-0.00814767740666866	-0.00425158534198999	-0.00619963090866804	-0.00165419070981443
1383	92.5711364746094	-14.6233310699463	3.82499313354492	-0.00457625929266214	-0.00165419070981443	-0.00295288790948689	0.00743668992072344
1384	91.2724456787109	-14.298656463623	3.88992786407471	-0.000680167751852423	-0.00230353930965066	0.0123068047687411	0.00808603875339031
1385	91.9217910766602	-13.3246335983276	3.88992786407471	0.0136055024340749	0.0116574559360743	0.00873538758605719	0.0162028968334198
1386	91.9217910766602	-15.5973539352417	4.27953720092773	-0.00360223650932312	0.00743668992072344	0.000293855206109583	0.00678734155371785
1387	92.5711364746094	-14.9480056762695	4.27953720092773	0.00548864435404539	0.0100340843200684	0.0106834331527352	0.000618529506027699
1388	89.973747253418	-13.3246335983276	4.14966726303101	0.00516396993771195	0.0132808275520802	0.00321592413820326	0.00191722682211548
1389	89.3243942260742	-12.9999599456787	3.69512343406677	-0.00782300252467394	0.0132808275520802	0.00938473641872406	0.00256657530553639
1390	89.973747253418	-12.9999599456787	3.56525373458862	0.0285405199974775	0.0217223595827818	-0.00425158534198999	-0.000355493422830477
1391	92.5711364746094	-13.9739828109741	3.56525373458862	-0.00457625929266214	0.013930176384747	-0.00619963090866804	-0.0227580219507217
1392	93.2204895019531	-14.298656463623	4.27953720092773	-0.00165419070981443	0.0100340843200684	-0.0026282137259841	-0.0195112787187099
1393	89.973747253418	-14.6233310699463	4.66914653778076	0.00906006153672934	-0.00100484199356288	0.00321592413820326	-0.00749832857400179
1394	92.5711364746094	-13.9739828109741	4.27953720092773	0.00289124972186983	-0.00490093370899558	-0.00555028254166245	-0.0110697457566857
1395	90.6230926513672	-12.9999599456787	4.01979780197144	-0.00490093370899558	-0.0152905117720366	-0.0130177913233638	-0.0217839982360601
1396	89.973747253418	-14.298656463623	3.82499313354492	-0.0110697457566857	-0.00100484199356288	-0.0136671401560307	-0.0308748781681061
1397	93.8698348999023	-14.298656463623	4.14966726303101	-0.00879702530801296	0.00483929552137852	-0.0107450718060136	-0.00295288790948689
1398	91.9217910766602	-13.9739828109741	3.76005816459656	0.00191722682211548	-0.0299008563160896	-0.0110697457566857	-0.00100484199356288
1399	92.5711364746094	-14.6233310699463	4.21460247039795	0.00516396993771195	-0.0263294391334057	0.00386527273803949	0.00126787810586393
1400	93.2204895019531	-15.2726793289185	4.27953720092773	0.0223717093467712	-0.00555028254166245	-0.00490093370899558	0.00126787810586393
1401	91.2724456787109	-14.9480056762695	4.53927659988403	-0.0130177913233638	-0.0143164889886975	-0.00652430532500148	-0.000355493422830477
1402	89.3243942260742	-13.3246335983276	4.14966726303101	0.01100810803473	-0.0120437685400248	-0.0149658378213644	0.00451462110504508
1403	89.3243942260742	-13.9739828109741	4.08473253250122	0.00451462110504508	-0.0159398596733809	-0.00457625929266214	0.0116574559360743
1404	91.2724456787109	-14.298656463623	4.14966726303101	0.00743668992072344	-0.0198359526693821	0.0175015944987535	0.00678734155371785
1405	90.6230926513672	-13.3246335983276	3.76005816459656	0.00776136433705688	0.00418994715437293	-3.08191010844894e-05	0.00873538758605719
1406	92.5711364746094	-14.6233310699463	4.27953720092773	0.012956153601408	0.0162028968334198	0.00321592413820326	0.00776136433705688
1407	91.9217910766602	-14.6233310699463	4.53927659988403	0.00581331877037883	0.00613799272105098	0.00483929552137852	0.00126787810586393
1408	91.9217910766602	-14.298656463623	4.01979780197144	0.0113327819854021	0.000943203864153475	0.0022419011220336	0.00613799272105098
1409	89.973747253418	-13.3246335983276	4.08473253250122	0.00906006153672934	0.00256657530553639	0.0103587592020631	-0.00360223650932312
1410	87.376350402832	-13.3246335983276	3.82499313354492	0.00354059832170606	0.00743668992072344	0.00191722682211548	-0.00977104809135199
1411	91.2724456787109	-13.3246335983276	3.95486283302307	0.0106834331527352	0.00646266713738441	-0.00555028254166245	-0.0165892094373703
1412	92.5711364746094	-14.298656463623	4.08473253250122	0.00808603875339031	0.0142548503354192	-0.00327756232582033	-0.0195112787187099
1413	90.6230926513672	-14.298656463623	4.08473253250122	0.0116574559360743	0.00808603875339031	0.00354059832170606	-0.00457625929266214
1414	91.9217910766602	-13.9739828109741	4.27953720092773	0.00483929552137852	-0.00295288790948689	-0.00652430532500148	-0.00782300252467394
1415	90.6230926513672	-14.6233310699463	3.56525373458862	0.00289124972186983	0.00191722682211548	-0.00555028254166245	-0.0175632312893867
1416	91.9217910766602	-14.6233310699463	4.34447193145752	-0.0217839982360601	0.00808603875339031	-0.0146411629393697	-0.0198359526693821
1417	90.6230926513672	-14.6233310699463	4.08473253250122	-0.00132951640989631	0.00938473641872406	-0.00100484199356288	-0.0107450718060136
1418	91.9217910766602	-13.9739828109741	3.76005816459656	0.00451462110504508	0.00289124972186983	-0.00197886489331722	0.00191722682211548
1419	91.2724456787109	-14.6233310699463	4.08473253250122	0.00289124972186983	0.00548864435404539	-0.0123684434220195	0.00159255252219737
1420	93.2204895019531	-14.298656463623	4.21460247039795	-0.00295288790948689	0.012956153601408	-0.0100957229733467	-0.00197886489331722
1421	90.6230926513672	-13.6493082046509	3.88992786407471	-0.00100484199356288	0.00516396993771195	-0.00912170019000769	-0.000680167751852423
1422	91.2724456787109	-14.6233310699463	3.63018846511841	0.0132808275520802	0.000293855206109583	0.00711201597005129	0.00289124972186983
1423	92.5711364746094	-14.298656463623	4.27953720092773	-0.0100957229733467	0.00646266713738441	-0.00100484199356288	0.0126314787194133
1424	91.2724456787109	-14.6233310699463	4.27953720092773	0.00386527273803949	0.00808603875339031	0.0123068047687411	0.0145795252174139
1425	90.6230926513672	-13.3246335983276	4.08473253250122	0.00191722682211548	0.0243197549134493	0.0123068047687411	0.01847561635077
1426	92.5711364746094	-14.6233310699463	4.60421133041382	0.0165275707840919	0.0230210572481155	0.00191722682211548	0.00548864435404539
1427	92.5711364746094	-13.9739828109741	3.82499313354492	0.00256657530553639	0.0213976856321096	0.00516396993771195	0.00776136433705688
1428	91.2724456787109	-13.6493082046509	3.95486283302307	0.00711201597005129	0.0207483377307653	0.00451462110504508	0.00711201597005129
1429	90.6230926513672	-14.298656463623	3.69512343406677	0.0103587592020631	0.00970941036939621	0.0123068047687411	-0.0110697457566857
1430	89.973747253418	-13.9739828109741	4.08473253250122	0.00970941036939621	0.012956153601408	0.011982130818069	-0.00749832857400179
1431	89.973747253418	-13.6493082046509	4.08473253250122	0.000618529506027699	0.00678734155371785	-0.0126931173726916	-0.0149658378213644
1432	90.6230926513672	-13.9739828109741	4.21460247039795	-0.0191866029053926	-0.00490093370899558	-0.000355493422830477	-0.0110697457566857
1433	93.2204895019531	-14.6233310699463	4.4094066619873	-0.0195112787187099	0.000943203864153475	0.00516396993771195	-0.00749832857400179
1434	90.6230926513672	-13.9739828109741	3.63018846511841	0.00970941036939621	-0.00879702530801296	-0.0133424662053585	-0.00782300252467394
1435	89.973747253418	-13.3246335983276	4.01979780197144	-0.0026282137259841	-0.00295288790948689	-0.0107450718060136	-0.0126931173726916
1436	92.5711364746094	-15.5973539352417	4.34447193145752	-0.00749832857400179	-0.0182125810533762	-0.0136671401560307	-0.0120437685400248
1437	93.2204895019531	-14.9480056762695	4.08473253250122	-0.00425158534198999	-0.0198359526693821	-0.00684897974133492	-0.0107450718060136
1438	91.2724456787109	-12.9999599456787	4.01979780197144	0.0194496400654316	-0.0156151866540313	-0.0139918150380254	0.00289124972186983
1439	89.973747253418	-14.298656463623	4.01979780197144	-0.00944637414067984	-0.021459324285388	-0.0117190945893526	0.00711201597005129
1440	93.2204895019531	-14.298656463623	4.01979780197144	0.000618529506027699	-0.0123684434220195	-0.00717365415766835	0.00581331877037883
1441	91.9217910766602	-13.9739828109741	3.95486283302307	0.00354059832170606	-0.00100484199356288	-0.0139918150380254	-0.00165419070981443
1442	90.6230926513672	-13.6493082046509	4.01979780197144	0.000618529506027699	-0.00652430532500148	-0.00782300252467394	0.00581331877037883
1443	92.5711364746094	-15.2726793289185	4.14966726303101	0.0126314787194133	-0.0126931173726916	-0.00619963090866804	0.00418994715437293
1444	91.9217910766602	-15.5973539352417	4.27953720092773	0.0158782228827477	-0.00977104809135199	0.000943203864153475	0.00418994715437293
1445	90.6230926513672	-13.6493082046509	4.47434186935425	0.00678734155371785	0.0103587592020631	0.011982130818069	0.01100810803473
1446	89.973747253418	-14.6233310699463	4.08473253250122	-0.00165419070981443	0.00516396993771195	0.00970941036939621	0.00548864435404539
1447	91.2724456787109	-12.9999599456787	3.88992786407471	-0.00100484199356288	0.0149041991680861	0.01100810803473	0.0106834331527352
1448	91.2724456787109	-13.6493082046509	3.82499313354492	0.00646266713738441	0.0100340843200684	0.00678734155371785	0.0168522447347641
1449	90.6230926513672	-13.9739828109741	3.95486283302307	0.000618529506027699	0.00873538758605719	0.0100340843200684	0.00906006153672934
1450	91.2724456787109	-13.3246335983276	4.14966726303101	-0.0165892094373703	0.00873538758605719	0.00613799272105098	0.0126314787194133
1451	91.2724456787109	-14.6233310699463	4.27953720092773	-0.0110697457566857	-0.00425158534198999	0.00451462110504508	0.00678734155371785
1452	92.5711364746094	-13.6493082046509	4.08473253250122	0.000943203864153475	0.00970941036939621	0.00808603875339031	-0.0126931173726916
1453	90.6230926513672	-13.9739828109741	4.14966726303101	-0.0100957229733467	0.00711201597005129	0.00970941036939621	-0.00327756232582033
1454	89.973747253418	-13.3246335983276	3.69512343406677	-0.00619963090866804	-0.00392691092565656	-0.00360223650932312	-0.00814767740666866
1455	90.6230926513672	-13.6493082046509	3.88992786407471	-0.00197886489331722	-0.0026282137259841	-0.0143164889886975	-0.0208099745213985
1456	91.2724456787109	-14.6233310699463	4.14966726303101	-0.0026282137259841	-0.00847235135734081	-0.0185372550040483	-0.0185372550040483
1457	91.2724456787109	-13.6493082046509	4.21460247039795	-0.00944637414067984	-0.00587495695799589	-0.0107450718060136	-0.0165892094373703
1458	90.6230926513672	-14.298656463623	4.08473253250122	0.00581331877037883	-0.0133424662053585	-0.00587495695799589	-0.00165419070981443
1459	91.2724456787109	-12.9999599456787	4.14966726303101	-0.0143164889886975	0.00289124972186983	0.00126787810586393	-0.0026282137259841
1460	91.2724456787109	-13.6493082046509	4.01979780197144	0.00191722682211548	-0.00425158534198999	-0.00814767740666866	-0.00100484199356288
1461	89.973747253418	-14.298656463623	4.21460247039795	-0.0123684434220195	0.00321592413820326	-0.00684897974133492	0.000618529506027699
1462	89.973747253418	-13.6493082046509	4.14966726303101	0.00386527273803949	0.00548864435404539	-0.00912170019000769	0.00289124972186983
1463	92.5711364746094	-14.298656463623	4.21460247039795	0.00256657530553639	-0.00230353930965066	-0.00490093370899558	0.00678734155371785
1464	91.9217910766602	-14.6233310699463	4.34447193145752	0.00289124972186983	0.00906006153672934	0.00743668992072344	0.01100810803473
1465	91.2724456787109	-13.9739828109741	3.95486283302307	0.0200989879667759	0.00613799272105098	0.00873538758605719	0.013930176384747
1466	92.5711364746094	-14.9480056762695	3.95486283302307	0.0106834331527352	0.0123068047687411	0.00451462110504508	0.00256657530553639
1467	89.3243942260742	-12.6752853393555	3.82499313354492	0.00354059832170606	0.0149041991680861	0.00581331877037883	0.00386527273803949
1468	88.675048828125	-13.3246335983276	4.27953720092773	-0.0130177913233638	0.00321592413820326	0.00873538758605719	0.0142548503354192
1469	91.9217910766602	-13.9739828109741	4.47434186935425	0.0230210572481155	0.00841071270406246	0.00354059832170606	-0.00555028254166245
1470	91.9217910766602	-13.9739828109741	4.34447193145752	-0.000355493422830477	0.0145795252174139	0.000618529506027699	-0.00717365415766835
1471	92.5711364746094	-14.6233310699463	4.14966726303101	0.00873538758605719	0.00581331877037883	-0.00392691092565656	-0.0104203969240189
1472	91.9217910766602	-13.3246335983276	3.82499313354492	-0.0152905117720366	0.000943203864153475	0.000943203864153475	-0.0104203969240189
1473	91.9217910766602	-14.298656463623	3.88992786407471	0.0022419011220336	-0.00327756232582033	0.00256657530553639	0.00483929552137852
1474	93.2204895019531	-13.9739828109741	3.88992786407471	-0.00392691092565656	-0.00295288790948689	-0.00197886489331722	-0.00295288790948689
1475	88.0257034301758	-13.3246335983276	4.4094066619873	-0.0175632312893867	-0.0217839982360601	-0.0165892094373703	-0.0143164889886975
1476	92.5711364746094	-14.6233310699463	4.66914653778076	-0.00749832857400179	-0.0152905117720366	-0.0182125810533762	-0.0156151866540313
1477	93.2204895019531	-14.298656463623	3.69512343406677	-0.0026282137259841	0.000943203864153475	-0.0146411629393697	-0.0133424662053585
1478	92.5711364746094	-13.9739828109741	3.88992786407471	-0.00197886489331722	-0.0201606266200542	-0.0217839982360601	0.000618529506027699
1479	91.9217910766602	-14.9480056762695	4.01979780197144	-0.00100484199356288	-0.00230353930965066	-0.00977104809135199	-0.0026282137259841
1480	91.2724456787109	-14.6233310699463	3.95486283302307	-0.00684897974133492	-0.0263294391334057	-0.00814767740666866	0.00841071270406246
1481	91.2724456787109	-12.9999599456787	4.08473253250122	0.000943203864153475	-0.00392691092565656	-0.0172385573387146	0.00743668992072344
1482	89.3243942260742	-14.298656463623	4.34447193145752	-0.0165892094373703	0.00970941036939621	-0.00879702530801296	0.00581331877037883
1483	90.6230926513672	-13.3246335983276	3.76005816459656	-0.000355493422830477	-0.0159398596733809	-0.00392691092565656	0.0132808275520802
1484	91.2724456787109	-12.9999599456787	3.56525373458862	0.00321592413820326	0.00256657530553639	0.00743668992072344	0.00906006153672934
1485	91.2724456787109	-13.3246335983276	4.08473253250122	0.0126314787194133	0.0123068047687411	0.000618529506027699	0.0246444288641214
1486	92.5711364746094	-14.9480056762695	4.27953720092773	0.00776136433705688	0.0123068047687411	0.00548864435404539	0.00548864435404539
1487	90.6230926513672	-13.9739828109741	3.88992786407471	0.00191722682211548	0.00126787810586393	0.00516396993771195	0.00386527273803949
1488	91.9217910766602	-12.9999599456787	4.01979780197144	0.00418994715437293	0.000943203864153475	0.00581331877037883	0.0145795252174139
1489	88.675048828125	-12.6752853393555	3.88992786407471	0.00126787810586393	0.00613799272105098	-0.0026282137259841	-0.00360223650932312
1490	89.3243942260742	-13.3246335983276	3.69512343406677	0.00289124972186983	0.0100340843200684	0.0126314787194133	-0.00425158534198999
1491	93.2204895019531	-13.9739828109741	3.88992786407471	0.0178262684494257	0.0106834331527352	-0.0107450718060136	-0.00879702530801296
1492	92.5711364746094	-13.6493082046509	3.63018846511841	0.0022419011220336	0.00386527273803949	0.000293855206109583	-0.0162645354866982
1493	90.6230926513672	-12.9999599456787	4.21460247039795	0.0132808275520802	0.0103587592020631	0.00289124972186983	-0.00392691092565656
1494	91.9217910766602	-13.9739828109741	4.14966726303101	0.00126787810586393	-0.00782300252467394	0.00159255252219737	-0.00230353930965066
1495	91.9217910766602	-12.9999599456787	4.21460247039795	0.00126787810586393	-0.00814767740666866	-0.00814767740666866	-0.0165892094373703
1496	89.973747253418	-12.9999599456787	3.88992786407471	-0.0026282137259841	-0.00165419070981443	-0.0156151866540313	-0.0113944197073579
1497	89.973747253418	-14.298656463623	3.95486283302307	-0.00782300252467394	-0.00619963090866804	-0.0198359526693821	-0.0152905117720366
1498	93.2204895019531	-13.9739828109741	3.88992786407471	0.0210730116814375	-0.00295288790948689	-0.00230353930965066	-0.0026282137259841
1499	93.2204895019531	-13.9739828109741	4.01979780197144	-0.00782300252467394	-0.00132951640989631	-0.00912170019000769	0.00581331877037883
1500	92.5711364746094	-13.6493082046509	4.53927659988403	-0.00522560812532902	0.00289124972186983	-0.00295288790948689	0.00711201597005129
1501	91.9217910766602	-14.6233310699463	4.47434186935425	-0.00457625929266214	-0.00230353930965066	-0.0172385573387146	0.00581331877037883
1502	90.6230926513672	-14.298656463623	4.08473253250122	-0.00912170019000769	-0.0110697457566857	-0.00782300252467394	0.00970941036939621
1503	91.2724456787109	-13.3246335983276	3.95486283302307	-0.00295288790948689	-0.00100484199356288	0.00321592413820326	0.0103587592020631
1504	89.3243942260742	-14.298656463623	4.27953720092773	0.00613799272105098	0.000618529506027699	0.0126314787194133	0.00938473641872406
1505	91.2724456787109	-12.6752853393555	3.82499313354492	0.00354059832170606	0.01100810803473	0.00483929552137852	0.0155535480007529
1506	92.5711364746094	-13.9739828109741	4.08473253250122	0.0100340843200684	0.0132808275520802	0.00418994715437293	0.0149041991680861
1507	92.5711364746094	-14.6233310699463	4.27953720092773	-0.0191866029053926	0.0155535480007529	0.00938473641872406	-0.00295288790948689
1508	92.5711364746094	-13.6493082046509	3.95486283302307	-0.0185372550040483	0.00191722682211548	0.00646266713738441	0.00548864435404539
1509	91.2724456787109	-13.6493082046509	3.76005816459656	0.00938473641872406	0.000943203864153475	0.0145795252174139	-0.00457625929266214
1510	91.9217910766602	-14.298656463623	4.08473253250122	-0.00230353930965066	0.0152288740500808	0.00906006153672934	-0.00619963090866804
1511	91.9217910766602	-14.6233310699463	4.27953720092773	0.00126787810586393	0.0132808275520802	0.00451462110504508	-0.0123684434220195
1512	91.9217910766602	-12.9999599456787	4.21460247039795	0.000293855206109583	0.0155535480007529	-0.00132951640989631	-0.0149658378213644
1513	91.9217910766602	-13.9739828109741	4.08473253250122	-0.00944637414067984	0.0132808275520802	0.00126787810586393	-0.00327756232582033
1514	91.2724456787109	-13.6493082046509	4.21460247039795	0.0103587592020631	0.00451462110504508	-0.00749832857400179	-0.0107450718060136
1515	91.9217910766602	-13.3246335983276	3.63018846511841	-0.00522560812532902	0.00256657530553639	-0.00847235135734081	-0.017887907102704
1516	90.6230926513672	-14.298656463623	4.01979780197144	-0.00619963090866804	-0.00944637414067984	-0.0146411629393697	-0.0208099745213985
1517	91.2724456787109	-14.298656463623	4.01979780197144	0.013930176384747	-0.00327756232582033	-0.0120437685400248	-0.0253554154187441
1518	89.3243942260742	-14.298656463623	4.08473253250122	-0.0159398596733809	-0.00132951640989631	0.00386527273803949	-0.0026282137259841
1519	93.2204895019531	-14.6233310699463	4.47434186935425	-0.00555028254166245	0.00289124972186983	-0.00782300252467394	0.000943203864153475
1520	92.5711364746094	-14.6233310699463	3.82499313354492	-0.000355493422830477	0.00483929552137852	-0.0110697457566857	-0.00132951640989631
1521	92.5711364746094	-14.298656463623	3.88992786407471	0.012956153601408	0.00321592413820326	-0.0130177913233638	0.00159255252219737
1522	91.9217910766602	-13.9739828109741	3.63018846511841	-0.00230353930965066	-0.00230353930965066	-0.0126931173726916	-0.00425158534198999
1523	91.2724456787109	-14.298656463623	3.88992786407471	0.00743668992072344	-0.00555028254166245	-0.00749832857400179	0.00256657530553639
1524	91.2724456787109	-14.298656463623	4.27953720092773	0.00483929552137852	0.00970941036939621	0.00646266713738441	0.00646266713738441
1525	89.3243942260742	-13.6493082046509	3.88992786407471	0.00581331877037883	0.0132808275520802	0.00581331877037883	0.0132808275520802
1526	91.2724456787109	-14.298656463623	4.53927659988403	-0.00684897974133492	0.00678734155371785	0.00256657530553639	0.00516396993771195
1527	92.5711364746094	-14.298656463623	4.08473253250122	0.00483929552137852	0.012956153601408	-0.00879702530801296	0.00256657530553639
1528	92.5711364746094	-14.9480056762695	3.95486283302307	-0.00522560812532902	0.0106834331527352	0.00386527273803949	0.00873538758605719
1529	91.2724456787109	-13.9739828109741	4.21460247039795	0.012956153601408	0.00483929552137852	0.000293855206109583	0.000293855206109583
1530	91.9217910766602	-15.5973539352417	4.27953720092773	0.00386527273803949	-0.000355493422830477	0.00548864435404539	0.000618529506027699
1531	90.6230926513672	-14.298656463623	4.4094066619873	0.00711201597005129	-0.000680167751852423	-0.00814767740666866	-0.00230353930965066
1532	89.973747253418	-12.9999599456787	4.34447193145752	0.00548864435404539	-0.00879702530801296	-0.00717365415766835	-0.00652430532500148
1533	90.6230926513672	-14.9480056762695	4.27953720092773	-0.00360223650932312	-0.00912170019000769	-0.00490093370899558	0.00256657530553639
1534	91.9217910766602	-13.9739828109741	3.82499313354492	0.0168522447347641	-0.0117190945893526	-0.0117190945893526	-0.00425158534198999
1535	91.9217910766602	-12.9999599456787	4.34447193145752	-0.0104203969240189	0.00256657530553639	-0.0130177913233638	-0.0117190945893526
1536	91.2724456787109	-13.9739828109741	4.08473253250122	0.0123068047687411	-0.00684897974133492	-0.023407369852066	-0.00977104809135199
1537	92.5711364746094	-15.5973539352417	4.01979780197144	-0.0117190945893526	-0.0295761823654175	-0.00912170019000769	-0.00684897974133492
1538	92.5711364746094	-14.9480056762695	4.14966726303101	-0.00165419070981443	-0.0201606266200542	-0.00360223650932312	0.0126314787194133
1539	91.9217910766602	-13.9739828109741	4.08473253250122	0.0295145437121391	-0.00587495695799589	-0.00230353930965066	0.0113327819854021
1540	90.6230926513672	-14.298656463623	3.95486283302307	-0.000680167751852423	-0.000680167751852423	0.00126787810586393	0.00711201597005129
1541	92.5711364746094	-14.6233310699463	4.14966726303101	0.00386527273803949	0.00451462110504508	-0.00327756232582033	0.00321592413820326
1542	93.2204895019531	-14.6233310699463	4.14966726303101	-0.000355493422830477	-0.00652430532500148	-0.00684897974133492	0.00126787810586393
1543	89.973747253418	-13.3246335983276	3.88992786407471	-0.00425158534198999	-0.00425158534198999	0.00873538758605719	0.00938473641872406
1544	92.5711364746094	-14.9480056762695	4.47434186935425	0.0191249661147594	-0.00425158534198999	-0.000355493422830477	0.0113327819854021
1545	91.2724456787109	-14.298656463623	4.14966726303101	0.0142548503354192	0.00678734155371785	0.00678734155371785	0.00451462110504508
1546	91.9217910766602	-14.298656463623	3.82499313354492	0.00613799272105098	0.00873538758605719	0.00159255252219737	0.000293855206109583
1547	89.973747253418	-14.9480056762695	3.95486283302307	-0.00295288790948689	0.0171769186854362	0.00646266713738441	0.0113327819854021
1548	93.8698348999023	-14.6233310699463	4.01979780197144	0.00678734155371785	0.01100810803473	0.00581331877037883	0.00743668992072344
1549	92.5711364746094	-14.298656463623	4.21460247039795	-0.0104203969240189	-0.00652430532500148	0.00841071270406246	-0.00457625929266214
1550	91.9217910766602	-14.298656463623	4.4094066619873	0.000943203864153475	0.00841071270406246	0.00418994715437293	-0.00100484199356288
1551	91.2724456787109	-13.9739828109741	4.27953720092773	-0.0292515084147453	0.000618529506027699	-0.00782300252467394	-0.0026282137259841
1552	92.5711364746094	-14.9480056762695	3.88992786407471	-0.00490093370899558	-0.00749832857400179	-0.00392691092565656	-0.00360223650932312
1553	92.5711364746094	-14.298656463623	4.27953720092773	-0.00230353930965066	0.00548864435404539	0.00483929552137852	0.00873538758605719
1554	88.0257034301758	-13.3246335983276	3.95486283302307	-0.00652430532500148	0.000943203864153475	-0.00782300252467394	0.00191722682211548
1555	91.2724456787109	-13.3246335983276	3.76005816459656	-0.00847235135734081	-0.00717365415766835	-0.0169138833880424	-0.00879702530801296
1556	91.2724456787109	-13.6493082046509	4.27953720092773	-0.00522560812532902	-0.0156151866540313	-0.0169138833880424	-0.0139918150380254
1557	93.2204895019531	-14.6233310699463	4.53927659988403	-0.00295288790948689	-0.0156151866540313	-0.00749832857400179	-0.00879702530801296
1558	92.5711364746094	-14.6233310699463	3.76005816459656	-0.0026282137259841	-0.00457625929266214	-0.000680167751852423	-0.00197886489331722
1559	91.9217910766602	-14.6233310699463	3.88992786407471	-0.00425158534198999	-0.0149658378213644	-0.00392691092565656	0.00483929552137852
1560	92.5711364746094	-13.3246335983276	3.76005816459656	0.00159255252219737	0.0106834331527352	0.00354059832170606	0.00711201597005129
1561	89.973747253418	-14.298656463623	4.01979780197144	-0.00230353930965066	0.0136055024340749	-3.08191010844894e-05	0.00354059832170606
1562	93.8698348999023	-14.9480056762695	3.95486283302307	-0.00879702530801296	0.00906006153672934	-0.0117190945893526	0.00126787810586393
1563	92.5711364746094	-12.9999599456787	4.14966726303101	0.0200989879667759	0.00776136433705688	-0.00717365415766835	0.0136055024340749
1564	92.5711364746094	-14.9480056762695	4.21460247039795	0.00906006153672934	0.0155535480007529	0.0142548503354192	0.013930176384747
1565	91.9217910766602	-13.9739828109741	3.76005816459656	0.01100810803473	0.0175015944987535	0.0165275707840919	0.0142548503354192
1566	91.9217910766602	-14.9480056762695	4.21460247039795	0.00548864435404539	0.0191249661147594	0.0100340843200684	0.013930176384747
1567	91.9217910766602	-14.9480056762695	4.34447193145752	0.000943203864153475	0.031137915328145	0.00418994715437293	0.0113327819854021
1568	89.973747253418	-14.6233310699463	4.27953720092773	-0.0165892094373703	0.0171769186854362	0.00776136433705688	0.011982130818069
1569	91.9217910766602	-14.298656463623	4.53927659988403	-0.00457625929266214	0.00938473641872406	0.00970941036939621	0.00386527273803949
1570	92.5711364746094	-14.298656463623	4.34447193145752	0.00354059832170606	0.0100340843200684	0.000618529506027699	-0.00425158534198999
1571	91.2724456787109	-13.6493082046509	3.76005816459656	0.0022419011220336	0.000943203864153475	-0.00587495695799589	-0.00522560812532902
1572	89.973747253418	-13.6493082046509	3.88992786407471	-0.00814767740666866	0.0022419011220336	-0.00587495695799589	-0.00555028254166245
1573	91.9217910766602	-15.5973539352417	4.27953720092773	-0.00392691092565656	-0.0117190945893526	-0.00295288790948689	-3.08191010844894e-05
1574	90.6230926513672	-13.6493082046509	4.21460247039795	0.0236704051494598	0.000943203864153475	-0.00977104809135199	-0.00814767740666866
1575	88.675048828125	-12.9999599456787	4.27953720092773	-0.0159398596733809	-0.00165419070981443	-0.00879702530801296	-0.00944637414067984
1576	90.6230926513672	-14.298656463623	4.34447193145752	-0.00230353930965066	-0.0126931173726916	-0.0253554154187441	-0.0139918150380254
1577	93.2204895019531	-14.6233310699463	4.01979780197144	-0.00425158534198999	-0.0100957229733467	-0.0227580219507217	-0.0146411629393697
1578	91.9217910766602	-13.9739828109741	3.69512343406677	-0.00295288790948689	-0.0230826959013939	-0.00132951640989631	-3.08191010844894e-05
1579	91.2724456787109	-13.6493082046509	3.95486283302307	0.00841071270406246	-0.0341216214001179	-0.00392691092565656	0.00743668992072344
1580	91.2724456787109	-14.9480056762695	4.08473253250122	-0.000355493422830477	-0.0217839982360601	0.00873538758605719	-3.08191010844894e-05
1581	91.9217910766602	-14.6233310699463	4.34447193145752	-0.0169138833880424	0.0022419011220336	0.00321592413820326	0.00483929552137852
1582	91.9217910766602	-14.9480056762695	4.47434186935425	-0.00717365415766835	-0.00684897974133492	-0.00652430532500148	-0.00457625929266214
1583	89.3243942260742	-12.9999599456787	3.88992786407471	-0.0169138833880424	-0.00360223650932312	0.00646266713738441	0.00354059832170606
1584	90.6230926513672	-13.9739828109741	3.76005816459656	0.012956153601408	-0.0120437685400248	-0.0104203969240189	0.0106834331527352
1585	89.973747253418	-13.3246335983276	3.82499313354492	0.0171769186854362	-0.00684897974133492	-0.0165892094373703	0.00873538758605719
1586	91.2724456787109	-14.298656463623	4.4094066619873	0.00191722682211548	0.00646266713738441	-0.0133424662053585	0.00289124972186983
1587	92.5711364746094	-15.9220285415649	4.47434186935425	0.00938473641872406	-0.00587495695799589	-0.0185372550040483	0.00646266713738441
1588	91.9217910766602	-14.298656463623	4.47434186935425	0.00808603875339031	0.000293855206109583	-0.0217839982360601	-3.08191010844894e-05
1589	89.973747253418	-14.298656463623	4.21460247039795	-0.000680167751852423	0.000293855206109583	-0.00879702530801296	-0.00197886489331722
1590	91.2724456787109	-14.298656463623	4.08473253250122	-0.0123684434220195	-0.000680167751852423	-0.00912170019000769	-0.00425158534198999
1591	90.6230926513672	-13.6493082046509	3.43538379669189	-0.00522560812532902	-0.000355493422830477	-0.00814767740666866	-0.0113944197073579
1592	91.2724456787109	-14.298656463623	3.76005816459656	0.0136055024340749	-0.00425158534198999	0.000293855206109583	-0.00847235135734081
1593	92.5711364746094	-14.6233310699463	4.53927659988403	0.00418994715437293	-0.00814767740666866	0.0239950809627771	-0.00587495695799589
1594	90.6230926513672	-14.9480056762695	4.53927659988403	0.00516396993771195	-0.0100957229733467	0.0314625911414623	-0.00879702530801296
1595	89.973747253418	-13.6493082046509	3.95486283302307	-0.00684897974133492	-0.00197886489331722	0.00159255252219737	-0.0217839982360601
1596	91.2724456787109	-14.298656463623	4.14966726303101	-0.0162645354866982	-0.017887907102704	-0.0260047651827335	-0.0172385573387146
1597	90.6230926513672	-13.9739828109741	3.88992786407471	-0.00100484199356288	-0.0260047651827335	-0.0315242260694504	-0.0175632312893867
1598	89.973747253418	-13.3246335983276	3.95486283302307	-0.0133424662053585	-0.0149658378213644	-0.0188619289547205	-0.00360223650932312
1599	89.973747253418	-13.6493082046509	4.14966726303101	0.00906006153672934	-0.0152905117720366	-0.017887907102704	0.00159255252219737
1600	90.6230926513672	-14.298656463623	4.53927659988403	0.0132808275520802	-0.0100957229733467	-0.00814767740666866	0.00516396993771195
1601	91.2724456787109	-14.6233310699463	4.34447193145752	0.00841071270406246	0.000293855206109583	0.00159255252219737	-0.00132951640989631
1602	91.2724456787109	-13.9739828109741	3.88992786407471	0.00938473641872406	-0.00165419070981443	0.00548864435404539	0.00646266713738441
1603	89.973747253418	-12.9999599456787	3.95486283302307	0.00613799272105098	0.00191722682211548	0.0233457311987877	0.0106834331527352
1604	89.973747253418	-14.6233310699463	4.47434186935425	0.00613799272105098	0.0155535480007529	0.0301638916134834	0.00970941036939621
1605	90.6230926513672	-13.6493082046509	3.63018846511841	0.0188002903014421	0.0181509424000978	0.0431508645415306	0.0213976856321096
1606	91.9217910766602	-14.298656463623	4.34447193145752	0.0103587592020631	0.0236704051494598	0.0259431265294552	0.0246444288641214
1607	92.5711364746094	-14.6233310699463	4.4094066619873	0.0103587592020631	0.0149041991680861	0.0191249661147594	0.00483929552137852
1608	91.9217910766602	-15.2726793289185	4.21460247039795	0.00873538758605719	0.00970941036939621	0.0210730116814375	0.00289124972186983
1609	91.2724456787109	-15.2726793289185	4.21460247039795	0.00711201597005129	0.00548864435404539	0.0233457311987877	0.00354059832170606
1610	91.9217910766602	-14.6233310699463	4.34447193145752	0.0168522447347641	0.00841071270406246	0.0132808275520802	-0.00132951640989631
1611	87.376350402832	-13.3246335983276	4.27953720092773	-0.0143164889886975	0.01100810803473	0.00451462110504508	-0.00977104809135199
1612	89.973747253418	-13.3246335983276	4.27953720092773	0.0162028968334198	0.00516396993771195	0.00321592413820326	-0.0117190945893526
1613	93.2204895019531	-14.298656463623	4.21460247039795	-0.0130177913233638	0.00451462110504508	-0.00100484199356288	-0.00295288790948689
1614	90.6230926513672	-12.6752853393555	4.01979780197144	0.00906006153672934	0.00159255252219737	-0.00717365415766835	-0.00782300252467394
1615	91.9217910766602	-14.9480056762695	4.27953720092773	-0.0120437685400248	-0.00977104809135199	-0.00749832857400179	-0.0130177913233638
1616	90.6230926513672	-14.9480056762695	4.01979780197144	-0.00977104809135199	-0.0198359526693821	-0.0107450718060136	-0.00814767740666866
1617	89.3243942260742	-12.9999599456787	3.82499313354492	-0.0152905117720366	-0.0162645354866982	-0.00619963090866804	-0.0104203969240189
1618	87.376350402832	-13.6493082046509	4.21460247039795	-0.00944637414067984	-0.0126931173726916	-0.00132951640989631	0.000943203864153475
1619	91.2724456787109	-13.3246335983276	4.34447193145752	0.00776136433705688	-0.0149658378213644	0.00354059832170606	0.00841071270406246
1620	89.3243942260742	-12.6752853393555	3.69512343406677	-0.0136671401560307	-0.0026282137259841	-0.00944637414067984	-0.00230353930965066
1621	91.2724456787109	-14.6233310699463	4.21460247039795	-0.000680167751852423	0.00646266713738441	-0.00197886489331722	0.00354059832170606
1622	90.6230926513672	-15.2726793289185	4.21460247039795	0.011982130818069	-0.00555028254166245	-0.00360223650932312	-0.00230353930965066
1623	90.6230926513672	-14.298656463623	3.95486283302307	-0.00912170019000769	-0.0120437685400248	-0.000680167751852423	-0.00295288790948689
1624	91.2724456787109	-13.9739828109741	4.60421133041382	0.00581331877037883	0.00451462110504508	-0.00457625929266214	0.0136055024340749
1625	89.3243942260742	-14.9480056762695	4.14966726303101	0.00938473641872406	0.00711201597005129	-0.00782300252467394	-0.000355493422830477
1626	91.9217910766602	-13.3246335983276	3.69512343406677	0.00613799272105098	0.0265924744307995	-0.00847235135734081	0.0207483377307653
1627	90.6230926513672	-13.6493082046509	3.76005816459656	0.01847561635077	0.0162028968334198	-0.0139918150380254	0.0213976856321096
1628	91.2724456787109	-14.6233310699463	4.14966726303101	0.0149041991680861	0.0162028968334198	-0.0130177913233638	0.00321592413820326
1629	91.9217910766602	-14.9480056762695	4.27953720092773	0.00906006153672934	0.00808603875339031	-0.00165419070981443	-0.000355493422830477
1630	93.2204895019531	-15.9220285415649	4.34447193145752	0.013930176384747	-0.00295288790948689	-0.00165419070981443	-0.00100484199356288
1631	91.2724456787109	-14.298656463623	4.66914653778076	-0.00619963090866804	0.0106834331527352	0.0022419011220336	-0.00782300252467394
1632	89.3243942260742	-14.298656463623	4.14966726303101	-0.00912170019000769	0.00159255252219737	0.0126314787194133	-0.00619963090866804
1633	89.973747253418	-13.6493082046509	3.63018846511841	-0.0208099745213985	-0.00230353930965066	0.0223717093467712	-0.000680167751852423
1634	91.2724456787109	-13.9739828109741	4.08473253250122	0.0191249661147594	-0.00392691092565656	0.00808603875339031	-0.00555028254166245
1635	90.6230926513672	-14.9480056762695	4.01979780197144	0.0162028968334198	-0.0133424662053585	-3.08191010844894e-05	-0.0162645354866982
1636	91.9217910766602	-13.6493082046509	3.95486283302307	-0.0221086721867323	-0.00457625929266214	-0.0172385573387146	-0.0113944197073579
1637	90.6230926513672	-14.298656463623	4.21460247039795	-0.0120437685400248	-0.028926832601428	-0.00684897974133492	-0.0133424662053585
1638	89.973747253418	-13.6493082046509	4.47434186935425	-0.00327756232582033	-0.00879702530801296	-0.0110697457566857	-0.00392691092565656
1639	91.2724456787109	-14.298656463623	3.82499313354492	-0.00360223650932312	-0.0276281367987394	0.000293855206109583	0.00970941036939621
1640	89.3243942260742	-14.298656463623	4.14966726303101	-0.0117190945893526	0.000293855206109583	-0.00977104809135199	0.00613799272105098
1641	90.6230926513672	-12.9999599456787	4.14966726303101	-0.0133424662053585	-0.00295288790948689	-0.0162645354866982	0.00743668992072344
1642	92.5711364746094	-13.9739828109741	3.69512343406677	0.0178262684494257	-0.0026282137259841	-0.00522560812532902	0.00646266713738441
1643	89.3243942260742	-13.9739828109741	4.34447193145752	-0.00197886489331722	-0.0146411629393697	0.00354059832170606	0.00841071270406246
1644	90.6230926513672	-14.6233310699463	4.4094066619873	0.00808603875339031	-0.00132951640989631	-0.00392691092565656	0.0158782228827477
1645	91.2724456787109	-14.9480056762695	4.34447193145752	0.0142548503354192	-0.00100484199356288	0.00906006153672934	0.0230210572481155
1646	90.6230926513672	-13.9739828109741	3.50031876564026	-0.00165419070981443	0.01100810803473	0.0106834331527352	0.012956153601408
1647	89.3243942260742	-13.9739828109741	4.01979780197144	0.0022419011220336	0.0171769186854362	0.00126787810586393	0.0106834331527352
1648	90.6230926513672	-13.9739828109741	4.27953720092773	0.00126787810586393	0.00906006153672934	0.00906006153672934	-0.00132951640989631
1649	91.2724456787109	-14.298656463623	4.21460247039795	-0.017887907102704	0.00873538758605719	0.012956153601408	0.00808603875339031
1650	91.9217910766602	-14.298656463623	4.27953720092773	-0.00132951640989631	0.000943203864153475	-0.00555028254166245	0.00191722682211548
1651	91.2724456787109	-13.9739828109741	3.76005816459656	-0.0110697457566857	-0.000355493422830477	-0.00425158534198999	-0.0126931173726916
1652	91.9217910766602	-14.298656463623	3.88992786407471	0.00613799272105098	-0.00100484199356288	0.00159255252219737	-0.00717365415766835
1653	91.9217910766602	-14.9480056762695	4.08473253250122	-0.00425158534198999	-0.00230353930965066	0.00386527273803949	0.000293855206109583
1654	88.675048828125	-13.6493082046509	4.34447193145752	-0.0100957229733467	-0.0026282137259841	-0.00230353930965066	-0.00749832857400179
1655	89.3243942260742	-13.6493082046509	4.14966726303101	-0.00295288790948689	-0.00782300252467394	-0.0110697457566857	-0.0107450718060136
1656	93.8698348999023	-14.6233310699463	4.79901599884033	-0.00197886489331722	-0.0146411629393697	-0.0133424662053585	-0.0188619289547205
1657	92.5711364746094	-14.298656463623	4.34447193145752	-0.00912170019000769	-0.0117190945893526	-0.0169138833880424	-0.0123684434220195
1658	92.5711364746094	-14.6233310699463	3.76005816459656	-0.00490093370899558	-0.0133424662053585	-0.00912170019000769	-0.00912170019000769
1659	92.5711364746094	-15.5973539352417	4.08473253250122	-0.00457625929266214	-0.0123684434220195	-0.00360223650932312	0.000618529506027699
1660	92.5711364746094	-14.298656463623	4.08473253250122	-0.00847235135734081	-0.00132951640989631	-0.00977104809135199	0.00613799272105098
1661	89.973747253418	-14.9480056762695	4.4094066619873	-0.00457625929266214	-0.0208099745213985	-0.0130177913233638	0.0126314787194133
1662	89.973747253418	-13.9739828109741	4.34447193145752	-0.00944637414067984	0.0217223595827818	-0.0175632312893867	0.00321592413820326
1663	91.2724456787109	-13.3246335983276	4.08473253250122	-0.00782300252467394	0.000293855206109583	-0.00165419070981443	0.00613799272105098
1664	92.5711364746094	-13.9739828109741	3.76005816459656	0.00646266713738441	0.000618529506027699	0.00548864435404539	0.00418994715437293
1665	93.2204895019531	-14.6233310699463	3.88992786407471	0.0132808275520802	0.0100340843200684	0.00970941036939621	0.0123068047687411
1666	91.2724456787109	-15.2726793289185	3.82499313354492	0.00386527273803949	0.0145795252174139	-0.00197886489331722	0.00711201597005129
1667	90.6230926513672	-13.9739828109741	3.88992786407471	0.00354059832170606	0.0136055024340749	0.00256657530553639	0.0103587592020631
1668	89.3243942260742	-13.6493082046509	4.27953720092773	-0.000680167751852423	0.0188002903014421	0.0100340843200684	0.00256657530553639
1669	89.973747253418	-13.6493082046509	4.27953720092773	-0.00295288790948689	0.012956153601408	0.000943203864153475	0.00386527273803949
1670	91.9217910766602	-13.9739828109741	3.88992786407471	0.00646266713738441	0.0149041991680861	0.00548864435404539	-0.0026282137259841
1671	89.973747253418	-12.9999599456787	3.69512343406677	0.00451462110504508	0.012956153601408	-0.00230353930965066	-0.00587495695799589
1672	92.5711364746094	-14.9480056762695	4.47434186935425	-0.00230353930965066	0.00808603875339031	-0.00749832857400179	-0.00457625929266214
1673	91.9217910766602	-14.9480056762695	3.95486283302307	0.00970941036939621	-0.000680167751852423	-0.00619963090866804	0.00191722682211548
1674	89.973747253418	-12.6752853393555	3.88992786407471	-0.00814767740666866	0.000943203864153475	-0.00100484199356288	0.00451462110504508
1675	89.3243942260742	-13.9739828109741	4.21460247039795	-0.00684897974133492	-0.0182125810533762	-0.0224333461374044	-0.0026282137259841
1676	89.973747253418	-13.9739828109741	4.08473253250122	-0.0104203969240189	0.0022419011220336	-0.0211346503347158	-0.0104203969240189
1677	92.5711364746094	-14.6233310699463	4.14966726303101	-0.00977104809135199	-0.0110697457566857	-0.0175632312893867	-0.00165419070981443
1678	92.5711364746094	-14.9480056762695	3.88992786407471	0.00321592413820326	-0.0227580219507217	-0.0247060675173998	0.00451462110504508
1679	92.5711364746094	-14.298656463623	3.69512343406677	-0.00425158534198999	0.00646266713738441	-0.0152905117720366	0.00613799272105098
1680	93.2204895019531	-15.9220285415649	4.01979780197144	0.00711201597005129	-0.00327756232582033	-0.0185372550040483	0.00873538758605719
1681	92.5711364746094	-14.9480056762695	4.53927659988403	-0.0133424662053585	0.00256657530553639	-0.0162645354866982	0.00256657530553639
1682	89.973747253418	-14.298656463623	4.21460247039795	0.00970941036939621	0.00646266713738441	-0.00522560812532902	-0.00327756232582033
1683	88.0257034301758	-13.3246335983276	3.88992786407471	0.00418994715437293	0.00289124972186983	-0.0152905117720366	0.0136055024340749
1684	94.5191879272461	-15.2726793289185	4.14966726303101	0.00354059832170606	0.0106834331527352	-0.00717365415766835	0.0259431265294552
1685	89.973747253418	-13.6493082046509	3.56525373458862	0.00906006153672934	0.0171769186854362	0.00776136433705688	0.0136055024340749
1686	92.5711364746094	-14.6233310699463	4.4094066619873	0.00970941036939621	0.012956153601408	0.00516396993771195	0.0145795252174139
1687	93.2204895019531	-15.9220285415649	4.53927659988403	0.00354059832170606	0.0106834331527352	0.000943203864153475	0.0145795252174139
1688	92.5711364746094	-15.5973539352417	4.21460247039795	0.0149041991680861	0.00516396993771195	0.01847561635077	-0.00392691092565656
1689	91.2724456787109	-14.6233310699463	4.14966726303101	0.000293855206109583	0.0217223595827818	0.0142548503354192	0.00841071270406246
1690	90.6230926513672	-14.9480056762695	4.14966726303101	-0.0107450718060136	0.0165275707840919	0.00289124972186983	0.00678734155371785
1691	91.9217910766602	-14.298656463623	4.21460247039795	-0.00197886489331722	0.0126314787194133	0.00646266713738441	-0.0107450718060136
1692	90.6230926513672	-13.9739828109741	3.63018846511841	-0.00522560812532902	0.013930176384747	-0.00684897974133492	-0.00749832857400179
1693	92.5711364746094	-15.2726793289185	4.21460247039795	-0.0146411629393697	0.00776136433705688	0.00191722682211548	0.00321592413820326
1694	90.6230926513672	-13.6493082046509	3.88992786407471	-0.00197886489331722	0.00159255252219737	-0.0107450718060136	0.00289124972186983
1695	92.5711364746094	-15.2726793289185	4.14966726303101	-0.00490093370899558	-0.0026282137259841	-0.0201606266200542	-0.0126931173726916
1696	89.3243942260742	-13.3246335983276	3.95486283302307	-0.0026282137259841	-0.000680167751852423	-0.00912170019000769	-0.0169138833880424
1697	88.0257034301758	-14.298656463623	4.21460247039795	-0.0152905117720366	-0.00100484199356288	-0.0117190945893526	-0.0123684434220195
1698	92.5711364746094	-14.9480056762695	4.47434186935425	0.012956153601408	-0.00230353930965066	-0.0107450718060136	-0.0026282137259841
1699	92.5711364746094	-15.2726793289185	4.14966726303101	-0.00165419070981443	0.00776136433705688	-0.0110697457566857	0.00354059832170606
1700	92.5711364746094	-14.9480056762695	4.27953720092773	0.0126314787194133	0.00808603875339031	-0.00619963090866804	-0.00392691092565656
1701	91.2724456787109	-15.2726793289185	3.88992786407471	0.0136055024340749	0.00906006153672934	-0.00749832857400179	-0.00392691092565656
1702	90.6230926513672	-14.6233310699463	3.69512343406677	-0.00457625929266214	-0.0026282137259841	-0.00165419070981443	-0.00230353930965066
1703	92.5711364746094	-14.6233310699463	3.95486283302307	-0.00717365415766835	0.00451462110504508	-0.000355493422830477	0.0106834331527352
1704	90.6230926513672	-14.9480056762695	4.27953720092773	0.00516396993771195	0.0106834331527352	0.00581331877037883	0.00743668992072344
1705	89.973747253418	-13.6493082046509	4.08473253250122	0.0123068047687411	0.01847561635077	0.00743668992072344	0.00354059832170606
1706	91.9217910766602	-14.9480056762695	4.34447193145752	0.0116574559360743	0.0178262684494257	0.00646266713738441	0.00483929552137852
1707	93.2204895019531	-15.2726793289185	3.88992786407471	-0.000355493422830477	0.029189869761467	-0.00749832857400179	0.0100340843200684
1708	93.2204895019531	-14.298656463623	3.82499313354492	0.0149041991680861	0.0181509424000978	-0.00490093370899558	-0.00100484199356288
1709	91.9217910766602	-16.2467021942139	4.27953720092773	-0.00392691092565656	0.00776136433705688	0.00841071270406246	0.00386527273803949
1710	92.5711364746094	-14.9480056762695	4.34447193145752	0.00776136433705688	0.0210730116814375	-0.00782300252467394	0.000943203864153475
1711	88.0257034301758	-13.6493082046509	4.34447193145752	-0.0172385573387146	0.0165275707840919	-0.0162645354866982	-0.00555028254166245
1712	90.6230926513672	-13.6493082046509	4.34447193145752	-0.00749832857400179	0.0152288740500808	-0.00230353930965066	-0.00132951640989631
1713	93.2204895019531	-15.2726793289185	4.01979780197144	0.000293855206109583	0.00938473641872406	-0.0107450718060136	0.000293855206109583
1714	90.6230926513672	-13.6493082046509	3.88992786407471	0.00159255252219737	0.0103587592020631	-0.00847235135734081	0.00808603875339031
1715	91.2724456787109	-15.2726793289185	3.95486283302307	-0.0126931173726916	-0.00132951640989631	-0.0198359526693821	-0.0126931173726916
1716	90.6230926513672	-14.9480056762695	4.08473253250122	0.00289124972186983	-0.00327756232582033	-0.00425158534198999	-0.0156151866540313
1717	91.2724456787109	-14.9480056762695	4.4094066619873	-0.0110697457566857	0.000943203864153475	-0.00944637414067984	-0.0149658378213644
1718	89.973747253418	-15.2726793289185	4.34447193145752	-0.00132951640989631	-0.00457625929266214	-0.0026282137259841	-0.00165419070981443
1719	91.9217910766602	-14.6233310699463	4.01979780197144	0.0175015944987535	-0.00490093370899558	0.00678734155371785	0.00159255252219737
1720	92.5711364746094	-14.6233310699463	3.69512343406677	0.0246444288641214	0.00386527273803949	-0.00425158534198999	0.00386527273803949
1721	93.2204895019531	-15.2726793289185	3.88992786407471	0.00256657530553639	0.00321592413820326	-0.0133424662053585	0.00613799272105098
1722	91.2724456787109	-13.6493082046509	3.95486283302307	0.0168522447347641	0.00126787810586393	-0.00490093370899558	0.0022419011220336
1723	90.6230926513672	-14.9480056762695	4.14966726303101	0.00126787810586393	-0.00879702530801296	-0.00555028254166245	0.0210730116814375
1724	91.9217910766602	-14.9480056762695	4.60421133041382	0.00678734155371785	-0.00360223650932312	0.0022419011220336	0.00711201597005129
1725	88.0257034301758	-13.6493082046509	4.21460247039795	0.00256657530553639	0.00451462110504508	0.00451462110504508	0.0210730116814375
1726	92.5711364746094	-14.9480056762695	4.21460247039795	0.0152288740500808	0.00581331877037883	-0.00295288790948689	0.00548864435404539
1727	93.2204895019531	-14.6233310699463	4.01979780197144	0.00354059832170606	0.00386527273803949	-0.0026282137259841	0.00743668992072344
1728	91.9217910766602	-14.6233310699463	4.08473253250122	-0.00197886489331722	-0.00132951640989631	0.00451462110504508	0.00159255252219737
1729	91.2724456787109	-14.6233310699463	4.34447193145752	0.00776136433705688	-0.00230353930965066	0.012956153601408	0.00289124972186983
1730	93.8698348999023	-16.5713768005371	4.47434186935425	0.0022419011220336	-0.0107450718060136	0.00808603875339031	-0.00457625929266214
1731	91.2724456787109	-13.3246335983276	4.21460247039795	0.0126314787194133	-0.00684897974133492	0.00386527273803949	-0.00782300252467394
1732	89.973747253418	-13.9739828109741	4.08473253250122	-0.00587495695799589	-0.0120437685400248	0.0132808275520802	-0.00327756232582033
1733	91.9217910766602	-14.9480056762695	4.14966726303101	-0.0136671401560307	-0.0107450718060136	0.00873538758605719	-0.000680167751852423
1734	91.2724456787109	-12.9999599456787	3.95486283302307	-0.00230353930965066	-0.000680167751852423	-0.00132951640989631	0.00581331877037883
1735	92.5711364746094	-13.9739828109741	3.63018846511841	-3.08191010844894e-05	-0.0266541130840778	-0.0136671401560307	-0.0110697457566857
1736	90.6230926513672	-13.6493082046509	3.95486283302307	-0.00457625929266214	-0.0243813935667276	-0.00555028254166245	-0.0159398596733809
1737	93.2204895019531	-15.5973539352417	4.27953720092773	-0.00944637414067984	-0.0195112787187099	-0.00619963090866804	-0.0188619289547205
1738	92.5711364746094	-14.298656463623	3.69512343406677	0.0022419011220336	-0.023407369852066	-0.00197886489331722	-0.00327756232582033
1739	89.973747253418	-13.3246335983276	4.01979780197144	0.00418994715437293	-0.0136671401560307	-0.00457625929266214	-0.00327756232582033
1740	89.3243942260742	-13.6493082046509	3.88992786407471	0.0210730116814375	-0.0100957229733467	0.0022419011220336	-0.0026282137259841
1741	91.2724456787109	-13.9739828109741	4.08473253250122	0.00743668992072344	0.00126787810586393	-0.00879702530801296	0.000943203864153475
1742	92.5711364746094	-14.6233310699463	4.01979780197144	0.011982130818069	-0.00360223650932312	-0.00749832857400179	-0.0126931173726916
1743	91.9217910766602	-15.2726793289185	4.53927659988403	0.00256657530553639	-0.00879702530801296	0.00646266713738441	0.0106834331527352
1744	91.9217910766602	-14.6233310699463	3.63018846511841	0.0145795252174139	-0.00295288790948689	0.00451462110504508	0.00386527273803949
1745	89.973747253418	-13.6493082046509	3.69512343406677	0.00743668992072344	0.013930176384747	0.00548864435404539	0.0181509424000978
1746	89.973747253418	-13.6493082046509	3.82499313354492	-0.000680167751852423	0.0239950809627771	-0.00165419070981443	0.013930176384747
1747	90.6230926513672	-14.6233310699463	4.01979780197144	-0.00684897974133492	0.0249691028147936	0.00776136433705688	0.0100340843200684
1748	89.973747253418	-14.298656463623	4.34447193145752	0.00938473641872406	0.0123068047687411	0.00613799272105098	0.00906006153672934
1749	89.973747253418	-13.3246335983276	4.14966726303101	0.00451462110504508	0.012956153601408	0.0022419011220336	-0.00197886489331722
1750	90.6230926513672	-13.9739828109741	3.88992786407471	0.00808603875339031	0.00938473641872406	0.00386527273803949	0.00321592413820326
1751	91.9217910766602	-14.9480056762695	4.21460247039795	-0.000680167751852423	0.00548864435404539	-0.000680167751852423	-0.00782300252467394
1752	90.6230926513672	-14.298656463623	4.08473253250122	0.000943203864153475	-0.00230353930965066	0.00548864435404539	-0.00587495695799589
1753	91.9217910766602	-14.298656463623	4.21460247039795	0.011982130818069	0.00613799272105098	-0.00522560812532902	-0.0107450718060136
1754	89.3243942260742	-13.9739828109741	4.47434186935425	-3.08191010844894e-05	0.00451462110504508	-0.00912170019000769	-0.00717365415766835
1755	90.6230926513672	-13.3246335983276	4.4094066619873	-0.00847235135734081	0.000293855206109583	-0.0188619289547205	-0.0175632312893867
1756	89.973747253418	-14.298656463623	4.01979780197144	0.00321592413820326	-0.00360223650932312	-0.0247060675173998	-0.017887907102704
1757	91.2724456787109	-14.6233310699463	4.08473253250122	-0.00652430532500148	-0.00327756232582033	-0.00717365415766835	-0.0146411629393697
1758	91.9217910766602	-14.9480056762695	3.95486283302307	0.00386527273803949	-0.00912170019000769	-0.00782300252467394	-0.00197886489331722
1759	90.6230926513672	-14.9480056762695	3.76005816459656	0.000943203864153475	-0.00977104809135199	-0.0139918150380254	-0.00230353930965066
1760	91.2724456787109	-14.298656463623	4.08473253250122	-0.0026282137259841	0.00873538758605719	-0.00490093370899558	0.00516396993771195
1761	89.973747253418	-14.6233310699463	4.60421133041382	-0.0152905117720366	-0.00360223650932312	-0.00392691092565656	-0.00230353930965066
1762	90.6230926513672	-12.9999599456787	4.21460247039795	0.00581331877037883	0.00256657530553639	-0.00717365415766835	0.00321592413820326
1763	89.3243942260742	-12.9999599456787	3.69512343406677	-0.00684897974133492	0.00289124972186983	0.000293855206109583	0.00581331877037883
1764	91.9217910766602	-13.9739828109741	3.88992786407471	0.013930176384747	0.00418994715437293	0.00354059832170606	0.00483929552137852
1765	91.2724456787109	-13.9739828109741	4.27953720092773	0.013930176384747	0.0152288740500808	0.00808603875339031	0.01100810803473
1766	91.2724456787109	-14.9480056762695	4.21460247039795	0.00743668992072344	0.0152288740500808	0.00711201597005129	0.0103587592020631
1767	89.973747253418	-12.6752853393555	4.27953720092773	0.00386527273803949	0.0246444288641214	0.00321592413820326	-3.08191010844894e-05
1768	87.376350402832	-12.3506107330322	3.88992786407471	-0.00197886489331722	0.0213976856321096	0.0149041991680861	0.00386527273803949
1769	88.675048828125	-13.3246335983276	4.01979780197144	-0.00490093370899558	0.0106834331527352	0.00808603875339031	0.00451462110504508
1770	91.2724456787109	-12.6752853393555	3.76005816459656	-0.00360223650932312	0.00743668992072344	-0.00165419070981443	-0.00457625929266214
1771	90.6230926513672	-13.3246335983276	3.95486283302307	0.00581331877037883	0.0142548503354192	0.00808603875339031	-0.0133424662053585
1772	91.2724456787109	-14.298656463623	4.4094066619873	0.00126787810586393	0.00906006153672934	-0.00457625929266214	-0.00912170019000769
1773	89.3243942260742	-13.6493082046509	4.21460247039795	0.00776136433705688	-0.000355493422830477	0.00776136433705688	-0.00879702530801296
1774	88.0257034301758	-13.6493082046509	4.34447193145752	0.00776136433705688	0.00548864435404539	-0.00684897974133492	-0.00717365415766835
1775	87.376350402832	-12.9999599456787	4.08473253250122	-0.0195112787187099	-0.00100484199356288	-0.0162645354866982	-0.0133424662053585
1776	89.973747253418	-13.6493082046509	4.08473253250122	0.00354059832170606	0.00126787810586393	-0.0156151866540313	-0.0188619289547205
1777	89.973747253418	-13.6493082046509	4.08473253250122	0.0145795252174139	-0.00847235135734081	-0.0107450718060136	-0.0149658378213644
1778	91.9217910766602	-13.6493082046509	3.95486283302307	0.00516396993771195	-0.0117190945893526	-0.0165892094373703	-0.00912170019000769
1779	90.6230926513672	-12.6752853393555	4.21460247039795	0.00321592413820326	-0.00912170019000769	-3.08191010844894e-05	-0.00977104809135199
1780	89.973747253418	-14.298656463623	4.27953720092773	0.013930176384747	-0.0120437685400248	-0.0136671401560307	0.000293855206109583
1781	91.9217910766602	-13.3246335983276	4.21460247039795	0.00516396993771195	-0.00457625929266214	-0.0159398596733809	-0.00132951640989631
1782	86.7270050048828	-12.9999599456787	4.21460247039795	0.000293855206109583	-0.0026282137259841	0.00191722682211548	-0.00197886489331722
1783	88.0257034301758	-12.6752853393555	3.95486283302307	-0.00717365415766835	-0.00522560812532902	0.00354059832170606	0.00970941036939621
1784	90.6230926513672	-13.3246335983276	3.95486283302307	0.0188002903014421	0.00126787810586393	-0.00132951640989631	-0.00230353930965066
1785	89.973747253418	-12.9999599456787	4.14966726303101	0.0162028968334198	0.00613799272105098	0.00516396993771195	0.0191249661147594
1786	90.6230926513672	-13.3246335983276	4.53927659988403	0.00548864435404539	0.0106834331527352	0.00159255252219737	-0.00684897974133492
1787	89.973747253418	-13.6493082046509	3.88992786407471	-0.0130177913233638	0.00516396993771195	0.00451462110504508	0.00418994715437293
1788	88.0257034301758	-11.7012624740601	4.01979780197144	-0.00912170019000769	0.000943203864153475	0.00808603875339031	0.00191722682211548
1789	86.7270050048828	-12.3506107330322	3.76005816459656	-0.00749832857400179	0.00613799272105098	-0.00295288790948689	-0.00100484199356288
1790	88.0257034301758	-12.0259370803833	3.88992786407471	-0.00295288790948689	0.00354059832170606	-0.00230353930965066	-0.000680167751852423
1791	91.2724456787109	-12.9999599456787	4.34447193145752	-0.00847235135734081	-0.00295288790948689	-0.00522560812532902	-0.00684897974133492
1792	89.973747253418	-12.6752853393555	4.47434186935425	-0.00847235135734081	-0.00100484199356288	-0.00230353930965066	-0.0117190945893526
1793	88.675048828125	-12.0259370803833	4.01979780197144	-0.00944637414067984	-0.00782300252467394	0.00418994715437293	-0.00360223650932312
1794	89.973747253418	-14.298656463623	4.21460247039795	-0.0026282137259841	-0.0182125810533762	-0.00555028254166245	-0.00717365415766835
1795	89.3243942260742	-12.6752853393555	3.88992786407471	-0.00522560812532902	-0.00684897974133492	-0.0165892094373703	-0.0175632312893867
1796	89.3243942260742	-12.3506107330322	4.27953720092773	-0.0117190945893526	-0.0149658378213644	-0.0149658378213644	-0.0188619289547205
1797	88.675048828125	-12.6752853393555	4.4094066619873	-0.0139918150380254	-0.0026282137259841	-0.0201606266200542	-0.00717365415766835
1798	89.973747253418	-11.7012624740601	4.73408126831055	-0.00165419070981443	-0.00392691092565656	-0.00425158534198999	0.00386527273803949
1799	88.675048828125	-11.3765878677368	3.76005816459656	0.0022419011220336	-0.00457625929266214	-0.0110697457566857	0.000618529506027699
1800	89.973747253418	-12.6752853393555	3.95486283302307	0.00483929552137852	0.00191722682211548	-0.00360223650932312	0.0022419011220336
1801	91.9217910766602	-13.6493082046509	4.21460247039795	0.00548864435404539	-0.00295288790948689	-0.0136671401560307	-0.00327756232582033
1802	90.6230926513672	-12.9999599456787	4.14966726303101	-0.00165419070981443	0.00386527273803949	0.00711201597005129	-0.00652430532500148
1803	88.0257034301758	-11.3765878677368	4.66914653778076	-0.00555028254166245	0.00548864435404539	-0.00295288790948689	0.00970941036939621
1804	88.0257034301758	-12.9999599456787	4.86395072937012	-0.00392691092565656	0.0145795252174139	-0.000680167751852423	0.0113327819854021
1805	89.3243942260742	-12.3506107330322	4.27953720092773	0.00451462110504508	0.0213976856321096	0.0145795252174139	0.00483929552137852
1806	90.6230926513672	-12.0259370803833	4.01979780197144	0.0100340843200684	0.0207483377307653	-0.00100484199356288	0.00126787810586393
1807	89.973747253418	-11.7012624740601	3.76005816459656	0.00743668992072344	0.013930176384747	0.00646266713738441	-0.00230353930965066
1808	89.3243942260742	-11.3765878677368	4.08473253250122	0.00256657530553639	0.00808603875339031	0.0145795252174139	0.000618529506027699
1809	88.675048828125	-12.6752853393555	3.95486283302307	-0.0104203969240189	-0.00197886489331722	0.00581331877037883	-0.00619963090866804
1810	90.6230926513672	-11.7012624740601	4.08473253250122	-0.000355493422830477	0.0142548503354192	0.00451462110504508	-0.00619963090866804
1811	88.0257034301758	-12.0259370803833	4.14966726303101	-0.00230353930965066	0.0113327819854021	-3.08191010844894e-05	-0.00977104809135199
1812	88.675048828125	-11.0519132614136	4.01979780197144	-0.0162645354866982	0.00873538758605719	-0.00132951640989631	-0.0110697457566857
1813	89.973747253418	-11.7012624740601	3.69512343406677	-0.00912170019000769	0.00711201597005129	0.00581331877037883	-0.00425158534198999
1814	89.973747253418	-12.0259370803833	4.08473253250122	-3.08191010844894e-05	0.00646266713738441	-0.00782300252467394	-0.00652430532500148
1815	88.675048828125	-11.7012624740601	4.14966726303101	-0.000680167751852423	-0.00619963090866804	-0.0126931173726916	-0.0204853005707264
1816	90.6230926513672	-13.3246335983276	4.4094066619873	-0.00425158534198999	-0.0117190945893526	-0.0159398596733809	-0.0227580219507217
1817	89.973747253418	-12.0259370803833	4.4094066619873	-0.00847235135734081	-0.00425158534198999	-0.0126931173726916	-0.0162645354866982
1818	87.376350402832	-11.3765878677368	3.88992786407471	0.000943203864153475	-0.00100484199356288	-0.0133424662053585	0.000943203864153475
1819	88.0257034301758	-11.0519132614136	3.82499313354492	0.00906006153672934	-0.00392691092565656	-0.00165419070981443	-0.000355493422830477
1820	88.675048828125	-11.3765878677368	3.95486283302307	0.0022419011220336	0.00159255252219737	-0.00977104809135199	-0.00522560812532902
1821	91.2724456787109	-12.0259370803833	3.95486283302307	0.0236704051494598	0.00256657530553639	-0.00327756232582033	-0.00490093370899558
1822	89.3243942260742	-11.7012624740601	4.53927659988403	-0.00165419070981443	-0.00197886489331722	-0.00100484199356288	-0.00360223650932312
1823	88.675048828125	-12.6752853393555	4.21460247039795	0.000618529506027699	-0.00717365415766835	-0.00522560812532902	0.00906006153672934
1824	88.675048828125	-11.3765878677368	3.88992786407471	0.0022419011220336	0.00191722682211548	0.00613799272105098	0.00841071270406246
1825	85.4283065795898	-11.3765878677368	4.14966726303101	0.00418994715437293	0.00808603875339031	0.00938473641872406	0.00808603875339031
1826	88.675048828125	-12.6752853393555	4.27953720092773	0.00256657530553639	0.0103587592020631	-0.00230353930965066	0.00354059832170606
1827	88.0257034301758	-11.3765878677368	3.95486283302307	0.00159255252219737	0.0106834331527352	0.0136055024340749	-0.00425158534198999
1828	88.0257034301758	-10.7272396087646	3.95486283302307	0.0126314787194133	0.0100340843200684	0.0145795252174139	0.00613799272105098
1829	87.376350402832	-11.0519132614136	4.53927659988403	0.00418994715437293	-0.0026282137259841	0.00548864435404539	-0.00425158534198999
1830	89.973747253418	-13.3246335983276	4.01979780197144	-0.000680167751852423	-0.00587495695799589	0.00354059832170606	-0.0110697457566857
1831	89.973747253418	-11.7012624740601	4.14966726303101	-0.0100957229733467	0.0022419011220336	-0.0026282137259841	-0.0165892094373703
1832	87.376350402832	-11.3765878677368	3.82499313354492	-0.00847235135734081	0.00418994715437293	-0.0110697457566857	-0.00749832857400179
1833	88.675048828125	-12.0259370803833	4.01979780197144	0.00548864435404539	-0.00684897974133492	0.00256657530553639	-0.00360223650932312
1834	89.3243942260742	-12.3506107330322	4.34447193145752	-0.00100484199356288	-0.00912170019000769	0.00191722682211548	-0.00619963090866804
1835	88.0257034301758	-11.0519132614136	4.01979780197144	0.0116574559360743	-0.00717365415766835	-0.0159398596733809	-0.0172385573387146
1836	89.973747253418	-12.3506107330322	4.27953720092773	-0.00327756232582033	-0.00522560812532902	-0.0110697457566857	-0.0152905117720366
1837	90.6230926513672	-12.9999599456787	3.82499313354492	0.00289124972186983	-0.0100957229733467	-0.0130177913233638	-0.0100957229733467
1838	88.675048828125	-11.0519132614136	4.01979780197144	0.0142548503354192	-0.00522560812532902	-0.00782300252467394	-0.00165419070981443
1839	87.376350402832	-10.4025650024414	4.01979780197144	-0.000680167751852423	-0.00132951640989631	-0.0113944197073579	0.00256657530553639
1840	86.0776519775391	-11.3765878677368	4.27953720092773	-0.0159398596733809	0.0022419011220336	0.00418994715437293	0.0100340843200684
1841	88.675048828125	-11.7012624740601	3.95486283302307	0.000293855206109583	0.000618529506027699	-0.0130177913233638	0.00451462110504508
1842	89.973747253418	-11.7012624740601	3.88992786407471	-0.00587495695799589	0.00354059832170606	0.000618529506027699	0.00386527273803949
1843	89.3243942260742	-12.3506107330322	4.86395072937012	-0.0026282137259841	-0.00619963090866804	0.00906006153672934	0.0126314787194133
1844	89.3243942260742	-12.0259370803833	3.88992786407471	0.00451462110504508	-0.00555028254166245	0.0152288740500808	0.01100810803473
1845	88.0257034301758	-12.0259370803833	4.27953720092773	0.00613799272105098	0.00256657530553639	0.01100810803473	0.0347093306481838
1846	88.0257034301758	-12.3506107330322	4.34447193145752	0.0100340843200684	0.00808603875339031	0.00613799272105098	0.0155535480007529
1847	85.4283065795898	-11.7012624740601	4.34447193145752	0.000618529506027699	0.00354059832170606	0.00711201597005129	0.00613799272105098
1848	88.0257034301758	-10.4025650024414	4.14966726303101	0.00873538758605719	0.00418994715437293	0.0168522447347641	0.00711201597005129
1849	88.0257034301758	-11.0519132614136	3.69512343406677	0.013930176384747	-3.08191010844894e-05	0.00548864435404539	-0.00230353930965066
1850	89.3243942260742	-12.0259370803833	4.14966726303101	-0.00425158534198999	-0.0026282137259841	0.00354059832170606	-0.00522560812532902
1851	89.3243942260742	-12.9999599456787	4.14966726303101	-0.0198359526693821	-0.00847235135734081	-0.00425158534198999	-0.00392691092565656
1852	88.0257034301758	-12.3506107330322	4.66914653778076	-0.00555028254166245	-0.00327756232582033	-0.0104203969240189	-0.00879702530801296
1853	89.3243942260742	-12.0259370803833	4.21460247039795	-0.00847235135734081	-0.0120437685400248	0.00126787810586393	-0.00522560812532902
1854	86.7270050048828	-12.3506107330322	4.53927659988403	-0.00619963090866804	-0.0354203209280968	-0.0208099745213985	0.00256657530553639
1855	88.0257034301758	-11.0519132614136	3.88992786407471	-0.00912170019000769	0.000618529506027699	-0.0152905117720366	-0.00717365415766835
1856	89.973747253418	-12.0259370803833	4.01979780197144	-0.0104203969240189	-0.0169138833880424	-0.0237320438027382	-0.0159398596733809
1857	88.675048828125	-11.3765878677368	3.88992786407471	-0.0100957229733467	-0.0100957229733467	-0.0182125810533762	-0.000680167751852423
1858	89.973747253418	-11.3765878677368	4.01979780197144	-0.00912170019000769	-0.0126931173726916	-0.0110697457566857	0.00418994715437293
1859	88.0257034301758	-12.0259370803833	4.4094066619873	0.00711201597005129	-0.0185372550040483	-0.0146411629393697	0.00516396993771195
1860	88.0257034301758	-11.3765878677368	4.47434186935425	-0.000355493422830477	-0.00165419070981443	-0.000355493422830477	0.0100340843200684
1861	86.0776519775391	-11.0519132614136	3.95486283302307	0.00743668992072344	-0.000355493422830477	-0.00425158534198999	0.0194496400654316
1862	87.376350402832	-10.4025650024414	3.69512343406677	-0.00555028254166245	0.000618529506027699	0.0022419011220336	0.00483929552137852
1863	89.973747253418	-12.3506107330322	4.21460247039795	0.0116574559360743	0.00386527273803949	0.012956153601408	0.0106834331527352
1864	89.973747253418	-11.3765878677368	3.63018846511841	0.0168522447347641	0.00386527273803949	0.0106834331527352	0.0171769186854362
1865	90.6230926513672	-12.3506107330322	4.27953720092773	0.0168522447347641	0.0168522447347641	0.0210730116814375	0.00970941036939621
1866	90.6230926513672	-13.6493082046509	4.53927659988403	0.0145795252174139	0.00451462110504508	0.01100810803473	0.0103587592020631
1867	88.675048828125	-11.7012624740601	4.01979780197144	0.0149041991680861	0.0113327819854021	-0.00230353930965066	0.00126787810586393
1868	88.0257034301758	-11.0519132614136	3.95486283302307	0.00743668992072344	0.011982130818069	0.0142548503354192	0.00581331877037883
1869	88.675048828125	-11.7012624740601	4.01979780197144	0.000943203864153475	0.00354059832170606	0.00581331877037883	-0.00100484199356288
1870	90.6230926513672	-12.3506107330322	4.08473253250122	0.0155535480007529	0.00126787810586393	-0.00392691092565656	-0.0149658378213644
1871	88.675048828125	-12.3506107330322	4.14966726303101	0.0171769186854362	0.00906006153672934	-0.00425158534198999	-0.00879702530801296
1872	89.3243942260742	-12.3506107330322	4.27953720092773	0.00743668992072344	0.00386527273803949	0.00289124972186983	-0.0136671401560307
1873	88.675048828125	-12.6752853393555	4.08473253250122	0.00321592413820326	-0.00425158534198999	0.011982130818069	-0.00684897974133492
1874	89.973747253418	-12.0259370803833	4.01979780197144	0.00581331877037883	-0.0208099745213985	-0.00100484199356288	-0.00327756232582033
1875	89.973747253418	-12.6752853393555	4.21460247039795	0.0178262684494257	-0.0337969474494457	-0.0143164889886975	-0.0139918150380254
1876	88.675048828125	-12.6752853393555	4.21460247039795	-0.0162645354866982	-0.0100957229733467	-0.0185372550040483	-0.0237320438027382
1877	88.675048828125	-12.0259370803833	4.21460247039795	-0.00619963090866804	-0.00392691092565656	-0.00749832857400179	-0.0110697457566857
1878	89.973747253418	-12.0259370803833	4.14966726303101	0.000618529506027699	-0.0133424662053585	0.000943203864153475	0.0022419011220336
1879	88.0257034301758	-12.3506107330322	4.66914653778076	-0.00230353930965066	-0.0113944197073579	-0.00684897974133492	0.00321592413820326
1880	88.675048828125	-12.9999599456787	4.08473253250122	0.0022419011220336	0.00126787810586393	-0.00165419070981443	0.00418994715437293
1881	89.3243942260742	-12.6752853393555	3.95486283302307	-0.00555028254166245	0.00126787810586393	-0.00879702530801296	0.00516396993771195
1882	87.376350402832	-11.3765878677368	4.01979780197144	0.0162028968334198	-0.00425158534198999	-0.00132951640989631	-0.00327756232582033
1883	88.0257034301758	-12.9999599456787	4.4094066619873	0.00289124972186983	0.000618529506027699	0.00321592413820326	0.0136055024340749
1884	88.675048828125	-12.6752853393555	4.21460247039795	0.00938473641872406	0.0022419011220336	0.00581331877037883	0.0116574559360743
1885	88.675048828125	-12.6752853393555	4.34447193145752	0.0100340843200684	0.00776136433705688	0.0106834331527352	0.00451462110504508
1886	89.3243942260742	-12.3506107330322	4.01979780197144	0.0165275707840919	0.0149041991680861	-0.00100484199356288	0.0262678004801273
1887	89.3243942260742	-12.3506107330322	3.82499313354492	0.00646266713738441	0.01100810803473	0.00483929552137852	0.000293855206109583
1888	89.3243942260742	-12.6752853393555	3.95486283302307	0.0022419011220336	0.00938473641872406	0.0132808275520802	0.00646266713738441
1889	89.3243942260742	-12.0259370803833	4.08473253250122	0.00418994715437293	0.0145795252174139	-0.00100484199356288	0.00386527273803949
1890	86.7270050048828	-11.7012624740601	4.08473253250122	-0.017887907102704	0.0207483377307653	-0.000355493422830477	-0.00100484199356288
1891	89.973747253418	-12.9999599456787	4.60421133041382	-0.0133424662053585	0.0123068047687411	-0.00392691092565656	-0.00912170019000769
1892	89.3243942260742	-12.0259370803833	3.63018846511841	0.00483929552137852	0.011982130818069	-0.0120437685400248	-0.00327756232582033
1893	88.675048828125	-11.7012624740601	3.56525373458862	-0.00457625929266214	0.00418994715437293	-0.000680167751852423	0.000618529506027699
1894	91.2724456787109	-12.6752853393555	4.01979780197144	0.000943203864153475	-0.00425158534198999	-0.00977104809135199	0.00191722682211548
1895	90.6230926513672	-14.298656463623	4.34447193145752	-0.00522560812532902	-0.0107450718060136	-0.0100957229733467	-0.00814767740666866
1896	88.0257034301758	-11.3765878677368	4.08473253250122	0.00808603875339031	-0.0104203969240189	-0.00977104809135199	-0.0156151866540313
1897	85.4283065795898	-11.7012624740601	4.60421133041382	-0.00749832857400179	-0.00749832857400179	-0.0159398596733809	-0.00782300252467394
1898	89.973747253418	-13.3246335983276	4.21460247039795	0.000618529506027699	-0.0367190167307854	0.00321592413820326	0.00354059832170606
1899	90.6230926513672	-12.9999599456787	3.95486283302307	0.020423661917448	-0.0175632312893867	-0.000355493422830477	0.00483929552137852
1900	90.6230926513672	-12.9999599456787	4.60421133041382	-0.000680167751852423	-0.00327756232582033	0.00289124972186983	0.00906006153672934
1901	91.2724456787109	-13.3246335983276	4.08473253250122	0.00581331877037883	0.000943203864153475	-0.0133424662053585	-3.08191010844894e-05
1902	90.6230926513672	-13.9739828109741	4.27953720092773	-0.00165419070981443	-0.0146411629393697	-0.0110697457566857	0.0022419011220336
1903	89.3243942260742	-12.0259370803833	4.34447193145752	0.00776136433705688	-0.0337969474494457	-0.0113944197073579	0.00841071270406246
1904	89.3243942260742	-13.3246335983276	4.14966726303101	0.00581331877037883	0.000943203864153475	0.00581331877037883	0.000943203864153475
1905	88.675048828125	-13.3246335983276	4.08473253250122	0.0116574559360743	0.00873538758605719	0.00483929552137852	-0.000680167751852423
1906	89.973747253418	-12.3506107330322	3.95486283302307	0.00451462110504508	0.00581331877037883	-0.00230353930965066	0.0200989879667759
1907	88.675048828125	-11.3765878677368	3.69512343406677	0.00613799272105098	-0.00197886489331722	-0.00392691092565656	0.00841071270406246
1908	89.3243942260742	-11.7012624740601	3.95486283302307	0.00646266713738441	-0.00165419070981443	0.00321592413820326	0.0243197549134493
1909	90.6230926513672	-14.298656463623	3.88992786407471	-3.08191010844894e-05	-0.00782300252467394	0.00386527273803949	0.0220470335334539
1910	89.973747253418	-12.6752853393555	4.4094066619873	0.0100340843200684	-0.000355493422830477	0.00516396993771195	0.0113327819854021
1911	88.0257034301758	-12.0259370803833	3.76005816459656	0.01847561635077	-0.00165419070981443	-0.0113944197073579	0.00289124972186983
1912	89.3243942260742	-13.3246335983276	3.88992786407471	-0.0146411629393697	-0.00555028254166245	-0.0337969474494457	-0.00132951640989631
1913	90.6230926513672	-12.6752853393555	4.21460247039795	0.0278911720961332	-0.00457625929266214	-0.00619963090866804	0.0100340843200684
1914	89.3243942260742	-12.0259370803833	3.95486283302307	0.00191722682211548	0.00386527273803949	-0.0162645354866982	0.00711201597005129
1915	91.2724456787109	-12.9999599456787	4.99382066726685	-0.0139918150380254	-0.0175632312893867	-0.00392691092565656	-0.0026282137259841
1916	88.675048828125	-12.3506107330322	4.21460247039795	-0.00782300252467394	0.00711201597005129	0.00516396993771195	-0.0126931173726916
1917	89.3243942260742	-12.0259370803833	4.08473253250122	0.00191722682211548	-0.0195112787187099	-0.00295288790948689	-0.0123684434220195
1918	89.3243942260742	-13.3246335983276	3.88992786407471	-0.00555028254166245	-0.00847235135734081	0.011982130818069	-0.00100484199356288
1919	87.376350402832	-12.9999599456787	3.95486283302307	0.00613799272105098	-0.0143164889886975	0.00451462110504508	0.0103587592020631
1920	90.6230926513672	-13.6493082046509	4.27953720092773	-0.000680167751852423	-0.00652430532500148	0.000293855206109583	-0.00230353930965066
1921	89.3243942260742	-12.3506107330322	3.76005816459656	0.0136055024340749	-0.0159398596733809	-0.0026282137259841	-0.00327756232582033
1922	89.3243942260742	-11.7012624740601	4.08473253250122	0.00159255252219737	-0.00230353930965066	0.00289124972186983	-0.00360223650932312
1923	91.2724456787109	-14.6233310699463	4.27953720092773	-0.00555028254166245	-0.00879702530801296	-0.000355493422830477	0.00418994715437293
1924	89.973747253418	-13.3246335983276	4.08473253250122	-0.00814767740666866	-0.00457625929266214	0.011982130818069	0.00126787810586393
1925	88.675048828125	-11.7012624740601	3.82499313354492	0.00711201597005129	0.00646266713738441	0.00938473641872406	0.0207483377307653
1926	88.675048828125	-12.6752853393555	4.4094066619873	-0.00457625929266214	0.0126314787194133	-0.00132951640989631	0.00873538758605719
1927	90.6230926513672	-12.3506107330322	4.27953720092773	0.00906006153672934	0.00743668992072344	-0.00295288790948689	-0.0113944197073579
1928	89.3243942260742	-12.0259370803833	4.08473253250122	-0.00879702530801296	0.00581331877037883	0.00321592413820326	0.00613799272105098
1929	90.6230926513672	-12.3506107330322	4.14966726303101	0.00354059832170606	0.00906006153672934	0.00873538758605719	0.00970941036939621
1930	89.973747253418	-13.3246335983276	3.95486283302307	0.000618529506027699	-0.00457625929266214	0.00191722682211548	-0.00165419070981443
1931	89.973747253418	-13.6493082046509	4.27953720092773	0.00289124972186983	-0.00230353930965066	0.000618529506027699	-0.0130177913233638
1932	88.675048828125	-12.0259370803833	4.08473253250122	-0.00197886489331722	-0.00977104809135199	-0.00425158534198999	-0.00587495695799589
1933	88.675048828125	-12.3506107330322	4.14966726303101	0.000293855206109583	0.00483929552137852	0.00126787810586393	-0.00360223650932312
1934	89.3243942260742	-12.3506107330322	4.34447193145752	0.00321592413820326	-0.0143164889886975	-0.00847235135734081	-0.00749832857400179
1935	90.6230926513672	-13.6493082046509	3.82499313354492	-0.00490093370899558	-0.00814767740666866	-0.0126931173726916	-0.0162645354866982
1936	88.675048828125	-12.0259370803833	3.63018846511841	-0.00619963090866804	-0.00197886489331722	-0.00684897974133492	-0.0204853005707264
1937	89.3243942260742	-12.9999599456787	4.01979780197144	0.0145795252174139	-0.00912170019000769	-0.0133424662053585	-0.0165892094373703
1938	89.973747253418	-14.298656463623	3.76005816459656	0.00906006153672934	-0.0165892094373703	0.00289124972186983	-0.0026282137259841
1939	90.6230926513672	-13.3246335983276	4.01979780197144	0.00743668992072344	-0.00165419070981443	-0.00457625929266214	0.00548864435404539
1940	88.675048828125	-13.6493082046509	4.47434186935425	0.000293855206109583	0.00289124972186983	-0.00912170019000769	0.0158782228827477
1941	88.675048828125	-12.0259370803833	4.47434186935425	0.00289124972186983	0.0145795252174139	-0.00197886489331722	-0.00295288790948689
1942	89.3243942260742	-12.3506107330322	3.82499313354492	0.00873538758605719	0.00873538758605719	-0.00944637414067984	0.00289124972186983
1943	91.9217910766602	-12.9999599456787	3.88992786407471	0.00386527273803949	0.00841071270406246	-0.00132951640989631	0.00483929552137852
1944	90.6230926513672	-12.6752853393555	4.34447193145752	0.011982130818069	0.0152288740500808	0.00938473641872406	0.00451462110504508
1945	89.3243942260742	-13.9739828109741	4.01979780197144	0.0123068047687411	0.0158782228827477	0.00646266713738441	0.0149041991680861
1946	91.2724456787109	-13.6493082046509	4.4094066619873	0.0103587592020631	0.0162028968334198	0.00581331877037883	0.00159255252219737
1947	88.0257034301758	-12.9999599456787	4.53927659988403	-0.00652430532500148	0.0213976856321096	0.0142548503354192	0.00418994715437293
1948	88.675048828125	-13.6493082046509	4.14966726303101	0.00256657530553639	0.01847561635077	0.00808603875339031	0.00483929552137852
1949	91.2724456787109	-13.3246335983276	3.88992786407471	0.0022419011220336	0.00776136433705688	0.0022419011220336	0.00191722682211548
1950	90.6230926513672	-12.9999599456787	4.4094066619873	0.00159255252219737	0.00451462110504508	-0.00100484199356288	-0.00587495695799589
1951	89.973747253418	-13.6493082046509	4.34447193145752	0.0100340843200684	0.00451462110504508	-0.00132951640989631	-0.00749832857400179
1952	89.973747253418	-13.6493082046509	4.14966726303101	-0.0133424662053585	-3.08191010844894e-05	0.00126787810586393	-0.00555028254166245
1953	89.973747253418	-12.9999599456787	4.21460247039795	-0.0198359526693821	-3.08191010844894e-05	-0.00327756232582033	-0.00425158534198999
1954	87.376350402832	-12.3506107330322	4.01979780197144	-0.0123684434220195	-0.0185372550040483	-0.0104203969240189	-0.00457625929266214
1955	88.675048828125	-13.3246335983276	4.01979780197144	-0.0126931173726916	-0.0133424662053585	-0.0143164889886975	-0.0172385573387146
1956	89.3243942260742	-12.3506107330322	3.82499313354492	-0.0139918150380254	-0.00652430532500148	-0.0139918150380254	-0.0201606266200542
1957	88.675048828125	-12.6752853393555	3.69512343406677	-0.00425158534198999	-0.0136671401560307	-0.0227580219507217	-0.0185372550040483
1958	90.6230926513672	-12.9999599456787	4.27953720092773	-0.00782300252467394	-0.0152905117720366	-0.00749832857400179	-0.00717365415766835
1959	90.6230926513672	-14.298656463623	4.53927659988403	0.00321592413820326	-0.0185372550040483	-0.00652430532500148	0.00516396993771195
1960	91.9217910766602	-13.9739828109741	4.4094066619873	0.0152288740500808	-0.00457625929266214	-0.0110697457566857	0.000943203864153475
1961	87.376350402832	-12.0259370803833	3.88992786407471	0.0178262684494257	0.00321592413820326	-0.0107450718060136	-0.00425158534198999
1962	84.7789535522461	-12.3506107330322	3.95486283302307	-0.00197886489331722	0.00126787810586393	-0.0117190945893526	-0.00100484199356288
1963	91.2724456787109	-13.3246335983276	4.21460247039795	0.00516396993771195	-0.00490093370899558	0.00159255252219737	0.000943203864153475
1964	90.6230926513672	-12.9999599456787	4.01979780197144	0.013930176384747	-0.000680167751852423	0.00256657530553639	0.0113327819854021
1965	88.675048828125	-12.3506107330322	4.60421133041382	0.0152288740500808	0.0126314787194133	0.00126787810586393	0.00873538758605719
1966	91.2724456787109	-13.6493082046509	4.53927659988403	0.00516396993771195	0.0116574559360743	0.00256657530553639	0.01100810803473
1967	89.973747253418	-13.6493082046509	4.34447193145752	0.00548864435404539	0.0136055024340749	-0.000680167751852423	0.00483929552137852
1968	89.3243942260742	-13.3246335983276	4.21460247039795	-0.00522560812532902	0.0100340843200684	-0.000680167751852423	0.0145795252174139
1969	88.0257034301758	-13.3246335983276	4.14966726303101	0.01847561635077	0.011982130818069	0.00711201597005129	-0.0026282137259841
1970	89.973747253418	-12.9999599456787	3.95486283302307	-0.00360223650932312	0.0103587592020631	-0.00457625929266214	-0.00165419070981443
1971	89.3243942260742	-12.0259370803833	4.21460247039795	-0.00782300252467394	0.0126314787194133	-0.00912170019000769	-0.00912170019000769
1972	89.3243942260742	-12.6752853393555	4.08473253250122	0.00256657530553639	0.00776136433705688	-0.00717365415766835	-0.00490093370899558
1973	91.9217910766602	-13.6493082046509	4.53927659988403	-0.0130177913233638	0.00451462110504508	0.00548864435404539	-0.00555028254166245
1974	88.675048828125	-13.3246335983276	3.82499313354492	0.00483929552137852	-0.0136671401560307	-0.00555028254166245	-0.00425158534198999
1975	90.6230926513672	-13.3246335983276	4.14966726303101	-0.00425158534198999	-0.000355493422830477	-0.00425158534198999	-0.00295288790948689
1976	86.0776519775391	-11.7012624740601	3.95486283302307	-0.0126931173726916	0.0103587592020631	0.000618529506027699	-0.00392691092565656
1977	88.675048828125	-12.6752853393555	4.01979780197144	-0.0152905117720366	-0.00912170019000769	-0.00684897974133492	-0.00457625929266214
1978	91.2724456787109	-12.6752853393555	3.95486283302307	-0.00392691092565656	-0.00425158534198999	0.000293855206109583	-0.00522560812532902
1979	91.2724456787109	-13.6493082046509	4.14966726303101	-0.000355493422830477	0.00808603875339031	0.00451462110504508	0.00191722682211548
1980	92.5711364746094	-12.9999599456787	4.34447193145752	-0.00100484199356288	0.00581331877037883	-0.00327756232582033	-0.000355493422830477
1981	89.3243942260742	-13.6493082046509	4.47434186935425	-0.00684897974133492	0.00678734155371785	-0.00392691092565656	-0.00425158534198999
1982	88.675048828125	-12.3506107330322	4.08473253250122	-0.00652430532500148	0.01100810803473	-0.0156151866540313	0.00159255252219737
1983	90.6230926513672	-12.9999599456787	4.21460247039795	-0.00619963090866804	0.00841071270406246	-0.0026282137259841	0.00743668992072344
1984	90.6230926513672	-12.3506107330322	4.34447193145752	0.00418994715437293	0.0171769186854362	0.00776136433705688	0.0181509424000978
1985	88.675048828125	-12.0259370803833	4.34447193145752	-0.00425158534198999	0.0200989879667759	0.0123068047687411	0.00711201597005129
1986	89.973747253418	-12.6752853393555	3.95486283302307	-0.00490093370899558	0.0236704051494598	0.00581331877037883	0.0197743140161037
1987	90.6230926513672	-12.9999599456787	4.66914653778076	-0.00295288790948689	0.020423661917448	-0.00230353930965066	0.0126314787194133
1988	90.6230926513672	-14.298656463623	4.79901599884033	-0.00619963090866804	0.0168522447347641	0.00418994715437293	0.00418994715437293
1989	89.973747253418	-13.6493082046509	4.27953720092773	0.000618529506027699	0.0158782228827477	0.00776136433705688	0.00159255252219737
1990	88.0257034301758	-12.0259370803833	4.34447193145752	-0.00100484199356288	0.0259431265294552	-0.00522560812532902	-0.00392691092565656
1991	86.7270050048828	-12.0259370803833	4.34447193145752	-0.0123684434220195	0.00970941036939621	-0.00619963090866804	-0.0188619289547205
1992	90.6230926513672	-12.9999599456787	4.34447193145752	0.0165275707840919	0.0197743140161037	-0.00230353930965066	-0.0162645354866982
1993	88.675048828125	-12.6752853393555	3.88992786407471	-0.00425158534198999	0.0136055024340749	-0.00295288790948689	-0.00977104809135199
1994	88.675048828125	-12.0259370803833	4.01979780197144	-0.00684897974133492	0.0142548503354192	-0.0169138833880424	-0.0104203969240189
1995	90.6230926513672	-13.6493082046509	4.27953720092773	0.00289124972186983	-0.000680167751852423	-0.0133424662053585	-0.0221086721867323
1996	88.0257034301758	-12.9999599456787	4.08473253250122	-0.00814767740666866	0.000618529506027699	-0.0146411629393697	-0.028926832601428
1997	90.6230926513672	-12.9999599456787	4.47434186935425	-0.00814767740666866	-0.00392691092565656	-0.0149658378213644	-0.0175632312893867
1998	87.376350402832	-12.6752853393555	4.47434186935425	-0.0136671401560307	-0.00100484199356288	-0.00165419070981443	-0.00847235135734081
1999	89.3243942260742	-12.6752853393555	3.95486283302307	-0.00132951640989631	-0.000680167751852423	-0.00392691092565656	-0.00197886489331722
2000	89.973747253418	-12.0259370803833	3.63018846511841	0.0126314787194133	0.00256657530553639	-0.00749832857400179	-0.00327756232582033
[truncated: 6,080 more rows]
