# Supplementary material for: Precise instruction and consideration of the vertical and horizontal force component increases validity and reliability of the 90:20 Isometric Posterior Chain Test
Source: PLoS One. 2024 Oct 28;19(10):e0312843. doi: 10.1371/journal.pone.0312843 (PMC11515970; doi:10.1371/journal.pone.0312843)
Supplement: S1 File — (ZIP) [file pone.0312843.s001.zip › S1_Raw_Data/M1_P11_v_3.csv]

1	91.9217910766602	-13.3246335983276	3.95486283302307	0.00906006153672934	-0.00100484199356288	0.00678734155371785	0.0132808275520802
2	91.9217910766602	-12.6752853393555	4.08473253250122	0.00483929552137852	0.00646266713738441	-0.00132951640989631	0.0191249661147594
3	91.2724456787109	-12.9999599456787	3.76005816459656	-0.000355493422830477	0.00581331877037883	-3.08191010844894e-05	-0.000680167751852423
4	92.5711364746094	-12.6752853393555	3.88992786407471	0.00678734155371785	-0.00230353930965066	0.00873538758605719	0.0113327819854021
5	92.5711364746094	-12.9999599456787	4.27953720092773	0.00841071270406246	-0.0026282137259841	0.00354059832170606	0.00256657530553639
6	93.8698348999023	-14.298656463623	4.27953720092773	-0.00360223650932312	0.00354059832170606	-0.00230353930965066	0.000618529506027699
7	93.2204895019531	-12.3506107330322	3.88992786407471	0.00581331877037883	0.0103587592020631	-0.00879702530801296	-0.0152905117720366
8	94.5191879272461	-13.9739828109741	4.21460247039795	0.00873538758605719	0.00159255252219737	-0.0276281367987394	-0.0204853005707264
9	93.2204895019531	-13.9739828109741	3.88992786407471	-0.00619963090866804	-0.0100957229733467	-0.00457625929266214	-0.0305502042174339
10	94.5191879272461	-13.9739828109741	4.14966726303101	-0.00360223650932312	0.00548864435404539	-0.00619963090866804	-0.0172385573387146
11	94.5191879272461	-14.298656463623	4.4094066619873	-0.0120437685400248	-0.00944637414067984	-0.0110697457566857	-0.0237320438027382
12	92.5711364746094	-12.9999599456787	4.34447193145752	-0.0165892094373703	0.000618529506027699	-0.0146411629393697	-0.0152905117720366
13	93.8698348999023	-13.9739828109741	4.14966726303101	-0.00392691092565656	-0.00327756232582033	-0.0165892094373703	-0.00295288790948689
14	94.5191879272461	-13.9739828109741	4.08473253250122	0.00191722682211548	0.000943203864153475	-0.00327756232582033	0.00678734155371785
15	93.8698348999023	-13.3246335983276	3.56525373458862	0.00256657530553639	-0.00327756232582033	-0.00522560812532902	0.00321592413820326
16	92.5711364746094	-12.9999599456787	3.82499313354492	-0.0260047651827335	-0.000680167751852423	0.00191722682211548	0.00581331877037883
17	93.8698348999023	-13.6493082046509	3.88992786407471	-0.00132951640989631	0.00516396993771195	0.00516396993771195	0.00386527273803949
18	93.8698348999023	-15.2726793289185	4.60421133041382	0.00938473641872406	0.01847561635077	0.0100340843200684	0.0210730116814375
19	92.5711364746094	-12.9999599456787	4.01979780197144	0.00289124972186983	0.0226963832974434	0.01100810803473	0.0399041213095188
20	92.5711364746094	-12.3506107330322	4.08473253250122	0.00613799272105098	0.0259431265294552	0.0152288740500808	0.0363327041268349
21	91.9217910766602	-13.6493082046509	4.08473253250122	-0.00555028254166245	0.0223717093467712	0.00841071270406246	0.0243197549134493
22	94.5191879272461	-13.6493082046509	4.21460247039795	0.000943203864153475	0.0175015944987535	0.00743668992072344	0.0106834331527352
23	95.1685333251953	-13.3246335983276	4.34447193145752	-0.00132951640989631	0.0197743140161037	0.000293855206109583	-0.00749832857400179
24	95.1685333251953	-13.9739828109741	4.4094066619873	0.0200989879667759	0.0200989879667759	0.00451462110504508	-0.00165419070981443
25	92.5711364746094	-12.6752853393555	4.21460247039795	0.00354059832170606	0.0149041991680861	0.0116574559360743	0.00289124972186983
26	93.2204895019531	-13.3246335983276	3.82499313354492	-0.000355493422830477	0.0145795252174139	0.0113327819854021	-0.00977104809135199
27	95.1685333251953	-14.9480056762695	4.21460247039795	-0.0156151866540313	0.00126787810586393	-0.00327756232582033	-0.0117190945893526
28	92.5711364746094	-12.0259370803833	4.14966726303101	-0.00457625929266214	0.000293855206109583	-0.0136671401560307	-0.0324982516467571
29	91.9217910766602	-13.6493082046509	4.14966726303101	-0.0133424662053585	-0.0169138833880424	-0.0133424662053585	-0.028926832601428
30	90.6230926513672	-12.6752853393555	4.14966726303101	-0.0133424662053585	-0.0149658378213644	-0.00717365415766835	-0.0237320438027382
31	91.9217910766602	-12.6752853393555	4.01979780197144	-0.00912170019000769	-0.0185372550040483	-0.0136671401560307	-0.0159398596733809
32	93.8698348999023	-13.9739828109741	4.08473253250122	-3.08191010844894e-05	-0.00295288790948689	-0.0221086721867323	-0.0130177913233638
33	94.5191879272461	-13.9739828109741	3.76005816459656	-0.00132951640989631	-0.0204853005707264	-0.0136671401560307	-0.00977104809135199
34	92.5711364746094	-12.3506107330322	3.82499313354492	0.0162028968334198	-0.00944637414067984	-0.00490093370899558	0.00418994715437293
35	92.5711364746094	-13.9739828109741	3.82499313354492	0.00159255252219737	-0.0126931173726916	-0.00619963090866804	0.000293855206109583
36	93.8698348999023	-14.298656463623	4.01979780197144	0.00743668992072344	-0.00490093370899558	-0.00717365415766835	0.000618529506027699
37	94.5191879272461	-14.298656463623	4.53927659988403	-0.00717365415766835	0.00808603875339031	-3.08191010844894e-05	0.00191722682211548
38	92.5711364746094	-12.6752853393555	3.95486283302307	-0.00197886489331722	0.0191249661147594	0.000293855206109583	0.01847561635077
39	91.9217910766602	-13.6493082046509	4.27953720092773	0.00354059832170606	0.0236704051494598	0.00873538758605719	0.0265924744307995
40	93.2204895019531	-13.3246335983276	4.08473253250122	0.0022419011220336	0.0165275707840919	0.012956153601408	0.029189869761467
41	93.8698348999023	-12.6752853393555	3.69512343406677	0.00548864435404539	0.0168522447347641	0.0123068047687411	0.0207483377307653
42	93.8698348999023	-12.9999599456787	3.69512343406677	0.00159255252219737	0.01847561635077	-0.00327756232582033	0.0142548503354192
43	92.5711364746094	-12.6752853393555	4.27953720092773	-0.0188619289547205	0.0132808275520802	0.000618529506027699	-0.00197886489331722
44	92.5711364746094	-12.9999599456787	3.95486283302307	0.00841071270406246	0.0100340843200684	0.00646266713738441	-0.000680167751852423
45	94.5191879272461	-14.9480056762695	4.01979780197144	-0.00814767740666866	0.00548864435404539	0.00841071270406246	-0.00165419070981443
46	95.1685333251953	-14.298656463623	4.08473253250122	-3.08191010844894e-05	0.0165275707840919	0.00386527273803949	-0.00425158534198999
47	89.973747253418	-12.9999599456787	4.14966726303101	-0.0175632312893867	0.00451462110504508	-0.000680167751852423	-0.00295288790948689
48	92.5711364746094	-12.9999599456787	4.21460247039795	-0.00717365415766835	0.0100340843200684	-0.0247060675173998	-0.00749832857400179
49	92.5711364746094	-14.298656463623	4.53927659988403	-0.00749832857400179	-0.00814767740666866	-0.00977104809135199	-0.00587495695799589
50	94.5191879272461	-13.6493082046509	4.08473253250122	-0.00717365415766835	-0.00165419070981443	-0.00392691092565656	0.000943203864153475
51	95.1685333251953	-13.3246335983276	3.43538379669189	-0.0123684434220195	-0.00360223650932312	-0.00944637414067984	-0.00717365415766835
52	92.5711364746094	-13.3246335983276	4.01979780197144	-0.0026282137259841	-0.00230353930965066	-0.00360223650932312	-0.00587495695799589
53	93.2204895019531	-14.298656463623	4.08473253250122	0.0100340843200684	-0.0123684434220195	-0.0123684434220195	-0.0162645354866982
54	94.5191879272461	-14.298656463623	4.21460247039795	-0.00360223650932312	-0.00392691092565656	-0.00457625929266214	-0.00490093370899558
55	93.2204895019531	-14.298656463623	4.60421133041382	0.00256657530553639	0.00191722682211548	-0.00132951640989631	0.00321592413820326
56	90.6230926513672	-13.6493082046509	3.95486283302307	0.00418994715437293	-0.00490093370899558	-0.00912170019000769	0.00873538758605719
57	92.5711364746094	-12.9999599456787	3.69512343406677	0.00256657530553639	-0.00197886489331722	-0.00490093370899558	-0.00749832857400179
58	95.8178863525391	-13.6493082046509	4.21460247039795	0.0100340843200684	0.00906006153672934	0.00418994715437293	0.00386527273803949
59	93.8698348999023	-12.9999599456787	3.82499313354492	0.0171769186854362	0.0022419011220336	-0.00295288790948689	0.0272418223321438
60	95.1685333251953	-13.3246335983276	4.4094066619873	0.0116574559360743	0.0022419011220336	0.0116574559360743	0.0246444288641214
61	95.1685333251953	-14.298656463623	4.53927659988403	0.00678734155371785	0.00386527273803949	0.00321592413820326	0.0158782228827477
62	95.8178863525391	-15.5973539352417	4.27953720092773	0.00776136433705688	-0.00490093370899558	0.00321592413820326	-0.00360223650932312
63	94.5191879272461	-14.298656463623	4.21460247039795	0.0106834331527352	0.00126787810586393	-0.00490093370899558	-0.00587495695799589
64	95.1685333251953	-14.298656463623	4.01979780197144	0.00289124972186983	-0.00165419070981443	-0.00132951640989631	-0.00100484199356288
65	91.9217910766602	-13.6493082046509	4.14966726303101	-0.00360223650932312	0.000943203864153475	0.000943203864153475	-0.00360223650932312
66	93.2204895019531	-12.6752853393555	3.76005816459656	0.00483929552137852	-0.00619963090866804	0.00386527273803949	-0.00327756232582033
67	95.8178863525391	-14.298656463623	3.95486283302307	-0.00555028254166245	0.00581331877037883	-0.0104203969240189	-0.0113944197073579
68	93.8698348999023	-13.6493082046509	3.82499313354492	0.000943203864153475	-0.00717365415766835	-0.0130177913233638	-0.0201606266200542
69	93.2204895019531	-13.3246335983276	3.95486283302307	-0.000355493422830477	-0.0113944197073579	-0.0169138833880424	-0.0318489037454128
70	93.8698348999023	-13.9739828109741	3.95486283302307	-0.0165892094373703	-0.0123684434220195	-0.00132951640989631	-0.0230826959013939
71	94.5191879272461	-15.5973539352417	3.95486283302307	-0.00457625929266214	-0.0169138833880424	-0.017887907102704	-0.0195112787187099
72	95.1685333251953	-15.2726793289185	4.14966726303101	-0.00717365415766835	-0.00100484199356288	-0.0130177913233638	-0.00717365415766835
73	95.1685333251953	-14.6233310699463	4.21460247039795	0.00386527273803949	0.00613799272105098	-0.0123684434220195	-0.00197886489331722
74	91.9217910766602	-14.298656463623	4.53927659988403	-0.00847235135734081	0.00386527273803949	0.00159255252219737	0.00321592413820326
75	93.8698348999023	-13.9739828109741	3.82499313354492	-0.00100484199356288	0.00613799272105098	-0.00457625929266214	0.00581331877037883
76	94.5191879272461	-13.9739828109741	3.82499313354492	0.0207483377307653	0.00451462110504508	0.00516396993771195	0.000293855206109583
77	95.1685333251953	-14.6233310699463	4.08473253250122	0.0239950809627771	0.0171769186854362	-0.00652430532500148	0.00289124972186983
78	94.5191879272461	-13.6493082046509	4.08473253250122	0.011982130818069	0.0158782228827477	0.00841071270406246	0.0136055024340749
79	95.1685333251953	-14.298656463623	4.53927659988403	0.0126314787194133	0.0136055024340749	0.00678734155371785	0.0282158460468054
80	93.2204895019531	-14.6233310699463	4.27953720092773	0.00970941036939621	0.00581331877037883	0.0175015944987535	0.0220470335334539
81	93.2204895019531	-13.6493082046509	4.01979780197144	0.0123068047687411	0.00321592413820326	-0.000355493422830477	0.0168522447347641
82	93.2204895019531	-14.298656463623	4.08473253250122	-0.00684897974133492	0.00873538758605719	-0.00619963090866804	-0.00717365415766835
83	91.9217910766602	-14.6233310699463	4.21460247039795	0.00970941036939621	0.00354059832170606	0.000293855206109583	0.0158782228827477
84	94.5191879272461	-13.3246335983276	4.08473253250122	0.00191722682211548	-0.0026282137259841	0.000618529506027699	-0.0120437685400248
85	93.2204895019531	-13.6493082046509	3.95486283302307	-0.00327756232582033	-0.00360223650932312	0.00483929552137852	0.000943203864153475
86	95.8178863525391	-14.6233310699463	4.08473253250122	0.0243197549134493	0.0022419011220336	-0.00197886489331722	-0.0026282137259841
87	95.1685333251953	-14.6233310699463	3.88992786407471	-0.00555028254166245	0.00321592413820326	-0.0113944197073579	-0.00684897974133492
88	93.2204895019531	-14.6233310699463	4.08473253250122	-0.00230353930965066	-0.0120437685400248	-0.0227580219507217	-0.0185372550040483
89	95.1685333251953	-15.9220285415649	4.27953720092773	-0.00197886489331722	-0.0208099745213985	-0.00944637414067984	-0.0363943427801132
90	93.8698348999023	-13.6493082046509	4.01979780197144	-0.00684897974133492	-0.0139918150380254	-0.0175632312893867	-0.0282774847000837
91	92.5711364746094	-13.9739828109741	4.21460247039795	-0.0133424662053585	-0.00879702530801296	-0.0172385573387146	-0.021459324285388
92	91.9217910766602	-13.6493082046509	4.21460247039795	-0.00360223650932312	-0.00457625929266214	-0.0110697457566857	-0.0169138833880424
93	93.2204895019531	-13.9739828109741	3.95486283302307	0.0149041991680861	0.00646266713738441	-0.0139918150380254	-0.0110697457566857
94	94.5191879272461	-13.6493082046509	3.69512343406677	0.00581331877037883	-0.00425158534198999	-0.00587495695799589	-0.0123684434220195
95	95.8178863525391	-13.6493082046509	3.82499313354492	-0.0169138833880424	-0.00490093370899558	0.0022419011220336	-0.00230353930965066
96	94.5191879272461	-14.9480056762695	4.4094066619873	0.00354059832170606	-0.00782300252467394	-0.00522560812532902	-0.0159398596733809
97	93.8698348999023	-14.9480056762695	4.21460247039795	0.00938473641872406	-0.00587495695799589	-0.00100484199356288	-0.0110697457566857
98	95.1685333251953	-15.2726793289185	4.34447193145752	0.011982130818069	0.00613799272105098	0.00386527273803949	0.011982130818069
99	93.8698348999023	-14.6233310699463	4.08473253250122	0.0191249661147594	0.011982130818069	0.00938473641872406	0.0262678004801273
100	93.2204895019531	-14.9480056762695	4.14966726303101	0.0022419011220336	0.00321592413820326	0.0145795252174139	0.0285405199974775
101	93.8698348999023	-14.6233310699463	4.01979780197144	-0.00295288790948689	0.00159255252219737	0.00483929552137852	0.0200989879667759
102	93.8698348999023	-13.9739828109741	3.95486283302307	0.0116574559360743	0.00873538758605719	-0.00165419070981443	-0.00230353930965066
103	92.5711364746094	-13.3246335983276	4.08473253250122	0.00678734155371785	-3.08191010844894e-05	0.00711201597005129	0.0106834331527352
104	95.1685333251953	-14.6233310699463	4.4094066619873	-0.00522560812532902	0.00289124972186983	-0.00327756232582033	0.000943203864153475
105	94.5191879272461	-14.6233310699463	4.14966726303101	-0.00749832857400179	-0.0139918150380254	0.00776136433705688	0.00191722682211548
106	93.8698348999023	-15.2726793289185	3.69512343406677	0.00418994715437293	-0.00847235135734081	-0.00230353930965066	-0.00327756232582033
107	93.8698348999023	-14.6233310699463	3.95486283302307	-0.000355493422830477	-0.00425158534198999	-0.0143164889886975	-0.0136671401560307
108	95.1685333251953	-13.9739828109741	4.01979780197144	-0.000355493422830477	-0.00652430532500148	-0.00912170019000769	-0.0243813935667276
109	90.6230926513672	-13.9739828109741	4.08473253250122	-0.0159398596733809	-0.0165892094373703	-0.0152905117720366	-0.028926832601428
110	95.1685333251953	-14.9480056762695	4.60421133041382	-0.00944637414067984	-0.00197886489331722	-0.00425158534198999	-0.0195112787187099
111	94.5191879272461	-13.9739828109741	4.08473253250122	-0.0159398596733809	-0.00392691092565656	-0.00457625929266214	-0.0266541130840778
112	93.8698348999023	-14.6233310699463	3.88992786407471	-0.00100484199356288	0.00743668992072344	-0.00879702530801296	-0.017887907102704
113	95.8178863525391	-14.9480056762695	3.82499313354492	0.00613799272105098	-0.00457625929266214	-0.00522560812532902	-0.0104203969240189
114	95.1685333251953	-14.6233310699463	4.21460247039795	0.00581331877037883	-3.08191010844894e-05	-0.0026282137259841	0.00321592413820326
115	96.4672317504883	-16.2467021942139	4.21460247039795	0.00613799272105098	-0.00230353930965066	-0.00457625929266214	0.00808603875339031
116	93.8698348999023	-14.9480056762695	4.27953720092773	0.0145795252174139	0.00191722682211548	0.00289124972186983	0.000943203864153475
117	94.5191879272461	-13.9739828109741	4.21460247039795	0.0142548503354192	0.00873538758605719	-0.00490093370899558	0.00711201597005129
118	94.5191879272461	-14.9480056762695	4.27953720092773	0.0022419011220336	0.0136055024340749	0.00678734155371785	0.0126314787194133
119	91.2724456787109	-13.3246335983276	3.88992786407471	-0.00360223650932312	0.01100810803473	0.00873538758605719	0.0386054255068302
120	93.8698348999023	-13.9739828109741	4.14966726303101	0.00873538758605719	0.00581331877037883	0.00354059832170606	0.0262678004801273
121	95.1685333251953	-15.2726793289185	3.95486283302307	-0.0152905117720366	0.00906006153672934	0.000943203864153475	0.0168522447347641
122	96.4672317504883	-14.6233310699463	4.08473253250122	0.00678734155371785	0.00451462110504508	-0.00490093370899558	0.00386527273803949
123	95.8178863525391	-15.2726793289185	4.47434186935425	0.00938473641872406	0.0022419011220336	-0.00555028254166245	0.00483929552137852
124	95.1685333251953	-15.5973539352417	4.08473253250122	0.0022419011220336	-0.00295288790948689	-0.00327756232582033	0.000943203864153475
125	92.5711364746094	-14.9480056762695	3.95486283302307	-0.00782300252467394	-0.00230353930965066	0.00873538758605719	0.00289124972186983
126	94.5191879272461	-13.9739828109741	3.76005816459656	-0.0182125810533762	0.00386527273803949	-0.000680167751852423	-0.00522560812532902
127	92.5711364746094	-14.9480056762695	4.01979780197144	-0.00360223650932312	0.00289124972186983	-0.0026282137259841	-0.00814767740666866
128	91.9217910766602	-13.9739828109741	4.47434186935425	-0.0113944197073579	0.00159255252219737	-0.0107450718060136	-0.0126931173726916
129	95.1685333251953	-15.2726793289185	4.34447193145752	0.000293855206109583	-0.00360223650932312	-0.0136671401560307	-0.0324982516467571
130	93.2204895019531	-13.6493082046509	3.76005816459656	-0.00847235135734081	0.00191722682211548	-0.00944637414067984	-0.0208099745213985
131	93.8698348999023	-13.9739828109741	3.82499313354492	-0.00555028254166245	0.00159255252219737	-0.00749832857400179	-0.0159398596733809
132	94.5191879272461	-14.6233310699463	4.01979780197144	0.00321592413820326	-0.00132951640989631	-0.0198359526693821	-0.0139918150380254
133	93.8698348999023	-15.5973539352417	4.14966726303101	-0.0026282137259841	0.00159255252219737	-0.00132951640989631	-0.00360223650932312
134	95.1685333251953	-15.2726793289185	4.47434186935425	0.00873538758605719	-0.00847235135734081	-0.00230353930965066	0.00678734155371785
135	92.5711364746094	-13.3246335983276	4.08473253250122	-0.00717365415766835	-0.00392691092565656	0.000293855206109583	0.00483929552137852
136	91.9217910766602	-15.2726793289185	4.21460247039795	-0.00132951640989631	-0.00425158534198999	-0.00555028254166245	0.00808603875339031
137	92.5711364746094	-15.2726793289185	4.27953720092773	-0.00847235135734081	-0.00619963090866804	-0.00912170019000769	0.0136055024340749
138	93.8698348999023	-13.6493082046509	3.82499313354492	0.0123068047687411	0.00516396993771195	0.00938473641872406	0.0249691028147936
139	95.1685333251953	-15.2726793289185	4.08473253250122	0.00970941036939621	0.00126787810586393	0.00743668992072344	0.0353586822748184
140	95.1685333251953	-13.6493082046509	3.88992786407471	0.00256657530553639	-0.00295288790948689	0.000293855206109583	0.0350340083241463
141	93.8698348999023	-13.9739828109741	4.27953720092773	-0.00912170019000769	0.00321592413820326	0.0022419011220336	0.0262678004801273
142	93.2204895019531	-14.6233310699463	3.95486283302307	-0.000355493422830477	-0.00847235135734081	0.000293855206109583	0.0165275707840919
143	93.8698348999023	-14.6233310699463	4.01979780197144	0.00646266713738441	-0.00457625929266214	0.00256657530553639	-0.00360223650932312
144	92.5711364746094	-13.6493082046509	4.08473253250122	0.000618529506027699	-0.00522560812532902	0.01100810803473	0.00418994715437293
145	92.5711364746094	-13.9739828109741	4.08473253250122	-0.0120437685400248	-0.00717365415766835	0.0126314787194133	0.00321592413820326
146	91.9217910766602	-14.6233310699463	4.47434186935425	-0.0104203969240189	-0.00230353930965066	0.00321592413820326	0.000618529506027699
147	93.8698348999023	-13.9739828109741	4.27953720092773	-0.00165419070981443	-0.00425158534198999	-0.0120437685400248	-0.00165419070981443
148	94.5191879272461	-14.6233310699463	3.50031876564026	-0.00814767740666866	-0.00619963090866804	-0.0162645354866982	-0.0240567177534103
149	94.5191879272461	-15.2726793289185	3.69512343406677	-0.00782300252467394	-0.00717365415766835	-0.0165892094373703	-0.0243813935667276
150	95.8178863525391	-14.9480056762695	4.08473253250122	-0.00749832857400179	-0.0165892094373703	-0.00977104809135199	-0.0169138833880424
151	93.8698348999023	-14.6233310699463	3.82499313354492	-0.0143164889886975	-0.00977104809135199	-0.000355493422830477	-0.0182125810533762
152	93.2204895019531	-14.9480056762695	4.27953720092773	-0.00197886489331722	-0.00619963090866804	-0.00879702530801296	-0.0113944197073579
153	93.2204895019531	-14.298656463623	4.34447193145752	-3.08191010844894e-05	-0.00327756232582033	-0.00879702530801296	0.000943203864153475
154	93.2204895019531	-13.9739828109741	3.63018846511841	0.000293855206109583	0.0022419011220336	-0.00165419070981443	0.00970941036939621
155	92.5711364746094	-14.9480056762695	3.95486283302307	-0.0172385573387146	-0.00749832857400179	-0.00132951640989631	0.00581331877037883
156	93.8698348999023	-14.298656463623	4.21460247039795	-0.00457625929266214	-0.00392691092565656	-0.00165419070981443	0.00938473641872406
157	92.5711364746094	-13.9739828109741	4.01979780197144	0.00581331877037883	0.00289124972186983	-0.00912170019000769	-0.000680167751852423
158	96.4672317504883	-15.2726793289185	4.21460247039795	0.00938473641872406	0.0116574559360743	0.00776136433705688	0.0265924744307995
159	92.5711364746094	-13.6493082046509	4.4094066619873	0.0194496400654316	0.0165275707840919	0.0100340843200684	0.0308132413774729
160	94.5191879272461	-14.9480056762695	4.27953720092773	0.00613799272105098	0.0113327819854021	0.011982130818069	0.0337353087961674
161	95.8178863525391	-15.5973539352417	4.21460247039795	0.00906006153672934	0.00191722682211548	0.00970941036939621	0.0175015944987535
162	95.1685333251953	-14.6233310699463	4.21460247039795	0.0142548503354192	0.0106834331527352	0.00743668992072344	0.01100810803473
163	93.8698348999023	-14.6233310699463	4.34447193145752	-0.00425158534198999	0.0145795252174139	0.00808603875339031	0.00126787810586393
164	93.2204895019531	-14.298656463623	4.08473253250122	-0.0136671401560307	0.00321592413820326	0.00321592413820326	-0.00782300252467394
165	94.5191879272461	-14.9480056762695	4.4094066619873	0.00646266713738441	0.00321592413820326	0.00451462110504508	0.00256657530553639
166	94.5191879272461	-13.3246335983276	4.01979780197144	0.00743668992072344	0.00808603875339031	-0.000680167751852423	-0.000680167751852423
167	95.1685333251953	-14.298656463623	3.76005816459656	0.0106834331527352	0.0106834331527352	-0.00295288790948689	-0.00555028254166245
168	93.2204895019531	-13.9739828109741	4.34447193145752	-0.00847235135734081	-0.00197886489331722	-0.00814767740666866	-0.0286021586507559
169	93.8698348999023	-14.9480056762695	4.08473253250122	0.0022419011220336	-0.00944637414067984	-0.00522560812532902	-0.0263294391334057
170	92.5711364746094	-14.9480056762695	4.14966726303101	-0.0123684434220195	-0.0113944197073579	-0.00100484199356288	-0.0227580219507217
171	96.4672317504883	-15.2726793289185	4.21460247039795	-0.00619963090866804	-0.0113944197073579	-0.00425158534198999	-0.0117190945893526
172	93.8698348999023	-13.9739828109741	4.60421133041382	-0.00619963090866804	0.00711201597005129	-0.00717365415766835	-0.0133424662053585
173	91.9217910766602	-14.9480056762695	4.21460247039795	-0.00847235135734081	0.00418994715437293	0.00483929552137852	-0.00392691092565656
174	95.8178863525391	-14.9480056762695	4.14966726303101	0.01100810803473	0.000618529506027699	-3.08191010844894e-05	0.00256657530553639
175	95.1685333251953	-14.6233310699463	4.14966726303101	0.00548864435404539	-0.00847235135734081	0.00159255252219737	-0.00392691092565656
176	93.2204895019531	-14.298656463623	3.88992786407471	0.0103587592020631	-0.00197886489331722	-0.00619963090866804	0.0106834331527352
177	94.5191879272461	-15.2726793289185	4.4094066619873	-0.00360223650932312	0.00289124972186983	0.00191722682211548	0.00418994715437293
178	93.2204895019531	-13.9739828109741	4.27953720092773	0.00191722682211548	0.00548864435404539	-0.00230353930965066	0.0103587592020631
179	94.5191879272461	-15.9220285415649	4.08473253250122	0.0132808275520802	0.000618529506027699	0.0136055024340749	0.0324366129934788
180	93.8698348999023	-14.6233310699463	4.66914653778076	0.012956153601408	0.00873538758605719	0.012956153601408	0.0308132413774729
181	93.2204895019531	-13.9739828109741	4.14966726303101	0.00646266713738441	0.00548864435404539	0.0136055024340749	0.0162028968334198
182	91.9217910766602	-13.6493082046509	3.95486283302307	-0.00977104809135199	0.0100340843200684	-0.00230353930965066	-0.00197886489331722
183	93.8698348999023	-13.6493082046509	4.08473253250122	0.0142548503354192	0.0103587592020631	0.00354059832170606	0.0123068047687411
184	95.1685333251953	-14.6233310699463	4.27953720092773	0.00451462110504508	-3.08191010844894e-05	0.00159255252219737	0.000943203864153475
185	94.5191879272461	-14.298656463623	3.69512343406677	0.000618529506027699	0.0126314787194133	0.00191722682211548	-0.00587495695799589
186	93.8698348999023	-13.9739828109741	3.69512343406677	-0.00360223650932312	0.00386527273803949	-0.00295288790948689	-0.00555028254166245
187	95.1685333251953	-14.9480056762695	4.01979780197144	0.0162028968334198	0.00256657530553639	-0.00587495695799589	-0.0139918150380254
188	91.9217910766602	-14.298656463623	4.21460247039795	-0.00425158534198999	-0.00522560812532902	-0.00879702530801296	-0.028926832601428
189	95.8178863525391	-14.9480056762695	4.47434186935425	-3.08191010844894e-05	-0.0123684434220195	-0.0110697457566857	-0.0224333461374044
190	92.5711364746094	-13.9739828109741	4.34447193145752	-0.00100484199356288	-0.0136671401560307	-0.00197886489331722	-0.0250307414680719
191	91.2724456787109	-13.6493082046509	3.95486283302307	-0.0113944197073579	-0.0026282137259841	-0.00879702530801296	-0.0198359526693821
192	95.8178863525391	-14.9480056762695	4.21460247039795	-0.00392691092565656	0.000293855206109583	-0.0165892094373703	-0.0139918150380254
193	95.1685333251953	-14.9480056762695	3.76005816459656	0.0113327819854021	0.000943203864153475	-0.0139918150380254	-0.0152905117720366
194	95.1685333251953	-14.9480056762695	4.01979780197144	0.00873538758605719	0.00289124972186983	0.00289124972186983	0.00451462110504508
195	94.5191879272461	-13.9739828109741	4.73408126831055	-0.00587495695799589	-0.00132951640989631	-0.00912170019000769	0.00678734155371785
196	92.5711364746094	-14.6233310699463	4.34447193145752	0.0126314787194133	-0.00749832857400179	0.000618529506027699	0.00483929552137852
197	93.8698348999023	-15.5973539352417	4.34447193145752	0.00191722682211548	-3.08191010844894e-05	-0.00814767740666866	0.00483929552137852
198	95.8178863525391	-15.2726793289185	4.01979780197144	0.000293855206109583	0.00678734155371785	0.000293855206109583	0.0168522447347641
199	90.6230926513672	-13.3246335983276	3.69512343406677	0.0103587592020631	0.00938473641872406	0.0165275707840919	0.0288651939481497
200	93.8698348999023	-14.9480056762695	4.08473253250122	0.00191722682211548	0.00321592413820326	0.0100340843200684	0.0278911720961332
201	95.1685333251953	-14.9480056762695	4.27953720092773	0.0152288740500808	0.00743668992072344	0.00451462110504508	0.0162028968334198
202	95.1685333251953	-15.2726793289185	4.34447193145752	0.01100810803473	0.00646266713738441	-0.00619963090866804	0.00159255252219737
203	95.1685333251953	-15.2726793289185	4.34447193145752	0.0132808275520802	0.0106834331527352	-0.00782300252467394	0.00354059832170606
204	92.5711364746094	-13.9739828109741	3.95486283302307	0.00483929552137852	0.00516396993771195	0.00386527273803949	0.00386527273803949
205	91.9217910766602	-14.9480056762695	4.08473253250122	-0.00490093370899558	-0.00782300252467394	0.00776136433705688	0.000943203864153475
206	95.1685333251953	-15.5973539352417	4.27953720092773	-0.00165419070981443	-0.00165419070981443	0.000293855206109583	-0.00425158534198999
207	92.5711364746094	-13.3246335983276	4.14966726303101	-0.00425158534198999	-0.00555028254166245	-0.00717365415766835	-3.08191010844894e-05
208	91.2724456787109	-13.6493082046509	4.27953720092773	-0.0100957229733467	-0.00749832857400179	-0.0250307414680719	-0.0123684434220195
209	94.5191879272461	-14.9480056762695	4.60421133041382	-0.0130177913233638	-0.0130177913233638	-0.0243813935667276	-0.0247060675173998
210	94.5191879272461	-14.9480056762695	3.82499313354492	0.00613799272105098	-0.00912170019000769	-0.0211346503347158	-0.0152905117720366
211	93.8698348999023	-13.9739828109741	3.69512343406677	-0.00425158534198999	-0.00360223650932312	-0.0204853005707264	-0.0165892094373703
212	93.8698348999023	-13.9739828109741	3.88992786407471	-0.000680167751852423	-0.00392691092565656	-0.0152905117720366	-0.0191866029053926
213	94.5191879272461	-15.5973539352417	4.4094066619873	0.00418994715437293	0.00581331877037883	-0.00782300252467394	-0.00295288790948689
214	94.5191879272461	-15.5973539352417	4.60421133041382	0.00321592413820326	0.00256657530553639	-0.00457625929266214	0.011982130818069
215	93.8698348999023	-14.298656463623	4.27953720092773	0.00970941036939621	0.00776136433705688	-0.00652430532500148	0.00613799272105098
216	92.5711364746094	-14.298656463623	4.08473253250122	-0.000680167751852423	0.0116574559360743	0.00191722682211548	0.00516396993771195
217	93.2204895019531	-14.9480056762695	4.14966726303101	-0.00587495695799589	0.0132808275520802	-0.00100484199356288	-0.00197886489331722
218	94.5191879272461	-14.9480056762695	4.14966726303101	0.00906006153672934	0.0230210572481155	0.00743668992072344	0.00483929552137852
219	94.5191879272461	-13.9739828109741	3.95486283302307	0.0142548503354192	0.0171769186854362	0.00970941036939621	0.0363327041268349
220	93.8698348999023	-13.6493082046509	3.63018846511841	0.0106834331527352	0.0123068047687411	0.0162028968334198	0.0314625911414623
221	92.5711364746094	-14.298656463623	4.47434186935425	0.00386527273803949	0.0210730116814375	0.0175015944987535	0.0226963832974434
222	93.8698348999023	-14.9480056762695	3.95486283302307	0.0103587592020631	0.0145795252174139	0.00386527273803949	0.000618529506027699
223	93.8698348999023	-14.6233310699463	4.01979780197144	0.00938473641872406	0.0022419011220336	0.00646266713738441	0.00386527273803949
224	93.8698348999023	-14.298656463623	4.21460247039795	-0.00490093370899558	0.00191722682211548	0.000293855206109583	-0.00100484199356288
225	93.2204895019531	-15.2726793289185	4.14966726303101	-0.0110697457566857	0.00126787810586393	0.00841071270406246	0.00159255252219737
226	91.2724456787109	-14.298656463623	3.95486283302307	-0.0123684434220195	-0.00165419070981443	-0.00490093370899558	0.00386527273803949
227	95.8178863525391	-15.5973539352417	4.08473253250122	-0.00425158534198999	0.00126787810586393	-0.00555028254166245	-0.0130177913233638
228	95.1685333251953	-15.2726793289185	3.88992786407471	-0.00490093370899558	-0.0117190945893526	-0.0188619289547205	-0.0198359526693821
229	94.5191879272461	-14.298656463623	3.56525373458862	-0.0026282137259841	-0.00392691092565656	-0.0169138833880424	-0.0243813935667276
230	96.4672317504883	-15.2726793289185	3.88992786407471	-0.00555028254166245	-0.0328229255974293	-0.017887907102704	-0.0286021586507559
231	93.2204895019531	-14.298656463623	3.76005816459656	-0.00555028254166245	-0.00847235135734081	-0.0230826959013939	-0.0240567177534103
232	94.5191879272461	-15.5973539352417	4.60421133041382	-0.000680167751852423	0.00451462110504508	-0.0169138833880424	-0.0146411629393697
233	95.8178863525391	-15.2726793289185	4.53927659988403	0.00776136433705688	-0.00295288790948689	-0.0247060675173998	-0.0165892094373703
234	94.5191879272461	-15.5973539352417	3.95486283302307	0.0220470335334539	-0.00717365415766835	-0.00879702530801296	0.000618529506027699
235	92.5711364746094	-15.5973539352417	4.14966726303101	-0.00425158534198999	-0.00230353930965066	-0.00425158534198999	-0.0026282137259841
236	93.2204895019531	-13.9739828109741	3.95486283302307	-0.00360223650932312	-0.00327756232582033	-0.00782300252467394	-0.00782300252467394
237	93.8698348999023	-14.6233310699463	3.88992786407471	0.00354059832170606	-0.00100484199356288	-0.0120437685400248	-0.00879702530801296
238	97.1165771484375	-15.5973539352417	4.27953720092773	0.01847561635077	0.0136055024340749	0.000618529506027699	0.00386527273803949
239	95.1685333251953	-15.2726793289185	4.34447193145752	0.0155535480007529	0.0106834331527352	0.0123068047687411	0.0353586822748184
240	94.5191879272461	-15.2726793289185	4.08473253250122	0.013930176384747	-0.00295288790948689	0.00906006153672934	0.0239950809627771
241	93.2204895019531	-15.5973539352417	3.95486283302307	0.00938473641872406	0.00321592413820326	0.0145795252174139	0.0165275707840919
242	95.1685333251953	-15.2726793289185	3.82499313354492	-0.0110697457566857	0.0100340843200684	0.00873538758605719	0.00256657530553639
243	93.8698348999023	-14.9480056762695	4.34447193145752	-0.00165419070981443	-0.00425158534198999	-0.000355493422830477	0.00451462110504508
244	91.9217910766602	-15.2726793289185	4.47434186935425	0.000943203864153475	0.00289124972186983	0.0116574559360743	-0.00230353930965066
245	93.2204895019531	-14.6233310699463	4.47434186935425	0.00613799272105098	-0.00197886489331722	0.00354059832170606	0.00126787810586393
246	94.5191879272461	-14.298656463623	3.63018846511841	0.00678734155371785	-0.00490093370899558	0.00483929552137852	0.00386527273803949
247	93.8698348999023	-14.298656463623	3.63018846511841	0.00159255252219737	0.00191722682211548	-0.00425158534198999	-0.00717365415766835
248	95.1685333251953	-15.9220285415649	4.27953720092773	-0.00847235135734081	-0.00457625929266214	-0.00912170019000769	-0.0224333461374044
249	93.8698348999023	-15.9220285415649	3.95486283302307	-0.0126931173726916	-0.0227580219507217	-0.00749832857400179	-0.0363943427801132
250	93.8698348999023	-15.9220285415649	4.47434186935425	-0.00360223650932312	-0.0260047651827335	-0.0123684434220195	-0.0308748781681061
251	96.4672317504883	-15.5973539352417	4.47434186935425	-0.00717365415766835	-0.0198359526693821	-0.0211346503347158	-0.0113944197073579
252	91.9217910766602	-15.2726793289185	4.21460247039795	-0.0113944197073579	-0.0172385573387146	-0.0334722734987736	-0.0120437685400248
253	94.5191879272461	-15.5973539352417	3.88992786407471	-0.0026282137259841	-0.0224333461374044	-0.0256800893694162	-0.00879702530801296
254	96.4672317504883	-15.9220285415649	4.01979780197144	-0.00392691092565656	-0.00165419070981443	-0.017887907102704	-0.00360223650932312
255	95.1685333251953	-14.9480056762695	4.14966726303101	0.0162028968334198	-0.0159398596733809	-0.0256800893694162	-0.00619963090866804
256	94.5191879272461	-14.298656463623	4.08473253250122	-0.0149658378213644	-0.0026282137259841	-0.0120437685400248	-0.00392691092565656
257	95.1685333251953	-15.5973539352417	4.4094066619873	-0.00197886489331722	-3.08191010844894e-05	-0.00977104809135199	-0.0100957229733467
258	94.5191879272461	-16.8960514068604	4.34447193145752	0.0145795252174139	0.00126787810586393	0.0142548503354192	0.00711201597005129
259	93.8698348999023	-15.5973539352417	3.95486283302307	0.013930176384747	0.0123068047687411	0.0113327819854021	0.031137915328145
260	92.5711364746094	-14.6233310699463	4.34447193145752	0.00776136433705688	0.0106834331527352	0.031137915328145	0.020423661917448
261	93.2204895019531	-15.9220285415649	4.21460247039795	0.000943203864153475	0.0123068047687411	0.0392547734081745	0.0194496400654316
262	94.5191879272461	-16.2467021942139	4.14966726303101	-0.00360223650932312	0.0142548503354192	0.0181509424000978	0.00483929552137852
263	95.1685333251953	-15.2726793289185	4.27953720092773	0.0149041991680861	0.0116574559360743	0.0200989879667759	-0.00132951640989631
264	95.8178863525391	-16.2467021942139	3.95486283302307	0.00581331877037883	0.00873538758605719	0.0178262684494257	0.00548864435404539
265	93.8698348999023	-15.5973539352417	3.82499313354492	0.0113327819854021	-0.00165419070981443	0.0230210572481155	0.00159255252219737
266	93.2204895019531	-14.298656463623	3.63018846511841	0.00354059832170606	-0.000680167751852423	0.0272418223321438	-0.00100484199356288
267	95.8178863525391	-16.2467021942139	4.27953720092773	0.00548864435404539	0.00581331877037883	0.0175015944987535	-0.00977104809135199
268	93.8698348999023	-15.5973539352417	4.14966726303101	-0.00912170019000769	-0.00490093370899558	0.00711201597005129	-0.0256800893694162
269	93.8698348999023	-16.2467021942139	4.27953720092773	-0.00619963090866804	0.00516396993771195	0.00646266713738441	-0.0276281367987394
270	92.5711364746094	-14.9480056762695	4.21460247039795	-0.0126931173726916	-0.0172385573387146	0.00483929552137852	-0.0165892094373703
271	91.9217910766602	-14.298656463623	3.95486283302307	-0.0224333461374044	-0.0104203969240189	0.00581331877037883	-0.0159398596733809
272	93.8698348999023	-15.9220285415649	4.21460247039795	-0.00587495695799589	-0.00197886489331722	0.00159255252219737	-0.0107450718060136
273	95.1685333251953	-16.2467021942139	4.08473253250122	-3.08191010844894e-05	0.00159255252219737	-0.00977104809135199	-0.00555028254166245
274	93.8698348999023	-14.9480056762695	4.14966726303101	0.00613799272105098	0.00776136433705688	0.00256657530553639	0.00646266713738441
275	94.5191879272461	-14.9480056762695	4.21460247039795	0.000618529506027699	-0.00457625929266214	-0.00425158534198999	0.011982130818069
276	95.8178863525391	-16.5713768005371	4.60421133041382	0.0188002903014421	-0.00814767740666866	-0.0139918150380254	0.00906006153672934
277	95.1685333251953	-16.2467021942139	4.08473253250122	0.0103587592020631	0.00256657530553639	-0.0104203969240189	0.0171769186854362
278	93.8698348999023	-14.298656463623	3.88992786407471	0.0142548503354192	0.0145795252174139	-0.00912170019000769	0.0298392176628113
279	92.5711364746094	-15.9220285415649	4.21460247039795	0.00873538758605719	0.00906006153672934	0.00776136433705688	0.0334106348454952
280	93.2204895019531	-15.2726793289185	4.14966726303101	0.0106834331527352	0.0165275707840919	-0.000355493422830477	0.0308132413774729
281	93.8698348999023	-14.6233310699463	4.34447193145752	0.0113327819854021	0.0116574559360743	-0.00230353930965066	0.025618452578783
282	94.5191879272461	-14.9480056762695	3.69512343406677	0.00776136433705688	0.0149041991680861	-0.0159398596733809	-0.00295288790948689
283	93.2204895019531	-14.9480056762695	4.01979780197144	0.0132808275520802	0.00613799272105098	-0.0139918150380254	-0.0130177913233638
284	93.2204895019531	-15.2726793289185	3.88992786407471	-0.0110697457566857	0.013930176384747	0.00418994715437293	-0.00749832857400179
285	93.8698348999023	-16.2467021942139	3.95486283302307	0.00418994715437293	0.00386527273803949	-0.00912170019000769	-0.000355493422830477
286	96.4672317504883	-15.9220285415649	4.27953720092773	-0.00327756232582033	0.00516396993771195	-0.0104203969240189	-0.0026282137259841
287	92.5711364746094	-14.6233310699463	4.47434186935425	0.000943203864153475	0.00646266713738441	-0.00977104809135199	-0.00619963090866804
288	92.5711364746094	-14.6233310699463	4.4094066619873	-0.00522560812532902	0.00159255252219737	0.00808603875339031	-0.0191866029053926
289	95.1685333251953	-16.2467021942139	4.27953720092773	-0.00457625929266214	-0.0107450718060136	0.00548864435404539	-0.0221086721867323
290	95.8178863525391	-15.5973539352417	4.08473253250122	-0.00749832857400179	-0.0152905117720366	-0.00782300252467394	-0.023407369852066
291	94.5191879272461	-14.9480056762695	3.76005816459656	-0.00782300252467394	-0.00717365415766835	-0.017887907102704	-0.0227580219507217
292	94.5191879272461	-14.6233310699463	4.08473253250122	-0.00847235135734081	-0.00587495695799589	-0.00944637414067984	-0.0185372550040483
293	93.8698348999023	-15.2726793289185	4.14966726303101	0.00126787810586393	-0.00197886489331722	-0.0198359526693821	-0.00684897974133492
294	94.5191879272461	-15.9220285415649	4.34447193145752	-0.0165892094373703	-0.0126931173726916	-0.0146411629393697	0.0149041991680861
295	95.1685333251953	-15.2726793289185	3.95486283302307	0.0123068047687411	-0.00490093370899558	-0.00295288790948689	0.00126787810586393
296	93.8698348999023	-15.5973539352417	3.95486283302307	0.000293855206109583	-0.00490093370899558	-0.00944637414067984	0.00743668992072344
297	92.5711364746094	-14.6233310699463	4.14966726303101	-0.00197886489331722	0.00581331877037883	-0.00879702530801296	0.00906006153672934
298	95.8178863525391	-15.2726793289185	4.21460247039795	0.00906006153672934	-0.00132951640989631	-0.0117190945893526	0.0155535480007529
299	93.8698348999023	-14.6233310699463	4.01979780197144	0.0132808275520802	0.00159255252219737	0.00321592413820326	0.0317872650921345
300	95.1685333251953	-15.5973539352417	4.4094066619873	0.0175015944987535	0.00289124972186983	-0.00457625929266214	0.029189869761467
301	95.1685333251953	-15.9220285415649	4.21460247039795	0.012956153601408	0.0116574559360743	0.00321592413820326	0.0275664981454611
302	95.8178863525391	-15.9220285415649	3.88992786407471	0.00970941036939621	0.00126787810586393	-0.00327756232582033	0.0132808275520802
303	95.1685333251953	-15.2726793289185	3.69512343406677	0.00581331877037883	0.00906006153672934	0.00646266713738441	-0.00782300252467394
304	94.5191879272461	-15.9220285415649	4.01979780197144	0.00386527273803949	0.0126314787194133	0.00256657530553639	0.00776136433705688
305	94.5191879272461	-15.2726793289185	4.4094066619873	-0.00587495695799589	0.00646266713738441	0.0126314787194133	0.00386527273803949
306	92.5711364746094	-14.9480056762695	4.34447193145752	0.00321592413820326	0.01100810803473	0.00970941036939621	-0.00360223650932312
307	94.5191879272461	-14.298656463623	3.95486283302307	-0.0026282137259841	0.0142548503354192	-0.00457625929266214	-0.0110697457566857
308	95.8178863525391	-15.2726793289185	4.08473253250122	0.000293855206109583	0.00613799272105098	-0.00847235135734081	-0.0308748781681061
309	93.8698348999023	-13.9739828109741	3.43538379669189	-0.0117190945893526	-0.00522560812532902	0.00321592413820326	-0.0318489037454128
310	94.5191879272461	-15.2726793289185	3.95486283302307	-0.00132951640989631	-0.0172385573387146	-0.00944637414067984	-0.0123684434220195
311	95.8178863525391	-16.2467021942139	4.27953720092773	0.00256657530553639	-0.0415891297161579	-0.0113944197073579	-0.0175632312893867
312	95.8178863525391	-15.9220285415649	4.27953720092773	-0.0123684434220195	-0.00392691092565656	-0.0165892094373703	-0.0162645354866982
313	95.1685333251953	-15.5973539352417	4.27953720092773	-0.00425158534198999	-0.017887907102704	-0.0133424662053585	-0.00814767740666866
314	93.2204895019531	-15.2726793289185	3.88992786407471	-0.0123684434220195	-0.00814767740666866	-0.0110697457566857	0.00711201597005129
315	95.8178863525391	-14.9480056762695	4.27953720092773	-0.00100484199356288	-0.0188619289547205	-0.00684897974133492	0.00841071270406246
316	93.2204895019531	-13.9739828109741	3.88992786407471	-0.000355493422830477	-0.00295288790948689	-0.00814767740666866	0.000943203864153475
317	95.1685333251953	-15.2726793289185	3.76005816459656	-0.0120437685400248	0.00256657530553639	-0.00295288790948689	-0.0026282137259841
318	95.1685333251953	-14.9480056762695	4.14966726303101	0.00321592413820326	0.00321592413820326	-0.00327756232582033	0.0171769186854362
319	95.8178863525391	-14.6233310699463	4.47434186935425	0.00743668992072344	0.00548864435404539	0.00906006153672934	0.0282158460468054
320	93.8698348999023	-15.5973539352417	4.08473253250122	0.00548864435404539	0.000618529506027699	0.0175015944987535	0.0243197549134493
321	94.5191879272461	-15.2726793289185	4.21460247039795	0.0126314787194133	0.00191722682211548	0.0155535480007529	0.0197743140161037
322	94.5191879272461	-15.5973539352417	4.08473253250122	0.000618529506027699	0.0103587592020631	0.00711201597005129	0.00970941036939621
323	93.2204895019531	-14.9480056762695	4.14966726303101	-0.00100484199356288	-3.08191010844894e-05	-0.00230353930965066	0.00483929552137852
324	94.5191879272461	-14.9480056762695	4.14966726303101	0.00613799272105098	0.000618529506027699	-0.00587495695799589	0.000943203864153475
325	93.8698348999023	-13.9739828109741	4.01979780197144	0.00581331877037883	0.00159255252219737	0.000293855206109583	0.00126787810586393
326	96.4672317504883	-15.2726793289185	3.88992786407471	-0.00879702530801296	-0.00652430532500148	-0.00782300252467394	0.00126787810586393
327	96.4672317504883	-15.5973539352417	4.21460247039795	-0.00684897974133492	0.00256657530553639	-0.0100957229733467	-0.0156151866540313
328	93.2204895019531	-14.9480056762695	4.01979780197144	0.00256657530553639	-0.00587495695799589	-0.0201606266200542	-0.0182125810533762
329	96.4672317504883	-16.2467021942139	4.21460247039795	-0.0126931173726916	-0.0104203969240189	-0.0172385573387146	-0.0243813935667276
330	93.8698348999023	-13.3246335983276	4.14966726303101	-0.00522560812532902	-0.0156151866540313	-0.00944637414067984	-0.017887907102704
331	91.9217910766602	-13.9739828109741	4.27953720092773	-0.0185372550040483	-0.0107450718060136	-0.0165892094373703	-0.0224333461374044
332	92.5711364746094	-14.6233310699463	4.47434186935425	-0.0120437685400248	-0.00619963090866804	0.00191722682211548	-0.0152905117720366
333	93.8698348999023	-14.6233310699463	4.08473253250122	0.00581331877037883	0.00711201597005129	-0.0143164889886975	-0.0130177913233638
334	96.4672317504883	-14.298656463623	3.69512343406677	0.00678734155371785	0.00678734155371785	-0.00912170019000769	0.00776136433705688
335	93.2204895019531	-13.6493082046509	3.63018846511841	0.00808603875339031	0.00386527273803949	-0.00165419070981443	0.00548864435404539
336	95.1685333251953	-14.9480056762695	3.95486283302307	-0.00295288790948689	-0.00100484199356288	0.000293855206109583	0.0113327819854021
337	95.8178863525391	-16.2467021942139	4.34447193145752	-0.00847235135734081	0.00354059832170606	-0.00100484199356288	0.00581331877037883
338	94.5191879272461	-14.298656463623	4.34447193145752	0.0155535480007529	0.00386527273803949	0.000618529506027699	0.0188002903014421
339	94.5191879272461	-14.9480056762695	4.27953720092773	0.0132808275520802	0.0149041991680861	0.00970941036939621	0.0337353087961674
340	93.2204895019531	-14.9480056762695	4.01979780197144	0.00321592413820326	0.0106834331527352	0.0145795252174139	0.0337353087961674
341	93.2204895019531	-13.3246335983276	3.95486283302307	0.00256657530553639	0.012956153601408	0.00906006153672934	0.0246444288641214
342	94.5191879272461	-14.298656463623	4.08473253250122	0.00743668992072344	0.0155535480007529	0.0022419011220336	0.0188002903014421
343	93.8698348999023	-13.3246335983276	3.95486283302307	0.00159255252219737	0.00776136433705688	-3.08191010844894e-05	0.0100340843200684
344	93.8698348999023	-13.9739828109741	4.08473253250122	0.00938473641872406	0.000943203864153475	0.00256657530553639	-0.00100484199356288
345	97.1165771484375	-15.5973539352417	3.82499313354492	0.000293855206109583	0.00159255252219737	0.0123068047687411	0.000293855206109583
346	96.4672317504883	-15.9220285415649	4.27953720092773	-0.00392691092565656	-0.00522560812532902	-0.00392691092565656	-0.00230353930965066
347	92.5711364746094	-13.6493082046509	3.76005816459656	-3.08191010844894e-05	0.00386527273803949	-0.00847235135734081	-0.000355493422830477
348	93.8698348999023	-14.9480056762695	3.95486283302307	-0.0139918150380254	-0.00165419070981443	-0.00327756232582033	-0.0188619289547205
349	91.2724456787109	-13.6493082046509	4.14966726303101	-0.00977104809135199	-0.0107450718060136	-0.0117190945893526	-0.0227580219507217
350	95.1685333251953	-14.6233310699463	4.53927659988403	-0.00522560812532902	-0.0182125810533762	-0.00490093370899558	-0.017887907102704
351	96.4672317504883	-14.6233310699463	3.95486283302307	-0.00100484199356288	-0.0130177913233638	-0.0113944197073579	-0.0230826959013939
352	93.8698348999023	-13.6493082046509	3.50031876564026	-0.00912170019000769	0.000293855206109583	-0.00847235135734081	-0.0126931173726916
353	94.5191879272461	-13.6493082046509	3.63018846511841	-0.00457625929266214	0.00191722682211548	-0.0156151866540313	-0.00944637414067984
354	93.8698348999023	-13.9739828109741	4.08473253250122	-0.00360223650932312	-0.00392691092565656	-0.0243813935667276	-0.00230353930965066
355	95.8178863525391	-16.2467021942139	4.47434186935425	-0.00295288790948689	-0.0386670641601086	-0.00555028254166245	0.00873538758605719
356	92.5711364746094	-14.9480056762695	4.53927659988403	0.00646266713738441	-0.00522560812532902	-0.0156151866540313	-3.08191010844894e-05
357	91.9217910766602	-13.6493082046509	4.27953720092773	-0.0201606266200542	-0.000355493422830477	-0.00879702530801296	-0.000355493422830477
358	93.2204895019531	-14.9480056762695	4.21460247039795	-0.000355493422830477	0.00808603875339031	-0.00522560812532902	0.0145795252174139
359	93.2204895019531	-13.6493082046509	3.88992786407471	0.00711201597005129	0.00776136433705688	0.00743668992072344	0.0269171483814716
360	94.5191879272461	-14.9480056762695	4.14966726303101	0.00970941036939621	0.0152288740500808	0.0022419011220336	0.0226963832974434
361	95.8178863525391	-14.9480056762695	3.88992786407471	0.0126314787194133	0.00841071270406246	0.0103587592020631	0.0142548503354192
362	95.8178863525391	-13.9739828109741	4.34447193145752	0.0100340843200684	0.0106834331527352	0.0145795252174139	0.00743668992072344
363	95.1685333251953	-14.9480056762695	4.4094066619873	0.00678734155371785	0.00386527273803949	0.00938473641872406	0.00159255252219737
364	95.8178863525391	-15.9220285415649	4.21460247039795	0.0103587592020631	0.00516396993771195	0.012956153601408	-0.00165419070981443
365	94.5191879272461	-14.298656463623	4.01979780197144	0.00191722682211548	0.0106834331527352	0.0155535480007529	0.00354059832170606
366	92.5711364746094	-13.6493082046509	3.88992786407471	0.0103587592020631	0.00678734155371785	0.00548864435404539	0.00386527273803949
367	92.5711364746094	-14.6233310699463	3.95486283302307	-0.017887907102704	0.00743668992072344	0.0022419011220336	-0.0143164889886975
368	92.5711364746094	-13.3246335983276	4.34447193145752	0.0165275707840919	-3.08191010844894e-05	-0.00749832857400179	-0.017887907102704
369	95.8178863525391	-13.6493082046509	3.82499313354492	-0.00392691092565656	-0.0139918150380254	-0.0165892094373703	-0.0341216214001179
370	93.8698348999023	-12.9999599456787	3.76005816459656	0.00256657530553639	-0.00425158534198999	-0.00684897974133492	-0.0247060675173998
371	95.1685333251953	-14.6233310699463	4.34447193145752	-0.0123684434220195	-0.0117190945893526	-0.0123684434220195	-0.017887907102704
372	95.8178863525391	-15.9220285415649	4.27953720092773	0.0123068047687411	-0.00749832857400179	-0.0185372550040483	-0.0182125810533762
373	95.8178863525391	-14.9480056762695	4.27953720092773	-0.00360223650932312	0.000293855206109583	-0.0100957229733467	0.00256657530553639
374	95.1685333251953	-14.6233310699463	4.47434186935425	0.000293855206109583	0.00581331877037883	-0.00717365415766835	0.00841071270406246
375	90.6230926513672	-13.3246335983276	4.21460247039795	-0.00392691092565656	-0.000355493422830477	-0.00327756232582033	0.00938473641872406
376	93.2204895019531	-12.9999599456787	3.82499313354492	-0.00295288790948689	-0.00360223650932312	-0.00717365415766835	0.00646266713738441
377	96.4672317504883	-14.9480056762695	4.08473253250122	0.00678734155371785	0.0123068047687411	-0.0136671401560307	0.00191722682211548
378	93.8698348999023	-12.9999599456787	3.50031876564026	0.020423661917448	0.00841071270406246	-0.00360223650932312	0.0171769186854362
379	95.1685333251953	-14.6233310699463	4.34447193145752	0.0126314787194133	0.01100810803473	0.00970941036939621	0.0324366129934788
380	94.5191879272461	-13.9739828109741	4.08473253250122	0.00126787810586393	0.0162028968334198	0.0207483377307653	0.0347093306481838
381	91.9217910766602	-14.298656463623	4.4094066619873	-0.0107450718060136	-0.00197886489331722	0.00678734155371785	0.0165275707840919
382	94.5191879272461	-13.6493082046509	4.14966726303101	-0.0133424662053585	0.0145795252174139	-0.00327756232582033	0.0178262684494257
383	93.2204895019531	-13.3246335983276	4.08473253250122	-0.0100957229733467	0.0168522447347641	0.00906006153672934	-0.00100484199356288
384	89.973747253418	-13.6493082046509	3.76005816459656	0.00159255252219737	0.0132808275520802	0.00906006153672934	0.00548864435404539
385	93.2204895019531	-13.3246335983276	3.69512343406677	-0.00717365415766835	0.0103587592020631	0.0171769186854362	0.00418994715437293
386	95.1685333251953	-13.6493082046509	4.01979780197144	-0.00230353930965066	0.00970941036939621	0.0145795252174139	-0.00522560812532902
387	93.8698348999023	-14.298656463623	4.4094066619873	-0.00132951640989631	0.00289124972186983	0.00159255252219737	-0.0104203969240189
388	95.8178863525391	-14.9480056762695	4.14966726303101	0.00516396993771195	0.00256657530553639	-0.00879702530801296	-0.0156151866540313
389	93.8698348999023	-13.3246335983276	3.76005816459656	-0.00652430532500148	-0.00814767740666866	-0.00619963090866804	-0.0263294391334057
390	95.1685333251953	-14.9480056762695	4.21460247039795	-0.00879702530801296	-0.0156151866540313	-0.00230353930965066	-0.0191866029053926
391	93.8698348999023	-14.298656463623	4.14966726303101	-0.00879702530801296	-0.00879702530801296	-0.00847235135734081	-0.0159398596733809
392	94.5191879272461	-13.9739828109741	4.08473253250122	0.00126787810586393	0.00289124972186983	-0.0198359526693821	-0.00717365415766835
393	93.2204895019531	-14.6233310699463	4.27953720092773	0.0106834331527352	-0.00165419070981443	-0.0113944197073579	0.00126787810586393
394	94.5191879272461	-13.9739828109741	4.66914653778076	0.00418994715437293	-0.00197886489331722	0.0022419011220336	-0.00295288790948689
395	93.8698348999023	-14.298656463623	4.53927659988403	-0.00327756232582033	-0.00587495695799589	-0.00425158534198999	0.00711201597005129
396	94.5191879272461	-12.9999599456787	3.82499313354492	0.0116574559360743	-0.00684897974133492	0.00321592413820326	0.00581331877037883
397	93.2204895019531	-12.6752853393555	4.01979780197144	-0.00165419070981443	0.00159255252219737	-0.0100957229733467	0.000618529506027699
398	95.1685333251953	-15.2726793289185	4.4094066619873	0.00841071270406246	-0.000355493422830477	0.00906006153672934	0.0181509424000978
399	93.8698348999023	-14.298656463623	4.34447193145752	0.01100810803473	0.00581331877037883	0.0188002903014421	0.0301638916134834
400	95.1685333251953	-13.6493082046509	4.4094066619873	0.013930176384747	0.0152288740500808	0.0213976856321096	0.0262678004801273
401	93.8698348999023	-13.6493082046509	3.76005816459656	0.00386527273803949	0.00841071270406246	0.0103587592020631	0.0236704051494598
402	90.6230926513672	-12.3506107330322	3.88992786407471	-0.0120437685400248	0.00970941036939621	0.00451462110504508	0.011982130818069
403	93.8698348999023	-13.3246335983276	3.88992786407471	0.0175015944987535	0.00516396993771195	0.00159255252219737	0.00256657530553639
404	93.8698348999023	-13.3246335983276	3.63018846511841	0.00776136433705688	0.00581331877037883	0.000943203864153475	0.00613799272105098
405	95.1685333251953	-13.6493082046509	3.76005816459656	0.00906006153672934	-0.00100484199356288	0.00938473641872406	0.00126787810586393
406	95.1685333251953	-13.9739828109741	4.60421133041382	0.0168522447347641	-0.00165419070981443	-0.00327756232582033	-0.00619963090866804
407	92.5711364746094	-13.6493082046509	3.82499313354492	-3.08191010844894e-05	-0.000355493422830477	0.00548864435404539	-0.0120437685400248
408	93.2204895019531	-14.298656463623	4.14966726303101	-0.00944637414067984	-0.00814767740666866	-0.0156151866540313	-0.0191866029053926
409	93.8698348999023	-13.3246335983276	4.08473253250122	-0.00717365415766835	-0.00652430532500148	-0.0139918150380254	-0.0282774847000837
410	90.6230926513672	-12.3506107330322	3.95486283302307	-0.0126931173726916	-0.00360223650932312	-0.0133424662053585	-0.0311995539814234
411	93.8698348999023	-13.9739828109741	4.4094066619873	-0.0143164889886975	0.000943203864153475	-0.00619963090866804	-0.0169138833880424
412	95.8178863525391	-14.298656463623	4.47434186935425	0.000293855206109583	0.00776136433705688	-0.0107450718060136	-0.0117190945893526
413	95.1685333251953	-13.6493082046509	4.34447193145752	0.00646266713738441	-0.00132951640989631	-0.00814767740666866	-0.00522560812532902
414	94.5191879272461	-13.9739828109741	4.14966726303101	0.00483929552137852	-0.00652430532500148	-0.00425158534198999	0.00321592413820326
415	93.8698348999023	-12.9999599456787	3.88992786407471	-0.00197886489331722	0.00256657530553639	-0.0026282137259841	0.0149041991680861
416	94.5191879272461	-15.2726793289185	4.14966726303101	0.0194496400654316	-0.00684897974133492	-0.00392691092565656	0.00873538758605719
417	96.4672317504883	-14.298656463623	4.4094066619873	0.000293855206109583	0.00126787810586393	-0.00977104809135199	0.00646266713738441
418	93.8698348999023	-14.298656463623	4.4094066619873	0.0230210572481155	0.00613799272105098	0.00678734155371785	0.0217223595827818
419	90.6230926513672	-12.9999599456787	4.4094066619873	0.0106834331527352	0.011982130818069	0.0100340843200684	0.031137915328145
420	94.5191879272461	-13.3246335983276	4.01979780197144	0.0116574559360743	0.00289124972186983	0.00191722682211548	0.0324366129934788
421	95.1685333251953	-13.6493082046509	3.82499313354492	0.00613799272105098	0.00808603875339031	0.00711201597005129	0.0217223595827818
422	94.5191879272461	-14.298656463623	3.82499313354492	0.00646266713738441	0.00678734155371785	-0.000355493422830477	0.0162028968334198
423	95.8178863525391	-14.298656463623	3.95486283302307	0.0162028968334198	0.00548864435404539	0.00451462110504508	0.00906006153672934
424	96.4672317504883	-14.6233310699463	4.27953720092773	0.00906006153672934	0.00191722682211548	0.00483929552137852	-0.00165419070981443
425	95.8178863525391	-15.2726793289185	4.73408126831055	-0.00555028254166245	-0.00652430532500148	0.0155535480007529	0.00776136433705688
426	92.5711364746094	-12.3506107330322	4.01979780197144	0.00451462110504508	0.00613799272105098	-0.00327756232582033	-0.00555028254166245
427	93.2204895019531	-13.9739828109741	3.76005816459656	0.00418994715437293	0.0149041991680861	-0.00619963090866804	-0.0107450718060136
428	92.5711364746094	-13.3246335983276	3.69512343406677	-0.00522560812532902	-0.000355493422830477	-0.0113944197073579	-0.0159398596733809
429	95.1685333251953	-13.6493082046509	4.27953720092773	0.000293855206109583	-0.00100484199356288	-0.017887907102704	-0.0328229255974293
430	93.8698348999023	-12.9999599456787	3.69512343406677	-0.0107450718060136	-0.00749832857400179	-0.0149658378213644	-0.0185372550040483
431	93.8698348999023	-12.9999599456787	3.76005816459656	-0.00944637414067984	-0.00879702530801296	-0.0139918150380254	-0.0175632312893867
432	93.2204895019531	-12.9999599456787	4.21460247039795	-0.00295288790948689	-0.0026282137259841	-0.0133424662053585	-0.0123684434220195
433	94.5191879272461	-14.298656463623	4.01979780197144	-0.00490093370899558	-0.0107450718060136	-0.00977104809135199	-0.00457625929266214
434	94.5191879272461	-13.6493082046509	4.01979780197144	0.000943203864153475	-0.00749832857400179	-0.00100484199356288	-0.00522560812532902
435	94.5191879272461	-13.6493082046509	4.14966726303101	-0.00782300252467394	0.00256657530553639	0.000618529506027699	0.00906006153672934
436	93.2204895019531	-14.298656463623	4.27953720092773	-0.00912170019000769	-0.0117190945893526	-0.000355493422830477	0.00418994715437293
437	91.2724456787109	-13.6493082046509	4.92888593673706	-0.0107450718060136	-0.00132951640989631	-0.00457625929266214	-0.00327756232582033
438	93.2204895019531	-12.9999599456787	4.34447193145752	0.0106834331527352	0.00678734155371785	0.00418994715437293	0.00776136433705688
439	95.1685333251953	-14.298656463623	3.88992786407471	0.0171769186854362	0.0158782228827477	0.0132808275520802	0.0165275707840919
440	92.5711364746094	-13.3246335983276	3.82499313354492	0.0103587592020631	0.011982130818069	0.0116574559360743	0.01847561635077
441	94.5191879272461	-13.3246335983276	4.34447193145752	0.0123068047687411	0.00841071270406246	0.00256657530553639	0.0252937767654657
442	95.1685333251953	-14.6233310699463	4.08473253250122	-0.00197886489331722	-0.00457625929266214	-0.0026282137259841	-0.00425158534198999
443	95.1685333251953	-14.9480056762695	4.34447193145752	0.00613799272105098	0.00938473641872406	-0.000680167751852423	-0.00360223650932312
444	95.1685333251953	-13.9739828109741	4.53927659988403	-0.00327756232582033	0.00451462110504508	-0.00782300252467394	-0.00944637414067984
445	91.2724456787109	-12.6752853393555	4.01979780197144	-0.0104203969240189	0.0100340843200684	0.00808603875339031	0.00159255252219737
446	92.5711364746094	-12.9999599456787	4.01979780197144	-0.0139918150380254	0.00451462110504508	-0.00360223650932312	-0.00684897974133492
447	95.8178863525391	-14.298656463623	4.27953720092773	-0.0026282137259841	0.00483929552137852	-0.0156151866540313	-0.0152905117720366
448	95.1685333251953	-14.298656463623	3.76005816459656	0.0142548503354192	0.00548864435404539	-0.00847235135734081	-0.0165892094373703
449	95.1685333251953	-14.298656463623	4.27953720092773	-0.00392691092565656	-0.0156151866540313	-0.0175632312893867	-0.0250307414680719
450	94.5191879272461	-13.6493082046509	4.47434186935425	-0.00327756232582033	-0.0198359526693821	-0.00295288790948689	-0.0302255302667618
451	94.5191879272461	-14.298656463623	4.08473253250122	-0.00814767740666866	-0.0273034609854221	-0.00879702530801296	-0.0185372550040483
452	93.2204895019531	-12.9999599456787	3.56525373458862	-0.00490093370899558	-0.0139918150380254	-0.0110697457566857	-0.0185372550040483
453	92.5711364746094	-12.6752853393555	3.82499313354492	0.00191722682211548	0.00321592413820326	-0.0113944197073579	-0.0100957229733467
454	92.5711364746094	-13.9739828109741	4.08473253250122	-0.00652430532500148	0.00841071270406246	-0.00912170019000769	0.00548864435404539
455	95.1685333251953	-13.9739828109741	4.27953720092773	-0.00327756232582033	0.000943203864153475	0.00191722682211548	0.000618529506027699
456	93.8698348999023	-12.9999599456787	4.27953720092773	-0.00457625929266214	0.00191722682211548	-0.00165419070981443	0.00354059832170606
457	94.5191879272461	-12.9999599456787	3.63018846511841	0.0116574559360743	-3.08191010844894e-05	-0.0113944197073579	-0.000355493422830477
458	94.5191879272461	-12.9999599456787	3.69512343406677	0.01847561635077	0.00808603875339031	0.0100340843200684	0.0106834331527352
459	93.8698348999023	-14.6233310699463	4.27953720092773	0.0168522447347641	0.0103587592020631	0.0145795252174139	0.0301638916134834
460	95.8178863525391	-15.2726793289185	4.21460247039795	0.011982130818069	0.00126787810586393	0.013930176384747	0.0304885655641556
461	93.8698348999023	-12.3506107330322	3.95486283302307	0.00808603875339031	0.011982130818069	0.00841071270406246	0.0252937767654657
462	92.5711364746094	-12.9999599456787	4.14966726303101	0.01100810803473	0.0175015944987535	0.0022419011220336	-0.00425158534198999
463	90.6230926513672	-12.9999599456787	4.4094066619873	0.0126314787194133	0.013930176384747	-0.00295288790948689	0.00613799272105098
464	92.5711364746094	-13.3246335983276	4.08473253250122	0.00581331877037883	0.00970941036939621	0.00841071270406246	0.00678734155371785
465	95.1685333251953	-13.3246335983276	3.76005816459656	-0.00360223650932312	0.0145795252174139	-0.00457625929266214	0.00483929552137852
466	94.5191879272461	-13.6493082046509	3.95486283302307	-0.00100484199356288	0.00841071270406246	0.00678734155371785	-0.00392691092565656
467	93.8698348999023	-13.3246335983276	4.08473253250122	-0.00295288790948689	0.0132808275520802	-0.00619963090866804	-0.00814767740666866
468	95.8178863525391	-15.2726793289185	4.4094066619873	-0.00977104809135199	0.000943203864153475	-0.0126931173726916	-0.0182125810533762
469	93.2204895019531	-13.3246335983276	4.34447193145752	0.00418994715437293	-0.00652430532500148	-0.0172385573387146	-0.0230826959013939
470	93.8698348999023	-14.298656463623	4.60421133041382	-0.0113944197073579	-0.00490093370899558	-0.00749832857400179	-0.0227580219507217
471	93.2204895019531	-14.298656463623	3.82499313354492	-0.0191866029053926	-0.00360223650932312	-0.00749832857400179	-0.017887907102704
472	93.2204895019531	-14.298656463623	4.08473253250122	-0.00587495695799589	0.00191722682211548	-0.00814767740666866	-0.00717365415766835
473	95.1685333251953	-14.6233310699463	3.88992786407471	0.00289124972186983	0.00256657530553639	-0.023407369852066	-0.00749832857400179
474	95.1685333251953	-13.9739828109741	3.88992786407471	0.00289124972186983	0.00159255252219737	-0.00652430532500148	-0.00360223650932312
475	93.2204895019531	-13.3246335983276	3.88992786407471	0.000943203864153475	0.00451462110504508	0.000943203864153475	0.00548864435404539
476	95.1685333251953	-13.6493082046509	4.27953720092773	-0.0152905117720366	0.00256657530553639	-0.00230353930965066	0.00159255252219737
477	95.8178863525391	-14.9480056762695	4.14966726303101	0.011982130818069	-0.00457625929266214	-0.00684897974133492	0.00906006153672934
478	95.8178863525391	-14.298656463623	3.88992786407471	0.0197743140161037	0.00873538758605719	-0.00132951640989631	0.00256657530553639
479	93.8698348999023	-13.6493082046509	3.69512343406677	0.0126314787194133	0.01100810803473	0.0123068047687411	0.0262678004801273
480	91.9217910766602	-14.298656463623	4.08473253250122	0.000618529506027699	0.00256657530553639	0.00970941036939621	0.0337353087961674
481	95.1685333251953	-14.6233310699463	4.47434186935425	0.00354059832170606	0.000293855206109583	0.00808603875339031	0.0171769186854362
482	95.1685333251953	-13.9739828109741	4.08473253250122	0.00321592413820326	0.00743668992072344	-0.00230353930965066	-0.00587495695799589
483	95.1685333251953	-13.3246335983276	3.50031876564026	0.00483929552137852	0.00548864435404539	-3.08191010844894e-05	0.00711201597005129
484	95.1685333251953	-14.6233310699463	3.95486283302307	0.00743668992072344	-0.00555028254166245	0.000618529506027699	-0.00230353930965066
485	93.8698348999023	-14.6233310699463	4.14966726303101	0.0123068047687411	-0.00425158534198999	0.00386527273803949	0.00516396993771195
486	92.5711364746094	-15.5973539352417	4.34447193145752	0.00289124972186983	-0.0143164889886975	0.00159255252219737	-0.00197886489331722
487	93.8698348999023	-13.9739828109741	3.82499313354492	0.0132808275520802	0.00548864435404539	-0.0143164889886975	-0.00847235135734081
488	92.5711364746094	-13.6493082046509	4.21460247039795	-0.00782300252467394	-0.00847235135734081	-0.0165892094373703	-0.0149658378213644
489	93.8698348999023	-14.6233310699463	4.34447193145752	-0.00555028254166245	-3.08191010844894e-05	-0.0331475995481014	-0.0266541130840778
490	93.8698348999023	-12.6752853393555	3.69512343406677	-0.00360223650932312	-0.017887907102704	-0.0162645354866982	-0.0302255302667618
491	93.8698348999023	-13.3246335983276	3.69512343406677	-0.00100484199356288	-0.0026282137259841	-0.0311995539814234	-0.0146411629393697
492	94.5191879272461	-14.298656463623	3.95486283302307	-0.000680167751852423	-0.00425158534198999	-0.0217839982360601	-0.0159398596733809
493	93.8698348999023	-13.3246335983276	4.08473253250122	0.0136055024340749	0.000618529506027699	-0.017887907102704	-0.00879702530801296
494	93.2204895019531	-14.298656463623	4.27953720092773	0.00516396993771195	0.00159255252219737	-0.0110697457566857	0.00678734155371785
495	93.8698348999023	-14.298656463623	4.4094066619873	-0.00652430532500148	-0.0113944197073579	-0.0185372550040483	0.0116574559360743
496	95.1685333251953	-14.6233310699463	4.21460247039795	0.00256657530553639	-0.00295288790948689	-0.000680167751852423	0.000618529506027699
497	93.8698348999023	-14.298656463623	4.21460247039795	0.00808603875339031	0.00548864435404539	0.00711201597005129	0.00841071270406246
498	91.2724456787109	-13.3246335983276	4.14966726303101	0.00613799272105098	0.0181509424000978	0.0132808275520802	0.0194496400654316
499	94.5191879272461	-14.6233310699463	3.88992786407471	0.0181509424000978	0.013930176384747	0.0314625911414623	0.0246444288641214
500	93.8698348999023	-13.9739828109741	3.76005816459656	0.00841071270406246	0.0158782228827477	0.0252937767654657	0.0343846566975117
501	93.8698348999023	-14.298656463623	4.4094066619873	0.00808603875339031	0.00613799272105098	0.00841071270406246	0.0249691028147936
502	95.1685333251953	-14.9480056762695	4.34447193145752	0.00483929552137852	0.00938473641872406	0.00581331877037883	0.00711201597005129
503	95.8178863525391	-15.5973539352417	3.88992786407471	0.00581331877037883	-0.0026282137259841	0.0217223595827818	0.00191722682211548
504	95.1685333251953	-15.2726793289185	3.76005816459656	-0.00392691092565656	-0.00360223650932312	0.0265924744307995	0.00191722682211548
505	93.2204895019531	-14.298656463623	4.34447193145752	-0.0188619289547205	-0.00295288790948689	0.00938473641872406	0.00678734155371785
506	91.2724456787109	-13.6493082046509	3.82499313354492	-0.00360223650932312	-0.00490093370899558	0.0145795252174139	-0.00457625929266214
507	93.2204895019531	-14.9480056762695	4.47434186935425	0.00256657530553639	0.00159255252219737	-0.00230353930965066	-0.00652430532500148
508	95.8178863525391	-14.298656463623	4.79901599884033	-0.00944637414067984	-0.0146411629393697	0.000618529506027699	-0.0159398596733809
509	95.1685333251953	-14.298656463623	3.88992786407471	0.000293855206109583	-0.00814767740666866	-0.0130177913233638	-0.0311995539814234
510	94.5191879272461	-14.6233310699463	4.14966726303101	-0.00717365415766835	-0.0159398596733809	-0.0120437685400248	-0.017887907102704
511	93.8698348999023	-13.6493082046509	4.08473253250122	-0.0123684434220195	-0.00425158534198999	-0.00684897974133492	-0.0162645354866982
512	93.8698348999023	-14.6233310699463	4.01979780197144	-0.0126931173726916	-0.0149658378213644	-0.0185372550040483	-0.0201606266200542
513	93.8698348999023	-13.9739828109741	4.34447193145752	0.0136055024340749	-0.00555028254166245	-0.0107450718060136	-0.00782300252467394
514	95.1685333251953	-13.6493082046509	4.86395072937012	0.0171769186854362	-0.000355493422830477	-0.00295288790948689	0.00159255252219737
515	91.9217910766602	-14.6233310699463	4.21460247039795	-0.0208099745213985	0.0022419011220336	-0.00847235135734081	0.01100810803473
516	93.8698348999023	-13.6493082046509	3.95486283302307	-0.00587495695799589	0.00873538758605719	-0.00425158534198999	0.0100340843200684
517	93.8698348999023	-12.9999599456787	3.88992786407471	0.00548864435404539	0.00873538758605719	-0.00555028254166245	0.00711201597005129
518	95.1685333251953	-13.9739828109741	3.82499313354492	0.0100340843200684	0.0142548503354192	-0.00749832857400179	0.0149041991680861
519	95.1685333251953	-14.6233310699463	4.4094066619873	0.0171769186854362	0.0191249661147594	0.0106834331527352	0.0288651939481497
520	95.8178863525391	-14.6233310699463	4.4094066619873	0.01100810803473	0.0152288740500808	0.0132808275520802	0.0301638916134834
521	93.2204895019531	-14.6233310699463	4.21460247039795	0.00711201597005129	0.0116574559360743	-0.00230353930965066	0.0236704051494598
522	93.8698348999023	-14.298656463623	3.88992786407471	0.011982130818069	0.0188002903014421	0.00354059832170606	-0.00879702530801296
523	92.5711364746094	-13.6493082046509	3.95486283302307	0.000618529506027699	0.0191249661147594	-0.00100484199356288	0.00581331877037883
524	91.9217910766602	-14.298656463623	4.01979780197144	-0.00295288790948689	0.0152288740500808	0.0022419011220336	0.00159255252219737
525	93.2204895019531	-13.3246335983276	4.01979780197144	0.0100340843200684	0.00646266713738441	0.0145795252174139	0.00191722682211548
526	95.8178863525391	-14.9480056762695	4.47434186935425	-0.00555028254166245	0.00418994715437293	0.00451462110504508	0.000618529506027699
527	94.5191879272461	-14.298656463623	4.27953720092773	-0.0169138833880424	0.00516396993771195	-0.00749832857400179	-0.00749832857400179
528	95.1685333251953	-15.2726793289185	4.14966726303101	-0.00132951640989631	-0.00197886489331722	-0.0113944197073579	-0.0191866029053926
529	94.5191879272461	-14.298656463623	3.88992786407471	-0.00457625929266214	-0.0169138833880424	-0.0201606266200542	-0.0247060675173998
530	94.5191879272461	-16.2467021942139	4.34447193145752	-0.00230353930965066	-0.0211346503347158	-0.0159398596733809	-0.0299008563160896
531	94.5191879272461	-14.9480056762695	4.01979780197144	-0.0117190945893526	-0.00652430532500148	-0.000680167751852423	-0.0146411629393697
532	95.1685333251953	-14.9480056762695	4.14966726303101	-0.00814767740666866	0.00289124972186983	-0.0133424662053585	-0.0107450718060136
533	93.2204895019531	-14.6233310699463	4.53927659988403	0.00613799272105098	-3.08191010844894e-05	-0.0113944197073579	-0.0165892094373703
534	96.4672317504883	-15.5973539352417	4.14966726303101	-0.000355493422830477	0.00256657530553639	-0.00392691092565656	0.00516396993771195
535	95.1685333251953	-14.298656463623	3.76005816459656	0.000618529506027699	-0.00295288790948689	-0.00360223650932312	0.00970941036939621
536	93.2204895019531	-13.6493082046509	3.43538379669189	-0.00392691092565656	0.00159255252219737	-0.00555028254166245	0.00418994715437293
537	94.5191879272461	-15.2726793289185	3.95486283302307	-0.00425158534198999	0.00516396993771195	0.000618529506027699	0.00451462110504508
538	94.5191879272461	-15.9220285415649	4.4094066619873	0.00873538758605719	0.00776136433705688	0.0100340843200684	-0.00165419070981443
539	94.5191879272461	-15.2726793289185	4.21460247039795	0.00873538758605719	0.0100340843200684	0.0155535480007529	0.0353586822748184
540	95.8178863525391	-15.2726793289185	4.53927659988403	0.0100340843200684	0.00646266713738441	0.0132808275520802	0.0246444288641214
541	93.2204895019531	-14.9480056762695	4.01979780197144	-0.00684897974133492	0.0162028968334198	0.011982130818069	0.0191249661147594
542	92.5711364746094	-15.2726793289185	4.01979780197144	-0.000680167751852423	0.00841071270406246	-0.000680167751852423	0.0113327819854021
543	95.1685333251953	-14.6233310699463	4.01979780197144	-0.00977104809135199	0.00354059832170606	-0.0139918150380254	0.00126787810586393
544	95.1685333251953	-14.9480056762695	4.08473253250122	0.00386527273803949	-0.00230353930965066	-0.00457625929266214	0.00321592413820326
545	95.1685333251953	-15.5973539352417	4.4094066619873	0.00483929552137852	-0.00197886489331722	-0.0143164889886975	0.00289124972186983
546	93.2204895019531	-14.298656463623	4.53927659988403	-0.0126931173726916	-0.00652430532500148	-0.00360223650932312	0.00256657530553639
547	93.8698348999023	-15.2726793289185	4.08473253250122	0.00126787810586393	-0.00684897974133492	-0.0169138833880424	-0.00619963090866804
548	94.5191879272461	-15.5973539352417	3.88992786407471	0.00743668992072344	-0.00749832857400179	-0.0256800893694162	-0.0198359526693821
549	94.5191879272461	-14.9480056762695	4.34447193145752	-0.00457625929266214	-0.00490093370899558	-0.0230826959013939	-0.023407369852066
550	91.9217910766602	-14.6233310699463	4.14966726303101	-0.00879702530801296	-0.0143164889886975	-0.0162645354866982	-0.021459324285388
551	91.9217910766602	-14.298656463623	4.27953720092773	-0.0172385573387146	-0.0247060675173998	-0.0136671401560307	-0.0182125810533762
552	93.2204895019531	-15.2726793289185	4.60421133041382	-0.00392691092565656	-0.00100484199356288	-0.0139918150380254	-0.0143164889886975
553	93.8698348999023	-14.9480056762695	4.14966726303101	-3.08191010844894e-05	-0.00522560812532902	-0.0126931173726916	-0.00522560812532902
554	93.8698348999023	-14.6233310699463	3.82499313354492	0.0113327819854021	-0.00490093370899558	0.00581331877037883	0.00256657530553639
555	92.5711364746094	-14.6233310699463	4.01979780197144	-0.00944637414067984	-0.00912170019000769	0.00581331877037883	-0.00425158534198999
556	95.8178863525391	-16.2467021942139	4.47434186935425	-0.00100484199356288	-0.00619963090866804	0.0123068047687411	0.0116574559360743
557	94.5191879272461	-15.2726793289185	4.27953720092773	0.00646266713738441	-0.000355493422830477	0.00970941036939621	0.00289124972186983
558	92.5711364746094	-14.298656463623	4.47434186935425	0.00418994715437293	0.0126314787194133	0.011982130818069	-0.00100484199356288
559	92.5711364746094	-15.2726793289185	4.47434186935425	0.00613799272105098	0.00711201597005129	0.0213976856321096	0.0334106348454952
560	91.9217910766602	-13.9739828109741	3.88992786407471	0.0100340843200684	0.0022419011220336	0.0191249661147594	0.0262678004801273
561	93.8698348999023	-14.6233310699463	4.21460247039795	0.00548864435404539	0.00776136433705688	0.00776136433705688	0.0207483377307653
562	95.8178863525391	-15.2726793289185	4.01979780197144	-0.00230353930965066	0.00516396993771195	0.00483929552137852	0.00613799272105098
563	95.1685333251953	-14.9480056762695	4.27953720092773	0.000943203864153475	-0.00587495695799589	0.00126787810586393	0.00418994715437293
564	95.8178863525391	-15.9220285415649	4.21460247039795	-0.00652430532500148	0.00483929552137852	-0.00522560812532902	0.00289124972186983
565	94.5191879272461	-14.9480056762695	4.47434186935425	0.00613799272105098	-0.0130177913233638	0.00256657530553639	-0.00327756232582033
566	93.8698348999023	-14.298656463623	3.82499313354492	-0.00587495695799589	-0.00197886489331722	0.00483929552137852	-0.00587495695799589
567	95.1685333251953	-15.2726793289185	4.14966726303101	-0.00847235135734081	0.00808603875339031	0.00289124972186983	-0.00652430532500148
568	92.5711364746094	-15.2726793289185	3.88992786407471	-0.0159398596733809	-0.00295288790948689	-0.0221086721867323	-0.00977104809135199
569	95.1685333251953	-15.2726793289185	4.27953720092773	-0.0149658378213644	-0.00814767740666866	-0.0110697457566857	-0.0305502042174339
570	95.8178863525391	-15.2726793289185	4.34447193145752	-0.00392691092565656	-0.00847235135734081	-0.00944637414067984	-0.0331475995481014
571	95.1685333251953	-14.298656463623	4.08473253250122	-0.0162645354866982	-0.00392691092565656	-0.00684897974133492	-0.0208099745213985
572	95.8178863525391	-14.6233310699463	3.76005816459656	-0.00847235135734081	0.00678734155371785	-0.0159398596733809	-0.0136671401560307
573	93.8698348999023	-14.6233310699463	3.88992786407471	-0.00197886489331722	0.00678734155371785	-0.00132951640989631	-0.00392691092565656
574	94.5191879272461	-15.5973539352417	4.08473253250122	-0.000355493422830477	0.00581331877037883	0.00581331877037883	0.00451462110504508
575	95.1685333251953	-14.9480056762695	4.34447193145752	0.00256657530553639	0.00126787810586393	-0.00165419070981443	0.012956153601408
576	92.5711364746094	-13.9739828109741	4.21460247039795	-0.00944637414067984	0.00418994715437293	-0.0026282137259841	0.00159255252219737
577	91.9217910766602	-14.6233310699463	4.47434186935425	-0.0123684434220195	0.00743668992072344	-0.00490093370899558	0.0106834331527352
578	95.8178863525391	-14.9480056762695	4.14966726303101	0.0171769186854362	0.0171769186854362	0.00581331877037883	0.00483929552137852
579	95.1685333251953	-15.2726793289185	3.69512343406677	0.0116574559360743	0.0168522447347641	0.0116574559360743	0.0340599827468395
580	95.1685333251953	-15.2726793289185	3.95486283302307	0.0145795252174139	0.012956153601408	-0.00619963090866804	0.029189869761467
581	93.8698348999023	-13.3246335983276	4.08473253250122	0.00354059832170606	0.0126314787194133	0.00581331877037883	0.0191249661147594
582	93.8698348999023	-14.6233310699463	4.08473253250122	0.00418994715437293	0.00808603875339031	-0.00392691092565656	0.0178262684494257
583	95.1685333251953	-14.9480056762695	4.21460247039795	0.01100810803473	0.00418994715437293	-0.00360223650932312	0.0022419011220336
584	93.8698348999023	-13.9739828109741	4.27953720092773	0.0136055024340749	0.00808603875339031	-0.00230353930965066	0.00678734155371785
585	92.5711364746094	-14.298656463623	3.95486283302307	-0.00425158534198999	0.00678734155371785	0.00483929552137852	0.00289124972186983
586	92.5711364746094	-14.9480056762695	4.14966726303101	-0.0130177913233638	0.000293855206109583	0.000618529506027699	0.00516396993771195
587	93.2204895019531	-14.298656463623	4.27953720092773	0.012956153601408	0.0126314787194133	0.00159255252219737	-0.00587495695799589
588	96.4672317504883	-15.2726793289185	4.14966726303101	-0.00555028254166245	-0.000355493422830477	-0.0159398596733809	-0.0188619289547205
589	93.8698348999023	-13.6493082046509	4.08473253250122	-0.00749832857400179	-0.00230353930965066	-0.00684897974133492	-0.0240567177534103
590	94.5191879272461	-14.9480056762695	4.60421133041382	-0.0107450718060136	-0.00327756232582033	-3.08191010844894e-05	-0.0230826959013939
591	95.8178863525391	-15.5973539352417	4.21460247039795	-0.0139918150380254	-0.0149658378213644	-0.0133424662053585	-0.0133424662053585
592	95.1685333251953	-15.5973539352417	4.14966726303101	-0.00100484199356288	-0.00457625929266214	-0.00684897974133492	-0.0156151866540313
593	94.5191879272461	-14.9480056762695	4.27953720092773	-3.08191010844894e-05	-0.00327756232582033	-0.0130177913233638	-0.00587495695799589
594	95.1685333251953	-15.2726793289185	4.01979780197144	-0.00425158534198999	-0.000355493422830477	-0.00684897974133492	0.00483929552137852
595	90.6230926513672	-13.9739828109741	4.14966726303101	-0.000355493422830477	-0.00165419070981443	-0.00230353930965066	0.00711201597005129
596	93.2204895019531	-14.298656463623	4.14966726303101	-0.00360223650932312	0.000943203864153475	-0.00977104809135199	0.0113327819854021
597	95.1685333251953	-14.6233310699463	4.14966726303101	-0.00165419070981443	0.00354059832170606	-0.00522560812532902	0.00289124972186983
598	93.2204895019531	-14.9480056762695	4.08473253250122	0.00776136433705688	0.0106834331527352	-0.0026282137259841	0.0194496400654316
599	94.5191879272461	-13.9739828109741	4.01979780197144	0.00938473641872406	0.0106834331527352	0.00678734155371785	0.0288651939481497
600	95.1685333251953	-15.5973539352417	4.21460247039795	0.00646266713738441	0.00386527273803949	0.01100810803473	0.0210730116814375
601	95.1685333251953	-15.9220285415649	4.47434186935425	0.000293855206109583	0.000293855206109583	0.0178262684494257	0.0165275707840919
602	95.8178863525391	-14.298656463623	4.27953720092773	-0.0113944197073579	0.0191249661147594	0.00743668992072344	0.0136055024340749
603	91.2724456787109	-13.3246335983276	4.21460247039795	-0.00100484199356288	0.0149041991680861	-0.00555028254166245	0.00841071270406246
604	92.5711364746094	-13.9739828109741	3.69512343406677	-0.0026282137259841	0.000943203864153475	-0.00392691092565656	0.00386527273803949
605	94.5191879272461	-15.2726793289185	3.69512343406677	0.00808603875339031	-0.00100484199356288	-0.00132951640989631	0.00354059832170606
606	95.1685333251953	-14.6233310699463	3.63018846511841	0.00451462110504508	-0.000355493422830477	-0.0113944197073579	-0.000680167751852423
607	95.1685333251953	-13.9739828109741	4.14966726303101	-0.0169138833880424	0.00418994715437293	-0.00879702530801296	-0.000680167751852423
608	93.8698348999023	-13.9739828109741	4.08473253250122	0.00841071270406246	-0.00977104809135199	-0.0107450718060136	-0.0165892094373703
609	95.1685333251953	-16.5713768005371	4.66914653778076	-0.00230353930965066	-0.0182125810533762	-0.00392691092565656	-0.0227580219507217
610	95.1685333251953	-15.2726793289185	3.95486283302307	-0.00230353930965066	-0.0107450718060136	0.000293855206109583	-0.0253554154187441
611	94.5191879272461	-13.6493082046509	3.50031876564026	-0.0100957229733467	-0.0104203969240189	0.00938473641872406	-0.0204853005707264
612	91.2724456787109	-13.6493082046509	3.82499313354492	-0.00879702530801296	-0.00522560812532902	0.00938473641872406	-0.00912170019000769
613	95.1685333251953	-14.6233310699463	4.01979780197144	0.00159255252219737	-0.00977104809135199	-0.00197886489331722	-0.00944637414067984
614	95.1685333251953	-14.6233310699463	4.27953720092773	0.0100340843200684	-0.0026282137259841	0.0022419011220336	-0.000680167751852423
615	95.1685333251953	-14.6233310699463	4.27953720092773	-0.00587495695799589	-0.0152905117720366	-0.00392691092565656	0.00581331877037883
616	94.5191879272461	-13.6493082046509	4.01979780197144	-0.0107450718060136	-0.0136671401560307	-3.08191010844894e-05	0.00126787810586393
617	93.8698348999023	-15.2726793289185	3.95486283302307	-0.00327756232582033	-0.0026282137259841	-0.00977104809135199	-0.00490093370899558
618	93.8698348999023	-15.2726793289185	3.69512343406677	0.013930176384747	-0.00230353930965066	0.00418994715437293	0.0113327819854021
619	94.5191879272461	-14.6233310699463	3.95486283302307	0.0175015944987535	0.00873538758605719	0.00743668992072344	0.0382807515561581
620	91.9217910766602	-13.9739828109741	4.27953720092773	0.00938473641872406	0.00776136433705688	0.0126314787194133	0.0252937767654657
621	91.9217910766602	-14.9480056762695	4.60421133041382	-0.00100484199356288	0.00126787810586393	0.00354059832170606	0.01847561635077
622	95.1685333251953	-14.6233310699463	4.21460247039795	0.0116574559360743	0.0113327819854021	0.00451462110504508	-0.00782300252467394
623	96.4672317504883	-14.9480056762695	4.01979780197144	0.0181509424000978	0.00418994715437293	-0.00879702530801296	0.0136055024340749
624	96.4672317504883	-14.9480056762695	3.95486283302307	0.00841071270406246	0.00548864435404539	-0.00392691092565656	0.000618529506027699
625	95.1685333251953	-14.9480056762695	4.34447193145752	0.0194496400654316	-0.00100484199356288	0.00516396993771195	0.00354059832170606
626	95.1685333251953	-14.9480056762695	4.08473253250122	0.00418994715437293	-0.0026282137259841	0.00678734155371785	0.0022419011220336
627	95.1685333251953	-14.298656463623	4.34447193145752	0.00321592413820326	-0.00522560812532902	-0.00717365415766835	-0.00132951640989631
628	95.1685333251953	-15.2726793289185	4.4094066619873	0.00743668992072344	-0.00230353930965066	-0.00749832857400179	-0.0152905117720366
629	92.5711364746094	-13.9739828109741	4.14966726303101	-0.00847235135734081	-0.00814767740666866	-0.0026282137259841	-0.0253554154187441
630	93.2204895019531	-14.6233310699463	4.14966726303101	-0.0130177913233638	-0.00587495695799589	-0.00295288790948689	-0.0162645354866982
631	95.8178863525391	-14.9480056762695	3.95486283302307	-0.00684897974133492	-0.0139918150380254	-0.00392691092565656	-0.0240567177534103
632	95.8178863525391	-14.298656463623	4.01979780197144	-0.00425158534198999	-0.02697878703475	-0.00619963090866804	-0.0159398596733809
633	93.8698348999023	-14.6233310699463	4.08473253250122	-0.00977104809135199	-0.0247060675173998	-0.0143164889886975	-0.0026282137259841
634	96.4672317504883	-14.9480056762695	4.60421133041382	0.0106834331527352	-3.08191010844894e-05	0.000618529506027699	0.00581331877037883
635	93.8698348999023	-14.9480056762695	4.27953720092773	-0.00684897974133492	-0.00977104809135199	-0.00522560812532902	0.000943203864153475
636	93.8698348999023	-14.6233310699463	3.95486283302307	-0.0143164889886975	-0.00847235135734081	-0.00912170019000769	0.00646266713738441
637	93.8698348999023	-13.3246335983276	4.14966726303101	-0.0110697457566857	0.000618529506027699	-0.0110697457566857	0.00548864435404539
638	91.2724456787109	-13.6493082046509	4.01979780197144	0.00289124972186983	0.000618529506027699	-0.00977104809135199	0.00516396993771195
639	93.8698348999023	-14.6233310699463	4.21460247039795	0.0136055024340749	0.0123068047687411	0.00808603875339031	0.0321119390428066
640	95.1685333251953	-13.9739828109741	4.01979780197144	0.0149041991680861	0.0145795252174139	0.00743668992072344	0.0233457311987877
641	93.8698348999023	-13.9739828109741	3.95486283302307	0.00841071270406246	0.00581331877037883	0.00906006153672934	0.0165275707840919
642	94.5191879272461	-14.298656463623	4.21460247039795	0.00516396993771195	0.000943203864153475	0.00516396993771195	0.0113327819854021
643	94.5191879272461	-14.9480056762695	4.08473253250122	0.011982130818069	0.00776136433705688	0.00451462110504508	-0.00879702530801296
644	93.8698348999023	-16.2467021942139	4.34447193145752	-0.00814767740666866	-0.0026282137259841	0.00516396993771195	0.00451462110504508
645	93.8698348999023	-13.9739828109741	4.08473253250122	0.0145795252174139	0.00581331877037883	0.00581331877037883	-0.00100484199356288
646	93.8698348999023	-13.6493082046509	4.21460247039795	0.00516396993771195	0.00354059832170606	-0.00327756232582033	-0.00522560812532902
647	94.5191879272461	-15.2726793289185	4.53927659988403	0.000943203864153475	0.013930176384747	0.00483929552137852	-0.00879702530801296
648	95.1685333251953	-14.298656463623	4.08473253250122	-0.00944637414067984	0.00516396993771195	-0.00814767740666866	-0.0188619289547205
649	92.5711364746094	-13.6493082046509	3.95486283302307	-0.000355493422830477	-3.08191010844894e-05	-0.0107450718060136	-0.0256800893694162
650	95.1685333251953	-14.9480056762695	3.76005816459656	-0.00684897974133492	-0.00847235135734081	-0.0133424662053585	-0.0227580219507217
651	95.1685333251953	-14.6233310699463	4.14966726303101	-0.00879702530801296	-0.0126931173726916	-0.0117190945893526	-0.02697878703475
652	95.1685333251953	-14.9480056762695	4.47434186935425	-0.00392691092565656	-0.00230353930965066	-0.0100957229733467	-0.0195112787187099
653	96.4672317504883	-16.2467021942139	4.66914653778076	0.0145795252174139	-0.00652430532500148	-0.0100957229733467	-0.0130177913233638
654	95.1685333251953	-14.9480056762695	4.27953720092773	0.00776136433705688	-3.08191010844894e-05	-0.0169138833880424	-0.00457625929266214
655	93.8698348999023	-14.298656463623	3.95486283302307	-0.00165419070981443	-0.00295288790948689	-0.00522560812532902	0.00126787810586393
656	92.5711364746094	-13.6493082046509	3.95486283302307	-0.0195112787187099	-0.00392691092565656	-0.00619963090866804	0.00418994715437293
657	95.1685333251953	-13.9739828109741	4.01979780197144	0.00743668992072344	0.00906006153672934	-0.00457625929266214	0.00354059832170606
658	97.1165771484375	-14.6233310699463	4.14966726303101	0.0149041991680861	0.00126787810586393	-3.08191010844894e-05	0.0106834331527352
659	93.2204895019531	-13.6493082046509	3.95486283302307	0.0220470335334539	0.00776136433705688	0.00906006153672934	0.0298392176628113
660	95.8178863525391	-14.9480056762695	4.4094066619873	0.0132808275520802	0.0158782228827477	0.00159255252219737	0.0269171483814716
661	93.8698348999023	-13.9739828109741	3.88992786407471	0.00483929552137852	-0.000680167751852423	-0.00197886489331722	0.0265924744307995
662	93.2204895019531	-14.6233310699463	3.95486283302307	0.00418994715437293	0.000618529506027699	-0.00230353930965066	-0.00392691092565656
663	93.8698348999023	-13.9739828109741	4.08473253250122	0.0132808275520802	0.0142548503354192	0.0022419011220336	0.00516396993771195
664	92.5711364746094	-13.6493082046509	4.08473253250122	0.00743668992072344	0.012956153601408	-0.00197886489331722	-0.00457625929266214
665	89.973747253418	-13.9739828109741	4.34447193145752	-0.0026282137259841	0.00451462110504508	0.00613799272105098	0.0126314787194133
666	95.8178863525391	-14.6233310699463	4.53927659988403	0.0106834331527352	0.0126314787194133	-0.00360223650932312	-0.00457625929266214
667	94.5191879272461	-14.298656463623	4.01979780197144	0.0022419011220336	0.00776136433705688	-0.0123684434220195	-0.00782300252467394
668	94.5191879272461	-13.9739828109741	4.01979780197144	0.00743668992072344	0.00613799272105098	-0.0123684434220195	-0.0211346503347158
669	95.1685333251953	-14.298656463623	4.53927659988403	-0.0133424662053585	-0.00619963090866804	-0.0237320438027382	-0.0282774847000837
670	93.2204895019531	-14.298656463623	4.01979780197144	-0.00360223650932312	-0.0110697457566857	-0.0113944197073579	-0.0227580219507217
671	93.8698348999023	-14.9480056762695	4.34447193145752	-0.00977104809135199	-0.0143164889886975	-0.0240567177534103	-0.0224333461374044
672	93.8698348999023	-14.6233310699463	4.66914653778076	-0.00814767740666866	-0.00392691092565656	-0.0139918150380254	-0.0169138833880424
673	91.9217910766602	-14.298656463623	4.27953720092773	-0.0156151866540313	-0.0175632312893867	-0.0110697457566857	-0.00327756232582033
674	93.2204895019531	-13.9739828109741	3.95486283302307	-0.00230353930965066	-0.0159398596733809	-0.0117190945893526	-0.00587495695799589
675	93.2204895019531	-12.9999599456787	3.69512343406677	-0.00879702530801296	-0.0152905117720366	-0.00197886489331722	0.00386527273803949
676	95.8178863525391	-14.9480056762695	4.14966726303101	0.00906006153672934	-0.00912170019000769	-0.00392691092565656	-0.000680167751852423
677	95.8178863525391	-14.6233310699463	4.21460247039795	0.0022419011220336	0.0155535480007529	-0.00490093370899558	-0.00165419070981443
678	95.1685333251953	-14.6233310699463	4.53927659988403	0.0145795252174139	0.00256657530553639	0.00321592413820326	0.00581331877037883
679	93.8698348999023	-15.5973539352417	4.21460247039795	0.0145795252174139	0.00256657530553639	0.00808603875339031	0.0304885655641556
680	94.5191879272461	-14.9480056762695	4.21460247039795	0.00483929552137852	0.00159255252219737	0.0145795252174139	0.0236704051494598
681	94.5191879272461	-14.9480056762695	4.21460247039795	0.00483929552137852	0.00646266713738441	0.0171769186854362	0.0116574559360743
682	92.5711364746094	-14.298656463623	3.82499313354492	-3.08191010844894e-05	0.0126314787194133	0.00126787810586393	0.00289124972186983
683	92.5711364746094	-13.6493082046509	3.69512343406677	-0.00555028254166245	0.00646266713738441	0.0162028968334198	-0.00782300252467394
684	95.8178863525391	-13.9739828109741	4.21460247039795	0.0106834331527352	0.0022419011220336	0.00678734155371785	0.00451462110504508
685	96.4672317504883	-14.6233310699463	4.47434186935425	0.00418994715437293	0.00516396993771195	-0.00132951640989631	-0.00165419070981443
686	95.1685333251953	-14.298656463623	4.08473253250122	0.00354059832170606	0.00613799272105098	0.00516396993771195	-0.00100484199356288
687	93.2204895019531	-13.9739828109741	3.95486283302307	0.00289124972186983	0.000943203864153475	-0.00392691092565656	-0.00717365415766835
688	93.8698348999023	-14.9480056762695	4.01979780197144	0.00678734155371785	-0.0110697457566857	-0.00360223650932312	-0.0152905117720366
689	95.1685333251953	-15.5973539352417	4.34447193145752	-0.00425158534198999	-0.0130177913233638	-0.0117190945893526	-0.0237320438027382
690	93.8698348999023	-13.9739828109741	4.14966726303101	-0.0117190945893526	-3.08191010844894e-05	-0.00100484199356288	-0.0211346503347158
691	91.2724456787109	-12.9999599456787	4.27953720092773	-0.0133424662053585	-0.00912170019000769	-0.00782300252467394	-0.0253554154187441
692	93.2204895019531	-14.298656463623	4.08473253250122	-0.00197886489331722	0.0022419011220336	-0.00490093370899558	-0.0188619289547205
693	95.1685333251953	-13.9739828109741	3.88992786407471	0.00938473641872406	-0.00230353930965066	-0.00295288790948689	-0.0100957229733467
694	93.8698348999023	-13.3246335983276	3.50031876564026	-0.00490093370899558	-0.00717365415766835	-0.00522560812532902	0.00159255252219737
695	95.1685333251953	-14.9480056762695	4.21460247039795	-0.00100484199356288	-0.00879702530801296	-0.00425158534198999	0.00613799272105098
696	94.5191879272461	-14.9480056762695	4.4094066619873	0.00126787810586393	0.00646266713738441	-0.00425158534198999	-0.000355493422830477
697	93.8698348999023	-14.9480056762695	4.47434186935425	-0.00684897974133492	-0.00912170019000769	-0.0026282137259841	0.00386527273803949
698	95.1685333251953	-13.6493082046509	4.21460247039795	0.00970941036939621	0.00678734155371785	-3.08191010844894e-05	0.00841071270406246
699	94.5191879272461	-14.298656463623	4.14966726303101	0.0162028968334198	0.0123068047687411	0.0136055024340749	0.0321119390428066
700	91.2724456787109	-13.9739828109741	4.01979780197144	-0.00912170019000769	0.0100340843200684	0.0145795252174139	0.031137915328145
701	94.5191879272461	-13.9739828109741	4.01979780197144	-0.000680167751852423	0.0126314787194133	0.0132808275520802	0.0223717093467712
702	95.1685333251953	-14.298656463623	3.88992786407471	-0.00555028254166245	0.0142548503354192	-0.00132951640989631	0.0226963832974434
703	94.5191879272461	-14.9480056762695	4.08473253250122	-0.00360223650932312	0.00873538758605719	-0.0026282137259841	-0.000680167751852423
704	95.8178863525391	-14.6233310699463	4.27953720092773	0.00289124972186983	0.01100810803473	-0.00295288790948689	0.000293855206109583
705	93.2204895019531	-14.298656463623	4.08473253250122	0.00451462110504508	0.00451462110504508	0.00256657530553639	0.00483929552137852
706	95.1685333251953	-14.9480056762695	3.95486283302307	-0.0107450718060136	-0.00652430532500148	-0.00652430532500148	-3.08191010844894e-05
707	95.1685333251953	-13.9739828109741	4.14966726303101	-0.0026282137259841	0.00581331877037883	-0.0126931173726916	-0.0120437685400248
708	94.5191879272461	-14.6233310699463	4.4094066619873	-0.00457625929266214	-0.000355493422830477	-0.0191866029053926	-0.0133424662053585
709	92.5711364746094	-13.6493082046509	4.21460247039795	-0.0123684434220195	-0.0026282137259841	-0.0143164889886975	-0.0250307414680719
710	95.1685333251953	-14.298656463623	4.53927659988403	-0.00327756232582033	-0.00555028254166245	-0.0104203969240189	-0.0224333461374044
711	96.4672317504883	-14.9480056762695	4.08473253250122	-0.00392691092565656	-0.00425158534198999	-0.0159398596733809	-0.0204853005707264
712	94.5191879272461	-13.9739828109741	3.50031876564026	0.000943203864153475	-0.00327756232582033	-0.00912170019000769	-0.0152905117720366
713	94.5191879272461	-14.298656463623	3.82499313354492	-0.00717365415766835	0.000293855206109583	-0.00295288790948689	-0.00327756232582033
714	95.1685333251953	-14.9480056762695	4.01979780197144	0.000943203864153475	0.00191722682211548	0.00159255252219737	0.00289124972186983
715	94.5191879272461	-15.2726793289185	4.14966726303101	0.00938473641872406	0.000943203864153475	-0.00165419070981443	0.0100340843200684
716	93.2204895019531	-13.6493082046509	4.4094066619873	0.0210730116814375	0.00776136433705688	0.000293855206109583	-0.000355493422830477
717	92.5711364746094	-13.6493082046509	3.95486283302307	-0.0100957229733467	0.0132808275520802	-0.00717365415766835	-0.00327756232582033
718	91.9217910766602	-13.9739828109741	3.95486283302307	0.00970941036939621	0.0165275707840919	0.00289124972186983	0.0158782228827477
719	94.5191879272461	-14.6233310699463	4.01979780197144	0.00873538758605719	0.0210730116814375	0.00418994715437293	0.0314625911414623
720	95.1685333251953	-14.298656463623	3.88992786407471	-0.0026282137259841	0.01100810803473	0.00743668992072344	0.0308132413774729
721	93.2204895019531	-13.6493082046509	3.95486283302307	0.00418994715437293	0.0152288740500808	0.000943203864153475	0.0262678004801273
722	93.8698348999023	-13.3246335983276	4.21460247039795	0.00256657530553639	0.00970941036939621	-0.00879702530801296	0.0123068047687411
723	93.2204895019531	-13.6493082046509	3.82499313354492	0.00970941036939621	-0.0026282137259841	-0.00100484199356288	0.00808603875339031
724	93.2204895019531	-14.298656463623	3.95486283302307	0.000943203864153475	-0.00912170019000769	0.00256657530553639	0.00159255252219737
725	93.8698348999023	-13.6493082046509	4.01979780197144	-0.00944637414067984	-0.00327756232582033	0.00711201597005129	0.00159255252219737
726	93.8698348999023	-14.298656463623	4.01979780197144	0.00678734155371785	-0.0026282137259841	0.00678734155371785	-0.0026282137259841
727	92.5711364746094	-14.6233310699463	4.4094066619873	-0.00749832857400179	-0.00522560812532902	-0.00555028254166245	-0.00392691092565656
728	93.2204895019531	-13.9739828109741	4.47434186935425	0.00646266713738441	-0.0123684434220195	-0.0120437685400248	-0.017887907102704
729	92.5711364746094	-13.3246335983276	4.01979780197144	-0.00619963090866804	-0.0195112787187099	-0.0165892094373703	-0.0311995539814234
730	94.5191879272461	-13.6493082046509	3.69512343406677	0.00191722682211548	-0.0227580219507217	-0.0162645354866982	-0.0191866029053926
731	93.8698348999023	-13.9739828109741	4.21460247039795	-0.00392691092565656	-0.00879702530801296	-0.00977104809135199	-0.0305502042174339
732	95.8178863525391	-15.5973539352417	4.53927659988403	-0.00652430532500148	-0.00782300252467394	-0.0104203969240189	-0.00814767740666866
733	94.5191879272461	-15.5973539352417	4.27953720092773	0.0200989879667759	0.00386527273803949	-0.0120437685400248	-0.00619963090866804
734	92.5711364746094	-13.3246335983276	4.21460247039795	0.00776136433705688	0.00808603875339031	-0.00814767740666866	0.00711201597005129
735	91.9217910766602	-13.6493082046509	4.27953720092773	-0.00360223650932312	0.00906006153672934	-0.00879702530801296	0.0155535480007529
736	93.8698348999023	-14.298656463623	3.82499313354492	0.00451462110504508	0.00354059832170606	-0.00165419070981443	0.00451462110504508
737	95.1685333251953	-14.298656463623	4.01979780197144	-0.0110697457566857	0.00678734155371785	-0.00295288790948689	-0.00132951640989631
738	96.4672317504883	-14.298656463623	3.63018846511841	0.0194496400654316	0.0200989879667759	0.00678734155371785	0.0100340843200684
739	92.5711364746094	-12.9999599456787	3.69512343406677	0.0162028968334198	0.0145795252174139	0.0168522447347641	0.0246444288641214
740	95.1685333251953	-14.9480056762695	4.60421133041382	0.0126314787194133	0.00841071270406246	0.0217223595827818	0.0272418223321438
741	95.8178863525391	-15.9220285415649	4.60421133041382	0.0145795252174139	0.00321592413820326	0.0132808275520802	0.0165275707840919
742	93.2204895019531	-14.298656463623	3.88992786407471	0.012956153601408	0.011982130818069	0.00841071270406246	0.000943203864153475
743	92.5711364746094	-13.9739828109741	3.76005816459656	0.00354059832170606	0.00938473641872406	0.00321592413820326	-0.00847235135734081
744	90.6230926513672	-13.3246335983276	3.95486283302307	0.0132808275520802	-0.00132951640989631	0.0123068047687411	-0.000355493422830477
745	94.5191879272461	-13.9739828109741	4.01979780197144	0.00191722682211548	0.00321592413820326	0.0100340843200684	0.00873538758605719
746	96.4672317504883	-14.9480056762695	4.27953720092773	-0.00132951640989631	-0.0026282137259841	0.00159255252219737	-0.00132951640989631
747	93.2204895019531	-12.9999599456787	4.08473253250122	-0.00684897974133492	-0.000680167751852423	-0.00327756232582033	-0.0136671401560307
748	93.2204895019531	-13.6493082046509	3.88992786407471	-0.0104203969240189	-0.00749832857400179	-0.0175632312893867	-0.0198359526693821
749	95.1685333251953	-15.2726793289185	4.08473253250122	-0.00587495695799589	-0.0250307414680719	-0.0143164889886975	-0.0295761823654175
750	94.5191879272461	-14.6233310699463	4.01979780197144	0.000293855206109583	-0.0266541130840778	-0.0104203969240189	-0.02697878703475
751	93.8698348999023	-13.9739828109741	4.08473253250122	-0.0120437685400248	-0.0126931173726916	-0.00944637414067984	-0.0191866029053926
752	91.9217910766602	-13.6493082046509	4.08473253250122	-0.00100484199356288	-0.00879702530801296	-0.00879702530801296	-0.0143164889886975
753	90.6230926513672	-13.6493082046509	4.4094066619873	-0.00522560812532902	-0.00652430532500148	-0.00717365415766835	-0.00295288790948689
754	95.1685333251953	-13.9739828109741	3.82499313354492	0.00126787810586393	-0.02697878703475	-0.0110697457566857	0.00418994715437293
755	95.1685333251953	-14.298656463623	4.01979780197144	0.00354059832170606	-0.00100484199356288	-0.0026282137259841	0.00581331877037883
756	93.2204895019531	-13.6493082046509	4.01979780197144	-0.00847235135734081	-0.00360223650932312	-0.00684897974133492	0.00938473641872406
757	93.8698348999023	-13.9739828109741	4.14966726303101	-0.00457625929266214	-0.00100484199356288	-0.00977104809135199	0.00321592413820326
758	93.8698348999023	-14.298656463623	4.08473253250122	-0.00457625929266214	0.0126314787194133	0.00483929552137852	0.0210730116814375
759	95.8178863525391	-16.2467021942139	4.60421133041382	0.00711201597005129	-0.0026282137259841	0.01100810803473	0.031137915328145
760	93.2204895019531	-13.6493082046509	4.14966726303101	-0.00100484199356288	0.00906006153672934	0.013930176384747	0.0269171483814716
761	93.2204895019531	-15.2726793289185	4.21460247039795	0.00418994715437293	0.00711201597005129	0.0116574559360743	0.025618452578783
762	95.1685333251953	-14.9480056762695	4.21460247039795	0.00159255252219737	0.00354059832170606	-0.00392691092565656	-0.0026282137259841
763	93.8698348999023	-13.6493082046509	3.95486283302307	0.00841071270406246	0.00126787810586393	0.00451462110504508	0.00418994715437293
764	93.8698348999023	-13.9739828109741	4.14966726303101	-0.00360223650932312	-0.00749832857400179	-3.08191010844894e-05	0.00451462110504508
765	95.8178863525391	-14.6233310699463	4.01979780197144	0.00386527273803949	-0.00490093370899558	-0.000680167751852423	0.00906006153672934
766	96.4672317504883	-14.298656463623	4.34447193145752	-0.00879702530801296	-0.00100484199356288	0.00711201597005129	0.00126787810586393
767	93.8698348999023	-16.2467021942139	3.95486283302307	0.0022419011220336	0.000293855206109583	-0.00555028254166245	-0.0130177913233638
768	93.8698348999023	-15.5973539352417	3.69512343406677	-3.08191010844894e-05	-0.00230353930965066	-0.00847235135734081	-0.0152905117720366
769	93.2204895019531	-14.6233310699463	3.76005816459656	-0.00847235135734081	-0.00100484199356288	-0.0266541130840778	-0.0224333461374044
770	95.1685333251953	-15.2726793289185	4.34447193145752	-0.0211346503347158	-0.00944637414067984	-0.0292515084147453	-0.0282774847000837
771	92.5711364746094	-14.298656463623	4.47434186935425	-0.0146411629393697	-0.0162645354866982	-0.0208099745213985	-0.0240567177534103
772	94.5191879272461	-14.9480056762695	4.34447193145752	0.00191722682211548	0.00711201597005129	-0.0263294391334057	-0.0169138833880424
773	95.1685333251953	-15.2726793289185	3.69512343406677	0.00159255252219737	0.00191722682211548	-0.0256800893694162	-0.00230353930965066
774	93.2204895019531	-13.9739828109741	3.37044906616211	0.00289124972186983	0.00126787810586393	-0.0165892094373703	0.00386527273803949
775	95.8178863525391	-15.2726793289185	3.76005816459656	0.0717222020030022	0.00386527273803949	-0.0143164889886975	0.00191722682211548
776	95.1685333251953	-16.2467021942139	3.95486283302307	-0.000355493422830477	0.00126787810586393	-0.00977104809135199	0.00191722682211548
777	94.5191879272461	-15.5973539352417	4.4094066619873	-0.00100484199356288	0.00776136433705688	-0.0026282137259841	0.00581331877037883
778	94.5191879272461	-14.298656463623	4.27953720092773	0.00548864435404539	0.0217223595827818	0.0207483377307653	0.0230210572481155
779	93.2204895019531	-14.6233310699463	4.21460247039795	0.00613799272105098	0.0197743140161037	0.0340599827468395	0.0278911720961332
780	93.8698348999023	-13.9739828109741	4.08473253250122	0.00126787810586393	0.0162028968334198	0.0210730116814375	0.0392547734081745
781	92.5711364746094	-14.298656463623	3.88992786407471	0.00483929552137852	0.0194496400654316	0.0269171483814716	0.0217223595827818
782	93.8698348999023	-13.9739828109741	3.88992786407471	0.00906006153672934	0.00808603875339031	0.00906006153672934	0.0132808275520802
783	93.8698348999023	-14.298656463623	4.34447193145752	0.0100340843200684	0.00516396993771195	0.00451462110504508	-0.000355493422830477
784	94.5191879272461	-14.298656463623	4.86395072937012	0.00289124972186983	-0.00879702530801296	0.01100810803473	0.000293855206109583
785	93.2204895019531	-15.2726793289185	4.27953720092773	0.00256657530553639	-0.00717365415766835	0.00516396993771195	0.00386527273803949
786	97.1165771484375	-15.9220285415649	3.82499313354492	-0.00684897974133492	-0.00684897974133492	-0.00100484199356288	0.00191722682211548
787	93.8698348999023	-14.6233310699463	4.27953720092773	0.0022419011220336	0.00678734155371785	-0.00717365415766835	-0.00814767740666866
788	92.5711364746094	-14.6233310699463	4.34447193145752	-0.0100957229733467	-0.00295288790948689	-0.0169138833880424	-0.0191866029053926
789	93.8698348999023	-14.6233310699463	4.27953720092773	-0.00977104809135199	-0.00879702530801296	-0.0113944197073579	-0.0282774847000837
790	95.1685333251953	-15.2726793289185	4.47434186935425	-0.0026282137259841	-0.0159398596733809	-0.00912170019000769	-0.0208099745213985
791	96.4672317504883	-14.298656463623	4.21460247039795	-0.00392691092565656	-0.00912170019000769	-0.00912170019000769	-0.0211346503347158
792	93.8698348999023	-14.298656463623	4.27953720092773	0.0022419011220336	-0.00684897974133492	0.00126787810586393	-0.0172385573387146
793	93.8698348999023	-14.6233310699463	3.95486283302307	-0.0126931173726916	0.00646266713738441	-0.0113944197073579	0.000943203864153475
794	95.1685333251953	-15.5973539352417	3.76005816459656	0.00808603875339031	-0.00782300252467394	-0.000680167751852423	-0.000355493422830477
795	94.5191879272461	-15.2726793289185	4.01979780197144	0.00808603875339031	-0.00230353930965066	0.000618529506027699	0.00938473641872406
796	94.5191879272461	-14.9480056762695	4.4094066619873	-0.0165892094373703	0.000618529506027699	0.00483929552137852	0.0106834331527352
797	91.2724456787109	-13.6493082046509	4.01979780197144	-0.00814767740666866	-3.08191010844894e-05	-0.00197886489331722	0.00386527273803949
798	93.8698348999023	-14.9480056762695	4.01979780197144	0.00191722682211548	-0.00100484199356288	0.00548864435404539	0.0113327819854021
799	93.2204895019531	-13.9739828109741	3.69512343406677	0.0191249661147594	0.00581331877037883	0.00873538758605719	0.0324366129934788
800	96.4672317504883	-14.9480056762695	3.69512343406677	0.00678734155371785	0.00354059832170606	0.0149041991680861	0.0269171483814716
801	95.1685333251953	-14.6233310699463	4.08473253250122	0.00386527273803949	-3.08191010844894e-05	0.00841071270406246	0.0252937767654657
802	97.1165771484375	-14.9480056762695	3.82499313354492	0.00418994715437293	0.00289124972186983	-0.00490093370899558	0.0116574559360743
803	95.1685333251953	-14.6233310699463	4.27953720092773	-0.000355493422830477	-0.00847235135734081	0.00386527273803949	-0.00587495695799589
804	94.5191879272461	-15.2726793289185	4.21460247039795	-0.0107450718060136	-0.00555028254166245	0.000943203864153475	0.00321592413820326
805	95.8178863525391	-15.5973539352417	4.08473253250122	0.0106834331527352	0.00386527273803949	0.00126787810586393	0.00418994715437293
806	91.2724456787109	-13.9739828109741	4.08473253250122	0.00613799272105098	-0.00652430532500148	0.00191722682211548	-0.000355493422830477
807	93.8698348999023	-13.6493082046509	4.01979780197144	0.00906006153672934	-0.00165419070981443	-0.0175632312893867	0.00289124972186983
808	93.8698348999023	-14.298656463623	4.08473253250122	0.00289124972186983	-0.00457625929266214	-0.0162645354866982	-0.0237320438027382
809	94.5191879272461	-13.9739828109741	4.14966726303101	-0.00619963090866804	-0.0130177913233638	-0.0165892094373703	-0.0243813935667276
810	94.5191879272461	-14.298656463623	4.08473253250122	-0.00425158534198999	-0.0227580219507217	-0.0201606266200542	-0.02697878703475
811	95.8178863525391	-15.5973539352417	4.14966726303101	-0.00847235135734081	-0.0188619289547205	-0.0172385573387146	-0.0247060675173998
812	95.1685333251953	-15.5973539352417	4.34447193145752	-0.00295288790948689	-0.0133424662053585	-0.0100957229733467	-0.0217839982360601
813	95.8178863525391	-14.298656463623	4.21460247039795	0.0100340843200684	0.0106834331527352	-0.0149658378213644	-0.00912170019000769
814	91.9217910766602	-14.6233310699463	4.34447193145752	-0.0149658378213644	0.00678734155371785	-0.00197886489331722	-0.000355493422830477
815	93.2204895019531	-14.298656463623	4.47434186935425	-0.00327756232582033	0.00743668992072344	-0.0100957229733467	0.00906006153672934
816	94.5191879272461	-13.3246335983276	4.21460247039795	-0.00392691092565656	0.00711201597005129	-0.000355493422830477	0.00354059832170606
817	95.1685333251953	-15.2726793289185	4.08473253250122	0.00256657530553639	0.00711201597005129	-0.00717365415766835	-0.000680167751852423
818	94.5191879272461	-13.9739828109741	3.82499313354492	0.00126787810586393	0.0168522447347641	0.00386527273803949	0.00841071270406246
819	94.5191879272461	-14.6233310699463	4.27953720092773	0.0165275707840919	0.0168522447347641	0.0171769186854362	0.0259431265294552
820	94.5191879272461	-15.2726793289185	4.14966726303101	0.0123068047687411	0.0103587592020631	0.0116574559360743	0.0239950809627771
821	94.5191879272461	-14.298656463623	4.21460247039795	0.00548864435404539	0.0116574559360743	0.0181509424000978	0.0282158460468054
822	94.5191879272461	-14.298656463623	4.79901599884033	0.00581331877037883	0.0155535480007529	0.00873538758605719	0.00938473641872406
823	91.9217910766602	-14.6233310699463	4.27953720092773	0.00548864435404539	0.0217223595827818	0.00354059832170606	-0.00392691092565656
824	93.2204895019531	-13.9739828109741	4.21460247039795	-0.00684897974133492	0.00613799272105098	0.00191722682211548	0.00256657530553639
825	93.8698348999023	-13.3246335983276	3.69512343406677	-0.00717365415766835	-0.00165419070981443	0.00646266713738441	-0.00814767740666866
826	97.1165771484375	-14.298656463623	3.76005816459656	-0.00555028254166245	-3.08191010844894e-05	0.00548864435404539	-0.00360223650932312
827	95.1685333251953	-14.6233310699463	4.4094066619873	0.00906006153672934	-0.00587495695799589	-0.0117190945893526	-0.0107450718060136
828	94.5191879272461	-14.9480056762695	4.01979780197144	-0.0026282137259841	-0.0126931173726916	-0.0110697457566857	-0.0123684434220195
829	95.8178863525391	-16.2467021942139	4.14966726303101	-0.00912170019000769	-0.0217839982360601	-0.0143164889886975	-0.028926832601428
830	95.8178863525391	-14.6233310699463	3.63018846511841	-0.00782300252467394	-0.0198359526693821	-0.0123684434220195	-0.0256800893694162
831	93.2204895019531	-13.6493082046509	3.69512343406677	-0.0139918150380254	-0.00717365415766835	-0.0165892094373703	-0.0123684434220195
832	91.9217910766602	-13.3246335983276	4.01979780197144	-0.0126931173726916	-0.00100484199356288	-0.00814767740666866	-0.0198359526693821
833	93.2204895019531	-13.6493082046509	4.01979780197144	-0.00457625929266214	0.00841071270406246	-0.00847235135734081	-0.0117190945893526
834	93.8698348999023	-13.9739828109741	4.08473253250122	-0.0123684434220195	0.00678734155371785	-0.00360223650932312	0.0022419011220336
835	93.2204895019531	-13.3246335983276	3.82499313354492	-0.00522560812532902	-0.00522560812532902	0.00646266713738441	0.00159255252219737
836	94.5191879272461	-14.9480056762695	4.01979780197144	0.00938473641872406	0.00613799272105098	-0.000680167751852423	0.00776136433705688
837	93.8698348999023	-14.6233310699463	3.88992786407471	0.00841071270406246	0.00256657530553639	0.00289124972186983	-0.00132951640989631
838	95.1685333251953	-15.5973539352417	4.27953720092773	0.0132808275520802	0.000943203864153475	0.0100340843200684	0.00711201597005129
839	93.2204895019531	-13.6493082046509	4.21460247039795	0.0149041991680861	0.0178262684494257	0.0136055024340749	0.0350340083241463
840	92.5711364746094	-14.6233310699463	4.4094066619873	0.00483929552137852	0.0132808275520802	0.0165275707840919	0.0252937767654657
841	93.8698348999023	-15.2726793289185	4.14966726303101	0.00191722682211548	0.00970941036939621	0.01100810803473	0.0265924744307995
842	94.5191879272461	-13.9739828109741	3.76005816459656	0.00906006153672934	0.012956153601408	0.000293855206109583	0.00808603875339031
843	93.8698348999023	-12.9999599456787	3.56525373458862	0.0158782228827477	0.00743668992072344	0.00548864435404539	0.00321592413820326
844	93.2204895019531	-13.3246335983276	3.76005816459656	0.00191722682211548	0.00841071270406246	0.000618529506027699	0.00159255252219737
845	95.8178863525391	-14.6233310699463	4.01979780197144	0.0158782228827477	-0.00360223650932312	0.00418994715437293	0.00483929552137852
846	95.8178863525391	-15.5973539352417	4.4094066619873	-0.0026282137259841	-0.00684897974133492	-0.00392691092565656	0.00451462110504508
847	93.8698348999023	-15.2726793289185	4.47434186935425	0.00873538758605719	-0.00684897974133492	-0.0123684434220195	-0.00587495695799589
848	91.9217910766602	-13.6493082046509	4.21460247039795	0.000618529506027699	-0.00392691092565656	-0.0172385573387146	-0.0162645354866982
849	92.5711364746094	-14.9480056762695	3.88992786407471	-0.0162645354866982	-0.00749832857400179	-0.0211346503347158	-0.0188619289547205
850	93.2204895019531	-13.9739828109741	3.76005816459656	-0.00717365415766835	-0.0165892094373703	-0.0256800893694162	-0.0165892094373703
851	92.5711364746094	-13.6493082046509	4.21460247039795	-0.0100957229733467	-0.000355493422830477	-0.0159398596733809	-0.0273034609854221
852	94.5191879272461	-14.9480056762695	4.21460247039795	0.00581331877037883	0.00808603875339031	-0.0237320438027382	-0.0162645354866982
853	95.1685333251953	-15.2726793289185	4.53927659988403	0.00841071270406246	-0.0198359526693821	-0.0139918150380254	-0.00619963090866804
854	93.8698348999023	-14.298656463623	4.21460247039795	0.00191722682211548	-0.0208099745213985	-0.00230353930965066	-0.000680167751852423
855	93.8698348999023	-14.9480056762695	3.95486283302307	-0.00197886489331722	-0.00717365415766835	0.00321592413820326	0.00613799272105098
856	94.5191879272461	-15.2726793289185	4.14966726303101	0.00191722682211548	-0.00749832857400179	0.00938473641872406	0.00191722682211548
857	95.1685333251953	-15.2726793289185	4.34447193145752	0.00159255252219737	0.00678734155371785	0.00970941036939621	0.00159255252219737
858	91.2724456787109	-13.6493082046509	4.14966726303101	0.00548864435404539	0.00711201597005129	0.00711201597005129	0.0149041991680861
859	94.5191879272461	-13.6493082046509	4.4094066619873	0.0106834331527352	0.011982130818069	0.0327612869441509	0.0249691028147936
860	93.2204895019531	-14.298656463623	4.27953720092773	0.011982130818069	0.00321592413820326	0.0191249661147594	0.0314625911414623
861	95.1685333251953	-15.2726793289185	3.82499313354492	0.00906006153672934	0.0132808275520802	0.020423661917448	0.0246444288641214
862	95.1685333251953	-14.9480056762695	3.82499313354492	0.00321592413820326	0.0213976856321096	0.0158782228827477	0.0152288740500808
863	95.1685333251953	-15.9220285415649	3.95486283302307	0.0100340843200684	0.0142548503354192	0.00191722682211548	-0.00100484199356288
864	95.8178863525391	-16.5713768005371	4.34447193145752	-0.000355493422830477	-0.000680167751852423	0.00711201597005129	-0.00360223650932312
865	94.5191879272461	-15.5973539352417	4.4094066619873	0.00970941036939621	0.0168522447347641	0.00743668992072344	0.00548864435404539
866	92.5711364746094	-14.9480056762695	4.53927659988403	-0.00132951640989631	0.0100340843200684	0.00256657530553639	0.00159255252219737
867	89.973747253418	-14.298656463623	3.63018846511841	-0.0165892094373703	0.00906006153672934	0.00516396993771195	-0.00295288790948689
868	94.5191879272461	-14.9480056762695	4.01979780197144	0.00159255252219737	-0.00425158534198999	-0.0123684434220195	-0.0139918150380254
869	95.8178863525391	-15.5973539352417	4.14966726303101	-3.08191010844894e-05	-0.0104203969240189	-0.00912170019000769	-0.0211346503347158
870	95.1685333251953	-14.9480056762695	3.88992786407471	-0.00684897974133492	-0.00619963090866804	-0.0100957229733467	-0.0243813935667276
871	93.8698348999023	-14.6233310699463	4.27953720092773	0.00548864435404539	-0.00587495695799589	-0.00749832857400179	-0.0208099745213985
872	93.8698348999023	-15.5973539352417	4.27953720092773	0.00386527273803949	-0.00457625929266214	-0.0221086721867323	-0.0175632312893867
873	93.2204895019531	-15.2726793289185	3.95486283302307	0.00938473641872406	-0.00749832857400179	-0.00230353930965066	-0.00587495695799589
874	95.8178863525391	-14.6233310699463	3.69512343406677	0.00906006153672934	0.00354059832170606	-0.00847235135734081	0.00548864435404539
875	93.2204895019531	-14.9480056762695	4.21460247039795	0.00581331877037883	-0.00165419070981443	-0.00749832857400179	0.00776136433705688
876	91.9217910766602	-14.298656463623	3.82499313354492	-0.00197886489331722	0.00126787810586393	0.00451462110504508	0.00970941036939621
877	94.5191879272461	-14.6233310699463	3.95486283302307	0.00808603875339031	0.00386527273803949	-0.00295288790948689	0.0142548503354192
878	93.8698348999023	-13.3246335983276	3.88992786407471	0.011982130818069	0.00873538758605719	-0.00360223650932312	0.00418994715437293
879	95.8178863525391	-15.5973539352417	3.88992786407471	0.0142548503354192	0.01847561635077	0.00906006153672934	0.036657378077507
880	93.8698348999023	-14.298656463623	3.56525373458862	0.00743668992072344	0.00808603875339031	0.00841071270406246	0.0269171483814716
881	93.2204895019531	-15.2726793289185	4.08473253250122	0.00191722682211548	-0.00717365415766835	0.0100340843200684	0.0308132413774729
882	95.1685333251953	-15.9220285415649	4.27953720092773	0.00548864435404539	0.00646266713738441	0.00873538758605719	0.00776136433705688
883	94.5191879272461	-14.9480056762695	4.4094066619873	0.00808603875339031	0.00256657530553639	-0.00457625929266214	0.00159255252219737
884	92.5711364746094	-15.5973539352417	4.66914653778076	-0.00522560812532902	0.00159255252219737	0.00613799272105098	0.00581331877037883
885	94.5191879272461	-15.5973539352417	4.4094066619873	0.000618529506027699	-0.0026282137259841	0.00289124972186983	-0.00132951640989631
886	93.2204895019531	-13.6493082046509	3.82499313354492	-0.00230353930965066	-0.0026282137259841	-0.00457625929266214	0.0022419011220336
887	94.5191879272461	-15.5973539352417	3.69512343406677	0.00711201597005129	-0.000355493422830477	-0.0188619289547205	-0.00619963090866804
888	96.4672317504883	-15.9220285415649	3.82499313354492	-0.00425158534198999	-0.00587495695799589	-0.0211346503347158	-0.0195112787187099
889	93.2204895019531	-14.9480056762695	3.82499313354492	-0.00522560812532902	-0.0159398596733809	-0.017887907102704	-0.0263294391334057
890	96.4672317504883	-16.8960514068604	4.34447193145752	-0.00522560812532902	-0.0221086721867323	-0.0159398596733809	-0.0279528107494116
891	96.4672317504883	-15.2726793289185	4.01979780197144	-0.0146411629393697	-0.0211346503347158	-0.0188619289547205	-0.0185372550040483
892	93.8698348999023	-15.5973539352417	3.95486283302307	-0.0117190945893526	0.00418994715437293	-0.00847235135734081	-0.0204853005707264
893	93.2204895019531	-15.2726793289185	4.14966726303101	0.00418994715437293	0.00678734155371785	-0.00944637414067984	-0.00814767740666866
894	95.8178863525391	-14.9480056762695	4.08473253250122	0.00191722682211548	0.00646266713738441	-0.00684897974133492	0.00256657530553639
895	94.5191879272461	-14.298656463623	3.76005816459656	0.00256657530553639	0.00418994715437293	-0.0123684434220195	0.00581331877037883
896	96.4672317504883	-14.298656463623	4.21460247039795	-0.00555028254166245	0.00548864435404539	-0.00100484199356288	0.00126787810586393
897	95.1685333251953	-14.6233310699463	4.34447193145752	0.00354059832170606	0.0152288740500808	-3.08191010844894e-05	0.00386527273803949
898	95.8178863525391	-15.9220285415649	4.66914653778076	0.00451462110504508	0.0210730116814375	-0.00230353930965066	0.00548864435404539
899	93.2204895019531	-14.9480056762695	4.47434186935425	0.00970941036939621	0.0126314787194133	0.0106834331527352	0.0282158460468054
900	94.5191879272461	-15.5973539352417	4.27953720092773	0.00776136433705688	0.01847561635077	0.0136055024340749	0.0360080301761627
901	93.2204895019531	-14.6233310699463	4.14966726303101	0.00386527273803949	0.0181509424000978	0.0022419011220336	0.0308132413774729
902	91.2724456787109	-13.6493082046509	4.14966726303101	-0.00197886489331722	0.0178262684494257	-0.00100484199356288	0.00873538758605719
903	94.5191879272461	-15.2726793289185	4.60421133041382	0.01847561635077	0.0106834331527352	-0.0026282137259841	-0.00457625929266214
904	95.8178863525391	-15.5973539352417	4.08473253250122	0.00483929552137852	0.00354059832170606	0.000618529506027699	0.00451462110504508
905	93.8698348999023	-14.9480056762695	3.95486283302307	0.00646266713738441	-0.000355493422830477	0.00451462110504508	0.0022419011220336
906	94.5191879272461	-14.6233310699463	4.08473253250122	0.0103587592020631	-0.00197886489331722	-0.00425158534198999	0.00418994715437293
907	94.5191879272461	-14.298656463623	4.08473253250122	0.0100340843200684	0.00548864435404539	-0.00684897974133492	-0.00327756232582033
908	96.4672317504883	-16.5713768005371	4.47434186935425	-0.00360223650932312	-0.0162645354866982	-0.00425158534198999	-0.00619963090866804
909	95.1685333251953	-15.5973539352417	4.34447193145752	-0.00684897974133492	-0.021459324285388	-0.0104203969240189	-0.0211346503347158
910	92.5711364746094	-13.9739828109741	3.69512343406677	-0.00490093370899558	-0.0422384813427925	-0.00587495695799589	-0.023407369852066
911	91.9217910766602	-14.298656463623	3.95486283302307	-0.0211346503347158	-0.0169138833880424	-0.00555028254166245	-0.0159398596733809
912	94.5191879272461	-13.9739828109741	3.95486283302307	0.00483929552137852	-0.0126931173726916	-0.0156151866540313	-0.0198359526693821
913	95.1685333251953	-14.6233310699463	4.34447193145752	0.00743668992072344	0.0106834331527352	-0.0208099745213985	-0.0133424662053585
914	95.8178863525391	-14.9480056762695	3.95486283302307	0.00256657530553639	-0.0217839982360601	-0.0130177913233638	-0.00100484199356288
915	93.8698348999023	-13.9739828109741	4.21460247039795	-0.00717365415766835	-0.000355493422830477	-0.00100484199356288	-0.00587495695799589
916	93.8698348999023	-15.2726793289185	4.08473253250122	0.000618529506027699	-0.00230353930965066	0.000618529506027699	0.000618529506027699
917	96.4672317504883	-15.5973539352417	3.95486283302307	-0.00360223650932312	-0.00132951640989631	-0.00327756232582033	0.00256657530553639
918	95.1685333251953	-14.9480056762695	4.14966726303101	-0.00847235135734081	0.012956153601408	0.00548864435404539	0.020423661917448
919	92.5711364746094	-13.9739828109741	4.14966726303101	0.00321592413820326	0.0197743140161037	0.00873538758605719	0.0246444288641214
920	91.2724456787109	-14.9480056762695	4.34447193145752	0.00548864435404539	0.0145795252174139	0.0178262684494257	0.029189869761467
921	96.4672317504883	-15.2726793289185	4.53927659988403	0.0610079504549503	0.0142548503354192	0.0022419011220336	0.0207483377307653
922	96.4672317504883	-15.5973539352417	3.69512343406677	-0.0104203969240189	0.0168522447347641	0.00873538758605719	0.0123068047687411
923	95.8178863525391	-14.6233310699463	3.56525373458862	0.0116574559360743	0.0113327819854021	-0.00425158534198999	-0.00619963090866804
924	95.1685333251953	-15.2726793289185	4.34447193145752	0.000943203864153475	0.0158782228827477	0.0126314787194133	0.00321592413820326
925	95.8178863525391	-16.2467021942139	4.21460247039795	-0.00814767740666866	-0.00392691092565656	0.00289124972186983	-0.00490093370899558
926	93.8698348999023	-14.6233310699463	4.27953720092773	-0.00425158534198999	-3.08191010844894e-05	0.00289124972186983	-0.00327756232582033
927	94.5191879272461	-14.6233310699463	4.34447193145752	-0.00522560812532902	0.00678734155371785	-0.00425158534198999	-0.0113944197073579
928	91.9217910766602	-14.298656463623	3.88992786407471	-0.00717365415766835	-0.00132951640989631	-0.0182125810533762	-0.0237320438027382
929	93.8698348999023	-14.9480056762695	3.63018846511841	-0.00847235135734081	-0.0159398596733809	-0.0159398596733809	-0.0308748781681061
930	95.1685333251953	-14.298656463623	4.01979780197144	-0.00717365415766835	-0.0227580219507217	-0.0230826959013939	-0.0311995539814234
931	94.5191879272461	-14.9480056762695	4.08473253250122	0.000943203864153475	-0.00652430532500148	-0.0149658378213644	-0.0311995539814234
932	95.8178863525391	-15.5973539352417	4.27953720092773	-0.00457625929266214	-0.0169138833880424	-0.0107450718060136	-0.0217839982360601
933	97.7659301757813	-16.2467021942139	4.66914653778076	0.00354059832170606	-0.0126931173726916	-0.00912170019000769	-0.0198359526693821
934	95.1685333251953	-16.5713768005371	4.21460247039795	-0.000355493422830477	-0.0286021586507559	-0.00230353930965066	0.00256657530553639
935	93.2204895019531	-15.5973539352417	4.21460247039795	0.00418994715437293	-0.00717365415766835	-0.0126931173726916	0.00451462110504508
936	92.5711364746094	-14.6233310699463	4.01979780197144	-0.00652430532500148	-0.00490093370899558	0.00386527273803949	-0.00360223650932312
937	93.2204895019531	-15.2726793289185	4.21460247039795	-0.0191866029053926	0.00321592413820326	0.00548864435404539	-0.000680167751852423
938	93.8698348999023	-14.6233310699463	4.14966726303101	-0.00814767740666866	0.0100340843200684	0.00354059832170606	0.00159255252219737
939	95.8178863525391	-15.5973539352417	4.4094066619873	0.011982130818069	0.0103587592020631	0.0213976856321096	0.025618452578783
940	93.8698348999023	-14.6233310699463	4.08473253250122	0.00808603875339031	0.0113327819854021	0.0155535480007529	0.0288651939481497
941	95.8178863525391	-14.6233310699463	3.88992786407471	0.00516396993771195	0.01100810803473	0.01100810803473	0.0175015944987535
942	93.2204895019531	-14.9480056762695	4.21460247039795	0.00873538758605719	0.0116574559360743	0.0106834331527352	0.011982130818069
943	94.5191879272461	-16.5713768005371	4.34447193145752	0.00581331877037883	0.00256657530553639	-0.00295288790948689	-0.0026282137259841
944	93.8698348999023	-14.298656463623	4.08473253250122	-0.00490093370899558	0.0162028968334198	-0.00132951640989631	0.00483929552137852
945	92.5711364746094	-14.9480056762695	4.21460247039795	-0.0107450718060136	0.0100340843200684	0.00581331877037883	0.0022419011220336
946	93.2204895019531	-15.5973539352417	4.60421133041382	-0.00847235135734081	0.00581331877037883	-0.000680167751852423	-0.00717365415766835
947	95.1685333251953	-15.5973539352417	4.14966726303101	0.0197743140161037	0.0168522447347641	-0.00230353930965066	-0.0113944197073579
948	95.8178863525391	-14.9480056762695	3.95486283302307	0.0022419011220336	0.00548864435404539	-0.00912170019000769	-0.0165892094373703
949	95.8178863525391	-15.5973539352417	4.08473253250122	-0.00652430532500148	0.00483929552137852	-0.00879702530801296	-0.0308748781681061
950	94.5191879272461	-14.6233310699463	4.01979780197144	-0.0107450718060136	-0.00684897974133492	-0.00652430532500148	-0.0266541130840778
951	93.8698348999023	-15.5973539352417	4.27953720092773	-0.00197886489331722	-0.0026282137259841	-0.0156151866540313	-0.0159398596733809
952	95.1685333251953	-16.2467021942139	4.53927659988403	-0.00100484199356288	-0.00490093370899558	-0.00587495695799589	-0.0165892094373703
953	93.8698348999023	-15.9220285415649	4.08473253250122	0.00841071270406246	0.00256657530553639	-0.0117190945893526	-0.0117190945893526
954	93.8698348999023	-14.9480056762695	4.14966726303101	-0.00327756232582033	-0.00295288790948689	-0.00652430532500148	-0.00197886489331722
955	91.2724456787109	-14.298656463623	3.95486283302307	0.00646266713738441	-0.00197886489331722	0.00743668992072344	0.00354059832170606
956	95.1685333251953	-15.5973539352417	4.01979780197144	-0.00132951640989631	-0.00197886489331722	-0.00555028254166245	0.00548864435404539
957	96.4672317504883	-16.2467021942139	4.34447193145752	0.0194496400654316	-0.00132951640989631	-0.00555028254166245	0.0103587592020631
958	95.8178863525391	-15.5973539352417	4.34447193145752	0.0116574559360743	-0.000680167751852423	-3.08191010844894e-05	0.0181509424000978
959	93.2204895019531	-15.2726793289185	4.21460247039795	0.0136055024340749	0.00256657530553639	0.00516396993771195	0.0356833562254906
960	95.8178863525391	-16.8960514068604	4.14966726303101	0.00581331877037883	0.00354059832170606	0.000293855206109583	0.0262678004801273
961	95.1685333251953	-16.8960514068604	4.01979780197144	0.00646266713738441	-0.000355493422830477	0.00191722682211548	0.0265924744307995
962	94.5191879272461	-15.5973539352417	4.21460247039795	-0.0152905117720366	0.00386527273803949	-0.00619963090866804	0.000618529506027699
963	91.2724456787109	-14.6233310699463	3.88992786407471	0.0103587592020631	0.00646266713738441	-0.00132951640989631	0.00808603875339031
964	94.5191879272461	-16.2467021942139	4.21460247039795	-0.0113944197073579	0.000943203864153475	-0.00522560812532902	-0.00360223650932312
965	96.4672317504883	-16.2467021942139	4.08473253250122	0.0162028968334198	-0.00100484199356288	0.00418994715437293	-0.00197886489331722
966	93.8698348999023	-14.298656463623	3.88992786407471	-0.00944637414067984	0.000618529506027699	-0.00490093370899558	-0.00295288790948689
967	92.5711364746094	-15.5973539352417	4.01979780197144	-0.0165892094373703	0.0106834331527352	-0.0110697457566857	-0.00392691092565656
968	95.8178863525391	-16.5713768005371	4.34447193145752	-0.00782300252467394	0.00678734155371785	0.000618529506027699	-0.0165892094373703
969	93.8698348999023	-16.5713768005371	4.21460247039795	-0.0120437685400248	-0.00749832857400179	-0.0130177913233638	-0.023407369852066
970	95.8178863525391	-16.5713768005371	4.47434186935425	-0.00457625929266214	-0.00847235135734081	-0.0136671401560307	-0.0165892094373703
971	95.1685333251953	-15.5973539352417	4.08473253250122	-0.0107450718060136	-0.00132951640989631	-0.00814767740666866	-0.0237320438027382
972	91.2724456787109	-14.9480056762695	4.01979780197144	-0.0159398596733809	0.00159255252219737	-0.0136671401560307	-0.0120437685400248
973	94.5191879272461	-15.5973539352417	4.01979780197144	0.00321592413820326	-0.00360223650932312	-0.00619963090866804	-0.0139918150380254
974	93.8698348999023	-14.9480056762695	3.76005816459656	0.00321592413820326	-0.00717365415766835	0.00256657530553639	-0.00327756232582033
975	95.1685333251953	-15.9220285415649	3.63018846511841	0.0175015944987535	-0.00555028254166245	0.00191722682211548	0.00873538758605719
976	95.8178863525391	-16.5713768005371	4.34447193145752	-0.000355493422830477	-0.00879702530801296	0.00321592413820326	-3.08191010844894e-05
977	94.5191879272461	-15.5973539352417	3.82499313354492	-0.0172385573387146	-0.0123684434220195	0.00321592413820326	0.00678734155371785
978	95.1685333251953	-16.2467021942139	3.95486283302307	0.0132808275520802	0.000943203864153475	0.00126787810586393	0.0149041991680861
979	95.1685333251953	-15.2726793289185	3.88992786407471	0.00776136433705688	0.00613799272105098	0.0116574559360743	0.0236704051494598
980	93.8698348999023	-15.2726793289185	4.08473253250122	0.00321592413820326	0.0022419011220336	0.0207483377307653	0.0298392176628113
981	94.5191879272461	-15.9220285415649	4.27953720092773	-0.00100484199356288	0.00451462110504508	0.00711201597005129	0.0155535480007529
982	95.1685333251953	-15.5973539352417	4.60421133041382	0.00321592413820326	0.0103587592020631	0.00776136433705688	0.0113327819854021
983	96.4672317504883	-15.9220285415649	4.53927659988403	0.00906006153672934	0.00321592413820326	-0.00457625929266214	-0.000680167751852423
984	95.1685333251953	-16.2467021942139	3.88992786407471	0.0106834331527352	0.0136055024340749	-0.0026282137259841	0.000618529506027699
985	94.5191879272461	-14.298656463623	4.01979780197144	-0.00457625929266214	0.0022419011220336	0.00516396993771195	0.00321592413820326
986	95.1685333251953	-15.9220285415649	3.76005816459656	0.00354059832170606	-0.00132951640989631	0.000293855206109583	-0.00392691092565656
987	95.1685333251953	-16.8960514068604	4.08473253250122	0.00906006153672934	-0.00360223650932312	-0.00360223650932312	-0.00879702530801296
988	93.8698348999023	-14.9480056762695	4.27953720092773	0.0103587592020631	-0.00684897974133492	-0.00360223650932312	-0.0120437685400248
989	95.1685333251953	-15.9220285415649	4.27953720092773	-0.00847235135734081	-0.0100957229733467	-0.0224333461374044	-0.0217839982360601
990	91.9217910766602	-14.6233310699463	4.14966726303101	-0.0130177913233638	-0.00230353930965066	-0.00879702530801296	-0.023407369852066
991	95.1685333251953	-15.9220285415649	3.95486283302307	-0.00165419070981443	-0.00392691092565656	-0.0204853005707264	-0.0185372550040483
992	95.8178863525391	-15.9220285415649	3.82499313354492	-0.00425158534198999	0.000943203864153475	-0.0230826959013939	-0.0175632312893867
993	95.1685333251953	-15.9220285415649	3.95486283302307	0.012956153601408	0.000943203864153475	-0.00912170019000769	-0.00749832857400179
994	96.4672317504883	-16.2467021942139	4.34447193145752	-0.00457625929266214	-0.00100484199356288	-0.00717365415766835	0.00256657530553639
995	95.8178863525391	-16.8960514068604	4.60421133041382	-0.00295288790948689	-0.0026282137259841	-0.00392691092565656	0.00354059832170606
996	94.5191879272461	-14.9480056762695	4.14966726303101	-0.00360223650932312	-0.0133424662053585	-0.00619963090866804	0.00354059832170606
997	93.8698348999023	-15.2726793289185	3.88992786407471	0.000618529506027699	0.00711201597005129	-0.0159398596733809	0.0103587592020631
998	91.2724456787109	-14.298656463623	3.95486283302307	-0.0133424662053585	0.00873538758605719	-0.000355493422830477	0.0175015944987535
999	94.5191879272461	-15.9220285415649	4.08473253250122	0.00970941036939621	0.0175015944987535	0.00321592413820326	0.0321119390428066
1000	95.8178863525391	-14.9480056762695	3.69512343406677	0.01100810803473	0.0100340843200684	0.0149041991680861	0.0353586822748184
1001	93.8698348999023	-13.9739828109741	4.14966726303101	0.00841071270406246	0.0165275707840919	0.0022419011220336	0.025618452578783
1002	94.5191879272461	-14.298656463623	3.82499313354492	-0.00327756232582033	0.011982130818069	-0.017887907102704	0.0181509424000978
1003	93.8698348999023	-13.9739828109741	3.95486283302307	-0.000680167751852423	0.0100340843200684	-0.0152905117720366	-0.000680167751852423
1004	93.2204895019531	-15.5973539352417	4.01979780197144	0.00321592413820326	-0.000680167751852423	-0.00879702530801296	0.0103587592020631
1005	96.4672317504883	-15.5973539352417	4.01979780197144	-0.000680167751852423	0.00126787810586393	-0.00457625929266214	0.00808603875339031
1006	95.1685333251953	-15.2726793289185	4.08473253250122	0.00159255252219737	0.00776136433705688	-0.0026282137259841	-0.000680167751852423
1007	91.9217910766602	-14.298656463623	4.01979780197144	-0.00197886489331722	0.00581331877037883	-0.0110697457566857	-0.00327756232582033
1008	94.5191879272461	-14.298656463623	4.21460247039795	0.000618529506027699	-0.00555028254166245	-0.0110697457566857	-0.0195112787187099
1009	95.8178863525391	-15.5973539352417	4.14966726303101	-0.000355493422830477	-0.00457625929266214	-0.0104203969240189	-0.0260047651827335
1010	94.5191879272461	-14.298656463623	3.63018846511841	-0.00230353930965066	-0.0169138833880424	-3.08191010844894e-05	-0.0185372550040483
1011	94.5191879272461	-14.298656463623	3.63018846511841	0.00191722682211548	-0.0208099745213985	-0.0107450718060136	-0.0191866029053926
1012	96.4672317504883	-15.9220285415649	4.34447193145752	-0.000680167751852423	-0.00132951640989631	-0.00782300252467394	-0.00814767740666866
1013	96.4672317504883	-16.5713768005371	4.08473253250122	0.00516396993771195	-0.00522560812532902	-0.00132951640989631	-0.00652430532500148
1014	95.8178863525391	-14.6233310699463	4.34447193145752	0.00159255252219737	0.00418994715437293	0.00678734155371785	0.00386527273803949
1015	93.2204895019531	-14.298656463623	4.47434186935425	0.0123068047687411	0.00711201597005129	0.00613799272105098	0.00516396993771195
1016	91.2724456787109	-14.298656463623	3.88992786407471	-0.0172385573387146	-3.08191010844894e-05	0.0022419011220336	-0.00295288790948689
1017	95.1685333251953	-14.298656463623	4.21460247039795	0.00646266713738441	0.0165275707840919	0.00451462110504508	0.00451462110504508
1018	96.4672317504883	-14.9480056762695	4.08473253250122	0.0181509424000978	0.0162028968334198	0.00516396993771195	-0.000680167751852423
1019	93.8698348999023	-13.9739828109741	3.88992786407471	0.0152288740500808	0.0178262684494257	0.0165275707840919	0.0259431265294552
1020	95.8178863525391	-14.6233310699463	4.66914653778076	0.012956153601408	0.0155535480007529	0.0158782228827477	0.0298392176628113
1021	96.4672317504883	-15.2726793289185	4.47434186935425	0.00678734155371785	0.00646266713738441	0.0106834331527352	0.0217223595827818
1022	95.8178863525391	-15.2726793289185	4.08473253250122	-0.00165419070981443	0.00418994715437293	-0.00295288790948689	0.00256657530553639
1023	95.8178863525391	-14.6233310699463	4.27953720092773	0.00159255252219737	0.0145795252174139	-0.00619963090866804	-0.0110697457566857
1024	94.5191879272461	-14.6233310699463	4.21460247039795	0.0126314787194133	0.00678734155371785	0.00386527273803949	0.00938473641872406
1025	91.2724456787109	-13.9739828109741	4.21460247039795	-0.00100484199356288	0.0168522447347641	0.00613799272105098	0.00483929552137852
1026	94.5191879272461	-13.9739828109741	4.14966726303101	-0.0117190945893526	0.0175015944987535	-0.00425158534198999	0.00354059832170606
1027	95.1685333251953	-13.9739828109741	4.21460247039795	0.00873538758605719	0.0162028968334198	-0.00295288790948689	-0.0123684434220195
1028	95.8178863525391	-14.6233310699463	4.14966726303101	-0.00295288790948689	0.0106834331527352	-0.0175632312893867	-0.0123684434220195
1029	95.1685333251953	-13.3246335983276	3.82499313354492	-0.00749832857400179	-0.00327756232582033	-0.0165892094373703	-0.0299008563160896
1030	94.5191879272461	-14.6233310699463	3.95486283302307	-0.00977104809135199	-0.00652430532500148	-0.00944637414067984	-0.0273034609854221
1031	93.8698348999023	-14.6233310699463	4.14966726303101	-0.00165419070981443	-0.00555028254166245	-0.0120437685400248	-0.0243813935667276
1032	94.5191879272461	-13.6493082046509	4.21460247039795	-0.00490093370899558	-0.000355493422830477	-0.00977104809135199	-0.0217839982360601
1033	91.9217910766602	-13.3246335983276	4.14966726303101	-0.00100484199356288	0.00191722682211548	0.00581331877037883	-0.00814767740666866
1034	91.9217910766602	-13.3246335983276	4.01979780197144	-0.00360223650932312	-0.00555028254166245	-0.00490093370899558	0.00418994715437293
1035	93.2204895019531	-12.9999599456787	3.50031876564026	0.0123068047687411	-0.00230353930965066	0.00646266713738441	0.0022419011220336
1036	94.5191879272461	-13.3246335983276	3.95486283302307	0.00483929552137852	-0.0113944197073579	0.000293855206109583	-0.00392691092565656
1037	96.4672317504883	-14.6233310699463	4.01979780197144	0.00646266713738441	-0.00457625929266214	0.0100340843200684	0.00451462110504508
1038	94.5191879272461	-13.9739828109741	4.34447193145752	0.0165275707840919	-0.00652430532500148	0.0239950809627771	0.00938473641872406
1039	95.1685333251953	-15.9220285415649	4.4094066619873	0.0220470335334539	-0.00100484199356288	0.0116574559360743	0.0207483377307653
1040	94.5191879272461	-14.6233310699463	4.08473253250122	0.00483929552137852	-0.00555028254166245	0.0233457311987877	0.025618452578783
1041	93.8698348999023	-13.3246335983276	4.01979780197144	-0.00100484199356288	-0.00749832857400179	0.0155535480007529	0.0188002903014421
1042	93.2204895019531	-13.9739828109741	4.27953720092773	-0.0100957229733467	-0.00230353930965066	0.0103587592020631	0.000293855206109583
1043	92.5711364746094	-12.9999599456787	4.14966726303101	0.00808603875339031	-0.00100484199356288	0.0022419011220336	0.00581331877037883
1044	94.5191879272461	-13.6493082046509	4.01979780197144	0.00873538758605719	-0.00327756232582033	0.00418994715437293	-0.00295288790948689
1045	95.8178863525391	-13.9739828109741	4.21460247039795	-0.0026282137259841	-0.00360223650932312	0.0103587592020631	-0.00165419070981443
1046	95.8178863525391	-14.298656463623	4.14966726303101	-0.00782300252467394	0.00386527273803949	-0.00977104809135199	-0.00392691092565656
1047	95.8178863525391	-14.6233310699463	4.21460247039795	0.00256657530553639	0.00678734155371785	-0.0159398596733809	-0.00619963090866804
1048	95.8178863525391	-15.5973539352417	4.14966726303101	-0.0123684434220195	-0.00944637414067984	-0.0201606266200542	-0.0126931173726916
1049	93.8698348999023	-14.6233310699463	4.01979780197144	-0.00197886489331722	-0.0117190945893526	-0.0191866029053926	-0.023407369852066
1050	94.5191879272461	-14.6233310699463	4.34447193145752	-0.0130177913233638	-0.0243813935667276	-0.0266541130840778	-0.0217839982360601
1051	94.5191879272461	-14.298656463623	4.27953720092773	-0.0198359526693821	-0.0104203969240189	-0.00944637414067984	-0.0191866029053926
1052	92.5711364746094	-14.298656463623	4.34447193145752	-0.0195112787187099	-0.000680167751852423	-0.0149658378213644	-0.017887907102704
1053	95.1685333251953	-13.6493082046509	4.01979780197144	0.00159255252219737	-0.00457625929266214	-0.00619963090866804	-0.0143164889886975
1054	93.8698348999023	-13.3246335983276	3.50031876564026	0.0155535480007529	0.00418994715437293	0.00126787810586393	-0.00555028254166245
1055	94.5191879272461	-14.298656463623	3.63018846511841	0.00126787810586393	0.00418994715437293	0.00613799272105098	0.00418994715437293
1056	95.8178863525391	-14.6233310699463	4.34447193145752	0.00289124972186983	0.00126787810586393	0.0142548503354192	0.00386527273803949
1057	93.8698348999023	-14.298656463623	4.08473253250122	0.00126787810586393	-0.00814767740666866	0.00256657530553639	-0.00490093370899558
1058	94.5191879272461	-13.9739828109741	4.4094066619873	0.0194496400654316	0.0103587592020631	0.00938473641872406	0.0171769186854362
1059	95.1685333251953	-14.9480056762695	4.21460247039795	0.0197743140161037	0.0178262684494257	0.01100810803473	0.0230210572481155
1060	90.6230926513672	-13.6493082046509	4.01979780197144	0.00418994715437293	0.0116574559360743	0.0126314787194133	0.0278911720961332
1061	93.2204895019531	-13.9739828109741	3.95486283302307	0.00678734155371785	0.00776136433705688	0.01100810803473	0.0171769186854362
1062	93.2204895019531	-13.6493082046509	3.95486283302307	0.00776136433705688	0.00354059832170606	0.00906006153672934	0.00938473641872406
1063	93.8698348999023	-13.9739828109741	3.95486283302307	0.0022419011220336	0.00548864435404539	-0.00425158534198999	0.00321592413820326
1064	93.8698348999023	-13.9739828109741	4.27953720092773	0.00678734155371785	-0.00360223650932312	0.000618529506027699	0.00289124972186983
1065	94.5191879272461	-15.2726793289185	4.27953720092773	-0.00652430532500148	-0.00295288790948689	0.00841071270406246	0.000618529506027699
1066	97.7659301757813	-16.2467021942139	4.14966726303101	-0.00425158534198999	-0.0169138833880424	0.00159255252219737	-0.00490093370899558
1067	94.5191879272461	-14.298656463623	4.21460247039795	0.00743668992072344	-0.0107450718060136	-0.0156151866540313	-0.00782300252467394
1068	93.8698348999023	-13.9739828109741	4.08473253250122	-0.00197886489331722	0.013930176384747	-0.00912170019000769	-0.0113944197073579
1069	93.2204895019531	-14.9480056762695	4.4094066619873	-0.00977104809135199	-0.0191866029053926	-0.0217839982360601	-0.0263294391334057
1070	93.2204895019531	-14.298656463623	4.27953720092773	-0.0026282137259841	-0.00944637414067984	-0.00132951640989631	-0.0247060675173998
1071	96.4672317504883	-15.5973539352417	4.53927659988403	-0.0107450718060136	-0.00652430532500148	-0.0159398596733809	-0.0230826959013939
1072	95.8178863525391	-15.2726793289185	3.76005816459656	-0.00555028254166245	0.00451462110504508	-0.00977104809135199	-0.0159398596733809
1073	95.1685333251953	-15.2726793289185	3.69512343406677	0.00321592413820326	0.00256657530553639	-0.0136671401560307	-0.0146411629393697
1074	96.4672317504883	-15.5973539352417	4.01979780197144	-0.00295288790948689	-0.00977104809135199	-0.00684897974133492	-0.000355493422830477
1075	95.8178863525391	-15.9220285415649	4.01979780197144	0.00873538758605719	-0.00652430532500148	-0.00100484199356288	0.00776136433705688
1076	93.8698348999023	-14.9480056762695	4.53927659988403	0.00548864435404539	0.00159255252219737	0.00678734155371785	0.01100810803473
1077	94.5191879272461	-14.6233310699463	4.34447193145752	-0.00522560812532902	-0.000355493422830477	-0.00619963090866804	0.0022419011220336
1078	93.8698348999023	-14.9480056762695	3.88992786407471	-0.00684897974133492	0.00873538758605719	-0.000680167751852423	0.0191249661147594
1079	93.8698348999023	-14.298656463623	4.14966726303101	0.00906006153672934	0.0113327819854021	0.0106834331527352	0.0272418223321438
1080	95.8178863525391	-14.9480056762695	4.14966726303101	0.0116574559360743	0.00126787810586393	0.0168522447347641	0.0308132413774729
1081	96.4672317504883	-15.2726793289185	3.63018846511841	0.0022419011220336	0.0178262684494257	0.00678734155371785	0.0207483377307653
1082	95.1685333251953	-14.9480056762695	3.88992786407471	0.00808603875339031	0.0132808275520802	-0.0107450718060136	-0.00749832857400179
1083	95.1685333251953	-13.9739828109741	4.27953720092773	0.0158782228827477	0.0165275707840919	0.00126787810586393	0.0126314787194133
1084	95.1685333251953	-16.5713768005371	4.21460247039795	0.00776136433705688	0.00938473641872406	0.00613799272105098	-0.00652430532500148
1085	95.8178863525391	-15.9220285415649	4.14966726303101	0.00581331877037883	0.0132808275520802	0.00906006153672934	-3.08191010844894e-05
1086	93.8698348999023	-14.9480056762695	4.08473253250122	-0.0026282137259841	0.00808603875339031	0.00483929552137852	-0.00165419070981443
1087	91.9217910766602	-14.9480056762695	4.01979780197144	-3.08191010844894e-05	0.0113327819854021	0.00126787810586393	-0.0026282137259841
1088	95.8178863525391	-14.9480056762695	4.14966726303101	-0.00165419070981443	0.00354059832170606	-0.00879702530801296	-0.0156151866540313
1089	95.8178863525391	-15.9220285415649	4.47434186935425	-0.00652430532500148	-0.0026282137259841	-0.00944637414067984	-0.0211346503347158
1090	95.8178863525391	-14.6233310699463	3.95486283302307	-0.00652430532500148	-0.00360223650932312	-0.0172385573387146	-0.0237320438027382
1091	94.5191879272461	-14.9480056762695	3.88992786407471	-0.00814767740666866	-0.00587495695799589	-0.00457625929266214	-0.0230826959013939
1092	95.1685333251953	-16.5713768005371	4.27953720092773	-0.00425158534198999	-0.00977104809135199	-0.0149658378213644	-0.0143164889886975
1093	97.1165771484375	-17.2207260131836	3.95486283302307	0.0217223595827818	-0.0110697457566857	-0.0117190945893526	0.000618529506027699
1094	95.1685333251953	-15.9220285415649	4.4094066619873	-0.00165419070981443	-0.00684897974133492	-0.00684897974133492	0.00418994715437293
1095	94.5191879272461	-15.9220285415649	4.4094066619873	-0.0113944197073579	-3.08191010844894e-05	-0.0126931173726916	0.0022419011220336
1096	92.5711364746094	-14.9480056762695	3.95486283302307	-0.0191866029053926	-0.0146411629393697	-0.00327756232582033	0.00743668992072344
1097	95.1685333251953	-14.9480056762695	3.63018846511841	-0.00132951640989631	-0.023407369852066	-0.0146411629393697	0.00938473641872406
1098	97.7659301757813	-16.8960514068604	4.08473253250122	-0.0107450718060136	-0.00977104809135199	-0.0100957229733467	0.00906006153672934
1099	94.5191879272461	-14.298656463623	3.82499313354492	0.0136055024340749	0.00418994715437293	0.00418994715437293	0.0272418223321438
1100	94.5191879272461	-16.5713768005371	4.01979780197144	0.00548864435404539	0.000618529506027699	0.00613799272105098	0.0334106348454952
1101	97.1165771484375	-16.8960514068604	4.47434186935425	0.00548864435404539	-0.0026282137259841	-0.00457625929266214	0.0288651939481497
1102	96.4672317504883	-16.8960514068604	4.53927659988403	0.012956153601408	0.00159255252219737	-0.00619963090866804	0.0155535480007529
1103	96.4672317504883	-15.5973539352417	4.27953720092773	0.0100340843200684	0.01100810803473	-0.00619963090866804	0.00938473641872406
1104	91.9217910766602	-15.5973539352417	4.21460247039795	-0.00197886489331722	0.00646266713738441	-0.00132951640989631	0.00289124972186983
1105	92.5711364746094	-14.6233310699463	4.08473253250122	-0.000680167751852423	0.0106834331527352	0.00386527273803949	0.0106834331527352
1106	97.1165771484375	-15.5973539352417	4.21460247039795	0.0022419011220336	0.00548864435404539	-0.00100484199356288	0.00354059832170606
1107	95.8178863525391	-14.9480056762695	4.01979780197144	-0.00425158534198999	0.0103587592020631	-0.00652430532500148	-0.00749832857400179
1108	95.1685333251953	-15.5973539352417	4.21460247039795	0.013930176384747	0.00386527273803949	-0.0133424662053585	-0.0120437685400248
1109	95.8178863525391	-15.2726793289185	3.69512343406677	0.00126787810586393	-0.00555028254166245	-0.0149658378213644	-0.0276281367987394
1110	95.8178863525391	-16.8960514068604	3.88992786407471	-0.00457625929266214	-0.0172385573387146	-0.0159398596733809	-0.02697878703475
1111	94.5191879272461	-14.6233310699463	4.21460247039795	-0.00977104809135199	-0.0139918150380254	-0.0139918150380254	-0.0201606266200542
1112	96.4672317504883	-14.298656463623	4.01979780197144	-0.0113944197073579	0.00126787810586393	-0.00847235135734081	-0.0263294391334057
1113	91.9217910766602	-13.9739828109741	4.08473253250122	-0.0143164889886975	0.000618529506027699	-0.0104203969240189	-0.00684897974133492
1114	93.8698348999023	-14.6233310699463	4.4094066619873	-0.0107450718060136	0.00743668992072344	-0.000355493422830477	0.0022419011220336
1115	95.1685333251953	-14.298656463623	3.95486283302307	-0.00717365415766835	-0.00425158534198999	-0.00392691092565656	-0.000355493422830477
1116	95.1685333251953	-14.298656463623	3.76005816459656	0.000618529506027699	-0.00652430532500148	-0.00879702530801296	-3.08191010844894e-05
1117	95.8178863525391	-15.5973539352417	3.95486283302307	0.00159255252219737	-0.00522560812532902	0.00321592413820326	-0.0026282137259841
1118	95.1685333251953	-14.6233310699463	4.21460247039795	0.00678734155371785	0.000618529506027699	-0.00132951640989631	0.012956153601408
1119	97.1165771484375	-15.5973539352417	4.14966726303101	0.00938473641872406	-0.00879702530801296	0.00776136433705688	0.0295145437121391
1120	95.1685333251953	-14.9480056762695	4.34447193145752	0.0106834331527352	-0.00327756232582033	0.00678734155371785	0.0295145437121391
1121	95.1685333251953	-15.2726793289185	4.47434186935425	0.0126314787194133	0.00256657530553639	0.0100340843200684	0.0217223595827818
1122	93.8698348999023	-14.9480056762695	4.21460247039795	-0.00749832857400179	-0.00295288790948689	0.00159255252219737	0.0171769186854362
1123	96.4672317504883	-14.6233310699463	4.21460247039795	0.0165275707840919	-0.00165419070981443	-0.00392691092565656	0.0022419011220336
1124	94.5191879272461	-14.298656463623	4.27953720092773	0.000943203864153475	-3.08191010844894e-05	0.00354059832170606	0.00354059832170606
1125	95.1685333251953	-13.9739828109741	3.82499313354492	-0.0149658378213644	-0.000355493422830477	-0.00587495695799589	0.00386527273803949
1126	96.4672317504883	-14.298656463623	4.21460247039795	-0.00100484199356288	-0.00457625929266214	-0.00457625929266214	-0.00490093370899558
1127	95.1685333251953	-15.5973539352417	4.4094066619873	0.0207483377307653	-0.00132951640989631	-0.00944637414067984	-0.00782300252467394
1128	96.4672317504883	-16.2467021942139	4.14966726303101	-0.000355493422830477	-0.00197886489331722	-0.0217839982360601	-0.0130177913233638
1129	94.5191879272461	-13.9739828109741	3.88992786407471	-0.0191866029053926	-0.017887907102704	-0.0149658378213644	-0.02697878703475
1130	95.1685333251953	-14.6233310699463	4.34447193145752	-0.0026282137259841	-0.0201606266200542	-0.0143164889886975	-0.023407369852066
1131	93.8698348999023	-14.6233310699463	4.21460247039795	-0.0139918150380254	-0.00360223650932312	-0.0143164889886975	-0.0230826959013939
1132	94.5191879272461	-13.6493082046509	4.21460247039795	-0.00100484199356288	0.00126787810586393	-0.00912170019000769	-0.0156151866540313
1133	95.1685333251953	-13.6493082046509	4.21460247039795	-0.00100484199356288	0.0103587592020631	-0.00619963090866804	-0.0136671401560307
1134	94.5191879272461	-12.9999599456787	3.56525373458862	0.0113327819854021	0.0126314787194133	-0.00360223650932312	-0.00165419070981443
1135	95.1685333251953	-13.9739828109741	3.95486283302307	-0.000355493422830477	0.00743668992072344	0.0152288740500808	0.00711201597005129
1136	97.1165771484375	-15.2726793289185	4.08473253250122	-0.00977104809135199	0.00938473641872406	0.0103587592020631	0.0123068047687411
1137	95.1685333251953	-14.9480056762695	4.21460247039795	0.00386527273803949	-0.00522560812532902	-0.00100484199356288	-3.08191010844894e-05
1138	94.5191879272461	-13.3246335983276	4.4094066619873	0.00678734155371785	0.0178262684494257	0.000293855206109583	0.00906006153672934
1139	95.1685333251953	-13.6493082046509	4.4094066619873	0.011982130818069	0.0200989879667759	0.0123068047687411	0.0295145437121391
1140	92.5711364746094	-13.3246335983276	4.01979780197144	-0.00652430532500148	0.01100810803473	0.0226963832974434	0.0363327041268349
1141	95.1685333251953	-13.6493082046509	3.95486283302307	-0.00197886489331722	0.00938473641872406	0.00776136433705688	0.0304885655641556
1142	94.5191879272461	-13.3246335983276	3.82499313354492	0.000293855206109583	0.0155535480007529	0.00873538758605719	0.0149041991680861
1143	94.5191879272461	-13.3246335983276	3.63018846511841	-0.00944637414067984	0.00938473641872406	0.00321592413820326	0.0136055024340749
1144	95.1685333251953	-12.9999599456787	3.82499313354492	-0.00490093370899558	0.0022419011220336	0.00938473641872406	0.00516396993771195
1145	94.5191879272461	-14.9480056762695	4.4094066619873	0.0181509424000978	0.00191722682211548	0.00678734155371785	-0.000680167751852423
1146	95.8178863525391	-15.5973539352417	4.53927659988403	-0.00555028254166245	0.00126787810586393	0.00613799272105098	-0.00230353930965066
1147	93.8698348999023	-12.9999599456787	4.01979780197144	0.00159255252219737	0.0103587592020631	0.00191722682211548	-0.0172385573387146
1148	92.5711364746094	-13.3246335983276	3.69512343406677	-0.0139918150380254	0.0142548503354192	-0.0110697457566857	-0.0107450718060136
1149	94.5191879272461	-14.6233310699463	4.27953720092773	-0.0110697457566857	-0.00295288790948689	-0.0204853005707264	-0.0282774847000837
1150	95.1685333251953	-13.3246335983276	4.08473253250122	0.00159255252219737	-3.08191010844894e-05	-0.00847235135734081	-0.0276281367987394
1151	95.1685333251953	-14.6233310699463	4.21460247039795	-0.00522560812532902	0.00126787810586393	-0.00782300252467394	-0.0315242260694504
1152	95.8178863525391	-14.6233310699463	4.27953720092773	0.0100340843200684	-0.00132951640989631	-0.0139918150380254	-0.0159398596733809
1153	95.8178863525391	-13.9739828109741	4.14966726303101	0.0162028968334198	0.01100810803473	-0.0107450718060136	-0.0126931173726916
1154	95.8178863525391	-15.5973539352417	4.21460247039795	-0.0110697457566857	-0.00295288790948689	-0.0026282137259841	-0.00100484199356288
1155	95.8178863525391	-15.2726793289185	4.08473253250122	0.00906006153672934	-0.0100957229733467	-0.00555028254166245	0.00354059832170606
1156	95.1685333251953	-14.298656463623	4.08473253250122	0.0155535480007529	0.00516396993771195	-0.000680167751852423	0.00321592413820326
1157	93.2204895019531	-13.3246335983276	4.01979780197144	-0.0143164889886975	0.00126787810586393	-0.00944637414067984	0.000618529506027699
1158	93.2204895019531	-13.9739828109741	3.95486283302307	0.00354059832170606	0.00289124972186983	-0.00230353930965066	0.000618529506027699
1159	93.2204895019531	-13.3246335983276	4.01979780197144	0.00711201597005129	0.00256657530553639	-0.00100484199356288	0.0226963832974434
1160	97.1165771484375	-14.6233310699463	4.01979780197144	0.0142548503354192	-0.00522560812532902	-3.08191010844894e-05	0.0389300994575024
1161	95.8178863525391	-14.298656463623	3.76005816459656	-0.00132951640989631	-0.000355493422830477	-0.00295288790948689	0.0275664981454611
1162	95.8178863525391	-14.6233310699463	4.14966726303101	0.0126314787194133	-0.00977104809135199	-0.0104203969240189	0.0165275707840919
1163	95.8178863525391	-15.5973539352417	4.34447193145752	0.0210730116814375	-0.00392691092565656	-0.00425158534198999	0.0223717093467712
1164	95.1685333251953	-14.9480056762695	4.60421133041382	0.00711201597005129	-0.00879702530801296	-0.00490093370899558	-0.00100484199356288
1165	94.5191879272461	-14.298656463623	4.01979780197144	-0.00360223650932312	-0.00522560812532902	-0.00652430532500148	0.00581331877037883
1166	91.2724456787109	-12.6752853393555	3.95486283302307	-0.0256800893694162	-0.00230353930965066	-0.00100484199356288	0.00321592413820326
1167	91.9217910766602	-13.3246335983276	4.14966726303101	-0.00132951640989631	0.00906006153672934	-0.000355493422830477	-0.00555028254166245
1168	95.8178863525391	-13.9739828109741	3.88992786407471	0.012956153601408	-0.00555028254166245	-0.00879702530801296	-0.0143164889886975
1169	95.1685333251953	-14.298656463623	4.14966726303101	-0.0104203969240189	-0.00360223650932312	-0.0169138833880424	-0.028926832601428
1170	95.8178863525391	-13.6493082046509	4.27953720092773	-0.00392691092565656	-0.00425158534198999	-0.0169138833880424	-0.0256800893694162
1171	94.5191879272461	-13.6493082046509	4.21460247039795	-0.00749832857400179	-0.00555028254166245	-0.0130177913233638	-0.0221086721867323
1172	94.5191879272461	-15.2726793289185	3.95486283302307	-0.00522560812532902	-0.00457625929266214	-0.0165892094373703	-0.0224333461374044
1173	95.8178863525391	-15.2726793289185	4.34447193145752	0.000293855206109583	0.00581331877037883	-0.0162645354866982	-0.00749832857400179
1174	96.4672317504883	-14.6233310699463	4.27953720092773	0.00678734155371785	0.00711201597005129	0.0145795252174139	-0.00360223650932312
1175	91.9217910766602	-14.298656463623	4.21460247039795	-0.00490093370899558	0.00418994715437293	-0.000680167751852423	0.0116574559360743
1176	94.5191879272461	-13.9739828109741	4.08473253250122	-0.0240567177534103	0.000943203864153475	-0.00132951640989631	0.00321592413820326
1177	95.8178863525391	-14.298656463623	3.76005816459656	-0.0110697457566857	0.00256657530553639	-0.00360223650932312	-0.0026282137259841
1178	97.1165771484375	-14.6233310699463	3.76005816459656	0.00711201597005129	0.00159255252219737	0.000943203864153475	0.0155535480007529
1179	94.5191879272461	-13.6493082046509	3.95486283302307	0.0100340843200684	0.00906006153672934	0.01847561635077	0.0181509424000978
1180	93.8698348999023	-13.9739828109741	4.27953720092773	0.00841071270406246	0.00613799272105098	0.00938473641872406	0.0327612869441509
1181	96.4672317504883	-15.5973539352417	4.34447193145752	0.00126787810586393	-0.00847235135734081	0.00938473641872406	0.0226963832974434
1182	95.8178863525391	-14.6233310699463	4.4094066619873	-0.0188619289547205	0.000293855206109583	0.00418994715437293	0.00548864435404539
1183	94.5191879272461	-14.6233310699463	4.21460247039795	0.0233457311987877	0.0022419011220336	0.00354059832170606	-0.00165419070981443
1184	92.5711364746094	-13.9739828109741	3.82499313354492	0.00289124972186983	0.00289124972186983	0.00126787810586393	0.00841071270406246
1185	95.1685333251953	-12.9999599456787	3.95486283302307	0.00354059832170606	0.000943203864153475	0.0106834331527352	0.000943203864153475
1186	95.8178863525391	-14.9480056762695	4.27953720092773	0.00418994715437293	-0.00619963090866804	-0.00457625929266214	0.00191722682211548
1187	95.8178863525391	-14.9480056762695	4.21460247039795	0.0220470335334539	-3.08191010844894e-05	-0.00912170019000769	-0.00944637414067984
1188	95.1685333251953	-14.9480056762695	4.27953720092773	-0.00522560812532902	-0.000680167751852423	-0.0117190945893526	-0.0159398596733809
1189	95.1685333251953	-13.9739828109741	4.27953720092773	-0.0133424662053585	-0.0169138833880424	-0.0243813935667276	-0.0188619289547205
1190	95.1685333251953	-15.9220285415649	4.21460247039795	-0.00360223650932312	-0.0266541130840778	-0.0146411629393697	-0.0276281367987394
1191	95.1685333251953	-13.9739828109741	3.95486283302307	-0.0146411629393697	-0.0159398596733809	-0.0208099745213985	-0.0149658378213644
1192	94.5191879272461	-13.9739828109741	4.08473253250122	-0.00392691092565656	-0.0208099745213985	-0.0208099745213985	-0.0107450718060136
1193	91.9217910766602	-12.9999599456787	4.01979780197144	-0.0123684434220195	0.000618529506027699	-0.0152905117720366	-0.00522560812532902
1194	93.2204895019531	-13.6493082046509	4.4094066619873	0.00808603875339031	-0.00457625929266214	-0.0152905117720366	0.000293855206109583
1195	94.5191879272461	-13.6493082046509	3.95486283302307	0.0132808275520802	-0.0100957229733467	-0.0117190945893526	0.00418994715437293
1196	96.4672317504883	-13.6493082046509	3.63018846511841	-3.08191010844894e-05	0.00159255252219737	-0.0107450718060136	0.00938473641872406
1197	96.4672317504883	-14.9480056762695	4.14966726303101	-0.00782300252467394	0.00191722682211548	-0.00457625929266214	0.00289124972186983
1198	94.5191879272461	-13.9739828109741	4.08473253250122	0.0152288740500808	0.00938473641872406	-0.00165419070981443	-0.00132951640989631
1199	95.1685333251953	-15.9220285415649	3.88992786407471	0.0142548503354192	0.00776136433705688	0.0165275707840919	0.0282158460468054
1200	94.5191879272461	-13.9739828109741	4.21460247039795	0.013930176384747	0.0106834331527352	0.0142548503354192	0.0285405199974775
1201	92.5711364746094	-13.6493082046509	4.34447193145752	0.00289124972186983	0.0116574559360743	0.0210730116814375	0.0243197549134493
1202	91.2724456787109	-14.298656463623	4.14966726303101	-0.0130177913233638	0.00483929552137852	0.00451462110504508	-0.000355493422830477
1203	94.5191879272461	-13.6493082046509	3.95486283302307	-0.00619963090866804	0.00354059832170606	0.00451462110504508	0.00126787810586393
1204	93.8698348999023	-13.6493082046509	3.82499313354492	0.0175015944987535	0.00743668992072344	0.00613799272105098	-3.08191010844894e-05
1205	96.4672317504883	-14.6233310699463	3.69512343406677	0.000943203864153475	0.00646266713738441	-0.00522560812532902	0.00354059832170606
1206	94.5191879272461	-14.298656463623	4.34447193145752	-0.0117190945893526	0.012956153601408	0.00938473641872406	0.0022419011220336
1207	95.1685333251953	-15.5973539352417	4.66914653778076	-0.000680167751852423	0.013930176384747	-0.00392691092565656	-0.0120437685400248
1208	95.8178863525391	-15.2726793289185	4.27953720092773	0.00483929552137852	-0.00490093370899558	-0.00912170019000769	-0.0146411629393697
1209	94.5191879272461	-13.6493082046509	3.95486283302307	-0.00652430532500148	0.00289124972186983	-0.0130177913233638	-0.0182125810533762
1210	91.9217910766602	-14.298656463623	4.08473253250122	-0.00717365415766835	-0.00392691092565656	-0.00555028254166245	-0.0195112787187099
1211	93.8698348999023	-14.9480056762695	4.27953720092773	-0.00555028254166245	-3.08191010844894e-05	-0.0110697457566857	-0.0185372550040483
1212	94.5191879272461	-14.9480056762695	4.14966726303101	-0.00295288790948689	0.0103587592020631	-0.0100957229733467	-0.0165892094373703
1213	93.8698348999023	-14.298656463623	3.88992786407471	0.012956153601408	0.0126314787194133	-0.0195112787187099	-0.00490093370899558
1214	93.8698348999023	-13.9739828109741	3.95486283302307	0.00451462110504508	0.00613799272105098	-0.00814767740666866	-0.000355493422830477
1215	95.1685333251953	-14.9480056762695	3.69512343406677	-0.00295288790948689	-0.00132951640989631	-0.00717365415766835	0.00808603875339031
1216	96.4672317504883	-15.9220285415649	3.95486283302307	-0.0211346503347158	-0.00165419070981443	-0.0146411629393697	0.00451462110504508
1217	93.2204895019531	-14.298656463623	4.08473253250122	0.00256657530553639	-0.00425158534198999	0.00678734155371785	0.00516396993771195
1218	92.5711364746094	-13.9739828109741	4.21460247039795	0.00159255252219737	0.00126787810586393	-0.000355493422830477	0.013930176384747
1219	92.5711364746094	-14.9480056762695	4.47434186935425	0.00354059832170606	0.0022419011220336	0.00451462110504508	0.0282158460468054
1220	93.8698348999023	-14.6233310699463	4.01979780197144	0.00678734155371785	0.000943203864153475	0.00776136433705688	0.0337353087961674
1221	93.8698348999023	-13.3246335983276	3.50031876564026	0.0113327819854021	0.0113327819854021	0.000943203864153475	0.0275664981454611
1222	93.8698348999023	-13.3246335983276	3.43538379669189	0.0022419011220336	0.00970941036939621	-0.00717365415766835	0.00581331877037883
1223	93.8698348999023	-13.9739828109741	3.69512343406677	0.0155535480007529	0.00191722682211548	-0.00782300252467394	-0.00132951640989631
1224	95.1685333251953	-14.298656463623	4.01979780197144	0.0152288740500808	0.00191722682211548	-0.00100484199356288	0.000293855206109583
1225	95.8178863525391	-15.5973539352417	4.47434186935425	0.00516396993771195	-0.00782300252467394	0.0103587592020631	0.000618529506027699
1226	93.8698348999023	-14.298656463623	4.4094066619873	0.00548864435404539	0.00256657530553639	0.00613799272105098	0.00548864435404539
1227	93.8698348999023	-13.6493082046509	4.08473253250122	0.00386527273803949	0.00191722682211548	0.00289124972186983	-0.00555028254166245
1228	91.9217910766602	-13.6493082046509	3.82499313354492	-0.0113944197073579	0.00548864435404539	-0.0146411629393697	-0.00814767740666866
1229	93.8698348999023	-14.9480056762695	4.21460247039795	-0.00782300252467394	-0.00165419070981443	-0.0217839982360601	-0.0169138833880424
1230	94.5191879272461	-13.6493082046509	3.95486283302307	-0.000680167751852423	-0.00652430532500148	-0.0104203969240189	-0.0260047651827335
1231	95.8178863525391	-14.6233310699463	4.27953720092773	-0.00782300252467394	-0.00295288790948689	-0.0162645354866982	-0.0191866029053926
1232	96.4672317504883	-14.6233310699463	4.34447193145752	-0.00392691092565656	-0.00490093370899558	-0.0100957229733467	-0.0110697457566857
1233	93.8698348999023	-13.3246335983276	3.95486283302307	-0.00132951640989631	0.00289124972186983	-0.0104203969240189	-0.0113944197073579
1234	93.2204895019531	-14.6233310699463	3.95486283302307	-0.00717365415766835	-0.00587495695799589	-0.0113944197073579	0.00516396993771195
1235	94.5191879272461	-13.6493082046509	3.95486283302307	0.00743668992072344	0.00938473641872406	0.00581331877037883	0.00191722682211548
1236	93.8698348999023	-14.298656463623	3.69512343406677	-0.00490093370899558	0.00776136433705688	0.0210730116814375	0.00516396993771195
1237	93.2204895019531	-14.9480056762695	4.60421133041382	-0.00814767740666866	0.01100810803473	0.0142548503354192	0.00354059832170606
1238	93.2204895019531	-13.6493082046509	4.14966726303101	0.0210730116814375	0.0149041991680861	0.0188002903014421	0.0145795252174139
1239	93.8698348999023	-13.6493082046509	3.88992786407471	0.0113327819854021	0.0269171483814716	0.0210730116814375	0.0249691028147936
1240	95.1685333251953	-13.9739828109741	3.95486283302307	0.00321592413820326	0.0152288740500808	0.0197743140161037	0.0282158460468054
1241	94.5191879272461	-14.298656463623	4.14966726303101	0.00613799272105098	0.0155535480007529	0.0165275707840919	0.0155535480007529
1242	95.1685333251953	-14.9480056762695	4.47434186935425	-0.0100957229733467	0.0132808275520802	0.0168522447347641	0.0194496400654316
1243	93.8698348999023	-14.6233310699463	3.82499313354492	-0.0165892094373703	0.0116574559360743	0.00483929552137852	0.00386527273803949
1244	94.5191879272461	-13.3246335983276	4.34447193145752	0.00516396993771195	0.00418994715437293	0.0103587592020631	0.00256657530553639
1245	94.5191879272461	-14.9480056762695	4.47434186935425	0.00516396993771195	0.00970941036939621	0.012956153601408	0.00321592413820326
1246	93.8698348999023	-14.9480056762695	3.88992786407471	0.000618529506027699	0.00451462110504508	0.00516396993771195	-0.0100957229733467
1247	93.8698348999023	-13.6493082046509	3.95486283302307	0.0123068047687411	0.0175015944987535	-3.08191010844894e-05	-0.00782300252467394
1248	95.1685333251953	-13.6493082046509	3.95486283302307	0.0246444288641214	0.00613799272105098	-0.0221086721867323	-0.0156151866540313
1249	94.5191879272461	-13.6493082046509	3.88992786407471	-0.00587495695799589	-0.00684897974133492	-0.0172385573387146	-0.0308748781681061
1250	95.1685333251953	-14.6233310699463	4.53927659988403	-0.00847235135734081	-0.0107450718060136	-0.00912170019000769	-0.0217839982360601
1251	95.8178863525391	-14.6233310699463	4.21460247039795	-0.00619963090866804	-0.0159398596733809	-0.00782300252467394	-0.0256800893694162
1252	93.8698348999023	-14.298656463623	3.95486283302307	-0.00425158534198999	-0.0100957229733467	-0.00425158534198999	-0.021459324285388
1253	93.8698348999023	-13.9739828109741	3.76005816459656	0.000618529506027699	-0.00360223650932312	-0.00944637414067984	-0.0130177913233638
1254	92.5711364746094	-13.9739828109741	3.95486283302307	-0.00165419070981443	-0.00230353930965066	-0.00879702530801296	-0.00230353930965066
1255	94.5191879272461	-13.6493082046509	4.01979780197144	0.0116574559360743	-0.00425158534198999	0.00613799272105098	0.00970941036939621
1256	97.1165771484375	-14.6233310699463	4.4094066619873	0.0181509424000978	-0.00522560812532902	-0.00360223650932312	0.00159255252219737
1257	93.8698348999023	-13.3246335983276	4.08473253250122	0.00451462110504508	-0.00619963090866804	-0.00749832857400179	0.00386527273803949
1258	95.8178863525391	-14.9480056762695	4.14966726303101	0.00613799272105098	0.00776136433705688	0.0022419011220336	0.00906006153672934
1259	94.5191879272461	-14.9480056762695	4.34447193145752	0.0103587592020631	0.00743668992072344	0.012956153601408	0.0288651939481497
1260	95.8178863525391	-15.2726793289185	4.21460247039795	0.00646266713738441	0.0022419011220336	0.0149041991680861	0.020423661917448
1261	93.8698348999023	-13.9739828109741	4.08473253250122	0.00191722682211548	0.00808603875339031	0.00451462110504508	0.0239950809627771
1262	93.2204895019531	-14.298656463623	4.21460247039795	0.00354059832170606	0.00906006153672934	0.00289124972186983	0.00516396993771195
1263	91.9217910766602	-13.9739828109741	4.08473253250122	-0.000355493422830477	0.00808603875339031	0.00841071270406246	0.0272418223321438
1264	93.8698348999023	-14.298656463623	3.82499313354492	0.0103587592020631	0.00743668992072344	-0.00360223650932312	0.00841071270406246
1265	95.1685333251953	-13.3246335983276	3.76005816459656	0.00906006153672934	0.00354059832170606	0.00678734155371785	-0.00165419070981443
1266	95.8178863525391	-15.2726793289185	4.08473253250122	-0.00100484199356288	0.00321592413820326	0.00256657530553639	-3.08191010844894e-05
1267	96.4672317504883	-14.6233310699463	4.27953720092773	-0.00165419070981443	0.0113327819854021	0.00613799272105098	-0.00230353930965066
1268	95.8178863525391	-14.9480056762695	4.34447193145752	0.00256657530553639	-0.00425158534198999	-0.0113944197073579	-0.0130177913233638
1269	95.1685333251953	-15.2726793289185	4.4094066619873	-0.00425158534198999	-0.0123684434220195	-0.00522560812532902	-0.0282774847000837
1270	95.8178863525391	-14.9480056762695	4.21460247039795	-0.00165419070981443	-0.0100957229733467	-0.0175632312893867	-0.0260047651827335
1271	94.5191879272461	-14.9480056762695	4.14966726303101	-0.00360223650932312	-0.00652430532500148	-0.0175632312893867	-0.0204853005707264
1272	94.5191879272461	-15.5973539352417	4.14966726303101	-0.0110697457566857	-0.00847235135734081	-0.00977104809135199	-0.0136671401560307
1273	96.4672317504883	-14.9480056762695	4.14966726303101	0.000618529506027699	-0.000355493422830477	-0.0146411629393697	-0.0104203969240189
1274	95.8178863525391	-15.5973539352417	4.27953720092773	0.00743668992072344	0.000618529506027699	-0.00977104809135199	0.000293855206109583
1275	97.7659301757813	-15.2726793289185	4.4094066619873	0.000943203864153475	-0.00490093370899558	-0.00749832857400179	0.00646266713738441
1276	94.5191879272461	-13.6493082046509	4.08473253250122	-0.00977104809135199	0.000618529506027699	-0.00457625929266214	0.00970941036939621
1277	95.8178863525391	-15.5973539352417	3.95486283302307	-0.00230353930965066	0.00386527273803949	-0.00100484199356288	0.00613799272105098
1278	93.8698348999023	-15.5973539352417	4.21460247039795	0.00516396993771195	-0.00230353930965066	-0.0026282137259841	0.0155535480007529
1279	94.5191879272461	-14.298656463623	4.01979780197144	0.0142548503354192	0.00678734155371785	0.00418994715437293	0.0295145437121391
1280	93.8698348999023	-14.9480056762695	4.47434186935425	0.00191722682211548	-3.08191010844894e-05	0.00808603875339031	0.0360080301761627
1281	94.5191879272461	-14.6233310699463	4.4094066619873	0.00386527273803949	0.011982130818069	-0.00425158534198999	0.0178262684494257
1282	95.8178863525391	-15.5973539352417	4.60421133041382	0.00451462110504508	0.00581331877037883	-0.00327756232582033	0.0188002903014421
1283	97.1165771484375	-15.2726793289185	3.82499313354492	0.0106834331527352	0.00906006153672934	-0.0104203969240189	0.00548864435404539
1284	94.5191879272461	-15.2726793289185	3.76005816459656	0.0022419011220336	0.0106834331527352	-0.00295288790948689	0.00516396993771195
1285	97.1165771484375	-15.5973539352417	4.14966726303101	0.012956153601408	-3.08191010844894e-05	-0.00814767740666866	0.0136055024340749
1286	94.5191879272461	-16.2467021942139	3.95486283302307	0.00321592413820326	-0.00522560812532902	0.00938473641872406	-0.000680167751852423
1287	95.1685333251953	-15.5973539352417	4.14966726303101	-0.000680167751852423	0.00321592413820326	0.0103587592020631	-0.00360223650932312
1288	95.8178863525391	-14.6233310699463	4.27953720092773	-0.00522560812532902	-0.00717365415766835	-0.00814767740666866	-0.00619963090866804
1289	95.1685333251953	-15.5973539352417	4.08473253250122	-0.00782300252467394	-0.0175632312893867	-0.00944637414067984	-0.0201606266200542
1290	92.5711364746094	-14.298656463623	4.01979780197144	-0.0191866029053926	-0.0172385573387146	-3.08191010844894e-05	-0.0243813935667276
1291	95.1685333251953	-14.6233310699463	3.95486283302307	-0.00977104809135199	-0.0126931173726916	-0.0133424662053585	-0.0195112787187099
1292	97.1165771484375	-14.9480056762695	4.08473253250122	-0.00587495695799589	-0.000680167751852423	-0.00555028254166245	-0.0208099745213985
1293	95.8178863525391	-15.9220285415649	4.4094066619873	-0.000680167751852423	-0.0126931173726916	-0.0247060675173998	-0.0130177913233638
1294	94.5191879272461	-15.9220285415649	4.4094066619873	-0.00327756232582033	0.000943203864153475	-0.00555028254166245	0.00126787810586393
1295	93.8698348999023	-15.9220285415649	3.76005816459656	0.00256657530553639	-0.00522560812532902	-0.00100484199356288	0.00646266713738441
1296	95.8178863525391	-15.5973539352417	3.82499313354492	-0.0107450718060136	0.00159255252219737	-0.0113944197073579	0.0022419011220336
1297	95.8178863525391	-15.2726793289185	4.21460247039795	0.00613799272105098	0.00321592413820326	-0.0120437685400248	0.00321592413820326
1298	93.2204895019531	-15.2726793289185	3.95486283302307	-0.00295288790948689	0.00711201597005129	0.00516396993771195	0.00743668992072344
1299	97.1165771484375	-15.9220285415649	4.4094066619873	0.011982130818069	0.0168522447347641	0.00483929552137852	0.0382807515561581
1300	95.8178863525391	-14.6233310699463	4.27953720092773	0.0106834331527352	0.00841071270406246	0.0136055024340749	0.0373067259788513
1301	95.1685333251953	-14.9480056762695	4.08473253250122	0.00581331877037883	-0.00100484199356288	0.00321592413820326	0.0233457311987877
1302	94.5191879272461	-15.5973539352417	4.08473253250122	0.00548864435404539	0.00938473641872406	-0.00587495695799589	0.00711201597005129
1303	94.5191879272461	-15.9220285415649	4.01979780197144	-0.00652430532500148	0.0149041991680861	0.0103587592020631	0.0226963832974434
1304	97.1165771484375	-16.8960514068604	4.08473253250122	0.00743668992072344	-0.0107450718060136	0.0106834331527352	0.00126787810586393
1305	93.8698348999023	-14.9480056762695	3.88992786407471	-0.00619963090866804	-0.00717365415766835	0.0171769186854362	0.00386527273803949
1306	94.5191879272461	-15.2726793289185	4.21460247039795	-0.00555028254166245	-0.00619963090866804	0.00646266713738441	-0.00327756232582033
1307	94.5191879272461	-15.9220285415649	4.14966726303101	-0.0126931173726916	0.000943203864153475	-0.00197886489331722	-0.0026282137259841
1308	95.8178863525391	-15.2726793289185	3.95486283302307	-0.0100957229733467	-0.00360223650932312	-0.00100484199356288	-0.0133424662053585
1309	95.8178863525391	-15.2726793289185	3.95486283302307	-0.00555028254166245	-0.00944637414067984	-0.0169138833880424	-0.028926832601428
1310	95.8178863525391	-15.5973539352417	3.69512343406677	-0.0100957229733467	0.00970941036939621	-0.0126931173726916	-0.02697878703475
1311	96.4672317504883	-14.9480056762695	4.01979780197144	-0.00619963090866804	-0.00977104809135199	-0.00717365415766835	-0.0279528107494116
1312	95.8178863525391	-15.2726793289185	4.34447193145752	-0.00457625929266214	-0.00944637414067984	-0.0217839982360601	-0.0195112787187099
1313	95.1685333251953	-15.5973539352417	4.14966726303101	-0.00847235135734081	-0.00977104809135199	-0.0204853005707264	-0.0117190945893526
1314	93.8698348999023	-15.2726793289185	3.76005816459656	0.00386527273803949	-0.0185372550040483	-0.0156151866540313	0.00418994715437293
1315	96.4672317504883	-15.2726793289185	3.69512343406677	-0.00814767740666866	-0.000355493422830477	-0.0211346503347158	0.00386527273803949
1316	94.5191879272461	-15.5973539352417	4.27953720092773	-0.0126931173726916	-0.00652430532500148	-0.0250307414680719	0.00711201597005129
1317	95.1685333251953	-15.2726793289185	4.21460247039795	0.0022419011220336	0.000293855206109583	-0.0172385573387146	0.000293855206109583
1318	96.4672317504883	-15.9220285415649	4.27953720092773	0.020423661917448	0.00938473641872406	-0.00522560812532902	-0.0026282137259841
1319	95.1685333251953	-14.9480056762695	4.08473253250122	0.011982130818069	0.0152288740500808	0.0103587592020631	0.0301638916134834
1320	97.7659301757813	-15.5973539352417	4.21460247039795	0.0106834331527352	0.0210730116814375	0.0168522447347641	0.0343846566975117
1321	97.1165771484375	-16.2467021942139	4.14966726303101	0.0022419011220336	0.00841071270406246	0.0269171483814716	0.0171769186854362
1322	95.8178863525391	-16.8960514068604	4.08473253250122	0.00418994715437293	0.0191249661147594	0.0239950809627771	0.0136055024340749
1323	96.4672317504883	-14.6233310699463	4.14966726303101	0.00418994715437293	0.0191249661147594	0.0175015944987535	0.00159255252219737
1324	94.5191879272461	-14.9480056762695	4.14966726303101	0.0113327819854021	0.0116574559360743	0.00808603875339031	0.00581331877037883
1325	94.5191879272461	-15.9220285415649	4.73408126831055	-0.00944637414067984	0.0116574559360743	0.0165275707840919	0.00808603875339031
1326	96.4672317504883	-15.9220285415649	3.95486283302307	0.00743668992072344	0.00289124972186983	0.0155535480007529	-0.00490093370899558
1327	95.8178863525391	-14.9480056762695	3.43538379669189	-0.00555028254166245	0.0226963832974434	-0.00197886489331722	-0.0143164889886975
1328	95.8178863525391	-14.9480056762695	3.63018846511841	0.0123068047687411	-3.08191010844894e-05	-0.0026282137259841	-0.00912170019000769
1329	95.8178863525391	-14.6233310699463	3.69512343406677	0.00126787810586393	-0.0139918150380254	-0.0104203969240189	-0.0328229255974293
1330	95.1685333251953	-15.9220285415649	3.95486283302307	-0.00652430532500148	-0.00847235135734081	-0.00392691092565656	-0.0221086721867323
1331	97.1165771484375	-16.5713768005371	4.60421133041382	-0.00717365415766835	-0.017887907102704	-0.00457625929266214	-0.0263294391334057
1332	96.4672317504883	-15.5973539352417	4.21460247039795	-0.00425158534198999	0.00191722682211548	-0.00814767740666866	-0.0256800893694162
1333	94.5191879272461	-16.2467021942139	4.21460247039795	-0.0100957229733467	-0.00165419070981443	-0.00684897974133492	-0.0110697457566857
1334	95.8178863525391	-15.9220285415649	4.21460247039795	-0.0026282137259841	0.00548864435404539	-0.00652430532500148	-0.00717365415766835
1335	97.1165771484375	-15.5973539352417	4.08473253250122	-0.00197886489331722	-0.0146411629393697	0.00808603875339031	0.00873538758605719
1336	96.4672317504883	-14.6233310699463	3.95486283302307	0.0022419011220336	0.000618529506027699	-0.00165419070981443	0.000293855206109583
1337	97.1165771484375	-15.2726793289185	4.21460247039795	-0.000680167751852423	-0.0104203969240189	-0.0139918150380254	0.00256657530553639
1338	97.1165771484375	-15.2726793289185	4.21460247039795	0.00970941036939621	-3.08191010844894e-05	0.00354059832170606	0.0155535480007529
1339	98.4152755737305	-17.2207260131836	4.27953720092773	0.0152288740500808	-0.000680167751852423	-0.000355493422830477	0.0275664981454611
1340	94.5191879272461	-15.2726793289185	3.88992786407471	0.0100340843200684	0.00159255252219737	0.0149041991680861	0.0327612869441509
1341	95.1685333251953	-14.6233310699463	4.14966726303101	0.0106834331527352	0.00776136433705688	-0.000680167751852423	0.0265924744307995
1342	95.1685333251953	-15.5973539352417	4.34447193145752	0.000618529506027699	0.0116574559360743	-0.00749832857400179	0.0116574559360743
1343	95.1685333251953	-15.5973539352417	4.47434186935425	0.000618529506027699	0.012956153601408	-0.00587495695799589	0.00354059832170606
1344	98.4152755737305	-15.5973539352417	4.47434186935425	-0.0026282137259841	0.00873538758605719	-0.00782300252467394	0.00126787810586393
1345	95.1685333251953	-13.9739828109741	3.88992786407471	-0.00522560812532902	0.0207483377307653	-0.00100484199356288	0.0106834331527352
1346	95.1685333251953	-14.298656463623	3.63018846511841	-3.08191010844894e-05	0.0116574559360743	-0.000355493422830477	0.00289124972186983
1347	97.1165771484375	-15.5973539352417	3.95486283302307	-0.00555028254166245	0.0152288740500808	-0.00555028254166245	0.0022419011220336
1348	97.7659301757813	-16.2467021942139	4.21460247039795	-0.000355493422830477	0.00386527273803949	-0.00652430532500148	-0.0126931173726916
1349	95.1685333251953	-15.2726793289185	4.27953720092773	-0.0185372550040483	-0.00749832857400179	-0.0149658378213644	-0.0162645354866982
1350	97.1165771484375	-15.5973539352417	4.4094066619873	-0.00230353930965066	-0.00327756232582033	0.00451462110504508	-0.0299008563160896
1351	94.5191879272461	-14.9480056762695	4.08473253250122	-0.0100957229733467	-0.0159398596733809	-0.00522560812532902	-0.0136671401560307
1352	96.4672317504883	-14.6233310699463	3.95486283302307	-0.00555028254166245	-0.00425158534198999	-0.0130177913233638	-0.0156151866540313
1353	95.8178863525391	-13.9739828109741	3.88992786407471	-0.000680167751852423	-0.00782300252467394	-0.00847235135734081	-0.0110697457566857
1354	97.1165771484375	-15.5973539352417	4.08473253250122	0.00126787810586393	-0.0204853005707264	0.00159255252219737	-0.000355493422830477
1355	97.7659301757813	-15.5973539352417	4.27953720092773	-0.00295288790948689	-0.00684897974133492	0.00581331877037883	0.0113327819854021
1356	95.1685333251953	-13.6493082046509	4.21460247039795	-0.00814767740666866	-0.0315242260694504	0.00289124972186983	0.00516396993771195
1357	95.8178863525391	-15.2726793289185	4.08473253250122	0.0171769186854362	-0.0172385573387146	-0.0188619289547205	0.00646266713738441
1358	96.4672317504883	-15.9220285415649	4.14966726303101	-0.00327756232582033	-0.00457625929266214	0.00548864435404539	0.0239950809627771
1359	94.5191879272461	-14.298656463623	3.88992786407471	0.0207483377307653	0.00906006153672934	0.00418994715437293	0.0265924744307995
1360	95.1685333251953	-15.5973539352417	4.34447193145752	0.00646266713738441	0.00711201597005129	-0.00327756232582033	0.0395794473588467
1361	96.4672317504883	-13.6493082046509	4.14966726303101	0.00516396993771195	0.00548864435404539	-0.00522560812532902	0.0230210572481155
1362	95.1685333251953	-13.9739828109741	4.34447193145752	0.00548864435404539	0.00516396993771195	0.000618529506027699	0.0239950809627771
1363	95.8178863525391	-13.9739828109741	3.69512343406677	0.00906006153672934	0.0113327819854021	-0.00132951640989631	0.00743668992072344
1364	95.1685333251953	-14.298656463623	3.56525373458862	0.00808603875339031	0.000293855206109583	0.0103587592020631	-0.000680167751852423
1365	95.8178863525391	-14.6233310699463	4.01979780197144	0.00516396993771195	0.00808603875339031	-0.00327756232582033	0.00841071270406246
1366	97.7659301757813	-16.5713768005371	4.27953720092773	0.00808603875339031	-0.000355493422830477	0.0136055024340749	-0.00230353930965066
1367	95.8178863525391	-15.5973539352417	4.01979780197144	0.00256657530553639	0.00906006153672934	0.01100810803473	-0.00165419070981443
1368	95.8178863525391	-13.9739828109741	4.27953720092773	-0.00814767740666866	0.00938473641872406	-0.000355493422830477	-0.00814767740666866
1369	94.5191879272461	-14.6233310699463	4.53927659988403	-0.0136671401560307	-0.00684897974133492	-0.00425158534198999	-0.028926832601428
1370	95.8178863525391	-14.6233310699463	3.82499313354492	-0.017887907102704	-0.0133424662053585	-0.00522560812532902	-0.0247060675173998
1371	95.1685333251953	-14.6233310699463	3.88992786407471	-0.00684897974133492	-0.00847235135734081	-0.0185372550040483	-0.017887907102704
1372	97.1165771484375	-14.6233310699463	3.88992786407471	-0.0126931173726916	0.00451462110504508	-0.0198359526693821	-0.0198359526693821
1373	95.1685333251953	-14.9480056762695	4.4094066619873	-0.000355493422830477	-3.08191010844894e-05	-0.0149658378213644	-0.0113944197073579
1374	94.5191879272461	-14.6233310699463	4.34447193145752	-0.000355493422830477	-0.00295288790948689	-0.00684897974133492	-0.00392691092565656
1375	95.1685333251953	-15.5973539352417	4.4094066619873	-0.00555028254166245	-0.0104203969240189	-0.00457625929266214	0.00841071270406246
1376	97.7659301757813	-15.2726793289185	4.27953720092773	-0.00490093370899558	-0.00912170019000769	-0.00132951640989631	0.00289124972186983
1377	95.8178863525391	-14.6233310699463	3.82499313354492	-0.0104203969240189	0.00743668992072344	0.00256657530553639	0.0022419011220336
1378	91.2724456787109	-14.298656463623	3.82499313354492	0.00678734155371785	0.00808603875339031	0.00678734155371785	0.00873538758605719
1379	95.8178863525391	-15.2726793289185	3.69512343406677	0.0175015944987535	0.0113327819854021	0.00386527273803949	0.0252937767654657
1380	94.5191879272461	-13.9739828109741	3.88992786407471	0.0132808275520802	0.0100340843200684	0.0132808275520802	0.0295145437121391
1381	97.1165771484375	-15.5973539352417	4.4094066619873	0.0022419011220336	0.0132808275520802	0.00548864435404539	0.0136055024340749
1382	95.8178863525391	-15.2726793289185	4.4094066619873	0.011982130818069	0.0152288740500808	-0.000355493422830477	0.00938473641872406
1383	96.4672317504883	-15.9220285415649	3.95486283302307	0.0100340843200684	0.00776136433705688	0.00646266713738441	-0.000355493422830477
1384	97.1165771484375	-16.5713768005371	4.27953720092773	0.0223717093467712	-0.00327756232582033	-3.08191010844894e-05	0.00289124972186983
1385	96.4672317504883	-14.9480056762695	4.27953720092773	-0.000355493422830477	0.00516396993771195	0.00451462110504508	-0.00327756232582033
1386	93.8698348999023	-15.2726793289185	4.47434186935425	-0.00100484199356288	0.00938473641872406	0.0022419011220336	-0.00587495695799589
1387	92.5711364746094	-13.9739828109741	4.34447193145752	-0.00100484199356288	0.00678734155371785	-0.00652430532500148	-0.0152905117720366
1388	95.8178863525391	-13.9739828109741	4.08473253250122	0.000293855206109583	-0.00944637414067984	-0.0110697457566857	-0.0152905117720366
1389	95.1685333251953	-14.9480056762695	4.08473253250122	-0.00425158534198999	-0.00555028254166245	-0.0195112787187099	-0.0276281367987394
1390	97.1165771484375	-14.9480056762695	3.82499313354492	-0.0113944197073579	-0.0107450718060136	-0.0211346503347158	-0.02697878703475
1391	95.1685333251953	-14.298656463623	4.01979780197144	-0.0143164889886975	-0.00977104809135199	-0.0120437685400248	-0.0282774847000837
1392	96.4672317504883	-15.2726793289185	3.82499313354492	-0.00555028254166245	-0.0123684434220195	-0.0100957229733467	-0.0250307414680719
1393	94.5191879272461	-14.6233310699463	3.88992786407471	0.0106834331527352	-0.00555028254166245	-0.00717365415766835	-0.0156151866540313
1394	93.8698348999023	-13.9739828109741	4.14966726303101	-0.00619963090866804	0.00483929552137852	-0.0107450718060136	-0.00619963090866804
1395	95.1685333251953	-14.9480056762695	3.82499313354492	-0.00619963090866804	0.00191722682211548	-0.0162645354866982	0.00548864435404539
1396	95.1685333251953	-15.2726793289185	4.21460247039795	-0.0208099745213985	-0.00295288790948689	0.00386527273803949	0.000618529506027699
1397	95.1685333251953	-14.298656463623	3.95486283302307	0.00548864435404539	0.000943203864153475	-0.00782300252467394	-0.00327756232582033
1398	95.8178863525391	-14.298656463623	3.95486283302307	0.01100810803473	0.0116574559360743	-0.00132951640989631	0.000618529506027699
1399	96.4672317504883	-15.2726793289185	3.88992786407471	0.0175015944987535	0.0152288740500808	0.012956153601408	0.0262678004801273
1400	95.1685333251953	-14.298656463623	4.08473253250122	0.01100810803473	0.0178262684494257	0.00289124972186983	0.0285405199974775
1401	95.1685333251953	-14.6233310699463	4.08473253250122	0.00354059832170606	0.0106834331527352	0.01847561635077	0.0168522447347641
1402	95.1685333251953	-16.2467021942139	4.34447193145752	0.00678734155371785	0.00678734155371785	0.00938473641872406	0.0171769186854362
1403	96.4672317504883	-15.2726793289185	4.34447193145752	0.0152288740500808	0.0142548503354192	-0.00230353930965066	0.0022419011220336
1404	94.5191879272461	-14.6233310699463	4.14966726303101	-0.0175632312893867	0.00711201597005129	-0.00425158534198999	0.00548864435404539
1405	93.2204895019531	-14.9480056762695	4.08473253250122	-0.00522560812532902	0.00159255252219737	0.000293855206109583	0.00321592413820326
1406	93.8698348999023	-14.298656463623	4.14966726303101	0.00126787810586393	-0.00295288790948689	0.000943203864153475	-0.00197886489331722
1407	96.4672317504883	-14.9480056762695	3.82499313354492	0.00548864435404539	-0.00392691092565656	-0.0104203969240189	-0.00944637414067984
1408	97.1165771484375	-14.9480056762695	4.08473253250122	0.00776136433705688	-0.00912170019000769	-0.0188619289547205	-0.0123684434220195
1409	93.8698348999023	-13.6493082046509	3.63018846511841	-0.00165419070981443	-0.0130177913233638	-0.0204853005707264	-0.0370436906814575
1410	95.1685333251953	-16.2467021942139	4.27953720092773	-0.00425158534198999	-0.0266541130840778	-0.00425158534198999	-0.0263294391334057
1411	96.4672317504883	-15.9220285415649	4.27953720092773	-0.00522560812532902	-0.0334722734987736	-0.0110697457566857	-0.0305502042174339
1412	95.8178863525391	-14.9480056762695	4.4094066619873	-0.00717365415766835	-0.00165419070981443	-0.0130177913233638	-0.0217839982360601
1413	93.8698348999023	-14.9480056762695	4.47434186935425	-3.08191010844894e-05	-0.00522560812532902	-0.00230353930965066	-0.00652430532500148
1414	96.4672317504883	-15.2726793289185	4.21460247039795	-0.0026282137259841	0.000293855206109583	0.00256657530553639	0.000943203864153475
1415	96.4672317504883	-14.6233310699463	4.01979780197144	-0.00684897974133492	-0.00425158534198999	-0.00425158534198999	0.00418994715437293
1416	94.5191879272461	-14.298656463623	4.21460247039795	-0.00814767740666866	-0.00132951640989631	-0.00132951640989631	0.00678734155371785
1417	96.4672317504883	-14.298656463623	4.01979780197144	-0.00165419070981443	0.00159255252219737	-0.00749832857400179	-0.00619963090866804
1418	96.4672317504883	-15.2726793289185	4.53927659988403	0.0132808275520802	0.0116574559360743	-0.000355493422830477	0.00548864435404539
1419	96.4672317504883	-15.2726793289185	4.34447193145752	0.00646266713738441	0.00418994715437293	0.0158782228827477	0.0249691028147936
1420	96.4672317504883	-14.9480056762695	3.88992786407471	0.0181509424000978	0.0175015944987535	0.0100340843200684	0.029189869761467
1421	93.8698348999023	-13.9739828109741	3.69512343406677	0.000293855206109583	0.0175015944987535	0.01100810803473	0.025618452578783
1422	91.9217910766602	-13.9739828109741	3.95486283302307	0.000293855206109583	0.0223717093467712	0.00516396993771195	0.0123068047687411
1423	94.5191879272461	-14.298656463623	4.01979780197144	0.00873538758605719	0.0145795252174139	0.00418994715437293	0.00126787810586393
1424	96.4672317504883	-14.298656463623	4.08473253250122	0.0022419011220336	0.00548864435404539	0.00938473641872406	0.00581331877037883
1425	95.1685333251953	-13.9739828109741	4.21460247039795	0.00906006153672934	0.00386527273803949	0.00354059832170606	-0.00652430532500148
1426	93.8698348999023	-14.298656463623	3.69512343406677	0.00289124972186983	0.00321592413820326	0.00743668992072344	-0.00230353930965066
1427	96.4672317504883	-15.2726793289185	3.82499313354492	0.00548864435404539	-0.00197886489331722	-0.00490093370899558	-0.0123684434220195
1428	94.5191879272461	-14.9480056762695	4.14966726303101	-0.00717365415766835	-0.00652430532500148	-0.00392691092565656	-0.0152905117720366
1429	95.1685333251953	-15.2726793289185	4.34447193145752	0.000618529506027699	-0.0104203969240189	-0.0253554154187441	-0.0299008563160896
1430	94.5191879272461	-13.9739828109741	4.27953720092773	-0.00327756232582033	-0.00360223650932312	-0.00457625929266214	-0.0276281367987394
1431	91.2724456787109	-13.9739828109741	4.14966726303101	-0.0146411629393697	-0.0185372550040483	-0.0139918150380254	-0.0221086721867323
1432	94.5191879272461	-14.6233310699463	4.27953720092773	-0.00490093370899558	-0.00587495695799589	-0.0227580219507217	-0.0243813935667276
1433	93.8698348999023	-13.9739828109741	3.88992786407471	-0.00425158534198999	-0.00457625929266214	-0.0152905117720366	-0.0146411629393697
1434	94.5191879272461	-13.9739828109741	3.63018846511841	0.00711201597005129	0.00289124972186983	-0.0133424662053585	0.000943203864153475
1435	95.1685333251953	-14.298656463623	4.08473253250122	-0.00392691092565656	-0.00327756232582033	-0.0133424662053585	0.00483929552137852
1436	95.8178863525391	-14.9480056762695	4.34447193145752	-0.00652430532500148	0.00386527273803949	-0.000355493422830477	-0.000680167751852423
1437	95.1685333251953	-16.5713768005371	4.60421133041382	-0.00132951640989631	-0.00425158534198999	-0.00619963090866804	0.00483929552137852
1438	95.1685333251953	-14.298656463623	4.47434186935425	0.00841071270406246	0.0200989879667759	-0.00230353930965066	0.00743668992072344
1439	93.8698348999023	-14.298656463623	3.95486283302307	0.00808603875339031	0.0327612869441509	0.012956153601408	0.0317872650921345
1440	92.5711364746094	-14.6233310699463	3.95486283302307	0.00646266713738441	0.025618452578783	0.0103587592020631	0.0421768426895142
1441	95.1685333251953	-14.6233310699463	3.95486283302307	-0.00879702530801296	0.0210730116814375	0.0132808275520802	0.0197743140161037
1442	94.5191879272461	-14.298656463623	3.95486283302307	0.0158782228827477	0.0188002903014421	-0.00360223650932312	0.0155535480007529
1443	95.8178863525391	-13.6493082046509	4.08473253250122	0.00776136433705688	0.0116574559360743	-0.0123684434220195	0.00126787810586393
1444	93.8698348999023	-13.6493082046509	4.14966726303101	0.0100340843200684	0.0126314787194133	-0.00360223650932312	0.00289124972186983
1445	95.8178863525391	-14.6233310699463	3.82499313354492	-3.08191010844894e-05	-0.00360223650932312	0.00516396993771195	-0.00165419070981443
1446	95.8178863525391	-16.2467021942139	4.27953720092773	-0.0169138833880424	-0.0136671401560307	0.000943203864153475	-0.00425158534198999
1447	95.1685333251953	-14.6233310699463	4.66914653778076	-0.0162645354866982	-0.0182125810533762	-0.00912170019000769	-0.0175632312893867
1448	93.8698348999023	-13.6493082046509	4.08473253250122	-0.00165419070981443	-0.0146411629393697	-0.0198359526693821	-0.0143164889886975
1449	93.2204895019531	-14.9480056762695	4.60421133041382	-0.0104203969240189	-0.0273034609854221	-0.0169138833880424	-0.0311995539814234
1450	97.1165771484375	-14.9480056762695	4.4094066619873	-0.00522560812532902	-0.02697878703475	-0.00457625929266214	-0.0240567177534103
1451	95.1685333251953	-13.9739828109741	3.50031876564026	0.00126787810586393	-0.0253554154187441	-0.00944637414067984	-0.0276281367987394
1452	93.8698348999023	-12.9999599456787	3.56525373458862	-0.00295288790948689	-0.0211346503347158	-0.0182125810533762	-0.0247060675173998
1453	94.5191879272461	-13.6493082046509	3.88992786407471	0.0175015944987535	-0.00684897974133492	-0.00100484199356288	-0.0149658378213644
1454	95.8178863525391	-13.9739828109741	3.82499313354492	-0.000680167751852423	0.00581331877037883	-0.00392691092565656	-0.00295288790948689
1455	96.4672317504883	-15.9220285415649	4.53927659988403	-0.000355493422830477	-0.0149658378213644	0.00126787810586393	0.00646266713738441
1456	95.8178863525391	-14.298656463623	4.53927659988403	-0.00327756232582033	0.00548864435404539	0.00256657530553639	0.00743668992072344
1457	94.5191879272461	-13.6493082046509	3.76005816459656	0.00289124972186983	0.00483929552137852	0.00938473641872406	0.0022419011220336
1458	91.9217910766602	-13.3246335983276	3.69512343406677	-0.00490093370899558	0.01100810803473	0.013930176384747	0.00646266713738441
1459	96.4672317504883	-14.6233310699463	3.95486283302307	0.00970941036939621	0.012956153601408	0.0233457311987877	0.0262678004801273
1460	93.2204895019531	-13.6493082046509	4.01979780197144	0.0136055024340749	0.012956153601408	0.0288651939481497	0.0259431265294552
1461	94.5191879272461	-14.6233310699463	4.27953720092773	0.00191722682211548	0.0155535480007529	0.029189869761467	0.0278911720961332
1462	95.8178863525391	-15.2726793289185	4.47434186935425	0.0155535480007529	0.013930176384747	0.012956153601408	0.0103587592020631
1463	96.4672317504883	-14.6233310699463	4.27953720092773	0.0116574559360743	0.0116574559360743	0.00808603875339031	0.000293855206109583
1464	97.1165771484375	-15.9220285415649	4.08473253250122	0.00581331877037883	0.00354059832170606	0.0103587592020631	0.00548864435404539
1465	96.4672317504883	-14.9480056762695	4.14966726303101	0.00581331877037883	-0.00295288790948689	0.00289124972186983	0.00159255252219737
1466	93.8698348999023	-14.6233310699463	4.08473253250122	-0.0143164889886975	-0.00587495695799589	0.00613799272105098	0.000293855206109583
1467	92.5711364746094	-13.6493082046509	3.88992786407471	0.000943203864153475	0.00191722682211548	-0.00749832857400179	-0.00555028254166245
1468	95.8178863525391	-14.6233310699463	4.60421133041382	0.00613799272105098	-0.0117190945893526	-0.0139918150380254	-0.0182125810533762
1469	94.5191879272461	-13.6493082046509	3.95486283302307	-0.0159398596733809	-0.0162645354866982	-0.0208099745213985	-0.0256800893694162
1470	97.1165771484375	-14.6233310699463	3.88992786407471	-0.00587495695799589	-0.0204853005707264	-0.023407369852066	-0.0247060675173998
1471	95.8178863525391	-14.6233310699463	4.21460247039795	-0.0126931173726916	-0.0217839982360601	-0.0113944197073579	-0.0237320438027382
1472	97.1165771484375	-15.5973539352417	3.82499313354492	-0.00295288790948689	-0.0273034609854221	-0.0159398596733809	-0.0185372550040483
1473	96.4672317504883	-15.9220285415649	4.01979780197144	-0.00912170019000769	-0.00522560812532902	-0.00977104809135199	-0.00749832857400179
1474	97.1165771484375	-14.9480056762695	4.73408126831055	-0.00522560812532902	-0.00457625929266214	-0.00522560812532902	-0.00100484199356288
1475	95.8178863525391	-14.6233310699463	4.21460247039795	0.00191722682211548	-0.00749832857400179	-0.00555028254166245	0.0126314787194133
1476	91.2724456787109	-12.9999599456787	3.69512343406677	-0.0169138833880424	-0.00490093370899558	-0.00684897974133492	0.00354059832170606
1477	94.5191879272461	-13.6493082046509	3.76005816459656	-0.00230353930965066	0.00321592413820326	-0.0146411629393697	0.00743668992072344
1478	97.1165771484375	-14.6233310699463	4.01979780197144	0.0168522447347641	0.00646266713738441	-0.0165892094373703	0.00548864435404539
1479	95.8178863525391	-14.6233310699463	3.88992786407471	0.00548864435404539	0.0213976856321096	-0.0162645354866982	0.0301638916134834
1480	97.1165771484375	-14.6233310699463	4.27953720092773	0.01100810803473	0.0126314787194133	-0.0123684434220195	0.0272418223321438
1481	94.5191879272461	-13.6493082046509	4.27953720092773	0.00841071270406246	0.012956153601408	0.00516396993771195	0.0259431265294552
1482	95.1685333251953	-15.5973539352417	4.21460247039795	0.0233457311987877	0.00678734155371785	0.000618529506027699	0.0181509424000978
1483	96.4672317504883	-14.9480056762695	4.27953720092773	-3.08191010844894e-05	0.0200989879667759	-0.0026282137259841	0.01100810803473
1484	95.8178863525391	-14.6233310699463	4.27953720092773	0.0168522447347641	0.00873538758605719	0.0116574559360743	0.00873538758605719
1485	91.9217910766602	-14.9480056762695	4.47434186935425	-0.0126931173726916	0.00938473641872406	0.0223717093467712	0.00970941036939621
1486	93.8698348999023	-13.6493082046509	3.95486283302307	0.00159255252219737	0.00808603875339031	0.0317872650921345	0.00516396993771195
1487	95.1685333251953	-13.9739828109741	3.95486283302307	-0.00197886489331722	0.0113327819854021	0.0132808275520802	-0.00230353930965066
1488	97.7659301757813	-14.9480056762695	4.01979780197144	-0.00392691092565656	0.012956153601408	0.0168522447347641	-0.00814767740666866
1489	95.8178863525391	-13.6493082046509	3.95486283302307	-0.00425158534198999	-0.00197886489331722	0.00289124972186983	-0.0217839982360601
1490	94.5191879272461	-14.6233310699463	4.34447193145752	0.00289124972186983	-0.0162645354866982	0.00548864435404539	-0.0250307414680719
1491	95.8178863525391	-16.2467021942139	4.21460247039795	-0.00912170019000769	-0.0107450718060136	-0.00295288790948689	-0.0240567177534103
1492	96.4672317504883	-14.298656463623	4.47434186935425	-0.00425158534198999	-0.0117190945893526	-0.00944637414067984	-0.0276281367987394
1493	95.1685333251953	-14.6233310699463	4.47434186935425	0.00548864435404539	0.000293855206109583	-0.0107450718060136	-0.0123684434220195
1494	93.2204895019531	-15.2726793289185	3.88992786407471	-0.00327756232582033	-0.00230353930965066	0.00126787810586393	-0.00360223650932312
1495	95.1685333251953	-13.6493082046509	3.88992786407471	0.00970941036939621	0.00451462110504508	-0.00782300252467394	-0.00165419070981443
1496	97.1165771484375	-13.6493082046509	3.56525373458862	0.000618529506027699	0.00808603875339031	-0.00425158534198999	0.00516396993771195
1497	96.4672317504883	-14.6233310699463	4.01979780197144	0.020423661917448	0.0132808275520802	-0.00847235135734081	-0.00684897974133492
1498	94.5191879272461	-13.9739828109741	4.34447193145752	0.00743668992072344	0.0113327819854021	-0.00360223650932312	-0.00295288790948689
1499	96.4672317504883	-13.9739828109741	4.4094066619873	0.0168522447347641	0.0162028968334198	0.0145795252174139	0.025618452578783
1500	95.1685333251953	-15.5973539352417	4.21460247039795	0.00126787810586393	0.000943203864153475	0.00711201597005129	0.0308132413774729
1501	94.5191879272461	-13.9739828109741	4.14966726303101	0.00970941036939621	0.020423661917448	0.00289124972186983	0.025618452578783
1502	93.8698348999023	-13.6493082046509	4.01979780197144	0.00386527273803949	0.0188002903014421	0.000618529506027699	0.0155535480007529
1503	91.9217910766602	-13.3246335983276	4.01979780197144	-0.00197886489331722	0.0175015944987535	0.000943203864153475	0.00386527273803949
1504	95.1685333251953	-15.2726793289185	4.34447193145752	-0.00652430532500148	0.0158782228827477	0.00126787810586393	0.00386527273803949
1505	93.8698348999023	-13.6493082046509	4.53927659988403	-0.00587495695799589	0.00678734155371785	-0.00327756232582033	0.00418994715437293
1506	93.8698348999023	-13.9739828109741	3.88992786407471	0.0220470335334539	0.00418994715437293	0.000293855206109583	0.00191722682211548
1507	96.4672317504883	-13.9739828109741	3.82499313354492	0.00581331877037883	0.00711201597005129	-0.00360223650932312	-0.00912170019000769
1508	95.1685333251953	-14.9480056762695	4.21460247039795	0.012956153601408	0.000293855206109583	0.000293855206109583	-0.0165892094373703
1509	96.4672317504883	-16.2467021942139	4.34447193145752	-0.00749832857400179	-0.0224333461374044	-0.0100957229733467	-0.0337969474494457
1510	97.1165771484375	-15.2726793289185	3.95486283302307	-0.00912170019000769	-0.0195112787187099	-0.0100957229733467	-0.023407369852066
1511	93.8698348999023	-13.6493082046509	4.21460247039795	-0.0123684434220195	-0.0143164889886975	-0.00912170019000769	-0.0195112787187099
1512	91.2724456787109	-14.6233310699463	4.27953720092773	-0.0152905117720366	-0.00814767740666866	-0.0133424662053585	-0.0159398596733809
1513	94.5191879272461	-13.9739828109741	3.82499313354492	0.00289124972186983	-0.0100957229733467	-0.0126931173726916	-0.0113944197073579
1514	95.8178863525391	-15.2726793289185	4.08473253250122	0.0220470335334539	-0.0250307414680719	-0.00749832857400179	0.00289124972186983
1515	96.4672317504883	-15.5973539352417	4.01979780197144	0.00483929552137852	-0.0169138833880424	-0.00749832857400179	0.00808603875339031
1516	95.8178863525391	-13.6493082046509	3.95486283302307	-0.00360223650932312	-0.0334722734987736	-0.0113944197073579	0.00841071270406246
1517	96.4672317504883	-15.9220285415649	4.4094066619873	0.00646266713738441	-0.0286021586507559	-0.0172385573387146	-3.08191010844894e-05
1518	95.8178863525391	-16.2467021942139	4.01979780197144	0.00256657530553639	-0.02697878703475	-0.0188619289547205	0.013930176384747
1519	95.8178863525391	-13.9739828109741	3.95486283302307	0.00646266713738441	0.00581331877037883	-0.00295288790948689	0.0337353087961674
1520	93.2204895019531	-14.298656463623	4.14966726303101	0.0106834331527352	-0.00392691092565656	0.00191722682211548	0.0308132413774729
1521	93.8698348999023	-14.9480056762695	4.34447193145752	-3.08191010844894e-05	0.00289124972186983	0.00289124972186983	0.031137915328145
1522	96.4672317504883	-15.5973539352417	4.14966726303101	0.00873538758605719	0.00483929552137852	0.00483929552137852	0.0100340843200684
1523	96.4672317504883	-14.6233310699463	4.47434186935425	-0.00392691092565656	0.00159255252219737	-0.00912170019000769	0.00938473641872406
1524	95.1685333251953	-14.6233310699463	3.82499313354492	0.0275664981454611	-0.00392691092565656	0.0113327819854021	0.00483929552137852
1525	95.8178863525391	-15.5973539352417	4.27953720092773	0.00646266713738441	-0.0026282137259841	0.020423661917448	0.00321592413820326
1526	97.1165771484375	-16.2467021942139	4.21460247039795	0.00256657530553639	-0.00912170019000769	0.0236704051494598	-0.00360223650932312
1527	93.8698348999023	-15.2726793289185	4.01979780197144	0.0126314787194133	-0.000680167751852423	0.00711201597005129	-0.00879702530801296
1528	94.5191879272461	-14.9480056762695	4.21460247039795	-0.00522560812532902	-0.00165419070981443	-0.00944637414067984	-0.0136671401560307
1529	96.4672317504883	-15.5973539352417	4.34447193145752	-0.00977104809135199	-0.0162645354866982	-0.0104203969240189	-0.0175632312893867
1530	92.5711364746094	-13.9739828109741	4.01979780197144	-0.0123684434220195	-0.021459324285388	-0.00457625929266214	-0.0217839982360601
1531	94.5191879272461	-14.298656463623	3.88992786407471	-0.0182125810533762	-0.00230353930965066	-0.0123684434220195	-0.0139918150380254
1532	94.5191879272461	-13.9739828109741	3.88992786407471	-0.00490093370899558	0.00581331877037883	-0.0104203969240189	-0.0224333461374044
1533	94.5191879272461	-14.6233310699463	4.53927659988403	0.0106834331527352	0.00126787810586393	-0.00717365415766835	-0.0149658378213644
1534	95.1685333251953	-14.298656463623	4.14966726303101	-0.00555028254166245	0.00808603875339031	-0.00814767740666866	0.0022419011220336
1535	93.8698348999023	-13.9739828109741	4.08473253250122	-0.00522560812532902	-0.00327756232582033	0.00418994715437293	0.00873538758605719
1536	95.1685333251953	-16.5713768005371	4.66914653778076	-0.00392691092565656	0.00191722682211548	-0.0165892094373703	-3.08191010844894e-05
1537	95.8178863525391	-15.5973539352417	4.14966726303101	-0.00165419070981443	0.00581331877037883	-0.00457625929266214	0.000293855206109583
1538	95.8178863525391	-14.9480056762695	3.95486283302307	0.00354059832170606	0.00418994715437293	-0.00847235135734081	0.00418994715437293
1539	95.1685333251953	-15.5973539352417	4.21460247039795	0.00289124972186983	0.0191249661147594	-0.000680167751852423	0.0282158460468054
1540	95.1685333251953	-13.9739828109741	4.08473253250122	0.00743668992072344	0.00386527273803949	0.00841071270406246	0.0262678004801273
1541	94.5191879272461	-14.298656463623	4.01979780197144	0.00776136433705688	0.00873538758605719	-0.00295288790948689	0.01847561635077
1542	96.4672317504883	-15.2726793289185	4.4094066619873	0.000943203864153475	0.00970941036939621	0.000943203864153475	0.0136055024340749
1543	96.4672317504883	-14.9480056762695	4.14966726303101	0.0123068047687411	0.0149041991680861	0.00808603875339031	0.0142548503354192
1544	95.1685333251953	-16.5713768005371	4.27953720092773	0.00970941036939621	0.00418994715437293	0.00483929552137852	-0.00425158534198999
1545	95.8178863525391	-16.2467021942139	4.14966726303101	0.00743668992072344	-0.00360223650932312	0.0162028968334198	-0.00360223650932312
1546	95.1685333251953	-14.6233310699463	4.27953720092773	0.00776136433705688	0.00873538758605719	0.012956153601408	-0.00717365415766835
1547	95.1685333251953	-15.2726793289185	4.34447193145752	0.00321592413820326	0.00548864435404539	-0.0133424662053585	-0.00652430532500148
1548	95.1685333251953	-14.9480056762695	4.60421133041382	-0.00879702530801296	0.00289124972186983	-0.0120437685400248	-0.0208099745213985
1549	94.5191879272461	-14.6233310699463	3.95486283302307	-0.00652430532500148	-0.000680167751852423	-0.0175632312893867	-0.0217839982360601
1550	98.4152755737305	-15.5973539352417	3.69512343406677	-0.000680167751852423	-0.00392691092565656	-0.0156151866540313	-0.0227580219507217
1551	97.1165771484375	-14.9480056762695	3.76005816459656	-0.00879702530801296	-0.00490093370899558	-0.00652430532500148	-0.0292515084147453
1552	96.4672317504883	-14.298656463623	3.76005816459656	0.00386527273803949	0.00191722682211548	-0.0107450718060136	-0.0266541130840778
1553	95.1685333251953	-14.9480056762695	4.14966726303101	0.00386527273803949	-0.00392691092565656	-0.0175632312893867	-0.00912170019000769
1554	95.8178863525391	-15.5973539352417	4.47434186935425	0.0188002903014421	-0.00392691092565656	-0.0211346503347158	-0.00392691092565656
1555	96.4672317504883	-15.2726793289185	4.14966726303101	-0.0107450718060136	0.00191722682211548	-0.0169138833880424	0.00289124972186983
1556	93.8698348999023	-14.9480056762695	3.63018846511841	-0.00587495695799589	0.00613799272105098	-0.0156151866540313	0.00808603875339031
1557	92.5711364746094	-13.9739828109741	3.82499313354492	0.00191722682211548	0.00516396993771195	-0.0175632312893867	0.0100340843200684
1558	97.1165771484375	-15.9220285415649	3.95486283302307	0.00321592413820326	0.0132808275520802	-0.0260047651827335	0.0191249661147594
1559	95.1685333251953	-13.9739828109741	3.69512343406677	-0.00749832857400179	0.0158782228827477	-0.00522560812532902	0.0278911720961332
1560	97.1165771484375	-15.5973539352417	4.47434186935425	0.0142548503354192	0.0123068047687411	0.00126787810586393	0.0373067259788513
1561	98.4152755737305	-14.298656463623	4.14966726303101	0.00548864435404539	-0.00295288790948689	0.00191722682211548	0.0288651939481497
1562	93.8698348999023	-14.6233310699463	3.88992786407471	-0.00100484199356288	0.00873538758605719	0.0116574559360743	0.0200989879667759
1563	95.8178863525391	-15.2726793289185	4.01979780197144	0.00776136433705688	0.00289124972186983	0.0265924744307995	0.0126314787194133
1564	94.5191879272461	-13.9739828109741	4.01979780197144	0.00386527273803949	0.00906006153672934	0.0230210572481155	0.01100810803473
1565	93.2204895019531	-13.9739828109741	4.14966726303101	-0.0113944197073579	0.00808603875339031	0.0223717093467712	0.012956153601408
1566	95.8178863525391	-15.9220285415649	4.53927659988403	0.00159255252219737	0.00548864435404539	0.00970941036939621	0.00256657530553639
1567	96.4672317504883	-14.6233310699463	4.4094066619873	-0.00587495695799589	0.00678734155371785	0.00776136433705688	-0.00327756232582033
1568	95.8178863525391	-14.298656463623	3.95486283302307	0.000943203864153475	-0.00295288790948689	-0.00749832857400179	-0.0113944197073579
1569	96.4672317504883	-15.5973539352417	3.69512343406677	-0.00230353930965066	-0.00295288790948689	-0.000680167751852423	-0.0224333461374044
1570	94.5191879272461	-14.298656463623	4.01979780197144	-0.00327756232582033	-0.0182125810533762	0.00581331877037883	-0.0240567177534103
1571	95.1685333251953	-15.5973539352417	4.08473253250122	-0.00587495695799589	-0.00782300252467394	-0.0172385573387146	-0.0224333461374044
1572	97.1165771484375	-16.8960514068604	4.47434186935425	-0.00522560812532902	-0.00684897974133492	0.00191722682211548	-0.0221086721867323
1573	96.4672317504883	-15.5973539352417	4.53927659988403	-0.00327756232582033	-0.00327756232582033	-0.00652430532500148	-0.0133424662053585
1574	96.4672317504883	-15.5973539352417	4.08473253250122	-0.000355493422830477	-0.00392691092565656	0.00191722682211548	-3.08191010844894e-05
1575	92.5711364746094	-13.6493082046509	4.01979780197144	0.00451462110504508	-0.00360223650932312	0.00289124972186983	0.00776136433705688
1576	94.5191879272461	-14.298656463623	3.88992786407471	0.00386527273803949	-0.0100957229733467	-0.0026282137259841	0.00126787810586393
1577	97.1165771484375	-15.2726793289185	3.95486283302307	0.00808603875339031	-0.00100484199356288	-0.00555028254166245	0.00938473641872406
1578	95.1685333251953	-14.298656463623	3.88992786407471	0.00776136433705688	0.00191722682211548	-0.00847235135734081	0.01100810803473
1579	96.4672317504883	-15.2726793289185	4.27953720092773	0.0106834331527352	0.00776136433705688	0.0103587592020631	0.0278911720961332
1580	95.8178863525391	-15.2726793289185	3.76005816459656	0.00938473641872406	0.0022419011220336	0.0152288740500808	0.0246444288641214
1581	97.1165771484375	-16.5713768005371	3.88992786407471	0.00711201597005129	0.000943203864153475	0.00743668992072344	0.0217223595827818
1582	97.7659301757813	-15.2726793289185	4.27953720092773	-0.0175632312893867	0.0155535480007529	-0.00100484199356288	0.00873538758605719
1583	94.5191879272461	-14.6233310699463	4.08473253250122	-0.0143164889886975	0.0152288740500808	-0.00814767740666866	-0.00327756232582033
1584	94.5191879272461	-15.2726793289185	4.21460247039795	-0.0156151866540313	0.00776136433705688	-0.0165892094373703	0.00451462110504508
1585	96.4672317504883	-15.2726793289185	4.14966726303101	0.00938473641872406	-0.000355493422830477	-0.0107450718060136	0.00581331877037883
1586	95.8178863525391	-15.2726793289185	4.01979780197144	0.00906006153672934	0.00321592413820326	-0.0117190945893526	-3.08191010844894e-05
1587	95.1685333251953	-14.6233310699463	3.69512343406677	0.000943203864153475	-0.00392691092565656	-0.0250307414680719	0.0022419011220336
1588	96.4672317504883	-15.2726793289185	4.08473253250122	-0.00100484199356288	-0.00587495695799589	-0.0201606266200542	-0.0113944197073579
1589	95.8178863525391	-15.5973539352417	4.27953720092773	-0.00165419070981443	-0.0110697457566857	-0.0324982516467571	-0.0279528107494116
1590	97.7659301757813	-16.5713768005371	4.34447193145752	-0.0120437685400248	-0.00944637414067984	-0.0195112787187099	-0.0243813935667276
1591	94.5191879272461	-13.6493082046509	4.21460247039795	-0.00360223650932312	0.013930176384747	-0.017887907102704	-0.0263294391334057
1592	93.2204895019531	-14.6233310699463	4.27953720092773	-0.0152905117720366	-0.00749832857400179	-0.00944637414067984	-0.0126931173726916
1593	92.5711364746094	-14.298656463623	3.69512343406677	-0.00782300252467394	-0.00197886489331722	-0.0100957229733467	-0.00912170019000769
1594	95.1685333251953	-14.298656463623	3.95486283302307	-0.00230353930965066	-0.00619963090866804	-0.00717365415766835	0.0103587592020631
1595	97.1165771484375	-15.5973539352417	4.14966726303101	-0.0126931173726916	-0.00230353930965066	-0.00782300252467394	0.00743668992072344
1596	97.7659301757813	-15.5973539352417	4.08473253250122	0.0103587592020631	-0.00652430532500148	-0.0120437685400248	-3.08191010844894e-05
1597	93.8698348999023	-14.6233310699463	4.27953720092773	0.00841071270406246	0.00483929552137852	-0.0026282137259841	0.00873538758605719
1598	97.1165771484375	-15.9220285415649	4.4094066619873	0.0126314787194133	-0.000680167751852423	-0.00197886489331722	0.0100340843200684
1599	97.1165771484375	-16.2467021942139	4.14966726303101	0.0181509424000978	0.0152288740500808	0.013930176384747	0.0285405199974775
1600	96.4672317504883	-14.9480056762695	3.82499313354492	-3.08191010844894e-05	0.00646266713738441	0.0181509424000978	0.031137915328145
1601	94.5191879272461	-14.298656463623	4.01979780197144	0.00418994715437293	0.00841071270406246	0.0158782228827477	0.0243197549134493
1602	93.2204895019531	-14.9480056762695	4.27953720092773	0.000943203864153475	0.0113327819854021	-0.00522560812532902	0.0168522447347641
1603	96.4672317504883	-14.9480056762695	5.05875539779663	0.0165275707840919	0.000293855206109583	0.00711201597005129	0.00256657530553639
1604	95.8178863525391	-15.5973539352417	4.47434186935425	0.0194496400654316	0.00678734155371785	0.00613799272105098	0.00256657530553639
1605	94.5191879272461	-14.298656463623	3.95486283302307	-0.0123684434220195	0.00613799272105098	0.0132808275520802	0.00191722682211548
1606	96.4672317504883	-14.9480056762695	3.69512343406677	-0.000355493422830477	-0.00100484199356288	0.0116574559360743	0.00321592413820326
1607	96.4672317504883	-15.5973539352417	3.82499313354492	0.000943203864153475	0.012956153601408	0.00711201597005129	-0.0175632312893867
1608	96.4672317504883	-16.5713768005371	4.01979780197144	0.00873538758605719	-0.00392691092565656	0.0113327819854021	-0.0256800893694162
1609	95.8178863525391	-14.298656463623	4.14966726303101	-0.00132951640989631	-0.0159398596733809	-0.00814767740666866	-0.0279528107494116
1610	93.8698348999023	-15.2726793289185	4.60421133041382	-0.0130177913233638	-0.0100957229733467	0.0126314787194133	-0.0318489037454128
1611	94.5191879272461	-15.5973539352417	4.4094066619873	-0.0146411629393697	-0.0130177913233638	0.00808603875339031	-0.0253554154187441
1612	97.7659301757813	-16.2467021942139	4.21460247039795	-0.0104203969240189	-0.00100484199356288	-0.00425158534198999	-0.0266541130840778
1613	96.4672317504883	-15.2726793289185	3.82499313354492	-0.000680167751852423	0.00386527273803949	-0.00652430532500148	-0.0159398596733809
1614	96.4672317504883	-15.9220285415649	3.88992786407471	0.00678734155371785	-0.00197886489331722	-0.0156151866540313	-0.00879702530801296
1615	94.5191879272461	-14.9480056762695	4.08473253250122	-0.00100484199356288	0.00646266713738441	-0.00717365415766835	-0.00392691092565656
1616	95.1685333251953	-14.9480056762695	4.34447193145752	-0.0113944197073579	0.00418994715437293	-0.00132951640989631	-0.00165419070981443
1617	97.7659301757813	-17.5454006195068	4.4094066619873	-0.00490093370899558	0.00678734155371785	-0.0120437685400248	0.00126787810586393
1618	96.4672317504883	-15.5973539352417	4.08473253250122	0.00938473641872406	0.0194496400654316	0.00451462110504508	0.00321592413820326
1619	93.8698348999023	-14.9480056762695	4.01979780197144	0.0165275707840919	0.0181509424000978	0.0123068047687411	0.0353586822748184
1620	94.5191879272461	-15.5973539352417	4.01979780197144	0.00354059832170606	0.0210730116814375	0.029189869761467	0.031137915328145
1621	96.4672317504883	-15.2726793289185	3.88992786407471	0.00776136433705688	0.01847561635077	0.0438002124428749	0.0213976856321096
1622	95.1685333251953	-14.298656463623	3.95486283302307	-0.00132951640989631	0.0132808275520802	0.00970941036939621	0.0132808275520802
1623	95.8178863525391	-14.9480056762695	4.21460247039795	0.0213976856321096	0.0155535480007529	0.0132808275520802	-0.00749832857400179
1624	95.1685333251953	-15.2726793289185	3.95486283302307	0.0116574559360743	0.01100810803473	0.00191722682211548	0.00386527273803949
1625	95.8178863525391	-15.2726793289185	3.95486283302307	-0.00587495695799589	-0.00717365415766835	0.00743668992072344	-3.08191010844894e-05
1626	97.1165771484375	-16.2467021942139	3.95486283302307	0.00548864435404539	-0.0104203969240189	-0.0139918150380254	-0.0110697457566857
1627	96.4672317504883	-16.2467021942139	4.34447193145752	0.0132808275520802	-0.00684897974133492	-0.0243813935667276	-0.0143164889886975
1628	94.5191879272461	-14.9480056762695	4.27953720092773	-0.00457625929266214	-0.00879702530801296	-0.0282774847000837	-0.0117190945893526
1629	95.1685333251953	-15.2726793289185	4.66914653778076	-0.0100957229733467	-0.0240567177534103	-0.0471085943281651	-0.0279528107494116
1630	94.5191879272461	-14.9480056762695	4.08473253250122	0.000618529506027699	-0.0295761823654175	-0.0383423902094364	-0.0253554154187441
1631	95.1685333251953	-14.9480056762695	3.82499313354492	-0.00847235135734081	-0.0279528107494116	-0.0402904339134693	-0.0279528107494116
1632	95.1685333251953	-15.9220285415649	3.95486283302307	-0.00230353930965066	-0.0162645354866982	-0.0299008563160896	-0.0165892094373703
1633	95.8178863525391	-15.9220285415649	4.14966726303101	-0.00100484199356288	-0.0123684434220195	-0.0273034609854221	-0.0165892094373703
1634	95.1685333251953	-14.9480056762695	3.82499313354492	-3.08191010844894e-05	-0.0191866029053926	-0.0279528107494116	-0.00165419070981443
1635	95.1685333251953	-15.5973539352417	4.14966726303101	-0.00749832857400179	-0.0276281367987394	-0.0350956469774246	-3.08191010844894e-05
1636	96.4672317504883	-16.2467021942139	4.21460247039795	-0.00100484199356288	-0.0318489037454128	-0.0282774847000837	0.00289124972186983
1637	95.1685333251953	-15.5973539352417	4.14966726303101	-0.00327756232582033	-0.0305502042174339	-0.0357449948787689	0.00386527273803949
1638	93.8698348999023	-15.2726793289185	3.95486283302307	0.000943203864153475	-0.0204853005707264	-0.0211346503347158	0.0278911720961332
1639	98.4152755737305	-16.2467021942139	3.69512343406677	0.0106834331527352	-0.00327756232582033	-0.00490093370899558	0.0269171483814716
1640	95.1685333251953	-14.9480056762695	3.69512343406677	0.00808603875339031	-0.0159398596733809	0.00743668992072344	0.0327612869441509
1641	97.7659301757813	-16.2467021942139	4.34447193145752	0.0022419011220336	-0.00782300252467394	0.000943203864153475	0.0249691028147936
1642	97.1165771484375	-15.9220285415649	4.4094066619873	0.00776136433705688	0.00906006153672934	0.00841071270406246	0.0158782228827477
1643	97.7659301757813	-17.2207260131836	3.95486283302307	0.000943203864153475	0.0155535480007529	0.0282158460468054	0.00289124972186983
1644	97.7659301757813	-16.2467021942139	3.69512343406677	0.0116574559360743	0.0142548503354192	0.0428261905908585	0.00256657530553639
1645	97.1165771484375	-15.5973539352417	4.14966726303101	0.00548864435404539	0.0210730116814375	0.0441248863935471	0.000943203864153475
1646	95.8178863525391	-15.5973539352417	4.86395072937012	-0.0182125810533762	0.0236704051494598	0.0249691028147936	0.00581331877037883
1647	93.8698348999023	-14.9480056762695	4.34447193145752	-0.00295288790948689	0.0337353087961674	0.0155535480007529	-0.00619963090866804
1648	96.4672317504883	-15.2726793289185	4.08473253250122	-0.00425158534198999	0.0347093306481838	0.012956153601408	-0.0100957229733467
1649	97.1165771484375	-15.2726793289185	4.08473253250122	-0.00132951640989631	0.0145795252174139	0.012956153601408	-0.0253554154187441
1650	97.1165771484375	-15.9220285415649	3.82499313354492	-0.0175632312893867	0.00321592413820326	0.0145795252174139	-0.0273034609854221
1651	96.4672317504883	-15.5973539352417	3.82499313354492	-0.00230353930965066	-3.08191010844894e-05	0.0165275707840919	-0.0172385573387146
1652	97.1165771484375	-15.9220285415649	3.82499313354492	0.0022419011220336	-0.00944637414067984	-0.00392691092565656	-0.0159398596733809
1653	97.1165771484375	-15.9220285415649	4.14966726303101	0.00191722682211548	-0.00230353930965066	-0.000680167751852423	-0.0100957229733467
1654	96.4672317504883	-15.2726793289185	4.34447193145752	0.0022419011220336	0.0022419011220336	-0.0198359526693821	0.00841071270406246
1655	96.4672317504883	-15.9220285415649	4.01979780197144	-0.0263294391334057	-0.00684897974133492	-0.0159398596733809	0.00256657530553639
1656	93.8698348999023	-15.9220285415649	4.21460247039795	-0.0152905117720366	-0.0324982516467571	-0.0331475995481014	0.00776136433705688
1657	95.8178863525391	-15.5973539352417	4.01979780197144	0.00678734155371785	-0.0243813935667276	-0.0510046854615211	0.00321592413820326
1658	97.7659301757813	-16.2467021942139	4.08473253250122	0.0116574559360743	-0.0146411629393697	-0.0695111230015755	0.00418994715437293
1659	97.1165771484375	-16.2467021942139	4.4094066619873	0.0142548503354192	-0.0133424662053585	-0.0659397020936012	0.0275664981454611
1660	97.7659301757813	-15.9220285415649	4.34447193145752	0.00808603875339031	0.00418994715437293	-0.0471085943281651	0.0343846566975117
1661	95.1685333251953	-15.5973539352417	3.95486283302307	0.00873538758605719	0.00581331877037883	-0.0529527328908443	0.0191249661147594
1662	97.1165771484375	-16.8960514068604	4.34447193145752	0.00451462110504508	0.0155535480007529	-0.0435371771454811	0.00743668992072344
1663	96.4672317504883	-16.8960514068604	4.01979780197144	0.0103587592020631	0.029189869761467	-0.021459324285388	-0.00684897974133492
1664	95.8178863525391	-16.5713768005371	4.01979780197144	0.00808603875339031	0.0350340083241463	0.011982130818069	0.00418994715437293
1665	97.1165771484375	-16.5713768005371	4.34447193145752	0.00256657530553639	0.0382807515561581	0.0382807515561581	0.00321592413820326
1666	97.7659301757813	-15.9220285415649	4.14966726303101	0.000293855206109583	0.0412028171122074	0.0642546936869621	-0.00100484199356288
1667	95.8178863525391	-14.9480056762695	3.50031876564026	-0.0026282137259841	0.0395794473588467	0.0619819760322571	-0.0100957229733467
1668	99.0646286010742	-15.9220285415649	3.82499313354492	-0.0130177913233638	0.0337353087961674	0.0412028171122074	-0.0120437685400248
1669	97.1165771484375	-16.2467021942139	3.76005816459656	-0.00749832857400179	0.0132808275520802	0.0376313999295235	-0.0308748781681061
1670	95.1685333251953	-16.5713768005371	4.14966726303101	-0.00392691092565656	0.00418994715437293	0.0350340083241463	-0.0243813935667276
1671	96.4672317504883	-15.9220285415649	4.27953720092773	-0.00619963090866804	-0.00132951640989631	0.0360080301761627	-0.0273034609854221
1672	95.1685333251953	-16.2467021942139	4.34447193145752	-0.0104203969240189	-0.00100484199356288	0.0259431265294552	-0.02697878703475
1673	95.1685333251953	-15.5973539352417	4.01979780197144	-0.0165892094373703	-0.0143164889886975	0.0152288740500808	-0.00847235135734081
1674	94.5191879272461	-14.9480056762695	3.69512343406677	-0.00230353930965066	-0.0208099745213985	0.00613799272105098	-0.00717365415766835
1675	97.7659301757813	-16.2467021942139	3.69512343406677	0.000293855206109583	-0.0276281367987394	0.0220470335334539	0.0136055024340749
1676	98.4152755737305	-16.5713768005371	4.08473253250122	-0.00230353930965066	-0.0133424662053585	0.0116574559360743	0.00354059832170606
1677	98.4152755737305	-16.2467021942139	4.27953720092773	-0.00230353930965066	-0.00587495695799589	0.0136055024340749	-0.00457625929266214
1678	97.7659301757813	-16.5713768005371	4.34447193145752	0.00808603875339031	0.00548864435404539	0.0132808275520802	0.00938473641872406
1679	95.8178863525391	-16.2467021942139	4.14966726303101	0.0126314787194133	-0.00100484199356288	0.0145795252174139	0.0145795252174139
1680	97.1165771484375	-16.2467021942139	4.21460247039795	0.00841071270406246	0.00776136433705688	0.00776136433705688	0.0314625911414623
1681	97.7659301757813	-16.2467021942139	3.95486283302307	-0.00295288790948689	0.00873538758605719	-0.0123684434220195	0.0175015944987535
1682	93.8698348999023	-15.2726793289185	4.14966726303101	-0.0117190945893526	0.0181509424000978	-0.0224333461374044	0.00776136433705688
1683	95.1685333251953	-15.2726793289185	4.08473253250122	0.0126314787194133	0.0145795252174139	-0.021459324285388	-0.00392691092565656
1684	96.4672317504883	-15.5973539352417	4.08473253250122	0.00841071270406246	0.013930176384747	-0.0211346503347158	0.00289124972186983
1685	95.8178863525391	-14.9480056762695	4.01979780197144	0.0165275707840919	0.0106834331527352	-0.0165892094373703	0.00191722682211548
1686	97.7659301757813	-16.8960514068604	4.27953720092773	0.0113327819854021	0.0152288740500808	-0.000680167751852423	0.00126787810586393
1687	97.1165771484375	-16.5713768005371	4.21460247039795	-0.00327756232582033	0.00613799272105098	0.00191722682211548	-0.00977104809135199
1688	96.4672317504883	-16.8960514068604	4.01979780197144	0.00483929552137852	-0.00587495695799589	0.012956153601408	-0.0110697457566857
1689	98.4152755737305	-16.5713768005371	4.27953720092773	-0.00132951640989631	-0.0133424662053585	0.0288651939481497	-0.0273034609854221
1690	94.5191879272461	-15.2726793289185	4.01979780197144	-0.0162645354866982	-0.00555028254166245	0.0379560738801956	-0.0295761823654175
1691	93.8698348999023	-16.5713768005371	4.47434186935425	-0.0159398596733809	-0.0315242260694504	0.0191249661147594	-0.0149658378213644
1692	99.0646286010742	-16.5713768005371	3.88992786407471	-0.00490093370899558	-0.0191866029053926	0.00906006153672934	-0.0169138833880424
1693	97.1165771484375	-16.2467021942139	4.14966726303101	-0.00490093370899558	-0.0152905117720366	0.00386527273803949	-0.00652430532500148
1694	97.1165771484375	-16.8960514068604	4.08473253250122	0.00321592413820326	-0.0195112787187099	-0.0026282137259841	-0.00100484199356288
1695	97.7659301757813	-16.2467021942139	4.27953720092773	0.00126787810586393	-0.0149658378213644	0.00386527273803949	0.00841071270406246
1696	95.8178863525391	-15.9220285415649	3.82499313354492	0.000618529506027699	-0.0286021586507559	-0.00847235135734081	0.00321592413820326
1697	97.7659301757813	-18.1947479248047	4.60421133041382	0.0220470335334539	-0.0146411629393697	-0.0120437685400248	-0.00360223650932312
1698	95.8178863525391	-15.2726793289185	3.56525373458862	-0.000355493422830477	0.00321592413820326	-0.0266541130840778	0.0022419011220336
1699	96.4672317504883	-16.5713768005371	4.21460247039795	0.0152288740500808	0.00808603875339031	-0.0139918150380254	0.0275664981454611
1700	95.1685333251953	-15.5973539352417	3.82499313354492	0.00386527273803949	0.0175015944987535	-0.0139918150380254	0.0350340083241463
1701	97.1165771484375	-16.5713768005371	4.21460247039795	-0.000680167751852423	0.0207483377307653	-0.0165892094373703	0.0226963832974434
1702	97.7659301757813	-16.8960514068604	4.27953720092773	-0.00749832857400179	0.0149041991680861	-0.0172385573387146	0.0188002903014421
1703	99.0646286010742	-16.5713768005371	4.27953720092773	0.0136055024340749	0.0236704051494598	-0.00490093370899558	0.0168522447347641
1704	98.4152755737305	-16.8960514068604	4.01979780197144	0.0155535480007529	0.00841071270406246	0.00418994715437293	0.00354059832170606
1705	98.4152755737305	-17.8700752258301	4.01979780197144	-3.08191010844894e-05	0.00256657530553639	0.00321592413820326	0.011982130818069
1706	97.1165771484375	-15.9220285415649	3.88992786407471	-0.00425158534198999	0.0123068047687411	0.0226963832974434	0.00126787810586393
1707	96.4672317504883	-15.9220285415649	3.82499313354492	0.00906006153672934	0.0103587592020631	0.0191249661147594	-0.00652430532500148
1708	96.4672317504883	-16.8960514068604	4.21460247039795	-0.0143164889886975	0.00646266713738441	0.0168522447347641	-0.00912170019000769
1709	95.1685333251953	-16.2467021942139	4.14966726303101	-0.00717365415766835	-0.0191866029053926	-0.00295288790948689	-0.0198359526693821
1710	97.7659301757813	-16.5713768005371	5.64316940307617	-0.00684897974133492	-0.0198359526693821	-0.0165892094373703	-0.0237320438027382
1711	95.8178863525391	-15.2726793289185	3.56525373458862	-0.0107450718060136	-0.028926832601428	-0.0130177913233638	-0.0188619289547205
1712	95.8178863525391	-15.2726793289185	3.88992786407471	0.00126787810586393	-0.0250307414680719	-0.0182125810533762	-0.0107450718060136
1713	97.1165771484375	-15.5973539352417	4.01979780197144	0.0162028968334198	-0.0250307414680719	-0.0159398596733809	-0.0100957229733467
1714	96.4672317504883	-16.8960514068604	4.60421133041382	0.0269171483814716	-0.0383423902094364	-0.0195112787187099	-0.00587495695799589
1715	95.8178863525391	-15.9220285415649	4.27953720092773	-0.00684897974133492	-0.023407369852066	-0.0198359526693821	0.00711201597005129
1716	99.0646286010742	-16.8960514068604	4.60421133041382	-0.00522560812532902	-0.00587495695799589	-0.0256800893694162	0.013930176384747
1717	94.5191879272461	-15.9220285415649	4.08473253250122	-0.00457625929266214	-0.0139918150380254	-0.0441865250468254	0.00483929552137852
1718	96.4672317504883	-17.2207260131836	4.21460247039795	0.00548864435404539	0.00451462110504508	-0.0523033849895	0.0106834331527352
1719	97.1165771484375	-15.5973539352417	4.21460247039795	0.0152288740500808	0.0100340843200684	-0.0497059896588326	0.0249691028147936
1720	98.4152755737305	-16.8960514068604	4.01979780197144	0.0123068047687411	0.0132808275520802	-0.043212503194809	0.0327612869441509
1721	97.1165771484375	-16.2467021942139	4.14966726303101	0.00386527273803949	0.0223717093467712	-0.0276281367987394	0.0210730116814375
1722	96.4672317504883	-16.2467021942139	4.27953720092773	-3.08191010844894e-05	0.0288651939481497	-0.023407369852066	0.013930176384747
1723	97.1165771484375	-17.5454006195068	4.14966726303101	-0.00522560812532902	0.0213976856321096	-0.0126931173726916	-0.00230353930965066
1724	97.1165771484375	-15.9220285415649	3.95486283302307	0.00321592413820326	0.0226963832974434	-0.00587495695799589	0.013930176384747
1725	95.8178863525391	-15.5973539352417	3.63018846511841	0.00418994715437293	0.0230210572481155	0.0249691028147936	0.00841071270406246
1726	95.8178863525391	-16.8960514068604	3.88992786407471	-0.00360223650932312	0.0168522447347641	0.0434755384922028	0.000618529506027699
1727	97.7659301757813	-17.2207260131836	4.27953720092773	-0.0120437685400248	0.0226963832974434	0.0441248863935471	-0.00684897974133492
1728	96.4672317504883	-16.8960514068604	3.95486283302307	0.00159255252219737	0.0022419011220336	0.0363327041268349	-0.0126931173726916
1729	97.1165771484375	-15.9220285415649	3.69512343406677	-0.00619963090866804	-0.0162645354866982	0.0165275707840919	-0.0224333461374044
1730	97.7659301757813	-16.8960514068604	3.88992786407471	-0.00165419070981443	-0.0195112787187099	0.00808603875339031	-0.0318489037454128
1731	98.4152755737305	-18.1947479248047	3.95486283302307	-0.00847235135734081	-0.0240567177534103	-0.00555028254166245	-0.0198359526693821
1732	99.7139739990234	-18.1947479248047	3.95486283302307	-0.0123684434220195	-0.0279528107494116	-0.00295288790948689	-0.0250307414680719
1733	99.0646286010742	-16.5713768005371	3.82499313354492	-0.00555028254166245	-0.00944637414067984	0.00418994715437293	-0.00847235135734081
1734	97.1165771484375	-16.8960514068604	4.53927659988403	-0.00230353930965066	-0.00912170019000769	0.000943203864153475	-0.00165419070981443
1735	95.8178863525391	-17.2207260131836	5.12369012832642	-0.00879702530801296	-0.0211346503347158	0.0239950809627771	0.011982130818069
1736	97.1165771484375	-15.9220285415649	4.01979780197144	0.00711201597005129	0.000293855206109583	0.00646266713738441	-0.0026282137259841
1737	96.4672317504883	-15.9220285415649	3.43538379669189	-0.0133424662053585	0.000618529506027699	-0.0026282137259841	0.00516396993771195
1738	96.4672317504883	-15.9220285415649	3.69512343406677	0.0132808275520802	0.00418994715437293	0.00613799272105098	0.00516396993771195
1739	98.4152755737305	-16.2467021942139	4.08473253250122	0.0149041991680861	0.0152288740500808	0.0200989879667759	0.031137915328145
1740	97.1165771484375	-16.5713768005371	4.27953720092773	0.0223717093467712	0.00873538758605719	0.0275664981454611	0.0230210572481155
1741	97.7659301757813	-17.8700752258301	4.60421133041382	0.00711201597005129	0.012956153601408	0.0226963832974434	0.0252937767654657
1742	98.4152755737305	-17.2207260131836	4.34447193145752	0.00841071270406246	0.0265924744307995	0.00906006153672934	0.0123068047687411
1743	95.8178863525391	-16.8960514068604	4.01979780197144	-0.00457625929266214	0.0334106348454952	0.0103587592020631	0.0152288740500808
1744	97.1165771484375	-16.8960514068604	4.08473253250122	0.00970941036939621	0.01847561635077	0.00516396993771195	-0.00230353930965066
1745	99.7139739990234	-17.2207260131836	4.21460247039795	-0.00100484199356288	0.0226963832974434	0.000943203864153475	-0.00132951640989631
1746	97.7659301757813	-16.8960514068604	4.14966726303101	0.000618529506027699	0.0191249661147594	-0.00165419070981443	-0.00782300252467394
1747	97.1165771484375	-16.2467021942139	3.88992786407471	-0.00717365415766835	0.0178262684494257	-0.00619963090866804	-0.00749832857400179
1748	98.4152755737305	-16.5713768005371	4.14966726303101	0.00256657530553639	0.00483929552137852	-0.0350956469774246	-0.00782300252467394
1749	98.4152755737305	-17.5454006195068	4.34447193145752	-0.00587495695799589	-0.00944637414067984	-0.0350956469774246	-0.0230826959013939
1750	97.1165771484375	-16.8960514068604	3.76005816459656	-0.00490093370899558	-0.0162645354866982	-0.017887907102704	-0.023407369852066
1751	97.7659301757813	-16.5713768005371	3.69512343406677	-0.00425158534198999	-0.0253554154187441	-0.0276281367987394	-0.02697878703475
1752	94.5191879272461	-16.8960514068604	4.01979780197144	-0.000355493422830477	-0.0208099745213985	-0.0191866029053926	-0.0139918150380254
1753	97.1165771484375	-17.2207260131836	4.4094066619873	-0.00619963090866804	-0.0130177913233638	-0.0263294391334057	-0.00457625929266214
1754	97.1165771484375	-16.8960514068604	4.60421133041382	0.0200989879667759	-0.0149658378213644	-0.0204853005707264	-0.00165419070981443
1755	96.4672317504883	-16.2467021942139	3.69512343406677	0.0116574559360743	-0.0152905117720366	-0.00977104809135199	0.00841071270406246
1756	98.4152755737305	-16.2467021942139	3.69512343406677	0.00159255252219737	-0.0139918150380254	-0.00197886489331722	0.00808603875339031
1757	97.7659301757813	-16.8960514068604	4.27953720092773	-0.00749832857400179	-0.0156151866540313	0.0136055024340749	0.000618529506027699
1758	97.7659301757813	-17.8700752258301	4.4094066619873	0.00841071270406246	-0.00814767740666866	-0.000680167751852423	0.0103587592020631
1759	98.4152755737305	-18.1947479248047	4.21460247039795	0.0178262684494257	0.000943203864153475	0.011982130818069	0.0275664981454611
1760	98.4152755737305	-16.2467021942139	4.21460247039795	0.00938473641872406	0.00159255252219737	0.00711201597005129	0.0233457311987877
1761	94.5191879272461	-15.9220285415649	4.27953720092773	-0.00652430532500148	0.01100810803473	-0.0104203969240189	0.0285405199974775
1762	94.5191879272461	-16.5713768005371	4.21460247039795	0.00126787810586393	0.00970941036939621	-0.021459324285388	0.0145795252174139
1763	97.7659301757813	-17.2207260131836	4.21460247039795	-0.00132951640989631	0.0178262684494257	-0.0224333461374044	0.00516396993771195
1764	100.363327026367	-17.2207260131836	4.01979780197144	-0.00100484199356288	0.011982130818069	-0.0247060675173998	0.00256657530553639
1765	96.4672317504883	-15.5973539352417	4.08473253250122	0.00256657530553639	0.0145795252174139	-0.0133424662053585	-0.00100484199356288
1766	97.1165771484375	-16.2467021942139	4.47434186935425	-0.0195112787187099	0.0126314787194133	-0.00814767740666866	0.000618529506027699
1767	98.4152755737305	-18.5194225311279	4.47434186935425	0.00841071270406246	0.0022419011220336	-0.00977104809135199	-0.00197886489331722
1768	97.7659301757813	-18.1947479248047	4.21460247039795	0.00321592413820326	0.00613799272105098	0.0162028968334198	-0.0191866029053926
1769	96.4672317504883	-16.5713768005371	4.01979780197144	-3.08191010844894e-05	0.00970941036939621	0.0272418223321438	-0.0279528107494116
1770	96.4672317504883	-17.5454006195068	4.34447193145752	-0.00587495695799589	-0.00100484199356288	0.0295145437121391	-0.0295761823654175
1771	97.1165771484375	-16.8960514068604	4.21460247039795	-0.0126931173726916	-0.00360223650932312	0.0181509424000978	-0.0182125810533762
1772	99.0646286010742	-16.5713768005371	4.08473253250122	0.00418994715437293	0.000293855206109583	0.0155535480007529	-0.0211346503347158
1773	95.8178863525391	-15.5973539352417	3.88992786407471	0.00289124972186983	0.011982130818069	0.01847561635077	-0.0159398596733809
1774	99.0646286010742	-16.8960514068604	3.95486283302307	0.00646266713738441	0.00386527273803949	0.0162028968334198	-0.00360223650932312
1775	99.0646286010742	-17.2207260131836	4.14966726303101	0.00516396993771195	-0.0026282137259841	0.0194496400654316	0.00678734155371785
1776	96.4672317504883	-17.8700752258301	4.34447193145752	-0.00522560812532902	-0.000355493422830477	0.00354059832170606	0.0136055024340749
1777	98.4152755737305	-16.8960514068604	4.08473253250122	0.0123068047687411	0.00743668992072344	-0.0107450718060136	-0.00165419070981443
1778	97.1165771484375	-15.9220285415649	4.21460247039795	0.0113327819854021	0.0152288740500808	-0.00912170019000769	0.00354059832170606
1779	94.5191879272461	-15.9220285415649	4.4094066619873	0.00808603875339031	0.0165275707840919	0.00354059832170606	0.0350340083241463
1780	99.0646286010742	-17.5454006195068	4.14966726303101	0.0142548503354192	0.00841071270406246	-0.00619963090866804	0.0340599827468395
1781	99.0646286010742	-16.8960514068604	3.82499313354492	0.00873538758605719	0.00873538758605719	-0.00684897974133492	0.0288651939481497
1782	97.7659301757813	-16.5713768005371	3.43538379669189	0.00970941036939621	0.00483929552137852	-0.0350956469774246	0.0123068047687411
1783	97.1165771484375	-15.9220285415649	3.69512343406677	0.00451462110504508	0.00841071270406246	-0.0412644557654858	0.0136055024340749
1784	97.1165771484375	-16.2467021942139	3.76005816459656	-0.00360223650932312	0.00256657530553639	-0.0376930385828018	0.0106834331527352
1785	98.4152755737305	-17.5454006195068	4.01979780197144	-0.000680167751852423	-0.00652430532500148	-0.0318489037454128	0.00678734155371785
1786	99.0646286010742	-17.5454006195068	4.47434186935425	0.00321592413820326	0.00873538758605719	-0.0162645354866982	-0.00490093370899558
1787	97.1165771484375	-16.5713768005371	4.34447193145752	-0.00425158534198999	0.0200989879667759	0.00483929552137852	-0.00425158534198999
1788	96.4672317504883	-15.9220285415649	3.88992786407471	0.00516396993771195	0.013930176384747	0.0155535480007529	-0.00879702530801296
1789	97.7659301757813	-16.5713768005371	3.88992786407471	-0.00814767740666866	0.00321592413820326	0.0278911720961332	-0.0279528107494116
1790	97.1165771484375	-15.9220285415649	3.82499313354492	-0.00684897974133492	-0.00392691092565656	0.0194496400654316	-0.023407369852066
1791	99.0646286010742	-16.2467021942139	4.01979780197144	-0.00522560812532902	-0.0191866029053926	0.00646266713738441	-0.0243813935667276
1792	99.7139739990234	-16.8960514068604	4.4094066619873	0.00418994715437293	-0.00879702530801296	-0.00165419070981443	-0.0227580219507217
1793	98.4152755737305	-17.5454006195068	4.34447193145752	0.00451462110504508	-0.00490093370899558	-0.0133424662053585	-0.00879702530801296
1794	97.7659301757813	-17.5454006195068	4.08473253250122	-0.00425158534198999	-0.017887907102704	-0.0279528107494116	-0.000355493422830477
1795	97.1165771484375	-16.2467021942139	3.82499313354492	-0.00360223650932312	-0.00652430532500148	-0.0159398596733809	0.00159255252219737
1796	99.0646286010742	-16.2467021942139	3.95486283302307	-0.00165419070981443	-0.00230353930965066	-0.0263294391334057	0.00906006153672934
1797	96.4672317504883	-16.5713768005371	4.01979780197144	-0.00879702530801296	0.0152288740500808	-0.0357449948787689	0.0142548503354192
1798	96.4672317504883	-15.9220285415649	4.4094066619873	-0.00749832857400179	0.0223717093467712	-0.0311995539814234	-0.00100484199356288
1799	99.0646286010742	-17.2207260131836	4.4094066619873	0.012956153601408	0.0295145437121391	0.00126787810586393	0.0278911720961332
1800	97.7659301757813	-15.5973539352417	3.63018846511841	0.00776136433705688	0.0233457311987877	0.0100340843200684	0.0265924744307995
1801	98.4152755737305	-16.8960514068604	3.88992786407471	0.000943203864153475	0.0200989879667759	0.00970941036939621	0.0226963832974434
1802	99.0646286010742	-17.2207260131836	4.01979780197144	0.00548864435404539	0.0175015944987535	0.0324366129934788	0.011982130818069
1803	100.363327026367	-17.8700752258301	4.08473253250122	-0.00230353930965066	-0.00132951640989631	0.0243197549134493	0.0171769186854362
1804	99.7139739990234	-17.2207260131836	4.14966726303101	-0.0123684434220195	-0.00619963090866804	0.012956153601408	0.0175015944987535
1805	99.0646286010742	-16.5713768005371	4.27953720092773	0.00743668992072344	-0.00814767740666866	0.00938473641872406	0.00354059832170606
1806	94.5191879272461	-16.2467021942139	4.4094066619873	-0.0276281367987394	-0.00782300252467394	-0.0126931173726916	0.00483929552137852
1807	97.7659301757813	-15.5973539352417	3.95486283302307	0.00906006153672934	0.00126787810586393	-0.0185372550040483	-0.00360223650932312
1808	99.0646286010742	-16.5713768005371	4.08473253250122	-0.0026282137259841	-0.00944637414067984	-0.0357449948787689	-0.00392691092565656
1809	99.0646286010742	-15.5973539352417	3.95486283302307	-0.0149658378213644	-0.0100957229733467	-0.048407293856144	-0.0201606266200542
1810	99.7139739990234	-16.5713768005371	4.21460247039795	-0.0126931173726916	-0.0136671401560307	-0.0357449948787689	-0.0188619289547205
1811	97.7659301757813	-15.9220285415649	4.47434186935425	-0.0156151866540313	-0.0107450718060136	-0.00847235135734081	-0.0133424662053585
1812	97.7659301757813	-16.8960514068604	4.14966726303101	-0.00717365415766835	-0.0123684434220195	-0.00490093370899558	-0.023407369852066
1813	97.7659301757813	-15.9220285415649	3.95486283302307	0.0106834331527352	-0.0026282137259841	0.0149041991680861	-0.00944637414067984
1814	97.7659301757813	-15.9220285415649	4.01979780197144	-0.00782300252467394	0.00191722682211548	0.0298392176628113	0.01100810803473
1815	96.4672317504883	-16.8960514068604	4.08473253250122	-0.00230353930965066	-0.00392691092565656	0.0483456552028656	0.00548864435404539
1816	99.0646286010742	-16.2467021942139	4.21460247039795	-0.00360223650932312	0.00483929552137852	0.041852168738842	0.0113327819854021
1817	97.1165771484375	-15.5973539352417	4.08473253250122	-0.00684897974133492	-0.00652430532500148	0.0113327819854021	-0.00197886489331722
1818	99.0646286010742	-16.5713768005371	4.01979780197144	0.00354059832170606	-0.00977104809135199	0.00289124972186983	0.0168522447347641
1819	98.4152755737305	-15.9220285415649	4.14966726303101	0.0191249661147594	-0.00977104809135199	0.0149041991680861	0.0356833562254906
1820	100.363327026367	-17.2207260131836	4.27953720092773	0.0106834331527352	-0.0185372550040483	-0.00717365415766835	0.0353586822748184
1821	98.4152755737305	-16.5713768005371	3.95486283302307	0.00906006153672934	-0.0104203969240189	-0.00944637414067984	0.0321119390428066
1822	96.4672317504883	-15.5973539352417	4.27953720092773	0.0132808275520802	0.00159255252219737	-0.0334722734987736	0.0230210572481155
1823	96.4672317504883	-16.2467021942139	4.47434186935425	0.00873538758605719	-0.0230826959013939	-0.0419138073921204	0.000618529506027699
1824	94.5191879272461	-15.9220285415649	4.60421133041382	-0.00132951640989631	-0.0110697457566857	-0.0256800893694162	0.00354059832170606
1825	97.1165771484375	-15.5973539352417	4.08473253250122	0.01100810803473	0.00256657530553639	-0.0198359526693821	0.00711201597005129
1826	96.4672317504883	-15.5973539352417	3.82499313354492	0.00289124972186983	-0.00782300252467394	-0.0165892094373703	-0.00490093370899558
1827	99.7139739990234	-16.5713768005371	4.01979780197144	0.012956153601408	0.0100340843200684	-0.00392691092565656	-0.00425158534198999
1828	99.7139739990234	-16.5713768005371	4.4094066619873	0.0200989879667759	0.0113327819854021	0.0165275707840919	-0.0172385573387146
1829	99.0646286010742	-16.2467021942139	4.14966726303101	-0.0100957229733467	0.00418994715437293	0.0282158460468054	-0.0247060675173998
1830	97.7659301757813	-17.2207260131836	4.47434186935425	-0.00587495695799589	0.00581331877037883	0.0301638916134834	-0.0185372550040483
1831	99.0646286010742	-16.5713768005371	4.47434186935425	-0.0136671401560307	0.025618452578783	0.0298392176628113	-0.0273034609854221
1832	97.1165771484375	-16.2467021942139	4.08473253250122	-0.00555028254166245	0.0278911720961332	0.0171769186854362	-0.0217839982360601
1833	96.4672317504883	-16.5713768005371	4.66914653778076	-0.00684897974133492	0.0285405199974775	0.00613799272105098	-0.0110697457566857
1834	98.4152755737305	-16.5713768005371	4.27953720092773	0.00743668992072344	0.0304885655641556	0.011982130818069	-0.00457625929266214
1835	97.1165771484375	-16.2467021942139	4.08473253250122	0.0213976856321096	0.0230210572481155	-0.00197886489331722	0.00451462110504508
1836	97.1165771484375	-15.9220285415649	3.76005816459656	-0.00587495695799589	0.0165275707840919	-0.0152905117720366	0.00451462110504508
1837	99.0646286010742	-16.2467021942139	4.27953720092773	-0.00782300252467394	0.0165275707840919	-0.0230826959013939	-0.00717365415766835
1838	97.7659301757813	-16.2467021942139	3.76005816459656	-0.00230353930965066	-0.00360223650932312	-0.0412644557654858	0.00191722682211548
1839	97.1165771484375	-16.5713768005371	3.69512343406677	0.01847561635077	-0.00619963090866804	-0.0152905117720366	0.0210730116814375
1840	96.4672317504883	-16.2467021942139	4.21460247039795	0.00970941036939621	0.00548864435404539	-0.00230353930965066	0.0226963832974434
1841	97.1165771484375	-16.5713768005371	4.21460247039795	0.00808603875339031	0.00581331877037883	-3.08191010844894e-05	0.0249691028147936
1842	97.1165771484375	-15.2726793289185	4.01979780197144	0.00451462110504508	0.00548864435404539	-0.00295288790948689	0.0116574559360743
1843	96.4672317504883	-15.5973539352417	4.14966726303101	-0.00100484199356288	0.000293855206109583	0.0194496400654316	-0.00165419070981443
1844	97.1165771484375	-16.5713768005371	3.50031876564026	0.011982130818069	0.000943203864153475	0.0223717093467712	0.00678734155371785
1845	99.0646286010742	-15.5973539352417	3.43538379669189	0.00841071270406246	-0.00327756232582033	0.0434755384922028	-0.00457625929266214
1846	97.7659301757813	-16.2467021942139	4.4094066619873	0.00126787810586393	-0.0130177913233638	0.0502936989068985	-0.000355493422830477
1847	97.7659301757813	-16.8960514068604	4.4094066619873	-0.0152905117720366	-0.0185372550040483	0.045423585921526	-0.00619963090866804
1848	97.7659301757813	-16.2467021942139	3.69512343406677	-0.00165419070981443	-0.02697878703475	0.0178262684494257	-0.0182125810533762
1849	99.7139739990234	-16.2467021942139	4.53927659988403	-0.00490093370899558	-0.0292515084147453	-0.00100484199356288	-0.0250307414680719
1850	95.8178863525391	-15.2726793289185	4.14966726303101	-0.0165892094373703	-0.0422384813427925	0.00159255252219737	-0.0311995539814234
1851	95.8178863525391	-16.2467021942139	3.76005816459656	-0.0149658378213644	-0.021459324285388	-0.000355493422830477	-0.0149658378213644
1852	98.4152755737305	-15.9220285415649	3.82499313354492	-0.00425158534198999	-0.0110697457566857	-0.00782300252467394	-0.0292515084147453
1853	97.1165771484375	-14.9480056762695	3.95486283302307	0.00581331877037883	-0.0162645354866982	-0.0110697457566857	-0.0169138833880424
1854	95.1685333251953	-15.9220285415649	4.01979780197144	0.013930176384747	-0.0188619289547205	-0.00522560812532902	-0.00360223650932312
1855	96.4672317504883	-15.9220285415649	4.21460247039795	-0.00490093370899558	-0.0139918150380254	-0.0107450718060136	-0.00165419070981443
1856	99.0646286010742	-17.2207260131836	4.47434186935425	0.0217223595827818	-0.00782300252467394	-0.0117190945893526	0.000293855206109583
1857	97.1165771484375	-17.8700752258301	3.88992786407471	0.000293855206109583	0.00256657530553639	-0.00684897974133492	-0.00132951640989631
1858	98.4152755737305	-15.9220285415649	3.63018846511841	0.00711201597005129	0.00646266713738441	-0.0026282137259841	-0.00132951640989631
1859	97.7659301757813	-16.5713768005371	4.27953720092773	0.01100810803473	0.0197743140161037	0.00873538758605719	0.0230210572481155
1860	95.1685333251953	-15.5973539352417	4.01979780197144	0.00483929552137852	0.0162028968334198	0.0304885655641556	0.0301638916134834
1861	97.1165771484375	-15.2726793289185	4.08473253250122	0.00613799272105098	0.01100810803473	0.0295145437121391	0.0168522447347641
1862	97.7659301757813	-16.5713768005371	4.53927659988403	0.00646266713738441	0.00126787810586393	0.0259431265294552	0.012956153601408
1863	99.0646286010742	-16.8960514068604	4.01979780197144	0.0126314787194133	0.00256657530553639	-0.00100484199356288	-0.00749832857400179
1864	97.7659301757813	-16.2467021942139	4.34447193145752	0.00743668992072344	0.00256657530553639	-0.0276281367987394	0.000618529506027699
1865	99.0646286010742	-17.5454006195068	3.88992786407471	0.00873538758605719	0.00159255252219737	-0.0474332682788372	-0.00230353930965066
1866	96.4672317504883	-16.5713768005371	4.27953720092773	0.0126314787194133	0.0145795252174139	-0.0555501282215118	-0.0110697457566857
1867	95.8178863525391	-15.2726793289185	4.21460247039795	0.00159255252219737	0.0324366129934788	-0.068537101149559	-0.00847235135734081
1868	99.7139739990234	-16.8960514068604	4.60421133041382	0.0113327819854021	0.0360080301761627	-0.0594462193548679	-0.0188619289547205
1869	94.5191879272461	-15.2726793289185	4.14966726303101	-0.0113944197073579	0.0278911720961332	-0.0665890574455261	-0.0263294391334057
1870	98.4152755737305	-16.8960514068604	4.27953720092773	-0.00587495695799589	0.0285405199974775	-0.0490566417574883	-0.0315242260694504
1871	98.4152755737305	-17.2207260131836	3.76005816459656	0.000293855206109583	0.0197743140161037	-0.0367190167307854	-0.0282774847000837
1872	97.1165771484375	-15.5973539352417	3.82499313354492	-0.00457625929266214	0.0282158460468054	-0.0165892094373703	-0.0165892094373703
1873	97.7659301757813	-15.9220285415649	4.14966726303101	0.00418994715437293	0.0207483377307653	0.0126314787194133	-0.0159398596733809
1874	98.4152755737305	-16.5713768005371	3.95486283302307	-0.00100484199356288	0.00159255252219737	0.0580858811736107	-0.0107450718060136
1875	98.4152755737305	-17.8700752258301	4.60421133041382	0.00256657530553639	-0.000355493422830477	0.0327612869441509	0.0022419011220336
1876	99.0646286010742	-16.8960514068604	4.14966726303101	-0.00684897974133492	-0.00555028254166245	0.0298392176628113	0.000618529506027699
1877	95.8178863525391	-15.5973539352417	3.95486283302307	0.0171769186854362	-0.00944637414067984	0.0188002903014421	0.00191722682211548
1878	95.1685333251953	-17.2207260131836	4.14966726303101	-0.0026282137259841	-0.00749832857400179	0.0282158460468054	0.00126787810586393
1879	98.4152755737305	-15.2726793289185	3.82499313354492	0.00808603875339031	-0.00392691092565656	0.040228795260191	0.0275664981454611
1880	99.0646286010742	-16.2467021942139	3.95486283302307	0.0116574559360743	-0.0165892094373703	0.0259431265294552	0.0347093306481838
1881	97.7659301757813	-16.2467021942139	4.08473253250122	0.0106834331527352	-0.023407369852066	0.000618529506027699	0.0197743140161037
1882	98.4152755737305	-16.2467021942139	3.95486283302307	-0.00197886489331722	-0.0315242260694504	0.0022419011220336	0.00321592413820326
1883	98.4152755737305	-17.2207260131836	3.95486283302307	0.00321592413820326	-0.039641086012125	-0.0276281367987394	0.00548864435404539
1884	99.7139739990234	-18.1947479248047	3.95486283302307	0.0168522447347641	-0.0337969474494457	-0.0152905117720366	0.0123068047687411
1885	99.7139739990234	-16.5713768005371	4.21460247039795	0.00159255252219737	-0.0247060675173998	-0.0175632312893867	0.00483929552137852
1886	95.8178863525391	-16.2467021942139	4.34447193145752	0.0100340843200684	-0.0237320438027382	-0.0143164889886975	0.00678734155371785
1887	96.4672317504883	-15.5973539352417	3.95486283302307	0.011982130818069	-0.0120437685400248	-0.0110697457566857	-0.00425158534198999
1888	99.7139739990234	-16.2467021942139	4.08473253250122	-0.00197886489331722	-0.0136671401560307	-0.00425158534198999	-0.00944637414067984
1889	100.363327026367	-16.8960514068604	4.08473253250122	-0.00619963090866804	-0.0224333461374044	-0.0263294391334057	-0.0263294391334057
1890	97.7659301757813	-15.5973539352417	3.76005816459656	-0.00392691092565656	-0.0250307414680719	-0.0299008563160896	-0.0292515084147453
1891	97.7659301757813	-15.5973539352417	3.76005816459656	-0.0130177913233638	-0.0282774847000837	-0.028926832601428	-0.0227580219507217
1892	98.4152755737305	-16.5713768005371	4.14966726303101	-0.00619963090866804	-0.021459324285388	-0.0360696688294411	-0.0256800893694162
1893	97.7659301757813	-16.2467021942139	4.34447193145752	0.00191722682211548	-0.0204853005707264	-0.0286021586507559	-0.00782300252467394
1894	98.4152755737305	-15.5973539352417	4.21460247039795	0.000943203864153475	-0.00652430532500148	-0.0139918150380254	-3.08191010844894e-05
1895	99.0646286010742	-16.8960514068604	4.21460247039795	-0.00944637414067984	-0.00555028254166245	-0.00100484199356288	0.00743668992072344
1896	95.8178863525391	-15.5973539352417	4.08473253250122	-0.00879702530801296	0.00841071270406246	0.00483929552137852	0.00159255252219737
1897	99.7139739990234	-16.5713768005371	4.27953720092773	0.00483929552137852	0.0272418223321438	0.0269171483814716	0.00386527273803949
1898	99.7139739990234	-16.8960514068604	3.82499313354492	-0.00392691092565656	0.0405534692108631	0.0340599827468395	0.00678734155371785
1899	97.7659301757813	-15.5973539352417	4.08473253250122	0.0197743140161037	0.0353586822748184	0.0590599067509174	0.0265924744307995
1900	99.0646286010742	-17.2207260131836	4.66914653778076	0.0132808275520802	0.0321119390428066	0.0502936989068985	0.0301638916134834
1901	100.363327026367	-17.5454006195068	4.14966726303101	0.00354059832170606	0.0230210572481155	0.0444495603442192	0.0200989879667759
1902	98.4152755737305	-15.9220285415649	4.01979780197144	0.01100810803473	0.0343846566975117	0.0447742342948914	0.0181509424000978
1903	99.0646286010742	-15.5973539352417	3.88992786407471	-0.00197886489331722	0.0337353087961674	0.0382807515561581	0.00613799272105098
1904	94.5191879272461	-14.6233310699463	4.01979780197144	0.00451462110504508	0.0207483377307653	0.011982130818069	0.00386527273803949
1905	97.1165771484375	-15.5973539352417	4.34447193145752	0.00906006153672934	0.000943203864153475	0.01847561635077	0.00548864435404539
1906	99.7139739990234	-16.8960514068604	4.60421133041382	0.0152288740500808	0.00289124972186983	0.0142548503354192	0.00548864435404539
1907	98.4152755737305	-16.5713768005371	4.01979780197144	-0.00879702530801296	-0.00684897974133492	-0.000680167751852423	-0.00847235135734081
1908	97.1165771484375	-15.9220285415649	4.08473253250122	0.000943203864153475	-0.00100484199356288	-0.0120437685400248	-0.00457625929266214
1909	99.0646286010742	-17.2207260131836	4.27953720092773	-0.00165419070981443	-0.00295288790948689	-0.028926832601428	-0.0230826959013939
1910	97.1165771484375	-16.5713768005371	4.08473253250122	-0.00197886489331722	-0.0237320438027382	-0.0419138073921204	-0.0237320438027382
1911	99.0646286010742	-17.2207260131836	4.47434186935425	-0.00457625929266214	-0.0130177913233638	-0.0623682886362076	-0.0256800893694162
1912	99.7139739990234	-16.2467021942139	4.47434186935425	-0.00782300252467394	0.00548864435404539	-0.0695111230015755	-0.0311995539814234
1913	97.7659301757813	-16.5713768005371	4.60421133041382	-0.00360223650932312	0.0100340843200684	-0.0743812397122383	-0.0162645354866982
1914	97.7659301757813	-16.5713768005371	4.08473253250122	-0.0139918150380254	-0.00132951640989631	-0.0711344927549362	-0.00749832857400179
1915	97.1165771484375	-15.2726793289185	4.27953720092773	0.00581331877037883	0.00191722682211548	-0.0461345724761486	0.00354059832170606
1916	98.4152755737305	-15.2726793289185	3.88992786407471	-0.00132951640989631	-0.00944637414067984	-0.0341216214001179	0.000943203864153475
1917	99.7139739990234	-16.5713768005371	3.95486283302307	0.00451462110504508	0.00808603875339031	-0.00652430532500148	-0.00327756232582033
1918	99.0646286010742	-15.5973539352417	4.01979780197144	0.025618452578783	0.0168522447347641	0.0152288740500808	0.00418994715437293
1919	100.363327026367	-17.8700752258301	4.21460247039795	0.0123068047687411	0.0194496400654316	0.060358602553606	0.0223717093467712
1920	97.7659301757813	-16.2467021942139	3.69512343406677	0.0145795252174139	0.0298392176628113	0.076592318713665	0.0246444288641214
1921	98.4152755737305	-16.2467021942139	4.27953720092773	-3.08191010844894e-05	0.0460729338228703	0.0658780634403229	0.0213976856321096
1922	99.0646286010742	-16.5713768005371	4.01979780197144	0.00191722682211548	0.0606832765042782	0.0545144639909267	0.0165275707840919
1923	97.1165771484375	-15.9220285415649	3.95486283302307	0.00678734155371785	0.0389300994575024	0.0259431265294552	-0.000680167751852423
1924	100.363327026367	-16.2467021942139	4.34447193145752	0.0217223595827818	0.0301638916134834	-0.00555028254166245	0.00451462110504508
1925	99.7139739990234	-16.5713768005371	4.08473253250122	0.00451462110504508	0.0233457311987877	-0.0152905117720366	0.00159255252219737
1926	97.7659301757813	-15.2726793289185	3.69512343406677	0.00906006153672934	0.011982130818069	-0.0237320438027382	-0.00197886489331722
1927	98.4152755737305	-15.5973539352417	3.56525373458862	-0.00100484199356288	0.0152288740500808	-0.0295761823654175	-0.00879702530801296
1928	99.7139739990234	-16.5713768005371	3.82499313354492	-0.00360223650932312	-0.00490093370899558	-0.0208099745213985	-0.0162645354866982
1929	98.4152755737305	-16.8960514068604	4.4094066619873	-0.00360223650932312	-0.0198359526693821	-0.0169138833880424	-0.0266541130840778
1930	99.7139739990234	-16.5713768005371	4.14966726303101	-0.0149658378213644	-0.028926832601428	0.000618529506027699	-0.0221086721867323
1931	96.4672317504883	-14.6233310699463	4.08473253250122	-0.0217839982360601	-0.0532774068415165	0.0191249661147594	-0.0169138833880424
1932	96.4672317504883	-15.2726793289185	3.95486283302307	-0.0152905117720366	-0.0467839203774929	0.0447742342948914	-0.0185372550040483
1933	99.0646286010742	-15.9220285415649	3.88992786407471	-3.08191010844894e-05	-0.039641086012125	0.0239950809627771	-0.0162645354866982
1934	98.4152755737305	-15.2726793289185	3.63018846511841	0.00321592413820326	-0.0555501282215118	-3.08191010844894e-05	0.0022419011220336
1935	97.7659301757813	-15.2726793289185	4.4094066619873	-0.00555028254166245	-0.0552254542708397	-0.0175632312893867	0.0123068047687411
1936	99.7139739990234	-16.5713768005371	4.34447193145752	-0.0026282137259841	-0.0467839203774929	-0.0471085943281651	0.0155535480007529
1937	97.7659301757813	-16.5713768005371	4.27953720092773	-0.00522560812532902	-0.0299008563160896	-0.0581475235521793	-0.00230353930965066
1938	101.662017822266	-17.2207260131836	4.08473253250122	0.0106834331527352	-0.02697878703475	-0.0561994761228561	0.00581331877037883
1939	98.4152755737305	-14.9480056762695	4.01979780197144	0.0142548503354192	-0.00944637414067984	-0.032173577696085	0.0249691028147936
1940	97.1165771484375	-16.5713768005371	4.14966726303101	0.00451462110504508	0.00321592413820326	-0.0195112787187099	0.0399041213095188
1941	97.1165771484375	-15.5973539352417	3.95486283302307	0.00841071270406246	0.00906006153672934	0.00646266713738441	0.0314625911414623
1942	97.1165771484375	-15.2726793289185	4.08473253250122	0.00289124972186983	0.0197743140161037	0.0213976856321096	0.0223717093467712
1943	99.0646286010742	-15.5973539352417	3.88992786407471	0.0126314787194133	0.0298392176628113	0.0399041213095188	0.000293855206109583
1944	98.4152755737305	-15.5973539352417	4.01979780197144	-0.00814767740666866	0.025618452578783	0.0421768426895142	0.00386527273803949
1945	97.7659301757813	-15.5973539352417	3.95486283302307	0.00354059832170606	0.012956153601408	0.0746442750096321	0.00711201597005129
1946	99.0646286010742	-16.8960514068604	3.82499313354492	-0.00782300252467394	-0.021459324285388	0.0457482598721981	0.0022419011220336
1947	99.0646286010742	-16.5713768005371	4.14966726303101	-0.0123684434220195	-0.0263294391334057	0.0243197549134493	-0.00295288790948689
1948	97.1165771484375	-16.5713768005371	4.47434186935425	-0.00295288790948689	-0.0282774847000837	-0.00814767740666866	-0.00522560812532902
1949	96.4672317504883	-15.5973539352417	3.95486283302307	-0.00717365415766835	-0.0282774847000837	-0.0172385573387146	-0.0172385573387146
1950	99.0646286010742	-16.2467021942139	4.53927659988403	-0.0107450718060136	-0.0318489037454128	-0.0195112787187099	-0.0253554154187441
1951	99.7139739990234	-16.8960514068604	4.27953720092773	-0.0146411629393697	-0.0195112787187099	-0.0328229255974293	-0.0133424662053585
1952	100.363327026367	-16.2467021942139	3.76005816459656	-0.00295288790948689	-0.0126931173726916	-0.0539267547428608	-0.0227580219507217
1953	100.363327026367	-15.2726793289185	3.88992786407471	-0.00327756232582033	0.01100810803473	-0.0419138073921204	-0.00782300252467394
1954	101.012672424316	-17.2207260131836	3.88992786407471	0.00678734155371785	0.0022419011220336	-0.0334722734987736	-0.00165419070981443
1955	100.363327026367	-18.1947479248047	4.27953720092773	-0.00522560812532902	0.0152288740500808	-0.00912170019000769	0.00126787810586393
1956	99.0646286010742	-16.5713768005371	4.60421133041382	-0.00295288790948689	0.0191249661147594	-0.00392691092565656	0.000618529506027699
1957	97.7659301757813	-15.5973539352417	3.50031876564026	-0.000355493422830477	0.0265924744307995	-0.0120437685400248	-0.00100484199356288
1958	95.8178863525391	-15.2726793289185	3.63018846511841	-0.0107450718060136	0.0175015944987535	-0.0130177913233638	0.000293855206109583
1959	98.4152755737305	-15.5973539352417	3.76005816459656	0.0191249661147594	0.0132808275520802	0.00548864435404539	0.0285405199974775
1960	98.4152755737305	-15.9220285415649	4.08473253250122	0.0165275707840919	0.0243197549134493	0.0178262684494257	0.0220470335334539
1961	100.363327026367	-16.8960514068604	4.27953720092773	0.0123068047687411	0.00873538758605719	0.0155535480007529	0.0188002903014421
1962	101.662017822266	-16.2467021942139	4.34447193145752	0.0136055024340749	0.00873538758605719	0.0278911720961332	0.00646266713738441
1963	97.7659301757813	-15.9220285415649	4.08473253250122	0.0103587592020631	-0.0123684434220195	0.00970941036939621	0.00159255252219737
1964	98.4152755737305	-16.2467021942139	4.01979780197144	0.0207483377307653	-0.00912170019000769	0.00126787810586393	-0.00295288790948689
1965	100.363327026367	-16.8960514068604	4.14966726303101	0.0188002903014421	-0.00457625929266214	0.0243197549134493	0.00613799272105098
1966	98.4152755737305	-16.2467021942139	4.21460247039795	-0.00360223650932312	-0.00165419070981443	0.0210730116814375	0.00126787810586393
1967	97.7659301757813	-15.5973539352417	4.4094066619873	-0.00360223650932312	-0.000355493422830477	0.0149041991680861	0.000618529506027699
1968	97.7659301757813	-15.2726793289185	4.14966726303101	0.00256657530553639	0.00256657530553639	0.0217223595827818	-0.0130177913233638
1969	99.7139739990234	-16.5713768005371	4.21460247039795	0.00386527273803949	-0.00587495695799589	-0.0113944197073579	-0.0198359526693821
1970	99.0646286010742	-15.5973539352417	3.88992786407471	-0.0159398596733809	-0.00879702530801296	-0.032173577696085	-0.0247060675173998
1971	100.363327026367	-14.9480056762695	4.01979780197144	-0.00360223650932312	0.000943203864153475	-0.0471085943281651	-0.0217839982360601
1972	100.363327026367	-18.1947479248047	4.47434186935425	-0.00555028254166245	-0.00555028254166245	-0.0584721975028515	-0.0152905117720366
1973	101.662017822266	-17.2207260131836	4.27953720092773	-0.00490093370899558	0.0113327819854021	-0.063342310488224	-0.0139918150380254
1974	99.7139739990234	-16.2467021942139	4.47434186935425	0.00321592413820326	0.00483929552137852	-0.0561994761228561	-0.00684897974133492
1975	96.4672317504883	-15.5973539352417	4.47434186935425	-0.00847235135734081	0.0200989879667759	-0.039641086012125	0.00646266713738441
1976	98.4152755737305	-15.5973539352417	3.63018846511841	-0.00782300252467394	0.012956153601408	-0.021459324285388	-0.000355493422830477
1977	99.7139739990234	-16.2467021942139	3.88992786407471	0.0155535480007529	0.0194496400654316	-0.00295288790948689	0.0106834331527352
1978	101.012672424316	-16.5713768005371	3.50031876564026	-0.00230353930965066	0.01847561635077	0.0191249661147594	0.0116574559360743
1979	100.363327026367	-16.2467021942139	3.95486283302307	0.01847561635077	0.0282158460468054	0.0564625114202499	0.0145795252174139
1980	98.4152755737305	-15.9220285415649	4.01979780197144	0.0103587592020631	0.0207483377307653	0.0720468759536743	0.0356833562254906
1981	99.7139739990234	-17.5454006195068	4.08473253250122	0.00581331877037883	0.00970941036939621	0.0561378374695778	0.0275664981454611
1982	99.7139739990234	-16.5713768005371	3.95486283302307	0.011982130818069	0.00483929552137852	0.0373067259788513	0.0191249661147594
1983	99.0646286010742	-16.5713768005371	4.08473253250122	0.000293855206109583	-0.00814767740666866	-0.00392691092565656	0.0230210572481155
1984	97.1165771484375	-16.5713768005371	4.27953720092773	-0.00490093370899558	-0.0113944197073579	-0.00457625929266214	-0.00847235135734081
1985	99.7139739990234	-16.5713768005371	4.21460247039795	0.00646266713738441	-0.021459324285388	-0.0208099745213985	0.00711201597005129
1986	99.7139739990234	-15.5973539352417	4.08473253250122	0.00678734155371785	-0.0217839982360601	-0.0156151866540313	0.00581331877037883
1987	100.363327026367	-15.9220285415649	4.08473253250122	0.00256657530553639	-0.0120437685400248	-0.0175632312893867	-0.0130177913233638
1988	101.012672424316	-16.5713768005371	4.14966726303101	0.0100340843200684	-0.0120437685400248	-0.0282774847000837	-0.00782300252467394
1989	99.7139739990234	-15.5973539352417	3.69512343406677	-3.08191010844894e-05	-0.0175632312893867	-0.0399657599627972	-0.0182125810533762
1990	99.7139739990234	-16.8960514068604	4.01979780197144	-0.00100484199356288	-0.00295288790948689	-0.0256800893694162	-0.0169138833880424
1991	98.4152755737305	-15.5973539352417	3.82499313354492	-0.0139918150380254	0.00938473641872406	-0.0282774847000837	-0.0201606266200542
1992	97.7659301757813	-15.5973539352417	4.08473253250122	0.0123068047687411	0.011982130818069	-0.0156151866540313	-0.0198359526693821
1993	95.8178863525391	-14.9480056762695	4.21460247039795	-0.0152905117720366	0.0288651939481497	-0.00749832857400179	-0.00490093370899558
1994	99.0646286010742	-14.9480056762695	4.34447193145752	0.0165275707840919	0.0162028968334198	0.00289124972186983	0.00386527273803949
1995	98.4152755737305	-14.6233310699463	3.82499313354492	0.00451462110504508	0.0162028968334198	0.0126314787194133	-0.00197886489331722
1996	99.7139739990234	-16.2467021942139	3.95486283302307	-0.0100957229733467	0.0132808275520802	0.0278911720961332	0.00289124972186983
1997	100.363327026367	-16.2467021942139	4.14966726303101	0.0226963832974434	0.00938473641872406	0.0301638916134834	0.00516396993771195
1998	99.7139739990234	-16.5713768005371	4.27953720092773	0.000618529506027699	0.013930176384747	0.025618452578783	0.0175015944987535
1999	99.0646286010742	-16.8960514068604	4.99382066726685	0.0155535480007529	-0.00100484199356288	0.0213976856321096	0.0168522447347641
2000	99.7139739990234	-16.2467021942139	4.92888593673706	0.0155535480007529	0.000618529506027699	0.0304885655641556	0.0337353087961674
[truncated: 7,140 more rows]
