# Supplementary material for: Precise instruction and consideration of the vertical and horizontal force component increases validity and reliability of the 90:20 Isometric Posterior Chain Test
Source: PLoS One. 2024 Oct 28;19(10):e0312843. doi: 10.1371/journal.pone.0312843 (PMC11515970; doi:10.1371/journal.pone.0312843)
Supplement: S1 File — (ZIP) [file pone.0312843.s001.zip › S1_Raw_Data/M1_P12_iso_1.csv]

1	-0.890256941318512	0.96980220079422	-17.6035118103027	0.0142548503354192	-3.08191010844894e-05	-0.0117190945893526	-0.00132951640989631
2	-1.53960561752319	0.96980220079422	-17.5385761260986	0.0207483377307653	0.000943203864153475	-0.00457625929266214	-3.08191010844894e-05
3	-0.240908339619637	-0.00422076601535082	-17.213903427124	0.011982130818069	0.000943203864153475	-0.00555028254166245	0.00418994715437293
4	-0.240908339619637	-0.328895092010498	-17.213903427124	0.0022419011220336	-0.000355493422830477	-0.00230353930965066	0.0022419011220336
5	-2.18895411491394	0.96980220079422	-17.4736423492432	-0.0123684434220195	-0.00360223650932312	-0.00912170019000769	0.00711201597005129
6	0.408440291881561	-0.328895092010498	-17.213903427124	-0.00912170019000769	-0.00295288790948689	0.000943203864153475	0.00581331877037883
7	-2.18895411491394	0.645127892494202	-17.7333812713623	-0.0263294391334057	0.0022419011220336	-0.00944637414067984	-0.00100484199356288
8	-2.18895411491394	0.645127892494202	-17.5385761260986	-0.00652430532500148	-0.00555028254166245	0.0123068047687411	0.00711201597005129
9	-3.48765158653259	1.29447650909424	-17.928186416626	-0.00652430532500148	-0.00295288790948689	-0.00295288790948689	0.00483929552137852
10	-2.18895411491394	0.96980220079422	-17.9931201934814	-0.0123684434220195	0.000943203864153475	0.000943203864153475	0.00516396993771195
11	-1.53960561752319	0.320453554391861	-17.7333812713623	-0.00490093370899558	-0.00327756232582033	-0.0026282137259841	0.00483929552137852
12	-0.240908339619637	0.320453554391861	-17.6035118103027	0.00159255252219737	-0.000680167751852423	-0.00165419070981443	0.00776136433705688
13	-0.240908339619637	0.96980220079422	-17.9931201934814	-0.00425158534198999	-0.00230353930965066	-0.00879702530801296	0.00938473641872406
14	0.408440291881561	-0.328895092010498	-17.7983169555664	-0.0123684434220195	-0.00295288790948689	0.0106834331527352	-3.08191010844894e-05
15	-2.18895411491394	1.29447650909424	-17.6035118103027	-0.00912170019000769	0.00256657530553639	-0.00165419070981443	-0.00230353930965066
16	-0.240908339619637	-0.00422076601535082	-17.6684474945068	-0.00619963090866804	-0.00555028254166245	-0.00847235135734081	0.00613799272105098
17	-2.18895411491394	1.94382512569427	-17.7983169555664	0.00159255252219737	-0.00132951640989631	-0.00230353930965066	0.00321592413820326
18	-0.890256941318512	0.645127892494202	-17.6035118103027	-0.00490093370899558	-3.08191010844894e-05	0.00386527273803949	0.00451462110504508
19	-0.240908339619637	0.645127892494202	-17.7983169555664	0.012956153601408	0.00126787810586393	-0.00425158534198999	-0.000355493422830477
20	1.70713758468628	-0.00422076601535082	-17.2788372039795	-0.0107450718060136	-0.000355493422830477	-0.0143164889886975	0.00256657530553639
21	1.05778896808624	0.320453554391861	-17.2788372039795	0.00483929552137852	0.00289124972186983	-0.00295288790948689	-0.000355493422830477
22	-0.240908339619637	0.96980220079422	-16.6944236755371	-0.000355493422830477	0.0022419011220336	-0.00749832857400179	0.00906006153672934
23	-1.53960561752319	1.29447650909424	-17.4736423492432	0.0200989879667759	0.00289124972186983	0.00386527273803949	0.00354059832170606
24	-0.240908339619637	0.96980220079422	-17.0840320587158	-0.0117190945893526	0.000293855206109583	-0.00392691092565656	-0.00327756232582033
25	1.05778896808624	0.320453554391861	-17.3437728881836	0.012956153601408	0.0022419011220336	-0.00782300252467394	-0.0107450718060136
26	0.408440291881561	1.29447650909424	-17.4736423492432	-3.08191010844894e-05	-0.00197886489331722	-0.00360223650932312	-0.00132951640989631
27	0.408440291881561	0.320453554391861	-17.3437728881836	0.00191722682211548	0.00191722682211548	-0.00132951640989631	0.0022419011220336
28	0.408440291881561	0.96980220079422	-16.7593593597412	-0.00652430532500148	0.00516396993771195	-0.00100484199356288	0.000943203864153475
29	0.408440291881561	0.96980220079422	-17.0840320587158	-0.0175632312893867	0.0022419011220336	0.000618529506027699	-0.00360223650932312
30	-0.240908339619637	0.96980220079422	-16.8242931365967	0.0252937767654657	-0.00230353930965066	0.00191722682211548	0.00126787810586393
31	1.05778896808624	0.96980220079422	-17.0840320587158	-0.00425158534198999	0.000293855206109583	-3.08191010844894e-05	-0.00100484199356288
32	1.05778896808624	-0.00422076601535082	-17.0190982818604	0.0123068047687411	-0.00132951640989631	-0.00230353930965066	-0.00587495695799589
33	1.70713758468628	0.320453554391861	-16.7593593597412	-0.00490093370899558	0.00354059832170606	-0.00522560812532902	-0.00749832857400179
34	0.408440291881561	0.96980220079422	-17.213903427124	-0.0100957229733467	0.0022419011220336	-0.00100484199356288	0.00418994715437293
35	1.05778896808624	0.96980220079422	-17.1489677429199	-0.00197886489331722	0.00321592413820326	-0.00360223650932312	0.00126787810586393
36	1.70713758468628	-0.328895092010498	-17.213903427124	-0.0026282137259841	-0.000355493422830477	-0.00847235135734081	0.00451462110504508
37	-0.240908339619637	1.61915075778961	-17.7983169555664	0.00678734155371785	0.0022419011220336	-0.00295288790948689	0.00354059832170606
38	-0.890256941318512	1.61915075778961	-17.7983169555664	0.0136055024340749	0.00548864435404539	-0.00522560812532902	0.00516396993771195
39	0.408440291881561	-0.00422076601535082	-17.6035118103027	0.00256657530553639	0.00321592413820326	-0.0026282137259841	-0.00100484199356288
40	0.408440291881561	0.320453554391861	-17.5385761260986	0.000293855206109583	0.00159255252219737	-0.00457625929266214	-0.00555028254166245
41	0.408440291881561	0.320453554391861	-17.928186416626	-0.000355493422830477	-0.00165419070981443	-0.00132951640989631	-0.00197886489331722
42	-0.890256941318512	0.96980220079422	-17.9931201934814	0.00159255252219737	0.00289124972186983	-0.00132951640989631	0.00126787810586393
43	1.05778896808624	0.96980220079422	-18.0580558776855	0.00191722682211548	0.00386527273803949	-0.00782300252467394	-0.00165419070981443
44	2.35648608207703	0.320453554391861	-18.1229915618896	-0.00295288790948689	0.00126787810586393	-0.0026282137259841	-0.00619963090866804
45	1.05778896808624	0.645127892494202	-18.1229915618896	-0.0123684434220195	0.00386527273803949	-0.0126931173726916	-0.00197886489331722
46	2.35648608207703	0.645127892494202	-18.2528610229492	-0.0172385573387146	-0.00132951640989631	-0.00230353930965066	-0.00555028254166245
47	1.70713758468628	0.645127892494202	-18.0580558776855	-0.00652430532500148	0.00354059832170606	0.00256657530553639	-0.00327756232582033
48	1.05778896808624	0.320453554391861	-17.0190982818604	0.0252937767654657	0.00451462110504508	-0.00100484199356288	0.00548864435404539
49	1.70713758468628	-0.328895092010498	-17.0190982818604	0.00613799272105098	0.0022419011220336	-0.00749832857400179	0.00159255252219737
50	2.35648608207703	0.645127892494202	-17.2788372039795	0.00256657530553639	0.00386527273803949	-0.00392691092565656	-0.00717365415766835
51	1.70713758468628	-0.00422076601535082	-17.4087066650391	0.00289124972186983	-0.000355493422830477	-0.00295288790948689	-0.00165419070981443
52	1.70713758468628	-0.00422076601535082	-17.213903427124	0.0175015944987535	0.00418994715437293	-0.00230353930965066	-0.0026282137259841
53	0.408440291881561	0.96980220079422	-17.213903427124	0.00646266713738441	0.00613799272105098	-0.00197886489331722	-0.00392691092565656
54	-0.890256941318512	1.29447650909424	-17.4736423492432	0.0171769186854362	-0.00230353930965066	-0.00100484199356288	-0.00165419070981443
55	1.70713758468628	-0.653569400310516	-16.3697490692139	-0.00879702530801296	0.00386527273803949	0.00451462110504508	-0.00230353930965066
56	-0.240908339619637	1.29447650909424	-17.6035118103027	-0.00587495695799589	0.00289124972186983	-0.00230353930965066	-3.08191010844894e-05
57	1.05778896808624	-0.328895092010498	-17.1489677429199	0.00970941036939621	-0.00100484199356288	-0.00392691092565656	-0.00100484199356288
58	1.70713758468628	-0.00422076601535082	-16.7593593597412	-3.08191010844894e-05	0.00256657530553639	0.00516396993771195	0.00126787810586393
59	1.05778896808624	-0.653569400310516	-16.7593593597412	-0.00749832857400179	-0.00392691092565656	0.00159255252219737	-0.00327756232582033
60	1.05778896808624	-0.00422076601535082	-16.7593593597412	0.0100340843200684	0.000618529506027699	-0.0026282137259841	-0.00717365415766835
61	0.408440291881561	-0.328895092010498	-16.3697490692139	-0.0026282137259841	-3.08191010844894e-05	0.00191722682211548	0.00126787810586393
62	2.35648608207703	-0.328895092010498	-16.8242931365967	-3.08191010844894e-05	-0.000680167751852423	-0.00457625929266214	-0.00295288790948689
63	0.408440291881561	0.645127892494202	-17.6035118103027	0.00451462110504508	-0.00100484199356288	0.00483929552137852	-0.00295288790948689
64	-0.240908339619637	-0.00422076601535082	-17.0190982818604	-0.0146411629393697	-0.00360223650932312	-0.00230353930965066	-0.00392691092565656
65	-0.890256941318512	-0.328895092010498	-16.8892288208008	-0.0026282137259841	-0.00522560812532902	-0.00425158534198999	-0.00165419070981443
66	2.35648608207703	-1.62759232521057	-17.2788372039795	-0.0107450718060136	-0.00619963090866804	0.00646266713738441	-0.00230353930965066
67	-0.240908339619637	-0.328895092010498	-17.0840320587158	0.00613799272105098	-0.00684897974133492	-0.00327756232582033	-0.00652430532500148
68	1.05778896808624	-0.978243708610535	-17.3437728881836	0.00808603875339031	-0.00132951640989631	0.00483929552137852	0.0116574559360743
69	1.05778896808624	-1.3029180765152	-17.4087066650391	0.00159255252219737	-0.000680167751852423	-0.00132951640989631	-0.000355493422830477
70	1.70713758468628	-1.3029180765152	-16.8892288208008	0.000293855206109583	-0.00619963090866804	-0.0026282137259841	-0.00165419070981443
71	1.70713758468628	-1.3029180765152	-17.5385761260986	0.01847561635077	-0.00522560812532902	-0.00490093370899558	-0.000355493422830477
72	3.00583481788635	-1.3029180765152	-17.213903427124	0.00256657530553639	-0.00360223650932312	-0.00587495695799589	0.00256657530553639
73	-0.240908339619637	-0.653569400310516	-17.0190982818604	0.0197743140161037	-0.00165419070981443	-0.000680167751852423	0.00159255252219737
74	0.408440291881561	0.320453554391861	-17.4087066650391	-0.00295288790948689	-3.08191010844894e-05	0.00873538758605719	0.00743668992072344
75	-0.240908339619637	-0.653569400310516	-17.4087066650391	0.00289124972186983	-0.00457625929266214	0.0022419011220336	0.000293855206109583
76	0.408440291881561	-0.00422076601535082	-17.6035118103027	0.00906006153672934	-0.00457625929266214	-0.00457625929266214	0.00321592413820326
77	-0.240908339619637	0.320453554391861	-17.2788372039795	0.00906006153672934	0.000943203864153475	0.00126787810586393	0.00289124972186983
78	2.35648608207703	-0.653569400310516	-17.2788372039795	0.0213976856321096	0.00581331877037883	-0.00230353930965066	0.0022419011220336
79	1.05778896808624	-0.00422076601535082	-16.9541625976563	-0.0133424662053585	0.0022419011220336	0.0022419011220336	0.00483929552137852
80	1.70713758468628	-0.978243708610535	-17.0840320587158	0.00354059832170606	0.00321592413820326	-0.00619963090866804	-0.00295288790948689
81	1.05778896808624	-0.00422076601535082	-17.2788372039795	-0.00555028254166245	0.00808603875339031	-0.0100957229733467	0.00418994715437293
82	-0.240908339619637	1.29447650909424	-16.8242931365967	0.0136055024340749	0.00516396993771195	-0.000680167751852423	0.00321592413820326
83	-0.240908339619637	1.61915075778961	-17.6035118103027	0.0145795252174139	0.0106834331527352	0.00873538758605719	0.00354059832170606
84	-0.240908339619637	0.96980220079422	-17.928186416626	-0.00132951640989631	0.00548864435404539	0.000618529506027699	0.0022419011220336
85	-1.53960561752319	0.96980220079422	-17.213903427124	0.0106834331527352	0.00516396993771195	0.00191722682211548	-0.00230353930965066
86	1.05778896808624	0.320453554391861	-17.6684474945068	0.0272418223321438	0.00191722682211548	-0.00165419070981443	0.00159255252219737
87	-0.890256941318512	0.96980220079422	-18.1229915618896	0.00873538758605719	0.00548864435404539	0.00970941036939621	-0.00230353930965066
88	-0.240908339619637	-0.00422076601535082	-17.2788372039795	0.00808603875339031	0.011982130818069	-0.00197886489331722	0.01100810803473
89	-0.240908339619637	-0.00422076601535082	-17.3437728881836	0.00581331877037883	0.0022419011220336	-0.000355493422830477	-0.00230353930965066
90	0.408440291881561	-0.00422076601535082	-17.213903427124	0.0168522447347641	0.000943203864153475	-0.0130177913233638	-0.000355493422830477
91	-0.240908339619637	0.320453554391861	-17.1489677429199	0.00418994715437293	0.0123068047687411	0.0022419011220336	-0.00912170019000769
92	-0.240908339619637	0.645127892494202	-17.1489677429199	0.000943203864153475	0.0136055024340749	-0.00132951640989631	0.00548864435404539
93	-1.53960561752319	-0.328895092010498	-17.3437728881836	-0.00522560812532902	0.00581331877037883	-0.00327756232582033	-0.0026282137259841
94	-3.48765158653259	1.29447650909424	-17.5385761260986	-0.00977104809135199	0.00256657530553639	-0.00230353930965066	0.00581331877037883
95	-2.18895411491394	0.96980220079422	-17.2788372039795	-0.00587495695799589	0.00126787810586393	-0.0130177913233638	0.00289124972186983
96	-2.83830285072327	1.29447650909424	-17.5385761260986	-0.00684897974133492	0.00906006153672934	0.00321592413820326	0.00548864435404539
97	-2.18895411491394	0.96980220079422	-17.213903427124	-0.00717365415766835	0.00386527273803949	0.00159255252219737	0.00938473641872406
98	-2.18895411491394	-0.00422076601535082	-16.9541625976563	-0.00100484199356288	0.00970941036939621	-0.00652430532500148	0.0022419011220336
99	-0.240908339619637	-0.00422076601535082	-17.4087066650391	-0.00230353930965066	0.00581331877037883	-0.00684897974133492	-0.00327756232582033
100	-0.890256941318512	-0.00422076601535082	-17.4087066650391	-0.0126931173726916	0.00126787810586393	-0.00587495695799589	-0.00100484199356288
101	-0.890256941318512	0.645127892494202	-17.4736423492432	0.0175015944987535	-0.00230353930965066	-0.00749832857400179	0.00873538758605719
102	-1.53960561752319	1.29447650909424	-17.4736423492432	0.00289124972186983	0.0100340843200684	0.00321592413820326	0.00483929552137852
103	1.70713758468628	0.320453554391861	-17.7333812713623	0.01847561635077	0.0116574559360743	0.00321592413820326	-0.00360223650932312
104	0.408440291881561	-0.00422076601535082	-17.0190982818604	-0.0146411629393697	0.00743668992072344	0.00483929552137852	-0.00132951640989631
105	0.408440291881561	0.645127892494202	-17.4087066650391	0.0022419011220336	0.00321592413820326	-0.0026282137259841	-0.00295288790948689
106	1.05778896808624	0.320453554391861	-17.4736423492432	0.0200989879667759	0.00678734155371785	-0.00944637414067984	-0.00132951640989631
107	0.408440291881561	0.645127892494202	-17.5385761260986	0.00516396993771195	0.012956153601408	-0.00100484199356288	0.00418994715437293
108	1.70713758468628	-0.00422076601535082	-17.2788372039795	0.0149041991680861	0.00516396993771195	-0.00230353930965066	0.00516396993771195
109	2.35648608207703	-0.00422076601535082	-17.5385761260986	-0.0026282137259841	0.00354059832170606	-0.0104203969240189	-0.00100484199356288
110	0.408440291881561	1.94382512569427	-17.2788372039795	-0.0162645354866982	-0.00100484199356288	-0.00230353930965066	0.000943203864153475
111	0.408440291881561	0.320453554391861	-18.0580558776855	-0.00197886489331722	0.00613799272105098	-0.00619963090866804	0.00548864435404539
112	1.70713758468628	0.96980220079422	-17.5385761260986	-3.08191010844894e-05	0.00354059832170606	0.00321592413820326	-0.000355493422830477
113	1.05778896808624	-0.00422076601535082	-17.928186416626	0.00743668992072344	0.00483929552137852	-0.00230353930965066	0.000293855206109583
114	-0.240908339619637	0.96980220079422	-17.7983169555664	0.00711201597005129	0.000618529506027699	0.00256657530553639	-0.0026282137259841
115	0.408440291881561	-0.00422076601535082	-17.8632507324219	-0.00814767740666866	-0.00295288790948689	-0.00814767740666866	0.00386527273803949
116	1.05778896808624	1.94382512569427	-17.4087066650391	0.00159255252219737	0.00126787810586393	-0.00555028254166245	0.00289124972186983
117	0.408440291881561	0.645127892494202	-17.4736423492432	-0.00295288790948689	0.00126787810586393	-0.00717365415766835	0.00191722682211548
118	1.05778896808624	0.645127892494202	-17.7333812713623	-0.00587495695799589	0.00386527273803949	0.000943203864153475	0.00483929552137852
119	1.70713758468628	-0.00422076601535082	-16.8242931365967	0.00906006153672934	-0.00295288790948689	-0.00490093370899558	-0.000680167751852423
120	1.70713758468628	0.320453554391861	-17.5385761260986	0.000618529506027699	-0.0026282137259841	-0.00132951640989631	-0.00522560812532902
121	0.408440291881561	0.96980220079422	-17.3437728881836	0.025618452578783	0.0100340843200684	-0.00652430532500148	-0.00392691092565656
122	-0.240908339619637	1.29447650909424	-17.4736423492432	0.0136055024340749	0.00970941036939621	-0.00392691092565656	-3.08191010844894e-05
123	1.05778896808624	-0.328895092010498	-17.4736423492432	0.0116574559360743	0.0103587592020631	-0.00197886489331722	0.00191722682211548
124	-0.240908339619637	0.96980220079422	-17.928186416626	-0.0123684434220195	-0.00555028254166245	-0.00652430532500148	-0.0100957229733467
125	-0.890256941318512	0.645127892494202	-17.8632507324219	-0.00230353930965066	0.000618529506027699	-0.00425158534198999	-0.00619963090866804
126	1.05778896808624	0.320453554391861	-17.7333812713623	0.0168522447347641	-0.00165419070981443	-0.00912170019000769	-0.00490093370899558
127	-0.240908339619637	0.96980220079422	-17.4087066650391	-0.00392691092565656	-0.00132951640989631	0.00256657530553639	-0.00327756232582033
128	1.70713758468628	-0.00422076601535082	-17.2788372039795	-0.000355493422830477	0.00646266713738441	-0.000355493422830477	0.00289124972186983
129	0.408440291881561	0.96980220079422	-17.3437728881836	-3.08191010844894e-05	0.00289124972186983	-3.08191010844894e-05	-0.00847235135734081
130	-0.890256941318512	0.96980220079422	-17.7333812713623	-0.0026282137259841	-0.00490093370899558	-0.00490093370899558	0.000618529506027699
131	-0.240908339619637	0.96980220079422	-17.6035118103027	-0.00197886489331722	0.00581331877037883	-0.00944637414067984	0.00516396993771195
132	0.408440291881561	1.29447650909424	-17.5385761260986	0.00873538758605719	0.00613799272105098	0.000943203864153475	-0.000680167751852423
133	-1.53960561752319	1.29447650909424	-17.5385761260986	0.00483929552137852	0.0100340843200684	0.00516396993771195	0.0100340843200684
134	1.05778896808624	-0.328895092010498	-17.8632507324219	-0.00652430532500148	0.000293855206109583	-0.000355493422830477	0.000293855206109583
135	3.00583481788635	0.320453554391861	-17.6035118103027	-3.08191010844894e-05	0.000943203864153475	-0.00360223650932312	-0.00522560812532902
136	2.35648608207703	-0.328895092010498	-17.9931201934814	0.00386527273803949	0.00321592413820326	-0.00652430532500148	-0.00165419070981443
137	-0.890256941318512	1.61915075778961	-18.1879253387451	0.0155535480007529	0.000943203864153475	-0.0026282137259841	0.00256657530553639
138	1.05778896808624	0.645127892494202	-17.5385761260986	-0.00847235135734081	0.00418994715437293	0.00418994715437293	-3.08191010844894e-05
139	-0.890256941318512	1.29447650909424	-17.4736423492432	0.00354059832170606	-0.000680167751852423	-0.00457625929266214	-0.00392691092565656
140	1.05778896808624	0.96980220079422	-17.3437728881836	-0.00490093370899558	-0.00360223650932312	-0.00295288790948689	-3.08191010844894e-05
141	1.05778896808624	0.645127892494202	-16.9541625976563	-0.00197886489331722	0.00451462110504508	-0.00587495695799589	-0.0110697457566857
142	1.70713758468628	-0.328895092010498	-17.2788372039795	0.00808603875339031	0.00841071270406246	-0.00652430532500148	-0.00100484199356288
143	1.05778896808624	1.29447650909424	-17.6684474945068	0.0301638916134834	0.00548864435404539	-3.08191010844894e-05	0.00256657530553639
144	1.70713758468628	0.645127892494202	-17.5385761260986	-0.0107450718060136	-0.00230353930965066	-0.00490093370899558	-0.00749832857400179
145	1.05778896808624	-0.00422076601535082	-17.213903427124	-0.00944637414067984	0.000293855206109583	0.00386527273803949	-0.00230353930965066
146	1.70713758468628	0.320453554391861	-17.3437728881836	0.0106834331527352	-0.00457625929266214	-0.00782300252467394	-0.00392691092565656
147	-0.890256941318512	0.96980220079422	-17.213903427124	0.000618529506027699	0.00678734155371785	-0.00230353930965066	0.0022419011220336
148	1.05778896808624	-0.978243708610535	-17.1489677429199	0.00289124972186983	-0.00197886489331722	0.00191722682211548	-0.000355493422830477
149	1.05778896808624	-0.328895092010498	-17.3437728881836	-0.00230353930965066	-0.00425158534198999	0.00483929552137852	-0.00749832857400179
150	1.05778896808624	-0.978243708610535	-17.1489677429199	-0.00360223650932312	-0.000355493422830477	-0.00814767740666866	-0.00132951640989631
151	0.408440291881561	-0.653569400310516	-17.2788372039795	0.00938473641872406	-0.0113944197073579	-0.0100957229733467	-0.00587495695799589
152	1.05778896808624	-1.3029180765152	-17.6035118103027	0.0226963832974434	-0.00749832857400179	0.00191722682211548	0.000943203864153475
153	-0.240908339619637	-0.328895092010498	-17.7333812713623	-0.00944637414067984	-0.00782300252467394	-3.08191010844894e-05	-0.00100484199356288
154	-0.890256941318512	-0.328895092010498	-17.928186416626	-0.000355493422830477	-0.00619963090866804	0.00386527273803949	0.00483929552137852
155	-0.240908339619637	-0.328895092010498	-18.1229915618896	-0.00132951640989631	-0.00717365415766835	0.00159255252219737	0.000618529506027699
156	1.70713758468628	-1.3029180765152	-17.8632507324219	-0.00100484199356288	-0.00360223650932312	-0.00457625929266214	-0.00619963090866804
157	1.05778896808624	-0.653569400310516	-17.9931201934814	-0.00132951640989631	0.00256657530553639	-0.00522560812532902	-0.00165419070981443
158	-0.890256941318512	-0.00422076601535082	-17.928186416626	0.00613799272105098	-0.00230353930965066	0.00646266713738441	0.00386527273803949
159	-0.240908339619637	-0.978243708610535	-17.5385761260986	0.00938473641872406	-0.00684897974133492	0.00126787810586393	-0.00684897974133492
160	1.05778896808624	-1.3029180765152	-17.6035118103027	-0.00944637414067984	-0.00684897974133492	0.00256657530553639	-0.0026282137259841
161	1.05778896808624	-0.978243708610535	-17.6035118103027	-0.0120437685400248	0.00418994715437293	-0.00360223650932312	-0.00197886489331722
162	-0.890256941318512	-0.328895092010498	-17.6035118103027	0.0210730116814375	-0.00425158534198999	0.000618529506027699	0.00321592413820326
163	0.408440291881561	-0.00422076601535082	-18.1229915618896	0.00548864435404539	0.00159255252219737	-0.00327756232582033	0.000618529506027699
164	1.05778896808624	-0.978243708610535	-17.213903427124	0.000618529506027699	-0.00425158534198999	-0.00132951640989631	0.00191722682211548
165	0.408440291881561	0.320453554391861	-17.3437728881836	0.0181509424000978	-0.0169138833880424	-0.000355493422830477	-0.00555028254166245
166	1.70713758468628	0.320453554391861	-17.213903427124	0.00646266713738441	0.00548864435404539	-0.00912170019000769	-0.0026282137259841
167	1.70713758468628	0.645127892494202	-17.6684474945068	0.0149041991680861	0.00191722682211548	0.00451462110504508	0.00386527273803949
168	1.05778896808624	-0.00422076601535082	-17.4736423492432	0.0188002903014421	0.000293855206109583	-0.00100484199356288	0.00386527273803949
169	2.35648608207703	-0.328895092010498	-17.4087066650391	-0.00360223650932312	0.00159255252219737	-0.00132951640989631	-0.00327756232582033
170	0.408440291881561	-0.328895092010498	-17.2788372039795	-0.0026282137259841	0.00873538758605719	-0.00327756232582033	-0.00165419070981443
171	2.35648608207703	-0.328895092010498	-17.0190982818604	0.0165275707840919	0.00191722682211548	-0.0136671401560307	0.000618529506027699
172	-0.240908339619637	1.29447650909424	-17.5385761260986	-0.00619963090866804	0.00581331877037883	-0.00619963090866804	0.00938473641872406
173	0.408440291881561	0.645127892494202	-18.1229915618896	0.00938473641872406	0.00418994715437293	-0.00652430532500148	0.00418994715437293
174	-0.890256941318512	1.61915075778961	-17.6684474945068	-0.00749832857400179	-0.00100484199356288	-0.00165419070981443	-0.00100484199356288
175	0.408440291881561	0.645127892494202	-17.5385761260986	-0.00879702530801296	-0.00782300252467394	-0.00425158534198999	0.00613799272105098
176	1.05778896808624	0.96980220079422	-17.7333812713623	0.01847561635077	0.00126787810586393	-0.00425158534198999	-0.00165419070981443
177	0.408440291881561	0.320453554391861	-17.8632507324219	0.0236704051494598	0.00289124972186983	-0.00522560812532902	0.00776136433705688
178	-1.53960561752319	1.29447650909424	-17.6035118103027	-0.0198359526693821	0.00256657530553639	0.00126787810586393	-0.00100484199356288
179	-1.53960561752319	0.96980220079422	-17.6035118103027	0.000618529506027699	0.00126787810586393	-0.00717365415766835	0.00581331877037883
180	0.408440291881561	0.645127892494202	-17.928186416626	-0.00132951640989631	-0.000680167751852423	-0.00197886489331722	0.000618529506027699
181	-0.890256941318512	-0.00422076601535082	-17.7983169555664	0.00191722682211548	0.00191722682211548	-0.00425158534198999	0.00516396993771195
182	-2.18895411491394	0.96980220079422	-18.0580558776855	-0.0120437685400248	0.0106834331527352	-0.00425158534198999	0.00451462110504508
183	-2.83830285072327	0.96980220079422	-17.2788372039795	-0.0104203969240189	0.00386527273803949	0.00711201597005129	0.00841071270406246
184	-0.890256941318512	-0.00422076601535082	-17.0190982818604	0.0220470335334539	0.000943203864153475	0.00613799272105098	0.000618529506027699
185	-2.83830285072327	1.29447650909424	-17.1489677429199	0.00354059832170606	-0.000355493422830477	-0.00100484199356288	0.0022419011220336
186	-0.890256941318512	0.320453554391861	-17.4736423492432	-0.0113944197073579	-0.00360223650932312	-0.00425158534198999	-0.00165419070981443
187	-3.48765158653259	0.96980220079422	-17.6035118103027	-0.00360223650932312	-0.00100484199356288	-0.00360223650932312	0.00256657530553639
188	-2.18895411491394	0.645127892494202	-17.5385761260986	-0.00425158534198999	0.00159255252219737	-0.00100484199356288	-0.00425158534198999
189	-2.18895411491394	0.645127892494202	-17.3437728881836	-0.0120437685400248	0.00126787810586393	-3.08191010844894e-05	-0.00197886489331722
190	-2.18895411491394	0.96980220079422	-17.1489677429199	-0.00555028254166245	-0.00717365415766835	-0.00165419070981443	-3.08191010844894e-05
191	-1.53960561752319	0.96980220079422	-17.2788372039795	-0.0162645354866982	0.00191722682211548	-0.00360223650932312	-0.00197886489331722
192	-0.890256941318512	1.29447650909424	-17.6035118103027	0.0113327819854021	0.00581331877037883	0.00354059832170606	-0.00132951640989631
193	-0.890256941318512	0.320453554391861	-17.213903427124	-0.00814767740666866	0.00256657530553639	-0.00197886489331722	-0.00360223650932312
194	1.70713758468628	-0.00422076601535082	-17.5385761260986	0.0285405199974775	0.00386527273803949	-0.00814767740666866	0.0022419011220336
195	0.408440291881561	0.645127892494202	-17.5385761260986	-0.00522560812532902	-0.0026282137259841	-0.00132951640989631	-0.00197886489331722
196	0.408440291881561	-0.00422076601535082	-17.7983169555664	-0.00360223650932312	0.00743668992072344	-0.00587495695799589	0.000293855206109583
197	0.408440291881561	0.645127892494202	-17.2788372039795	0.0145795252174139	0.00646266713738441	0.000293855206109583	0.00191722682211548
198	-0.240908339619637	0.96980220079422	-17.5385761260986	0.0022419011220336	0.00516396993771195	0.00191722682211548	0.00321592413820326
199	0.408440291881561	0.320453554391861	-17.2788372039795	-0.00230353930965066	0.00386527273803949	-0.00717365415766835	0.000293855206109583
200	2.35648608207703	0.320453554391861	-17.3437728881836	-0.00619963090866804	-0.00782300252467394	-0.00522560812532902	0.00354059832170606
201	1.70713758468628	0.645127892494202	-17.213903427124	0.0132808275520802	0.00646266713738441	-0.00392691092565656	0.00354059832170606
202	2.35648608207703	-0.00422076601535082	-17.213903427124	0.0249691028147936	0.00451462110504508	-0.00132951640989631	-0.00360223650932312
203	1.05778896808624	0.645127892494202	-17.1489677429199	0.0194496400654316	0.00548864435404539	0.00516396993771195	0.00159255252219737
204	-0.240908339619637	0.96980220079422	-17.6684474945068	-0.00782300252467394	0.000618529506027699	-0.00360223650932312	-0.00165419070981443
205	-0.240908339619637	1.29447650909424	-17.6684474945068	-0.00132951640989631	0.00451462110504508	-0.00230353930965066	-0.00652430532500148
206	0.408440291881561	-0.00422076601535082	-17.1489677429199	-0.00327756232582033	0.000943203864153475	-0.0211346503347158	0.000943203864153475
207	1.05778896808624	0.320453554391861	-17.4087066650391	0.0103587592020631	0.00256657530553639	0.00613799272105098	-0.00100484199356288
208	1.05778896808624	0.320453554391861	-17.7333812713623	-0.00100484199356288	-3.08191010844894e-05	-3.08191010844894e-05	0.00451462110504508
209	1.70713758468628	-0.00422076601535082	-17.8632507324219	-0.00749832857400179	0.00126787810586393	0.00159255252219737	-0.00230353930965066
210	1.05778896808624	-0.00422076601535082	-17.5385761260986	-0.00912170019000769	-0.00879702530801296	-0.00100484199356288	0.00743668992072344
211	1.70713758468628	-0.00422076601535082	-18.1879253387451	0.00386527273803949	-0.00100484199356288	-0.0026282137259841	-0.00944637414067984
212	-0.240908339619637	0.96980220079422	-18.5125999450684	0.0126314787194133	0.000293855206109583	-0.00490093370899558	0.00386527273803949
213	0.408440291881561	0.96980220079422	-17.9931201934814	0.00256657530553639	-0.00879702530801296	0.000943203864153475	-0.00587495695799589
214	-0.890256941318512	0.645127892494202	-17.5385761260986	0.0142548503354192	0.00808603875339031	-0.00230353930965066	0.0022419011220336
215	0.408440291881561	1.29447650909424	-17.4736423492432	-0.00165419070981443	-0.00295288790948689	-0.00132951640989631	0.00126787810586393
216	1.05778896808624	-0.00422076601535082	-17.4087066650391	-0.0123684434220195	0.000618529506027699	-0.0110697457566857	0.00191722682211548
217	1.05778896808624	0.645127892494202	-17.928186416626	0.0246444288641214	0.000943203864153475	-0.00522560812532902	-0.00327756232582033
218	-0.240908339619637	1.61915075778961	-17.7983169555664	-0.017887907102704	-0.00360223650932312	0.0022419011220336	0.00581331877037883
219	0.408440291881561	0.320453554391861	-17.6035118103027	0.00873538758605719	-0.00165419070981443	-0.00717365415766835	-0.0026282137259841
220	1.05778896808624	-0.00422076601535082	-16.6944236755371	-0.00587495695799589	-0.00230353930965066	-0.00392691092565656	0.00354059832170606
221	3.00583481788635	-0.00422076601535082	-16.629487991333	-0.0113944197073579	-0.00132951640989631	-0.00197886489331722	0.00321592413820326
222	-1.53960561752319	0.645127892494202	-16.7593593597412	0.0262678004801273	0.00841071270406246	0.000293855206109583	0.000293855206109583
223	0.408440291881561	0.96980220079422	-17.213903427124	-0.0159398596733809	0.00483929552137852	0.00906006153672934	0.00906006153672934
224	1.05778896808624	-0.00422076601535082	-16.8892288208008	0.00451462110504508	0.00159255252219737	0.00548864435404539	0.000293855206109583
225	0.408440291881561	0.645127892494202	-17.0190982818604	-0.00977104809135199	0.00451462110504508	0.00808603875339031	0.000293855206109583
226	1.05778896808624	-0.328895092010498	-17.3437728881836	-0.00652430532500148	0.00938473641872406	-0.00717365415766835	0.00418994715437293
227	0.408440291881561	1.29447650909424	-16.7593593597412	0.00321592413820326	-0.000680167751852423	-0.00295288790948689	-0.00457625929266214
228	-0.240908339619637	0.96980220079422	-16.629487991333	0.00970941036939621	0.00711201597005129	0.000943203864153475	0.00418994715437293
229	1.70713758468628	-0.328895092010498	-16.8242931365967	0.00354059832170606	0.0022419011220336	-0.00132951640989631	0.00159255252219737
230	0.408440291881561	-0.328895092010498	-16.8892288208008	-0.0240567177534103	-0.00230353930965066	-0.00814767740666866	0.00289124972186983
231	1.05778896808624	0.645127892494202	-17.1489677429199	-0.00879702530801296	0.00581331877037883	-0.00522560812532902	0.00711201597005129
232	-0.890256941318512	1.61915075778961	-17.5385761260986	0.0103587592020631	0.00289124972186983	-0.00555028254166245	-0.00100484199356288
233	1.70713758468628	-0.653569400310516	-17.1489677429199	-0.00100484199356288	0.00126787810586393	-0.00295288790948689	0.00873538758605719
234	1.05778896808624	0.320453554391861	-17.3437728881836	-0.00230353930965066	-0.00230353930965066	-0.00490093370899558	0.00321592413820326
235	1.70713758468628	-0.978243708610535	-17.7333812713623	0.00743668992072344	-0.00847235135734081	-0.00457625929266214	0.00418994715437293
236	1.05778896808624	-0.328895092010498	-17.4736423492432	0.00418994715437293	0.000943203864153475	0.00289124972186983	-0.00587495695799589
237	2.35648608207703	-0.00422076601535082	-17.5385761260986	0.0175015944987535	-0.0026282137259841	-0.0026282137259841	-0.00522560812532902
238	1.05778896808624	0.645127892494202	-17.2788372039795	0.0136055024340749	-0.00782300252467394	0.00873538758605719	0.00126787810586393
239	1.05778896808624	-1.62759232521057	-16.4996185302734	-3.08191010844894e-05	-0.00457625929266214	-0.00879702530801296	-0.00360223650932312
240	2.35648608207703	-0.653569400310516	-16.434684753418	-0.0104203969240189	-0.0120437685400248	0.00418994715437293	-0.00360223650932312
241	0.408440291881561	-1.62759232521057	-17.4736423492432	0.0106834331527352	-0.000355493422830477	0.00321592413820326	0.00126787810586393
242	1.05778896808624	-0.978243708610535	-17.4736423492432	0.0149041991680861	0.000293855206109583	-0.00652430532500148	-0.00425158534198999
243	0.408440291881561	-0.978243708610535	-17.1489677429199	0.00126787810586393	-0.00717365415766835	-3.08191010844894e-05	0.00483929552137852
244	-0.240908339619637	-0.328895092010498	-17.0190982818604	-0.00619963090866804	-0.0117190945893526	-0.00749832857400179	-0.00847235135734081
245	-0.890256941318512	-0.328895092010498	-16.629487991333	0.00906006153672934	-0.0117190945893526	-0.00977104809135199	-0.00490093370899558
246	1.05778896808624	-1.3029180765152	-16.3048152923584	0.00289124972186983	-0.0149658378213644	-0.0026282137259841	-0.00327756232582033
247	1.70713758468628	-1.3029180765152	-17.213903427124	0.0165275707840919	-0.0026282137259841	-0.00749832857400179	0.000618529506027699
248	1.05778896808624	-0.653569400310516	-17.6684474945068	0.00354059832170606	-0.00619963090866804	0.00970941036939621	-0.000355493422830477
249	-0.240908339619637	-0.00422076601535082	-17.6035118103027	-0.0104203969240189	-0.00619963090866804	-0.00490093370899558	0.000618529506027699
250	1.70713758468628	-0.653569400310516	-17.3437728881836	-0.000680167751852423	-0.00295288790948689	-0.0123684434220195	-0.00749832857400179
251	2.35648608207703	-0.653569400310516	-17.1489677429199	0.00581331877037883	-0.00360223650932312	-0.00100484199356288	-0.00555028254166245
252	0.408440291881561	-0.00422076601535082	-16.9541625976563	0.013930176384747	0.00743668992072344	-0.00749832857400179	-0.00457625929266214
253	-0.240908339619637	0.645127892494202	-17.2788372039795	-0.00295288790948689	0.00581331877037883	0.00711201597005129	0.00516396993771195
254	0.408440291881561	-0.328895092010498	-16.8242931365967	0.0113327819854021	-0.00165419070981443	-0.00425158534198999	-0.00360223650932312
255	-1.53960561752319	1.29447650909424	-17.0190982818604	0.00191722682211548	-0.00100484199356288	-0.00327756232582033	-0.000680167751852423
256	2.35648608207703	-0.328895092010498	-16.7593593597412	0.00516396993771195	0.00743668992072344	-0.00814767740666866	0.000943203864153475
257	-0.240908339619637	0.645127892494202	-16.8892288208008	0.0116574559360743	0.0142548503354192	-3.08191010844894e-05	-0.00230353930965066
258	0.408440291881561	0.96980220079422	-16.6944236755371	0.0178262684494257	0.00386527273803949	0.000293855206109583	-0.00425158534198999
259	1.05778896808624	0.320453554391861	-17.3437728881836	-0.00425158534198999	0.00354059832170606	-0.000355493422830477	-0.000355493422830477
260	1.70713758468628	-0.328895092010498	-17.0190982818604	0.01100810803473	0.0022419011220336	-0.00587495695799589	0.00159255252219737
261	0.408440291881561	0.320453554391861	-16.7593593597412	-0.00587495695799589	0.00256657530553639	-0.0104203969240189	0.0022419011220336
262	0.408440291881561	-0.328895092010498	-17.2788372039795	0.0123068047687411	0.00646266713738441	-0.00814767740666866	-0.00327756232582033
263	-0.890256941318512	1.61915075778961	-17.3437728881836	0.00613799272105098	0.00743668992072344	0.00126787810586393	-0.000680167751852423
264	2.35648608207703	0.645127892494202	-17.213903427124	-0.000355493422830477	0.000293855206109583	-0.00457625929266214	-0.00392691092565656
265	-0.890256941318512	1.61915075778961	-17.5385761260986	0.00418994715437293	0.00321592413820326	0.00386527273803949	0.00256657530553639
266	1.05778896808624	-0.00422076601535082	-17.6035118103027	-0.0026282137259841	-0.00879702530801296	-0.00457625929266214	-0.00425158534198999
267	-2.18895411491394	1.61915075778961	-17.7333812713623	-0.00912170019000769	0.0116574559360743	-0.000355493422830477	-0.000680167751852423
268	-2.83830285072327	0.320453554391861	-17.6684474945068	-0.00749832857400179	-0.00100484199356288	0.00418994715437293	0.00256657530553639
269	-1.53960561752319	0.320453554391861	-17.7983169555664	-0.00847235135734081	-3.08191010844894e-05	-0.00490093370899558	-0.00522560812532902
270	-0.890256941318512	-0.328895092010498	-17.3437728881836	-0.0117190945893526	0.00321592413820326	-0.00327756232582033	0.000293855206109583
271	-2.18895411491394	0.645127892494202	-17.213903427124	-0.0110697457566857	-0.00555028254166245	-0.00165419070981443	0.00548864435404539
272	-2.18895411491394	0.96980220079422	-17.6035118103027	-0.00425158534198999	0.00678734155371785	-0.00587495695799589	0.00678734155371785
273	-1.53960561752319	0.645127892494202	-18.1879253387451	0.00776136433705688	0.00613799272105098	0.00386527273803949	0.00516396993771195
274	-2.83830285072327	1.61915075778961	-17.6035118103027	-0.0156151866540313	0.000618529506027699	-0.00879702530801296	0.0116574559360743
275	-2.18895411491394	1.29447650909424	-17.4736423492432	-0.00197886489331722	-0.000680167751852423	0.00516396993771195	0.0100340843200684
276	-0.890256941318512	-0.328895092010498	-16.8892288208008	-0.0191866029053926	-3.08191010844894e-05	0.000618529506027699	0.01100810803473
277	0.408440291881561	0.645127892494202	-17.4736423492432	0.00191722682211548	0.00646266713738441	-0.00360223650932312	0.0132808275520802
278	-2.18895411491394	0.96980220079422	-17.5385761260986	-0.00619963090866804	-0.00327756232582033	0.0132808275520802	0.0149041991680861
279	-1.53960561752319	-0.00422076601535082	-17.3437728881836	-0.00490093370899558	0.00516396993771195	-0.000680167751852423	0.00646266713738441
280	1.05778896808624	-0.00422076601535082	-16.7593593597412	-0.00230353930965066	0.00256657530553639	-0.00555028254166245	-0.00327756232582033
281	1.70713758468628	-0.00422076601535082	-16.8242931365967	-0.0136671401560307	0.00256657530553639	0.0022419011220336	0.00678734155371785
282	0.408440291881561	0.645127892494202	-16.4996185302734	0.00483929552137852	0.00970941036939621	0.000293855206109583	0.000293855206109583
283	0.408440291881561	1.29447650909424	-16.8242931365967	0.0162028968334198	0.00159255252219737	-0.000680167751852423	0.00451462110504508
284	1.70713758468628	0.645127892494202	-17.0190982818604	-0.00230353930965066	-0.00360223650932312	0.00256657530553639	0.00354059832170606
285	0.408440291881561	1.29447650909424	-17.0840320587158	0.0168522447347641	-0.000680167751852423	-0.00392691092565656	0.00516396993771195
286	2.35648608207703	-0.00422076601535082	-17.213903427124	-0.0100957229733467	0.00321592413820326	-0.00782300252467394	0.0022419011220336
287	1.70713758468628	1.29447650909424	-17.5385761260986	0.00743668992072344	0.00776136433705688	-0.00230353930965066	0.00483929552137852
288	-0.240908339619637	1.29447650909424	-17.5385761260986	-0.00165419070981443	0.00321592413820326	0.00873538758605719	0.00613799272105098
289	1.70713758468628	-0.00422076601535082	-17.0190982818604	-0.00749832857400179	-3.08191010844894e-05	0.000293855206109583	-0.00490093370899558
290	1.05778896808624	0.320453554391861	-17.4736423492432	0.0126314787194133	0.000618529506027699	-0.00165419070981443	0.0022419011220336
291	0.408440291881561	0.96980220079422	-17.6035118103027	0.00191722682211548	-0.00100484199356288	-0.0120437685400248	-0.00457625929266214
292	-0.890256941318512	1.61915075778961	-17.6684474945068	0.00418994715437293	0.00386527273803949	0.000293855206109583	0.00581331877037883
293	2.35648608207703	-0.00422076601535082	-17.928186416626	-0.00295288790948689	0.00191722682211548	-0.00100484199356288	0.00678734155371785
294	-0.890256941318512	1.29447650909424	-17.9931201934814	-0.0152905117720366	0.00418994715437293	-0.00165419070981443	-0.00132951640989631
295	0.408440291881561	0.96980220079422	-17.3437728881836	-0.00230353930965066	-0.00555028254166245	-0.0026282137259841	-0.00717365415766835
296	1.70713758468628	0.320453554391861	-17.4736423492432	-0.00100484199356288	0.000293855206109583	0.00354059832170606	0.00289124972186983
297	2.35648608207703	0.320453554391861	-17.7333812713623	0.00613799272105098	0.00711201597005129	-0.00230353930965066	0.00191722682211548
298	-0.890256941318512	1.29447650909424	-18.0580558776855	0.00354059832170606	0.00711201597005129	-0.00295288790948689	-0.000680167751852423
299	-0.240908339619637	0.320453554391861	-17.8632507324219	0.00613799272105098	-0.00619963090866804	-0.00619963090866804	-0.00197886489331722
300	1.05778896808624	0.645127892494202	-17.928186416626	0.00516396993771195	0.00321592413820326	-0.00425158534198999	-0.0110697457566857
301	1.05778896808624	-0.328895092010498	-17.0840320587158	0.00516396993771195	-3.08191010844894e-05	-0.00230353930965066	0.00483929552137852
302	0.408440291881561	0.320453554391861	-17.5385761260986	0.0136055024340749	0.0100340843200684	-0.00782300252467394	-3.08191010844894e-05
303	-0.240908339619637	0.645127892494202	-17.8632507324219	0.00548864435404539	0.00451462110504508	0.00711201597005129	0.00418994715437293
304	1.05778896808624	0.645127892494202	-17.9931201934814	0.00191722682211548	-0.00197886489331722	-0.0107450718060136	-0.00555028254166245
305	0.408440291881561	1.29447650909424	-17.6035118103027	-0.0253554154187441	-0.00197886489331722	-0.0117190945893526	-0.00555028254166245
306	1.05778896808624	-0.00422076601535082	-17.5385761260986	-0.00100484199356288	-0.00197886489331722	-0.0156151866540313	-0.00425158534198999
307	-0.890256941318512	0.96980220079422	-17.3437728881836	0.012956153601408	-0.00197886489331722	-0.00360223650932312	-0.00327756232582033
308	-0.240908339619637	0.645127892494202	-17.7333812713623	0.0022419011220336	0.00126787810586393	0.000943203864153475	-0.00230353930965066
309	0.408440291881561	1.29447650909424	-17.7983169555664	0.00613799272105098	0.000618529506027699	-0.00425158534198999	0.00418994715437293
310	-0.890256941318512	0.645127892494202	-17.8632507324219	-0.00587495695799589	0.00516396993771195	-0.00132951640989631	0.00321592413820326
311	-0.240908339619637	1.29447650909424	-17.7333812713623	-0.00392691092565656	0.00451462110504508	-0.00587495695799589	0.00483929552137852
312	1.05778896808624	0.645127892494202	-17.6684474945068	-0.000355493422830477	0.00581331877037883	-0.00132951640989631	0.00516396993771195
313	1.05778896808624	0.320453554391861	-17.0840320587158	0.0188002903014421	0.0022419011220336	-0.00457625929266214	0.00289124972186983
314	-0.240908339619637	0.96980220079422	-17.5385761260986	-0.00522560812532902	0.00126787810586393	-0.00295288790948689	0.01100810803473
315	-0.240908339619637	0.645127892494202	-17.8632507324219	-0.000680167751852423	0.00256657530553639	-0.00230353930965066	-0.00132951640989631
316	2.35648608207703	-0.328895092010498	-17.4087066650391	-0.0149658378213644	-0.00847235135734081	-0.00912170019000769	-0.000355493422830477
317	-0.240908339619637	1.61915075778961	-17.6684474945068	-0.00652430532500148	-0.0026282137259841	-0.00360223650932312	0.00289124972186983
318	1.05778896808624	1.29447650909424	-17.5385761260986	0.00516396993771195	-3.08191010844894e-05	0.00678734155371785	-3.08191010844894e-05
319	1.05778896808624	-0.00422076601535082	-17.0840320587158	-0.0159398596733809	0.00191722682211548	-0.00457625929266214	0.00483929552137852
320	1.70713758468628	-0.00422076601535082	-17.0840320587158	-0.0188619289547205	0.00256657530553639	-0.00100484199356288	0.00418994715437293
321	1.05778896808624	-0.00422076601535082	-17.4736423492432	-0.0172385573387146	-0.00165419070981443	-0.00327756232582033	0.00483929552137852
322	1.70713758468628	-0.328895092010498	-17.928186416626	-0.0126931173726916	0.00289124972186983	-0.00230353930965066	0.00321592413820326
323	-0.240908339619637	0.96980220079422	-17.4736423492432	-0.0159398596733809	0.000293855206109583	0.00418994715437293	0.00159255252219737
324	1.05778896808624	0.645127892494202	-17.4736423492432	-0.0195112787187099	-0.00619963090866804	-0.00360223650932312	0.0022419011220336
325	-0.240908339619637	1.29447650909424	-17.4087066650391	0.00841071270406246	0.00483929552137852	-0.00684897974133492	0.00321592413820326
326	2.35648608207703	-0.328895092010498	-17.4736423492432	-0.0169138833880424	0.000618529506027699	-0.00619963090866804	0.00516396993771195
327	-0.240908339619637	0.96980220079422	-17.8632507324219	0.000943203864153475	0.000618529506027699	0.000293855206109583	0.0022419011220336
328	0.408440291881561	1.29447650909424	-18.1229915618896	0.0194496400654316	-0.00684897974133492	0.00289124972186983	0.0022419011220336
329	-0.240908339619637	1.29447650909424	-18.0580558776855	0.000293855206109583	-0.00522560812532902	0.00289124972186983	-0.000355493422830477
330	-0.240908339619637	0.645127892494202	-17.7983169555664	-0.00717365415766835	0.00289124972186983	-0.00619963090866804	-0.00490093370899558
331	-0.890256941318512	0.96980220079422	-17.8632507324219	0.00841071270406246	-0.00555028254166245	0.00354059832170606	-0.00197886489331722
332	0.408440291881561	-0.00422076601535082	-17.6684474945068	0.00321592413820326	-0.00100484199356288	-0.00360223650932312	-0.00295288790948689
333	1.70713758468628	-0.653569400310516	-17.4087066650391	0.00126787810586393	-0.00879702530801296	0.00386527273803949	-0.00165419070981443
334	0.408440291881561	0.645127892494202	-18.1879253387451	-0.00944637414067984	-0.00847235135734081	-0.00587495695799589	-0.00327756232582033
335	1.05778896808624	-0.00422076601535082	-17.6035118103027	0.0162028968334198	-0.00555028254166245	-0.00327756232582033	-0.00749832857400179
336	1.70713758468628	-1.3029180765152	-17.1489677429199	-0.0240567177534103	-0.00717365415766835	-0.00490093370899558	0.00256657530553639
337	0.408440291881561	-0.328895092010498	-17.4087066650391	0.0149041991680861	-0.00749832857400179	-0.00587495695799589	-0.000680167751852423
338	-0.890256941318512	-0.328895092010498	-16.9541625976563	0.0178262684494257	-0.00879702530801296	0.00256657530553639	0.00289124972186983
339	1.70713758468628	-1.3029180765152	-17.2788372039795	-0.0188619289547205	-0.0117190945893526	0.00711201597005129	-0.00879702530801296
340	1.70713758468628	-1.62759232521057	-17.3437728881836	0.000943203864153475	-0.00749832857400179	-0.00132951640989631	-0.00360223650932312
341	1.70713758468628	-1.3029180765152	-17.3437728881836	0.0116574559360743	-0.00619963090866804	-0.00165419070981443	-0.00360223650932312
342	1.70713758468628	-0.978243708610535	-17.2788372039795	-0.00197886489331722	-0.00814767740666866	-0.00425158534198999	0.000943203864153475
343	1.70713758468628	-1.3029180765152	-16.6944236755371	0.0123068047687411	-0.00490093370899558	-0.00197886489331722	-0.00717365415766835
344	-0.240908339619637	0.320453554391861	-17.1489677429199	0.00191722682211548	-0.00587495695799589	-0.00360223650932312	0.00159255252219737
345	-0.890256941318512	0.320453554391861	-17.6035118103027	-0.00327756232582033	-0.00132951640989631	0.00191722682211548	0.00321592413820326
346	0.408440291881561	-0.653569400310516	-17.4087066650391	-0.0143164889886975	-0.0026282137259841	0.00548864435404539	0.00808603875339031
347	3.00583481788635	-0.00422076601535082	-17.3437728881836	-0.000680167751852423	-0.00165419070981443	-0.00944637414067984	0.00581331877037883
348	1.05778896808624	-0.00422076601535082	-16.8892288208008	0.0275664981454611	-3.08191010844894e-05	0.00906006153672934	0.00938473641872406
349	1.70713758468628	0.645127892494202	-17.5385761260986	-0.00587495695799589	-0.00100484199356288	-0.000680167751852423	0.00159255252219737
350	1.05778896808624	-0.00422076601535082	-17.0190982818604	0.0100340843200684	0.0022419011220336	0.00191722682211548	-0.0152905117720366
351	2.35648608207703	-0.328895092010498	-17.0840320587158	-0.00490093370899558	0.00516396993771195	-3.08191010844894e-05	-0.0026282137259841
352	-0.890256941318512	1.61915075778961	-17.7333812713623	0.0136055024340749	0.00581331877037883	0.00321592413820326	-0.00165419070981443
353	1.05778896808624	-0.328895092010498	-17.4087066650391	0.0178262684494257	-0.00100484199356288	0.00289124972186983	-0.00490093370899558
354	-0.240908339619637	-0.00422076601535082	-17.2788372039795	0.00841071270406246	0.00126787810586393	0.000293855206109583	0.00159255252219737
355	0.408440291881561	1.29447650909424	-17.8632507324219	-0.00327756232582033	-3.08191010844894e-05	-0.00717365415766835	-0.00165419070981443
356	1.05778896808624	0.320453554391861	-17.0840320587158	0.000618529506027699	-0.00132951640989631	-0.00100484199356288	0.00159255252219737
357	-0.240908339619637	0.96980220079422	-17.4087066650391	0.0126314787194133	0.00581331877037883	-0.0120437685400248	0.00289124972186983
358	-1.53960561752319	1.29447650909424	-17.6684474945068	0.00321592413820326	-0.00100484199356288	-0.00457625929266214	0.00256657530553639
359	-0.240908339619637	0.320453554391861	-17.4736423492432	0.013930176384747	0.00191722682211548	-3.08191010844894e-05	-0.000680167751852423
360	-0.890256941318512	0.645127892494202	-17.2788372039795	-0.0156151866540313	0.00191722682211548	-0.00360223650932312	-0.00100484199356288
361	-0.240908339619637	-0.00422076601535082	-17.1489677429199	-0.00587495695799589	0.00711201597005129	-0.00522560812532902	-3.08191010844894e-05
362	-1.53960561752319	1.94382512569427	-17.5385761260986	0.0022419011220336	0.00516396993771195	-0.000355493422830477	0.00613799272105098
363	-2.83830285072327	0.96980220079422	-17.1489677429199	-0.00652430532500148	0.000293855206109583	-0.00197886489331722	0.00126787810586393
364	-0.890256941318512	0.320453554391861	-17.6035118103027	-0.00977104809135199	0.000618529506027699	0.00418994715437293	-0.00392691092565656
365	-2.83830285072327	1.29447650909424	-17.4087066650391	-0.0162645354866982	0.00289124972186983	-0.00457625929266214	-0.00132951640989631
366	-1.53960561752319	1.94382512569427	-17.6035118103027	-0.00295288790948689	0.00483929552137852	-0.00360223650932312	-0.00132951640989631
367	-2.83830285072327	0.96980220079422	-17.4736423492432	-0.00652430532500148	0.00483929552137852	-3.08191010844894e-05	0.00159255252219737
368	-2.18895411491394	0.320453554391861	-17.6684474945068	-0.0152905117720366	0.00191722682211548	0.00743668992072344	-3.08191010844894e-05
369	-0.240908339619637	-0.328895092010498	-16.9541625976563	-0.0149658378213644	-0.00295288790948689	0.000618529506027699	-0.0026282137259841
370	-1.53960561752319	0.320453554391861	-17.4736423492432	-0.0026282137259841	0.00808603875339031	-3.08191010844894e-05	-0.00490093370899558
371	-0.240908339619637	-0.328895092010498	-17.2788372039795	-0.0113944197073579	-3.08191010844894e-05	-0.0107450718060136	0.00191722682211548
372	-0.890256941318512	0.645127892494202	-17.3437728881836	-0.00814767740666866	0.00418994715437293	-0.00555028254166245	-3.08191010844894e-05
373	-0.890256941318512	1.29447650909424	-16.8892288208008	-0.00490093370899558	0.0022419011220336	0.00548864435404539	0.00808603875339031
374	-0.890256941318512	1.29447650909424	-17.0840320587158	-0.000680167751852423	-0.000680167751852423	-0.00587495695799589	-0.00230353930965066
375	-0.890256941318512	0.96980220079422	-16.6944236755371	0.00256657530553639	0.000293855206109583	-0.00684897974133492	-0.00587495695799589
376	0.408440291881561	-0.00422076601535082	-16.7593593597412	0.00354059832170606	0.00159255252219737	-0.00457625929266214	-0.00879702530801296
377	0.408440291881561	0.96980220079422	-17.1489677429199	-0.00295288790948689	0.00613799272105098	-0.00457625929266214	0.000293855206109583
378	-0.240908339619637	0.645127892494202	-17.0840320587158	0.00126787810586393	0.00191722682211548	-0.00165419070981443	-0.00814767740666866
379	-0.240908339619637	-0.00422076601535082	-16.7593593597412	-0.000680167751852423	-0.00230353930965066	-0.00749832857400179	-0.00197886489331722
380	1.05778896808624	-0.00422076601535082	-17.1489677429199	-0.0123684434220195	0.000293855206109583	-0.00197886489331722	-0.00132951640989631
381	0.408440291881561	0.320453554391861	-16.9541625976563	0.00126787810586393	0.00581331877037883	-0.00132951640989631	0.00386527273803949
382	0.408440291881561	-0.00422076601535082	-17.1489677429199	0.00646266713738441	0.00191722682211548	-0.0100957229733467	-0.000355493422830477
383	-0.240908339619637	0.96980220079422	-17.7333812713623	-0.00100484199356288	0.000618529506027699	0.00483929552137852	0.00256657530553639
384	2.35648608207703	0.320453554391861	-18.0580558776855	0.00613799272105098	-0.000680167751852423	-0.00425158534198999	0.00126787810586393
385	0.408440291881561	1.29447650909424	-17.9931201934814	0.0223717093467712	-3.08191010844894e-05	-0.00782300252467394	0.00159255252219737
386	2.35648608207703	-0.328895092010498	-17.4087066650391	-0.00327756232582033	0.0022419011220336	-0.00132951640989631	0.000293855206109583
387	-0.240908339619637	1.29447650909424	-17.8632507324219	0.00581331877037883	0.00646266713738441	-0.00327756232582033	-0.00327756232582033
388	1.05778896808624	1.61915075778961	-17.7983169555664	0.0123068047687411	0.00191722682211548	-0.00555028254166245	0.0022419011220336
389	1.70713758468628	0.320453554391861	-17.9931201934814	-0.00165419070981443	0.00191722682211548	0.00548864435404539	0.00191722682211548
390	1.70713758468628	-0.328895092010498	-17.4736423492432	0.0278911720961332	0.00451462110504508	0.00159255252219737	-0.0026282137259841
391	0.408440291881561	0.96980220079422	-17.4736423492432	0.00678734155371785	0.00418994715437293	-0.000680167751852423	-0.00165419070981443
392	0.408440291881561	1.29447650909424	-17.6035118103027	0.00354059832170606	0.00483929552137852	-0.000355493422830477	0.00126787810586393
393	1.05778896808624	0.320453554391861	-17.3437728881836	-3.08191010844894e-05	0.000618529506027699	0.00483929552137852	-0.000355493422830477
394	0.408440291881561	0.645127892494202	-17.4087066650391	-0.00619963090866804	-0.00230353930965066	0.000293855206109583	0.00354059832170606
395	-0.240908339619637	1.29447650909424	-17.9931201934814	0.00938473641872406	0.00159255252219737	-0.00684897974133492	-0.00197886489331722
396	2.35648608207703	-0.00422076601535082	-17.5385761260986	-0.00197886489331722	0.00483929552137852	-0.0143164889886975	0.0022419011220336
397	1.70713758468628	0.96980220079422	-17.2788372039795	0.00678734155371785	0.00321592413820326	-0.00100484199356288	0.00321592413820326
398	-0.890256941318512	1.29447650909424	-17.0840320587158	0.00289124972186983	-0.000355493422830477	-0.00814767740666866	0.00516396993771195
399	-0.240908339619637	0.320453554391861	-16.7593593597412	0.000943203864153475	0.00483929552137852	0.00159255252219737	0.0022419011220336
400	1.05778896808624	-0.328895092010498	-16.5645542144775	0.00646266713738441	-0.00165419070981443	-0.0107450718060136	-0.00814767740666866
401	1.70713758468628	0.320453554391861	-16.9541625976563	0.00906006153672934	0.00906006153672934	-0.00652430532500148	-0.00197886489331722
402	-0.240908339619637	0.645127892494202	-16.8242931365967	0.00548864435404539	0.00386527273803949	-0.00230353930965066	0.00581331877037883
403	-0.240908339619637	0.96980220079422	-17.6035118103027	0.0207483377307653	0.00191722682211548	0.00321592413820326	0.000293855206109583
404	1.05778896808624	-0.328895092010498	-17.4087066650391	-0.0130177913233638	0.000943203864153475	-0.000355493422830477	-0.00100484199356288
405	-0.890256941318512	0.96980220079422	-17.4736423492432	0.00548864435404539	-3.08191010844894e-05	-0.00717365415766835	-0.00684897974133492
406	1.70713758468628	-0.328895092010498	-16.8892288208008	-0.0120437685400248	0.00354059832170606	0.00159255252219737	-0.00197886489331722
407	-0.240908339619637	0.96980220079422	-17.6684474945068	-0.0117190945893526	0.00321592413820326	0.00126787810586393	-0.00230353930965066
408	0.408440291881561	0.645127892494202	-17.4736423492432	0.00613799272105098	-0.0026282137259841	-0.00100484199356288	-0.00132951640989631
409	-0.240908339619637	0.645127892494202	-17.2788372039795	-3.08191010844894e-05	0.00354059832170606	0.00386527273803949	-0.00425158534198999
410	-0.890256941318512	-0.00422076601535082	-17.7333812713623	-0.00457625929266214	0.000293855206109583	0.00516396993771195	0.00906006153672934
411	0.408440291881561	0.645127892494202	-18.0580558776855	-0.00652430532500148	-0.000680167751852423	-0.00717365415766835	0.00841071270406246
412	-0.240908339619637	0.645127892494202	-17.6035118103027	0.00159255252219737	0.00418994715437293	0.00321592413820326	0.000618529506027699
413	1.05778896808624	-0.328895092010498	-17.928186416626	-0.00327756232582033	0.000618529506027699	-0.00555028254166245	-0.00197886489331722
414	0.408440291881561	0.320453554391861	-17.6035118103027	0.0113327819854021	-0.00392691092565656	0.00191722682211548	0.00743668992072344
415	1.70713758468628	-0.00422076601535082	-18.0580558776855	-0.00100484199356288	-0.00425158534198999	-0.00132951640989631	0.00548864435404539
416	0.408440291881561	-0.978243708610535	-17.8632507324219	0.00613799272105098	-0.00132951640989631	-0.0026282137259841	0.00159255252219737
417	1.70713758468628	-0.653569400310516	-17.9931201934814	0.0158782228827477	-0.00717365415766835	-0.00457625929266214	0.00321592413820326
418	-0.240908339619637	-0.00422076601535082	-17.1489677429199	0.0207483377307653	-0.00490093370899558	0.00516396993771195	-0.00457625929266214
419	1.70713758468628	-1.62759232521057	-17.2788372039795	-0.00100484199356288	-0.00457625929266214	0.000943203864153475	0.00711201597005129
420	1.05778896808624	-1.3029180765152	-17.928186416626	0.00126787810586393	-0.00912170019000769	0.0022419011220336	0.00711201597005129
421	3.00583481788635	-1.3029180765152	-17.8632507324219	0.000293855206109583	0.000943203864153475	-0.00327756232582033	0.00808603875339031
422	1.05778896808624	-1.3029180765152	-17.7983169555664	-0.000355493422830477	-0.00425158534198999	-0.00425158534198999	0.0126314787194133
423	2.35648608207703	-0.978243708610535	-17.0840320587158	-0.00425158534198999	-0.0117190945893526	0.00711201597005129	0.0126314787194133
424	-0.240908339619637	-0.00422076601535082	-17.2788372039795	-0.00100484199356288	-0.00847235135734081	-0.00132951640989631	0.00711201597005129
425	1.05778896808624	-0.328895092010498	-17.4087066650391	-0.00197886489331722	-0.00360223650932312	-0.00912170019000769	-0.00457625929266214
426	1.05778896808624	-0.328895092010498	-17.4736423492432	0.00386527273803949	0.00548864435404539	0.00126787810586393	0.000293855206109583
427	1.70713758468628	-1.3029180765152	-17.4087066650391	0.00451462110504508	0.00159255252219737	-0.00619963090866804	0.00191722682211548
428	1.05778896808624	-0.328895092010498	-17.6035118103027	-0.00165419070981443	0.00289124972186983	0.00289124972186983	0.000618529506027699
429	1.05778896808624	-0.00422076601535082	-16.7593593597412	-3.08191010844894e-05	-0.000680167751852423	-0.00619963090866804	0.00321592413820326
430	0.408440291881561	0.320453554391861	-17.0190982818604	-0.0107450718060136	-0.00392691092565656	-0.00522560812532902	-0.00165419070981443
431	2.35648608207703	-0.328895092010498	-16.8892288208008	0.0278911720961332	0.00873538758605719	-0.00684897974133492	0.00483929552137852
432	-0.890256941318512	1.61915075778961	-17.6035118103027	0.0106834331527352	0.00289124972186983	-0.00197886489331722	-0.000680167751852423
433	1.70713758468628	-0.00422076601535082	-17.4736423492432	0.00970941036939621	0.00613799272105098	-0.00392691092565656	0.00483929552137852
434	0.408440291881561	0.645127892494202	-17.3437728881836	0.00938473641872406	-0.00230353930965066	0.000618529506027699	-0.00132951640989631
435	0.408440291881561	0.96980220079422	-17.3437728881836	0.0162028968334198	-0.00652430532500148	-0.00295288790948689	-0.00100484199356288
436	1.70713758468628	0.320453554391861	-17.4736423492432	-0.00749832857400179	0.00191722682211548	-0.00132951640989631	-0.00587495695799589
437	-0.890256941318512	0.96980220079422	-17.0190982818604	0.0207483377307653	-0.00360223650932312	-0.0026282137259841	-0.00197886489331722
438	-0.240908339619637	1.29447650909424	-18.1229915618896	0.0126314787194133	0.00581331877037883	-0.00100484199356288	-0.00555028254166245
439	-0.240908339619637	0.320453554391861	-17.2788372039795	-0.0133424662053585	-0.00165419070981443	-0.00555028254166245	-0.00165419070981443
440	1.70713758468628	0.645127892494202	-17.4087066650391	-0.00132951640989631	-0.00490093370899558	-0.0117190945893526	-0.00717365415766835
441	-0.240908339619637	0.645127892494202	-17.213903427124	0.00841071270406246	0.00321592413820326	-0.00230353930965066	-0.00132951640989631
442	-0.240908339619637	1.29447650909424	-17.7333812713623	-0.017887907102704	0.00321592413820326	-0.00749832857400179	-0.00392691092565656
443	-0.890256941318512	1.29447650909424	-17.7333812713623	0.0162028968334198	0.00581331877037883	0.000943203864153475	-0.00392691092565656
444	0.408440291881561	-0.00422076601535082	-18.0580558776855	0.0022419011220336	-0.00197886489331722	0.00776136433705688	0.00191722682211548
445	-0.890256941318512	-0.00422076601535082	-17.8632507324219	-0.00555028254166245	0.000618529506027699	-0.00360223650932312	-0.00165419070981443
446	-0.240908339619637	1.29447650909424	-18.0580558776855	-0.0110697457566857	0.00159255252219737	-0.00879702530801296	-0.00197886489331722
447	-2.18895411491394	0.96980220079422	-17.3437728881836	0.00418994715437293	0.00873538758605719	-0.00132951640989631	-0.000680167751852423
448	-0.890256941318512	-0.328895092010498	-17.7333812713623	0.00613799272105098	0.0103587592020631	-0.0026282137259841	-0.000680167751852423
449	-0.890256941318512	-0.328895092010498	-16.9541625976563	-0.000680167751852423	0.00483929552137852	-0.00814767740666866	0.00386527273803949
450	-0.890256941318512	-0.00422076601535082	-17.5385761260986	-0.0152905117720366	-0.00132951640989631	-0.00619963090866804	-0.00360223650932312
451	-0.890256941318512	-0.328895092010498	-17.4087066650391	0.0188002903014421	0.00776136433705688	-0.00230353930965066	-3.08191010844894e-05
452	-1.53960561752319	-0.00422076601535082	-17.213903427124	-0.00912170019000769	0.00516396993771195	-0.00360223650932312	0.0022419011220336
453	-3.48765158653259	0.96980220079422	-17.3437728881836	-0.00425158534198999	0.0106834331527352	0.00451462110504508	-0.00684897974133492
454	-2.18895411491394	0.96980220079422	-17.5385761260986	0.00711201597005129	-0.00132951640989631	0.00126787810586393	0.00548864435404539
455	-1.53960561752319	-0.00422076601535082	-17.2788372039795	-0.0256800893694162	0.000943203864153475	0.00354059832170606	0.00321592413820326
456	0.408440291881561	-0.653569400310516	-17.2788372039795	-0.00425158534198999	0.00451462110504508	-0.00425158534198999	0.000618529506027699
457	-2.18895411491394	0.320453554391861	-17.6684474945068	0.00678734155371785	0.0162028968334198	-0.00100484199356288	-0.000355493422830477
458	-2.18895411491394	0.645127892494202	-17.5385761260986	0.00906006153672934	0.00548864435404539	0.00159255252219737	0.0022419011220336
459	-1.53960561752319	0.320453554391861	-16.8242931365967	-0.00392691092565656	-0.000355493422830477	0.00451462110504508	0.00256657530553639
460	0.408440291881561	-0.00422076601535082	-16.629487991333	0.00873538758605719	-0.00100484199356288	0.00256657530553639	-3.08191010844894e-05
461	-0.890256941318512	0.320453554391861	-17.0190982818604	-0.0247060675173998	0.00776136433705688	-0.00717365415766835	0.00354059832170606
462	0.408440291881561	-0.328895092010498	-17.213903427124	0.00126787810586393	0.00873538758605719	-0.00165419070981443	0.00126787810586393
463	-1.53960561752319	1.61915075778961	-18.3827304840088	0.00906006153672934	0.00873538758605719	0.000943203864153475	0.00451462110504508
464	-0.240908339619637	0.96980220079422	-18.2528610229492	-0.00360223650932312	-3.08191010844894e-05	-0.0026282137259841	-0.00295288790948689
465	-1.53960561752319	1.61915075778961	-17.9931201934814	0.0136055024340749	0.00289124972186983	-0.00100484199356288	-0.00457625929266214
466	2.35648608207703	-0.00422076601535082	-17.7333812713623	0.00483929552137852	0.00711201597005129	-0.0113944197073579	-0.00197886489331722
467	1.70713758468628	0.645127892494202	-17.6035118103027	0.0022419011220336	0.00678734155371785	-0.00197886489331722	-0.000355493422830477
468	0.408440291881561	0.645127892494202	-17.9931201934814	-0.00717365415766835	0.00743668992072344	-0.00230353930965066	-0.00197886489331722
469	0.408440291881561	1.61915075778961	-18.3177947998047	-0.00587495695799589	-0.000355493422830477	-0.00132951640989631	0.00126787810586393
470	-0.240908339619637	1.29447650909424	-18.1879253387451	-0.0172385573387146	-0.00165419070981443	-0.00522560812532902	0.000943203864153475
471	1.05778896808624	0.645127892494202	-18.2528610229492	0.00776136433705688	0.00386527273803949	-0.00879702530801296	-0.00684897974133492
472	1.70713758468628	-0.00422076601535082	-17.9931201934814	-0.00717365415766835	0.0149041991680861	-3.08191010844894e-05	0.0022419011220336
473	0.408440291881561	1.29447650909424	-17.8632507324219	0.00938473641872406	0.00191722682211548	0.00483929552137852	-0.00197886489331722
474	-0.240908339619637	0.645127892494202	-17.928186416626	0.00191722682211548	0.000293855206109583	-0.0026282137259841	-0.00295288790948689
475	-0.890256941318512	0.96980220079422	-18.1879253387451	0.00581331877037883	-0.00814767740666866	-0.000680167751852423	-0.00165419070981443
476	0.408440291881561	-0.00422076601535082	-17.8632507324219	0.000293855206109583	-0.00587495695799589	-0.00847235135734081	0.000618529506027699
477	1.70713758468628	0.320453554391861	-18.1229915618896	0.00678734155371785	0.00873538758605719	-0.00522560812532902	-0.0107450718060136
478	-0.240908339619637	1.29447650909424	-18.0580558776855	-0.000355493422830477	-0.00425158534198999	0.0022419011220336	-3.08191010844894e-05
479	-0.240908339619637	0.320453554391861	-17.7983169555664	-0.00197886489331722	0.00126787810586393	-0.0100957229733467	-0.0107450718060136
480	0.408440291881561	-0.328895092010498	-17.5385761260986	-0.00295288790948689	0.00159255252219737	-0.00295288790948689	-0.00619963090866804
481	1.70713758468628	0.320453554391861	-18.1229915618896	-0.00327756232582033	0.00483929552137852	-0.00587495695799589	-0.00295288790948689
482	-0.240908339619637	0.320453554391861	-17.928186416626	0.00321592413820326	-0.00132951640989631	-0.00327756232582033	0.00256657530553639
483	-0.240908339619637	0.96980220079422	-18.3827304840088	0.00451462110504508	0.00483929552137852	-0.00717365415766835	-0.00392691092565656
484	1.70713758468628	0.645127892494202	-18.1879253387451	0.0123068047687411	0.00191722682211548	-0.00457625929266214	-0.0026282137259841
485	1.05778896808624	0.96980220079422	-17.7333812713623	0.00938473641872406	0.000943203864153475	-0.00327756232582033	-0.00132951640989631
486	1.05778896808624	-0.328895092010498	-17.1489677429199	0.000943203864153475	0.00159255252219737	-0.0100957229733467	0.000293855206109583
487	-0.240908339619637	0.96980220079422	-18.3827304840088	0.00808603875339031	0.00386527273803949	0.00906006153672934	-0.00165419070981443
488	-0.240908339619637	0.96980220079422	-18.2528610229492	0.0217223595827818	0.00354059832170606	-0.00684897974133492	0.000618529506027699
489	0.408440291881561	0.96980220079422	-18.3177947998047	-0.00425158534198999	-0.00457625929266214	-0.00197886489331722	-0.00425158534198999
490	-0.240908339619637	1.29447650909424	-17.7983169555664	-0.0152905117720366	-0.00522560812532902	-0.00295288790948689	0.00191722682211548
491	1.05778896808624	1.29447650909424	-17.7983169555664	0.00191722682211548	-0.00165419070981443	-0.0107450718060136	-0.000680167751852423
492	1.05778896808624	0.96980220079422	-17.6035118103027	0.0106834331527352	0.00646266713738441	-0.00912170019000769	0.00808603875339031
493	3.00583481788635	0.645127892494202	-17.6684474945068	-0.00490093370899558	-0.00230353930965066	-0.00360223650932312	-0.00555028254166245
494	0.408440291881561	1.29447650909424	-17.8632507324219	0.0136055024340749	0.00289124972186983	0.00256657530553639	0.00159255252219737
495	1.70713758468628	0.96980220079422	-17.6035118103027	-0.00587495695799589	0.00159255252219737	0.000943203864153475	0.00711201597005129
496	0.408440291881561	-0.00422076601535082	-17.9931201934814	-0.00360223650932312	0.00256657530553639	0.00451462110504508	0.00516396993771195
497	2.35648608207703	-0.00422076601535082	-17.8632507324219	0.00678734155371785	0.00256657530553639	-0.00879702530801296	0.00516396993771195
498	0.408440291881561	1.61915075778961	-17.9931201934814	-0.000680167751852423	-0.000355493422830477	0.00646266713738441	0.00418994715437293
499	0.408440291881561	0.645127892494202	-18.2528610229492	-0.0136671401560307	0.00289124972186983	-0.00360223650932312	0.000618529506027699
500	-0.240908339619637	0.96980220079422	-17.5385761260986	-0.00392691092565656	0.000943203864153475	-0.00652430532500148	0.00126787810586393
501	0.408440291881561	-0.00422076601535082	-17.4087066650391	0.0106834331527352	0.00711201597005129	-0.00587495695799589	0.00159255252219737
502	0.408440291881561	1.29447650909424	-17.928186416626	0.0262678004801273	0.00581331877037883	-0.00360223650932312	-0.00684897974133492
503	-0.240908339619637	0.645127892494202	-17.928186416626	0.00191722682211548	0.00354059832170606	-0.00619963090866804	0.00191722682211548
504	1.05778896808624	-0.00422076601535082	-17.0840320587158	0.00938473641872406	0.00386527273803949	-0.00230353930965066	-0.00619963090866804
505	-0.240908339619637	0.320453554391861	-17.6035118103027	-0.00165419070981443	-0.00360223650932312	-0.00100484199356288	-0.000680167751852423
506	1.70713758468628	0.320453554391861	-17.4736423492432	-0.00327756232582033	-0.00392691092565656	0.00126787810586393	-0.000680167751852423
507	0.408440291881561	0.96980220079422	-17.4736423492432	0.0022419011220336	0.00516396993771195	-0.00392691092565656	0.00483929552137852
508	-0.240908339619637	1.29447650909424	-17.4736423492432	-0.00165419070981443	-0.00100484199356288	0.00646266713738441	-0.00425158534198999
509	-0.240908339619637	1.29447650909424	-17.7333812713623	0.00159255252219737	0.00548864435404539	-0.00814767740666866	-0.00360223650932312
510	-0.240908339619637	0.96980220079422	-17.213903427124	-0.00197886489331722	-0.00879702530801296	-0.00100484199356288	-0.00165419070981443
511	0.408440291881561	0.96980220079422	-17.5385761260986	0.00159255252219737	-0.000680167751852423	-0.00295288790948689	0.000943203864153475
512	1.05778896808624	0.645127892494202	-17.1489677429199	-0.00522560812532902	0.000943203864153475	-0.00555028254166245	-0.00749832857400179
513	1.05778896808624	-0.653569400310516	-16.8892288208008	-0.00295288790948689	0.00321592413820326	-0.00132951640989631	0.000618529506027699
514	-0.890256941318512	0.96980220079422	-17.6035118103027	0.0145795252174139	-0.00749832857400179	-0.00522560812532902	-3.08191010844894e-05
515	1.05778896808624	0.320453554391861	-17.2788372039795	-0.0143164889886975	-0.00132951640989631	0.00191722682211548	-0.00197886489331722
516	0.408440291881561	-0.00422076601535082	-16.3048152923584	-0.000680167751852423	0.00159255252219737	-0.00425158534198999	-0.00522560812532902
517	1.05778896808624	-0.328895092010498	-16.434684753418	-0.00619963090866804	0.00743668992072344	0.00159255252219737	-0.00555028254166245
518	-0.240908339619637	0.320453554391861	-17.0190982818604	-0.00490093370899558	-0.00197886489331722	0.00418994715437293	-0.00295288790948689
519	-0.890256941318512	0.645127892494202	-17.1489677429199	-0.00652430532500148	-0.00392691092565656	-0.00587495695799589	0.0022419011220336
520	-0.240908339619637	-0.00422076601535082	-16.8892288208008	-0.00132951640989631	-0.00684897974133492	0.00159255252219737	-0.00100484199356288
521	-0.240908339619637	-0.00422076601535082	-17.1489677429199	0.00159255252219737	-0.00360223650932312	-0.00912170019000769	-0.000680167751852423
522	0.408440291881561	-0.00422076601535082	-16.7593593597412	-0.000355493422830477	-0.00652430532500148	-0.00555028254166245	0.000943203864153475
523	0.408440291881561	-0.00422076601535082	-16.8242931365967	0.00483929552137852	-0.00652430532500148	0.00613799272105098	0.000618529506027699
524	1.70713758468628	-0.978243708610535	-17.4736423492432	-0.00197886489331722	-0.00684897974133492	-0.00295288790948689	-0.000680167751852423
525	0.408440291881561	-0.328895092010498	-17.6035118103027	-0.0126931173726916	-0.00814767740666866	0.00483929552137852	-0.00197886489331722
526	3.00583481788635	-1.62759232521057	-17.2788372039795	0.00126787810586393	-0.00457625929266214	-0.0104203969240189	-0.000680167751852423
527	0.408440291881561	-0.00422076601535082	-17.7333812713623	0.00418994715437293	-0.00457625929266214	0.00126787810586393	0.00256657530553639
528	0.408440291881561	-0.328895092010498	-17.2788372039795	-0.0100957229733467	-0.00879702530801296	0.00159255252219737	0.0022419011220336
529	-0.240908339619637	0.320453554391861	-17.213903427124	-0.0026282137259841	-0.00132951640989631	0.000293855206109583	0.00354059832170606
530	1.05778896808624	-0.653569400310516	-17.6035118103027	-0.00392691092565656	-0.0107450718060136	0.0022419011220336	0.00289124972186983
531	-0.890256941318512	-0.00422076601535082	-18.1229915618896	0.0103587592020631	-0.00132951640989631	-0.00360223650932312	0.0022419011220336
532	1.70713758468628	-0.653569400310516	-17.5385761260986	0.00354059832170606	-0.0026282137259841	-0.0117190945893526	-0.00197886489331722
533	2.35648608207703	-0.653569400310516	-16.629487991333	0.00321592413820326	-0.00230353930965066	0.00418994715437293	-0.00132951640989631
534	0.408440291881561	0.320453554391861	-16.9541625976563	0.0113327819854021	-0.00619963090866804	-0.00814767740666866	0.00191722682211548
535	0.408440291881561	-0.328895092010498	-17.213903427124	-0.0195112787187099	-0.00490093370899558	-0.00132951640989631	-0.00490093370899558
536	-0.240908339619637	-0.00422076601535082	-17.3437728881836	0.0158782228827477	0.0022419011220336	-0.00230353930965066	0.00191722682211548
537	1.05778896808624	-0.00422076601535082	-17.3437728881836	-0.000355493422830477	0.000943203864153475	-0.00295288790948689	-0.00392691092565656
538	-0.240908339619637	0.645127892494202	-17.5385761260986	0.0136055024340749	0.0022419011220336	0.00483929552137852	-0.00295288790948689
539	-0.890256941318512	0.645127892494202	-17.5385761260986	0.0022419011220336	0.000293855206109583	-0.00490093370899558	-0.00100484199356288
540	-0.240908339619637	-0.00422076601535082	-17.0840320587158	-0.0201606266200542	-0.00587495695799589	-0.000680167751852423	0.000618529506027699
541	0.408440291881561	0.96980220079422	-17.1489677429199	0.00289124972186983	0.00256657530553639	0.000943203864153475	-0.00749832857400179
542	-0.890256941318512	0.645127892494202	-17.6035118103027	0.0158782228827477	0.000618529506027699	-0.0123684434220195	-0.000680167751852423
543	-0.240908339619637	0.645127892494202	-17.6684474945068	-0.00814767740666866	0.000618529506027699	0.000293855206109583	0.000293855206109583
544	0.408440291881561	-0.328895092010498	-16.629487991333	0.0246444288641214	0.0022419011220336	-0.00132951640989631	0.000618529506027699
545	-0.890256941318512	0.96980220079422	-17.0190982818604	-0.00619963090866804	-0.000680167751852423	0.00516396993771195	-0.00425158534198999
546	0.408440291881561	-0.328895092010498	-16.5645542144775	0.0123068047687411	0.00256657530553639	-0.000680167751852423	0.000293855206109583
547	1.70713758468628	0.96980220079422	-17.2788372039795	-0.0227580219507217	0.00646266713738441	0.000943203864153475	-0.00360223650932312
548	-0.890256941318512	0.96980220079422	-17.0190982818604	0.0175015944987535	0.00711201597005129	0.00678734155371785	0.00451462110504508
549	-0.240908339619637	0.96980220079422	-17.213903427124	-0.00814767740666866	0.000618529506027699	0.0022419011220336	-0.00555028254166245
550	-0.240908339619637	0.645127892494202	-17.0190982818604	-0.00490093370899558	-3.08191010844894e-05	0.00256657530553639	0.000943203864153475
551	-0.890256941318512	0.96980220079422	-16.9541625976563	0.00516396993771195	0.00451462110504508	0.000618529506027699	-0.00327756232582033
552	0.408440291881561	-0.00422076601535082	-17.213903427124	0.00873538758605719	0.00191722682211548	0.000293855206109583	-0.000355493422830477
553	1.05778896808624	-0.328895092010498	-17.0190982818604	0.000293855206109583	0.0022419011220336	0.000293855206109583	-0.00197886489331722
554	1.05778896808624	-0.00422076601535082	-17.4736423492432	0.000943203864153475	0.00483929552137852	-0.00327756232582033	0.0022419011220336
555	1.05778896808624	-0.00422076601535082	-17.5385761260986	0.00516396993771195	0.00321592413820326	-0.00360223650932312	0.00321592413820326
556	-0.890256941318512	0.645127892494202	-17.2788372039795	-0.00457625929266214	0.00548864435404539	0.00159255252219737	0.00548864435404539
557	1.05778896808624	-0.00422076601535082	-17.6035118103027	0.00548864435404539	0.00386527273803949	-0.000355493422830477	-0.000355493422830477
558	-1.53960561752319	0.96980220079422	-17.3437728881836	0.00548864435404539	-3.08191010844894e-05	-0.00360223650932312	0.00126787810586393
559	1.05778896808624	0.320453554391861	-16.8892288208008	0.00289124972186983	0.00354059832170606	-0.00457625929266214	0.00191722682211548
560	0.408440291881561	-0.00422076601535082	-17.2788372039795	0.000943203864153475	0.00354059832170606	0.0022419011220336	-0.000680167751852423
561	1.05778896808624	0.320453554391861	-17.4736423492432	0.000293855206109583	0.00418994715437293	-0.00100484199356288	0.000943203864153475
562	-0.240908339619637	0.320453554391861	-17.4087066650391	-0.0149658378213644	0.00776136433705688	-0.00360223650932312	-0.00100484199356288
563	1.05778896808624	-0.00422076601535082	-16.8242931365967	0.00418994715437293	0.000943203864153475	-0.00490093370899558	0.0022419011220336
564	-0.890256941318512	1.29447650909424	-16.9541625976563	0.0022419011220336	0.0100340843200684	-0.0026282137259841	0.00613799272105098
565	-0.240908339619637	0.96980220079422	-16.629487991333	0.00581331877037883	0.00159255252219737	-0.00165419070981443	-3.08191010844894e-05
566	-2.83830285072327	0.645127892494202	-16.6944236755371	-0.0136671401560307	0.0022419011220336	-0.00619963090866804	0.00126787810586393
567	-0.240908339619637	-0.00422076601535082	-16.8242931365967	-0.0026282137259841	0.00354059832170606	-0.00847235135734081	-0.000355493422830477
568	-0.890256941318512	0.320453554391861	-17.3437728881836	0.011982130818069	0.00711201597005129	0.00808603875339031	-0.000355493422830477
569	-0.240908339619637	-0.00422076601535082	-17.4736423492432	-0.00555028254166245	0.00808603875339031	-0.00392691092565656	0.00451462110504508
570	-1.53960561752319	0.645127892494202	-17.0840320587158	-0.0117190945893526	0.00159255252219737	0.0022419011220336	-0.000680167751852423
571	-0.240908339619637	-0.328895092010498	-16.9541625976563	-0.00360223650932312	0.00581331877037883	-0.0130177913233638	0.00126787810586393
572	-3.48765158653259	1.61915075778961	-17.4736423492432	-0.0133424662053585	0.00678734155371785	0.000618529506027699	-0.00197886489331722
573	-2.83830285072327	0.96980220079422	-17.6035118103027	-0.0126931173726916	0.000293855206109583	-0.00100484199356288	0.00418994715437293
574	-2.83830285072327	1.29447650909424	-17.6035118103027	-0.00749832857400179	0.000293855206109583	0.000618529506027699	0.00191722682211548
575	-2.18895411491394	1.29447650909424	-16.9541625976563	-0.00555028254166245	0.00126787810586393	-0.00814767740666866	0.000618529506027699
576	-0.890256941318512	0.320453554391861	-16.6944236755371	-0.0110697457566857	0.00191722682211548	-0.00197886489331722	-0.000680167751852423
577	-2.18895411491394	0.96980220079422	-16.6944236755371	0.00159255252219737	0.00613799272105098	-0.0104203969240189	-0.000680167751852423
578	-1.53960561752319	0.320453554391861	-17.213903427124	-0.0104203969240189	0.00354059832170606	0.00970941036939621	-0.000355493422830477
579	-0.890256941318512	-0.00422076601535082	-17.5385761260986	-0.00814767740666866	0.00191722682211548	-0.00555028254166245	0.000943203864153475
580	-2.18895411491394	1.61915075778961	-17.6684474945068	-0.0143164889886975	0.0022419011220336	0.000943203864153475	0.000943203864153475
581	-2.18895411491394	0.96980220079422	-17.4087066650391	0.00841071270406246	0.00386527273803949	-0.00749832857400179	0.0022419011220336
582	-1.53960561752319	1.29447650909424	-17.2788372039795	0.00938473641872406	0.00451462110504508	-0.000355493422830477	-0.00425158534198999
583	-0.890256941318512	-0.00422076601535082	-17.0190982818604	-0.00360223650932312	0.000618529506027699	0.000293855206109583	-0.000355493422830477
584	-1.53960561752319	-0.00422076601535082	-17.0840320587158	-0.0156151866540313	0.00678734155371785	0.00126787810586393	-0.00132951640989631
585	-1.53960561752319	1.29447650909424	-17.4087066650391	0.00711201597005129	0.00256657530553639	0.00256657530553639	0.00321592413820326
586	1.05778896808624	-0.00422076601535082	-17.5385761260986	-0.00555028254166245	0.000618529506027699	0.000943203864153475	0.000943203864153475
587	0.408440291881561	1.61915075778961	-17.0190982818604	0.00451462110504508	0.00321592413820326	0.00354059832170606	0.000293855206109583
588	-0.890256941318512	0.96980220079422	-17.0190982818604	0.0116574559360743	0.00191722682211548	0.0100340843200684	0.00646266713738441
589	-0.890256941318512	0.96980220079422	-17.0840320587158	0.00418994715437293	0.00418994715437293	-0.000680167751852423	0.000293855206109583
590	2.35648608207703	0.320453554391861	-17.2788372039795	0.00548864435404539	0.00354059832170606	0.00256657530553639	0.000618529506027699
591	0.408440291881561	-0.328895092010498	-17.4736423492432	0.0188002903014421	0.00581331877037883	0.00321592413820326	0.00906006153672934
592	1.05778896808624	0.96980220079422	-17.5385761260986	0.00159255252219737	0.00321592413820326	-0.0107450718060136	-0.00490093370899558
593	1.05778896808624	0.320453554391861	-17.5385761260986	-0.000355493422830477	-0.00165419070981443	0.00159255252219737	-0.00295288790948689
594	2.35648608207703	-0.00422076601535082	-17.1489677429199	0.00386527273803949	0.000618529506027699	-0.00230353930965066	0.00711201597005129
595	-0.240908339619637	1.29447650909424	-17.4087066650391	0.0149041991680861	0.00354059832170606	0.00159255252219737	-0.0026282137259841
596	3.00583481788635	-0.00422076601535082	-16.8242931365967	0.00483929552137852	0.00354059832170606	-0.00782300252467394	-0.000680167751852423
597	-0.240908339619637	1.29447650909424	-17.213903427124	0.0145795252174139	0.00483929552137852	-0.00360223650932312	-0.00100484199356288
598	1.70713758468628	0.320453554391861	-16.9541625976563	0.0162028968334198	0.00418994715437293	-0.00197886489331722	0.00548864435404539
599	1.70713758468628	-0.00422076601535082	-17.3437728881836	-0.00392691092565656	0.00159255252219737	0.00483929552137852	-0.00457625929266214
600	2.35648608207703	-0.00422076601535082	-17.4087066650391	0.00873538758605719	0.000618529506027699	-0.00327756232582033	0.000943203864153475
601	1.70713758468628	0.320453554391861	-17.213903427124	0.013930176384747	-0.0026282137259841	-0.00587495695799589	0.00418994715437293
602	1.05778896808624	-0.00422076601535082	-17.0190982818604	0.0168522447347641	0.00646266713738441	-0.00295288790948689	0.00548864435404539
603	1.05778896808624	1.61915075778961	-17.4736423492432	0.0022419011220336	0.00451462110504508	-0.00230353930965066	0.00159255252219737
604	-0.240908339619637	0.96980220079422	-17.7333812713623	-0.0123684434220195	0.00126787810586393	-0.00165419070981443	0.00159255252219737
605	1.05778896808624	0.320453554391861	-17.3437728881836	-0.0120437685400248	0.00159255252219737	-0.00295288790948689	-0.000355493422830477
606	1.05778896808624	1.29447650909424	-17.6035118103027	0.0158782228827477	0.000943203864153475	-0.00684897974133492	0.00354059832170606
607	1.05778896808624	0.645127892494202	-17.4736423492432	0.00354059832170606	0.00516396993771195	0.000293855206109583	-0.00295288790948689
608	1.70713758468628	0.96980220079422	-17.2788372039795	0.00126787810586393	-3.08191010844894e-05	0.00418994715437293	0.0022419011220336
609	-0.890256941318512	1.61915075778961	-17.6684474945068	-0.0146411629393697	-0.000680167751852423	-0.00555028254166245	-3.08191010844894e-05
610	0.408440291881561	0.96980220079422	-18.0580558776855	0.000293855206109583	0.00159255252219737	-0.0123684434220195	0.00159255252219737
611	-0.890256941318512	1.61915075778961	-18.2528610229492	0.0230210572481155	0.000943203864153475	-0.00425158534198999	-0.00197886489331722
612	-0.240908339619637	0.96980220079422	-18.1879253387451	-0.00230353930965066	0.0022419011220336	-0.00230353930965066	-0.000355493422830477
613	1.70713758468628	-0.00422076601535082	-18.0580558776855	0.0168522447347641	0.000618529506027699	0.00126787810586393	-0.00327756232582033
614	1.70713758468628	0.320453554391861	-17.6684474945068	-0.00717365415766835	0.00483929552137852	0.00159255252219737	0.00321592413820326
615	-0.890256941318512	1.61915075778961	-18.2528610229492	-0.0143164889886975	0.00743668992072344	0.000943203864153475	-0.00490093370899558
616	1.70713758468628	-0.328895092010498	-18.1229915618896	0.00678734155371785	0.00483929552137852	-0.00619963090866804	0.000293855206109583
617	-0.240908339619637	0.96980220079422	-18.2528610229492	0.0142548503354192	0.00289124972186983	-0.00814767740666866	-0.000355493422830477
618	0.408440291881561	0.96980220079422	-18.1879253387451	0.00906006153672934	-3.08191010844894e-05	-0.00360223650932312	0.00256657530553639
619	0.408440291881561	-0.00422076601535082	-17.9931201934814	-0.0113944197073579	-3.08191010844894e-05	0.00289124972186983	0.00321592413820326
620	1.05778896808624	-0.328895092010498	-17.6035118103027	-0.00132951640989631	0.00548864435404539	-0.0130177913233638	0.00126787810586393
621	0.408440291881561	0.320453554391861	-18.1229915618896	0.0100340843200684	0.00191722682211548	-0.00555028254166245	-0.0026282137259841
622	-0.890256941318512	0.96980220079422	-17.7983169555664	0.0100340843200684	0.00808603875339031	-0.00522560812532902	-0.00197886489331722
623	0.408440291881561	0.645127892494202	-17.928186416626	-0.00717365415766835	0.00191722682211548	-0.00197886489331722	0.00126787810586393
624	2.35648608207703	0.645127892494202	-17.6035118103027	0.012956153601408	0.00451462110504508	0.00841071270406246	0.00191722682211548
625	1.70713758468628	-0.00422076601535082	-17.4736423492432	-0.0146411629393697	0.00191722682211548	-0.0026282137259841	-0.00132951640989631
626	0.408440291881561	1.29447650909424	-17.3437728881836	-0.000355493422830477	0.000293855206109583	-0.00490093370899558	-3.08191010844894e-05
627	3.6551833152771	-0.328895092010498	-17.4736423492432	0.0200989879667759	0.00548864435404539	-0.00132951640989631	0.000293855206109583
628	1.05778896808624	-0.00422076601535082	-17.8632507324219	-0.0136671401560307	0.00548864435404539	-0.0026282137259841	0.00386527273803949
629	-0.240908339619637	0.645127892494202	-17.7333812713623	0.0168522447347641	0.00289124972186983	0.00418994715437293	0.00354059832170606
630	-0.890256941318512	0.96980220079422	-17.6684474945068	0.000943203864153475	0.00548864435404539	-0.0110697457566857	-0.00100484199356288
631	1.05778896808624	0.96980220079422	-17.5385761260986	0.00289124972186983	-0.00392691092565656	-0.00555028254166245	-0.000355493422830477
632	0.408440291881561	0.96980220079422	-17.4736423492432	0.011982130818069	0.00776136433705688	-0.00879702530801296	-0.00425158534198999
633	1.70713758468628	-0.328895092010498	-17.2788372039795	0.0123068047687411	0.000618529506027699	-0.00295288790948689	-0.00197886489331722
634	1.05778896808624	-0.00422076601535082	-17.5385761260986	0.0175015944987535	0.00451462110504508	0.0022419011220336	0.0022419011220336
635	1.05778896808624	0.96980220079422	-17.6684474945068	-0.0117190945893526	0.00678734155371785	-0.0026282137259841	-0.00132951640989631
636	1.70713758468628	0.645127892494202	-17.7983169555664	-0.00652430532500148	-0.00295288790948689	-0.00327756232582033	0.00581331877037883
637	1.70713758468628	0.320453554391861	-17.5385761260986	0.00289124972186983	0.00191722682211548	-0.00327756232582033	0.00289124972186983
638	-0.240908339619637	1.61915075778961	-17.8632507324219	0.00159255252219737	0.000293855206109583	0.000618529506027699	0.00386527273803949
639	0.408440291881561	1.29447650909424	-17.8632507324219	-3.08191010844894e-05	0.00483929552137852	0.00126787810586393	0.00386527273803949
640	-0.240908339619637	1.29447650909424	-18.1229915618896	-0.00392691092565656	0.00256657530553639	0.00126787810586393	-0.00912170019000769
641	1.05778896808624	1.29447650909424	-17.6035118103027	0.0022419011220336	-0.00327756232582033	-0.00360223650932312	-0.00587495695799589
642	-0.240908339619637	1.61915075778961	-17.5385761260986	-0.00295288790948689	0.00548864435404539	-0.00814767740666866	-0.00522560812532902
643	1.05778896808624	-0.00422076601535082	-17.213903427124	0.0191249661147594	0.00516396993771195	0.000293855206109583	0.000293855206109583
644	1.70713758468628	-0.00422076601535082	-17.0190982818604	-0.00944637414067984	-3.08191010844894e-05	-0.00197886489331722	-3.08191010844894e-05
645	1.70713758468628	-0.328895092010498	-17.0840320587158	0.00483929552137852	0.00289124972186983	-0.00587495695799589	-0.00555028254166245
646	-0.890256941318512	0.96980220079422	-17.6684474945068	-0.00425158534198999	-0.00327756232582033	-0.00100484199356288	-0.00392691092565656
647	1.05778896808624	-0.328895092010498	-17.7983169555664	-0.00295288790948689	0.00451462110504508	-0.00684897974133492	-0.00555028254166245
648	1.70713758468628	0.320453554391861	-18.0580558776855	0.0252937767654657	0.00126787810586393	-0.00132951640989631	0.000618529506027699
649	1.05778896808624	0.645127892494202	-17.2788372039795	0.00938473641872406	-0.00392691092565656	0.00873538758605719	-0.00197886489331722
650	0.408440291881561	0.645127892494202	-17.3437728881836	0.00516396993771195	0.00354059832170606	0.00126787810586393	-0.00587495695799589
651	-0.890256941318512	0.96980220079422	-17.0840320587158	0.011982130818069	-0.00392691092565656	-0.00619963090866804	-3.08191010844894e-05
652	1.05778896808624	0.320453554391861	-17.6035118103027	0.0113327819854021	-0.00100484199356288	-0.00652430532500148	-0.00132951640989631
653	1.05778896808624	-0.328895092010498	-17.3437728881836	-0.0136671401560307	0.000943203864153475	0.00191722682211548	-0.00165419070981443
654	1.70713758468628	-0.978243708610535	-16.8242931365967	-0.00619963090866804	-0.00165419070981443	-0.00652430532500148	-0.00522560812532902
655	1.70713758468628	-0.328895092010498	-17.5385761260986	-0.0211346503347158	-0.00132951640989631	0.000943203864153475	-0.00912170019000769
656	1.70713758468628	-0.653569400310516	-17.5385761260986	0.012956153601408	-0.00425158534198999	0.000618529506027699	-0.00587495695799589
657	1.05778896808624	-0.978243708610535	-16.9541625976563	0.0269171483814716	-0.00490093370899558	-0.00717365415766835	0.000943203864153475
658	0.408440291881561	-0.00422076601535082	-17.5385761260986	-0.000680167751852423	-0.00360223650932312	0.00483929552137852	0.00548864435404539
659	0.408440291881561	-0.328895092010498	-17.6684474945068	-0.00197886489331722	-0.00522560812532902	0.00873538758605719	0.00289124972186983
660	-0.240908339619637	-0.00422076601535082	-17.6684474945068	-0.00847235135734081	-0.00230353930965066	-0.00392691092565656	0.00483929552137852
661	0.408440291881561	-0.328895092010498	-17.0190982818604	-0.0130177913233638	-0.00197886489331722	-0.0026282137259841	0.000618529506027699
662	2.35648608207703	-0.978243708610535	-17.213903427124	-0.00360223650932312	-0.00197886489331722	-0.0100957229733467	-0.00879702530801296
663	-0.890256941318512	-0.978243708610535	-16.8892288208008	0.0155535480007529	-0.00457625929266214	0.000293855206109583	-0.00165419070981443
664	2.35648608207703	-1.3029180765152	-17.0190982818604	-0.00425158534198999	-0.00587495695799589	0.00256657530553639	0.00256657530553639
665	1.70713758468628	-1.3029180765152	-17.4087066650391	-0.00360223650932312	-0.00230353930965066	-0.00392691092565656	0.0022419011220336
666	0.408440291881561	-0.00422076601535082	-17.5385761260986	0.00321592413820326	-0.00749832857400179	0.00516396993771195	0.00776136433705688
667	1.70713758468628	-0.978243708610535	-17.9931201934814	0.0149041991680861	-0.00295288790948689	0.00516396993771195	0.00418994715437293
668	1.05778896808624	-0.00422076601535082	-17.9931201934814	0.00321592413820326	0.000943203864153475	0.00126787810586393	0.00354059832170606
669	-0.240908339619637	0.320453554391861	-17.7333812713623	-0.0230826959013939	-0.00652430532500148	0.00289124972186983	-0.000680167751852423
670	1.05778896808624	0.645127892494202	-17.8632507324219	-0.00197886489331722	0.00289124972186983	-0.0110697457566857	0.000943203864153475
671	-0.240908339619637	0.645127892494202	-18.1229915618896	0.0226963832974434	-0.00132951640989631	-0.000680167751852423	0.00191722682211548
672	-0.240908339619637	0.96980220079422	-18.1229915618896	0.0100340843200684	-0.00197886489331722	-0.00619963090866804	0.00126787810586393
673	0.408440291881561	0.645127892494202	-17.4736423492432	-0.00392691092565656	0.0022419011220336	0.00386527273803949	-0.00197886489331722
674	2.35648608207703	-0.328895092010498	-17.213903427124	-0.00230353930965066	0.00256657530553639	-0.00100484199356288	0.0022419011220336
675	1.70713758468628	0.96980220079422	-17.7983169555664	-0.00944637414067984	0.00548864435404539	-0.00717365415766835	0.000293855206109583
676	1.70713758468628	-0.00422076601535082	-17.213903427124	0.00678734155371785	0.00256657530553639	-0.0120437685400248	0.00126787810586393
677	1.05778896808624	-0.00422076601535082	-17.4087066650391	0.0213976856321096	0.000618529506027699	0.00191722682211548	-0.00392691092565656
678	-0.890256941318512	1.29447650909424	-16.9541625976563	0.0171769186854362	0.00776136433705688	0.00386527273803949	0.00289124972186983
679	-0.890256941318512	1.29447650909424	-16.9541625976563	0.0142548503354192	-0.000355493422830477	-3.08191010844894e-05	-0.00425158534198999
680	-0.240908339619637	1.29447650909424	-16.8892288208008	-0.00879702530801296	0.00386527273803949	-0.00392691092565656	0.000943203864153475
681	0.408440291881561	1.61915075778961	-16.8242931365967	0.00256657530553639	-0.00197886489331722	-0.00457625929266214	0.000293855206109583
682	0.408440291881561	-0.00422076601535082	-16.6944236755371	-3.08191010844894e-05	0.00386527273803949	-0.00197886489331722	0.00711201597005129
683	-0.240908339619637	0.96980220079422	-16.9541625976563	0.00776136433705688	0.0022419011220336	0.00451462110504508	0.00159255252219737
684	1.70713758468628	0.320453554391861	-16.8242931365967	0.00354059832170606	-0.00132951640989631	-0.000355493422830477	-0.000355493422830477
685	0.408440291881561	0.320453554391861	-16.8242931365967	0.00516396993771195	0.00354059832170606	-0.00457625929266214	-0.00749832857400179
686	-0.890256941318512	0.96980220079422	-16.7593593597412	-0.0165892094373703	0.00159255252219737	-0.00132951640989631	0.000293855206109583
687	1.05778896808624	-0.00422076601535082	-17.0190982818604	0.00191722682211548	0.00386527273803949	-0.00165419070981443	-0.00587495695799589
688	-0.240908339619637	1.61915075778961	-17.3437728881836	0.0126314787194133	0.00711201597005129	-3.08191010844894e-05	-0.00555028254166245
689	-0.890256941318512	0.96980220079422	-17.6684474945068	-0.00814767740666866	-0.00132951640989631	0.00386527273803949	-0.00197886489331722
690	-0.890256941318512	0.96980220079422	-17.3437728881836	0.00256657530553639	0.00581331877037883	-0.00587495695799589	-0.00327756232582033
691	-1.53960561752319	0.645127892494202	-17.4087066650391	0.00451462110504508	0.00321592413820326	-0.00230353930965066	0.00289124972186983
692	-1.53960561752319	1.29447650909424	-17.4087066650391	-0.0165892094373703	0.0100340843200684	-0.00684897974133492	-0.00197886489331722
693	-1.53960561752319	0.96980220079422	-17.3437728881836	0.00386527273803949	0.00646266713738441	-0.00100484199356288	-0.00782300252467394
694	-0.240908339619637	-0.00422076601535082	-17.0840320587158	0.00776136433705688	-0.00457625929266214	-0.00100484199356288	0.00191722682211548
695	-0.240908339619637	-0.00422076601535082	-17.6035118103027	0.00289124972186983	0.000618529506027699	-0.00100484199356288	-0.00782300252467394
696	-2.18895411491394	0.645127892494202	-17.3437728881836	-0.00457625929266214	0.00646266713738441	0.00386527273803949	0.0022419011220336
697	0.408440291881561	0.320453554391861	-17.3437728881836	-0.0136671401560307	0.0103587592020631	0.000293855206109583	-0.00327756232582033
698	-0.890256941318512	0.320453554391861	-16.8892288208008	-0.00490093370899558	-3.08191010844894e-05	0.00451462110504508	-0.00327756232582033
699	-1.53960561752319	1.29447650909424	-17.5385761260986	-0.00360223650932312	-0.00522560812532902	0.00483929552137852	0.00256657530553639
700	-1.53960561752319	0.96980220079422	-17.213903427124	-0.0107450718060136	0.00321592413820326	0.00126787810586393	-0.00327756232582033
701	-0.890256941318512	-0.00422076601535082	-17.3437728881836	-0.00912170019000769	0.00289124972186983	-0.00295288790948689	-0.00132951640989631
702	-1.53960561752319	-0.00422076601535082	-17.2788372039795	-0.0149658378213644	0.00516396993771195	-0.00360223650932312	0.000943203864153475
703	-1.53960561752319	1.29447650909424	-17.6035118103027	0.0100340843200684	-0.000355493422830477	0.000618529506027699	-0.00197886489331722
704	-2.18895411491394	0.96980220079422	-17.4736423492432	0.00354059832170606	0.00289124972186983	-0.00360223650932312	-0.00100484199356288
705	0.408440291881561	-0.653569400310516	-17.1489677429199	-0.0026282137259841	0.00841071270406246	0.00289124972186983	-0.00814767740666866
706	-2.18895411491394	1.61915075778961	-17.3437728881836	0.0113327819854021	-0.00295288790948689	-0.00490093370899558	-0.00360223650932312
707	0.408440291881561	-0.00422076601535082	-17.213903427124	-0.0175632312893867	0.00581331877037883	-0.00782300252467394	-0.000355493422830477
708	-2.18895411491394	1.61915075778961	-17.7333812713623	-0.0104203969240189	0.00808603875339031	-0.00132951640989631	-0.00295288790948689
709	-0.240908339619637	0.96980220079422	-17.5385761260986	-0.0126931173726916	-0.000680167751852423	0.00483929552137852	0.00386527273803949
710	-0.240908339619637	0.320453554391861	-17.213903427124	0.00418994715437293	0.000293855206109583	-0.00847235135734081	-0.00197886489331722
711	0.408440291881561	-0.00422076601535082	-17.213903427124	-0.0159398596733809	0.00191722682211548	-0.00327756232582033	-0.00197886489331722
712	-0.240908339619637	1.61915075778961	-16.629487991333	0.00678734155371785	0.00613799272105098	0.000618529506027699	-0.00522560812532902
713	-0.240908339619637	0.645127892494202	-16.9541625976563	0.00159255252219737	0.00159255252219737	-0.00555028254166245	-0.00555028254166245
714	1.05778896808624	0.96980220079422	-17.4087066650391	-0.0026282137259841	0.000293855206109583	0.00906006153672934	-0.0026282137259841
715	0.408440291881561	0.645127892494202	-17.5385761260986	-0.0133424662053585	0.00321592413820326	-0.00555028254166245	-0.00327756232582033
716	0.408440291881561	0.320453554391861	-16.6944236755371	0.00711201597005129	0.000293855206109583	-0.00814767740666866	-0.00619963090866804
717	1.70713758468628	0.320453554391861	-16.629487991333	0.00646266713738441	0.00841071270406246	0.00191722682211548	0.00191722682211548
718	-0.240908339619637	0.96980220079422	-16.6944236755371	0.000618529506027699	0.0100340843200684	-0.000355493422830477	-0.00360223650932312
719	0.408440291881561	1.29447650909424	-16.8892288208008	-0.0211346503347158	-0.0026282137259841	-0.00425158534198999	0.000618529506027699
720	0.408440291881561	1.61915075778961	-17.1489677429199	-0.00749832857400179	-0.00100484199356288	-0.00457625929266214	-0.00490093370899558
721	1.05778896808624	-0.328895092010498	-17.4087066650391	0.00516396993771195	0.00159255252219737	-0.0143164889886975	-3.08191010844894e-05
722	1.05778896808624	-0.00422076601535082	-17.3437728881836	0.000618529506027699	0.00386527273803949	0.00321592413820326	-0.00295288790948689
723	-0.240908339619637	0.96980220079422	-17.2788372039795	0.0132808275520802	0.00483929552137852	0.00970941036939621	-0.00165419070981443
724	1.05778896808624	-0.00422076601535082	-17.4087066650391	0.00483929552137852	-0.00230353930965066	-0.0026282137259841	-0.00197886489331722
725	2.35648608207703	0.320453554391861	-17.1489677429199	0.00613799272105098	0.00256657530553639	-0.00197886489331722	-0.00425158534198999
726	-0.240908339619637	0.320453554391861	-17.5385761260986	-0.00555028254166245	0.00354059832170606	-0.0100957229733467	-0.00392691092565656
727	1.70713758468628	-0.328895092010498	-18.0580558776855	-0.0104203969240189	-0.00360223650932312	-0.00555028254166245	-3.08191010844894e-05
728	-0.240908339619637	0.96980220079422	-18.1229915618896	0.00970941036939621	-3.08191010844894e-05	0.00126787810586393	-0.0026282137259841
729	1.70713758468628	-0.00422076601535082	-17.213903427124	-0.00684897974133492	0.00321592413820326	0.00289124972186983	0.00711201597005129
730	1.05778896808624	-0.00422076601535082	-17.6035118103027	0.00159255252219737	-0.000680167751852423	-0.00230353930965066	-0.00360223650932312
731	1.05778896808624	-0.00422076601535082	-17.6684474945068	0.00418994715437293	-0.00392691092565656	-0.00132951640989631	-0.00230353930965066
732	1.70713758468628	-0.00422076601535082	-17.6035118103027	0.00808603875339031	-0.00230353930965066	-0.00165419070981443	-0.000355493422830477
733	1.70713758468628	-0.00422076601535082	-17.6035118103027	-0.00425158534198999	-3.08191010844894e-05	-0.00814767740666866	-0.000355493422830477
734	1.05778896808624	0.96980220079422	-17.5385761260986	0.00418994715437293	0.000293855206109583	-3.08191010844894e-05	-0.00295288790948689
735	0.408440291881561	1.61915075778961	-17.213903427124	-0.0026282137259841	0.000293855206109583	-0.00619963090866804	-0.00392691092565656
736	-0.890256941318512	0.645127892494202	-16.8892288208008	-0.0026282137259841	0.000618529506027699	-0.00749832857400179	-0.00100484199356288
737	1.05778896808624	-0.00422076601535082	-16.6944236755371	0.00354059832170606	-0.000355493422830477	-0.000680167751852423	0.00451462110504508
738	2.35648608207703	-0.00422076601535082	-17.7333812713623	0.00256657530553639	-3.08191010844894e-05	-0.00132951640989631	0.00159255252219737
739	1.05778896808624	0.645127892494202	-17.0190982818604	-0.00879702530801296	0.00256657530553639	0.00159255252219737	-0.00197886489331722
740	1.70713758468628	-0.328895092010498	-17.0190982818604	-0.00197886489331722	0.00191722682211548	-0.00814767740666866	-0.00490093370899558
741	-0.240908339619637	1.61915075778961	-17.0840320587158	0.0278911720961332	-0.000680167751852423	-0.00847235135734081	0.00613799272105098
742	-0.240908339619637	0.645127892494202	-17.213903427124	-0.00749832857400179	-0.00165419070981443	-0.00814767740666866	0.00483929552137852
743	1.05778896808624	0.320453554391861	-17.213903427124	0.0165275707840919	0.000293855206109583	-0.00749832857400179	0.0116574559360743
744	1.70713758468628	-0.00422076601535082	-17.6684474945068	-0.00555028254166245	-3.08191010844894e-05	0.000618529506027699	0.00289124972186983
745	-1.53960561752319	1.94382512569427	-17.9931201934814	0.000943203864153475	0.000943203864153475	-0.0107450718060136	-0.00165419070981443
746	1.70713758468628	-0.00422076601535082	-17.0190982818604	0.0252937767654657	-0.00100484199356288	-0.0107450718060136	0.000293855206109583
747	1.70713758468628	0.645127892494202	-17.213903427124	-0.00977104809135199	-0.000355493422830477	-0.0113944197073579	0.00613799272105098
748	0.408440291881561	0.96980220079422	-17.4736423492432	0.0142548503354192	0.000943203864153475	-0.00944637414067984	0.00191722682211548
749	-0.890256941318512	1.61915075778961	-17.3437728881836	-0.00197886489331722	-0.000680167751852423	-3.08191010844894e-05	-0.00392691092565656
750	0.408440291881561	0.96980220079422	-17.6035118103027	-0.00392691092565656	0.00159255252219737	-0.00132951640989631	0.00548864435404539
751	0.408440291881561	1.94382512569427	-17.7983169555664	0.01100810803473	0.00386527273803949	-0.00457625929266214	-0.00230353930965066
752	-0.890256941318512	0.96980220079422	-18.3177947998047	0.000293855206109583	-0.000355493422830477	-0.00230353930965066	0.000943203864153475
753	1.70713758468628	0.320453554391861	-17.8632507324219	0.0873065739870071	0.00906006153672934	-3.08191010844894e-05	-0.00100484199356288
754	0.408440291881561	-0.00422076601535082	-17.7333812713623	-0.0201606266200542	-0.00132951640989631	-0.00522560812532902	0.00126787810586393
755	1.05778896808624	0.320453554391861	-17.4736423492432	0.012956153601408	-0.00100484199356288	0.00548864435404539	0.00418994715437293
756	-0.890256941318512	0.645127892494202	-17.928186416626	-0.00132951640989631	0.000293855206109583	-0.0026282137259841	0.000618529506027699
757	1.70713758468628	-0.00422076601535082	-17.928186416626	0.00483929552137852	0.00126787810586393	-0.00912170019000769	0.00191722682211548
758	1.05778896808624	-0.00422076601535082	-17.4087066650391	0.00548864435404539	0.0022419011220336	0.00354059832170606	0.00581331877037883
759	1.05778896808624	1.29447650909424	-18.1879253387451	0.013930176384747	-0.00100484199356288	0.00159255252219737	-0.00457625929266214
760	0.408440291881561	0.96980220079422	-17.2788372039795	0.000943203864153475	0.000293855206109583	0.000618529506027699	0.0022419011220336
761	-0.240908339619637	1.29447650909424	-17.1489677429199	0.00548864435404539	0.000293855206109583	-0.00619963090866804	0.00256657530553639
762	1.05778896808624	0.645127892494202	-17.2788372039795	0.0113327819854021	-0.00132951640989631	0.00289124972186983	-0.00197886489331722
763	1.70713758468628	-0.00422076601535082	-17.928186416626	-0.00425158534198999	0.00126787810586393	-0.0026282137259841	-0.00132951640989631
764	-0.890256941318512	0.320453554391861	-17.6684474945068	-0.0104203969240189	0.000618529506027699	0.00678734155371785	0.00159255252219737
765	1.70713758468628	-0.00422076601535082	-17.928186416626	-0.0110697457566857	-0.00360223650932312	-0.0100957229733467	-0.00132951640989631
766	1.05778896808624	-0.00422076601535082	-17.1489677429199	0.00678734155371785	0.0022419011220336	-0.00295288790948689	-0.0026282137259841
767	1.70713758468628	0.320453554391861	-16.8892288208008	-0.00360223650932312	-0.00587495695799589	-0.000355493422830477	0.00711201597005129
768	-0.240908339619637	0.645127892494202	-17.4736423492432	0.00841071270406246	0.000293855206109583	-0.000680167751852423	0.000293855206109583
769	-0.240908339619637	0.320453554391861	-17.6035118103027	0.00126787810586393	-0.00490093370899558	-0.00100484199356288	0.00581331877037883
770	-0.240908339619637	0.645127892494202	-17.5385761260986	-0.0104203969240189	-0.0026282137259841	-0.00392691092565656	-0.00165419070981443
771	0.408440291881561	0.320453554391861	-17.5385761260986	0.020423661917448	-0.00197886489331722	0.000943203864153475	-0.00100484199356288
772	1.05778896808624	-0.328895092010498	-17.1489677429199	0.0123068047687411	-0.00425158534198999	-3.08191010844894e-05	0.00386527273803949
773	2.35648608207703	-0.978243708610535	-16.8892288208008	0.00516396993771195	-0.00295288790948689	-0.00749832857400179	0.00613799272105098
774	1.05778896808624	-0.653569400310516	-17.213903427124	-0.00847235135734081	-0.00457625929266214	-0.000355493422830477	-0.00165419070981443
775	2.35648608207703	-0.978243708610535	-17.4087066650391	0.00581331877037883	-0.00619963090866804	-0.000680167751852423	0.00841071270406246
776	0.408440291881561	-0.00422076601535082	-17.6035118103027	-0.00327756232582033	-0.00490093370899558	-0.00197886489331722	-3.08191010844894e-05
777	1.05778896808624	-1.3029180765152	-17.7333812713623	0.00808603875339031	-0.00392691092565656	-0.00555028254166245	0.00451462110504508
778	1.05778896808624	-1.3029180765152	-17.4736423492432	-0.0156151866540313	-0.00879702530801296	-0.000680167751852423	0.000943203864153475
779	0.408440291881561	-0.00422076601535082	-17.213903427124	0.00483929552137852	-0.00879702530801296	-0.00132951640989631	0.00126787810586393
780	-0.240908339619637	0.320453554391861	-18.1229915618896	-0.0143164889886975	-0.00587495695799589	-0.00782300252467394	0.000943203864153475
781	1.05778896808624	0.320453554391861	-18.1229915618896	-0.00555028254166245	-0.00814767740666866	-0.00814767740666866	0.000943203864153475
782	0.408440291881561	0.645127892494202	-18.4476642608643	-0.00847235135734081	-0.00457625929266214	-0.00749832857400179	0.00418994715437293
783	0.408440291881561	0.320453554391861	-17.9931201934814	-0.0123684434220195	-0.00490093370899558	0.00126787810586393	0.00581331877037883
784	0.408440291881561	-0.328895092010498	-17.7983169555664	0.00126787810586393	-0.00132951640989631	-0.00619963090866804	0.000943203864153475
785	2.35648608207703	-0.653569400310516	-16.9541625976563	-0.00749832857400179	-0.00360223650932312	-0.0133424662053585	0.00191722682211548
786	-0.240908339619637	0.645127892494202	-18.0580558776855	0.0126314787194133	-0.00165419070981443	-0.00165419070981443	-0.00197886489331722
787	0.408440291881561	0.320453554391861	-18.0580558776855	-0.00295288790948689	-0.00392691092565656	-0.00327756232582033	0.000943203864153475
788	1.05778896808624	-0.00422076601535082	-17.2788372039795	-0.000680167751852423	-0.00197886489331722	0.00548864435404539	0.00256657530553639
789	1.70713758468628	-0.653569400310516	-17.1489677429199	0.0022419011220336	-0.000355493422830477	-0.00295288790948689	0.000293855206109583
790	0.408440291881561	0.320453554391861	-17.1489677429199	0.0171769186854362	-0.00392691092565656	-0.0123684434220195	-0.0130177913233638
791	-0.890256941318512	0.96980220079422	-17.0840320587158	0.00516396993771195	0.00159255252219737	-0.00327756232582033	0.00159255252219737
792	-0.240908339619637	1.29447650909424	-17.5385761260986	0.0243197549134493	-0.000680167751852423	-0.000355493422830477	-0.000355493422830477
793	-0.890256941318512	0.96980220079422	-17.4736423492432	0.00646266713738441	0.000293855206109583	0.00711201597005129	0.00354059832170606
794	-0.890256941318512	0.96980220079422	-18.1879253387451	0.0136055024340749	0.00841071270406246	-0.00587495695799589	-0.00684897974133492
795	1.05778896808624	-0.328895092010498	-17.6035118103027	-0.00619963090866804	-0.000680167751852423	0.00354059832170606	-0.000680167751852423
796	-0.240908339619637	1.29447650909424	-18.0580558776855	0.00191722682211548	0.0022419011220336	-0.00457625929266214	0.00256657530553639
797	1.05778896808624	-0.00422076601535082	-16.8242931365967	-0.00814767740666866	0.00483929552137852	-0.00522560812532902	0.00159255252219737
798	1.05778896808624	0.320453554391861	-17.5385761260986	-0.0146411629393697	0.00289124972186983	-3.08191010844894e-05	0.0022419011220336
799	-1.53960561752319	0.96980220079422	-17.6035118103027	0.00646266713738441	0.00126787810586393	-0.00360223650932312	0.00256657530553639
800	-0.240908339619637	0.96980220079422	-17.6035118103027	-0.00327756232582033	-0.00100484199356288	-0.00912170019000769	0.00418994715437293
801	-1.53960561752319	1.29447650909424	-17.4087066650391	0.00808603875339031	0.00678734155371785	-0.00230353930965066	-0.00165419070981443
802	-0.890256941318512	1.29447650909424	-17.4087066650391	-0.0182125810533762	0.00126787810586393	-0.00522560812532902	-0.00587495695799589
803	1.05778896808624	-0.00422076601535082	-17.6035118103027	-0.0123684434220195	-3.08191010844894e-05	-0.00230353930965066	0.00354059832170606
804	-0.240908339619637	-0.328895092010498	-17.7333812713623	-0.00717365415766835	0.00418994715437293	-0.00555028254166245	0.00321592413820326
805	-0.240908339619637	0.645127892494202	-18.1229915618896	0.00386527273803949	0.00159255252219737	0.000943203864153475	-0.000680167751852423
806	-0.890256941318512	-0.00422076601535082	-17.8632507324219	-0.00717365415766835	0.00548864435404539	-0.00749832857400179	0.00581331877037883
807	-0.240908339619637	-0.00422076601535082	-17.8632507324219	0.0158782228827477	0.00191722682211548	-0.00165419070981443	0.00646266713738441
808	-0.240908339619637	0.96980220079422	-18.0580558776855	-0.0123684434220195	0.000618529506027699	0.000618529506027699	0.00256657530553639
809	-2.18895411491394	0.96980220079422	-17.1489677429199	-0.00847235135734081	0.000618529506027699	-0.000355493422830477	0.00354059832170606
810	-1.53960561752319	0.96980220079422	-17.9931201934814	-0.0139918150380254	0.00191722682211548	0.0022419011220336	-3.08191010844894e-05
811	-0.240908339619637	1.61915075778961	-17.4736423492432	-0.0110697457566857	0.00613799272105098	-0.00230353930965066	-0.000355493422830477
812	-0.240908339619637	-0.00422076601535082	-17.3437728881836	-0.00457625929266214	0.000293855206109583	-0.00100484199356288	0.00483929552137852
813	-3.48765158653259	0.320453554391861	-17.8632507324219	-0.00717365415766835	0.00289124972186983	0.0022419011220336	0.00386527273803949
814	-0.890256941318512	-0.00422076601535082	-17.7983169555664	-0.00879702530801296	0.000943203864153475	-0.00587495695799589	-0.00392691092565656
815	-1.53960561752319	0.320453554391861	-17.213903427124	-0.00944637414067984	0.00354059832170606	0.00776136433705688	0.0022419011220336
816	-2.18895411491394	1.29447650909424	-17.4087066650391	0.00548864435404539	0.0022419011220336	0.000618529506027699	0.00256657530553639
817	-0.890256941318512	0.320453554391861	-17.7983169555664	0.0165275707840919	0.00451462110504508	-0.00230353930965066	-3.08191010844894e-05
818	-0.240908339619637	0.645127892494202	-17.4087066650391	-0.0139918150380254	-0.000680167751852423	-0.00100484199356288	0.00354059832170606
819	-2.18895411491394	1.61915075778961	-17.4736423492432	-0.00652430532500148	0.00126787810586393	0.00321592413820326	-0.00100484199356288
820	-1.53960561752319	0.320453554391861	-17.4087066650391	-0.00132951640989631	-0.000355493422830477	-0.000680167751852423	0.00776136433705688
821	-2.18895411491394	1.29447650909424	-17.2788372039795	-0.0211346503347158	0.00451462110504508	-3.08191010844894e-05	-0.00425158534198999
822	-0.890256941318512	0.96980220079422	-17.4736423492432	0.00808603875339031	0.00159255252219737	-0.00360223650932312	0.00159255252219737
823	-0.890256941318512	0.645127892494202	-17.3437728881836	-0.0107450718060136	-0.00100484199356288	0.00548864435404539	-0.000680167751852423
824	0.408440291881561	-0.328895092010498	-17.3437728881836	0.00873538758605719	0.00354059832170606	-0.00100484199356288	-0.00392691092565656
825	-0.240908339619637	0.320453554391861	-17.4087066650391	-0.00944637414067984	-0.000680167751852423	-0.000355493422830477	0.000943203864153475
826	-0.240908339619637	0.645127892494202	-17.1489677429199	-0.00490093370899558	0.0022419011220336	-0.00782300252467394	-0.00555028254166245
827	0.408440291881561	0.645127892494202	-17.1489677429199	-0.00749832857400179	-3.08191010844894e-05	0.000618529506027699	-0.00100484199356288
828	0.408440291881561	0.645127892494202	-17.213903427124	0.00548864435404539	-0.00230353930965066	0.000293855206109583	-0.00717365415766835
829	-0.240908339619637	1.61915075778961	-17.6684474945068	-0.00425158534198999	0.00841071270406246	0.00289124972186983	-0.00619963090866804
830	-0.890256941318512	1.29447650909424	-17.6035118103027	-0.00457625929266214	-0.00100484199356288	-0.00165419070981443	-0.00132951640989631
831	1.05778896808624	0.645127892494202	-17.6035118103027	0.00354059832170606	0.00386527273803949	-0.00197886489331722	-0.00555028254166245
832	1.70713758468628	-0.328895092010498	-17.0840320587158	-0.000355493422830477	-0.000680167751852423	-0.00652430532500148	-3.08191010844894e-05
833	0.408440291881561	0.96980220079422	-17.3437728881836	0.00841071270406246	0.000943203864153475	0.00970941036939621	-0.00490093370899558
834	1.05778896808624	-0.328895092010498	-17.0840320587158	0.00354059832170606	0.00354059832170606	-0.00814767740666866	-0.00295288790948689
835	1.70713758468628	0.320453554391861	-17.3437728881836	-0.00555028254166245	0.00126787810586393	0.00126787810586393	-0.00165419070981443
836	-0.240908339619637	0.96980220079422	-17.0190982818604	-0.00360223650932312	0.00418994715437293	-0.00717365415766835	-0.00425158534198999
837	1.05778896808624	-0.328895092010498	-17.2788372039795	0.00613799272105098	0.00581331877037883	0.000618529506027699	0.000943203864153475
838	1.05778896808624	1.29447650909424	-17.4087066650391	-0.00327756232582033	-0.000680167751852423	0.00159255252219737	0.00126787810586393
839	0.408440291881561	0.96980220079422	-17.928186416626	-0.00749832857400179	0.00743668992072344	-0.00360223650932312	-0.00230353930965066
840	-0.240908339619637	0.96980220079422	-17.8632507324219	-0.00327756232582033	0.000618529506027699	0.000618529506027699	-0.00684897974133492
841	-0.890256941318512	0.96980220079422	-17.7983169555664	0.00126787810586393	0.00678734155371785	-0.0026282137259841	-0.000355493422830477
842	-0.890256941318512	0.645127892494202	-17.6035118103027	0.0103587592020631	0.00581331877037883	-0.00587495695799589	0.000618529506027699
843	1.05778896808624	0.645127892494202	-18.0580558776855	-0.0120437685400248	-0.000680167751852423	0.00191722682211548	-0.00327756232582033
844	1.70713758468628	-0.00422076601535082	-17.3437728881836	-0.000355493422830477	0.00289124972186983	-0.00749832857400179	-0.00360223650932312
845	1.05778896808624	-0.00422076601535082	-17.5385761260986	-0.00555028254166245	-0.000355493422830477	0.00386527273803949	-3.08191010844894e-05
846	0.408440291881561	-0.00422076601535082	-16.7593593597412	-0.00457625929266214	0.00321592413820326	-0.0100957229733467	-0.000680167751852423
847	2.35648608207703	0.320453554391861	-17.6684474945068	0.0113327819854021	-0.00230353930965066	0.00159255252219737	-0.00100484199356288
848	0.408440291881561	0.645127892494202	-17.928186416626	0.00159255252219737	0.00126787810586393	0.0022419011220336	-0.000680167751852423
849	0.408440291881561	1.29447650909424	-17.7333812713623	-0.00230353930965066	0.000293855206109583	0.00126787810586393	0.00191722682211548
850	-0.890256941318512	0.96980220079422	-17.8632507324219	-0.0130177913233638	-0.0026282137259841	-0.00944637414067984	-0.00165419070981443
851	1.70713758468628	-0.00422076601535082	-17.4736423492432	-0.0162645354866982	0.00678734155371785	-0.00717365415766835	0.000943203864153475
852	1.05778896808624	0.320453554391861	-17.4736423492432	0.01847561635077	0.00613799272105098	-0.00555028254166245	0.00646266713738441
853	1.05778896808624	0.96980220079422	-17.928186416626	0.00483929552137852	0.00126787810586393	0.00289124972186983	0.00354059832170606
854	1.05778896808624	-0.00422076601535082	-17.6035118103027	0.000618529506027699	0.00289124972186983	-0.00425158534198999	-0.00360223650932312
855	2.35648608207703	-0.328895092010498	-17.6684474945068	-0.0136671401560307	0.000293855206109583	-0.00555028254166245	-0.00295288790948689
856	-0.890256941318512	1.29447650909424	-17.5385761260986	-0.00360223650932312	0.00321592413820326	-0.0123684434220195	0.00678734155371785
857	1.05778896808624	0.320453554391861	-17.2788372039795	0.0188002903014421	0.0022419011220336	-0.00684897974133492	0.0022419011220336
858	-0.890256941318512	1.29447650909424	-17.6035118103027	0.0178262684494257	0.0022419011220336	-0.000355493422830477	0.00321592413820326
859	1.70713758468628	1.29447650909424	-17.8632507324219	-0.00392691092565656	0.00418994715437293	-0.000355493422830477	-0.00490093370899558
860	1.05778896808624	0.320453554391861	-17.6035118103027	-0.000355493422830477	-0.00132951640989631	-0.00425158534198999	0.00289124972186983
861	1.70713758468628	-0.328895092010498	-17.4087066650391	-0.00132951640989631	0.00354059832170606	-0.0100957229733467	0.0022419011220336
862	1.70713758468628	0.320453554391861	-17.3437728881836	0.00743668992072344	0.0103587592020631	-0.00555028254166245	0.00548864435404539
863	-0.240908339619637	0.96980220079422	-17.2788372039795	0.000618529506027699	-0.000680167751852423	-0.00490093370899558	0.0022419011220336
864	-0.890256941318512	1.29447650909424	-17.4087066650391	0.00581331877037883	0.00613799272105098	-0.00100484199356288	-0.0026282137259841
865	1.70713758468628	0.320453554391861	-17.7333812713623	-0.00100484199356288	-0.00457625929266214	-0.000680167751852423	-0.00197886489331722
866	0.408440291881561	0.96980220079422	-17.6684474945068	0.00646266713738441	0.00451462110504508	0.00776136433705688	-0.00392691092565656
867	0.408440291881561	-0.00422076601535082	-17.2788372039795	-0.00230353930965066	0.00386527273803949	-0.00425158534198999	0.0022419011220336
868	1.05778896808624	-0.00422076601535082	-16.6944236755371	0.01847561635077	0.00581331877037883	0.00321592413820326	0.000293855206109583
869	1.70713758468628	-0.328895092010498	-17.0190982818604	0.00711201597005129	0.00581331877037883	-0.00490093370899558	-0.00165419070981443
870	0.408440291881561	-0.00422076601535082	-16.9541625976563	-0.0026282137259841	-0.00587495695799589	0.000293855206109583	-0.00490093370899558
871	-0.240908339619637	0.645127892494202	-17.6035118103027	0.0100340843200684	0.00743668992072344	-0.00392691092565656	0.00321592413820326
872	1.70713758468628	-0.00422076601535082	-17.6035118103027	0.00321592413820326	0.00808603875339031	-0.00717365415766835	-0.00295288790948689
873	0.408440291881561	0.320453554391861	-17.4736423492432	0.0249691028147936	0.00906006153672934	0.0022419011220336	-0.00100484199356288
874	-0.240908339619637	0.96980220079422	-17.5385761260986	0.00873538758605719	0.00191722682211548	0.00256657530553639	-0.00879702530801296
875	1.70713758468628	-0.328895092010498	-17.0840320587158	0.00938473641872406	-0.00360223650932312	-0.00522560812532902	-0.00587495695799589
876	0.408440291881561	1.29447650909424	-17.213903427124	0.01100810803473	0.00126787810586393	-0.00360223650932312	-0.00425158534198999
877	1.70713758468628	-0.978243708610535	-17.1489677429199	0.00743668992072344	0.00126787810586393	-3.08191010844894e-05	-0.000680167751852423
878	1.05778896808624	-0.00422076601535082	-17.6035118103027	0.00289124972186983	0.00321592413820326	-0.000355493422830477	-0.00100484199356288
879	0.408440291881561	0.320453554391861	-17.5385761260986	0.00386527273803949	0.000618529506027699	-3.08191010844894e-05	-0.00327756232582033
880	-0.240908339619637	0.320453554391861	-17.6035118103027	0.000293855206109583	-0.00684897974133492	0.000293855206109583	0.00776136433705688
881	-0.240908339619637	-0.00422076601535082	-17.4736423492432	0.00808603875339031	-0.00684897974133492	-0.00327756232582033	0.000293855206109583
882	1.05778896808624	-0.653569400310516	-17.213903427124	0.00776136433705688	-0.00425158534198999	-0.0110697457566857	0.00354059832170606
883	1.05778896808624	-1.3029180765152	-16.629487991333	-0.00360223650932312	-0.00749832857400179	-0.00100484199356288	0.00808603875339031
884	1.70713758468628	-0.978243708610535	-16.8892288208008	-0.00684897974133492	0.00159255252219737	-0.00327756232582033	-0.00132951640989631
885	-0.240908339619637	0.320453554391861	-17.0190982818604	0.00256657530553639	-0.00652430532500148	0.00256657530553639	-0.00425158534198999
886	1.05778896808624	-0.978243708610535	-16.8892288208008	0.00386527273803949	-0.00327756232582033	-0.00327756232582033	0.00321592413820326
887	-0.240908339619637	-0.00422076601535082	-17.2788372039795	0.01100810803473	-0.000355493422830477	-0.00165419070981443	-0.00132951640989631
888	0.408440291881561	-0.328895092010498	-16.9541625976563	-0.00197886489331722	-0.00425158534198999	-0.00100484199356288	0.00711201597005129
889	1.05778896808624	-1.3029180765152	-17.213903427124	-0.00977104809135199	0.000618529506027699	0.0022419011220336	0.00451462110504508
890	2.35648608207703	-1.62759232521057	-17.4087066650391	0.00548864435404539	-0.0107450718060136	-0.000355493422830477	-0.00652430532500148
891	1.05778896808624	-0.978243708610535	-17.2788372039795	-0.00977104809135199	-0.00619963090866804	0.00354059832170606	0.00776136433705688
892	0.408440291881561	-0.328895092010498	-17.213903427124	0.0243197549134493	0.0022419011220336	-0.00100484199356288	0.00743668992072344
893	-0.240908339619637	0.320453554391861	-17.4087066650391	0.00256657530553639	-0.00587495695799589	0.00483929552137852	0.00678734155371785
894	1.05778896808624	-0.328895092010498	-17.1489677429199	-0.00555028254166245	-0.00749832857400179	0.00354059832170606	0.00191722682211548
895	1.05778896808624	-0.978243708610535	-17.0840320587158	0.00354059832170606	-0.00392691092565656	0.00159255252219737	-0.00295288790948689
896	1.05778896808624	0.320453554391861	-17.6035118103027	0.0113327819854021	-0.00165419070981443	-0.00392691092565656	0.00289124972186983
897	1.05778896808624	-0.653569400310516	-17.928186416626	0.00808603875339031	-0.00295288790948689	0.00321592413820326	0.00191722682211548
898	1.70713758468628	-0.328895092010498	-17.8632507324219	-0.00457625929266214	0.00646266713738441	0.00256657530553639	0.00354059832170606
899	0.408440291881561	0.96980220079422	-17.3437728881836	-0.000355493422830477	-0.00652430532500148	0.00354059832170606	0.00289124972186983
900	1.05778896808624	0.645127892494202	-17.3437728881836	-0.00392691092565656	-0.00392691092565656	-0.00425158534198999	-3.08191010844894e-05
901	1.05778896808624	0.96980220079422	-17.213903427124	0.00386527273803949	0.00516396993771195	-0.00230353930965066	0.00354059832170606
902	3.00583481788635	-0.00422076601535082	-17.4087066650391	0.0106834331527352	0.00386527273803949	-0.0139918150380254	-0.00132951640989631
903	1.70713758468628	0.320453554391861	-17.4736423492432	0.00418994715437293	0.000943203864153475	0.00159255252219737	0.00483929552137852
904	1.05778896808624	0.96980220079422	-17.2788372039795	-0.00295288790948689	-0.00392691092565656	-0.00782300252467394	-0.00782300252467394
905	-0.240908339619637	1.94382512569427	-17.6035118103027	-0.00425158534198999	0.00808603875339031	-0.0026282137259841	0.00321592413820326
906	1.70713758468628	-0.00422076601535082	-16.629487991333	0.0126314787194133	-0.00100484199356288	-0.00197886489331722	-0.000355493422830477
907	-0.890256941318512	1.61915075778961	-16.7593593597412	-0.000680167751852423	0.00548864435404539	-0.000680167751852423	-0.00132951640989631
908	-0.240908339619637	0.96980220079422	-17.0190982818604	-0.00717365415766835	-0.0026282137259841	0.000943203864153475	-3.08191010844894e-05
909	0.408440291881561	0.320453554391861	-16.9541625976563	-0.00392691092565656	-0.00457625929266214	-0.00749832857400179	-0.00327756232582033
910	1.05778896808624	-0.00422076601535082	-16.7593593597412	-0.00522560812532902	-0.00327756232582033	-0.00587495695799589	-0.00165419070981443
911	0.408440291881561	0.320453554391861	-16.5645542144775	0.00159255252219737	-0.000355493422830477	-0.00360223650932312	-0.0026282137259841
912	-1.53960561752319	0.645127892494202	-16.5645542144775	0.0171769186854362	0.01100810803473	-0.00360223650932312	-0.00457625929266214
913	-1.53960561752319	1.29447650909424	-16.6944236755371	0.0123068047687411	0.000618529506027699	-3.08191010844894e-05	0.00776136433705688
914	-0.240908339619637	0.645127892494202	-16.8242931365967	0.00581331877037883	-0.00230353930965066	0.000293855206109583	0.00451462110504508
915	-0.240908339619637	-0.00422076601535082	-16.8892288208008	-0.0182125810533762	-0.00295288790948689	-0.00879702530801296	-0.000355493422830477
916	-2.18895411491394	0.96980220079422	-17.4736423492432	-0.00490093370899558	0.00256657530553639	-0.0026282137259841	0.00386527273803949
917	-2.18895411491394	-0.00422076601535082	-17.4087066650391	0.0220470335334539	-0.00327756232582033	0.00548864435404539	0.000943203864153475
918	-0.890256941318512	-0.00422076601535082	-17.213903427124	0.0152288740500808	0.00841071270406246	0.00906006153672934	0.00418994715437293
919	-0.240908339619637	0.645127892494202	-16.9541625976563	-0.0149658378213644	0.00256657530553639	-0.00814767740666866	-0.00360223650932312
920	-0.890256941318512	-0.00422076601535082	-17.1489677429199	-0.00230353930965066	0.000943203864153475	0.000943203864153475	-0.00749832857400179
921	-0.890256941318512	0.320453554391861	-17.3437728881836	-0.0139918150380254	0.000618529506027699	-0.0026282137259841	0.00483929552137852
922	-1.53960561752319	-0.00422076601535082	-17.2788372039795	-0.00814767740666866	0.00841071270406246	0.0022419011220336	0.00321592413820326
923	-2.83830285072327	0.645127892494202	-17.5385761260986	-0.0117190945893526	0.00386527273803949	0.00516396993771195	0.00289124972186983
924	-2.83830285072327	0.96980220079422	-17.9931201934814	-0.0126931173726916	-0.00490093370899558	-0.00295288790948689	-0.00230353930965066
925	-2.18895411491394	0.96980220079422	-17.4736423492432	0.00808603875339031	-0.00425158534198999	-0.00425158534198999	-0.00100484199356288
926	-1.53960561752319	0.320453554391861	-17.0840320587158	-0.0156151866540313	-0.00587495695799589	-0.00652430532500148	-0.00392691092565656
927	-2.18895411491394	0.96980220079422	-17.6035118103027	-0.00327756232582033	0.00743668992072344	-0.00522560812532902	0.00841071270406246
928	-2.18895411491394	0.96980220079422	-17.6035118103027	-0.00912170019000769	0.00678734155371785	0.00159255252219737	0.00191722682211548
929	-0.890256941318512	-0.00422076601535082	-17.3437728881836	0.00678734155371785	0.00418994715437293	-0.00652430532500148	0.00126787810586393
930	1.05778896808624	-0.00422076601535082	-17.213903427124	-0.00879702530801296	0.00354059832170606	-0.00587495695799589	0.0022419011220336
931	1.05778896808624	-0.653569400310516	-16.9541625976563	-0.00717365415766835	-0.00132951640989631	-0.00392691092565656	0.00321592413820326
932	-1.53960561752319	0.96980220079422	-17.213903427124	0.00159255252219737	0.00776136433705688	-0.00392691092565656	-0.00392691092565656
933	-0.890256941318512	0.96980220079422	-17.6684474945068	-0.00555028254166245	0.00354059832170606	0.00581331877037883	0.00841071270406246
934	0.408440291881561	0.645127892494202	-17.6035118103027	-0.00457625929266214	0.00126787810586393	-0.00132951640989631	0.000293855206109583
935	1.05778896808624	0.320453554391861	-17.4087066650391	-0.00100484199356288	-0.0026282137259841	-0.00490093370899558	0.00386527273803949
936	0.408440291881561	1.29447650909424	-17.4736423492432	-0.00944637414067984	0.000618529506027699	-3.08191010844894e-05	0.00191722682211548
937	0.408440291881561	0.645127892494202	-17.4736423492432	0.00126787810586393	0.00711201597005129	-0.000355493422830477	0.000943203864153475
938	1.70713758468628	0.320453554391861	-17.0840320587158	0.00386527273803949	-0.00165419070981443	-0.000355493422830477	0.00418994715437293
939	2.35648608207703	-0.00422076601535082	-17.3437728881836	-0.0175632312893867	0.00873538758605719	-0.00652430532500148	-0.000355493422830477
940	1.70713758468628	0.320453554391861	-17.4087066650391	0.00678734155371785	-0.00100484199356288	-0.0026282137259841	-0.000680167751852423
941	3.00583481788635	-0.00422076601535082	-16.6944236755371	-0.0026282137259841	-0.00100484199356288	-0.00782300252467394	0.00451462110504508
942	0.408440291881561	0.96980220079422	-16.8242931365967	0.011982130818069	0.00516396993771195	-0.00814767740666866	-0.00100484199356288
943	0.408440291881561	0.96980220079422	-16.7593593597412	-0.000355493422830477	-0.00100484199356288	0.00289124972186983	0.00418994715437293
944	0.408440291881561	1.29447650909424	-16.8242931365967	-0.000355493422830477	0.00191722682211548	-3.08191010844894e-05	-0.000355493422830477
945	1.70713758468628	0.645127892494202	-17.2788372039795	0.0022419011220336	0.00386527273803949	-0.0110697457566857	-0.00100484199356288
946	1.70713758468628	0.645127892494202	-16.9541625976563	-0.00295288790948689	0.00159255252219737	-0.00555028254166245	0.00126787810586393
947	1.05778896808624	1.29447650909424	-17.6684474945068	0.00516396993771195	0.00743668992072344	-0.00944637414067984	0.00386527273803949
948	-0.240908339619637	1.29447650909424	-17.4087066650391	0.0116574559360743	0.00159255252219737	0.00321592413820326	-3.08191010844894e-05
949	1.70713758468628	-0.00422076601535082	-17.213903427124	-0.00165419070981443	-0.00165419070981443	-0.00197886489331722	-0.00230353930965066
950	1.70713758468628	0.645127892494202	-17.213903427124	-0.00197886489331722	0.00126787810586393	-0.00360223650932312	0.00159255252219737
951	2.35648608207703	-0.00422076601535082	-18.0580558776855	-0.0133424662053585	0.00548864435404539	-0.00457625929266214	0.00354059832170606
952	1.05778896808624	0.320453554391861	-18.1229915618896	0.00743668992072344	0.0103587592020631	-0.00392691092565656	-0.00327756232582033
953	0.408440291881561	0.96980220079422	-18.0580558776855	0.00321592413820326	0.00321592413820326	-0.00652430532500148	0.000943203864153475
954	-0.890256941318512	0.96980220079422	-18.3827304840088	0.0136055024340749	-0.000680167751852423	0.00321592413820326	-0.00197886489331722
955	-0.240908339619637	0.96980220079422	-18.1879253387451	-0.0107450718060136	0.000943203864153475	-0.00619963090866804	0.000618529506027699
956	1.05778896808624	-0.00422076601535082	-17.6684474945068	-0.000680167751852423	0.00126787810586393	-0.00132951640989631	-0.00425158534198999
957	-0.240908339619637	0.96980220079422	-18.3177947998047	0.00613799272105098	0.00906006153672934	-0.00684897974133492	-0.000355493422830477
958	0.408440291881561	1.61915075778961	-18.2528610229492	0.000293855206109583	0.00711201597005129	0.0145795252174139	0.00191722682211548
959	-0.890256941318512	1.29447650909424	-18.2528610229492	0.00418994715437293	-0.00327756232582033	-0.00652430532500148	0.00159255252219737
960	-0.240908339619637	1.29447650909424	-17.7983169555664	-0.00327756232582033	-0.000355493422830477	0.000618529506027699	-0.00652430532500148
961	0.408440291881561	0.645127892494202	-17.4736423492432	0.00841071270406246	0.00289124972186983	-0.0130177913233638	0.00581331877037883
962	2.35648608207703	0.320453554391861	-17.0840320587158	0.00776136433705688	0.00613799272105098	-0.00782300252467394	-0.00522560812532902
963	-0.240908339619637	-0.00422076601535082	-17.2788372039795	-0.00457625929266214	-0.00100484199356288	0.0022419011220336	-0.00132951640989631
964	-0.240908339619637	0.645127892494202	-17.6035118103027	0.0207483377307653	0.00256657530553639	0.00613799272105098	-0.00490093370899558
965	-0.890256941318512	1.29447650909424	-17.4736423492432	-0.0159398596733809	-0.00684897974133492	-0.00652430532500148	0.00354059832170606
966	1.70713758468628	-0.00422076601535082	-17.213903427124	0.0116574559360743	-0.000355493422830477	-0.00490093370899558	0.00516396993771195
967	-0.240908339619637	0.645127892494202	-17.4736423492432	0.0269171483814716	-0.000680167751852423	-0.00522560812532902	-0.00327756232582033
968	3.00583481788635	-0.328895092010498	-16.434684753418	-3.08191010844894e-05	0.00548864435404539	0.00256657530553639	-0.000680167751852423
969	0.408440291881561	-0.00422076601535082	-17.5385761260986	-0.00100484199356288	-0.00327756232582033	-0.00879702530801296	0.00289124972186983
970	0.408440291881561	0.96980220079422	-17.7333812713623	-0.00457625929266214	-0.00555028254166245	-0.00392691092565656	-0.00230353930965066
971	-0.890256941318512	0.645127892494202	-17.6035118103027	0.00418994715437293	0.000943203864153475	0.00126787810586393	-0.00360223650932312
972	1.05778896808624	0.645127892494202	-17.6035118103027	0.00646266713738441	0.00581331877037883	-0.00327756232582033	-0.00132951640989631
973	0.408440291881561	-0.00422076601535082	-17.4736423492432	0.00581331877037883	0.00711201597005129	0.00289124972186983	0.00321592413820326
974	3.00583481788635	-0.328895092010498	-16.8892288208008	-0.0026282137259841	-0.00457625929266214	-0.00295288790948689	-0.000680167751852423
975	-0.240908339619637	0.320453554391861	-17.1489677429199	0.0113327819854021	0.00483929552137852	-0.00132951640989631	-0.00392691092565656
976	1.70713758468628	-0.653569400310516	-17.5385761260986	-0.0120437685400248	0.00808603875339031	-0.000680167751852423	-0.00619963090866804
977	0.408440291881561	0.96980220079422	-17.6035118103027	0.0175015944987535	0.00386527273803949	-0.00879702530801296	-0.00100484199356288
978	0.408440291881561	0.320453554391861	-17.5385761260986	0.000293855206109583	-0.00165419070981443	0.00678734155371785	-3.08191010844894e-05
979	-0.240908339619637	0.96980220079422	-17.4087066650391	-0.00814767740666866	-0.00490093370899558	0.00678734155371785	-0.0026282137259841
980	1.70713758468628	-0.653569400310516	-17.213903427124	0.0223717093467712	0.00159255252219737	-0.00587495695799589	-0.00652430532500148
981	1.70713758468628	-0.653569400310516	-17.6684474945068	0.00256657530553639	-0.00847235135734081	-0.00782300252467394	-0.00327756232582033
982	-0.240908339619637	-0.328895092010498	-18.1879253387451	-0.00327756232582033	-0.00555028254166245	-0.0143164889886975	-0.00100484199356288
983	0.408440291881561	-0.653569400310516	-18.1229915618896	-0.000680167751852423	-0.00132951640989631	0.0022419011220336	-0.00587495695799589
984	1.70713758468628	-1.62759232521057	-17.2788372039795	-0.00360223650932312	-0.0107450718060136	0.00808603875339031	-0.00360223650932312
985	-0.890256941318512	-0.00422076601535082	-17.6035118103027	-0.00132951640989631	-0.00814767740666866	-0.00457625929266214	-0.00814767740666866
986	1.70713758468628	-1.3029180765152	-16.9541625976563	0.000293855206109583	-0.00295288790948689	0.00126787810586393	0.00418994715437293
987	-0.890256941318512	0.320453554391861	-17.213903427124	0.00354059832170606	-0.000355493422830477	0.000943203864153475	-0.00425158534198999
988	1.05778896808624	-1.3029180765152	-17.928186416626	-0.00684897974133492	-0.00425158534198999	-0.00457625929266214	0.00548864435404539
989	1.05778896808624	-0.978243708610535	-17.9931201934814	0.0200989879667759	-0.00749832857400179	-0.0026282137259841	0.000618529506027699
990	1.05778896808624	-0.978243708610535	-17.213903427124	-0.00977104809135199	-0.00392691092565656	-0.00490093370899558	0.0022419011220336
991	1.70713758468628	-0.978243708610535	-17.213903427124	0.00808603875339031	-0.000355493422830477	-0.000680167751852423	-0.00360223650932312
992	0.408440291881561	-0.328895092010498	-16.8892288208008	0.00743668992072344	-0.00457625929266214	0.0022419011220336	0.00354059832170606
993	-0.240908339619637	0.645127892494202	-16.8242931365967	0.00483929552137852	-0.00327756232582033	-0.0026282137259841	0.00191722682211548
994	-0.240908339619637	0.645127892494202	-17.6035118103027	0.0282158460468054	-0.0026282137259841	-0.00132951640989631	-3.08191010844894e-05
995	2.35648608207703	0.645127892494202	-17.6684474945068	-0.00619963090866804	-0.00522560812532902	-0.00782300252467394	0.00126787810586393
996	1.05778896808624	-0.00422076601535082	-17.213903427124	-0.00197886489331722	0.00289124972186983	-0.00327756232582033	-0.000680167751852423
997	1.70713758468628	-0.328895092010498	-17.4736423492432	0.00418994715437293	0.00776136433705688	-0.00392691092565656	0.00483929552137852
998	-0.240908339619637	0.96980220079422	-16.7593593597412	0.012956153601408	0.00289124972186983	0.00711201597005129	-0.00132951640989631
999	-0.240908339619637	0.320453554391861	-16.8892288208008	0.01100810803473	-0.00100484199356288	0.00191722682211548	0.00126787810586393
1000	-0.240908339619637	1.29447650909424	-17.5385761260986	-0.00944637414067984	-0.00327756232582033	0.00191722682211548	-0.00490093370899558
1001	1.05778896808624	0.645127892494202	-17.6684474945068	-0.00652430532500148	-0.00295288790948689	-0.00295288790948689	-0.00392691092565656
1002	-1.53960561752319	0.96980220079422	-17.5385761260986	-0.00555028254166245	0.00970941036939621	0.00516396993771195	0.00126787810586393
1003	2.35648608207703	0.320453554391861	-17.4736423492432	-0.00425158534198999	0.00289124972186983	0.00126787810586393	0.00126787810586393
1004	1.05778896808624	0.320453554391861	-16.5645542144775	-0.00392691092565656	0.00289124972186983	0.00321592413820326	0.00256657530553639
1005	0.408440291881561	0.96980220079422	-17.3437728881836	0.00678734155371785	-3.08191010844894e-05	-0.00197886489331722	0.00126787810586393
1006	1.05778896808624	0.320453554391861	-17.5385761260986	-0.00847235135734081	0.00451462110504508	-0.0107450718060136	-0.00490093370899558
1007	0.408440291881561	0.96980220079422	-17.6035118103027	-0.00100484199356288	0.012956153601408	-0.00197886489331722	0.00191722682211548
1008	-0.890256941318512	1.29447650909424	-17.3437728881836	-0.00749832857400179	0.00516396993771195	0.00451462110504508	0.00354059832170606
1009	2.35648608207703	-0.328895092010498	-17.0840320587158	-0.00295288790948689	-0.00392691092565656	-0.0026282137259841	-3.08191010844894e-05
1010	1.05778896808624	0.645127892494202	-17.5385761260986	-0.00132951640989631	0.0022419011220336	0.00191722682211548	0.000293855206109583
1011	0.408440291881561	0.645127892494202	-17.0190982818604	-0.0156151866540313	0.00548864435404539	-0.00977104809135199	-0.000355493422830477
1012	-1.53960561752319	1.61915075778961	-18.1229915618896	-0.0182125810533762	0.00743668992072344	-0.00684897974133492	0.00906006153672934
1013	-0.890256941318512	1.29447650909424	-18.0580558776855	-0.00652430532500148	0.00613799272105098	0.00126787810586393	0.00483929552137852
1014	-1.53960561752319	1.29447650909424	-18.1229915618896	-0.0104203969240189	0.000293855206109583	-0.00684897974133492	-0.000355493422830477
1015	-0.240908339619637	-0.328895092010498	-17.9931201934814	-0.0169138833880424	-0.000680167751852423	-0.00912170019000769	-0.00165419070981443
1016	-2.18895411491394	0.645127892494202	-17.7333812713623	-0.00100484199356288	0.00191722682211548	-0.00295288790948689	-0.000355493422830477
1017	-2.18895411491394	-0.00422076601535082	-17.5385761260986	-0.000355493422830477	0.00808603875339031	-0.00717365415766835	0.00613799272105098
1018	-2.18895411491394	1.61915075778961	-18.1879253387451	-0.00490093370899558	0.000618529506027699	0.00256657530553639	0.00159255252219737
1019	-2.83830285072327	0.96980220079422	-17.4736423492432	-0.0146411629393697	-0.00522560812532902	0.00256657530553639	0.00256657530553639
1020	-3.48765158653259	0.96980220079422	-17.5385761260986	-0.0117190945893526	-3.08191010844894e-05	0.000943203864153475	0.000293855206109583
1021	-2.83830285072327	0.645127892494202	-17.3437728881836	-0.00555028254166245	-0.00457625929266214	-0.0110697457566857	0.00256657530553639
1022	-2.83830285072327	0.96980220079422	-17.4736423492432	0.0126314787194133	0.00354059832170606	-0.00360223650932312	0.00970941036939621
1023	-1.53960561752319	0.96980220079422	-16.7593593597412	0.0022419011220336	0.00743668992072344	0.00678734155371785	0.00256657530553639
1024	-1.53960561752319	-0.00422076601535082	-17.4087066650391	-0.0143164889886975	0.00256657530553639	-0.00814767740666866	-0.000680167751852423
1025	-2.83830285072327	0.96980220079422	-17.4736423492432	0.00613799272105098	0.00354059832170606	-0.00522560812532902	-0.00132951640989631
1026	-0.240908339619637	-0.328895092010498	-17.213903427124	0.00646266713738441	0.00516396993771195	-0.000355493422830477	-0.00295288790948689
1027	-1.53960561752319	1.29447650909424	-17.0840320587158	-0.000355493422830477	0.0113327819854021	-0.00717365415766835	0.000943203864153475
1028	-2.18895411491394	0.645127892494202	-16.8892288208008	0.00808603875339031	0.00711201597005129	0.00970941036939621	-0.00392691092565656
1029	-1.53960561752319	0.96980220079422	-16.6944236755371	0.00678734155371785	0.0022419011220336	-0.00490093370899558	0.00386527273803949
1030	-0.240908339619637	0.96980220079422	-17.1489677429199	-0.00457625929266214	-0.00652430532500148	-0.00619963090866804	-0.00132951640989631
1031	-0.890256941318512	1.29447650909424	-17.213903427124	-0.00977104809135199	-3.08191010844894e-05	-0.00165419070981443	-3.08191010844894e-05
1032	-0.240908339619637	0.645127892494202	-17.0190982818604	0.00126787810586393	-0.0100957229733467	-0.00457625929266214	-0.000355493422830477
1033	0.408440291881561	0.320453554391861	-16.5645542144775	0.00906006153672934	-0.000680167751852423	0.00743668992072344	-0.00132951640989631
1034	1.05778896808624	1.29447650909424	-16.8892288208008	-0.00652430532500148	-0.000355493422830477	0.00126787810586393	0.0022419011220336
1035	0.408440291881561	-0.00422076601535082	-17.2788372039795	-0.00100484199356288	-0.0026282137259841	-0.00392691092565656	0.000293855206109583
1036	-0.240908339619637	0.645127892494202	-17.3437728881836	-0.00327756232582033	-0.00165419070981443	-0.00165419070981443	0.00451462110504508
1037	0.408440291881561	0.320453554391861	-17.5385761260986	0.00776136433705688	0.00548864435404539	-0.00749832857400179	0.00386527273803949
1038	0.408440291881561	1.61915075778961	-17.6684474945068	0.00483929552137852	0.00548864435404539	-0.00230353930965066	0.00808603875339031
1039	-0.240908339619637	1.29447650909424	-17.5385761260986	-0.0026282137259841	0.00386527273803949	0.000293855206109583	-0.00100484199356288
1040	0.408440291881561	0.96980220079422	-17.7333812713623	-0.00717365415766835	-0.00100484199356288	0.000293855206109583	-0.00165419070981443
1041	-0.240908339619637	1.29447650909424	-17.7983169555664	0.00808603875339031	-0.00132951640989631	0.00126787810586393	-0.000355493422830477
1042	0.408440291881561	1.29447650909424	-17.5385761260986	0.0152288740500808	0.00581331877037883	-0.000355493422830477	0.00581331877037883
1043	-0.890256941318512	1.29447650909424	-17.7333812713623	0.00678734155371785	0.013930176384747	-0.000680167751852423	0.00256657530553639
1044	1.70713758468628	0.320453554391861	-17.4087066650391	0.0123068047687411	0.00126787810586393	-0.00327756232582033	0.00678734155371785
1045	-0.890256941318512	1.29447650909424	-17.6035118103027	-0.00814767740666866	-0.00165419070981443	0.00256657530553639	-0.00197886489331722
1046	1.70713758468628	-0.00422076601535082	-17.2788372039795	0.00483929552137852	0.00386527273803949	-0.00555028254166245	-0.00165419070981443
1047	1.70713758468628	0.96980220079422	-17.2788372039795	0.0217223595827818	0.00938473641872406	-0.0143164889886975	0.00256657530553639
1048	1.05778896808624	0.96980220079422	-17.7333812713623	-0.00100484199356288	0.00386527273803949	-0.000355493422830477	0.000293855206109583
1049	-0.240908339619637	1.61915075778961	-17.3437728881836	-0.00360223650932312	0.00451462110504508	-0.000355493422830477	-0.00490093370899558
1050	-0.240908339619637	0.645127892494202	-17.7333812713623	-0.000680167751852423	-0.000680167751852423	-0.00782300252467394	-3.08191010844894e-05
1051	-0.240908339619637	1.61915075778961	-17.7333812713623	0.00776136433705688	-0.00392691092565656	-0.00425158534198999	-0.0152905117720366
1052	1.05778896808624	0.320453554391861	-17.5385761260986	0.00191722682211548	-0.0026282137259841	-0.00522560812532902	-0.00814767740666866
1053	1.70713758468628	0.320453554391861	-17.213903427124	-0.000680167751852423	0.000943203864153475	-0.00197886489331722	-0.00879702530801296
1054	-0.240908339619637	1.29447650909424	-17.3437728881836	-0.00879702530801296	0.00386527273803949	0.00126787810586393	-0.00230353930965066
1055	1.05778896808624	0.320453554391861	-17.3437728881836	0.00841071270406246	-0.00197886489331722	-0.000355493422830477	-0.00327756232582033
1056	0.408440291881561	0.96980220079422	-17.6035118103027	-0.00197886489331722	0.00321592413820326	-0.0104203969240189	0.000293855206109583
1057	1.70713758468628	-0.00422076601535082	-17.4736423492432	0.00970941036939621	0.00548864435404539	0.000943203864153475	0.000618529506027699
1058	-0.240908339619637	1.29447650909424	-17.6035118103027	0.0171769186854362	0.00418994715437293	-0.00230353930965066	0.00289124972186983
1059	-0.240908339619637	1.29447650909424	-16.8242931365967	-0.00230353930965066	0.00191722682211548	-0.0026282137259841	-0.00197886489331722
1060	-0.240908339619637	0.645127892494202	-17.0840320587158	-0.00425158534198999	-0.000355493422830477	-0.00749832857400179	-3.08191010844894e-05
1061	-0.240908339619637	0.96980220079422	-17.2788372039795	0.00159255252219737	0.00483929552137852	-0.00360223650932312	-0.00749832857400179
1062	-0.240908339619637	1.29447650909424	-17.0840320587158	0.00483929552137852	-0.00165419070981443	-0.00295288790948689	0.00386527273803949
1063	0.408440291881561	0.96980220079422	-18.3177947998047	0.00548864435404539	0.00873538758605719	-0.00522560812532902	0.000943203864153475
1064	1.05778896808624	-0.00422076601535082	-17.7333812713623	-0.00814767740666866	0.000943203864153475	-0.00295288790948689	-0.00652430532500148
1065	-0.240908339619637	0.96980220079422	-17.8632507324219	-0.00100484199356288	-0.00652430532500148	-0.00587495695799589	0.00354059832170606
1066	1.05778896808624	-0.00422076601535082	-17.7333812713623	-0.00555028254166245	-0.00295288790948689	-0.00782300252467394	-3.08191010844894e-05
1067	1.70713758468628	0.96980220079422	-18.3177947998047	0.00678734155371785	0.000618529506027699	-0.00360223650932312	0.00289124972186983
1068	-0.890256941318512	0.96980220079422	-18.1879253387451	-3.08191010844894e-05	0.00386527273803949	-0.00197886489331722	0.00646266713738441
1069	0.408440291881561	0.96980220079422	-18.0580558776855	0.00548864435404539	-0.00360223650932312	0.00516396993771195	0.00483929552137852
1070	-0.240908339619637	0.96980220079422	-17.928186416626	0.0116574559360743	0.000618529506027699	0.00256657530553639	-3.08191010844894e-05
1071	1.05778896808624	1.29447650909424	-17.7333812713623	0.0116574559360743	0.00256657530553639	-0.000680167751852423	0.00386527273803949
1072	-0.240908339619637	0.645127892494202	-17.9931201934814	0.00548864435404539	0.00418994715437293	-0.0113944197073579	0.00711201597005129
1073	1.70713758468628	-0.00422076601535082	-17.7983169555664	0.00743668992072344	0.00516396993771195	-0.00295288790948689	-0.00295288790948689
1074	0.408440291881561	0.96980220079422	-18.1229915618896	-0.00425158534198999	0.00321592413820326	-0.00587495695799589	0.00354059832170606
1075	1.70713758468628	-0.00422076601535082	-17.6684474945068	-0.00100484199356288	-0.00197886489331722	-0.00360223650932312	0.00126787810586393
1076	-0.240908339619637	0.645127892494202	-17.2788372039795	-0.000680167751852423	0.0022419011220336	-0.00165419070981443	-0.00522560812532902
1077	3.00583481788635	0.320453554391861	-17.6035118103027	0.00483929552137852	0.00126787810586393	0.0022419011220336	0.00451462110504508
1078	-1.53960561752319	1.29447650909424	-17.213903427124	0.00581331877037883	0.00126787810586393	0.00289124972186983	0.00321592413820326
1079	1.05778896808624	0.96980220079422	-17.6035118103027	0.00191722682211548	-0.00165419070981443	-0.00327756232582033	-0.000680167751852423
1080	-0.240908339619637	0.645127892494202	-17.2788372039795	-0.00230353930965066	-0.00295288790948689	-0.00327756232582033	0.000943203864153475
1081	1.05778896808624	0.320453554391861	-17.3437728881836	0.00191722682211548	0.00548864435404539	-0.0152905117720366	-0.0026282137259841
1082	-0.890256941318512	0.96980220079422	-17.5385761260986	0.0181509424000978	0.00418994715437293	-0.00392691092565656	-0.00749832857400179
1083	0.408440291881561	0.320453554391861	-17.2788372039795	0.0116574559360743	-0.000680167751852423	-0.00295288790948689	-0.00132951640989631
1084	1.05778896808624	-0.653569400310516	-17.0840320587158	-0.00749832857400179	-0.00684897974133492	-0.00684897974133492	-3.08191010844894e-05
1085	-0.240908339619637	-0.00422076601535082	-17.6684474945068	-0.0110697457566857	-0.00717365415766835	-0.00197886489331722	-0.00425158534198999
1086	1.70713758468628	-0.653569400310516	-17.4087066650391	0.0197743140161037	-0.00944637414067984	0.00256657530553639	-0.00749832857400179
1087	1.05778896808624	-0.653569400310516	-17.6035118103027	0.00906006153672934	-0.00652430532500148	-0.0113944197073579	0.00613799272105098
1088	-0.240908339619637	0.320453554391861	-16.8892288208008	0.000618529506027699	-0.00587495695799589	-0.00165419070981443	-0.0026282137259841
1089	-0.240908339619637	-0.328895092010498	-17.2788372039795	-0.00522560812532902	-0.00490093370899558	-0.00392691092565656	-0.00132951640989631
1090	-0.240908339619637	-0.328895092010498	-17.213903427124	-0.0243813935667276	-0.0201606266200542	0.00159255252219737	-0.00327756232582033
1091	-0.240908339619637	-0.328895092010498	-17.4736423492432	0.0282158460468054	-0.00197886489331722	-0.00132951640989631	-0.00327756232582033
1092	1.05778896808624	-0.653569400310516	-17.6684474945068	0.0288651939481497	-0.00230353930965066	-0.00587495695799589	0.000943203864153475
1093	1.05778896808624	-1.3029180765152	-17.1489677429199	0.0142548503354192	-0.00522560812532902	-0.00457625929266214	0.00289124972186983
1094	0.408440291881561	0.320453554391861	-17.6684474945068	-0.00555028254166245	-0.00652430532500148	0.00418994715437293	-0.00717365415766835
1095	1.05778896808624	-1.3029180765152	-17.4087066650391	0.0142548503354192	-0.0100957229733467	0.00159255252219737	-0.000680167751852423
1096	-0.240908339619637	0.320453554391861	-17.5385761260986	-0.00619963090866804	-0.00782300252467394	-0.0026282137259841	-0.00490093370899558
1097	1.05778896808624	-0.653569400310516	-17.7333812713623	-0.00684897974133492	-0.00522560812532902	-0.00230353930965066	-0.00555028254166245
1098	-0.240908339619637	0.645127892494202	-17.9931201934814	0.00289124972186983	0.00126787810586393	-0.00490093370899558	-0.00230353930965066
1099	-0.240908339619637	0.645127892494202	-17.9931201934814	-0.00425158534198999	0.00711201597005129	0.00256657530553639	-0.00619963090866804
1100	-0.240908339619637	0.96980220079422	-17.4736423492432	-0.0026282137259841	-0.00684897974133492	0.00548864435404539	-0.00360223650932312
1101	-0.240908339619637	0.645127892494202	-17.2788372039795	0.00191722682211548	0.00873538758605719	-0.000680167751852423	-0.00652430532500148
1102	-0.240908339619637	0.96980220079422	-17.8632507324219	0.0213976856321096	0.00289124972186983	-0.00327756232582033	-0.00165419070981443
1103	-0.890256941318512	0.96980220079422	-17.5385761260986	-0.0130177913233638	0.00191722682211548	0.00418994715437293	-0.00132951640989631
1104	1.05778896808624	-0.328895092010498	-17.4087066650391	0.00646266713738441	-0.00555028254166245	-0.000355493422830477	-0.00132951640989631
1105	-0.240908339619637	1.29447650909424	-17.6684474945068	-0.0120437685400248	-0.00490093370899558	0.00354059832170606	-0.00165419070981443
1106	1.05778896808624	-0.00422076601535082	-17.1489677429199	0.0158782228827477	0.000618529506027699	-0.0107450718060136	-0.00392691092565656
1107	1.05778896808624	0.320453554391861	-17.4087066650391	0.00159255252219737	0.000618529506027699	0.000618529506027699	-3.08191010844894e-05
1108	0.408440291881561	0.645127892494202	-17.0840320587158	0.00743668992072344	0.00191722682211548	0.00159255252219737	0.00126787810586393
1109	-0.890256941318512	1.29447650909424	-17.0190982818604	0.00678734155371785	0.000293855206109583	-0.000680167751852423	-0.0026282137259841
1110	0.408440291881561	1.29447650909424	-17.6684474945068	-0.00522560812532902	-0.00425158534198999	0.00581331877037883	-0.00555028254166245
1111	-0.240908339619637	1.29447650909424	-17.6035118103027	0.00483929552137852	0.00191722682211548	-0.00100484199356288	-0.00425158534198999
1112	1.70713758468628	-0.00422076601535082	-17.4736423492432	-0.000680167751852423	0.00289124972186983	0.0022419011220336	0.00678734155371785
1113	1.05778896808624	-0.00422076601535082	-17.213903427124	-0.000680167751852423	0.00613799272105098	0.000293855206109583	-0.0026282137259841
1114	0.408440291881561	0.96980220079422	-17.213903427124	-0.00392691092565656	0.00289124972186983	0.000293855206109583	0.00289124972186983
1115	-0.890256941318512	0.320453554391861	-16.7593593597412	0.000293855206109583	-0.00490093370899558	0.0022419011220336	-0.00360223650932312
1116	-0.240908339619637	1.29447650909424	-16.9541625976563	0.0142548503354192	0.00646266713738441	-0.00847235135734081	-0.00555028254166245
1117	-0.240908339619637	0.96980220079422	-17.3437728881836	-0.00100484199356288	0.00483929552137852	-0.00132951640989631	-0.000680167751852423
1118	-2.18895411491394	0.96980220079422	-17.6035118103027	0.00743668992072344	0.00548864435404539	0.00256657530553639	0.000943203864153475
1119	-2.83830285072327	1.94382512569427	-17.5385761260986	-0.0204853005707264	0.00516396993771195	-0.00230353930965066	0.0022419011220336
1120	-2.18895411491394	0.96980220079422	-17.0190982818604	0.0116574559360743	-0.00360223650932312	-0.0100957229733467	0.00581331877037883
1121	-2.83830285072327	1.29447650909424	-17.2788372039795	-0.0100957229733467	-3.08191010844894e-05	-0.00619963090866804	0.00354059832170606
1122	-2.83830285072327	0.96980220079422	-17.5385761260986	0.00418994715437293	0.0132808275520802	0.00743668992072344	0.0022419011220336
1123	-2.18895411491394	1.61915075778961	-18.1229915618896	0.000618529506027699	0.00841071270406246	0.00451462110504508	0.00743668992072344
1124	-0.240908339619637	0.320453554391861	-17.8632507324219	-0.0172385573387146	0.000943203864153475	-0.00555028254166245	0.00418994715437293
1125	-2.83830285072327	1.29447650909424	-17.9931201934814	-0.0149658378213644	-0.00490093370899558	0.00191722682211548	-0.00197886489331722
1126	0.408440291881561	-0.00422076601535082	-17.4736423492432	0.0136055024340749	0.000943203864153475	-0.00684897974133492	0.00808603875339031
1127	-0.240908339619637	0.96980220079422	-17.8632507324219	0.00808603875339031	0.0113327819854021	-0.00132951640989631	0.00451462110504508
1128	-0.890256941318512	0.96980220079422	-17.9931201934814	-0.000680167751852423	0.00646266713738441	0.00256657530553639	0.00581331877037883
1129	-0.240908339619637	1.29447650909424	-17.928186416626	-0.00814767740666866	0.00451462110504508	-0.000355493422830477	-0.00165419070981443
1130	-0.890256941318512	1.29447650909424	-18.3177947998047	-0.00847235135734081	0.000618529506027699	-0.00814767740666866	0.0022419011220336
1131	-0.890256941318512	1.29447650909424	-18.0580558776855	0.0022419011220336	0.00256657530553639	-0.00619963090866804	-0.0100957229733467
1132	0.408440291881561	0.320453554391861	-17.8632507324219	0.00516396993771195	0.00451462110504508	-0.00522560812532902	-0.00165419070981443
1133	1.05778896808624	0.320453554391861	-17.7333812713623	0.0123068047687411	0.00483929552137852	-0.00457625929266214	-0.00457625929266214
1134	-0.890256941318512	1.61915075778961	-17.9931201934814	0.00354059832170606	-0.00587495695799589	0.00711201597005129	-0.00230353930965066
1135	1.05778896808624	0.645127892494202	-18.1229915618896	0.00646266713738441	0.0022419011220336	-0.000355493422830477	-0.00814767740666866
1136	-0.240908339619637	0.320453554391861	-17.6684474945068	-0.00100484199356288	-0.00165419070981443	-0.000355493422830477	-0.00165419070981443
1137	1.05778896808624	-0.00422076601535082	-17.7333812713623	-0.00295288790948689	0.00126787810586393	-0.00587495695799589	-0.00944637414067984
1138	-0.890256941318512	0.96980220079422	-17.8632507324219	0.0181509424000978	0.0022419011220336	-0.00360223650932312	-0.00327756232582033
1139	0.408440291881561	0.96980220079422	-17.7983169555664	0.0113327819854021	0.000293855206109583	-0.00457625929266214	-0.00587495695799589
1140	-0.240908339619637	1.29447650909424	-18.1229915618896	-0.000680167751852423	0.00386527273803949	-0.000680167751852423	-0.00457625929266214
1141	-0.240908339619637	0.96980220079422	-18.4476642608643	-0.00295288790948689	0.000293855206109583	-0.00587495695799589	-0.00392691092565656
1142	0.408440291881561	0.96980220079422	-18.3827304840088	0.00418994715437293	0.00743668992072344	0.00808603875339031	-0.00425158534198999
1143	0.408440291881561	0.96980220079422	-18.3177947998047	-0.00295288790948689	0.00516396993771195	0.00159255252219737	-0.00165419070981443
1144	0.408440291881561	0.645127892494202	-18.0580558776855	0.000943203864153475	0.00321592413820326	-0.00587495695799589	-0.00879702530801296
1145	-0.240908339619637	0.645127892494202	-17.8632507324219	0.0123068047687411	0.00354059832170606	-0.000355493422830477	-0.000355493422830477
1146	1.05778896808624	0.320453554391861	-17.928186416626	-0.00490093370899558	-0.00132951640989631	-0.00555028254166245	-0.00587495695799589
1147	0.408440291881561	0.96980220079422	-18.5775356292725	0.00483929552137852	0.00906006153672934	-0.0126931173726916	-0.00327756232582033
1148	-0.240908339619637	1.29447650909424	-18.3827304840088	0.00256657530553639	-3.08191010844894e-05	-0.00652430532500148	-0.00490093370899558
1149	1.05778896808624	0.645127892494202	-18.1879253387451	0.00256657530553639	-0.00132951640989631	-0.00522560812532902	-0.00587495695799589
1150	-1.53960561752319	1.29447650909424	-18.0580558776855	-0.00717365415766835	0.00354059832170606	0.00321592413820326	-0.00392691092565656
1151	-0.240908339619637	1.29447650909424	-18.1229915618896	0.00483929552137852	0.0022419011220336	-0.00814767740666866	-0.000680167751852423
1152	-0.240908339619637	0.645127892494202	-18.3827304840088	0.0100340843200684	0.0113327819854021	-0.00522560812532902	-0.00652430532500148
1153	2.35648608207703	-0.328895092010498	-18.0580558776855	-0.00652430532500148	0.00191722682211548	-0.00944637414067984	-0.0026282137259841
1154	-0.240908339619637	1.29447650909424	-18.3177947998047	-0.0026282137259841	0.00289124972186983	-0.00425158534198999	-0.00425158534198999
1155	2.35648608207703	0.320453554391861	-18.1879253387451	-0.00749832857400179	-0.000355493422830477	-0.00522560812532902	0.00354059832170606
1156	-0.240908339619637	1.29447650909424	-17.928186416626	-0.00327756232582033	-3.08191010844894e-05	-0.00619963090866804	-0.00652430532500148
1157	1.70713758468628	-0.328895092010498	-17.6684474945068	0.0152288740500808	0.00743668992072344	-0.0143164889886975	-0.00425158534198999
1158	0.408440291881561	2.26849937438965	-18.3827304840088	0.000293855206109583	0.00938473641872406	-0.00977104809135199	-0.00490093370899558
1159	-0.240908339619637	1.29447650909424	-17.928186416626	0.0155535480007529	-0.00230353930965066	-0.00327756232582033	-0.00230353930965066
1160	-0.890256941318512	1.29447650909424	-18.3827304840088	0.00191722682211548	-0.00360223650932312	-0.00457625929266214	-0.00425158534198999
1161	-0.240908339619637	0.96980220079422	-18.1879253387451	-0.0026282137259841	-0.00132951640989631	-0.00230353930965066	0.00126787810586393
1162	-0.240908339619637	1.61915075778961	-18.1229915618896	0.0116574559360743	-0.000680167751852423	-0.00457625929266214	-0.00490093370899558
1163	0.408440291881561	0.645127892494202	-17.8632507324219	0.00711201597005129	0.00841071270406246	-0.00327756232582033	-0.00100484199356288
1164	1.05778896808624	0.320453554391861	-17.4736423492432	0.00841071270406246	-0.00197886489331722	-0.00230353930965066	-0.00879702530801296
1165	-0.240908339619637	1.29447650909424	-17.7333812713623	-0.0100957229733467	-0.00132951640989631	-0.00490093370899558	-0.00165419070981443
1166	1.70713758468628	-0.00422076601535082	-17.4087066650391	-0.00295288790948689	0.000943203864153475	-0.00165419070981443	-0.00814767740666866
1167	-0.240908339619637	1.29447650909424	-17.5385761260986	-0.00425158534198999	0.00321592413820326	0.00386527273803949	-0.00457625929266214
1168	-0.890256941318512	0.96980220079422	-17.5385761260986	-0.000355493422830477	0.00841071270406246	0.00613799272105098	-0.000355493422830477
1169	-0.240908339619637	0.96980220079422	-17.1489677429199	-0.00457625929266214	0.00354059832170606	0.000943203864153475	-0.00197886489331722
1170	-0.240908339619637	0.645127892494202	-17.4736423492432	0.00321592413820326	-0.000355493422830477	0.00256657530553639	0.00386527273803949
1171	0.408440291881561	0.96980220079422	-17.6684474945068	-0.00555028254166245	-0.00230353930965066	-0.00522560812532902	0.00289124972186983
1172	-0.240908339619637	0.96980220079422	-17.6684474945068	0.00711201597005129	0.00289124972186983	-0.00360223650932312	0.00516396993771195
1173	1.70713758468628	-0.328895092010498	-17.213903427124	-0.00295288790948689	-0.00165419070981443	0.00386527273803949	0.00678734155371785
1174	3.00583481788635	0.645127892494202	-16.8892288208008	0.00191722682211548	0.00289124972186983	-0.00457625929266214	0.00613799272105098
1175	1.05778896808624	-0.00422076601535082	-16.5645542144775	-0.00555028254166245	-0.00100484199356288	-3.08191010844894e-05	0.00938473641872406
1176	0.408440291881561	1.61915075778961	-16.7593593597412	0.000943203864153475	0.00256657530553639	-3.08191010844894e-05	0.00451462110504508
1177	0.408440291881561	-0.00422076601535082	-17.9931201934814	0.00841071270406246	0.00808603875339031	-0.000680167751852423	0.00451462110504508
1178	1.05778896808624	0.645127892494202	-18.1229915618896	-0.00522560812532902	0.00191722682211548	0.00418994715437293	0.00256657530553639
1179	-1.53960561752319	1.29447650909424	-17.5385761260986	-0.00392691092565656	0.00613799272105098	-0.00230353930965066	0.00678734155371785
1180	1.05778896808624	0.645127892494202	-17.4087066650391	0.00289124972186983	-0.00847235135734081	0.00386527273803949	0.00354059832170606
1181	-0.890256941318512	0.645127892494202	-17.0840320587158	-3.08191010844894e-05	0.000618529506027699	-0.00847235135734081	0.00418994715437293
1182	1.05778896808624	1.29447650909424	-17.928186416626	0.00159255252219737	0.00548864435404539	-0.00132951640989631	0.00516396993771195
1183	2.35648608207703	0.645127892494202	-18.1229915618896	0.000943203864153475	0.0022419011220336	0.00386527273803949	0.00256657530553639
1184	1.70713758468628	-0.653569400310516	-17.8632507324219	0.00126787810586393	-0.000355493422830477	-0.00522560812532902	0.00289124972186983
1185	0.408440291881561	1.61915075778961	-17.6684474945068	-0.00457625929266214	-0.00555028254166245	0.000293855206109583	0.00354059832170606
1186	2.35648608207703	-0.00422076601535082	-17.1489677429199	0.000293855206109583	-0.00230353930965066	-0.0026282137259841	0.00581331877037883
1187	1.70713758468628	-0.00422076601535082	-17.1489677429199	0.00289124972186983	-0.00197886489331722	-0.00100484199356288	0.00354059832170606
1188	0.408440291881561	0.96980220079422	-17.2788372039795	0.000943203864153475	0.0022419011220336	-3.08191010844894e-05	0.0022419011220336
1189	-0.890256941318512	0.96980220079422	-17.7333812713623	0.00581331877037883	-0.00295288790948689	-3.08191010844894e-05	0.00289124972186983
1190	0.408440291881561	0.320453554391861	-17.5385761260986	-0.000355493422830477	-0.00165419070981443	-0.00457625929266214	0.00548864435404539
1191	-0.240908339619637	0.645127892494202	-17.1489677429199	0.0022419011220336	-0.00165419070981443	0.00354059832170606	-0.000355493422830477
1192	1.05778896808624	-0.653569400310516	-16.6944236755371	0.00451462110504508	0.00483929552137852	-0.00912170019000769	0.00743668992072344
1193	1.70713758468628	-0.328895092010498	-16.4996185302734	0.00743668992072344	-0.00717365415766835	0.00451462110504508	-0.00652430532500148
1194	-0.240908339619637	-0.328895092010498	-16.8242931365967	-0.00295288790948689	-0.000355493422830477	-0.0100957229733467	0.00289124972186983
1195	1.05778896808624	-0.653569400310516	-17.0840320587158	-0.00944637414067984	-0.00879702530801296	-0.00522560812532902	0.000943203864153475
1196	-0.240908339619637	-0.00422076601535082	-16.8892288208008	0.00126787810586393	-0.00327756232582033	-0.00814767740666866	0.00873538758605719
1197	1.70713758468628	-1.3029180765152	-16.7593593597412	0.0126314787194133	-0.00684897974133492	-0.000680167751852423	0.000618529506027699
1198	-0.890256941318512	-0.328895092010498	-16.8242931365967	0.000618529506027699	-0.00327756232582033	-3.08191010844894e-05	-0.000680167751852423
1199	-0.890256941318512	-0.00422076601535082	-16.629487991333	-0.00295288790948689	-0.00425158534198999	0.00516396993771195	-0.0026282137259841
1200	-0.890256941318512	-0.328895092010498	-16.8242931365967	0.01100810803473	-0.00392691092565656	-0.00587495695799589	0.00483929552137852
1201	-0.240908339619637	-0.328895092010498	-17.1489677429199	0.00483929552137852	-0.00912170019000769	0.00613799272105098	0.000293855206109583
1202	-0.240908339619637	-0.00422076601535082	-17.5385761260986	0.00386527273803949	-0.00230353930965066	-0.00295288790948689	0.00581331877037883
1203	1.05778896808624	-0.328895092010498	-17.5385761260986	0.0113327819854021	-0.0026282137259841	-3.08191010844894e-05	-0.000355493422830477
1204	1.05778896808624	-1.62759232521057	-17.0840320587158	0.00646266713738441	-0.00814767740666866	-0.00619963090866804	-0.00132951640989631
1205	-0.240908339619637	0.320453554391861	-17.0840320587158	0.00126787810586393	-0.00977104809135199	0.000293855206109583	0.00386527273803949
1206	1.05778896808624	-0.978243708610535	-17.3437728881836	0.0022419011220336	-0.00457625929266214	-0.00587495695799589	0.00581331877037883
1207	1.05778896808624	-0.328895092010498	-17.0840320587158	0.0100340843200684	0.00354059832170606	-0.0113944197073579	0.00256657530553639
1208	-0.240908339619637	0.320453554391861	-17.1489677429199	0.00646266713738441	0.00386527273803949	0.00191722682211548	0.00256657530553639
1209	0.408440291881561	0.645127892494202	-17.6035118103027	-3.08191010844894e-05	-0.00879702530801296	-0.00100484199356288	0.00354059832170606
1210	-0.890256941318512	0.320453554391861	-16.8892288208008	0.0126314787194133	-0.00327756232582033	-0.00490093370899558	0.00386527273803949
1211	-0.240908339619637	0.645127892494202	-17.1489677429199	-0.00360223650932312	0.00354059832170606	-0.00425158534198999	0.00581331877037883
1212	0.408440291881561	-0.328895092010498	-17.5385761260986	0.00808603875339031	-0.00360223650932312	-0.00360223650932312	0.00418994715437293
1213	2.35648608207703	-0.328895092010498	-17.2788372039795	-0.0104203969240189	-0.00295288790948689	-0.00392691092565656	0.000943203864153475
1214	-0.240908339619637	0.96980220079422	-17.6684474945068	-0.000680167751852423	0.00289124972186983	-3.08191010844894e-05	0.00191722682211548
1215	1.70713758468628	-0.653569400310516	-17.3437728881836	-0.00555028254166245	-0.00197886489331722	-0.0117190945893526	0.00321592413820326
1216	-0.890256941318512	1.29447650909424	-17.2788372039795	-0.00197886489331722	-0.00230353930965066	-0.00814767740666866	0.00126787810586393
1217	2.35648608207703	-0.00422076601535082	-16.434684753418	0.00873538758605719	0.011982130818069	-0.00879702530801296	0.00256657530553639
1218	-0.890256941318512	1.61915075778961	-17.0840320587158	-0.0100957229733467	-0.00490093370899558	0.000618529506027699	0.00321592413820326
1219	1.05778896808624	0.96980220079422	-17.213903427124	-0.0136671401560307	0.00321592413820326	0.0022419011220336	0.00126787810586393
1220	-0.890256941318512	1.94382512569427	-17.0840320587158	0.0165275707840919	-0.00230353930965066	0.00483929552137852	0.00386527273803949
1221	-0.240908339619637	0.645127892494202	-17.4736423492432	-0.00555028254166245	0.00386527273803949	-0.0162645354866982	-0.00100484199356288
1222	-0.240908339619637	1.61915075778961	-16.8892288208008	0.000293855206109583	0.00613799272105098	0.00516396993771195	-0.00100484199356288
1223	-0.240908339619637	1.29447650909424	-16.6944236755371	0.00743668992072344	-3.08191010844894e-05	0.00418994715437293	0.000293855206109583
1224	0.408440291881561	0.320453554391861	-16.8242931365967	-0.00587495695799589	0.00354059832170606	0.00256657530553639	-0.000680167751852423
1225	-0.240908339619637	0.96980220079422	-17.6035118103027	-0.00944637414067984	0.000618529506027699	-0.00100484199356288	0.00289124972186983
1226	-0.240908339619637	0.320453554391861	-17.5385761260986	-0.00977104809135199	-0.00555028254166245	-0.00457625929266214	-0.000355493422830477
1227	0.408440291881561	-0.00422076601535082	-16.8892288208008	-0.00197886489331722	0.00873538758605719	-0.00522560812532902	0.00646266713738441
1228	-2.18895411491394	1.29447650909424	-16.9541625976563	-0.000680167751852423	0.00191722682211548	0.00613799272105098	0.000618529506027699
1229	-2.83830285072327	1.29447650909424	-16.5645542144775	-0.00814767740666866	0.000943203864153475	-0.00587495695799589	0.00159255252219737
1230	-3.48765158653259	1.29447650909424	-17.0190982818604	0.00289124972186983	-0.000680167751852423	0.00126787810586393	0.00126787810586393
1231	-2.83830285072327	0.645127892494202	-17.0190982818604	-0.00879702530801296	0.00386527273803949	-0.00652430532500148	0.00776136433705688
1232	-1.53960561752319	0.320453554391861	-16.7593593597412	-0.00847235135734081	0.0123068047687411	-0.00684897974133492	-0.00197886489331722
1233	-1.53960561752319	-0.00422076601535082	-17.2788372039795	-0.00749832857400179	0.00191722682211548	0.00354059832170606	0.00321592413820326
1234	-2.18895411491394	0.96980220079422	-17.2788372039795	-0.00749832857400179	-0.00457625929266214	-0.000680167751852423	0.00159255252219737
1235	-1.53960561752319	0.645127892494202	-16.629487991333	-0.0107450718060136	0.000618529506027699	-0.0100957229733467	0.00256657530553639
1236	-2.18895411491394	0.320453554391861	-16.8242931365967	-0.00619963090866804	0.000943203864153475	0.00354059832170606	0.000293855206109583
1237	-0.890256941318512	-0.00422076601535082	-17.4087066650391	-0.00457625929266214	0.00516396993771195	-0.00684897974133492	0.00483929552137852
1238	-2.18895411491394	1.29447650909424	-17.6035118103027	-0.00522560812532902	-0.00490093370899558	0.00743668992072344	0.0022419011220336
1239	-2.83830285072327	0.96980220079422	-17.3437728881836	-0.00230353930965066	0.00776136433705688	0.00548864435404539	0.00159255252219737
1240	-1.53960561752319	0.320453554391861	-17.213903427124	-0.0104203969240189	-0.00392691092565656	-0.00522560812532902	0.00289124972186983
1241	-1.53960561752319	0.96980220079422	-16.9541625976563	0.00289124972186983	0.00516396993771195	0.000943203864153475	0.00451462110504508
1242	-0.890256941318512	0.645127892494202	-17.4736423492432	0.0188002903014421	0.00613799272105098	-0.00684897974133492	0.00516396993771195
1243	-0.890256941318512	1.29447650909424	-17.7983169555664	0.0200989879667759	-0.000355493422830477	0.00483929552137852	0.0022419011220336
1244	1.05778896808624	-0.00422076601535082	-17.4087066650391	-0.0139918150380254	0.00289124972186983	0.00516396993771195	-0.000355493422830477
1245	-0.890256941318512	0.96980220079422	-17.6035118103027	-0.0133424662053585	-0.000355493422830477	-0.00295288790948689	-0.000355493422830477
1246	2.35648608207703	-0.00422076601535082	-17.0840320587158	0.00191722682211548	0.00613799272105098	-0.00912170019000769	0.00743668992072344
1247	0.408440291881561	0.645127892494202	-17.213903427124	0.00711201597005129	0.00711201597005129	0.00516396993771195	0.000293855206109583
1248	0.408440291881561	0.96980220079422	-17.5385761260986	0.00548864435404539	0.00483929552137852	0.00678734155371785	-0.000355493422830477
1249	-0.890256941318512	1.29447650909424	-17.6035118103027	0.00711201597005129	0.00159255252219737	-0.0100957229733467	0.00548864435404539
1250	-0.240908339619637	0.96980220079422	-17.0840320587158	-0.00749832857400179	-0.000355493422830477	-0.00360223650932312	-0.00230353930965066
1251	0.408440291881561	1.61915075778961	-17.0840320587158	-3.08191010844894e-05	-0.00490093370899558	-0.00327756232582033	0.00321592413820326
1252	2.35648608207703	-0.328895092010498	-16.6944236755371	0.0239950809627771	0.00808603875339031	-0.00587495695799589	0.00321592413820326
1253	1.05778896808624	0.645127892494202	-16.5645542144775	0.00873538758605719	0.00743668992072344	-0.0026282137259841	0.00386527273803949
1254	1.70713758468628	-0.00422076601535082	-16.9541625976563	-0.0026282137259841	-0.000355493422830477	-0.00100484199356288	-3.08191010844894e-05
1255	2.35648608207703	0.645127892494202	-16.9541625976563	-0.00360223650932312	0.00191722682211548	-0.00392691092565656	-0.00132951640989631
1256	-0.240908339619637	0.645127892494202	-17.213903427124	0.00191722682211548	-3.08191010844894e-05	0.00516396993771195	-0.00165419070981443
1257	0.408440291881561	0.645127892494202	-17.4087066650391	0.00451462110504508	0.0126314787194133	0.00386527273803949	-0.000680167751852423
1258	-0.240908339619637	0.96980220079422	-17.3437728881836	0.00646266713738441	0.00256657530553639	-0.00490093370899558	-0.00100484199356288
1259	-0.240908339619637	0.645127892494202	-17.1489677429199	0.000618529506027699	0.00256657530553639	-0.00230353930965066	-0.00392691092565656
1260	1.70713758468628	0.320453554391861	-17.5385761260986	-0.00749832857400179	-0.00360223650932312	-0.00814767740666866	0.00191722682211548
1261	1.70713758468628	-0.00422076601535082	-17.6035118103027	0.00841071270406246	-0.00132951640989631	-0.00132951640989631	-0.00360223650932312
1262	2.35648608207703	-0.653569400310516	-17.4736423492432	0.00451462110504508	0.00970941036939621	-0.00165419070981443	-0.000680167751852423
1263	1.05778896808624	0.320453554391861	-17.3437728881836	0.00289124972186983	0.00191722682211548	-0.000355493422830477	-0.00327756232582033
1264	-0.240908339619637	0.645127892494202	-17.5385761260986	-0.00100484199356288	-0.00197886489331722	-0.00782300252467394	0.00289124972186983
1265	-0.240908339619637	0.645127892494202	-18.0580558776855	-0.0143164889886975	0.00289124972186983	-0.00652430532500148	-0.00132951640989631
1266	-0.890256941318512	0.320453554391861	-17.6035118103027	0.00289124972186983	-0.00392691092565656	-0.00490093370899558	-0.000355493422830477
1267	1.70713758468628	0.320453554391861	-17.7983169555664	0.00613799272105098	0.0152288740500808	-0.0100957229733467	-0.00522560812532902
1268	1.05778896808624	0.320453554391861	-17.4736423492432	0.000618529506027699	0.00516396993771195	0.00906006153672934	0.000943203864153475
1269	1.05778896808624	-0.00422076601535082	-17.9931201934814	-0.000680167751852423	0.00451462110504508	-0.00197886489331722	-0.00295288790948689
1270	1.70713758468628	-0.00422076601535082	-17.7333812713623	-3.08191010844894e-05	0.00126787810586393	-0.00295288790948689	-0.00295288790948689
1271	-0.240908339619637	0.320453554391861	-17.1489677429199	-0.00327756232582033	0.00451462110504508	-0.00392691092565656	0.00516396993771195
1272	0.408440291881561	0.96980220079422	-17.7983169555664	-3.08191010844894e-05	0.0126314787194133	-0.000355493422830477	0.00483929552137852
1273	0.408440291881561	-0.328895092010498	-17.5385761260986	0.0210730116814375	0.00516396993771195	0.00289124972186983	-0.00165419070981443
1274	-0.240908339619637	0.320453554391861	-18.0580558776855	0.01100810803473	-0.00522560812532902	0.00321592413820326	0.00191722682211548
1275	-0.240908339619637	1.29447650909424	-18.1229915618896	0.00646266713738441	-0.00100484199356288	-0.00619963090866804	-0.00100484199356288
1276	1.05778896808624	-0.328895092010498	-17.7333812713623	-0.00100484199356288	-0.00100484199356288	0.00289124972186983	0.00743668992072344
1277	1.70713758468628	0.320453554391861	-17.6684474945068	0.0136055024340749	0.00126787810586393	-0.00197886489331722	0.000293855206109583
1278	-0.240908339619637	1.29447650909424	-18.1229915618896	0.00581331877037883	0.00581331877037883	0.00873538758605719	-3.08191010844894e-05
1279	0.408440291881561	0.96980220079422	-17.6684474945068	0.00289124972186983	0.000618529506027699	0.000943203864153475	-0.00197886489331722
1280	-0.240908339619637	0.645127892494202	-17.2788372039795	-0.00425158534198999	0.000293855206109583	-0.00392691092565656	0.00354059832170606
1281	1.05778896808624	0.96980220079422	-17.4736423492432	-3.08191010844894e-05	-0.000680167751852423	-0.00165419070981443	0.00418994715437293
1282	0.408440291881561	1.29447650909424	-17.3437728881836	0.01100810803473	0.00516396993771195	-0.00327756232582033	0.000943203864153475
1283	3.00583481788635	0.645127892494202	-17.2788372039795	0.000293855206109583	-0.000680167751852423	-0.00490093370899558	0.00289124972186983
1284	1.05778896808624	-0.328895092010498	-17.3437728881836	-0.00295288790948689	-3.08191010844894e-05	0.0100340843200684	0.000293855206109583
1285	0.408440291881561	0.645127892494202	-17.4736423492432	0.013930176384747	-0.000355493422830477	-0.00944637414067984	-0.00132951640989631
1286	1.05778896808624	0.96980220079422	-17.5385761260986	-0.00425158534198999	-0.00132951640989631	-0.00652430532500148	0.00126787810586393
1287	-0.240908339619637	0.320453554391861	-17.4087066650391	0.00354059832170606	0.000943203864153475	-0.00522560812532902	-0.00100484199356288
1288	0.408440291881561	-0.00422076601535082	-17.2788372039795	-0.00100484199356288	0.0022419011220336	-0.00100484199356288	-0.00100484199356288
1289	1.70713758468628	-0.653569400310516	-16.9541625976563	0.00191722682211548	-0.00782300252467394	-0.000680167751852423	0.00289124972186983
1290	1.05778896808624	-0.653569400310516	-17.928186416626	0.00321592413820326	-0.00165419070981443	-0.00392691092565656	-0.00327756232582033
1291	1.70713758468628	-1.3029180765152	-17.8632507324219	-0.00619963090866804	-0.00619963090866804	-0.00230353930965066	0.00256657530553639
1292	-0.240908339619637	0.320453554391861	-17.9931201934814	0.0123068047687411	0.00126787810586393	-0.00879702530801296	-0.00555028254166245
1293	-0.240908339619637	-0.00422076601535082	-17.928186416626	-0.00230353930965066	-0.00197886489331722	-0.00652430532500148	0.000293855206109583
1294	-0.240908339619637	0.320453554391861	-17.928186416626	0.0022419011220336	-0.00652430532500148	0.00418994715437293	-0.00490093370899558
1295	0.408440291881561	-0.328895092010498	-17.8632507324219	-0.0123684434220195	-0.00749832857400179	-0.00782300252467394	-0.00295288790948689
1296	1.05778896808624	-0.978243708610535	-17.8632507324219	0.00354059832170606	-0.0107450718060136	-0.000355493422830477	-0.00100484199356288
1297	1.70713758468628	-1.95226669311523	-17.928186416626	0.000293855206109583	-0.000355493422830477	-0.00684897974133492	-0.00230353930965066
1298	0.408440291881561	0.320453554391861	-17.928186416626	0.00743668992072344	-0.00392691092565656	0.00711201597005129	-0.00230353930965066
1299	-0.240908339619637	-0.00422076601535082	-17.7983169555664	-0.00522560812532902	-0.00944637414067984	-0.00132951640989631	0.000618529506027699
1300	-0.890256941318512	-0.653569400310516	-17.8632507324219	-0.00230353930965066	-0.00782300252467394	0.000293855206109583	-0.00295288790948689
1301	-0.240908339619637	-0.653569400310516	-17.5385761260986	-0.00879702530801296	-0.00619963090866804	-0.00360223650932312	0.00289124972186983
1302	-0.240908339619637	0.320453554391861	-18.1229915618896	-0.00100484199356288	0.0022419011220336	-3.08191010844894e-05	0.000618529506027699
1303	-0.890256941318512	0.645127892494202	-18.1229915618896	0.0123068047687411	-0.000355493422830477	-0.0026282137259841	0.00191722682211548
1304	2.35648608207703	-0.653569400310516	-17.3437728881836	-0.0110697457566857	-0.0026282137259841	0.00483929552137852	-0.00165419070981443
1305	-0.890256941318512	0.645127892494202	-17.4087066650391	-0.00652430532500148	0.000943203864153475	-0.00327756232582033	-0.00327756232582033
1306	1.70713758468628	-0.328895092010498	-17.1489677429199	-0.00652430532500148	0.000943203864153475	-0.00652430532500148	0.00581331877037883
1307	-0.890256941318512	0.96980220079422	-17.213903427124	0.0100340843200684	0.0145795252174139	0.00159255252219737	-0.00230353930965066
1308	1.05778896808624	1.29447650909424	-17.0190982818604	0.0220470335334539	0.00451462110504508	0.00126787810586393	-3.08191010844894e-05
1309	-0.890256941318512	1.29447650909424	-17.1489677429199	0.0207483377307653	0.00159255252219737	0.00841071270406246	-0.00132951640989631
1310	0.408440291881561	0.96980220079422	-17.6035118103027	-0.00360223650932312	0.00451462110504508	-0.00132951640989631	-0.000355493422830477
1311	-0.890256941318512	0.96980220079422	-17.6035118103027	-0.00944637414067984	0.00548864435404539	0.00354059832170606	0.00418994715437293
1312	1.70713758468628	1.29447650909424	-17.4087066650391	0.00451462110504508	0.00873538758605719	-0.00490093370899558	0.000943203864153475
1313	1.05778896808624	0.320453554391861	-17.1489677429199	0.00386527273803949	0.0100340843200684	0.00613799272105098	0.00451462110504508
1314	0.408440291881561	0.96980220079422	-18.1229915618896	0.00126787810586393	-0.00197886489331722	-0.00555028254166245	-3.08191010844894e-05
1315	1.05778896808624	1.29447650909424	-18.1879253387451	-0.0104203969240189	0.00354059832170606	-0.00457625929266214	-0.00230353930965066
1316	-0.240908339619637	0.320453554391861	-17.3437728881836	0.00321592413820326	0.00289124972186983	-0.0123684434220195	0.00256657530553639
1317	0.408440291881561	0.645127892494202	-17.4087066650391	0.0022419011220336	-0.00522560812532902	0.00126787810586393	-0.00230353930965066
1318	-0.240908339619637	0.96980220079422	-17.2788372039795	0.00548864435404539	0.00548864435404539	0.00743668992072344	0.00191722682211548
1319	-1.53960561752319	1.29447650909424	-17.6035118103027	-0.0182125810533762	0.00256657530553639	-0.00522560812532902	-3.08191010844894e-05
1320	-2.18895411491394	0.645127892494202	-17.9931201934814	-0.00230353930965066	0.00354059832170606	-0.0113944197073579	-0.00457625929266214
1321	-2.18895411491394	1.29447650909424	-17.8632507324219	-0.0126931173726916	0.00386527273803949	-0.00522560812532902	-0.00197886489331722
1322	-1.53960561752319	0.96980220079422	-17.8632507324219	-0.00360223650932312	0.00159255252219737	-0.00457625929266214	0.00289124972186983
1323	-2.18895411491394	1.61915075778961	-17.928186416626	0.0022419011220336	0.00354059832170606	-0.00360223650932312	-0.000355493422830477
1324	-0.890256941318512	-0.00422076601535082	-17.6035118103027	-0.00782300252467394	0.000943203864153475	-0.00619963090866804	0.00548864435404539
1325	-2.18895411491394	1.61915075778961	-17.7983169555664	-0.00684897974133492	0.00354059832170606	-0.00197886489331722	0.000293855206109583
1326	-1.53960561752319	-0.00422076601535082	-17.8632507324219	-0.00652430532500148	-0.00457625929266214	-0.00100484199356288	0.0022419011220336
1327	-3.48765158653259	0.96980220079422	-18.1879253387451	-0.00749832857400179	0.00548864435404539	-0.00327756232582033	-3.08191010844894e-05
1328	-2.83830285072327	0.96980220079422	-17.9931201934814	0.000618529506027699	0.00354059832170606	0.000943203864153475	-3.08191010844894e-05
1329	-2.18895411491394	0.96980220079422	-17.6035118103027	-0.00847235135734081	-0.00684897974133492	0.00289124972186983	-0.00197886489331722
1330	-2.83830285072327	0.96980220079422	-17.7333812713623	-0.00684897974133492	0.00126787810586393	0.00678734155371785	-0.00230353930965066
1331	-3.48765158653259	1.29447650909424	-17.213903427124	-0.00619963090866804	-0.00652430532500148	-0.0126931173726916	-0.0026282137259841
1332	-1.53960561752319	0.645127892494202	-17.6035118103027	-0.00555028254166245	0.0123068047687411	-0.00847235135734081	-0.00100484199356288
1333	-0.890256941318512	-0.00422076601535082	-17.5385761260986	-0.00392691092565656	0.00256657530553639	-0.00360223650932312	0.0022419011220336
1334	-2.83830285072327	1.29447650909424	-17.6684474945068	-0.000680167751852423	-0.00360223650932312	0.0132808275520802	0.00613799272105098
1335	-0.240908339619637	0.645127892494202	-17.6035118103027	-0.00977104809135199	0.00191722682211548	-0.00230353930965066	-0.00197886489331722
1336	-1.53960561752319	-0.00422076601535082	-17.0840320587158	-0.00587495695799589	-0.000355493422830477	-0.00457625929266214	0.00354059832170606
1337	-0.240908339619637	-0.00422076601535082	-16.9541625976563	-0.00619963090866804	0.00483929552137852	-0.000355493422830477	0.00126787810586393
1338	-1.53960561752319	0.645127892494202	-17.5385761260986	-0.0136671401560307	0.00516396993771195	0.000943203864153475	-3.08191010844894e-05
1339	0.408440291881561	0.96980220079422	-17.0840320587158	0.00191722682211548	0.00191722682211548	-0.00295288790948689	0.000943203864153475
1340	-0.890256941318512	0.96980220079422	-16.8892288208008	0.00321592413820326	0.000293855206109583	0.0022419011220336	-0.0026282137259841
1341	-0.240908339619637	0.645127892494202	-17.4087066650391	-0.00944637414067984	0.00483929552137852	-0.00879702530801296	0.00483929552137852
1342	-0.890256941318512	1.29447650909424	-17.5385761260986	0.00678734155371785	0.00646266713738441	-0.000680167751852423	-0.000680167751852423
1343	0.408440291881561	0.96980220079422	-17.3437728881836	-0.000355493422830477	0.00483929552137852	-0.00360223650932312	0.00126787810586393
1344	0.408440291881561	0.320453554391861	-17.2788372039795	0.0022419011220336	0.00386527273803949	0.00418994715437293	0.00126787810586393
1345	0.408440291881561	1.29447650909424	-17.6035118103027	-0.00619963090866804	-0.00132951640989631	-0.00912170019000769	-0.0026282137259841
1346	1.70713758468628	0.645127892494202	-16.8242931365967	0.00256657530553639	0.00256657530553639	-0.00652430532500148	-3.08191010844894e-05
1347	0.408440291881561	1.61915075778961	-17.0190982818604	0.0100340843200684	0.00321592413820326	-0.00814767740666866	0.000943203864153475
1348	-0.240908339619637	1.61915075778961	-17.4087066650391	0.00906006153672934	0.00548864435404539	-0.00197886489331722	-3.08191010844894e-05
1349	-0.240908339619637	0.645127892494202	-17.1489677429199	-0.00165419070981443	-0.00392691092565656	0.000293855206109583	-0.00327756232582033
1350	-0.240908339619637	1.29447650909424	-17.6684474945068	-0.00684897974133492	0.00126787810586393	-0.00197886489331722	-0.00100484199356288
1351	1.05778896808624	0.96980220079422	-18.1879253387451	-0.00197886489331722	-0.00717365415766835	-0.00555028254166245	0.00256657530553639
1352	1.05778896808624	0.96980220079422	-17.7333812713623	0.000293855206109583	0.00321592413820326	0.000293855206109583	-0.00165419070981443
1353	1.70713758468628	-0.328895092010498	-17.4736423492432	0.000618529506027699	0.00743668992072344	-0.00392691092565656	0.00386527273803949
1354	-0.240908339619637	1.29447650909424	-17.4087066650391	0.00938473641872406	-0.00230353930965066	-0.000355493422830477	-0.00490093370899558
1355	0.408440291881561	0.645127892494202	-17.3437728881836	-0.00457625929266214	0.000618529506027699	-0.00814767740666866	-0.00360223650932312
1356	0.408440291881561	0.645127892494202	-17.5385761260986	0.00483929552137852	-0.00652430532500148	-0.00652430532500148	-0.00392691092565656
1357	2.35648608207703	-0.328895092010498	-18.0580558776855	0.00841071270406246	-0.00197886489331722	-0.00814767740666866	-0.00230353930965066
1358	-0.890256941318512	1.29447650909424	-18.0580558776855	0.0132808275520802	0.00483929552137852	0.0022419011220336	-0.00197886489331722
1359	-0.240908339619637	1.29447650909424	-17.6035118103027	-0.000680167751852423	-0.0026282137259841	-0.00360223650932312	0.00256657530553639
1360	0.408440291881561	1.29447650909424	-17.5385761260986	-0.00977104809135199	-0.00197886489331722	0.00256657530553639	-0.00555028254166245
1361	-0.240908339619637	0.96980220079422	-17.213903427124	0.00548864435404539	-0.00457625929266214	-0.00555028254166245	-3.08191010844894e-05
1362	-0.890256941318512	0.96980220079422	-17.8632507324219	-0.00327756232582033	0.00516396993771195	-0.00782300252467394	-0.00295288790948689
1363	1.05778896808624	1.61915075778961	-17.8632507324219	0.00451462110504508	-3.08191010844894e-05	-0.00197886489331722	-3.08191010844894e-05
1364	1.05778896808624	0.320453554391861	-17.0190982818604	0.0100340843200684	-0.00360223650932312	-0.00360223650932312	0.00418994715437293
1365	-0.240908339619637	1.29447650909424	-17.1489677429199	0.0123068047687411	-0.0026282137259841	0.0022419011220336	-0.00327756232582033
1366	2.35648608207703	-0.328895092010498	-16.8892288208008	0.00483929552137852	0.000618529506027699	-0.00619963090866804	0.000293855206109583
1367	1.05778896808624	0.645127892494202	-16.8242931365967	0.013930176384747	-0.00457625929266214	0.0022419011220336	-0.00100484199356288
1368	0.408440291881561	0.645127892494202	-17.2788372039795	0.000943203864153475	0.00126787810586393	0.000618529506027699	0.00516396993771195
1369	-0.890256941318512	0.96980220079422	-17.1489677429199	0.00906006153672934	-0.00295288790948689	0.00483929552137852	-0.00100484199356288
1370	1.05778896808624	0.645127892494202	-17.7983169555664	-0.000680167751852423	-0.00782300252467394	0.000618529506027699	-0.00490093370899558
1371	-0.240908339619637	0.96980220079422	-17.4736423492432	-0.0136671401560307	0.00418994715437293	0.00354059832170606	-3.08191010844894e-05
1372	1.70713758468628	0.320453554391861	-16.9541625976563	0.00776136433705688	0.00548864435404539	-0.00522560812532902	0.000293855206109583
1373	1.70713758468628	-0.328895092010498	-16.3697490692139	-0.000355493422830477	0.000943203864153475	0.00159255252219737	0.00418994715437293
1374	1.05778896808624	1.29447650909424	-16.9541625976563	-3.08191010844894e-05	-0.0026282137259841	0.00451462110504508	0.00126787810586393
1375	1.05778896808624	0.320453554391861	-17.213903427124	-0.0146411629393697	0.00516396993771195	-0.00132951640989631	-0.00425158534198999
1376	0.408440291881561	0.645127892494202	-17.3437728881836	-0.00425158534198999	0.00256657530553639	-0.000680167751852423	-0.00165419070981443
1377	1.05778896808624	0.320453554391861	-17.3437728881836	0.00321592413820326	0.00970941036939621	0.00191722682211548	-0.00230353930965066
1378	1.05778896808624	1.29447650909424	-17.3437728881836	-0.00100484199356288	0.00451462110504508	-0.000680167751852423	0.00256657530553639
1379	-0.890256941318512	1.61915075778961	-17.213903427124	0.000618529506027699	0.00159255252219737	0.00354059832170606	0.000943203864153475
1380	0.408440291881561	0.96980220079422	-17.2788372039795	-0.00522560812532902	0.00451462110504508	-0.0104203969240189	-0.00132951640989631
1381	-0.240908339619637	0.96980220079422	-17.6035118103027	-0.0026282137259841	-0.00100484199356288	-0.00652430532500148	-0.00295288790948689
1382	1.05778896808624	0.96980220079422	-17.6035118103027	0.00711201597005129	0.00289124972186983	-0.00879702530801296	0.00321592413820326
1383	-0.890256941318512	0.96980220079422	-17.5385761260986	0.00418994715437293	-0.00360223650932312	0.00191722682211548	0.000293855206109583
1384	3.00583481788635	-0.328895092010498	-17.7333812713623	-0.0156151866540313	-0.0026282137259841	0.00808603875339031	-0.00197886489331722
1385	-0.240908339619637	0.96980220079422	-17.1489677429199	0.00581331877037883	0.000943203864153475	-0.00684897974133492	-0.000680167751852423
1386	1.05778896808624	-0.653569400310516	-17.1489677429199	0.000943203864153475	-0.00587495695799589	-0.0104203969240189	-0.00100484199356288
1387	1.70713758468628	0.320453554391861	-17.5385761260986	0.00841071270406246	0.00354059832170606	0.000293855206109583	-0.00165419070981443
1388	-0.890256941318512	-0.00422076601535082	-17.5385761260986	0.00841071270406246	-3.08191010844894e-05	-0.0026282137259841	-0.00132951640989631
1389	0.408440291881561	0.320453554391861	-17.1489677429199	-0.00457625929266214	-0.00425158534198999	0.00191722682211548	-0.00197886489331722
1390	-0.240908339619637	-0.00422076601535082	-17.4736423492432	-0.00717365415766835	-0.0130177913233638	-0.00555028254166245	0.000293855206109583
1391	-0.240908339619637	-0.00422076601535082	-16.629487991333	0.0259431265294552	-0.00457625929266214	-0.00490093370899558	-0.00230353930965066
1392	1.05778896808624	-1.3029180765152	-16.6944236755371	0.00191722682211548	-0.00457625929266214	-0.00717365415766835	0.00678734155371785
1393	1.70713758468628	-0.978243708610535	-17.4736423492432	0.0022419011220336	-0.00197886489331722	0.00289124972186983	-0.00197886489331722
1394	1.05778896808624	-1.3029180765152	-17.4087066650391	-3.08191010844894e-05	-0.00879702530801296	-0.00522560812532902	0.000943203864153475
1395	1.70713758468628	-0.978243708610535	-17.2788372039795	0.0116574559360743	-0.0107450718060136	-0.00360223650932312	-0.00555028254166245
1396	-0.240908339619637	-0.328895092010498	-16.7593593597412	0.0132808275520802	-0.0100957229733467	0.000943203864153475	0.00256657530553639
1397	1.05778896808624	-0.978243708610535	-16.5645542144775	0.00451462110504508	-0.00197886489331722	-0.00165419070981443	-3.08191010844894e-05
1398	-0.240908339619637	-0.653569400310516	-16.8892288208008	0.00711201597005129	-0.000680167751852423	-0.00912170019000769	0.0022419011220336
1399	-0.240908339619637	-0.978243708610535	-17.3437728881836	0.0158782228827477	-0.00587495695799589	-0.000355493422830477	-0.000355493422830477
1400	1.05778896808624	-0.653569400310516	-17.3437728881836	-0.00165419070981443	-0.00879702530801296	-0.00165419070981443	-0.000680167751852423
1401	1.05778896808624	-0.653569400310516	-17.213903427124	-0.00360223650932312	0.0022419011220336	-0.0156151866540313	0.000293855206109583
1402	1.70713758468628	-0.978243708610535	-16.6944236755371	0.00743668992072344	0.000293855206109583	-0.00165419070981443	0.00483929552137852
1403	-0.890256941318512	0.320453554391861	-16.5645542144775	-0.0107450718060136	0.000293855206109583	-0.00457625929266214	-0.00197886489331722
1404	-0.890256941318512	0.645127892494202	-16.8892288208008	-0.0162645354866982	-0.000680167751852423	0.00256657530553639	0.00321592413820326
1405	0.408440291881561	0.645127892494202	-17.6684474945068	-0.0204853005707264	-0.00295288790948689	0.00321592413820326	0.000943203864153475
1406	-0.240908339619637	0.645127892494202	-17.4087066650391	0.00191722682211548	0.00289124972186983	0.00354059832170606	-0.00295288790948689
1407	1.70713758468628	-0.328895092010498	-17.3437728881836	0.00776136433705688	-0.000355493422830477	-0.00619963090866804	0.00418994715437293
1408	0.408440291881561	-0.00422076601535082	-17.6684474945068	0.00970941036939621	0.00483929552137852	0.000618529506027699	0.000943203864153475
1409	1.05778896808624	-0.00422076601535082	-17.4736423492432	0.00321592413820326	0.00516396993771195	0.00159255252219737	0.000618529506027699
1410	1.05778896808624	0.320453554391861	-17.6035118103027	-0.0026282137259841	0.00256657530553639	-0.00197886489331722	-0.00392691092565656
1411	0.408440291881561	-0.00422076601535082	-17.8632507324219	0.00386527273803949	0.0136055024340749	0.00289124972186983	-0.00295288790948689
1412	-0.240908339619637	1.29447650909424	-18.1229915618896	-0.00132951640989631	0.00873538758605719	0.00516396993771195	-0.000680167751852423
1413	0.408440291881561	1.29447650909424	-17.928186416626	0.00613799272105098	0.00613799272105098	0.00126787810586393	-0.0026282137259841
1414	-0.240908339619637	1.29447650909424	-17.7333812713623	-0.00295288790948689	0.00646266713738441	-0.00132951640989631	0.00386527273803949
1415	0.408440291881561	0.96980220079422	-17.8632507324219	0.0155535480007529	-0.00197886489331722	-0.00717365415766835	-0.00197886489331722
1416	-0.890256941318512	0.645127892494202	-17.6035118103027	0.0142548503354192	0.00451462110504508	-0.00490093370899558	-0.00197886489331722
1417	-0.240908339619637	0.320453554391861	-17.6035118103027	-0.0026282137259841	0.000293855206109583	-0.00295288790948689	0.00418994715437293
1418	-2.18895411491394	1.29447650909424	-17.6035118103027	0.000943203864153475	0.00906006153672934	-3.08191010844894e-05	-0.00197886489331722
1419	-0.240908339619637	0.96980220079422	-16.8892288208008	0.000293855206109583	0.000618529506027699	0.00354059832170606	0.000618529506027699
1420	-2.18895411491394	0.645127892494202	-16.7593593597412	-0.00522560812532902	-0.000355493422830477	0.000293855206109583	-0.00100484199356288
1421	-0.890256941318512	0.645127892494202	-16.5645542144775	-0.00814767740666866	0.0022419011220336	-0.00847235135734081	-0.00100484199356288
1422	-1.53960561752319	1.61915075778961	-17.3437728881836	-0.00392691092565656	0.00159255252219737	-0.00587495695799589	0.000943203864153475
1423	-2.18895411491394	0.96980220079422	-17.2788372039795	-0.000355493422830477	-0.0026282137259841	-0.00392691092565656	-3.08191010844894e-05
1424	-0.240908339619637	0.645127892494202	-16.8892288208008	0.0103587592020631	-0.00100484199356288	0.00483929552137852	0.000293855206109583
1425	-1.53960561752319	0.96980220079422	-16.8242931365967	-0.00457625929266214	0.000618529506027699	-0.00392691092565656	0.00159255252219737
1426	-0.890256941318512	0.645127892494202	-16.7593593597412	-0.00847235135734081	0.00451462110504508	-0.00295288790948689	-0.00132951640989631
1427	-2.18895411491394	0.96980220079422	-16.8242931365967	-0.00619963090866804	0.00418994715437293	-0.00100484199356288	0.00873538758605719
1428	-2.83830285072327	0.96980220079422	-17.0190982818604	-0.00977104809135199	-0.000680167751852423	0.00418994715437293	-0.000680167751852423
1429	-1.53960561752319	-0.328895092010498	-17.2788372039795	-0.0130177913233638	0.00191722682211548	0.00159255252219737	-3.08191010844894e-05
1430	-2.18895411491394	0.320453554391861	-17.6035118103027	-0.0146411629393697	-0.00230353930965066	-0.00392691092565656	-0.00555028254166245
1431	-2.83830285072327	-0.00422076601535082	-17.213903427124	-0.00782300252467394	-0.00100484199356288	-0.00230353930965066	0.000943203864153475
1432	-2.83830285072327	0.96980220079422	-17.5385761260986	-0.00652430532500148	0.00451462110504508	-0.00652430532500148	0.00256657530553639
1433	-1.53960561752319	0.320453554391861	-17.2788372039795	-0.00782300252467394	0.00289124972186983	0.00354059832170606	0.00678734155371785
1434	-2.18895411491394	1.29447650909424	-17.1489677429199	-0.0146411629393697	0.00386527273803949	-0.0026282137259841	-0.000355493422830477
1435	-1.53960561752319	0.645127892494202	-17.5385761260986	-0.00912170019000769	-0.000680167751852423	-0.00197886489331722	0.00386527273803949
1436	-0.890256941318512	-0.328895092010498	-17.928186416626	-0.00944637414067984	-0.00360223650932312	-0.00717365415766835	-0.00295288790948689
1437	-0.240908339619637	-0.00422076601535082	-17.6035118103027	0.00516396993771195	0.00418994715437293	-0.00490093370899558	0.00451462110504508
1438	-1.53960561752319	0.96980220079422	-17.4087066650391	0.0207483377307653	0.0022419011220336	0.00516396993771195	-3.08191010844894e-05
1439	-0.890256941318512	1.29447650909424	-17.213903427124	-0.00132951640989631	0.00613799272105098	0.00126787810586393	0.00126787810586393
1440	0.408440291881561	-0.00422076601535082	-17.0190982818604	-0.0120437685400248	0.00191722682211548	0.00354059832170606	-0.00197886489331722
1441	-0.890256941318512	-0.00422076601535082	-17.3437728881836	0.000943203864153475	0.000293855206109583	-0.00230353930965066	-0.00230353930965066
1442	0.408440291881561	0.96980220079422	-17.6684474945068	0.00386527273803949	0.00776136433705688	0.0022419011220336	0.000618529506027699
1443	-0.890256941318512	1.29447650909424	-17.5385761260986	-0.00684897974133492	-0.0026282137259841	0.00516396993771195	0.00289124972186983
1444	1.05778896808624	-0.00422076601535082	-16.6944236755371	-0.000355493422830477	0.0022419011220336	-0.00327756232582033	0.00256657530553639
1445	-0.890256941318512	1.29447650909424	-17.3437728881836	-0.00165419070981443	-0.00327756232582033	0.00711201597005129	0.000618529506027699
1446	2.35648608207703	-0.00422076601535082	-17.0190982818604	0.00256657530553639	0.000618529506027699	-0.00197886489331722	-0.00425158534198999
1447	-0.240908339619637	1.61915075778961	-17.7333812713623	-0.00197886489331722	0.00386527273803949	-0.000355493422830477	0.00581331877037883
1448	0.408440291881561	0.645127892494202	-18.0580558776855	-0.00490093370899558	-0.00652430532500148	-0.000680167751852423	-0.00100484199356288
1449	0.408440291881561	1.61915075778961	-17.4736423492432	0.00516396993771195	0.00873538758605719	0.0022419011220336	0.00126787810586393
1450	1.05778896808624	0.96980220079422	-17.4736423492432	-0.00879702530801296	-0.00230353930965066	0.000618529506027699	-0.000355493422830477
1451	-0.890256941318512	1.61915075778961	-17.3437728881836	0.00451462110504508	0.00321592413820326	-0.00490093370899558	-0.00425158534198999
1452	0.408440291881561	0.96980220079422	-17.2788372039795	0.00386527273803949	0.00516396993771195	-0.0162645354866982	0.00191722682211548
1453	1.70713758468628	0.645127892494202	-17.5385761260986	0.00386527273803949	0.000943203864153475	-0.00457625929266214	-3.08191010844894e-05
1454	-0.240908339619637	1.29447650909424	-17.8632507324219	0.00516396993771195	0.00418994715437293	0.00386527273803949	0.000943203864153475
1455	-0.240908339619637	1.29447650909424	-17.6684474945068	-0.00230353930965066	0.00451462110504508	-0.00555028254166245	-0.00295288790948689
1456	0.408440291881561	-0.00422076601535082	-17.4087066650391	-0.00100484199356288	0.00191722682211548	-0.00360223650932312	-0.000355493422830477
1457	1.05778896808624	0.320453554391861	-17.4736423492432	0.0194496400654316	0.00938473641872406	-0.00327756232582033	-0.00100484199356288
1458	-0.240908339619637	0.96980220079422	-17.2788372039795	-0.00230353930965066	-0.000355493422830477	-0.00327756232582033	-0.000680167751852423
1459	-0.240908339619637	1.61915075778961	-17.7333812713623	-0.00360223650932312	0.00548864435404539	-0.00457625929266214	0.000943203864153475
1460	-0.890256941318512	-0.328895092010498	-17.6684474945068	0.0103587592020631	0.00126787810586393	-0.0117190945893526	-0.0026282137259841
1461	-0.240908339619637	0.645127892494202	-17.6684474945068	0.00386527273803949	0.0022419011220336	-0.00165419070981443	-0.00392691092565656
1462	0.408440291881561	0.96980220079422	-17.6035118103027	0.0162028968334198	0.00581331877037883	-0.0120437685400248	0.00159255252219737
1463	-0.240908339619637	1.29447650909424	-17.7333812713623	0.011982130818069	-0.000355493422830477	-0.000355493422830477	-0.00327756232582033
1464	1.05778896808624	-0.328895092010498	-17.1489677429199	0.00516396993771195	0.00678734155371785	-0.00522560812532902	-0.00100484199356288
1465	-0.890256941318512	1.29447650909424	-18.2528610229492	-3.08191010844894e-05	0.00321592413820326	0.000293855206109583	-0.00457625929266214
1466	1.70713758468628	-0.00422076601535082	-17.9931201934814	-0.00165419070981443	-0.00327756232582033	-0.00132951640989631	-0.00132951640989631
1467	1.05778896808624	1.29447650909424	-18.3827304840088	0.00483929552137852	0.00776136433705688	-0.00392691092565656	-0.00490093370899558
1468	1.05778896808624	1.29447650909424	-18.2528610229492	0.00289124972186983	-3.08191010844894e-05	-0.00197886489331722	0.00483929552137852
1469	-0.890256941318512	1.29447650909424	-18.0580558776855	0.00483929552137852	0.00841071270406246	-0.00555028254166245	-0.00165419070981443
1470	-0.890256941318512	0.645127892494202	-17.7333812713623	0.000293855206109583	0.000943203864153475	0.000618529506027699	0.000293855206109583
1471	-0.240908339619637	0.96980220079422	-17.928186416626	0.0149041991680861	0.00289124972186983	-0.00782300252467394	-0.00457625929266214
1472	0.408440291881561	0.96980220079422	-18.1879253387451	0.0181509424000978	0.00354059832170606	-0.00425158534198999	0.000293855206109583
1473	0.408440291881561	-0.328895092010498	-17.4087066650391	0.00451462110504508	-0.00100484199356288	0.00191722682211548	0.00321592413820326
1474	-0.890256941318512	0.645127892494202	-17.6684474945068	0.00386527273803949	0.00613799272105098	-0.0152905117720366	0.00548864435404539
1475	1.70713758468628	0.320453554391861	-18.1229915618896	-0.000355493422830477	0.000293855206109583	0.00451462110504508	-3.08191010844894e-05
1476	-0.890256941318512	-0.00422076601535082	-17.5385761260986	0.000618529506027699	0.00159255252219737	-0.00879702530801296	-0.00360223650932312
1477	2.35648608207703	-0.328895092010498	-17.6684474945068	0.01100810803473	0.00678734155371785	0.00418994715437293	-0.00100484199356288
1478	-0.890256941318512	0.96980220079422	-17.6035118103027	0.00159255252219737	-0.00295288790948689	0.00354059832170606	0.00191722682211548
1479	0.408440291881561	0.96980220079422	-17.6035118103027	0.013930176384747	0.00678734155371785	0.000943203864153475	0.00516396993771195
1480	1.05778896808624	-0.00422076601535082	-17.3437728881836	-0.00425158534198999	-0.00132951640989631	-0.00230353930965066	0.000293855206109583
1481	1.05778896808624	0.320453554391861	-17.0840320587158	-0.00684897974133492	-0.00295288790948689	-3.08191010844894e-05	-0.00392691092565656
1482	-0.240908339619637	0.96980220079422	-17.2788372039795	0.0100340843200684	0.0113327819854021	-0.00652430532500148	-0.00100484199356288
1483	1.05778896808624	0.96980220079422	-17.2788372039795	-0.00360223650932312	-0.00425158534198999	0.00159255252219737	0.00289124972186983
1484	1.05778896808624	-0.00422076601535082	-16.8242931365967	0.00418994715437293	0.00321592413820326	-0.00684897974133492	0.000293855206109583
1485	0.408440291881561	0.96980220079422	-17.213903427124	-0.00132951640989631	-0.00165419070981443	-0.0100957229733467	0.00126787810586393
1486	0.408440291881561	-0.00422076601535082	-16.7593593597412	0.00354059832170606	-0.00165419070981443	-0.000680167751852423	-3.08191010844894e-05
1487	2.35648608207703	-0.653569400310516	-17.4736423492432	-0.00684897974133492	0.00321592413820326	0.00191722682211548	-0.00360223650932312
1488	-0.240908339619637	0.96980220079422	-16.7593593597412	0.000293855206109583	-0.00522560812532902	0.00581331877037883	0.00289124972186983
1489	-0.240908339619637	-0.00422076601535082	-17.1489677429199	0.00483929552137852	0.00451462110504508	0.00256657530553639	0.00159255252219737
1490	-0.240908339619637	0.645127892494202	-17.6035118103027	0.0171769186854362	-0.000355493422830477	-0.00100484199356288	0.000293855206109583
1491	0.408440291881561	-0.328895092010498	-17.6035118103027	-0.0026282137259841	-0.00457625929266214	-0.0120437685400248	-0.0026282137259841
1492	0.408440291881561	-0.653569400310516	-17.5385761260986	0.0226963832974434	-0.00100484199356288	-0.00295288790948689	0.00159255252219737
1493	1.05778896808624	-0.653569400310516	-17.1489677429199	-0.00392691092565656	-0.0104203969240189	-3.08191010844894e-05	0.000618529506027699
1494	-0.240908339619637	-0.00422076601535082	-17.5385761260986	-0.000680167751852423	-0.00165419070981443	-0.00132951640989631	-3.08191010844894e-05
1495	1.70713758468628	-0.978243708610535	-17.0190982818604	-0.00100484199356288	-0.00457625929266214	-0.000680167751852423	-0.00100484199356288
1496	-0.240908339619637	-0.00422076601535082	-17.2788372039795	-3.08191010844894e-05	-0.00684897974133492	-0.00555028254166245	-0.00295288790948689
1497	1.05778896808624	-1.62759232521057	-17.928186416626	-0.00782300252467394	0.00386527273803949	-0.0169138833880424	0.00159255252219737
1498	-0.240908339619637	-0.00422076601535082	-18.1229915618896	0.0100340843200684	-0.00912170019000769	-0.00132951640989631	-0.00197886489331722
1499	-0.890256941318512	-0.328895092010498	-17.6035118103027	0.000293855206109583	-0.00717365415766835	0.00289124972186983	0.000293855206109583
1500	0.408440291881561	-0.328895092010498	-17.213903427124	0.00386527273803949	-0.00749832857400179	0.00451462110504508	-0.000680167751852423
1501	0.408440291881561	-0.328895092010498	-17.4087066650391	0.00386527273803949	-0.00490093370899558	-0.00749832857400179	-3.08191010844894e-05
1502	0.408440291881561	-0.00422076601535082	-17.213903427124	0.00321592413820326	-0.00197886489331722	0.00418994715437293	-0.00522560812532902
1503	0.408440291881561	0.320453554391861	-17.5385761260986	0.0207483377307653	-0.00684897974133492	0.000293855206109583	0.00516396993771195
1504	2.35648608207703	-0.978243708610535	-17.8632507324219	-0.00425158534198999	-0.0026282137259841	-0.00425158534198999	-0.00197886489331722
1505	-0.240908339619637	-0.00422076601535082	-17.928186416626	0.000293855206109583	-0.00684897974133492	0.00483929552137852	-0.00132951640989631
1506	1.70713758468628	-0.978243708610535	-17.8632507324219	0.0213976856321096	-0.00782300252467394	0.000293855206109583	0.000943203864153475
1507	1.05778896808624	-0.653569400310516	-17.6684474945068	0.0142548503354192	-0.000680167751852423	-0.00425158534198999	-0.00197886489331722
1508	1.05778896808624	0.320453554391861	-17.7983169555664	-0.00782300252467394	-0.00295288790948689	0.000943203864153475	0.00321592413820326
1509	0.408440291881561	0.320453554391861	-17.4736423492432	0.0197743140161037	-0.00132951640989631	0.00159255252219737	0.00191722682211548
1510	-0.240908339619637	0.645127892494202	-17.0840320587158	-0.00457625929266214	-0.00360223650932312	-0.00555028254166245	-0.0026282137259841
1511	0.408440291881561	0.96980220079422	-17.0840320587158	0.0158782228827477	-0.00230353930965066	0.000293855206109583	-0.00457625929266214
1512	2.35648608207703	-0.653569400310516	-17.1489677429199	0.00126787810586393	0.00354059832170606	-0.000680167751852423	0.00159255252219737
1513	1.70713758468628	-0.00422076601535082	-17.0190982818604	0.0288651939481497	-0.0026282137259841	-0.00197886489331722	0.00191722682211548
1514	1.05778896808624	0.96980220079422	-17.213903427124	-0.00749832857400179	0.00321592413820326	0.00581331877037883	0.00386527273803949
1515	1.05778896808624	0.320453554391861	-17.7983169555664	-0.00425158534198999	0.000943203864153475	0.00289124972186983	0.00126787810586393
1516	1.05778896808624	0.645127892494202	-17.5385761260986	0.00451462110504508	-0.000680167751852423	-0.00944637414067984	0.0022419011220336
1517	1.05778896808624	0.645127892494202	-17.3437728881836	-0.00652430532500148	0.01100810803473	0.00159255252219737	-0.000680167751852423
1518	0.408440291881561	0.96980220079422	-17.6035118103027	0.00418994715437293	0.0022419011220336	-0.00295288790948689	0.00483929552137852
1519	-0.890256941318512	0.645127892494202	-17.2788372039795	0.00256657530553639	0.00483929552137852	0.00159255252219737	0.00191722682211548
1520	-0.240908339619637	0.645127892494202	-17.0190982818604	0.00808603875339031	-0.000355493422830477	-0.00457625929266214	0.00159255252219737
1521	-0.890256941318512	0.96980220079422	-17.8632507324219	0.00386527273803949	-3.08191010844894e-05	-0.00522560812532902	0.000618529506027699
1522	0.408440291881561	0.645127892494202	-18.3827304840088	0.0022419011220336	0.00613799272105098	-0.0117190945893526	0.000618529506027699
1523	-0.890256941318512	1.29447650909424	-18.5125999450684	0.00548864435404539	-0.00425158534198999	-0.00295288790948689	0.0022419011220336
1524	1.05778896808624	-0.00422076601535082	-18.0580558776855	-0.00717365415766835	0.000293855206109583	-0.00684897974133492	0.0022419011220336
1525	-0.890256941318512	0.96980220079422	-17.8632507324219	-3.08191010844894e-05	0.00256657530553639	0.000293855206109583	0.00126787810586393
1526	0.408440291881561	-0.00422076601535082	-17.4736423492432	-0.00749832857400179	-0.00457625929266214	-0.00749832857400179	0.00386527273803949
1527	-0.240908339619637	0.96980220079422	-18.1229915618896	0.00743668992072344	0.00646266713738441	-0.00230353930965066	-0.00327756232582033
1528	-2.18895411491394	0.320453554391861	-18.3177947998047	-0.00360223650932312	-0.00197886489331722	0.0022419011220336	0.00191722682211548
1529	-2.18895411491394	1.29447650909424	-17.9931201934814	-0.00847235135734081	0.00256657530553639	0.0022419011220336	0.00191722682211548
1530	-2.83830285072327	0.96980220079422	-18.2528610229492	-0.0123684434220195	-0.000355493422830477	0.000943203864153475	0.00159255252219737
1531	-2.18895411491394	1.29447650909424	-18.1229915618896	-0.00425158534198999	-0.00100484199356288	-0.00457625929266214	-0.00230353930965066
1532	-0.890256941318512	-0.00422076601535082	-17.4736423492432	-0.000355493422830477	0.00548864435404539	-0.00879702530801296	-0.000680167751852423
1533	-0.890256941318512	-0.00422076601535082	-17.9931201934814	0.0152288740500808	0.00191722682211548	-0.00522560812532902	-0.000355493422830477
1534	-1.53960561752319	0.320453554391861	-17.9931201934814	-0.0185372550040483	0.00548864435404539	0.00581331877037883	0.00289124972186983
1535	-0.890256941318512	-0.328895092010498	-18.0580558776855	-0.021459324285388	0.00418994715437293	-0.00100484199356288	0.000293855206109583
1536	-2.83830285072327	0.320453554391861	-17.5385761260986	0.00159255252219737	-0.0026282137259841	-0.00652430532500148	0.0022419011220336
1537	-0.890256941318512	-0.00422076601535082	-17.9931201934814	0.000618529506027699	0.00451462110504508	-0.00977104809135199	0.000618529506027699
1538	-3.48765158653259	0.96980220079422	-17.1489677429199	-0.0139918150380254	0.00581331877037883	-0.00782300252467394	0.00743668992072344
1539	-0.890256941318512	0.320453554391861	-17.4087066650391	-0.00749832857400179	-0.000355493422830477	0.00483929552137852	-0.00100484199356288
1540	-0.240908339619637	-0.00422076601535082	-17.928186416626	-0.0100957229733467	0.00386527273803949	-0.00100484199356288	0.00354059832170606
1541	-0.240908339619637	0.320453554391861	-17.8632507324219	0.0116574559360743	-0.00327756232582033	0.00386527273803949	0.0022419011220336
1542	-0.240908339619637	-0.00422076601535082	-17.8632507324219	-0.0188619289547205	0.00289124972186983	-0.00425158534198999	0.000618529506027699
1543	0.408440291881561	-0.00422076601535082	-17.4736423492432	0.01100810803473	0.00256657530553639	-0.00555028254166245	-3.08191010844894e-05
1544	-1.53960561752319	0.96980220079422	-17.7983169555664	-0.00944637414067984	0.000293855206109583	-0.00100484199356288	-0.000355493422830477
1545	-0.890256941318512	0.645127892494202	-18.1879253387451	0.0022419011220336	0.00354059832170606	-0.00425158534198999	0.000293855206109583
1546	-0.240908339619637	0.96980220079422	-17.9931201934814	0.000618529506027699	0.00191722682211548	0.00451462110504508	0.000293855206109583
1547	1.70713758468628	-0.00422076601535082	-17.9931201934814	0.0022419011220336	0.00289124972186983	-0.000680167751852423	-0.00425158534198999
1548	0.408440291881561	0.320453554391861	-17.7983169555664	0.0022419011220336	0.00321592413820326	0.00646266713738441	0.00386527273803949
1549	2.35648608207703	-0.00422076601535082	-17.6684474945068	-0.00847235135734081	-3.08191010844894e-05	0.00516396993771195	0.00451462110504508
1550	1.05778896808624	-0.00422076601535082	-17.4736423492432	0.00451462110504508	0.00386527273803949	-0.000680167751852423	0.00646266713738441
1551	-0.890256941318512	-0.00422076601535082	-17.8632507324219	-0.00782300252467394	0.000943203864153475	-0.00392691092565656	0.000618529506027699
1552	-0.240908339619637	1.29447650909424	-17.6035118103027	0.000618529506027699	-0.00100484199356288	-0.00360223650932312	-0.00197886489331722
1553	1.70713758468628	-0.00422076601535082	-17.8632507324219	0.0132808275520802	-0.00230353930965066	0.00289124972186983	0.00256657530553639
1554	-0.240908339619637	1.61915075778961	-17.8632507324219	-0.00197886489331722	-0.0026282137259841	-0.00522560812532902	-0.000355493422830477
1555	1.70713758468628	0.96980220079422	-17.8632507324219	0.00646266713738441	0.00776136433705688	-0.0026282137259841	0.00256657530553639
1556	0.408440291881561	0.96980220079422	-16.9541625976563	-0.0107450718060136	-0.0026282137259841	-0.00360223650932312	-0.0026282137259841
1557	2.35648608207703	0.320453554391861	-17.213903427124	0.0106834331527352	0.0022419011220336	-0.00555028254166245	-0.000680167751852423
1558	-1.53960561752319	1.61915075778961	-18.1879253387451	0.0132808275520802	0.000293855206109583	-0.000680167751852423	0.00418994715437293
1559	0.408440291881561	0.96980220079422	-17.5385761260986	0.00289124972186983	0.00256657530553639	-0.00652430532500148	0.00256657530553639
1560	-0.240908339619637	1.29447650909424	-17.6035118103027	0.0171769186854362	0.000293855206109583	-0.00100484199356288	-0.00132951640989631
1561	0.408440291881561	1.29447650909424	-17.4736423492432	-0.00944637414067984	0.000943203864153475	-0.0026282137259841	-3.08191010844894e-05
1562	-0.240908339619637	1.94382512569427	-17.2788372039795	0.00354059832170606	0.00386527273803949	0.00126787810586393	-0.00132951640989631
1563	1.70713758468628	0.320453554391861	-17.1489677429199	-0.00457625929266214	0.00191722682211548	0.00256657530553639	0.00289124972186983
1564	1.05778896808624	0.320453554391861	-17.6035118103027	0.000618529506027699	0.00159255252219737	0.000618529506027699	0.000293855206109583
1565	-0.240908339619637	0.645127892494202	-17.3437728881836	0.00743668992072344	0.000943203864153475	-0.00847235135734081	0.00386527273803949
1566	1.05778896808624	0.645127892494202	-17.6684474945068	0.000618529506027699	0.00483929552137852	-0.00490093370899558	-0.00295288790948689
1567	0.408440291881561	0.96980220079422	-17.4736423492432	0.00938473641872406	0.00483929552137852	-0.00295288790948689	-0.00360223650932312
1568	1.70713758468628	0.320453554391861	-17.213903427124	-0.00100484199356288	0.00613799272105098	0.0022419011220336	0.00159255252219737
1569	1.70713758468628	-0.00422076601535082	-16.6944236755371	-0.00165419070981443	0.000943203864153475	-0.00782300252467394	0.000943203864153475
1570	1.05778896808624	-0.00422076601535082	-17.6035118103027	-0.00782300252467394	0.000943203864153475	-0.00717365415766835	0.00548864435404539
1571	0.408440291881561	-0.00422076601535082	-17.5385761260986	0.00841071270406246	-0.00230353930965066	-0.00327756232582033	-0.00132951640989631
1572	2.35648608207703	-0.00422076601535082	-17.5385761260986	-0.000355493422830477	0.00386527273803949	-0.00684897974133492	-0.00100484199356288
1573	-0.240908339619637	0.96980220079422	-17.6684474945068	0.00386527273803949	0.00516396993771195	0.000293855206109583	0.00191722682211548
1574	0.408440291881561	0.96980220079422	-17.4736423492432	0.00159255252219737	-0.00165419070981443	-0.000355493422830477	-0.000680167751852423
1575	1.05778896808624	-0.00422076601535082	-17.2788372039795	0.000943203864153475	0.00483929552137852	-0.00522560812532902	0.00418994715437293
1576	-0.240908339619637	0.645127892494202	-18.2528610229492	0.00386527273803949	-0.00100484199356288	-0.00944637414067984	0.000293855206109583
1577	1.05778896808624	-0.00422076601535082	-18.0580558776855	0.00126787810586393	0.00159255252219737	-0.00782300252467394	0.00191722682211548
1578	2.35648608207703	0.96980220079422	-17.6035118103027	0.000618529506027699	0.00678734155371785	-0.00782300252467394	0.0022419011220336
1579	-0.890256941318512	1.61915075778961	-18.1879253387451	0.0126314787194133	0.00126787810586393	0.000293855206109583	-0.00132951640989631
1580	0.408440291881561	0.645127892494202	-18.0580558776855	0.00776136433705688	0.00289124972186983	-0.00197886489331722	0.00548864435404539
1581	-0.240908339619637	1.29447650909424	-17.9931201934814	-0.0107450718060136	0.00159255252219737	-0.00197886489331722	-0.000680167751852423
1582	3.00583481788635	0.320453554391861	-17.7983169555664	-0.00165419070981443	-0.00197886489331722	-0.00230353930965066	-0.000355493422830477
1583	1.05778896808624	-0.00422076601535082	-16.8242931365967	0.00776136433705688	0.00289124972186983	0.000943203864153475	0.00418994715437293
1584	2.35648608207703	-0.328895092010498	-16.8242931365967	0.011982130818069	-0.00132951640989631	-0.00490093370899558	0.00386527273803949
1585	0.408440291881561	1.29447650909424	-17.5385761260986	-0.00132951640989631	-3.08191010844894e-05	0.00743668992072344	0.00451462110504508
1586	1.70713758468628	-0.328895092010498	-17.213903427124	0.00354059832170606	-0.00327756232582033	0.000943203864153475	-0.00132951640989631
1587	-0.890256941318512	1.29447650909424	-17.213903427124	-0.00360223650932312	0.00126787810586393	-0.0026282137259841	-0.00100484199356288
1588	1.05778896808624	-0.328895092010498	-16.9541625976563	0.00191722682211548	0.00256657530553639	-0.00165419070981443	0.00256657530553639
1589	1.05778896808624	0.320453554391861	-16.9541625976563	-0.00814767740666866	-0.00327756232582033	-0.00555028254166245	0.00418994715437293
1590	2.35648608207703	-0.00422076601535082	-17.2788372039795	0.0168522447347641	0.00841071270406246	0.000618529506027699	0.00581331877037883
1591	0.408440291881561	-0.00422076601535082	-16.6944236755371	-0.00879702530801296	-0.00230353930965066	-0.00132951640989631	-0.00327756232582033
1592	1.70713758468628	-0.00422076601535082	-16.434684753418	0.0142548503354192	0.00354059832170606	0.000943203864153475	-0.00132951640989631
1593	0.408440291881561	1.29447650909424	-16.8242931365967	0.0259431265294552	0.00354059832170606	0.00256657530553639	0.00126787810586393
1594	-0.240908339619637	0.96980220079422	-17.0190982818604	0.00191722682211548	-0.0026282137259841	-0.00327756232582033	-0.000680167751852423
1595	2.35648608207703	-0.00422076601535082	-16.8242931365967	0.011982130818069	0.0022419011220336	-0.000680167751852423	-0.000355493422830477
1596	-0.240908339619637	0.645127892494202	-16.9541625976563	-0.00814767740666866	0.00126787810586393	-0.000680167751852423	-0.00100484199356288
1597	1.70713758468628	0.320453554391861	-16.6944236755371	-0.00100484199356288	-0.000680167751852423	-0.000355493422830477	-0.00555028254166245
1598	1.70713758468628	-0.328895092010498	-16.4996185302734	0.00711201597005129	0.00581331877037883	-0.00100484199356288	-3.08191010844894e-05
1599	1.70713758468628	-0.653569400310516	-16.3697490692139	0.00321592413820326	-0.00490093370899558	-0.00132951640989631	-0.000355493422830477
1600	1.70713758468628	-0.978243708610535	-16.8242931365967	-0.00847235135734081	-3.08191010844894e-05	0.00613799272105098	0.00289124972186983
1601	1.70713758468628	-0.653569400310516	-16.8892288208008	-0.00392691092565656	-0.00100484199356288	-0.00555028254166245	-0.00165419070981443
1602	1.70713758468628	-0.978243708610535	-17.3437728881836	-0.00132951640989631	-0.00392691092565656	-0.00490093370899558	0.00191722682211548
1603	-0.240908339619637	-0.00422076601535082	-17.5385761260986	0.00938473641872406	-0.00197886489331722	-0.00197886489331722	0.00321592413820326
1604	0.408440291881561	-0.00422076601535082	-17.0190982818604	0.000293855206109583	-0.00977104809135199	-0.000355493422830477	0.00256657530553639
1605	0.408440291881561	-0.00422076601535082	-17.213903427124	0.0197743140161037	-0.00230353930965066	0.00743668992072344	-0.000680167751852423
1606	1.05778896808624	-0.978243708610535	-17.213903427124	-0.00100484199356288	-0.00814767740666866	-0.00360223650932312	-0.00555028254166245
1607	0.408440291881561	-0.00422076601535082	-17.6035118103027	0.00256657530553639	-0.00782300252467394	-0.00100484199356288	-0.00100484199356288
1608	-0.240908339619637	-0.978243708610535	-17.213903427124	-0.00230353930965066	-0.00295288790948689	0.00841071270406246	0.00613799272105098
1609	2.35648608207703	-1.62759232521057	-17.4087066650391	0.00613799272105098	-0.0120437685400248	0.00418994715437293	0.000293855206109583
1610	1.70713758468628	-1.62759232521057	-17.1489677429199	-0.0156151866540313	-0.00652430532500148	0.000618529506027699	0.0022419011220336
1611	2.35648608207703	-1.3029180765152	-17.0840320587158	-0.00360223650932312	-0.00425158534198999	-0.0104203969240189	-0.00165419070981443
1612	1.05778896808624	-1.3029180765152	-17.4087066650391	0.00126787810586393	-0.00717365415766835	-0.00555028254166245	0.00191722682211548
1613	1.05778896808624	-0.328895092010498	-17.4736423492432	-0.000680167751852423	-0.00230353930965066	-0.00100484199356288	-3.08191010844894e-05
1614	-0.240908339619637	-0.00422076601535082	-17.0190982818604	0.00516396993771195	-0.0107450718060136	0.00483929552137852	0.00483929552137852
1615	1.05778896808624	-0.978243708610535	-17.213903427124	-0.00879702530801296	-0.00360223650932312	-0.00457625929266214	0.00126787810586393
1616	0.408440291881561	0.96980220079422	-16.7593593597412	-0.0026282137259841	-0.00782300252467394	-0.00425158534198999	-0.00132951640989631
1617	1.05778896808624	0.320453554391861	-16.8242931365967	0.00126787810586393	-0.00555028254166245	-0.00230353930965066	-0.0026282137259841
1618	1.05778896808624	-0.653569400310516	-17.4087066650391	-0.0100957229733467	0.00256657530553639	0.00646266713738441	0.000943203864153475
1619	2.35648608207703	-0.978243708610535	-16.8242931365967	0.00256657530553639	-0.00717365415766835	-0.00100484199356288	0.00191722682211548
1620	1.70713758468628	-0.328895092010498	-16.6944236755371	0.0136055024340749	-0.00425158534198999	-0.00749832857400179	0.0022419011220336
1621	0.408440291881561	-0.653569400310516	-17.213903427124	0.00841071270406246	0.00289124972186983	-0.00295288790948689	-0.00100484199356288
1622	-0.240908339619637	0.645127892494202	-17.3437728881836	-0.00132951640989631	0.000618529506027699	-0.00555028254166245	-0.00165419070981443
1623	0.408440291881561	0.645127892494202	-17.2788372039795	0.00289124972186983	0.00743668992072344	-0.00490093370899558	0.000943203864153475
1624	-0.240908339619637	1.29447650909424	-17.6684474945068	-0.0117190945893526	-0.00295288790948689	0.0106834331527352	0.00483929552137852
1625	-0.240908339619637	0.96980220079422	-16.9541625976563	0.00418994715437293	-0.00100484199356288	-0.00847235135734081	0.00418994715437293
1626	1.70713758468628	0.320453554391861	-16.8242931365967	-0.00327756232582033	0.00256657530553639	-0.00230353930965066	-0.00490093370899558
1627	-0.890256941318512	0.96980220079422	-16.7593593597412	-3.08191010844894e-05	-0.00100484199356288	-0.0110697457566857	0.000293855206109583
1628	-0.240908339619637	0.320453554391861	-16.5645542144775	0.0217223595827818	0.00938473641872406	-0.00879702530801296	-0.00425158534198999
1629	1.05778896808624	-0.00422076601535082	-16.3697490692139	-0.00879702530801296	-0.00392691092565656	0.000943203864153475	0.00516396993771195
1630	1.70713758468628	-0.00422076601535082	-16.9541625976563	0.000293855206109583	0.00743668992072344	-0.00327756232582033	0.00159255252219737
1631	0.408440291881561	-0.00422076601535082	-16.8892288208008	0.00191722682211548	-0.00457625929266214	-0.0026282137259841	0.0022419011220336
1632	1.05778896808624	-0.00422076601535082	-16.8242931365967	-0.00165419070981443	0.00678734155371785	-0.00717365415766835	-0.00327756232582033
1633	-0.240908339619637	0.96980220079422	-16.7593593597412	0.00126787810586393	0.00970941036939621	0.00191722682211548	0.00159255252219737
1634	-0.240908339619637	0.645127892494202	-17.2788372039795	0.0171769186854362	0.00159255252219737	-0.00295288790948689	0.00418994715437293
1635	-0.240908339619637	1.29447650909424	-17.0190982818604	-0.00847235135734081	-0.00100484199356288	-0.00555028254166245	0.00191722682211548
1636	1.70713758468628	0.645127892494202	-18.1229915618896	0.00581331877037883	-0.00684897974133492	-0.00555028254166245	-0.00392691092565656
1637	-1.53960561752319	0.96980220079422	-17.6684474945068	0.00451462110504508	0.00938473641872406	-0.00944637414067984	0.00321592413820326
1638	-0.240908339619637	0.96980220079422	-17.928186416626	0.00191722682211548	0.00386527273803949	0.00516396993771195	0.00191722682211548
1639	-2.18895411491394	0.320453554391861	-17.2788372039795	-0.0130177913233638	0.00256657530553639	0.00808603875339031	0.00354059832170606
1640	-0.890256941318512	-0.00422076601535082	-17.213903427124	0.00581331877037883	0.00126787810586393	0.000618529506027699	0.00126787810586393
1641	-1.53960561752319	0.96980220079422	-17.1489677429199	-0.00457625929266214	0.0103587592020631	-0.00327756232582033	0.000943203864153475
1642	-1.53960561752319	1.29447650909424	-17.6684474945068	-0.0026282137259841	0.00646266713738441	-0.00717365415766835	0.000293855206109583
1643	-0.240908339619637	-0.00422076601535082	-17.3437728881836	0.00289124972186983	0.00906006153672934	0.000943203864153475	0.00516396993771195
1644	-0.890256941318512	0.320453554391861	-17.3437728881836	0.000943203864153475	0.00418994715437293	0.00581331877037883	0.00418994715437293
1645	-2.18895411491394	1.29447650909424	-17.6035118103027	0.000293855206109583	0.00873538758605719	-0.00587495695799589	0.00354059832170606
1646	1.05778896808624	0.320453554391861	-17.1489677429199	0.000293855206109583	0.00191722682211548	-0.00165419070981443	-0.00132951640989631
1647	-2.18895411491394	0.96980220079422	-17.213903427124	-0.00457625929266214	-3.08191010844894e-05	0.00354059832170606	-0.000680167751852423
1648	0.408440291881561	-0.00422076601535082	-17.2788372039795	0.0207483377307653	-0.00652430532500148	-0.00782300252467394	0.00743668992072344
1649	-0.890256941318512	0.645127892494202	-17.4736423492432	-0.021459324285388	-3.08191010844894e-05	0.000618529506027699	0.00646266713738441
1650	-0.240908339619637	0.320453554391861	-17.4736423492432	-0.0107450718060136	0.000943203864153475	-0.0100957229733467	0.000618529506027699
1651	-0.240908339619637	0.645127892494202	-17.0190982818604	-0.00425158534198999	0.00451462110504508	0.00418994715437293	0.00126787810586393
1652	-0.240908339619637	-0.00422076601535082	-16.629487991333	-0.00684897974133492	0.00321592413820326	-0.00782300252467394	0.000293855206109583
1653	-0.890256941318512	0.320453554391861	-16.8892288208008	-0.00360223650932312	0.00256657530553639	-0.00327756232582033	0.000618529506027699
1654	-0.890256941318512	0.645127892494202	-17.5385761260986	-0.00295288790948689	-0.00555028254166245	0.00678734155371785	0.00970941036939621
1655	-2.18895411491394	1.61915075778961	-17.213903427124	-0.00944637414067984	-0.00587495695799589	0.00191722682211548	0.000293855206109583
1656	-0.890256941318512	0.96980220079422	-17.5385761260986	-0.00652430532500148	0.00191722682211548	-0.00912170019000769	0.00126787810586393
1657	-2.18895411491394	1.61915075778961	-17.4736423492432	-3.08191010844894e-05	0.00289124972186983	-0.0026282137259841	0.000618529506027699
1658	-0.890256941318512	1.29447650909424	-17.213903427124	0.00646266713738441	0.00159255252219737	-0.00230353930965066	0.00256657530553639
1659	-1.53960561752319	0.645127892494202	-17.0840320587158	0.00418994715437293	0.000943203864153475	0.0022419011220336	-0.000355493422830477
1660	-0.240908339619637	1.29447650909424	-17.2788372039795	-0.00619963090866804	0.00354059832170606	-0.00425158534198999	0.00581331877037883
1661	-1.53960561752319	1.29447650909424	-17.6035118103027	0.00743668992072344	0.00613799272105098	-0.00684897974133492	-0.00327756232582033
1662	0.408440291881561	1.29447650909424	-17.4087066650391	0.00841071270406246	0.0022419011220336	-0.00100484199356288	0.00418994715437293
1663	0.408440291881561	0.320453554391861	-17.2788372039795	0.0142548503354192	0.000618529506027699	0.00451462110504508	-0.00230353930965066
1664	1.05778896808624	-0.00422076601535082	-17.0840320587158	-0.00490093370899558	-0.00165419070981443	0.00321592413820326	0.00581331877037883
1665	-0.240908339619637	0.96980220079422	-17.0840320587158	-0.000355493422830477	0.00126787810586393	-0.00392691092565656	0.00256657530553639
1666	1.05778896808624	-0.00422076601535082	-17.4736423492432	0.0158782228827477	0.00159255252219737	0.00289124972186983	0.000293855206109583
1667	-0.890256941318512	0.96980220079422	-17.6035118103027	-0.00782300252467394	0.000943203864153475	0.000293855206109583	-0.00392691092565656
1668	1.05778896808624	-0.00422076601535082	-17.213903427124	0.00711201597005129	0.000293855206109583	0.00386527273803949	0.000618529506027699
1669	1.70713758468628	-0.00422076601535082	-17.213903427124	-0.0026282137259841	-0.00392691092565656	-0.00360223650932312	0.00418994715437293
1670	1.05778896808624	0.320453554391861	-17.213903427124	0.00126787810586393	0.00548864435404539	0.000293855206109583	0.00386527273803949
1671	2.35648608207703	-0.328895092010498	-16.9541625976563	0.0142548503354192	0.00483929552137852	-0.00360223650932312	-0.00165419070981443
1672	1.70713758468628	-0.00422076601535082	-17.4087066650391	-0.0143164889886975	0.00354059832170606	0.000293855206109583	0.000618529506027699
1673	1.70713758468628	-0.328895092010498	-17.4736423492432	0.00191722682211548	-0.00100484199356288	0.00191722682211548	0.00289124972186983
1674	0.408440291881561	1.29447650909424	-18.2528610229492	0.000943203864153475	0.000293855206109583	0.00256657530553639	0.00126787810586393
1675	1.05778896808624	-0.00422076601535082	-17.6684474945068	0.00548864435404539	0.00321592413820326	-3.08191010844894e-05	-3.08191010844894e-05
1676	-0.240908339619637	1.29447650909424	-17.4087066650391	0.000618529506027699	0.00483929552137852	-0.00684897974133492	0.00256657530553639
1677	0.408440291881561	0.96980220079422	-17.2788372039795	0.0022419011220336	0.00354059832170606	-0.00912170019000769	0.00354059832170606
1678	1.05778896808624	0.320453554391861	-17.928186416626	0.00191722682211548	0.00548864435404539	-0.00360223650932312	-0.00360223650932312
1679	2.35648608207703	-0.328895092010498	-17.3437728881836	-0.000680167751852423	0.00321592413820326	0.00418994715437293	0.00483929552137852
1680	1.05778896808624	0.320453554391861	-17.4087066650391	0.000293855206109583	0.00126787810586393	-0.00717365415766835	-0.00165419070981443
1681	0.408440291881561	0.96980220079422	-17.8632507324219	-0.00132951640989631	0.00516396993771195	-0.00977104809135199	0.00321592413820326
1682	-0.890256941318512	1.29447650909424	-17.6035118103027	0.00386527273803949	0.00581331877037883	-0.00295288790948689	-0.000355493422830477
1683	1.70713758468628	0.320453554391861	-17.1489677429199	-0.00490093370899558	0.00418994715437293	0.00126787810586393	0.00711201597005129
1684	1.05778896808624	0.320453554391861	-17.6035118103027	-0.0126931173726916	0.00386527273803949	0.00256657530553639	0.00256657530553639
1685	-0.240908339619637	1.29447650909424	-18.1229915618896	0.0152288740500808	-0.00197886489331722	-0.00619963090866804	0.00191722682211548
1686	1.05778896808624	0.645127892494202	-18.1879253387451	0.0210730116814375	0.0100340843200684	-0.00165419070981443	0.000293855206109583
1687	-0.240908339619637	1.29447650909424	-18.2528610229492	0.0223717093467712	0.0022419011220336	-0.00392691092565656	-0.00100484199356288
1688	1.05778896808624	0.645127892494202	-17.928186416626	-0.0143164889886975	0.00289124972186983	-0.00295288790948689	-0.000355493422830477
1689	1.70713758468628	-0.00422076601535082	-17.0840320587158	-0.00100484199356288	0.0022419011220336	-0.00100484199356288	0.00516396993771195
1690	1.05778896808624	-0.00422076601535082	-18.3177947998047	-0.00522560812532902	0.00289124972186983	-0.00587495695799589	-0.00490093370899558
1691	0.408440291881561	0.320453554391861	-18.1879253387451	0.00613799272105098	0.00678734155371785	-0.00490093370899558	0.00354059832170606
1692	1.05778896808624	0.320453554391861	-18.1229915618896	-0.00944637414067984	0.00159255252219737	-0.000355493422830477	-0.00360223650932312
1693	1.70713758468628	-0.328895092010498	-17.9931201934814	0.0236704051494598	0.00483929552137852	-0.00392691092565656	0.000943203864153475
1694	-0.240908339619637	0.96980220079422	-18.3177947998047	0.0116574559360743	-0.00230353930965066	-0.000680167751852423	0.000293855206109583
1695	0.408440291881561	0.320453554391861	-17.7983169555664	-0.00165419070981443	0.00126787810586393	-0.00879702530801296	0.000618529506027699
1696	0.408440291881561	0.96980220079422	-18.1879253387451	-0.000680167751852423	0.00289124972186983	-0.00197886489331722	-3.08191010844894e-05
1697	-0.890256941318512	0.96980220079422	-18.3177947998047	0.0142548503354192	0.00354059832170606	0.00321592413820326	-0.00295288790948689
1698	0.408440291881561	-0.00422076601535082	-18.1229915618896	-0.00490093370899558	0.00354059832170606	-0.00425158534198999	0.00191722682211548
1699	1.70713758468628	-0.00422076601535082	-18.0580558776855	0.00646266713738441	-0.00165419070981443	-0.00392691092565656	0.00126787810586393
1700	1.70713758468628	-0.328895092010498	-17.928186416626	0.0106834331527352	-0.00132951640989631	0.000943203864153475	0.00126787810586393
1701	-0.890256941318512	0.96980220079422	-18.0580558776855	0.00386527273803949	0.00646266713738441	-0.00165419070981443	0.000943203864153475
1702	-0.240908339619637	0.645127892494202	-17.928186416626	0.00159255252219737	0.00191722682211548	0.00581331877037883	-0.000355493422830477
1703	1.05778896808624	-0.00422076601535082	-17.9931201934814	0.00938473641872406	0.00548864435404539	-0.00165419070981443	-3.08191010844894e-05
1704	2.35648608207703	-0.328895092010498	-17.8632507324219	-0.00100484199356288	-0.00197886489331722	0.000293855206109583	0.00386527273803949
1705	0.408440291881561	1.29447650909424	-17.4087066650391	-0.00555028254166245	0.000943203864153475	-0.00619963090866804	-3.08191010844894e-05
1706	2.35648608207703	-0.328895092010498	-17.213903427124	0.0217223595827818	0.00256657530553639	-0.0117190945893526	0.0022419011220336
1707	0.408440291881561	1.29447650909424	-17.213903427124	0.00159255252219737	-0.000355493422830477	-0.00555028254166245	-0.00100484199356288
1708	2.35648608207703	-0.328895092010498	-17.213903427124	0.0022419011220336	0.0022419011220336	-0.00132951640989631	-0.00295288790948689
1709	1.05778896808624	-0.00422076601535082	-17.4087066650391	-0.00652430532500148	-3.08191010844894e-05	-0.00717365415766835	0.00191722682211548
1710	2.35648608207703	-0.328895092010498	-18.0580558776855	-0.00165419070981443	-0.0026282137259841	0.00354059832170606	0.00321592413820326
1711	1.05778896808624	-0.00422076601535082	-17.5385761260986	0.012956153601408	0.00126787810586393	-0.00457625929266214	0.00191722682211548
1712	1.70713758468628	-0.328895092010498	-17.213903427124	0.0132808275520802	-0.00197886489331722	-0.00197886489331722	-0.00360223650932312
1713	1.05778896808624	-0.328895092010498	-17.0840320587158	0.00743668992072344	0.00548864435404539	0.00386527273803949	0.000618529506027699
1714	0.408440291881561	0.320453554391861	-17.1489677429199	-0.00879702530801296	-0.00717365415766835	-0.00587495695799589	0.00613799272105098
1715	1.05778896808624	-0.328895092010498	-17.4087066650391	-0.00522560812532902	-0.00392691092565656	-0.00165419070981443	-0.000355493422830477
1716	-0.890256941318512	0.320453554391861	-17.5385761260986	0.00711201597005129	0.000943203864153475	-0.00782300252467394	-0.00132951640989631
1717	0.408440291881561	0.645127892494202	-18.0580558776855	0.0308132413774729	0.000618529506027699	0.000293855206109583	-0.00165419070981443
1718	1.05778896808624	-0.653569400310516	-17.7983169555664	0.00126787810586393	-0.00100484199356288	0.00386527273803949	-3.08191010844894e-05
1719	2.35648608207703	-0.653569400310516	-17.5385761260986	-0.00165419070981443	-0.0110697457566857	0.00256657530553639	0.00126787810586393
1720	1.70713758468628	-1.3029180765152	-17.5385761260986	0.00516396993771195	-0.00132951640989631	-0.00295288790948689	0.00516396993771195
1721	0.408440291881561	-0.978243708610535	-17.8632507324219	0.00678734155371785	-0.00619963090866804	-0.00100484199356288	-0.00425158534198999
1722	-0.240908339619637	-0.328895092010498	-17.9931201934814	0.00451462110504508	-0.00230353930965066	-0.00197886489331722	0.00289124972186983
1723	1.05778896808624	-0.328895092010498	-18.0580558776855	0.00159255252219737	-0.000680167751852423	0.00613799272105098	-0.000355493422830477
1724	1.05778896808624	-1.62759232521057	-17.6684474945068	-3.08191010844894e-05	-0.00490093370899558	-0.0026282137259841	0.00516396993771195
1725	-0.240908339619637	0.320453554391861	-17.6035118103027	0.00386527273803949	-0.00912170019000769	0.00483929552137852	0.000293855206109583
1726	0.408440291881561	-1.3029180765152	-17.5385761260986	0.0100340843200684	-0.00360223650932312	-0.00717365415766835	-0.00100484199356288
1727	0.408440291881561	-0.328895092010498	-18.1879253387451	-0.00392691092565656	0.00191722682211548	0.000943203864153475	-0.00327756232582033
1728	1.05778896808624	-1.3029180765152	-17.3437728881836	0.0106834331527352	0.00256657530553639	-0.00522560812532902	0.00191722682211548
1729	1.05778896808624	-1.3029180765152	-17.928186416626	0.0175015944987535	-0.00457625929266214	0.0022419011220336	0.00289124972186983
1730	1.05778896808624	-0.653569400310516	-17.3437728881836	-0.0113944197073579	-0.00392691092565656	-0.000680167751852423	-0.000355493422830477
1731	1.05778896808624	-0.653569400310516	-17.213903427124	0.00386527273803949	-0.00295288790948689	0.00451462110504508	0.00321592413820326
1732	1.05778896808624	-0.653569400310516	-17.0190982818604	0.000618529506027699	-0.00100484199356288	-0.000680167751852423	-3.08191010844894e-05
1733	2.35648608207703	-0.978243708610535	-17.4087066650391	0.00418994715437293	-0.00392691092565656	-0.00132951640989631	0.000943203864153475
1734	-0.240908339619637	0.645127892494202	-17.6035118103027	-0.0026282137259841	-0.00555028254166245	-0.00555028254166245	0.000943203864153475
1735	1.05778896808624	-0.328895092010498	-17.2788372039795	-0.00619963090866804	-0.00619963090866804	0.00483929552137852	0.000293855206109583
1736	-0.240908339619637	0.320453554391861	-17.5385761260986	-0.00944637414067984	-3.08191010844894e-05	-0.00457625929266214	0.00159255252219737
1737	0.408440291881561	0.645127892494202	-16.8242931365967	0.01847561635077	0.00906006153672934	-0.00327756232582033	0.00191722682211548
1738	-0.240908339619637	0.320453554391861	-17.0840320587158	-0.00912170019000769	-0.000680167751852423	0.00354059832170606	0.00289124972186983
1739	2.35648608207703	-0.328895092010498	-17.2788372039795	0.000293855206109583	-0.00165419070981443	-0.00100484199356288	0.00256657530553639
1740	0.408440291881561	0.320453554391861	-17.3437728881836	0.00906006153672934	0.00581331877037883	-0.00132951640989631	-0.000355493422830477
1741	-0.240908339619637	1.29447650909424	-17.4087066650391	-3.08191010844894e-05	0.00418994715437293	-0.00295288790948689	-0.000355493422830477
1742	-0.240908339619637	1.29447650909424	-17.5385761260986	0.00581331877037883	0.00743668992072344	-0.0126931173726916	0.00159255252219737
1743	1.70713758468628	-0.00422076601535082	-17.0840320587158	-0.00132951640989631	0.00418994715437293	-0.00132951640989631	0.000618529506027699
1744	1.05778896808624	-0.00422076601535082	-17.0190982818604	-0.00555028254166245	0.00711201597005129	0.000293855206109583	0.00159255252219737
1745	-0.240908339619637	0.96980220079422	-17.6684474945068	-0.00392691092565656	-0.00132951640989631	-0.00684897974133492	-0.00165419070981443
1746	0.408440291881561	0.320453554391861	-17.4736423492432	0.00808603875339031	0.00613799272105098	-0.00944637414067984	-0.00165419070981443
1747	-0.240908339619637	0.645127892494202	-17.4736423492432	0.00581331877037883	0.00289124972186983	-3.08191010844894e-05	0.000618529506027699
1748	1.05778896808624	0.320453554391861	-17.213903427124	0.0165275707840919	-3.08191010844894e-05	-0.00230353930965066	-0.00425158534198999
1749	1.05778896808624	-0.00422076601535082	-17.0840320587158	0.00646266713738441	-3.08191010844894e-05	-0.00944637414067984	-0.00132951640989631
1750	0.408440291881561	-0.328895092010498	-17.1489677429199	-0.00360223650932312	0.00191722682211548	0.00289124972186983	-3.08191010844894e-05
1751	-0.240908339619637	-0.00422076601535082	-17.8632507324219	-0.00457625929266214	0.0106834331527352	-0.0100957229733467	-0.00327756232582033
1752	0.408440291881561	0.320453554391861	-18.0580558776855	0.00613799272105098	0.012956153601408	-0.00652430532500148	-0.000355493422830477
1753	0.408440291881561	-0.00422076601535082	-17.6684474945068	0.000943203864153475	0.00906006153672934	-3.08191010844894e-05	0.0022419011220336
1754	-0.240908339619637	0.96980220079422	-18.0580558776855	0.000618529506027699	0.00873538758605719	-0.00457625929266214	-0.000355493422830477
1755	-2.18895411491394	0.645127892494202	-17.7333812713623	-0.00782300252467394	-3.08191010844894e-05	-0.00847235135734081	0.00191722682211548
1756	-1.53960561752319	1.29447650909424	-17.7983169555664	0.00418994715437293	0.00548864435404539	-0.0026282137259841	0.000293855206109583
1757	-2.83830285072327	0.645127892494202	-17.928186416626	0.0100340843200684	0.00776136433705688	0.00256657530553639	0.00159255252219737
1758	-1.53960561752319	-0.00422076601535082	-17.3437728881836	0.00711201597005129	0.00483929552137852	0.00613799272105098	0.000943203864153475
1759	-1.53960561752319	0.320453554391861	-17.213903427124	-0.00295288790948689	-0.00197886489331722	0.00711201597005129	-0.000680167751852423
1760	-2.83830285072327	0.320453554391861	-17.2788372039795	-0.0227580219507217	-0.00360223650932312	0.00418994715437293	0.00483929552137852
1761	-2.18895411491394	0.96980220079422	-17.2788372039795	-0.0139918150380254	0.00548864435404539	-3.08191010844894e-05	0.00289124972186983
1762	-2.83830285072327	1.29447650909424	-17.1489677429199	0.00613799272105098	0.00483929552137852	-3.08191010844894e-05	-0.000680167751852423
1763	-1.53960561752319	-0.00422076601535082	-17.2788372039795	-0.0107450718060136	0.00776136433705688	0.00386527273803949	0.00126787810586393
1764	-0.890256941318512	-0.00422076601535082	-17.3437728881836	0.0106834331527352	-3.08191010844894e-05	-0.00230353930965066	0.00256657530553639
1765	-3.48765158653259	0.96980220079422	-17.7983169555664	-0.0136671401560307	-0.00230353930965066	0.00711201597005129	0.00646266713738441
1766	-0.890256941318512	-0.00422076601535082	-16.6944236755371	0.012956153601408	-0.00425158534198999	-0.00587495695799589	0.000943203864153475
1767	-2.83830285072327	1.29447650909424	-16.8892288208008	0.0158782228827477	0.00548864435404539	-0.00425158534198999	0.00191722682211548
1768	0.408440291881561	-0.00422076601535082	-16.3697490692139	-0.00782300252467394	0.00548864435404539	-0.00392691092565656	0.00451462110504508
1769	0.408440291881561	-0.00422076601535082	-16.7593593597412	0.0178262684494257	0.00256657530553639	-0.00165419070981443	0.00516396993771195
1770	0.408440291881561	-0.00422076601535082	-16.9541625976563	-0.00879702530801296	-0.00944637414067984	-0.00425158534198999	0.00516396993771195
1771	-0.890256941318512	0.320453554391861	-16.9541625976563	0.0103587592020631	0.00159255252219737	0.00354059832170606	0.00256657530553639
1772	1.05778896808624	-0.328895092010498	-16.8892288208008	-0.0100957229733467	0.00906006153672934	-0.00749832857400179	0.00126787810586393
1773	-0.240908339619637	0.96980220079422	-17.1489677429199	-0.00912170019000769	0.00516396993771195	0.00321592413820326	-0.00230353930965066
1774	-0.890256941318512	0.96980220079422	-17.0840320587158	-0.0117190945893526	0.000293855206109583	-0.00132951640989631	-0.000355493422830477
1775	-0.890256941318512	0.96980220079422	-16.4996185302734	-0.00360223650932312	-0.00100484199356288	-0.0113944197073579	0.00386527273803949
1776	0.408440291881561	0.96980220079422	-17.6035118103027	0.00354059832170606	-0.000355493422830477	-0.00230353930965066	-0.00360223650932312
1777	-0.240908339619637	1.29447650909424	-17.6684474945068	0.00548864435404539	0.00581331877037883	-0.00457625929266214	-0.00392691092565656
1778	0.408440291881561	0.320453554391861	-17.2788372039795	-0.00100484199356288	0.00938473641872406	0.00191722682211548	0.00159255252219737
1779	1.05778896808624	0.645127892494202	-17.4087066650391	0.012956153601408	-0.00165419070981443	0.000293855206109583	-0.00230353930965066
1780	-0.240908339619637	-0.00422076601535082	-17.0840320587158	0.000943203864153475	0.00191722682211548	-0.0026282137259841	0.000618529506027699
1781	-0.240908339619637	1.29447650909424	-17.2788372039795	0.00548864435404539	-0.00392691092565656	-0.00392691092565656	-0.00230353930965066
1782	0.408440291881561	0.96980220079422	-17.5385761260986	0.00548864435404539	0.0100340843200684	-0.0100957229733467	0.00126787810586393
1783	1.05778896808624	0.645127892494202	-18.0580558776855	0.0145795252174139	0.00548864435404539	-0.00100484199356288	-0.00100484199356288
1784	-0.240908339619637	0.96980220079422	-17.928186416626	0.0178262684494257	-3.08191010844894e-05	-0.00490093370899558	0.00256657530553639
1785	-0.240908339619637	0.96980220079422	-17.6035118103027	-0.00425158534198999	-0.00295288790948689	0.00548864435404539	0.000293855206109583
1786	0.408440291881561	-0.00422076601535082	-16.8892288208008	0.00354059832170606	0.00159255252219737	-0.00944637414067984	-0.0026282137259841
1787	-0.240908339619637	0.96980220079422	-17.4736423492432	0.0210730116814375	0.00613799272105098	-0.00717365415766835	-0.00295288790948689
1788	2.35648608207703	-0.00422076601535082	-17.6035118103027	0.00808603875339031	0.00159255252219737	0.000943203864153475	0.00516396993771195
1789	0.408440291881561	1.29447650909424	-18.0580558776855	0.00646266713738441	0.00126787810586393	0.00386527273803949	-3.08191010844894e-05
1790	-0.240908339619637	1.61915075778961	-17.7983169555664	0.0022419011220336	0.0022419011220336	-0.00165419070981443	0.00711201597005129
1791	0.408440291881561	0.96980220079422	-17.7333812713623	-0.0107450718060136	0.00354059832170606	-0.00457625929266214	-0.00230353930965066
1792	-0.890256941318512	1.61915075778961	-17.6035118103027	0.00776136433705688	0.00743668992072344	-0.00392691092565656	0.0022419011220336
1793	0.408440291881561	1.29447650909424	-17.5385761260986	-3.08191010844894e-05	0.00613799272105098	-0.00100484199356288	0.00256657530553639
1794	1.70713758468628	0.320453554391861	-17.5385761260986	0.00386527273803949	0.000943203864153475	-0.00749832857400179	0.000618529506027699
1795	1.05778896808624	-0.00422076601535082	-17.1489677429199	-0.00944637414067984	-0.00684897974133492	-0.00132951640989631	0.00873538758605719
1796	-0.240908339619637	0.320453554391861	-17.213903427124	-0.000355493422830477	-0.000355493422830477	0.000618529506027699	0.000943203864153475
1797	0.408440291881561	1.29447650909424	-17.1489677429199	0.000293855206109583	0.0100340843200684	-0.00684897974133492	0.00191722682211548
1798	-0.890256941318512	1.29447650909424	-17.6684474945068	0.013930176384747	-0.000680167751852423	0.00354059832170606	0.00321592413820326
1799	1.05778896808624	1.29447650909424	-17.4736423492432	-0.00717365415766835	-0.000680167751852423	-0.00165419070981443	-0.00132951640989631
1800	-0.240908339619637	1.29447650909424	-17.7333812713623	-0.000680167751852423	-0.00490093370899558	-0.00652430532500148	-0.00132951640989631
1801	2.35648608207703	-0.328895092010498	-16.8892288208008	0.00483929552137852	0.00646266713738441	-0.00814767740666866	0.00126787810586393
1802	0.408440291881561	0.645127892494202	-16.9541625976563	0.000618529506027699	0.00321592413820326	-0.00295288790948689	0.0022419011220336
1803	0.408440291881561	1.29447650909424	-17.0840320587158	0.012956153601408	0.00321592413820326	-0.00360223650932312	-0.000680167751852423
1804	1.05778896808624	0.645127892494202	-17.4736423492432	0.00873538758605719	-3.08191010844894e-05	-0.00555028254166245	-0.00327756232582033
1805	1.05778896808624	-0.00422076601535082	-17.0840320587158	0.00191722682211548	-0.00295288790948689	0.00191722682211548	0.00483929552137852
1806	0.408440291881561	0.320453554391861	-18.2528610229492	-0.00749832857400179	0.0022419011220336	0.000618529506027699	-0.00295288790948689
1807	-0.240908339619637	0.645127892494202	-17.5385761260986	0.00743668992072344	0.00873538758605719	-0.00684897974133492	0.00256657530553639
1808	1.70713758468628	0.320453554391861	-17.928186416626	0.00970941036939621	-0.00327756232582033	-0.000355493422830477	-0.00230353930965066
1809	1.70713758468628	-0.328895092010498	-17.6035118103027	0.00418994715437293	-0.00100484199356288	0.00289124972186983	0.000293855206109583
1810	1.05778896808624	0.320453554391861	-17.7333812713623	0.000293855206109583	-0.00132951640989631	-0.00944637414067984	0.0022419011220336
1811	1.05778896808624	-0.00422076601535082	-17.4087066650391	0.00451462110504508	0.00191722682211548	-0.0185372550040483	-0.00197886489331722
1812	0.408440291881561	0.96980220079422	-17.7983169555664	0.0132808275520802	0.00841071270406246	-0.00555028254166245	-0.00360223650932312
1813	-0.890256941318512	0.96980220079422	-18.1879253387451	0.00483929552137852	-0.00230353930965066	0.00256657530553639	0.00418994715437293
1814	-0.890256941318512	1.29447650909424	-18.1229915618896	-0.0182125810533762	-0.00132951640989631	-3.08191010844894e-05	-0.00425158534198999
1815	0.408440291881561	0.645127892494202	-17.9931201934814	0.00516396993771195	0.000618529506027699	-3.08191010844894e-05	0.00289124972186983
1816	1.70713758468628	-0.653569400310516	-17.6684474945068	0.0136055024340749	-0.00392691092565656	0.00451462110504508	-0.000355493422830477
1817	-0.240908339619637	-0.00422076601535082	-17.7333812713623	0.00354059832170606	0.00906006153672934	-0.000355493422830477	0.000293855206109583
1818	-0.240908339619637	0.96980220079422	-17.3437728881836	0.00678734155371785	-0.00457625929266214	0.000943203864153475	0.000293855206109583
1819	1.05778896808624	0.96980220079422	-17.9931201934814	0.00678734155371785	0.000618529506027699	0.0022419011220336	-3.08191010844894e-05
1820	-0.240908339619637	-0.00422076601535082	-17.3437728881836	-0.00652430532500148	-0.00197886489331722	-0.00490093370899558	0.00159255252219737
1821	-0.890256941318512	0.96980220079422	-17.2788372039795	0.0200989879667759	0.00418994715437293	-0.00327756232582033	0.00256657530553639
1822	0.408440291881561	-0.00422076601535082	-17.4087066650391	0.0220470335334539	0.0022419011220336	-0.00587495695799589	0.00451462110504508
1823	0.408440291881561	0.96980220079422	-17.3437728881836	0.00321592413820326	0.00483929552137852	0.00646266713738441	-0.00100484199356288
1824	2.35648608207703	-0.328895092010498	-17.1489677429199	0.00581331877037883	-0.00457625929266214	0.00354059832170606	-0.000680167751852423
1825	0.408440291881561	0.320453554391861	-17.6035118103027	-0.0113944197073579	-0.00749832857400179	0.00451462110504508	0.00321592413820326
1826	2.35648608207703	-0.653569400310516	-17.1489677429199	0.00743668992072344	-0.0104203969240189	-0.00587495695799589	0.00289124972186983
1827	0.408440291881561	0.320453554391861	-17.0190982818604	0.00970941036939621	-0.00587495695799589	0.000293855206109583	-0.0026282137259841
1828	-0.890256941318512	-0.00422076601535082	-16.7593593597412	0.011982130818069	-0.00684897974133492	-0.00327756232582033	0.000293855206109583
1829	1.05778896808624	-0.328895092010498	-17.0190982818604	0.00548864435404539	-0.0026282137259841	0.00678734155371785	0.000293855206109583
1830	3.00583481788635	-1.62759232521057	-16.8892288208008	0.0200989879667759	-0.00587495695799589	-0.0159398596733809	0.000943203864153475
1831	-0.240908339619637	-0.328895092010498	-17.3437728881836	-0.0120437685400248	-0.00879702530801296	0.00159255252219737	0.000943203864153475
1832	-0.890256941318512	-0.328895092010498	-17.6035118103027	0.00906006153672934	-0.00132951640989631	-0.00457625929266214	-0.00100484199356288
1833	1.05778896808624	-0.653569400310516	-17.5385761260986	0.01100810803473	-0.0126931173726916	0.00126787810586393	-3.08191010844894e-05
1834	-0.240908339619637	-0.328895092010498	-17.6035118103027	-0.00749832857400179	-0.00847235135734081	-0.00782300252467394	-0.00425158534198999
1835	-0.240908339619637	-0.00422076601535082	-17.3437728881836	-0.00457625929266214	-0.0107450718060136	-0.00490093370899558	0.000618529506027699
1836	1.05778896808624	-1.3029180765152	-16.8892288208008	0.0132808275520802	-0.00392691092565656	-0.00717365415766835	0.00354059832170606
1837	1.05778896808624	-0.653569400310516	-17.928186416626	-0.00295288790948689	-0.00360223650932312	0.00321592413820326	-0.00197886489331722
1838	-1.53960561752319	-0.00422076601535082	-18.0580558776855	-0.00360223650932312	-0.00197886489331722	-0.00230353930965066	-0.00132951640989631
1839	-0.890256941318512	0.320453554391861	-18.0580558776855	0.013930176384747	-0.000355493422830477	0.00321592413820326	-0.00392691092565656
1840	-0.240908339619637	-0.328895092010498	-17.213903427124	-0.0185372550040483	-0.00522560812532902	-0.00392691092565656	0.00581331877037883
1841	-0.240908339619637	-0.00422076601535082	-17.2788372039795	0.00256657530553639	-0.0026282137259841	-0.00879702530801296	-0.00425158534198999
1842	-0.890256941318512	0.645127892494202	-17.0840320587158	0.00289124972186983	0.000293855206109583	-0.000355493422830477	0.00191722682211548
1843	0.408440291881561	0.645127892494202	-18.1229915618896	-0.00847235135734081	0.00289124972186983	0.00516396993771195	0.000293855206109583
1844	1.05778896808624	-0.328895092010498	-17.4087066650391	0.00646266713738441	-0.000355493422830477	0.00159255252219737	0.00159255252219737
1845	-0.890256941318512	0.645127892494202	-18.1229915618896	-0.0120437685400248	-0.00782300252467394	0.00321592413820326	-0.00100484199356288
1846	1.05778896808624	-0.328895092010498	-17.7333812713623	-0.00392691092565656	-0.00230353930965066	-0.00522560812532902	0.00354059832170606
1847	-0.240908339619637	0.645127892494202	-18.0580558776855	0.00938473641872406	0.00451462110504508	-0.0100957229733467	0.00159255252219737
1848	-0.890256941318512	0.96980220079422	-17.213903427124	-0.00392691092565656	0.00386527273803949	0.00256657530553639	0.000943203864153475
1849	-0.890256941318512	0.96980220079422	-17.3437728881836	-0.000355493422830477	0.00483929552137852	0.00581331877037883	-0.00392691092565656
1850	-0.240908339619637	1.29447650909424	-18.1229915618896	-0.00587495695799589	0.00191722682211548	-3.08191010844894e-05	0.00613799272105098
1851	-0.240908339619637	0.96980220079422	-17.4736423492432	-0.0026282137259841	-0.000355493422830477	-0.00132951640989631	-0.00132951640989631
1852	0.408440291881561	0.645127892494202	-17.6035118103027	-0.00490093370899558	0.00646266713738441	-0.00619963090866804	0.0022419011220336
1853	1.05778896808624	-0.00422076601535082	-16.7593593597412	-0.000355493422830477	0.00841071270406246	0.00256657530553639	0.0022419011220336
1854	-0.240908339619637	0.96980220079422	-16.8242931365967	-0.00749832857400179	0.000293855206109583	-0.00100484199356288	0.00256657530553639
1855	1.05778896808624	1.29447650909424	-17.4736423492432	0.0155535480007529	-0.00490093370899558	-0.00652430532500148	0.000293855206109583
1856	0.408440291881561	0.645127892494202	-17.4736423492432	-0.0126931173726916	-0.00100484199356288	-0.00749832857400179	0.000618529506027699
1857	1.70713758468628	0.320453554391861	-17.3437728881836	0.00613799272105098	-0.000680167751852423	-0.00360223650932312	0.00354059832170606
1858	-0.890256941318512	1.29447650909424	-17.5385761260986	-0.00327756232582033	0.000943203864153475	0.00581331877037883	0.00191722682211548
1859	0.408440291881561	1.29447650909424	-17.5385761260986	-0.023407369852066	0.00191722682211548	0.00451462110504508	-3.08191010844894e-05
1860	-1.53960561752319	0.645127892494202	-17.0840320587158	0.0162028968334198	-0.00132951640989631	-0.000680167751852423	0.00354059832170606
1861	-0.890256941318512	0.645127892494202	-16.9541625976563	-0.0195112787187099	0.00256657530553639	-0.00749832857400179	0.00321592413820326
1862	-0.240908339619637	1.29447650909424	-17.6035118103027	0.00256657530553639	0.00451462110504508	-0.00652430532500148	0.0022419011220336
1863	-1.53960561752319	1.29447650909424	-17.6035118103027	0.0022419011220336	0.00483929552137852	-0.00457625929266214	0.000293855206109583
1864	-0.240908339619637	0.320453554391861	-17.928186416626	-0.0211346503347158	0.000293855206109583	0.00191722682211548	0.00289124972186983
1865	-2.18895411491394	0.96980220079422	-17.9931201934814	-0.00522560812532902	-0.00392691092565656	-0.00230353930965066	-3.08191010844894e-05
1866	-0.890256941318512	0.645127892494202	-17.8632507324219	-0.0120437685400248	-0.00230353930965066	-0.00197886489331722	-0.000680167751852423
1867	-1.53960561752319	0.96980220079422	-17.7333812713623	0.0106834331527352	0.00938473641872406	-0.00619963090866804	0.00418994715437293
1868	-3.48765158653259	1.29447650909424	-18.0580558776855	-0.00555028254166245	0.00646266713738441	0.0022419011220336	0.000618529506027699
1869	-2.83830285072327	0.96980220079422	-17.9931201934814	-0.00684897974133492	0.00483929552137852	0.00191722682211548	0.00386527273803949
1870	-2.83830285072327	1.29447650909424	-18.1229915618896	-0.0113944197073579	-0.00587495695799589	-0.00197886489331722	-0.00490093370899558
1871	-3.48765158653259	0.96980220079422	-17.9931201934814	-0.0188619289547205	-0.00132951640989631	-0.00684897974133492	0.00418994715437293
1872	-0.890256941318512	-0.00422076601535082	-17.7983169555664	-0.00522560812532902	0.00646266713738441	-0.00457625929266214	0.00126787810586393
1873	-1.53960561752319	-0.00422076601535082	-17.4087066650391	0.0106834331527352	0.00808603875339031	-0.00295288790948689	0.00126787810586393
1874	-2.83830285072327	0.96980220079422	-17.9931201934814	-0.00197886489331722	0.00354059832170606	-0.00327756232582033	-0.00327756232582033
1875	-1.53960561752319	0.645127892494202	-18.1879253387451	-0.0133424662053585	-0.00392691092565656	-0.0026282137259841	0.00126787810586393
1876	-2.18895411491394	0.320453554391861	-17.928186416626	-0.00912170019000769	0.000943203864153475	-0.00132951640989631	-0.00295288790948689
1877	-0.890256941318512	-0.328895092010498	-17.7983169555664	-0.00977104809135199	0.00873538758605719	-0.00457625929266214	0.00321592413820326
1878	-0.890256941318512	0.96980220079422	-17.5385761260986	0.00126787810586393	0.00678734155371785	0.000618529506027699	-3.08191010844894e-05
1879	-0.890256941318512	1.29447650909424	-17.213903427124	0.00743668992072344	0.00159255252219737	-0.00230353930965066	-0.000680167751852423
1880	-0.890256941318512	0.645127892494202	-16.6944236755371	0.00808603875339031	-0.00619963090866804	-0.00522560812532902	-0.000355493422830477
1881	-0.890256941318512	0.320453554391861	-16.8892288208008	0.00906006153672934	-0.00230353930965066	-0.00360223650932312	0.00581331877037883
1882	0.408440291881561	0.645127892494202	-16.8242931365967	-0.00652430532500148	0.00743668992072344	-0.00230353930965066	-0.000355493422830477
1883	-0.240908339619637	1.29447650909424	-16.8892288208008	0.00906006153672934	0.00613799272105098	-0.00165419070981443	0.00321592413820326
1884	3.00583481788635	0.320453554391861	-16.8242931365967	-0.00100484199356288	-0.00327756232582033	0.00289124972186983	0.00126787810586393
1885	-0.240908339619637	0.96980220079422	-16.8892288208008	0.0103587592020631	-0.0026282137259841	-0.00684897974133492	0.00159255252219737
1886	3.00583481788635	0.320453554391861	-16.5645542144775	0.0181509424000978	0.0022419011220336	-0.00132951640989631	0.00548864435404539
1887	1.05778896808624	0.645127892494202	-17.213903427124	0.011982130818069	0.00613799272105098	-0.00977104809135199	0.000943203864153475
1888	-0.240908339619637	1.29447650909424	-17.7333812713623	-0.000355493422830477	0.00126787810586393	0.00711201597005129	-0.000680167751852423
1889	0.408440291881561	1.29447650909424	-17.6035118103027	-0.00425158534198999	0.00418994715437293	-0.00295288790948689	0.00321592413820326
1890	1.05778896808624	0.96980220079422	-17.4736423492432	0.00321592413820326	-0.00230353930965066	-0.00230353930965066	-0.00295288790948689
1891	-0.240908339619637	1.29447650909424	-17.4087066650391	-0.00619963090866804	0.00483929552137852	-0.00132951640989631	-0.00392691092565656
1892	1.70713758468628	0.320453554391861	-17.0840320587158	-0.00555028254166245	0.00873538758605719	-0.00912170019000769	0.000943203864153475
1893	1.70713758468628	0.645127892494202	-17.5385761260986	0.00548864435404539	0.00386527273803949	0.00418994715437293	-0.00165419070981443
1894	1.05778896808624	0.320453554391861	-17.928186416626	0.00126787810586393	-0.000355493422830477	0.000618529506027699	-0.00295288790948689
1895	1.05778896808624	0.645127892494202	-18.1229915618896	-0.00425158534198999	-0.00749832857400179	-0.00457625929266214	-0.00100484199356288
1896	0.408440291881561	0.645127892494202	-17.928186416626	0.00289124972186983	0.00256657530553639	-0.00360223650932312	0.00483929552137852
1897	1.05778896808624	0.320453554391861	-17.7333812713623	-0.00619963090866804	0.0145795252174139	-0.0026282137259841	-0.00587495695799589
1898	-0.890256941318512	1.29447650909424	-17.8632507324219	0.0145795252174139	0.00841071270406246	-0.00587495695799589	0.00159255252219737
1899	-0.890256941318512	0.320453554391861	-17.6684474945068	-0.0224333461374044	0.00191722682211548	-0.00360223650932312	-0.00425158534198999
1900	1.70713758468628	0.320453554391861	-17.9931201934814	-0.000355493422830477	-0.00100484199356288	-0.00847235135734081	-0.00230353930965066
1901	1.05778896808624	0.320453554391861	-18.1879253387451	0.00289124972186983	0.00191722682211548	-0.00360223650932312	-0.000680167751852423
1902	1.05778896808624	-0.00422076601535082	-17.4087066650391	-0.00619963090866804	-0.000355493422830477	-0.00814767740666866	-0.000680167751852423
1903	0.408440291881561	0.96980220079422	-17.5385761260986	0.00516396993771195	0.00289124972186983	-0.00165419070981443	-0.00360223650932312
1904	-0.240908339619637	1.29447650909424	-17.4087066650391	-0.00132951640989631	-0.00392691092565656	0.0022419011220336	-3.08191010844894e-05
1905	-0.240908339619637	1.29447650909424	-18.3177947998047	0.00354059832170606	-0.00684897974133492	-0.00555028254166245	-0.00425158534198999
1906	-0.890256941318512	0.96980220079422	-17.5385761260986	0.0106834331527352	0.000618529506027699	-0.00522560812532902	0.00548864435404539
1907	1.05778896808624	-0.00422076601535082	-17.5385761260986	0.0100340843200684	0.00906006153672934	-0.00717365415766835	-0.00457625929266214
1908	1.05778896808624	0.645127892494202	-17.928186416626	0.00808603875339031	0.00841071270406246	-0.000680167751852423	0.00516396993771195
1909	1.05778896808624	-0.00422076601535082	-17.2788372039795	0.00548864435404539	-0.000355493422830477	0.00159255252219737	-0.0026282137259841
1910	1.70713758468628	-0.328895092010498	-17.1489677429199	-0.0172385573387146	0.00613799272105098	-0.00295288790948689	-0.00587495695799589
1911	0.408440291881561	0.96980220079422	-17.2788372039795	0.00289124972186983	0.00483929552137852	-0.00230353930965066	0.0022419011220336
1912	-0.890256941318512	1.29447650909424	-17.0840320587158	-0.00295288790948689	0.00386527273803949	0.000293855206109583	-3.08191010844894e-05
1913	0.408440291881561	-0.328895092010498	-16.8892288208008	0.00126787810586393	0.00483929552137852	-0.00327756232582033	0.00354059832170606
1914	-0.240908339619637	0.320453554391861	-16.629487991333	0.000943203864153475	0.00516396993771195	0.00256657530553639	-3.08191010844894e-05
1915	0.408440291881561	0.96980220079422	-17.4736423492432	-0.00425158534198999	-0.00327756232582033	-0.00327756232582033	-0.00132951640989631
1916	-0.240908339619637	-0.328895092010498	-17.0190982818604	0.0597092546522617	0.00613799272105098	-0.00230353930965066	0.00776136433705688
1917	1.70713758468628	-0.00422076601535082	-16.5645542144775	0.00516396993771195	0.00938473641872406	-0.00684897974133492	0.0022419011220336
1918	-0.890256941318512	0.96980220079422	-17.213903427124	0.00321592413820326	-3.08191010844894e-05	-0.00392691092565656	0.00256657530553639
1919	0.408440291881561	1.29447650909424	-17.6035118103027	-0.00879702530801296	-0.00392691092565656	0.00289124972186983	-0.00100484199356288
1920	-1.53960561752319	0.645127892494202	-17.5385761260986	-0.00100484199356288	0.00451462110504508	-0.00522560812532902	-0.00230353930965066
1921	0.408440291881561	0.645127892494202	-17.3437728881836	-0.00295288790948689	-0.00230353930965066	-0.000355493422830477	0.00451462110504508
1922	-0.240908339619637	1.29447650909424	-17.3437728881836	0.00873538758605719	0.00126787810586393	0.00159255252219737	-0.00392691092565656
1923	2.35648608207703	-0.653569400310516	-17.0190982818604	-0.0136671401560307	0.00646266713738441	-0.00749832857400179	0.000618529506027699
1924	1.70713758468628	0.645127892494202	-17.4736423492432	0.00354059832170606	-0.00360223650932312	0.000618529506027699	-0.000680167751852423
1925	0.408440291881561	0.320453554391861	-18.1229915618896	-0.00587495695799589	-0.00295288790948689	-0.0117190945893526	-0.000355493422830477
1926	-0.240908339619637	0.320453554391861	-18.0580558776855	0.00516396993771195	-0.00295288790948689	-0.000680167751852423	0.00451462110504508
1927	0.408440291881561	0.320453554391861	-18.0580558776855	-0.00879702530801296	0.00678734155371785	-0.00165419070981443	-0.000680167751852423
1928	0.408440291881561	-0.328895092010498	-17.0840320587158	0.00711201597005129	0.000293855206109583	0.00289124972186983	0.00386527273803949
1929	1.70713758468628	-0.978243708610535	-17.0190982818604	0.00289124972186983	-0.00652430532500148	-0.00295288790948689	-0.00132951640989631
1930	1.05778896808624	-0.978243708610535	-17.3437728881836	0.00613799272105098	-0.0165892094373703	0.00159255252219737	0.000293855206109583
1931	1.70713758468628	-1.3029180765152	-17.3437728881836	0.000618529506027699	-0.00717365415766835	-0.000355493422830477	0.00191722682211548
1932	-0.890256941318512	-0.653569400310516	-17.4736423492432	0.0175015944987535	-0.00847235135734081	-0.00977104809135199	-0.00165419070981443
1933	-0.240908339619637	-0.00422076601535082	-17.4087066650391	0.0126314787194133	0.00159255252219737	0.000618529506027699	-3.08191010844894e-05
1934	-0.890256941318512	-0.00422076601535082	-17.8632507324219	0.00159255252219737	-0.0110697457566857	0.00159255252219737	-0.0026282137259841
1935	1.05778896808624	-0.978243708610535	-17.0840320587158	-0.00100484199356288	-0.00360223650932312	0.00289124972186983	-0.000680167751852423
1936	-0.240908339619637	-0.653569400310516	-17.1489677429199	0.00776136433705688	-0.0107450718060136	-0.00652430532500148	-3.08191010844894e-05
1937	1.70713758468628	-1.3029180765152	-17.4087066650391	0.0123068047687411	-0.000355493422830477	0.000293855206109583	0.00126787810586393
1938	-0.890256941318512	-0.00422076601535082	-17.6684474945068	0.0162028968334198	-0.00360223650932312	-0.0113944197073579	-0.0026282137259841
1939	-0.890256941318512	-0.00422076601535082	-17.4736423492432	-0.0136671401560307	-0.00879702530801296	0.00678734155371785	0.00418994715437293
1940	-0.240908339619637	-0.00422076601535082	-17.5385761260986	0.00516396993771195	-0.0126931173726916	-0.000355493422830477	-0.00100484199356288
1941	-0.240908339619637	0.320453554391861	-17.213903427124	-0.00587495695799589	-0.00392691092565656	-0.00457625929266214	0.00354059832170606
1942	0.408440291881561	-0.328895092010498	-17.1489677429199	0.0230210572481155	-0.00684897974133492	-3.08191010844894e-05	-0.00327756232582033
1943	1.70713758468628	-0.653569400310516	-17.4087066650391	-0.00944637414067984	0.00516396993771195	0.00418994715437293	-3.08191010844894e-05
1944	1.05778896808624	-0.653569400310516	-16.7593593597412	-0.00360223650932312	-0.00587495695799589	0.011982130818069	-0.000355493422830477
1945	0.408440291881561	0.96980220079422	-17.0840320587158	-0.0120437685400248	-0.00457625929266214	-0.0026282137259841	-0.00230353930965066
1946	1.70713758468628	-0.00422076601535082	-17.2788372039795	0.00581331877037883	-0.00100484199356288	-0.00197886489331722	0.00159255252219737
1947	-0.890256941318512	0.645127892494202	-17.4087066650391	-0.00684897974133492	0.000943203864153475	-0.00425158534198999	-0.0026282137259841
1948	0.408440291881561	0.645127892494202	-16.8892288208008	0.0142548503354192	0.00418994715437293	0.00354059832170606	0.00289124972186983
1949	1.70713758468628	-0.328895092010498	-17.2788372039795	-0.00749832857400179	-0.00619963090866804	0.00841071270406246	-0.000355493422830477
1950	1.70713758468628	-0.328895092010498	-16.8242931365967	-0.00197886489331722	0.00159255252219737	-0.0026282137259841	-0.00100484199356288
1951	1.05778896808624	-0.00422076601535082	-17.2788372039795	-0.0133424662053585	-0.00100484199356288	-0.00360223650932312	0.000943203864153475
1952	0.408440291881561	0.645127892494202	-17.5385761260986	0.0200989879667759	-0.000355493422830477	0.00386527273803949	-0.00230353930965066
1953	-0.890256941318512	1.29447650909424	-17.6035118103027	0.0246444288641214	0.00970941036939621	-0.00717365415766835	0.0022419011220336
1954	1.70713758468628	0.645127892494202	-17.213903427124	-0.0175632312893867	0.00126787810586393	-0.00100484199356288	0.00191722682211548
1955	1.05778896808624	-0.00422076601535082	-17.4087066650391	0.0223717093467712	0.0123068047687411	-0.00814767740666866	-3.08191010844894e-05
1956	1.05778896808624	1.29447650909424	-18.1229915618896	-0.0146411629393697	0.00418994715437293	0.00289124972186983	-0.000355493422830477
1957	0.408440291881561	0.320453554391861	-17.7983169555664	0.00191722682211548	0.0022419011220336	-0.00165419070981443	-0.00132951640989631
1958	1.05778896808624	0.320453554391861	-17.8632507324219	0.00386527273803949	0.00483929552137852	0.00483929552137852	0.00483929552137852
1959	-0.890256941318512	1.61915075778961	-17.5385761260986	-0.0195112787187099	-0.000680167751852423	-0.00360223650932312	-0.00132951640989631
1960	-0.240908339619637	0.96980220079422	-17.7983169555664	0.0178262684494257	0.00289124972186983	-0.0026282137259841	-0.00132951640989631
1961	0.408440291881561	1.94382512569427	-17.9931201934814	-0.0159398596733809	0.00516396993771195	-0.00457625929266214	-0.000355493422830477
1962	0.408440291881561	-0.328895092010498	-17.8632507324219	0.00386527273803949	0.00873538758605719	-0.00782300252467394	0.00354059832170606
1963	-0.240908339619637	-0.00422076601535082	-17.7333812713623	0.0103587592020631	0.00970941036939621	0.00321592413820326	0.000293855206109583
1964	-1.53960561752319	0.645127892494202	-17.1489677429199	-0.0273034609854221	0.00289124972186983	0.00354059832170606	0.00191722682211548
1965	-2.18895411491394	1.29447650909424	-17.8632507324219	-0.000355493422830477	-0.00230353930965066	-0.00490093370899558	-0.00490093370899558
1966	-0.240908339619637	-0.328895092010498	-17.4736423492432	-0.00684897974133492	0.00483929552137852	-0.0123684434220195	0.00386527273803949
1967	-0.890256941318512	1.61915075778961	-17.4736423492432	0.00483929552137852	0.00906006153672934	0.00126787810586393	-0.00392691092565656
1968	-2.83830285072327	1.29447650909424	-17.5385761260986	-0.00132951640989631	-0.00132951640989631	-0.00522560812532902	0.00841071270406246
1969	-2.18895411491394	1.61915075778961	-17.4736423492432	-0.0100957229733467	0.00191722682211548	0.0022419011220336	-0.00457625929266214
1970	-3.48765158653259	1.29447650909424	-16.7593593597412	-0.0120437685400248	0.00451462110504508	0.000293855206109583	-0.00295288790948689
1971	-2.83830285072327	0.96980220079422	-17.4736423492432	-3.08191010844894e-05	0.00289124972186983	0.00191722682211548	0.000293855206109583
1972	-3.48765158653259	0.645127892494202	-17.2788372039795	0.00678734155371785	0.000293855206109583	-0.00295288790948689	0.00451462110504508
1973	-1.53960561752319	-0.328895092010498	-17.4736423492432	-0.00100484199356288	0.00451462110504508	-0.00717365415766835	0.000293855206109583
1974	-1.53960561752319	-0.00422076601535082	-17.3437728881836	-0.00879702530801296	-0.00587495695799589	0.0100340843200684	0.00483929552137852
1975	-0.890256941318512	-0.00422076601535082	-17.3437728881836	-0.00197886489331722	-0.00490093370899558	-0.00295288790948689	0.000293855206109583
1976	-2.18895411491394	0.96980220079422	-17.5385761260986	-0.00132951640989631	-0.00944637414067984	-0.00619963090866804	0.00386527273803949
1977	-2.18895411491394	0.320453554391861	-17.2788372039795	0.0126314787194133	0.00646266713738441	-0.00782300252467394	0.00159255252219737
1978	-0.890256941318512	-0.00422076601535082	-17.1489677429199	-0.00392691092565656	0.01100810803473	-0.000680167751852423	0.000618529506027699
1979	-0.240908339619637	-0.00422076601535082	-17.6035118103027	-0.0146411629393697	-0.00457625929266214	0.00386527273803949	0.00159255252219737
1980	-0.240908339619637	0.320453554391861	-18.2528610229492	-0.00197886489331722	-0.00392691092565656	-0.000355493422830477	0.000943203864153475
1981	0.408440291881561	-0.00422076601535082	-18.3177947998047	-0.0146411629393697	-0.00100484199356288	-0.00587495695799589	-0.00327756232582033
1982	1.05778896808624	-0.328895092010498	-17.928186416626	0.00743668992072344	0.00678734155371785	0.00289124972186983	-0.00425158534198999
1983	1.05778896808624	0.645127892494202	-17.7983169555664	-0.00782300252467394	0.000618529506027699	0.00354059832170606	0.00159255252219737
1984	-0.240908339619637	1.29447650909424	-17.9931201934814	0.00678734155371785	-0.00132951640989631	0.00386527273803949	0.000943203864153475
1985	1.70713758468628	0.645127892494202	-17.7983169555664	0.00256657530553639	-3.08191010844894e-05	-0.00100484199356288	0.00256657530553639
1986	0.408440291881561	-0.00422076601535082	-17.8632507324219	0.00711201597005129	-0.00717365415766835	-0.000680167751852423	0.0022419011220336
1987	1.70713758468628	-0.00422076601535082	-17.928186416626	0.00711201597005129	0.00906006153672934	-0.00392691092565656	-0.00165419070981443
1988	-0.890256941318512	1.61915075778961	-18.0580558776855	-0.0130177913233638	0.00711201597005129	-0.00360223650932312	0.00354059832170606
1989	0.408440291881561	0.96980220079422	-17.9931201934814	0.00841071270406246	0.00516396993771195	-0.000680167751852423	0.00191722682211548
1990	-0.240908339619637	1.61915075778961	-17.7983169555664	-0.00652430532500148	-0.00879702530801296	0.00256657530553639	-0.000680167751852423
1991	-0.240908339619637	0.96980220079422	-17.6684474945068	-0.0139918150380254	-0.00360223650932312	-0.00749832857400179	-0.0026282137259841
1992	1.05778896808624	1.29447650909424	-18.1229915618896	0.0106834331527352	0.00548864435404539	-0.00619963090866804	-0.00197886489331722
1993	2.35648608207703	-0.328895092010498	-17.7983169555664	0.00808603875339031	-0.000355493422830477	-0.0133424662053585	0.0022419011220336
1994	1.70713758468628	0.320453554391861	-17.928186416626	0.00256657530553639	0.00354059832170606	0.00386527273803949	-0.00197886489331722
1995	1.05778896808624	0.320453554391861	-17.8632507324219	0.00321592413820326	-0.000355493422830477	-0.0026282137259841	-3.08191010844894e-05
1996	0.408440291881561	0.96980220079422	-17.5385761260986	-0.00132951640989631	-0.000680167751852423	-0.00684897974133492	-0.00490093370899558
1997	0.408440291881561	0.96980220079422	-17.0190982818604	0.0106834331527352	0.00841071270406246	-0.000355493422830477	0.00321592413820326
1998	1.70713758468628	-0.00422076601535082	-17.5385761260986	0.012956153601408	0.00970941036939621	-0.00555028254166245	-0.00197886489331722
1999	1.05778896808624	-0.00422076601535082	-17.4087066650391	0.00678734155371785	0.00126787810586393	0.00516396993771195	0.000618529506027699
2000	1.05778896808624	-0.00422076601535082	-17.6035118103027	-0.00295288790948689	-0.00619963090866804	-0.00522560812532902	-0.00749832857400179
[truncated: 6,520 more rows]
