# Supplementary material for: Precise instruction and consideration of the vertical and horizontal force component increases validity and reliability of the 90:20 Isometric Posterior Chain Test
Source: PLoS One. 2024 Oct 28;19(10):e0312843. doi: 10.1371/journal.pone.0312843 (PMC11515970; doi:10.1371/journal.pone.0312843)
Supplement: S1 File — (ZIP) [file pone.0312843.s001.zip › S1_Raw_Data/M1_P12_iso_2.csv]

1	-0.80454295873642	-0.199999377131462	-17.6684474945068	0.0132808275520802	0.0022419011220336	-0.0104203969240189	-0.00944637414067984
2	-2.75258874893188	0.774023592472076	-17.6035118103027	-0.00555028254166245	0.0022419011220336	-0.0146411629393697	-0.000680167751852423
3	-2.10324025154114	1.09869790077209	-18.1229915618896	-0.00295288790948689	-0.00295288790948689	-0.00132951640989631	-0.00360223650932312
4	-0.155194327235222	-0.524673700332642	-17.8632507324219	0.0022419011220336	0.0022419011220336	0.000943203864153475	0.00743668992072344
5	-0.155194327235222	0.774023592472076	-18.1879253387451	-0.000355493422830477	0.00483929552137852	0.012956153601408	-0.00879702530801296
6	-1.4538916349411	0.774023592472076	-18.0580558776855	0.00354059832170606	0.00289124972186983	0.00776136433705688	0.00159255252219737
7	-0.80454295873642	0.774023592472076	-17.5385761260986	-0.0195112787187099	0.00256657530553639	-0.00327756232582033	-0.00132951640989631
8	-1.4538916349411	0.449349254369736	-17.0190982818604	0.00354059832170606	0.000293855206109583	-0.00879702530801296	0.0022419011220336
9	-0.80454295873642	0.449349254369736	-18.1879253387451	-0.0107450718060136	-0.00425158534198999	0.000943203864153475	-0.00392691092565656
10	-1.4538916349411	0.449349254369736	-18.0580558776855	0.000293855206109583	0.00516396993771195	-0.00619963090866804	0.000618529506027699
11	0.494154304265976	-0.524673700332642	-18.1879253387451	-0.000680167751852423	0.000943203864153475	-0.000680167751852423	0.00613799272105098
12	-0.155194327235222	0.449349254369736	-17.6684474945068	-0.0221086721867323	0.00581331877037883	0.00483929552137852	0.00808603875339031
13	0.494154304265976	-0.199999377131462	-17.7333812713623	-0.00782300252467394	0.0022419011220336	-0.00392691092565656	0.00516396993771195
14	-1.4538916349411	0.449349254369736	-17.5385761260986	0.00906006153672934	0.00548864435404539	0.00841071270406246	-0.000680167751852423
15	-0.155194327235222	-0.524673700332642	-17.7333812713623	0.00743668992072344	0.00159255252219737	-0.00197886489331722	-0.00360223650932312
16	-2.10324025154114	1.09869790077209	-18.5125999450684	-0.00132951640989631	-0.00749832857400179	0.00418994715437293	-0.00165419070981443
17	-0.155194327235222	-0.84934800863266	-18.1879253387451	0.00776136433705688	0.00776136433705688	0.00256657530553639	0.00776136433705688
18	-0.155194327235222	-0.199999377131462	-17.9931201934814	0.0145795252174139	-0.00295288790948689	0.0149041991680861	0.00678734155371785
19	-0.155194327235222	-0.199999377131462	-17.3437728881836	-0.00327756232582033	-0.00295288790948689	0.00808603875339031	0.00256657530553639
20	-0.80454295873642	0.124674938619137	-17.1489677429199	0.000293855206109583	0.00646266713738441	0.00191722682211548	0.00418994715437293
21	1.14350295066833	-0.524673700332642	-17.6684474945068	0.00321592413820326	-0.00197886489331722	-0.00100484199356288	0.00483929552137852
22	-2.10324025154114	1.09869790077209	-18.3177947998047	0.00256657530553639	0.00256657530553639	0.00159255252219737	0.00970941036939621
23	-1.4538916349411	0.774023592472076	-18.1879253387451	-0.00100484199356288	-0.00165419070981443	-0.00392691092565656	0.0022419011220336
24	-0.80454295873642	0.124674938619137	-17.4736423492432	-0.000355493422830477	-0.00165419070981443	0.00516396993771195	0.00126787810586393
25	-2.75258874893188	0.449349254369736	-17.4087066650391	-0.00749832857400179	0.00613799272105098	0.00548864435404539	0.00841071270406246
26	-3.40193748474121	1.09869790077209	-17.928186416626	0.00386527273803949	-0.00295288790948689	0.000293855206109583	0.00289124972186983
27	-2.75258874893188	0.124674938619137	-17.5385761260986	-0.00327756232582033	-0.00100484199356288	-0.00392691092565656	0.00321592413820326
28	-1.4538916349411	0.124674938619137	-17.3437728881836	-0.00360223650932312	0.00711201597005129	-0.0026282137259841	0.00418994715437293
29	-2.75258874893188	-0.524673700332642	-17.9931201934814	-0.00327756232582033	0.00354059832170606	-0.00360223650932312	0.0136055024340749
30	-3.40193748474121	1.42337214946747	-17.9931201934814	-0.0126931173726916	-3.08191010844894e-05	0.00289124972186983	-0.0026282137259841
31	-2.10324025154114	0.449349254369736	-18.1229915618896	-0.00327756232582033	0.00678734155371785	-0.00360223650932312	-0.00392691092565656
32	-2.10324025154114	0.124674938619137	-17.3437728881836	0.00159255252219737	0.00418994715437293	-0.00230353930965066	0.00191722682211548
33	-2.10324025154114	-0.524673700332642	-16.8892288208008	-0.00879702530801296	0.000943203864153475	-0.00619963090866804	0.00483929552137852
34	-3.40193748474121	0.449349254369736	-17.9931201934814	0.00906006153672934	0.0022419011220336	0.00289124972186983	-0.000355493422830477
35	-2.10324025154114	-0.199999377131462	-18.2528610229492	-0.0110697457566857	-0.00197886489331722	-0.000680167751852423	0.00191722682211548
36	-3.40193748474121	1.42337214946747	-18.1229915618896	0.00808603875339031	0.00386527273803949	-0.00295288790948689	0.000618529506027699
37	-2.10324025154114	-0.84934800863266	-17.7983169555664	-0.0130177913233638	-3.08191010844894e-05	-0.00522560812532902	-0.000680167751852423
38	-1.4538916349411	0.124674938619137	-17.6684474945068	-0.00230353930965066	0.00678734155371785	-0.00392691092565656	0.00289124972186983
39	-2.10324025154114	-0.524673700332642	-17.4087066650391	0.00646266713738441	-0.000680167751852423	-0.00295288790948689	0.00841071270406246
40	-2.75258874893188	-0.84934800863266	-17.928186416626	-0.0172385573387146	0.00289124972186983	-0.00392691092565656	-0.00847235135734081
41	-1.4538916349411	-0.84934800863266	-17.7983169555664	0.00159255252219737	-0.00100484199356288	-0.0126931173726916	0.00386527273803949
42	-4.05128622055054	1.09869790077209	-18.3177947998047	-0.00490093370899558	0.00516396993771195	-0.00230353930965066	0.00256657530553639
43	-4.05128622055054	0.774023592472076	-18.1229915618896	-0.00619963090866804	0.00354059832170606	-0.00847235135734081	0.00841071270406246
44	-0.80454295873642	-0.199999377131462	-17.8632507324219	0.00159255252219737	0.00938473641872406	0.000293855206109583	-0.00749832857400179
45	-2.75258874893188	1.09869790077209	-17.7983169555664	-0.00165419070981443	0.00418994715437293	0.00386527273803949	0.000293855206109583
46	-2.75258874893188	0.774023592472076	-18.1229915618896	-0.00392691092565656	-0.00132951640989631	-0.00197886489331722	-0.000355493422830477
47	-2.10324025154114	-0.524673700332642	-18.1229915618896	-0.00782300252467394	0.00678734155371785	-0.00360223650932312	0.00386527273803949
48	-0.80454295873642	-0.524673700332642	-17.9931201934814	0.00970941036939621	0.00321592413820326	-0.00100484199356288	0.00289124972186983
49	-1.4538916349411	-0.524673700332642	-17.7983169555664	0.025618452578783	0.00418994715437293	-0.000355493422830477	-0.00327756232582033
50	-2.10324025154114	0.449349254369736	-18.0580558776855	-0.0133424662053585	0.00289124972186983	-0.00197886489331722	-0.00360223650932312
51	-1.4538916349411	0.449349254369736	-17.7333812713623	-0.000355493422830477	-0.00555028254166245	-0.0026282137259841	-0.00327756232582033
52	-0.155194327235222	0.449349254369736	-17.928186416626	-0.00912170019000769	0.00321592413820326	-0.00587495695799589	0.0022419011220336
53	-0.155194327235222	-0.199999377131462	-17.8632507324219	-0.0120437685400248	-0.00230353930965066	-0.00717365415766835	0.00354059832170606
54	-0.155194327235222	-0.199999377131462	-17.9931201934814	0.0155535480007529	0.00418994715437293	-0.000680167751852423	0.00613799272105098
55	-0.80454295873642	0.449349254369736	-18.1229915618896	0.00354059832170606	-0.00425158534198999	-0.00652430532500148	-0.00522560812532902
56	-0.80454295873642	0.449349254369736	-18.0580558776855	0.0220470335334539	0.00126787810586393	-0.00717365415766835	-0.000680167751852423
57	-0.155194327235222	-0.199999377131462	-17.9931201934814	-0.00652430532500148	0.00386527273803949	-0.00392691092565656	-0.000355493422830477
58	1.14350295066833	-0.524673700332642	-17.7983169555664	-0.0026282137259841	0.00646266713738441	-0.00360223650932312	0.00516396993771195
59	0.494154304265976	-0.524673700332642	-18.1229915618896	-0.00457625929266214	-0.00165419070981443	0.00581331877037883	-0.00457625929266214
60	1.79285156726837	0.124674938619137	-17.928186416626	0.0113327819854021	0.00581331877037883	-0.00197886489331722	0.000618529506027699
61	0.494154304265976	-0.199999377131462	-17.9931201934814	0.000618529506027699	-0.00230353930965066	-0.00360223650932312	-0.00165419070981443
62	-0.155194327235222	1.09869790077209	-17.928186416626	-0.00879702530801296	0.00451462110504508	-0.00717365415766835	0.00613799272105098
63	-0.80454295873642	0.774023592472076	-17.9931201934814	0.00906006153672934	0.00451462110504508	0.00321592413820326	-0.000355493422830477
64	1.79285156726837	0.124674938619137	-17.8632507324219	0.00678734155371785	0.0100340843200684	-0.00132951640989631	-0.00230353930965066
65	-1.4538916349411	0.774023592472076	-18.1879253387451	-0.0117190945893526	0.00418994715437293	-0.00912170019000769	-0.00749832857400179
66	-0.155194327235222	-0.199999377131462	-18.1229915618896	-0.00619963090866804	0.000943203864153475	-0.00619963090866804	0.000943203864153475
67	1.14350295066833	0.124674938619137	-18.3177947998047	-0.000355493422830477	-0.000680167751852423	-3.08191010844894e-05	-3.08191010844894e-05
68	1.14350295066833	-0.199999377131462	-18.0580558776855	0.00841071270406246	0.00289124972186983	-0.00587495695799589	0.00646266713738441
69	1.14350295066833	0.124674938619137	-17.9931201934814	-0.00360223650932312	0.00548864435404539	0.00516396993771195	0.000618529506027699
70	-0.80454295873642	0.124674938619137	-18.4476642608643	0.00613799272105098	0.000943203864153475	0.000293855206109583	-0.00522560812532902
71	-1.4538916349411	1.42337214946747	-19.0970134735107	0.0145795252174139	0.00386527273803949	-0.00360223650932312	-0.00619963090866804
72	-0.155194327235222	0.449349254369736	-18.5125999450684	0.00289124972186983	0.000943203864153475	-0.00165419070981443	-0.00295288790948689
73	0.494154304265976	0.774023592472076	-18.4476642608643	-0.00100484199356288	0.00548864435404539	-0.00425158534198999	-3.08191010844894e-05
74	-0.155194327235222	-0.199999377131462	-18.5775356292725	-0.00879702530801296	-0.0026282137259841	-0.00360223650932312	-0.00944637414067984
75	-1.4538916349411	1.09869790077209	-18.8372745513916	-0.00425158534198999	0.00516396993771195	-0.00360223650932312	-0.00132951640989631
76	0.494154304265976	-0.524673700332642	-18.3177947998047	-0.00457625929266214	-0.00295288790948689	-0.0110697457566857	-0.00295288790948689
77	-0.155194327235222	-0.199999377131462	-18.4476642608643	-0.00847235135734081	0.00548864435404539	-0.00295288790948689	0.000618529506027699
78	-0.155194327235222	0.449349254369736	-18.6424694061279	0.011982130818069	0.00548864435404539	-0.0130177913233638	0.000943203864153475
79	-0.80454295873642	1.42337214946747	-19.0970134735107	-0.0113944197073579	0.00289124972186983	0.00418994715437293	-0.00165419070981443
80	-1.4538916349411	0.774023592472076	-18.5775356292725	0.00191722682211548	0.00159255252219737	-0.00457625929266214	-0.00652430532500148
81	0.494154304265976	-0.524673700332642	-18.3177947998047	-0.00879702530801296	0.00159255252219737	-0.00490093370899558	-0.000680167751852423
82	1.79285156726837	-0.524673700332642	-17.928186416626	0.0100340843200684	-0.00165419070981443	-0.000680167751852423	0.00321592413820326
83	-0.80454295873642	0.774023592472076	-18.4476642608643	-0.00230353930965066	0.00191722682211548	-0.00684897974133492	0.00126787810586393
84	0.494154304265976	-0.199999377131462	-18.3827304840088	-0.00749832857400179	0.00386527273803949	-0.00425158534198999	-0.00555028254166245
85	-0.155194327235222	0.449349254369736	-18.3827304840088	-0.00100484199356288	0.00808603875339031	-0.00165419070981443	-0.00977104809135199
86	0.494154304265976	0.124674938619137	-18.3177947998047	0.0181509424000978	0.00289124972186983	-0.0026282137259841	-0.00392691092565656
87	0.494154304265976	-0.199999377131462	-18.2528610229492	-0.00847235135734081	0.00354059832170606	-0.00684897974133492	-0.00392691092565656
88	-0.155194327235222	-0.524673700332642	-17.7983169555664	-0.00490093370899558	0.000943203864153475	-0.00132951640989631	0.00873538758605719
89	0.494154304265976	-0.199999377131462	-18.3827304840088	0.0116574559360743	0.00289124972186983	0.00483929552137852	0.000293855206109583
90	-0.80454295873642	-0.199999377131462	-18.3827304840088	0.0126314787194133	0.00548864435404539	-0.00100484199356288	0.000618529506027699
91	-0.155194327235222	0.774023592472076	-18.5775356292725	0.000618529506027699	0.00191722682211548	-0.0126931173726916	0.00289124972186983
92	-0.80454295873642	0.774023592472076	-18.4476642608643	-0.00814767740666866	0.00191722682211548	-0.0117190945893526	0.000618529506027699
93	-0.155194327235222	0.449349254369736	-18.3827304840088	0.0269171483814716	0.00646266713738441	-0.00230353930965066	0.00548864435404539
94	-0.155194327235222	-0.524673700332642	-17.928186416626	-0.0156151866540313	-3.08191010844894e-05	0.000293855206109583	-0.000680167751852423
95	-0.155194327235222	0.774023592472076	-18.3177947998047	0.0100340843200684	-0.000355493422830477	-0.00132951640989631	-0.00132951640989631
96	0.494154304265976	-0.199999377131462	-18.3827304840088	-0.00457625929266214	0.00256657530553639	-0.00652430532500148	0.00191722682211548
97	1.79285156726837	-0.524673700332642	-18.3827304840088	-0.00132951640989631	0.000618529506027699	0.00516396993771195	0.00159255252219737
98	-0.80454295873642	1.09869790077209	-18.5125999450684	-0.00425158534198999	0.00451462110504508	-0.00717365415766835	0.000618529506027699
99	-0.155194327235222	0.449349254369736	-18.1879253387451	0.00386527273803949	0.00321592413820326	-0.0026282137259841	-0.00522560812532902
100	-0.80454295873642	0.774023592472076	-18.1229915618896	-0.00782300252467394	0.00483929552137852	-0.00522560812532902	-0.00295288790948689
101	1.14350295066833	-0.84934800863266	-18.1879253387451	-0.00132951640989631	0.00581331877037883	-0.0107450718060136	-0.00555028254166245
102	1.14350295066833	-0.199999377131462	-18.3827304840088	0.00321592413820326	-0.00555028254166245	-0.00230353930965066	0.00418994715437293
103	1.79285156726837	0.774023592472076	-18.1879253387451	0.0223717093467712	0.00191722682211548	-0.0104203969240189	0.000618529506027699
104	0.494154304265976	0.774023592472076	-18.1229915618896	-0.00327756232582033	0.000293855206109583	-0.00295288790948689	0.00191722682211548
105	-0.155194327235222	-0.199999377131462	-18.1229915618896	0.00289124972186983	0.0022419011220336	-0.0100957229733467	-0.00977104809135199
106	0.494154304265976	0.124674938619137	-17.8632507324219	-0.0139918150380254	0.00841071270406246	-0.00684897974133492	0.000293855206109583
107	0.494154304265976	-0.199999377131462	-17.928186416626	0.00678734155371785	0.0022419011220336	-0.0126931173726916	0.00581331877037883
108	-0.155194327235222	0.774023592472076	-18.4476642608643	0.00321592413820326	0.00548864435404539	-0.00100484199356288	-0.00327756232582033
109	0.494154304265976	-0.199999377131462	-18.2528610229492	-0.0152905117720366	0.00256657530553639	-0.00165419070981443	0.00289124972186983
110	1.14350295066833	-0.199999377131462	-18.1229915618896	0.00970941036939621	0.00646266713738441	0.00418994715437293	-0.00457625929266214
111	0.494154304265976	-0.84934800863266	-17.7983169555664	-0.00490093370899558	0.00678734155371785	0.00159255252219737	0.00354059832170606
112	-1.4538916349411	1.42337214946747	-18.6424694061279	0.0106834331527352	-0.00327756232582033	0.00418994715437293	-0.00100484199356288
113	-1.4538916349411	0.774023592472076	-18.4476642608643	0.00938473641872406	0.00386527273803949	-0.000680167751852423	-0.00132951640989631
114	0.494154304265976	-0.199999377131462	-18.707405090332	-0.00977104809135199	0.00256657530553639	0.00548864435404539	-0.00457625929266214
115	-0.80454295873642	1.09869790077209	-18.3827304840088	0.00418994715437293	0.00256657530553639	-0.00457625929266214	-0.00100484199356288
116	0.494154304265976	-0.84934800863266	-18.1229915618896	0.0123068047687411	-0.000680167751852423	0.00548864435404539	-0.00749832857400179
117	0.494154304265976	-0.199999377131462	-17.9931201934814	-0.00457625929266214	0.00289124972186983	-0.00360223650932312	0.00548864435404539
118	-0.80454295873642	1.09869790077209	-18.0580558776855	-0.00879702530801296	0.00451462110504508	-0.00197886489331722	-0.00522560812532902
119	-1.4538916349411	0.449349254369736	-17.6684474945068	0.000293855206109583	-0.000355493422830477	0.00483929552137852	0.00548864435404539
120	-0.80454295873642	0.124674938619137	-18.2528610229492	0.000943203864153475	0.00581331877037883	-0.00295288790948689	-0.0026282137259841
121	0.494154304265976	-0.84934800863266	-17.9931201934814	0.0152288740500808	0.00321592413820326	-0.00197886489331722	-0.00360223650932312
122	0.494154304265976	-0.524673700332642	-17.3437728881836	-0.00879702530801296	0.00256657530553639	0.00613799272105098	-0.00457625929266214
123	-0.80454295873642	0.449349254369736	-17.3437728881836	-0.00197886489331722	0.0022419011220336	-0.0026282137259841	0.00483929552137852
124	-0.80454295873642	0.449349254369736	-17.5385761260986	0.00321592413820326	-0.00457625929266214	-0.00392691092565656	-0.0100957229733467
125	-0.155194327235222	-0.524673700332642	-16.9541625976563	0.00711201597005129	-0.00230353930965066	0.00126787810586393	-0.00717365415766835
126	1.79285156726837	-0.524673700332642	-17.4736423492432	0.0136055024340749	0.00418994715437293	-0.0026282137259841	-0.0026282137259841
127	0.494154304265976	-0.524673700332642	-17.7333812713623	0.00159255252219737	0.00159255252219737	0.000618529506027699	-0.00717365415766835
128	-0.155194327235222	-0.199999377131462	-17.6035118103027	0.0168522447347641	0.00743668992072344	-0.00684897974133492	0.00256657530553639
129	0.494154304265976	-0.84934800863266	-17.4087066650391	0.0123068047687411	0.00126787810586393	-0.00684897974133492	0.00418994715437293
130	1.79285156726837	-1.17402231693268	-17.6684474945068	0.0213976856321096	-3.08191010844894e-05	-0.00392691092565656	-0.00457625929266214
131	-0.155194327235222	-0.84934800863266	-17.4736423492432	-0.000680167751852423	-0.00555028254166245	-0.00327756232582033	-0.0026282137259841
132	-0.80454295873642	-0.199999377131462	-18.0580558776855	0.00191722682211548	-0.00197886489331722	-0.00555028254166245	0.00256657530553639
133	-0.80454295873642	-0.199999377131462	-18.0580558776855	0.00906006153672934	0.00483929552137852	-0.00847235135734081	0.000293855206109583
134	1.14350295066833	-1.17402231693268	-17.8632507324219	0.00321592413820326	-0.00295288790948689	-0.000680167751852423	-0.00100484199356288
135	-2.10324025154114	-0.199999377131462	-18.0580558776855	0.00483929552137852	0.000293855206109583	-3.08191010844894e-05	-0.00197886489331722
136	1.79285156726837	-1.82337093353271	-17.928186416626	-0.00392691092565656	-0.00912170019000769	0.00613799272105098	-0.00360223650932312
137	0.494154304265976	-1.17402231693268	-17.8632507324219	-0.00619963090866804	-0.00327756232582033	0.0136055024340749	-0.000355493422830477
138	0.494154304265976	-0.524673700332642	-18.0580558776855	0.00256657530553639	0.000293855206109583	0.00126787810586393	0.00386527273803949
139	-1.4538916349411	-0.199999377131462	-18.2528610229492	0.00743668992072344	-0.00749832857400179	0.0155535480007529	0.00776136433705688
140	-0.80454295873642	-0.84934800863266	-18.3177947998047	0.000943203864153475	-0.00912170019000769	0.000618529506027699	-0.00457625929266214
141	-0.155194327235222	-1.49869668483734	-17.9931201934814	-0.00587495695799589	-0.00587495695799589	0.00743668992072344	0.00321592413820326
142	1.14350295066833	-2.14804530143738	-17.6684474945068	-0.0156151866540313	-0.00749832857400179	-0.00490093370899558	0.00451462110504508
143	-0.80454295873642	-0.199999377131462	-17.7333812713623	-0.00230353930965066	-0.00132951640989631	0.00613799272105098	-0.00165419070981443
144	1.14350295066833	-0.84934800863266	-17.4736423492432	-0.00360223650932312	-0.00749832857400179	0.0103587592020631	0.000293855206109583
145	-1.4538916349411	-0.199999377131462	-17.4736423492432	0.00418994715437293	-0.00457625929266214	-0.00555028254166245	0.00159255252219737
146	1.14350295066833	-2.14804530143738	-17.7333812713623	0.0126314787194133	-0.00749832857400179	-0.0100957229733467	-0.00100484199356288
147	1.14350295066833	-1.17402231693268	-17.3437728881836	0.01100810803473	-0.00295288790948689	0.000293855206109583	0.00256657530553639
148	1.14350295066833	-1.49869668483734	-17.213903427124	-0.00425158534198999	-0.00295288790948689	-0.00100484199356288	0.00516396993771195
149	0.494154304265976	-1.17402231693268	-17.1489677429199	-0.000355493422830477	0.000293855206109583	-0.00197886489331722	-0.000680167751852423
150	1.14350295066833	-1.17402231693268	-17.1489677429199	0.00873538758605719	-0.00944637414067984	-0.00295288790948689	0.00386527273803949
151	-0.80454295873642	-0.199999377131462	-17.6684474945068	0.00678734155371785	-0.0107450718060136	-0.00782300252467394	-0.00197886489331722
152	-0.80454295873642	-0.84934800863266	-17.6684474945068	0.0149041991680861	-0.00749832857400179	0.000618529506027699	-0.00197886489331722
153	-0.155194327235222	0.124674938619137	-17.7333812713623	0.00548864435404539	-0.000680167751852423	0.00126787810586393	0.000618529506027699
154	1.14350295066833	-1.49869668483734	-17.7333812713623	-0.0104203969240189	-0.00392691092565656	-0.00100484199356288	0.000943203864153475
155	-1.4538916349411	-0.199999377131462	-17.4087066650391	0.00516396993771195	-0.00847235135734081	0.00711201597005129	-0.00132951640989631
156	1.14350295066833	-1.49869668483734	-17.0840320587158	0.00808603875339031	-0.0117190945893526	-0.00392691092565656	-0.00392691092565656
157	1.14350295066833	-0.524673700332642	-17.7333812713623	-0.000680167751852423	-0.0120437685400248	-0.00847235135734081	0.00711201597005129
158	-1.4538916349411	-0.524673700332642	-17.0840320587158	0.00613799272105098	0.00483929552137852	-0.0113944197073579	0.00159255252219737
159	-0.155194327235222	0.124674938619137	-17.4736423492432	-0.00295288790948689	-0.00684897974133492	0.00159255252219737	-0.00717365415766835
160	-1.4538916349411	0.124674938619137	-17.4087066650391	0.0022419011220336	0.00256657530553639	-0.00230353930965066	-0.00327756232582033
161	0.494154304265976	-1.17402231693268	-17.4736423492432	0.000293855206109583	-0.00165419070981443	-0.0149658378213644	-0.00165419070981443
162	0.494154304265976	-1.17402231693268	-16.8892288208008	-0.00360223650932312	-0.00295288790948689	-0.00327756232582033	-0.000355493422830477
163	-1.4538916349411	-1.17402231693268	-17.4736423492432	0.00159255252219737	0.00483929552137852	-0.00490093370899558	0.000293855206109583
164	-0.80454295873642	0.124674938619137	-17.6684474945068	-0.00555028254166245	0.00159255252219737	0.00126787810586393	0.00548864435404539
165	-1.4538916349411	-0.524673700332642	-17.4736423492432	-3.08191010844894e-05	-0.00522560812532902	-0.00912170019000769	-0.00132951640989631
166	-0.155194327235222	-0.524673700332642	-17.213903427124	0.00516396993771195	0.0022419011220336	-0.00425158534198999	-0.00425158534198999
167	0.494154304265976	-0.84934800863266	-17.213903427124	0.00256657530553639	0.00159255252219737	-0.00295288790948689	0.00256657530553639
168	0.494154304265976	-0.84934800863266	-17.213903427124	0.00581331877037883	0.00678734155371785	-0.00814767740666866	0.00776136433705688
169	1.14350295066833	-0.199999377131462	-17.9931201934814	-0.00522560812532902	-0.00327756232582033	0.00126787810586393	0.00191722682211548
170	0.494154304265976	-0.524673700332642	-17.928186416626	0.00483929552137852	-3.08191010844894e-05	0.00289124972186983	-0.00782300252467394
171	-0.80454295873642	0.774023592472076	-17.4736423492432	0.0262678004801273	-0.00587495695799589	-0.0110697457566857	0.00808603875339031
172	-1.4538916349411	0.449349254369736	-17.6035118103027	0.0103587592020631	-0.00295288790948689	-0.00619963090866804	0.00418994715437293
173	-1.4538916349411	0.774023592472076	-17.4736423492432	-0.0110697457566857	0.00581331877037883	0.000618529506027699	-0.000355493422830477
174	0.494154304265976	-0.199999377131462	-17.1489677429199	-0.00392691092565656	0.000618529506027699	0.00613799272105098	-0.000680167751852423
175	-0.155194327235222	0.774023592472076	-17.4736423492432	0.01100810803473	0.000618529506027699	0.0113327819854021	0.00191722682211548
176	0.494154304265976	-0.524673700332642	-18.0580558776855	-0.000680167751852423	0.00483929552137852	-0.00652430532500148	0.00256657530553639
177	-0.155194327235222	0.449349254369736	-18.0580558776855	-0.00879702530801296	0.00386527273803949	-0.00360223650932312	0.00386527273803949
178	-0.80454295873642	0.449349254369736	-17.6035118103027	0.00678734155371785	0.00321592413820326	0.000943203864153475	0.00646266713738441
179	-1.4538916349411	0.774023592472076	-17.9931201934814	0.0106834331527352	-0.00132951640989631	-0.00587495695799589	0.00678734155371785
180	-1.4538916349411	0.774023592472076	-17.7333812713623	0.0155535480007529	0.00516396993771195	0.00321592413820326	0.00126787810586393
181	-0.155194327235222	0.124674938619137	-17.5385761260986	-0.000680167751852423	0.00126787810586393	-0.00392691092565656	-0.000680167751852423
182	0.494154304265976	0.124674938619137	-17.4736423492432	0.00516396993771195	0.00548864435404539	0.000618529506027699	0.00321592413820326
183	1.79285156726837	-0.524673700332642	-17.7983169555664	-0.0276281367987394	0.00938473641872406	-0.00717365415766835	0.00711201597005129
184	-0.80454295873642	1.09869790077209	-18.1229915618896	0.00451462110504508	0.0022419011220336	-0.000355493422830477	0.00256657530553639
185	0.494154304265976	-0.524673700332642	-17.7333812713623	-0.00165419070981443	0.00581331877037883	0.0022419011220336	-0.00522560812532902
186	-0.80454295873642	0.449349254369736	-17.6684474945068	-0.00879702530801296	0.00159255252219737	-0.00555028254166245	-0.00360223650932312
187	-0.155194327235222	-0.199999377131462	-17.213903427124	0.00808603875339031	0.00191722682211548	-0.00684897974133492	-0.00814767740666866
188	-0.155194327235222	0.449349254369736	-17.6035118103027	-0.00879702530801296	-0.00165419070981443	0.000293855206109583	0.000618529506027699
189	0.494154304265976	-0.199999377131462	-17.4087066650391	-0.00295288790948689	-0.00425158534198999	0.000943203864153475	-0.000355493422830477
190	-0.80454295873642	0.124674938619137	-17.3437728881836	-0.00652430532500148	0.000293855206109583	-0.0026282137259841	-0.00100484199356288
191	-1.4538916349411	0.449349254369736	-17.2788372039795	0.0113327819854021	0.00321592413820326	-0.00879702530801296	-0.0026282137259841
192	-2.75258874893188	1.42337214946747	-17.3437728881836	0.0136055024340749	0.00743668992072344	-0.00327756232582033	-0.00587495695799589
193	-2.10324025154114	0.449349254369736	-17.6684474945068	-0.0182125810533762	-0.000355493422830477	-0.00619963090866804	0.00159255252219737
194	-0.155194327235222	0.449349254369736	-18.3177947998047	-0.00327756232582033	0.00256657530553639	-0.00684897974133492	0.00321592413820326
195	-2.75258874893188	1.09869790077209	-17.9931201934814	-0.0165892094373703	0.00191722682211548	-0.0133424662053585	-0.00392691092565656
196	-0.80454295873642	0.124674938619137	-17.8632507324219	0.0178262684494257	0.00776136433705688	-0.00782300252467394	0.000943203864153475
197	-3.40193748474121	0.449349254369736	-17.9931201934814	-0.00782300252467394	0.00548864435404539	-0.0113944197073579	-0.00425158534198999
198	-3.40193748474121	1.09869790077209	-17.4087066650391	-0.00879702530801296	0.00191722682211548	-0.00490093370899558	-0.00555028254166245
199	-3.40193748474121	1.09869790077209	-17.213903427124	-0.00327756232582033	0.00776136433705688	-0.00392691092565656	0.00646266713738441
200	-3.40193748474121	0.774023592472076	-17.7333812713623	0.000618529506027699	-0.000680167751852423	0.00289124972186983	-0.00684897974133492
201	-3.40193748474121	0.449349254369736	-17.9931201934814	-0.0146411629393697	0.00289124972186983	-0.00197886489331722	0.000293855206109583
202	-1.4538916349411	-0.199999377131462	-17.928186416626	-0.00555028254166245	-0.00165419070981443	0.00548864435404539	-0.00295288790948689
203	-0.80454295873642	-0.199999377131462	-17.7983169555664	0.00613799272105098	0.00613799272105098	0.00548864435404539	-0.00132951640989631
204	-4.05128622055054	0.774023592472076	-17.8632507324219	0.011982130818069	-0.00100484199356288	0.00289124972186983	-0.00100484199356288
205	-2.75258874893188	-0.199999377131462	-17.6684474945068	-0.0162645354866982	-0.000680167751852423	0.00386527273803949	-3.08191010844894e-05
206	-2.10324025154114	-0.199999377131462	-18.2528610229492	-3.08191010844894e-05	0.00354059832170606	0.00354059832170606	-0.00165419070981443
207	-3.40193748474121	0.774023592472076	-18.3827304840088	-0.00977104809135199	-0.00360223650932312	-0.00327756232582033	-3.08191010844894e-05
208	-2.75258874893188	1.09869790077209	-18.3827304840088	-0.0240567177534103	-0.00165419070981443	-0.00100484199356288	-0.00360223650932312
209	-3.40193748474121	0.774023592472076	-18.2528610229492	0.00354059832170606	-0.000355493422830477	-3.08191010844894e-05	0.000293855206109583
210	-2.10324025154114	-0.199999377131462	-18.0580558776855	-0.00977104809135199	-0.00327756232582033	0.00418994715437293	0.00418994715437293
211	-2.10324025154114	-0.199999377131462	-17.7333812713623	-0.00490093370899558	-0.00165419070981443	-0.00879702530801296	0.00451462110504508
212	-2.10324025154114	0.774023592472076	-18.0580558776855	-0.00814767740666866	-0.00327756232582033	-0.00230353930965066	0.00386527273803949
213	-3.40193748474121	0.774023592472076	-18.4476642608643	-0.0175632312893867	-0.000680167751852423	-0.00327756232582033	0.00581331877037883
214	-2.10324025154114	0.774023592472076	-18.5125999450684	-0.0126931173726916	-0.00490093370899558	0.00126787810586393	0.00321592413820326
215	-4.05128622055054	0.774023592472076	-18.0580558776855	-0.00132951640989631	0.00386527273803949	-0.00197886489331722	0.000293855206109583
216	-0.80454295873642	-0.524673700332642	-17.8632507324219	0.00451462110504508	0.000943203864153475	-0.00132951640989631	-0.00782300252467394
217	-2.10324025154114	0.774023592472076	-17.7983169555664	-0.00230353930965066	-3.08191010844894e-05	-0.00717365415766835	0.0100340843200684
218	-1.4538916349411	1.09869790077209	-17.928186416626	0.000943203864153475	-0.00100484199356288	0.00906006153672934	0.00289124972186983
219	-2.75258874893188	0.774023592472076	-18.1879253387451	0.000618529506027699	-0.00360223650932312	-3.08191010844894e-05	0.00678734155371785
220	-1.4538916349411	0.449349254369736	-18.2528610229492	-0.0139918150380254	0.00126787810586393	-0.000680167751852423	-0.00230353930965066
221	-2.10324025154114	0.774023592472076	-18.1879253387451	-0.00230353930965066	0.00126787810586393	-0.00392691092565656	0.000943203864153475
222	-0.155194327235222	-0.524673700332642	-18.0580558776855	-0.00555028254166245	0.00256657530553639	-0.00879702530801296	0.00354059832170606
223	-0.155194327235222	-0.199999377131462	-17.8632507324219	-0.00619963090866804	-0.000680167751852423	0.00548864435404539	0.00159255252219737
224	-0.80454295873642	1.09869790077209	-17.8632507324219	0.025618452578783	0.00289124972186983	0.00159255252219737	-0.00749832857400179
225	-0.155194327235222	-0.199999377131462	-18.1879253387451	-0.00165419070981443	0.00321592413820326	-0.00619963090866804	-0.00490093370899558
226	1.14350295066833	-0.199999377131462	-18.3177947998047	-0.00425158534198999	0.00321592413820326	-0.00295288790948689	-0.00619963090866804
227	-1.4538916349411	1.42337214946747	-18.3827304840088	-0.00522560812532902	0.0022419011220336	-0.00717365415766835	0.00548864435404539
228	-0.80454295873642	0.774023592472076	-18.2528610229492	0.00873538758605719	-0.00100484199356288	-0.00555028254166245	-0.00132951640989631
229	-1.4538916349411	1.09869790077209	-18.1879253387451	-0.00165419070981443	0.00386527273803949	0.000943203864153475	-0.00457625929266214
230	1.14350295066833	-0.199999377131462	-17.928186416626	-3.08191010844894e-05	0.000618529506027699	-0.00360223650932312	-0.00392691092565656
231	-0.155194327235222	0.124674938619137	-18.1879253387451	-0.00555028254166245	0.00321592413820326	0.0022419011220336	-0.00684897974133492
232	-0.155194327235222	0.449349254369736	-18.3827304840088	0.0123068047687411	-0.00197886489331722	-0.00814767740666866	0.00386527273803949
233	-0.80454295873642	0.774023592472076	-18.4476642608643	-0.00360223650932312	0.00483929552137852	0.0022419011220336	-0.00100484199356288
234	-0.80454295873642	0.449349254369736	-18.1879253387451	0.00613799272105098	-0.000680167751852423	0.00191722682211548	0.00191722682211548
235	0.494154304265976	0.124674938619137	-17.8632507324219	0.00776136433705688	0.00191722682211548	-0.00327756232582033	-0.0117190945893526
236	-0.155194327235222	0.449349254369736	-17.8632507324219	0.00711201597005129	0.00126787810586393	-0.00912170019000769	-0.000680167751852423
237	-0.80454295873642	1.09869790077209	-18.4476642608643	0.0207483377307653	0.00776136433705688	-0.0188619289547205	-0.00749832857400179
238	1.14350295066833	-0.524673700332642	-18.1879253387451	-0.00782300252467394	0.0100340843200684	-0.00555028254166245	0.00354059832170606
239	1.14350295066833	-0.199999377131462	-18.0580558776855	0.00126787810586393	0.0106834331527352	-0.00717365415766835	-0.000680167751852423
240	0.494154304265976	-0.84934800863266	-18.0580558776855	0.011982130818069	0.00581331877037883	-0.00782300252467394	0.000943203864153475
241	1.14350295066833	-0.199999377131462	-17.928186416626	0.00483929552137852	0.00354059832170606	-0.00425158534198999	-0.00197886489331722
242	-0.80454295873642	0.449349254369736	-17.7333812713623	-0.00749832857400179	0.00711201597005129	-0.00619963090866804	0.000293855206109583
243	-1.4538916349411	0.774023592472076	-18.3827304840088	0.00873538758605719	0.00743668992072344	-0.00132951640989631	-0.00782300252467394
244	-0.80454295873642	0.449349254369736	-18.3827304840088	0.00841071270406246	0.00483929552137852	-0.00619963090866804	-0.00652430532500148
245	-0.80454295873642	-0.199999377131462	-18.2528610229492	0.00289124972186983	-0.0026282137259841	0.000293855206109583	-0.00555028254166245
246	-0.155194327235222	-0.199999377131462	-18.1229915618896	0.00906006153672934	-0.00132951640989631	-3.08191010844894e-05	-0.00327756232582033
247	0.494154304265976	-0.199999377131462	-18.5775356292725	-0.0123684434220195	0.00321592413820326	-0.0143164889886975	-0.000680167751852423
248	1.14350295066833	-0.524673700332642	-18.1879253387451	-0.0026282137259841	0.0022419011220336	0.00808603875339031	0.00159255252219737
249	-0.155194327235222	-0.199999377131462	-18.6424694061279	-0.00944637414067984	-0.00197886489331722	0.00354059832170606	-0.00230353930965066
250	-1.4538916349411	0.774023592472076	-18.9022083282471	-0.00230353930965066	0.00386527273803949	-0.00327756232582033	-0.00522560812532902
251	-0.155194327235222	0.449349254369736	-19.0320796966553	0.00256657530553639	0.00646266713738441	-0.00327756232582033	-0.00587495695799589
252	0.494154304265976	-0.199999377131462	-18.6424694061279	0.01100810803473	0.00354059832170606	0.000293855206109583	0.00711201597005129
253	0.494154304265976	-0.199999377131462	-18.6424694061279	0.00191722682211548	0.00159255252219737	0.00354059832170606	-0.00619963090866804
254	-1.4538916349411	0.449349254369736	-18.1229915618896	0.00483929552137852	0.00678734155371785	0.00289124972186983	0.00451462110504508
255	1.14350295066833	0.124674938619137	-17.9931201934814	-0.00457625929266214	0.00321592413820326	-0.00814767740666866	-0.00100484199356288
256	1.14350295066833	0.774023592472076	-18.5775356292725	0.0162028968334198	-0.00522560812532902	-3.08191010844894e-05	-0.0026282137259841
257	-0.80454295873642	0.449349254369736	-18.5125999450684	0.0246444288641214	0.00808603875339031	-0.00425158534198999	0.000293855206109583
258	-0.80454295873642	0.774023592472076	-18.4476642608643	0.00289124972186983	0.00613799272105098	0.000943203864153475	0.00191722682211548
259	-0.80454295873642	0.449349254369736	-18.5775356292725	0.00776136433705688	0.0103587592020631	-0.00587495695799589	0.000293855206109583
260	-1.4538916349411	0.774023592472076	-18.1229915618896	-0.00392691092565656	0.00548864435404539	-0.0117190945893526	-0.00230353930965066
261	-0.155194327235222	0.449349254369736	-18.0580558776855	0.00516396993771195	0.00126787810586393	-0.00490093370899558	-0.00295288790948689
262	1.14350295066833	-0.199999377131462	-18.3177947998047	0.000943203864153475	0.00321592413820326	-0.0133424662053585	0.00191722682211548
263	0.494154304265976	0.774023592472076	-18.5125999450684	0.00516396993771195	0.00581331877037883	-0.00490093370899558	0.00191722682211548
264	1.14350295066833	-0.524673700332642	-18.1229915618896	-3.08191010844894e-05	0.00743668992072344	-3.08191010844894e-05	-0.00197886489331722
265	-0.80454295873642	0.449349254369736	-18.1229915618896	0.00711201597005129	0.00516396993771195	0.000618529506027699	-0.000680167751852423
266	-0.155194327235222	0.124674938619137	-17.9931201934814	0.00743668992072344	-0.00100484199356288	0.00159255252219737	-0.00490093370899558
267	1.79285156726837	-0.524673700332642	-17.8632507324219	-0.00392691092565656	0.00289124972186983	0.000943203864153475	0.00581331877037883
268	0.494154304265976	-0.199999377131462	-18.1229915618896	-0.00230353930965066	0.00841071270406246	0.00743668992072344	0.00159255252219737
269	1.14350295066833	-0.199999377131462	-18.2528610229492	0.0116574559360743	0.000293855206109583	0.00678734155371785	-0.00197886489331722
270	0.494154304265976	-0.199999377131462	-18.0580558776855	0.000618529506027699	0.00711201597005129	-0.0026282137259841	-0.00587495695799589
271	1.79285156726837	-0.524673700332642	-17.928186416626	-0.00587495695799589	-0.00295288790948689	-0.00360223650932312	0.000293855206109583
272	-2.10324025154114	0.774023592472076	-18.1879253387451	0.00386527273803949	0.00418994715437293	-0.00360223650932312	-0.00100484199356288
273	-0.155194327235222	0.449349254369736	-18.2528610229492	-0.00230353930965066	-0.00197886489331722	-0.00100484199356288	-0.00490093370899558
274	-0.155194327235222	1.09869790077209	-18.5775356292725	-0.000680167751852423	0.00483929552137852	0.00646266713738441	0.000293855206109583
275	1.79285156726837	-0.199999377131462	-18.5125999450684	-0.00457625929266214	0.000618529506027699	-0.00912170019000769	0.00418994715437293
276	-0.155194327235222	0.124674938619137	-18.3177947998047	-0.00425158534198999	-0.00197886489331722	-0.0110697457566857	-0.0026282137259841
277	-0.155194327235222	0.774023592472076	-18.5775356292725	0.00191722682211548	0.000943203864153475	-0.00425158534198999	0.00970941036939621
278	-0.80454295873642	1.42337214946747	-18.3177947998047	0.0106834331527352	-0.00295288790948689	-0.00165419070981443	0.00321592413820326
279	-0.80454295873642	0.774023592472076	-17.928186416626	-0.000680167751852423	0.00191722682211548	0.0022419011220336	0.00386527273803949
280	-0.80454295873642	1.09869790077209	-18.1879253387451	0.00613799272105098	0.00191722682211548	-3.08191010844894e-05	0.00418994715437293
281	-0.80454295873642	0.449349254369736	-18.5775356292725	-0.00360223650932312	0.00516396993771195	-0.00814767740666866	0.000943203864153475
282	0.494154304265976	-0.524673700332642	-18.1229915618896	-0.0117190945893526	0.00483929552137852	-0.00490093370899558	0.00776136433705688
283	1.79285156726837	-0.199999377131462	-17.7983169555664	0.0191249661147594	0.00418994715437293	-0.00587495695799589	0.00483929552137852
284	-1.4538916349411	0.774023592472076	-18.1879253387451	0.00970941036939621	0.00386527273803949	-0.00490093370899558	-0.00425158534198999
285	0.494154304265976	-0.524673700332642	-17.6684474945068	0.0175015944987535	-0.000355493422830477	-0.00327756232582033	0.000943203864153475
286	-1.4538916349411	1.09869790077209	-17.9931201934814	-0.00782300252467394	-3.08191010844894e-05	-0.00392691092565656	-0.00587495695799589
287	-0.80454295873642	0.774023592472076	-18.2528610229492	0.00159255252219737	0.00516396993771195	-0.0165892094373703	0.00256657530553639
288	-1.4538916349411	1.09869790077209	-17.6684474945068	0.00354059832170606	0.00256657530553639	-0.00100484199356288	-0.00165419070981443
289	-1.4538916349411	0.449349254369736	-17.6035118103027	-0.00555028254166245	0.00613799272105098	-0.00522560812532902	-0.00165419070981443
290	-0.80454295873642	1.09869790077209	-17.7333812713623	0.0308132413774729	0.00386527273803949	-0.00490093370899558	-0.00425158534198999
291	0.494154304265976	-0.524673700332642	-17.7333812713623	0.00613799272105098	-0.00230353930965066	-0.00165419070981443	-0.00100484199356288
292	1.14350295066833	0.124674938619137	-17.5385761260986	0.00126787810586393	-0.000680167751852423	-0.00490093370899558	0.000943203864153475
293	-0.155194327235222	0.449349254369736	-17.7333812713623	0.00581331877037883	0.00191722682211548	-0.00100484199356288	0.00678734155371785
294	-0.80454295873642	1.09869790077209	-17.7333812713623	0.000943203864153475	0.00418994715437293	0.00678734155371785	-0.00652430532500148
295	-0.155194327235222	-0.524673700332642	-17.8632507324219	0.013930176384747	0.00483929552137852	0.000293855206109583	-0.0026282137259841
296	0.494154304265976	-0.199999377131462	-17.9931201934814	0.00289124972186983	0.00386527273803949	-0.00132951640989631	-0.00132951640989631
297	-1.4538916349411	0.774023592472076	-17.2788372039795	0.011982130818069	-0.00132951640989631	-0.0126931173726916	0.0022419011220336
298	-1.4538916349411	0.774023592472076	-17.213903427124	-0.00327756232582033	0.00646266713738441	-0.00100484199356288	0.000293855206109583
299	-0.80454295873642	0.449349254369736	-17.4736423492432	0.0132808275520802	0.00321592413820326	0.00483929552137852	0.00191722682211548
300	-1.4538916349411	0.449349254369736	-18.1879253387451	0.00516396993771195	-0.00425158534198999	-0.0026282137259841	-0.00392691092565656
301	-0.80454295873642	0.449349254369736	-18.1229915618896	0.00711201597005129	0.00451462110504508	-0.00555028254166245	0.00483929552137852
302	1.14350295066833	-0.199999377131462	-17.3437728881836	-0.00782300252467394	0.00516396993771195	0.00191722682211548	-0.00327756232582033
303	0.494154304265976	-0.199999377131462	-17.6035118103027	-0.00132951640989631	0.0123068047687411	-0.0026282137259841	0.00581331877037883
304	-0.80454295873642	0.774023592472076	-17.7983169555664	-0.00425158534198999	0.00938473641872406	-0.00425158534198999	-0.00360223650932312
305	0.494154304265976	-0.199999377131462	-17.8632507324219	-0.00684897974133492	0.00126787810586393	-0.0133424662053585	-0.000355493422830477
306	-0.80454295873642	0.449349254369736	-18.2528610229492	0.000618529506027699	-0.00457625929266214	-0.00587495695799589	0.00191722682211548
307	-2.10324025154114	1.09869790077209	-18.1229915618896	0.00386527273803949	-0.00327756232582033	-0.00977104809135199	-0.00132951640989631
308	-0.80454295873642	0.449349254369736	-17.6035118103027	0.01100810803473	-0.00619963090866804	-0.00425158534198999	-0.00165419070981443
309	-2.10324025154114	0.449349254369736	-17.4736423492432	-0.000355493422830477	0.00191722682211548	-0.000680167751852423	0.00548864435404539
310	1.79285156726837	0.449349254369736	-17.1489677429199	0.00159255252219737	0.00126787810586393	0.00516396993771195	0.000618529506027699
311	0.494154304265976	-0.199999377131462	-17.7333812713623	-0.00327756232582033	-0.00360223650932312	-3.08191010844894e-05	-0.0026282137259841
312	1.79285156726837	-0.524673700332642	-17.8632507324219	0.00743668992072344	-0.00555028254166245	0.000618529506027699	0.00418994715437293
313	-1.4538916349411	0.774023592472076	-17.2788372039795	0.00548864435404539	-0.00360223650932312	0.00873538758605719	0.00126787810586393
314	-0.155194327235222	0.774023592472076	-17.6035118103027	-0.00490093370899558	-0.00295288790948689	0.00873538758605719	0.000943203864153475
315	0.494154304265976	-0.84934800863266	-17.2788372039795	0.00321592413820326	-0.00197886489331722	-0.00847235135734081	0.00191722682211548
316	1.79285156726837	-0.524673700332642	-17.4087066650391	0.000618529506027699	-0.00392691092565656	0.00841071270406246	0.00386527273803949
317	-1.4538916349411	0.449349254369736	-17.928186416626	0.00711201597005129	-3.08191010844894e-05	-0.00327756232582033	0.00191722682211548
318	-0.155194327235222	0.124674938619137	-18.1229915618896	-0.00749832857400179	-0.00165419070981443	-0.00555028254166245	0.000293855206109583
319	-0.80454295873642	0.124674938619137	-17.8632507324219	0.00906006153672934	-0.00230353930965066	0.000618529506027699	-0.000355493422830477
320	-0.155194327235222	0.449349254369736	-18.0580558776855	0.00483929552137852	-0.00100484199356288	0.00483929552137852	0.00516396993771195
321	-1.4538916349411	0.449349254369736	-17.928186416626	-0.0123684434220195	-0.00425158534198999	-0.000680167751852423	-0.00587495695799589
322	1.79285156726837	-0.84934800863266	-18.1229915618896	0.0197743140161037	-0.00230353930965066	-0.00360223650932312	0.000293855206109583
323	0.494154304265976	-0.199999377131462	-17.4736423492432	-0.0172385573387146	-0.00230353930965066	0.0022419011220336	0.00581331877037883
324	-0.155194327235222	0.124674938619137	-18.1879253387451	0.00354059832170606	-0.00230353930965066	-0.00749832857400179	-0.00392691092565656
325	1.14350295066833	-0.524673700332642	-17.928186416626	0.00386527273803949	-0.00197886489331722	-0.00230353930965066	-0.00652430532500148
326	1.14350295066833	-0.524673700332642	-18.0580558776855	0.0230210572481155	-0.00295288790948689	-0.00944637414067984	-0.00360223650932312
327	-2.10324025154114	0.774023592472076	-17.6035118103027	0.00483929552137852	-0.00392691092565656	-0.00490093370899558	-0.00100484199356288
328	-0.155194327235222	0.449349254369736	-17.5385761260986	-0.00522560812532902	-0.00392691092565656	-0.00879702530801296	0.00354059832170606
329	-1.4538916349411	0.449349254369736	-17.3437728881836	0.00516396993771195	-0.000355493422830477	0.00711201597005129	-0.00100484199356288
330	1.14350295066833	-0.84934800863266	-17.7333812713623	-0.00327756232582033	-0.00230353930965066	-0.00522560812532902	0.00256657530553639
331	0.494154304265976	-0.84934800863266	-17.3437728881836	-0.0120437685400248	-0.00295288790948689	-0.0100957229733467	0.000943203864153475
332	0.494154304265976	-1.82337093353271	-17.2788372039795	-3.08191010844894e-05	-0.00230353930965066	-0.00522560812532902	0.00516396993771195
333	-0.80454295873642	-0.84934800863266	-17.2788372039795	0.0194496400654316	-0.00814767740666866	-0.00879702530801296	0.00418994715437293
334	-0.80454295873642	0.124674938619137	-17.4736423492432	-0.00782300252467394	-0.000680167751852423	-3.08191010844894e-05	-0.00327756232582033
335	-0.155194327235222	-1.17402231693268	-17.0190982818604	0.0022419011220336	-0.00360223650932312	-0.00132951640989631	-0.00619963090866804
336	0.494154304265976	-1.82337093353271	-17.5385761260986	-0.00782300252467394	0.00418994715437293	-0.0026282137259841	-0.00652430532500148
337	-1.4538916349411	-0.199999377131462	-17.7983169555664	-3.08191010844894e-05	-0.00295288790948689	-0.00425158534198999	0.000618529506027699
338	-1.4538916349411	-0.524673700332642	-17.5385761260986	-0.00782300252467394	0.000293855206109583	-0.00165419070981443	0.00678734155371785
339	-1.4538916349411	-0.524673700332642	-17.4736423492432	0.0252937767654657	-0.00295288790948689	-0.00100484199356288	-0.00100484199356288
340	-0.80454295873642	-0.84934800863266	-17.8632507324219	0.00354059832170606	0.00483929552137852	-0.00522560812532902	-0.00100484199356288
341	-1.4538916349411	-0.524673700332642	-17.8632507324219	0.0022419011220336	-0.00555028254166245	-0.00587495695799589	-0.00652430532500148
342	0.494154304265976	-1.82337093353271	-17.6035118103027	-0.00749832857400179	-0.00652430532500148	-0.00230353930965066	0.0116574559360743
343	1.14350295066833	-1.17402231693268	-17.7983169555664	0.0116574559360743	-0.0026282137259841	-0.0026282137259841	-0.00100484199356288
344	-1.4538916349411	-0.524673700332642	-17.928186416626	-0.0130177913233638	-0.00490093370899558	0.00418994715437293	0.00386527273803949
345	0.494154304265976	-1.49869668483734	-18.1879253387451	-0.00814767740666866	-0.00327756232582033	-3.08191010844894e-05	0.000943203864153475
346	-1.4538916349411	-0.199999377131462	-18.3177947998047	-0.00684897974133492	-0.00490093370899558	0.000618529506027699	-0.00717365415766835
347	-0.155194327235222	-0.199999377131462	-17.9931201934814	-0.0117190945893526	-0.00652430532500148	-0.00814767740666866	0.00126787810586393
348	-1.4538916349411	-0.199999377131462	-17.7333812713623	0.00321592413820326	-3.08191010844894e-05	-0.00295288790948689	-0.00295288790948689
349	-0.80454295873642	-0.84934800863266	-18.1879253387451	-0.00295288790948689	-0.00360223650932312	0.00386527273803949	-3.08191010844894e-05
350	-0.80454295873642	-0.524673700332642	-18.2528610229492	0.00159255252219737	-0.0026282137259841	0.0022419011220336	0.00581331877037883
351	0.494154304265976	-1.49869668483734	-17.8632507324219	0.00321592413820326	-0.00619963090866804	-0.00717365415766835	-0.0110697457566857
352	-0.155194327235222	-1.82337093353271	-17.213903427124	0.0022419011220336	0.000618529506027699	0.00451462110504508	0.00581331877037883
353	-0.80454295873642	-0.524673700332642	-17.2788372039795	-0.00197886489331722	-0.00652430532500148	0.00354059832170606	0.00191722682211548
354	-1.4538916349411	-0.199999377131462	-17.2788372039795	-0.00392691092565656	-0.00132951640989631	-0.00295288790948689	-0.00619963090866804
355	1.79285156726837	-1.49869668483734	-17.8632507324219	0.0022419011220336	-0.000680167751852423	0.00289124972186983	-0.00197886489331722
356	-0.80454295873642	-0.199999377131462	-17.6035118103027	0.012956153601408	-0.00619963090866804	0.00256657530553639	-0.00749832857400179
357	0.494154304265976	-0.524673700332642	-17.928186416626	0.00938473641872406	-0.00230353930965066	0.00159255252219737	0.00451462110504508
358	0.494154304265976	-1.17402231693268	-17.7333812713623	-0.0117190945893526	-0.00522560812532902	-3.08191010844894e-05	-3.08191010844894e-05
359	1.14350295066833	-1.17402231693268	-17.7983169555664	-0.0139918150380254	-0.00392691092565656	0.00354059832170606	-0.00100484199356288
360	0.494154304265976	-0.84934800863266	-17.6684474945068	0.00646266713738441	0.00321592413820326	-0.00360223650932312	0.00289124972186983
361	1.14350295066833	-1.17402231693268	-17.7983169555664	-0.00327756232582033	-0.000680167751852423	-0.00782300252467394	-0.00230353930965066
362	-0.80454295873642	-0.524673700332642	-17.9931201934814	-3.08191010844894e-05	-0.000680167751852423	-0.00295288790948689	-0.0026282137259841
363	-0.155194327235222	0.124674938619137	-18.1229915618896	-0.00555028254166245	-0.000355493422830477	-3.08191010844894e-05	0.00451462110504508
364	-2.10324025154114	0.449349254369736	-18.0580558776855	0.0168522447347641	0.00191722682211548	0.00321592413820326	-0.00100484199356288
365	0.494154304265976	-1.17402231693268	-17.7333812713623	0.00451462110504508	0.00191722682211548	0.00418994715437293	0.00126787810586393
366	0.494154304265976	-0.84934800863266	-17.5385761260986	0.00808603875339031	-0.00230353930965066	-0.00457625929266214	-0.00587495695799589
367	1.14350295066833	-0.84934800863266	-17.8632507324219	-0.00360223650932312	0.00126787810586393	-0.00197886489331722	0.0022419011220336
368	0.494154304265976	-0.524673700332642	-17.928186416626	0.0136055024340749	0.00256657530553639	0.00256657530553639	-0.000680167751852423
369	0.494154304265976	-0.524673700332642	-17.9931201934814	-0.00522560812532902	-0.00100484199356288	-0.0117190945893526	-0.00295288790948689
370	-1.4538916349411	1.42337214946747	-18.1229915618896	0.00581331877037883	0.00451462110504508	-0.000680167751852423	-0.00425158534198999
371	-1.4538916349411	0.449349254369736	-18.0580558776855	-0.00490093370899558	0.00321592413820326	-0.00652430532500148	0.00126787810586393
372	0.494154304265976	0.774023592472076	-18.1229915618896	0.00516396993771195	0.01100810803473	0.000618529506027699	-0.00619963090866804
373	1.14350295066833	-0.199999377131462	-17.7983169555664	0.000293855206109583	0.00581331877037883	-0.00782300252467394	-0.000355493422830477
374	-2.10324025154114	1.09869790077209	-18.2528610229492	0.0149041991680861	0.00256657530553639	-3.08191010844894e-05	-0.00425158534198999
375	1.14350295066833	-0.524673700332642	-17.8632507324219	-0.00165419070981443	0.00548864435404539	-0.0110697457566857	-0.00652430532500148
376	-2.10324025154114	1.09869790077209	-18.3177947998047	0.00581331877037883	0.00321592413820326	-0.00490093370899558	-0.00360223650932312
377	-1.4538916349411	0.774023592472076	-18.2528610229492	0.0236704051494598	0.00191722682211548	-0.0100957229733467	-0.00100484199356288
378	-1.4538916349411	0.774023592472076	-18.1229915618896	-0.00587495695799589	0.0100340843200684	-0.00587495695799589	-0.00100484199356288
379	-0.80454295873642	0.774023592472076	-17.928186416626	0.000293855206109583	-0.0026282137259841	0.00613799272105098	-0.00360223650932312
380	-0.80454295873642	1.42337214946747	-18.2528610229492	0.0171769186854362	0.00126787810586393	0.00126787810586393	-0.00425158534198999
381	-1.4538916349411	0.449349254369736	-18.1229915618896	0.00289124972186983	-0.00197886489331722	-0.00749832857400179	0.00126787810586393
382	0.494154304265976	0.124674938619137	-17.928186416626	-0.00717365415766835	0.00581331877037883	0.00776136433705688	-0.00490093370899558
383	-1.4538916349411	1.09869790077209	-17.928186416626	0.0142548503354192	0.00938473641872406	-0.00100484199356288	0.00581331877037883
384	0.494154304265976	0.449349254369736	-18.0580558776855	0.0022419011220336	0.00516396993771195	-0.00360223650932312	-0.00522560812532902
385	-0.80454295873642	0.774023592472076	-17.9931201934814	0.0022419011220336	-0.000355493422830477	0.00516396993771195	-0.00327756232582033
386	-0.155194327235222	-0.199999377131462	-18.1879253387451	-0.00977104809135199	-0.0026282137259841	0.00711201597005129	0.00191722682211548
387	-0.155194327235222	-0.199999377131462	-18.0580558776855	-0.00912170019000769	0.00289124972186983	0.00873538758605719	0.000618529506027699
388	-0.155194327235222	0.124674938619137	-18.3177947998047	-0.00392691092565656	0.00159255252219737	0.00354059832170606	-0.0026282137259841
389	-0.80454295873642	0.449349254369736	-18.5125999450684	-0.00457625929266214	0.000943203864153475	0.00386527273803949	-0.00132951640989631
390	-0.80454295873642	0.449349254369736	-18.3827304840088	0.00126787810586393	0.00256657530553639	0.00711201597005129	-0.00230353930965066
391	-0.80454295873642	-0.524673700332642	-17.7333812713623	-0.00814767740666866	-0.00652430532500148	-0.00782300252467394	-0.00132951640989631
392	-1.4538916349411	0.449349254369736	-18.1879253387451	0.0158782228827477	0.00581331877037883	-0.0026282137259841	-0.00490093370899558
393	-1.4538916349411	-0.524673700332642	-17.7983169555664	-0.00392691092565656	0.00873538758605719	0.000618529506027699	-0.00100484199356288
394	-2.75258874893188	1.09869790077209	-18.1879253387451	0.0162028968334198	-0.000355493422830477	0.00354059832170606	0.00159255252219737
395	-0.80454295873642	-0.199999377131462	-17.7983169555664	0.00159255252219737	0.00126787810586393	0.00483929552137852	-0.00295288790948689
396	-2.10324025154114	0.774023592472076	-18.1229915618896	0.00386527273803949	0.00321592413820326	-0.00360223650932312	-0.00132951640989631
397	-3.40193748474121	0.449349254369736	-17.6684474945068	-0.00165419070981443	0.000293855206109583	0.00289124972186983	0.00321592413820326
398	-3.40193748474121	0.449349254369736	-17.6684474945068	0.000618529506027699	0.00938473641872406	-0.00197886489331722	-0.00100484199356288
399	-3.40193748474121	0.774023592472076	-17.4736423492432	-0.00490093370899558	0.00613799272105098	-0.000355493422830477	0.00613799272105098
400	-2.75258874893188	0.449349254369736	-18.1229915618896	-0.00197886489331722	0.000943203864153475	-0.00360223650932312	-0.00327756232582033
401	-2.75258874893188	-0.199999377131462	-18.0580558776855	-0.00392691092565656	-0.00425158534198999	-0.00360223650932312	0.00256657530553639
402	-0.80454295873642	-0.524673700332642	-17.6684474945068	-0.0123684434220195	0.00126787810586393	-0.00522560812532902	0.00548864435404539
403	-4.05128622055054	0.774023592472076	-17.7333812713623	0.00581331877037883	0.00613799272105098	-0.0104203969240189	0.00906006153672934
404	-1.4538916349411	-0.524673700332642	-17.8632507324219	-0.00619963090866804	-0.000680167751852423	0.00256657530553639	0.00321592413820326
405	-3.40193748474121	0.449349254369736	-18.3177947998047	-0.00197886489331722	0.00191722682211548	-0.00165419070981443	-0.00555028254166245
406	-1.4538916349411	-0.199999377131462	-18.1879253387451	-0.0165892094373703	-0.0026282137259841	-0.00490093370899558	0.00159255252219737
407	-2.75258874893188	-0.199999377131462	-18.0580558776855	0.00191722682211548	0.00483929552137852	-0.00132951640989631	0.00289124972186983
408	-1.4538916349411	-0.199999377131462	-18.1879253387451	-0.00587495695799589	-0.00457625929266214	-0.00587495695799589	-0.00165419070981443
409	-2.75258874893188	0.449349254369736	-18.0580558776855	-0.00425158534198999	-0.00197886489331722	-0.00555028254166245	-0.00717365415766835
410	-1.4538916349411	-0.524673700332642	-17.6684474945068	-0.00165419070981443	-0.00457625929266214	-0.0152905117720366	-0.00230353930965066
411	-2.10324025154114	-0.199999377131462	-18.1229915618896	-0.00522560812532902	0.00159255252219737	-0.0120437685400248	-0.00100484199356288
412	-1.4538916349411	0.449349254369736	-18.2528610229492	-0.0139918150380254	0.00354059832170606	-0.0100957229733467	-0.00230353930965066
413	-3.40193748474121	0.124674938619137	-18.1879253387451	-0.00912170019000769	0.00256657530553639	-0.0110697457566857	0.000293855206109583
414	-2.75258874893188	0.774023592472076	-18.2528610229492	-0.0100957229733467	-0.00327756232582033	-0.00652430532500148	0.00516396993771195
415	-1.4538916349411	-0.199999377131462	-17.928186416626	0.00159255252219737	0.00873538758605719	-0.00944637414067984	-0.00295288790948689
416	-1.4538916349411	-0.524673700332642	-17.928186416626	-0.00749832857400179	0.000943203864153475	-0.0211346503347158	-0.00100484199356288
417	-4.05128622055054	1.42337214946747	-18.4476642608643	-0.00555028254166245	0.000293855206109583	-0.0026282137259841	-0.00230353930965066
418	-2.10324025154114	0.449349254369736	-18.2528610229492	-0.00652430532500148	0.00548864435404539	0.00126787810586393	0.00548864435404539
419	-4.05128622055054	1.42337214946747	-17.9931201934814	-0.00392691092565656	0.0022419011220336	0.00191722682211548	0.00191722682211548
420	-1.4538916349411	0.449349254369736	-18.1229915618896	0.00678734155371785	0.000618529506027699	0.0100340843200684	0.00711201597005129
421	-2.10324025154114	0.124674938619137	-17.9931201934814	-0.00490093370899558	-0.00977104809135199	0.00743668992072344	0.00126787810586393
422	-2.75258874893188	0.124674938619137	-17.4736423492432	0.0113327819854021	0.00354059832170606	0.00938473641872406	0.00256657530553639
423	-3.40193748474121	1.09869790077209	-18.3177947998047	-0.00782300252467394	0.00418994715437293	0.00289124972186983	0.00483929552137852
424	-0.80454295873642	-0.84934800863266	-18.1879253387451	0.000293855206109583	0.000293855206109583	0.00516396993771195	0.00711201597005129
425	-2.75258874893188	0.774023592472076	-18.4476642608643	-0.00847235135734081	0.00516396993771195	0.00873538758605719	-0.00197886489331722
426	-2.10324025154114	-0.199999377131462	-17.8632507324219	-0.00522560812532902	0.0022419011220336	-0.00555028254166245	0.00808603875339031
427	-1.4538916349411	0.124674938619137	-17.8632507324219	-0.00425158534198999	0.00548864435404539	0.00126787810586393	0.00159255252219737
428	-1.4538916349411	-0.84934800863266	-17.7333812713623	-0.00652430532500148	0.00906006153672934	-0.00392691092565656	-3.08191010844894e-05
429	-1.4538916349411	0.774023592472076	-17.8632507324219	-3.08191010844894e-05	0.0022419011220336	-0.0026282137259841	0.00289124972186983
430	-0.80454295873642	-0.524673700332642	-17.8632507324219	-0.00555028254166245	-0.00230353930965066	-0.0026282137259841	0.00548864435404539
431	-0.155194327235222	0.449349254369736	-17.9931201934814	0.00256657530553639	0.000618529506027699	-0.00392691092565656	-0.00165419070981443
432	-2.10324025154114	0.774023592472076	-17.7983169555664	0.0100340843200684	0.00483929552137852	0.00808603875339031	0.00841071270406246
433	-0.80454295873642	0.774023592472076	-17.8632507324219	-0.0230826959013939	0.00841071270406246	-0.00684897974133492	-0.00165419070981443
434	-1.4538916349411	0.449349254369736	-17.8632507324219	-0.00392691092565656	0.00581331877037883	0.00256657530553639	-0.000680167751852423
435	-0.80454295873642	0.124674938619137	-17.6035118103027	0.0100340843200684	0.00906006153672934	-0.00230353930965066	-0.00360223650932312
436	-0.155194327235222	-0.524673700332642	-17.9931201934814	0.0188002903014421	0.00256657530553639	-0.00490093370899558	-3.08191010844894e-05
437	-1.4538916349411	0.449349254369736	-18.2528610229492	0.000293855206109583	-0.00490093370899558	-0.00165419070981443	0.000618529506027699
438	-1.4538916349411	0.449349254369736	-18.1879253387451	0.00581331877037883	-0.00132951640989631	-0.00132951640989631	0.0106834331527352
439	-1.4538916349411	0.774023592472076	-18.1879253387451	0.0113327819854021	0.00678734155371785	-0.00100484199356288	-0.0026282137259841
440	-0.155194327235222	-0.199999377131462	-17.6035118103027	0.00418994715437293	-0.0026282137259841	0.00873538758605719	0.0022419011220336
441	0.494154304265976	0.124674938619137	-17.6684474945068	0.011982130818069	-0.00392691092565656	-0.00490093370899558	-0.00522560812532902
442	-0.80454295873642	0.774023592472076	-17.9931201934814	0.0142548503354192	0.000618529506027699	-0.00587495695799589	0.00354059832170606
443	-0.80454295873642	0.774023592472076	-18.4476642608643	-0.00879702530801296	-0.0026282137259841	0.00354059832170606	0.00321592413820326
444	0.494154304265976	-0.524673700332642	-18.2528610229492	0.00289124972186983	0.00873538758605719	0.00678734155371785	0.0022419011220336
445	-0.80454295873642	0.449349254369736	-18.2528610229492	0.0149041991680861	0.00451462110504508	-0.00100484199356288	-0.00555028254166245
446	-0.155194327235222	-0.199999377131462	-17.7333812713623	0.0103587592020631	-0.00132951640989631	-0.00684897974133492	0.00451462110504508
447	0.494154304265976	-0.524673700332642	-17.6684474945068	0.00646266713738441	-0.00360223650932312	-0.00555028254166245	0.00808603875339031
448	-0.80454295873642	-0.199999377131462	-17.7333812713623	0.00516396993771195	0.00321592413820326	0.00548864435404539	0.00548864435404539
449	1.14350295066833	0.449349254369736	-18.2528610229492	0.0249691028147936	0.00646266713738441	0.00646266713738441	0.00256657530553639
450	-0.155194327235222	-0.199999377131462	-17.5385761260986	0.0194496400654316	0.00386527273803949	-0.00360223650932312	-0.00652430532500148
451	1.14350295066833	-0.84934800863266	-17.6035118103027	0.00743668992072344	0.0022419011220336	-0.00619963090866804	0.00191722682211548
452	-0.80454295873642	0.774023592472076	-17.5385761260986	0.00970941036939621	0.000943203864153475	0.00256657530553639	0.00451462110504508
453	-0.80454295873642	0.449349254369736	-17.7333812713623	0.00191722682211548	0.00451462110504508	0.000943203864153475	0.00289124972186983
454	-0.80454295873642	0.774023592472076	-18.0580558776855	0.0155535480007529	0.00289124972186983	0.000943203864153475	0.000293855206109583
455	0.494154304265976	-0.199999377131462	-18.1229915618896	0.00321592413820326	-0.00132951640989631	0.00483929552137852	-0.00425158534198999
456	0.494154304265976	-0.199999377131462	-18.2528610229492	0.00159255252219737	0.000618529506027699	-0.00944637414067984	-0.00652430532500148
457	0.494154304265976	-0.199999377131462	-18.3827304840088	-0.0126931173726916	0.00159255252219737	-0.000355493422830477	0.00581331877037883
458	0.494154304265976	0.774023592472076	-18.2528610229492	-0.00522560812532902	0.00548864435404539	0.00191722682211548	0.00191722682211548
459	1.79285156726837	-0.199999377131462	-18.2528610229492	-0.00327756232582033	-3.08191010844894e-05	-0.00457625929266214	0.000943203864153475
460	0.494154304265976	0.124674938619137	-17.928186416626	-0.00100484199356288	-3.08191010844894e-05	-0.00392691092565656	-0.000680167751852423
461	0.494154304265976	-0.524673700332642	-18.1229915618896	0.00126787810586393	0.00126787810586393	-0.00360223650932312	-0.000355493422830477
462	-1.4538916349411	0.774023592472076	-18.5775356292725	-0.00165419070981443	0.00159255252219737	-0.00327756232582033	0.00418994715437293
463	-0.155194327235222	0.449349254369736	-18.1879253387451	-0.00587495695799589	0.00613799272105098	-0.00295288790948689	0.00776136433705688
464	-0.155194327235222	-0.199999377131462	-17.8632507324219	-0.00197886489331722	-0.000680167751852423	0.00483929552137852	-0.000680167751852423
465	-0.155194327235222	0.774023592472076	-18.0580558776855	-0.00457625929266214	0.00321592413820326	-0.00165419070981443	-0.00230353930965066
466	-0.155194327235222	0.124674938619137	-17.5385761260986	-0.00295288790948689	0.00354059832170606	-0.00619963090866804	0.00159255252219737
467	1.14350295066833	-0.524673700332642	-17.8632507324219	-0.0221086721867323	0.00256657530553639	-0.0113944197073579	0.00159255252219737
468	0.494154304265976	0.774023592472076	-18.2528610229492	0.00516396993771195	0.00938473641872406	0.00159255252219737	0.00548864435404539
469	1.14350295066833	0.449349254369736	-18.2528610229492	-0.00230353930965066	0.00678734155371785	0.000618529506027699	-0.00132951640989631
470	0.494154304265976	0.124674938619137	-18.1229915618896	-0.00230353930965066	0.00386527273803949	0.00613799272105098	-0.00457625929266214
471	1.14350295066833	-0.199999377131462	-17.7333812713623	0.00906006153672934	0.0022419011220336	-0.00360223650932312	-0.00425158534198999
472	-1.4538916349411	0.774023592472076	-17.6035118103027	-0.000680167751852423	0.0022419011220336	0.00646266713738441	0.000618529506027699
473	-0.80454295873642	1.09869790077209	-17.7333812713623	-0.0026282137259841	0.00646266713738441	-0.00782300252467394	0.000618529506027699
474	-0.80454295873642	0.774023592472076	-18.1229915618896	-0.0159398596733809	0.00613799272105098	0.000618529506027699	0.00451462110504508
475	-0.155194327235222	-0.199999377131462	-17.7983169555664	-0.00327756232582033	0.00191722682211548	-0.00912170019000769	-0.00360223650932312
476	0.494154304265976	-0.199999377131462	-17.928186416626	-0.00847235135734081	0.00646266713738441	-0.00619963090866804	0.00354059832170606
477	1.14350295066833	0.124674938619137	-18.1879253387451	0.00808603875339031	0.00191722682211548	-0.0110697457566857	-3.08191010844894e-05
478	-0.80454295873642	1.09869790077209	-18.1229915618896	-0.00425158534198999	0.00354059832170606	-0.00327756232582033	-0.00490093370899558
479	0.494154304265976	0.449349254369736	-17.928186416626	0.00159255252219737	0.00743668992072344	-0.00587495695799589	0.00711201597005129
480	1.14350295066833	0.449349254369736	-18.1229915618896	-0.0123684434220195	0.00126787810586393	0.00159255252219737	-0.0100957229733467
481	-0.155194327235222	-0.524673700332642	-17.9931201934814	0.0116574559360743	-3.08191010844894e-05	-3.08191010844894e-05	-0.00392691092565656
482	-1.4538916349411	0.449349254369736	-18.0580558776855	-0.00425158534198999	0.00548864435404539	-0.00782300252467394	-0.000355493422830477
483	-1.4538916349411	0.449349254369736	-18.1879253387451	-3.08191010844894e-05	0.00354059832170606	-0.00555028254166245	-0.00392691092565656
484	0.494154304265976	-0.199999377131462	-17.6035118103027	0.0149041991680861	0.00548864435404539	0.00483929552137852	-0.000355493422830477
485	-1.4538916349411	0.449349254369736	-17.928186416626	0.00906006153672934	0.000943203864153475	-0.00425158534198999	-0.00132951640989631
486	0.494154304265976	-0.199999377131462	-17.928186416626	0.00613799272105098	0.00516396993771195	-0.00295288790948689	-0.00522560812532902
487	0.494154304265976	-0.199999377131462	-17.8632507324219	-0.00717365415766835	-0.00230353930965066	-0.0100957229733467	-3.08191010844894e-05
488	0.494154304265976	0.774023592472076	-18.2528610229492	-0.00295288790948689	0.00289124972186983	0.000293855206109583	-0.00392691092565656
489	-0.80454295873642	0.774023592472076	-18.0580558776855	0.0197743140161037	-0.00197886489331722	-0.00749832857400179	0.0022419011220336
490	0.494154304265976	0.449349254369736	-17.8632507324219	0.000618529506027699	0.00191722682211548	0.00191722682211548	-0.00457625929266214
491	0.494154304265976	-0.524673700332642	-17.7983169555664	0.00743668992072344	0.00516396993771195	-0.00814767740666866	-0.000680167751852423
492	1.14350295066833	-0.199999377131462	-18.0580558776855	-0.00717365415766835	0.00483929552137852	-0.00295288790948689	0.000618529506027699
493	-0.80454295873642	0.124674938619137	-18.0580558776855	0.00289124972186983	0.00711201597005129	-0.00522560812532902	-0.00684897974133492
494	-0.80454295873642	0.774023592472076	-18.1879253387451	0.0145795252174139	0.000293855206109583	0.00808603875339031	-0.00100484199356288
495	-0.80454295873642	0.124674938619137	-18.1879253387451	-0.00360223650932312	0.00581331877037883	0.00613799272105098	-0.000355493422830477
496	1.14350295066833	-0.524673700332642	-18.0580558776855	0.00354059832170606	0.00354059832170606	-0.00327756232582033	-0.00619963090866804
497	-0.155194327235222	-0.199999377131462	-17.9931201934814	-0.0143164889886975	-0.00197886489331722	0.00451462110504508	0.00711201597005129
498	1.14350295066833	-0.199999377131462	-18.4476642608643	-3.08191010844894e-05	0.00841071270406246	-0.00360223650932312	0.00483929552137852
499	1.14350295066833	-0.84934800863266	-18.1879253387451	0.0145795252174139	0.00548864435404539	0.00354059832170606	0.00159255252219737
500	1.14350295066833	-0.199999377131462	-18.1229915618896	-0.00847235135734081	-0.00100484199356288	0.00289124972186983	-0.00392691092565656
501	-1.4538916349411	0.774023592472076	-18.1229915618896	-0.0026282137259841	0.00678734155371785	-0.00457625929266214	0.00256657530553639
502	0.494154304265976	0.449349254369736	-18.3177947998047	0.00354059832170606	0.00289124972186983	-0.00100484199356288	-0.000355493422830477
503	-0.80454295873642	0.774023592472076	-17.9931201934814	0.000293855206109583	-0.00360223650932312	-0.00100484199356288	0.00256657530553639
504	2.44220018386841	-0.199999377131462	-18.1229915618896	-0.00230353930965066	0.00256657530553639	0.000618529506027699	-0.000355493422830477
505	-0.80454295873642	1.09869790077209	-17.7983169555664	0.000293855206109583	-3.08191010844894e-05	0.00354059832170606	-0.00360223650932312
506	3.09154891967773	0.124674938619137	-18.0580558776855	0.0132808275520802	0.00289124972186983	-0.0156151866540313	-0.00425158534198999
507	-0.155194327235222	-0.524673700332642	-18.0580558776855	-0.00425158534198999	0.00548864435404539	-0.00912170019000769	0.00191722682211548
508	0.494154304265976	0.449349254369736	-18.1879253387451	-0.000680167751852423	0.0103587592020631	-0.0146411629393697	0.000293855206109583
509	-0.80454295873642	1.09869790077209	-18.1229915618896	0.000293855206109583	0.00613799272105098	-0.00425158534198999	0.00808603875339031
510	1.14350295066833	0.124674938619137	-18.4476642608643	0.00386527273803949	-0.00327756232582033	-0.0123684434220195	-0.00100484199356288
511	0.494154304265976	0.124674938619137	-18.2528610229492	0.00613799272105098	0.000943203864153475	-0.00977104809135199	-3.08191010844894e-05
512	1.14350295066833	-0.199999377131462	-18.1879253387451	0.020423661917448	0.00191722682211548	-0.0185372550040483	-0.00197886489331722
513	-0.155194327235222	0.124674938619137	-18.1229915618896	0.0136055024340749	-3.08191010844894e-05	-0.00425158534198999	-0.00230353930965066
514	-0.80454295873642	0.449349254369736	-18.2528610229492	-0.00555028254166245	0.00743668992072344	-0.000680167751852423	-3.08191010844894e-05
515	-0.155194327235222	-0.199999377131462	-17.6684474945068	0.00191722682211548	0.000943203864153475	-0.00522560812532902	-0.00522560812532902
516	1.14350295066833	-0.199999377131462	-17.8632507324219	0.00354059832170606	-0.00392691092565656	-0.00619963090866804	-0.000355493422830477
517	1.14350295066833	0.124674938619137	-18.3827304840088	0.00841071270406246	0.000943203864153475	0.00191722682211548	-0.000680167751852423
518	0.494154304265976	0.124674938619137	-17.7333812713623	-0.00912170019000769	-3.08191010844894e-05	0.00808603875339031	0.000293855206109583
519	0.494154304265976	0.124674938619137	-17.6684474945068	-0.00490093370899558	-0.00327756232582033	0.00354059832170606	0.00126787810586393
520	0.494154304265976	-0.84934800863266	-17.7983169555664	0.0103587592020631	0.000618529506027699	-0.00814767740666866	-0.00132951640989631
521	-1.4538916349411	0.449349254369736	-17.7333812713623	0.013930176384747	-0.00327756232582033	-0.000680167751852423	0.000943203864153475
522	-0.80454295873642	1.09869790077209	-17.8632507324219	0.0132808275520802	0.00256657530553639	-0.0143164889886975	0.00581331877037883
523	-1.4538916349411	0.774023592472076	-18.3177947998047	0.00126787810586393	0.00386527273803949	-0.00100484199356288	-0.00392691092565656
524	0.494154304265976	-0.199999377131462	-18.5775356292725	0.0269171483814716	0.00354059832170606	-0.00197886489331722	0.000618529506027699
525	-1.4538916349411	0.774023592472076	-18.5125999450684	0.00841071270406246	0.00321592413820326	-0.00327756232582033	-0.00360223650932312
526	1.14350295066833	-0.84934800863266	-18.0580558776855	0.00678734155371785	0.00321592413820326	-0.0026282137259841	0.000618529506027699
527	1.14350295066833	0.774023592472076	-18.3827304840088	0.0158782228827477	-0.000680167751852423	-0.00684897974133492	-0.00392691092565656
528	-1.4538916349411	0.774023592472076	-17.7333812713623	-0.0100957229733467	0.00548864435404539	0.000943203864153475	0.00159255252219737
529	-0.80454295873642	0.774023592472076	-18.3177947998047	0.00938473641872406	0.00386527273803949	0.00678734155371785	-0.00165419070981443
530	-0.80454295873642	0.449349254369736	-17.9931201934814	0.00743668992072344	-0.00555028254166245	0.00483929552137852	-0.00295288790948689
531	1.14350295066833	-0.84934800863266	-18.2528610229492	-0.00392691092565656	-3.08191010844894e-05	0.0132808275520802	-0.00457625929266214
532	1.14350295066833	-0.84934800863266	-17.8632507324219	-0.00457625929266214	0.00126787810586393	0.00321592413820326	0.00776136433705688
533	-0.155194327235222	-0.199999377131462	-17.7983169555664	0.00321592413820326	0.00776136433705688	0.00548864435404539	0.00451462110504508
534	-0.80454295873642	1.09869790077209	-17.1489677429199	-0.00814767740666866	0.000293855206109583	-0.00327756232582033	0.00289124972186983
535	-0.155194327235222	-0.524673700332642	-17.5385761260986	-0.00684897974133492	-3.08191010844894e-05	-0.00165419070981443	0.00321592413820326
536	0.494154304265976	-0.199999377131462	-17.5385761260986	0.000943203864153475	-0.000355493422830477	0.00516396993771195	-0.00684897974133492
537	1.14350295066833	-0.84934800863266	-17.6035118103027	0.0230210572481155	-0.000680167751852423	0.00159255252219737	0.00646266713738441
538	0.494154304265976	-0.199999377131462	-17.6035118103027	0.0123068047687411	0.00126787810586393	0.00289124972186983	0.00159255252219737
539	1.14350295066833	-0.84934800863266	-17.3437728881836	0.00808603875339031	0.00743668992072344	0.00256657530553639	-0.000355493422830477
540	1.14350295066833	-0.199999377131462	-17.5385761260986	-0.0104203969240189	0.00581331877037883	-0.00132951640989631	-0.00100484199356288
541	0.494154304265976	0.449349254369736	-17.4736423492432	0.00256657530553639	0.00126787810586393	0.000943203864153475	0.00548864435404539
542	-1.4538916349411	0.449349254369736	-18.2528610229492	-0.00977104809135199	0.00289124972186983	-0.00782300252467394	0.00581331877037883
543	-0.155194327235222	0.449349254369736	-17.9931201934814	-0.0175632312893867	0.00418994715437293	-0.00197886489331722	0.00808603875339031
544	0.494154304265976	-0.199999377131462	-18.1229915618896	-0.00684897974133492	-0.00295288790948689	0.00256657530553639	-0.00392691092565656
545	-0.80454295873642	0.774023592472076	-17.928186416626	-0.00749832857400179	-0.000680167751852423	-0.00457625929266214	-0.00392691092565656
546	-0.155194327235222	0.124674938619137	-17.5385761260986	0.0022419011220336	0.00581331877037883	-0.00132951640989631	0.000618529506027699
547	1.14350295066833	0.449349254369736	-17.8632507324219	-0.00425158534198999	0.000293855206109583	-0.00522560812532902	0.00548864435404539
548	-1.4538916349411	0.774023592472076	-18.1879253387451	-0.0026282137259841	0.00354059832170606	-0.00490093370899558	0.00256657530553639
549	-0.155194327235222	0.124674938619137	-18.2528610229492	0.00841071270406246	-0.00100484199356288	-0.0026282137259841	0.00418994715437293
550	-0.80454295873642	0.774023592472076	-18.1229915618896	-0.00230353930965066	0.0022419011220336	-0.00619963090866804	-0.00230353930965066
551	0.494154304265976	0.124674938619137	-17.9931201934814	0.013930176384747	0.00516396993771195	-0.00587495695799589	-3.08191010844894e-05
552	1.79285156726837	-0.524673700332642	-17.6035118103027	-0.00392691092565656	0.00451462110504508	-0.000355493422830477	0.00256657530553639
553	0.494154304265976	-0.84934800863266	-17.6684474945068	0.000618529506027699	-0.00100484199356288	-0.00295288790948689	0.000943203864153475
554	-1.4538916349411	1.42337214946747	-18.2528610229492	0.00354059832170606	0.00581331877037883	0.00451462110504508	0.000293855206109583
555	0.494154304265976	-0.524673700332642	-17.8632507324219	-0.00327756232582033	-0.00749832857400179	-0.00457625929266214	-0.00100484199356288
556	0.494154304265976	-0.199999377131462	-17.928186416626	-0.0120437685400248	0.00613799272105098	0.000943203864153475	-0.00360223650932312
557	0.494154304265976	-1.17402231693268	-17.928186416626	0.025618452578783	0.0022419011220336	0.000293855206109583	0.00808603875339031
558	0.494154304265976	-0.199999377131462	-17.9931201934814	0.00516396993771195	0.00386527273803949	0.00289124972186983	-0.00490093370899558
559	1.14350295066833	-0.524673700332642	-17.4087066650391	0.0165275707840919	0.00516396993771195	0.00191722682211548	0.000943203864153475
560	-0.155194327235222	-0.199999377131462	-17.8632507324219	-0.00327756232582033	-0.00132951640989631	-0.00555028254166245	-0.00457625929266214
561	-0.80454295873642	-0.199999377131462	-17.9931201934814	0.000293855206109583	-0.00457625929266214	-0.00457625929266214	-0.00327756232582033
562	-1.4538916349411	0.449349254369736	-17.5385761260986	0.00418994715437293	0.00678734155371785	-0.00230353930965066	-0.00425158534198999
563	-2.10324025154114	0.124674938619137	-17.8632507324219	0.000618529506027699	-0.0110697457566857	0.00516396993771195	-0.00230353930965066
564	1.14350295066833	-0.524673700332642	-17.4736423492432	-0.00230353930965066	0.00451462110504508	-0.0026282137259841	-0.00230353930965066
565	-1.4538916349411	0.124674938619137	-17.6035118103027	0.000943203864153475	-0.00555028254166245	-0.00295288790948689	0.0022419011220336
566	1.14350295066833	-0.84934800863266	-17.6035118103027	-0.000355493422830477	-0.00392691092565656	-0.00457625929266214	-0.0107450718060136
567	-0.155194327235222	-0.199999377131462	-18.0580558776855	-0.0149658378213644	-0.00132951640989631	-0.00197886489331722	0.00321592413820326
568	-1.4538916349411	-0.199999377131462	-18.1229915618896	0.00386527273803949	-0.000680167751852423	0.00516396993771195	0.00354059832170606
569	-1.4538916349411	0.124674938619137	-17.9931201934814	-0.00587495695799589	-0.00360223650932312	0.00256657530553639	0.000943203864153475
570	-0.80454295873642	-0.199999377131462	-17.4736423492432	0.00256657530553639	-0.00360223650932312	-0.00619963090866804	-0.00295288790948689
571	0.494154304265976	-0.524673700332642	-17.6684474945068	0.0181509424000978	-0.00652430532500148	0.00354059832170606	-0.00490093370899558
572	1.14350295066833	-1.17402231693268	-17.7333812713623	-0.00944637414067984	0.0022419011220336	-0.00230353930965066	-0.00490093370899558
573	-0.155194327235222	-1.82337093353271	-17.928186416626	-0.00197886489331722	-0.00555028254166245	0.00191722682211548	0.00354059832170606
574	-0.80454295873642	-0.524673700332642	-18.1229915618896	0.011982130818069	0.00451462110504508	-0.00944637414067984	-0.00132951640989631
575	1.14350295066833	-1.49869668483734	-17.7333812713623	0.00451462110504508	-0.0026282137259841	-0.0026282137259841	-0.00555028254166245
576	1.14350295066833	-1.49869668483734	-17.7333812713623	0.00159255252219737	-0.00652430532500148	-0.00749832857400179	0.00354059832170606
577	-0.155194327235222	-0.84934800863266	-17.7983169555664	0.0207483377307653	-0.00555028254166245	-0.00619963090866804	0.00159255252219737
578	0.494154304265976	-0.84934800863266	-17.9931201934814	0.00873538758605719	-0.00847235135734081	0.00126787810586393	0.000293855206109583
579	-0.155194327235222	-1.49869668483734	-18.1879253387451	-0.00132951640989631	0.00354059832170606	-3.08191010844894e-05	-0.00165419070981443
580	1.14350295066833	-2.14804530143738	-17.928186416626	0.00711201597005129	-0.00717365415766835	-0.00100484199356288	-0.00295288790948689
581	-0.80454295873642	-1.49869668483734	-17.928186416626	-0.00587495695799589	-0.00652430532500148	-0.0026282137259841	-0.00392691092565656
582	0.494154304265976	-0.84934800863266	-17.8632507324219	0.00646266713738441	-0.0104203969240189	-0.0026282137259841	0.0100340843200684
583	-0.80454295873642	-0.199999377131462	-17.7333812713623	0.0152288740500808	-0.00230353930965066	-0.00360223650932312	0.000943203864153475
584	1.79285156726837	-0.84934800863266	-17.9931201934814	0.00646266713738441	-0.00684897974133492	-0.00197886489331722	0.00678734155371785
585	-1.4538916349411	-0.199999377131462	-18.3177947998047	0.0175015944987535	-0.00619963090866804	0.00386527273803949	-0.00619963090866804
586	1.79285156726837	-1.17402231693268	-17.8632507324219	0.000943203864153475	-0.00490093370899558	-0.0136671401560307	0.00159255252219737
587	0.494154304265976	-0.524673700332642	-18.1229915618896	0.00873538758605719	-0.00295288790948689	-0.00100484199356288	0.00321592413820326
588	-0.155194327235222	-0.524673700332642	-17.928186416626	-0.00717365415766835	-0.00717365415766835	-0.00619963090866804	-0.00230353930965066
589	-2.10324025154114	0.449349254369736	-17.8632507324219	0.00126787810586393	0.00418994715437293	-3.08191010844894e-05	-0.00230353930965066
590	1.14350295066833	-0.199999377131462	-18.0580558776855	-0.0100957229733467	-0.00619963090866804	-0.00684897974133492	0.00289124972186983
591	-0.155194327235222	-0.524673700332642	-17.7983169555664	0.0236704051494598	-0.0113944197073579	0.00321592413820326	-0.00555028254166245
592	0.494154304265976	-1.49869668483734	-17.8632507324219	0.00906006153672934	0.000618529506027699	-0.00912170019000769	0.00159255252219737
593	0.494154304265976	-0.84934800863266	-17.8632507324219	0.00451462110504508	-0.0107450718060136	0.00126787810586393	-0.00132951640989631
594	-0.80454295873642	0.124674938619137	-18.2528610229492	-0.00490093370899558	-0.00360223650932312	-0.00165419070981443	-0.0026282137259841
595	0.494154304265976	-0.199999377131462	-17.6684474945068	0.011982130818069	-0.00425158534198999	0.000293855206109583	-0.00814767740666866
596	1.14350295066833	-0.199999377131462	-17.8632507324219	-0.00457625929266214	-0.00944637414067984	0.00321592413820326	-0.0026282137259841
597	-0.80454295873642	0.774023592472076	-18.3177947998047	-0.00652430532500148	0.00126787810586393	-0.00879702530801296	-3.08191010844894e-05
598	-1.4538916349411	0.449349254369736	-18.3827304840088	0.00289124972186983	0.00386527273803949	-0.00457625929266214	0.0022419011220336
599	-0.80454295873642	0.774023592472076	-18.3827304840088	-0.00295288790948689	0.00354059832170606	-0.00197886489331722	-0.00327756232582033
600	0.494154304265976	0.449349254369736	-17.928186416626	-0.00132951640989631	-0.00619963090866804	0.000943203864153475	0.00613799272105098
601	0.494154304265976	-0.199999377131462	-17.213903427124	-0.00879702530801296	0.00256657530553639	-0.00652430532500148	-0.00425158534198999
602	-0.80454295873642	-0.84934800863266	-16.8242931365967	0.0158782228827477	0.00289124972186983	-0.00749832857400179	0.00678734155371785
603	-0.80454295873642	0.774023592472076	-17.7333812713623	-0.00327756232582033	0.00808603875339031	-0.000355493422830477	-0.00392691092565656
604	-0.80454295873642	0.124674938619137	-18.1229915618896	-0.00327756232582033	0.00711201597005129	0.000618529506027699	0.00418994715437293
605	-1.4538916349411	0.774023592472076	-18.0580558776855	-0.00490093370899558	0.00743668992072344	-0.00977104809135199	-0.00652430532500148
606	-0.155194327235222	-0.524673700332642	-17.7333812713623	0.00938473641872406	-0.00684897974133492	-0.00392691092565656	0.00256657530553639
607	-0.155194327235222	0.449349254369736	-17.7983169555664	0.00678734155371785	0.00938473641872406	-0.00749832857400179	0.00126787810586393
608	-1.4538916349411	0.774023592472076	-17.213903427124	-0.00619963090866804	0.00938473641872406	-0.00100484199356288	0.00776136433705688
609	-1.4538916349411	0.449349254369736	-17.6684474945068	0.00159255252219737	0.00451462110504508	0.00548864435404539	-0.00490093370899558
610	-0.80454295873642	0.449349254369736	-17.6684474945068	-0.000355493422830477	-0.00197886489331722	-0.00327756232582033	0.00354059832170606
611	0.494154304265976	-0.199999377131462	-17.4736423492432	-3.08191010844894e-05	-0.00392691092565656	-0.0107450718060136	-0.00230353930965066
612	-0.155194327235222	-0.524673700332642	-17.6035118103027	-0.00197886489331722	0.0022419011220336	-0.00912170019000769	0.00126787810586393
613	1.14350295066833	-0.199999377131462	-17.7333812713623	-0.00425158534198999	-0.000355493422830477	-0.00425158534198999	-0.000355493422830477
614	-1.4538916349411	1.09869790077209	-17.7333812713623	-0.00555028254166245	0.000293855206109583	0.000943203864153475	0.000293855206109583
615	-0.80454295873642	-0.524673700332642	-17.928186416626	-0.00165419070981443	-0.00295288790948689	-0.00555028254166245	0.00191722682211548
616	-0.155194327235222	-0.199999377131462	-18.2528610229492	0.000943203864153475	0.000618529506027699	-0.00782300252467394	0.0022419011220336
617	-0.80454295873642	0.449349254369736	-18.1879253387451	-0.00425158534198999	-0.00100484199356288	-0.0113944197073579	0.00256657530553639
618	-2.10324025154114	0.449349254369736	-18.3177947998047	-0.00230353930965066	-3.08191010844894e-05	-0.00230353930965066	0.00516396993771195
619	-0.80454295873642	0.774023592472076	-18.1879253387451	-0.0107450718060136	-0.0026282137259841	-0.00457625929266214	0.00581331877037883
620	-0.155194327235222	0.449349254369736	-17.9931201934814	0.00289124972186983	0.00256657530553639	-0.00295288790948689	-0.000355493422830477
621	0.494154304265976	-0.199999377131462	-17.928186416626	-0.00197886489331722	-0.00327756232582033	-0.00100484199356288	0.00256657530553639
622	-0.155194327235222	0.124674938619137	-18.0580558776855	-0.00360223650932312	0.00126787810586393	-0.00814767740666866	0.00711201597005129
623	-1.4538916349411	0.774023592472076	-18.1879253387451	0.0217223595827818	0.00191722682211548	-0.00619963090866804	-0.000355493422830477
624	-0.80454295873642	1.09869790077209	-18.3177947998047	0.00256657530553639	-0.00165419070981443	0.0145795252174139	-0.00425158534198999
625	-1.4538916349411	0.449349254369736	-18.0580558776855	0.00646266713738441	-0.00230353930965066	-0.00197886489331722	-0.00295288790948689
626	0.494154304265976	-0.199999377131462	-17.6684474945068	-0.00295288790948689	0.0022419011220336	0.00321592413820326	-0.00425158534198999
627	0.494154304265976	0.124674938619137	-18.3177947998047	0.00256657530553639	0.00256657530553639	-0.00360223650932312	-0.000680167751852423
628	-2.10324025154114	1.09869790077209	-18.2528610229492	-0.00944637414067984	0.00483929552137852	-0.00392691092565656	-0.00100484199356288
629	-0.80454295873642	0.774023592472076	-18.1229915618896	-0.00587495695799589	0.00483929552137852	0.00256657530553639	-0.00327756232582033
630	-2.75258874893188	1.42337214946747	-18.4476642608643	-0.000680167751852423	0.00321592413820326	0.00159255252219737	-0.00100484199356288
631	0.494154304265976	-0.199999377131462	-17.7983169555664	-0.00165419070981443	0.00191722682211548	-0.00717365415766835	-0.00165419070981443
632	-1.4538916349411	0.124674938619137	-17.6035118103027	-0.00165419070981443	0.00548864435404539	-0.00847235135734081	-0.00132951640989631
633	0.494154304265976	-0.524673700332642	-17.7983169555664	-0.0139918150380254	0.00613799272105098	-0.00555028254166245	0.00191722682211548
634	-2.75258874893188	1.09869790077209	-18.1229915618896	0.00191722682211548	0.000293855206109583	0.00451462110504508	-0.00327756232582033
635	-0.155194327235222	-0.524673700332642	-17.928186416626	-0.0152905117720366	0.0022419011220336	0.000943203864153475	-0.00132951640989631
636	-0.155194327235222	0.449349254369736	-17.9931201934814	-0.0139918150380254	-3.08191010844894e-05	-0.00165419070981443	-0.000355493422830477
637	-2.75258874893188	0.774023592472076	-17.9931201934814	-0.00197886489331722	0.000293855206109583	0.00483929552137852	0.0022419011220336
638	-2.75258874893188	1.09869790077209	-17.8632507324219	-0.00457625929266214	0.00613799272105098	0.01100810803473	-3.08191010844894e-05
639	-2.75258874893188	0.774023592472076	-17.6684474945068	-0.0107450718060136	0.00581331877037883	0.00581331877037883	0.00126787810586393
640	-2.10324025154114	0.774023592472076	-18.1879253387451	-0.0026282137259841	0.00256657530553639	-0.00522560812532902	0.000293855206109583
641	-1.4538916349411	-0.199999377131462	-17.7983169555664	-0.000355493422830477	0.00289124972186983	0.00191722682211548	-0.00132951640989631
642	-2.10324025154114	0.124674938619137	-17.928186416626	0.00126787810586393	0.00646266713738441	0.0022419011220336	0.000293855206109583
643	-2.75258874893188	1.09869790077209	-17.928186416626	-0.00847235135734081	-0.00100484199356288	-0.0026282137259841	0.000943203864153475
644	-2.10324025154114	0.774023592472076	-17.928186416626	-0.00814767740666866	0.00516396993771195	0.00678734155371785	-0.00425158534198999
645	-3.40193748474121	1.09869790077209	-17.5385761260986	0.00191722682211548	-0.00360223650932312	-0.00360223650932312	0.00970941036939621
646	-1.4538916349411	-0.524673700332642	-18.1879253387451	-0.00587495695799589	-0.000680167751852423	-0.00360223650932312	-0.00944637414067984
647	-2.10324025154114	0.774023592472076	-18.3177947998047	-0.00555028254166245	-0.00100484199356288	-0.00165419070981443	0.00289124972186983
648	-4.05128622055054	0.774023592472076	-18.3827304840088	-0.0110697457566857	0.00321592413820326	-0.00555028254166245	-0.00100484199356288
649	-4.70063495635986	0.449349254369736	-17.8632507324219	-0.000355493422830477	0.00321592413820326	0.00321592413820326	0.00191722682211548
650	-2.75258874893188	0.774023592472076	-17.928186416626	-0.00327756232582033	-0.000680167751852423	-0.00425158534198999	0.00321592413820326
651	-2.10324025154114	-0.199999377131462	-17.6035118103027	-3.08191010844894e-05	0.00289124972186983	0.00646266713738441	-0.00132951640989631
652	-1.4538916349411	-0.84934800863266	-17.7983169555664	-0.00619963090866804	0.00743668992072344	0.0022419011220336	0.00646266713738441
653	-1.4538916349411	-0.524673700332642	-17.9931201934814	-0.00132951640989631	0.0100340843200684	-0.0113944197073579	-0.00230353930965066
654	-3.40193748474121	0.124674938619137	-18.1229915618896	-0.0107450718060136	0.00613799272105098	0.00483929552137852	0.0022419011220336
655	-2.10324025154114	-0.524673700332642	-17.7983169555664	-0.00749832857400179	0.00321592413820326	-0.00360223650932312	0.00451462110504508
656	-2.10324025154114	-0.199999377131462	-17.7983169555664	0.0100340843200684	-0.00392691092565656	-0.000355493422830477	-0.00360223650932312
657	-4.05128622055054	0.774023592472076	-18.0580558776855	-0.00977104809135199	0.00776136433705688	-0.00425158534198999	0.00776136433705688
658	-2.75258874893188	0.774023592472076	-18.3177947998047	-0.0146411629393697	0.00321592413820326	-0.00490093370899558	0.000943203864153475
659	-3.40193748474121	0.774023592472076	-18.2528610229492	-0.00327756232582033	0.00711201597005129	0.00516396993771195	0.000618529506027699
660	-2.10324025154114	0.124674938619137	-18.1879253387451	0.00418994715437293	0.000943203864153475	0.00191722682211548	-0.00197886489331722
661	-1.4538916349411	-0.199999377131462	-18.2528610229492	-0.0104203969240189	0.000293855206109583	-0.00132951640989631	-0.00132951640989631
662	-1.4538916349411	0.124674938619137	-18.1879253387451	-0.0104203969240189	0.000293855206109583	-0.00522560812532902	0.00191722682211548
663	-4.05128622055054	0.774023592472076	-18.0580558776855	0.00159255252219737	0.00516396993771195	-0.00814767740666866	0.00451462110504508
664	-1.4538916349411	-0.199999377131462	-18.2528610229492	-0.00425158534198999	0.00321592413820326	-0.00327756232582033	0.00678734155371785
665	-4.70063495635986	1.09869790077209	-18.5775356292725	-3.08191010844894e-05	0.00483929552137852	0.00321592413820326	0.00678734155371785
666	-0.80454295873642	-0.524673700332642	-18.2528610229492	0.0126314787194133	0.00289124972186983	-0.00457625929266214	0.00159255252219737
667	-2.10324025154114	0.124674938619137	-18.3177947998047	-0.00717365415766835	0.00159255252219737	-0.00230353930965066	0.00159255252219737
668	-4.05128622055054	0.774023592472076	-17.9931201934814	-0.00132951640989631	0.00613799272105098	-0.00587495695799589	0.0103587592020631
669	-4.05128622055054	1.09869790077209	-17.928186416626	-0.00490093370899558	0.00646266713738441	0.00191722682211548	0.00354059832170606
670	-2.75258874893188	0.774023592472076	-17.7333812713623	-0.00230353930965066	0.00289124972186983	-0.00197886489331722	-0.00490093370899558
671	-2.75258874893188	0.124674938619137	-17.8632507324219	-0.00977104809135199	0.00386527273803949	-0.00360223650932312	-0.00652430532500148
672	-2.10324025154114	-0.199999377131462	-17.928186416626	-0.00717365415766835	0.0022419011220336	-0.0026282137259841	0.00418994715437293
673	-2.10324025154114	-0.199999377131462	-17.2788372039795	-0.0100957229733467	0.00451462110504508	-0.00522560812532902	0.00711201597005129
674	-3.40193748474121	1.09869790077209	-17.928186416626	-0.0120437685400248	0.00126787810586393	-0.00425158534198999	0.00386527273803949
675	-1.4538916349411	0.449349254369736	-17.7333812713623	-0.000680167751852423	-0.000680167751852423	-0.00132951640989631	-0.000680167751852423
676	-1.4538916349411	-0.199999377131462	-16.9541625976563	-0.0117190945893526	0.00548864435404539	-0.00555028254166245	-0.00782300252467394
677	-0.80454295873642	0.774023592472076	-17.6035118103027	0.0194496400654316	0.0103587592020631	0.00126787810586393	-0.00165419070981443
678	-2.75258874893188	0.774023592472076	-18.3177947998047	-0.0208099745213985	0.00418994715437293	0.0022419011220336	0.00126787810586393
679	-1.4538916349411	0.124674938619137	-18.1229915618896	-0.00100484199356288	-3.08191010844894e-05	0.00613799272105098	0.000618529506027699
680	-1.4538916349411	-0.199999377131462	-17.7983169555664	-0.00230353930965066	-0.00327756232582033	-0.00684897974133492	-0.00132951640989631
681	-1.4538916349411	0.124674938619137	-17.2788372039795	-0.00360223650932312	0.00581331877037883	-0.00425158534198999	-0.00132951640989631
682	-2.10324025154114	0.449349254369736	-17.6035118103027	-0.00977104809135199	0.00354059832170606	-0.00165419070981443	-0.00197886489331722
683	-2.10324025154114	0.774023592472076	-17.928186416626	-0.0110697457566857	0.00418994715437293	-0.00879702530801296	0.00646266713738441
684	-0.155194327235222	0.124674938619137	-18.1229915618896	-0.00457625929266214	0.00126787810586393	-0.00197886489331722	0.00776136433705688
685	-2.10324025154114	0.774023592472076	-18.1229915618896	0.0220470335334539	-0.00490093370899558	0.00321592413820326	-0.00327756232582033
686	-1.4538916349411	-0.199999377131462	-17.7333812713623	-0.0113944197073579	0.00256657530553639	-0.00457625929266214	-0.0026282137259841
687	-1.4538916349411	-0.199999377131462	-17.928186416626	-0.00977104809135199	0.00321592413820326	0.00126787810586393	0.00354059832170606
688	-1.4538916349411	1.09869790077209	-17.7983169555664	0.000943203864153475	0.00711201597005129	-0.00912170019000769	-0.00132951640989631
689	-2.10324025154114	0.774023592472076	-17.9931201934814	0.0347093306481838	-0.000355493422830477	-0.000680167751852423	-0.00522560812532902
690	-2.10324025154114	0.449349254369736	-18.2528610229492	0.0308132413774729	0.00711201597005129	-0.00652430532500148	-0.00132951640989631
691	-0.80454295873642	-0.524673700332642	-17.9931201934814	-0.00847235135734081	0.00354059832170606	0.00256657530553639	0.00126787810586393
692	-0.80454295873642	-0.524673700332642	-17.928186416626	0.0113327819854021	0.0022419011220336	0.00386527273803949	0.00386527273803949
693	-0.80454295873642	-0.199999377131462	-17.9931201934814	-0.00522560812532902	0.00386527273803949	-0.00879702530801296	0.000943203864153475
694	-2.10324025154114	0.774023592472076	-18.0580558776855	-0.0026282137259841	0.0113327819854021	-0.00425158534198999	-0.00165419070981443
695	-0.155194327235222	-0.199999377131462	-17.5385761260986	0.00581331877037883	-0.00295288790948689	-0.0104203969240189	-0.00295288790948689
696	-0.155194327235222	-0.199999377131462	-18.2528610229492	0.0165275707840919	-0.000680167751852423	0.000618529506027699	0.00418994715437293
697	-0.155194327235222	0.449349254369736	-18.5125999450684	-0.0026282137259841	0.00159255252219737	-0.00619963090866804	0.00743668992072344
698	-1.4538916349411	0.774023592472076	-18.1879253387451	-0.00132951640989631	0.00581331877037883	-0.00425158534198999	0.00289124972186983
699	1.14350295066833	0.449349254369736	-18.1229915618896	0.00256657530553639	-0.00100484199356288	0.00159255252219737	-0.00749832857400179
700	0.494154304265976	0.449349254369736	-17.1489677429199	0.0158782228827477	0.00289124972186983	-3.08191010844894e-05	-0.00847235135734081
701	0.494154304265976	-0.199999377131462	-17.0190982818604	-0.000680167751852423	-0.00100484199356288	-0.00977104809135199	0.00321592413820326
702	-0.80454295873642	0.774023592472076	-18.2528610229492	-0.00132951640989631	0.00938473641872406	-0.00555028254166245	0.00159255252219737
703	-0.80454295873642	0.449349254369736	-17.9931201934814	-0.00782300252467394	0.00354059832170606	-0.00295288790948689	0.00354059832170606
704	-0.155194327235222	0.124674938619137	-18.0580558776855	0.0149041991680861	0.00321592413820326	0.00451462110504508	0.000293855206109583
705	-0.155194327235222	0.449349254369736	-17.928186416626	-0.00782300252467394	0.00191722682211548	-0.00944637414067984	-0.00230353930965066
706	0.494154304265976	0.449349254369736	-17.7333812713623	0.000293855206109583	0.000943203864153475	-0.00100484199356288	-0.00165419070981443
707	-0.80454295873642	0.449349254369736	-17.2788372039795	0.00516396993771195	0.00256657530553639	-0.000355493422830477	0.00191722682211548
708	-0.155194327235222	1.42337214946747	-18.1229915618896	-0.00295288790948689	0.00126787810586393	-0.00132951640989631	0.00483929552137852
709	-0.80454295873642	0.774023592472076	-17.9931201934814	0.00776136433705688	-0.00327756232582033	-0.00132951640989631	0.00646266713738441
710	-1.4538916349411	1.09869790077209	-18.2528610229492	0.000293855206109583	-0.0026282137259841	0.00256657530553639	-0.00425158534198999
711	-1.4538916349411	1.09869790077209	-17.928186416626	0.0191249661147594	0.00386527273803949	-0.00749832857400179	-3.08191010844894e-05
712	-1.4538916349411	0.774023592472076	-17.6035118103027	-0.0107450718060136	0.000293855206109583	0.00321592413820326	-0.00782300252467394
713	0.494154304265976	-0.199999377131462	-17.1489677429199	-0.00360223650932312	0.00516396993771195	-0.00132951640989631	0.00711201597005129
714	-0.155194327235222	0.774023592472076	-18.0580558776855	-0.00392691092565656	-0.00360223650932312	0.00613799272105098	-3.08191010844894e-05
715	-0.80454295873642	0.449349254369736	-17.9931201934814	0.00191722682211548	0.000618529506027699	-0.00490093370899558	-0.00360223650932312
716	0.494154304265976	-0.199999377131462	-17.9931201934814	-0.00555028254166245	0.00678734155371785	-0.00425158534198999	-3.08191010844894e-05
717	0.494154304265976	-0.524673700332642	-17.7333812713623	-0.00360223650932312	-0.00652430532500148	-0.00749832857400179	-0.00295288790948689
718	0.494154304265976	-0.524673700332642	-17.7983169555664	0.00354059832170606	0.000618529506027699	-0.00587495695799589	0.00126787810586393
719	-0.80454295873642	0.449349254369736	-16.9541625976563	-0.00555028254166245	-0.0026282137259841	-0.00425158534198999	0.000618529506027699
720	-1.4538916349411	0.774023592472076	-17.4736423492432	0.0178262684494257	0.00808603875339031	0.00386527273803949	-0.00879702530801296
721	-0.80454295873642	0.124674938619137	-18.0580558776855	0.00711201597005129	0.00906006153672934	-0.00782300252467394	-0.00587495695799589
722	1.14350295066833	-0.199999377131462	-18.0580558776855	-0.00360223650932312	0.00289124972186983	-0.00684897974133492	-0.00392691092565656
723	-0.155194327235222	-0.524673700332642	-17.928186416626	-0.00587495695799589	0.011982130818069	-0.00782300252467394	-0.00100484199356288
724	-0.155194327235222	0.449349254369736	-18.1229915618896	0.0259431265294552	0.00711201597005129	0.00581331877037883	-0.00652430532500148
725	-0.155194327235222	-0.199999377131462	-17.6684474945068	-0.00619963090866804	0.00159255252219737	-0.00717365415766835	-0.00555028254166245
726	-0.80454295873642	0.774023592472076	-17.9931201934814	0.00126787810586393	0.00678734155371785	-0.0113944197073579	0.00126787810586393
727	-1.4538916349411	0.774023592472076	-18.0580558776855	0.00516396993771195	-0.00392691092565656	0.00711201597005129	0.00581331877037883
728	1.79285156726837	-0.199999377131462	-18.1879253387451	0.0168522447347641	-0.00165419070981443	0.00159255252219737	0.00354059832170606
729	1.14350295066833	0.124674938619137	-18.3827304840088	0.01847561635077	0.00159255252219737	0.0126314787194133	0.000943203864153475
730	1.14350295066833	-0.199999377131462	-18.2528610229492	0.00516396993771195	-0.00490093370899558	0.00516396993771195	-0.00425158534198999
731	0.494154304265976	-0.199999377131462	-17.8632507324219	0.00354059832170606	-0.00555028254166245	-0.000355493422830477	-0.00100484199356288
732	-0.155194327235222	0.774023592472076	-17.8632507324219	0.00906006153672934	-0.0026282137259841	-0.00652430532500148	0.000293855206109583
733	-0.80454295873642	0.449349254369736	-18.3827304840088	-0.00814767740666866	0.00321592413820326	-0.00197886489331722	0.0126314787194133
734	0.494154304265976	0.124674938619137	-18.5125999450684	0.011982130818069	-0.000680167751852423	-0.00392691092565656	-0.00197886489331722
735	0.494154304265976	0.124674938619137	-17.8632507324219	-0.0113944197073579	0.00646266713738441	-0.00230353930965066	-0.00295288790948689
736	1.79285156726837	-0.524673700332642	-17.928186416626	0.00711201597005129	0.000618529506027699	-0.0113944197073579	0.000293855206109583
737	1.14350295066833	-0.199999377131462	-17.6035118103027	-0.00295288790948689	0.00743668992072344	0.00711201597005129	0.00776136433705688
738	1.79285156726837	-0.199999377131462	-17.1489677429199	0.00970941036939621	0.00776136433705688	-0.00944637414067984	0.000943203864153475
739	0.494154304265976	-0.199999377131462	-17.928186416626	-0.00165419070981443	0.00548864435404539	0.00418994715437293	-0.0026282137259841
740	-0.80454295873642	0.774023592472076	-18.1229915618896	-0.00912170019000769	0.00256657530553639	-0.00165419070981443	-0.00230353930965066
741	-2.10324025154114	1.09869790077209	-18.3827304840088	0.00646266713738441	0.000293855206109583	-0.00360223650932312	-0.00457625929266214
742	-0.155194327235222	0.449349254369736	-18.3827304840088	-0.00749832857400179	0.00581331877037883	-0.000355493422830477	0.00191722682211548
743	0.494154304265976	0.449349254369736	-17.6035118103027	-0.00749832857400179	0.0123068047687411	-0.00295288790948689	-0.00132951640989631
744	-0.155194327235222	0.124674938619137	-18.0580558776855	-0.00717365415766835	0.00191722682211548	0.000293855206109583	0.00354059832170606
745	0.494154304265976	0.449349254369736	-17.928186416626	0.00516396993771195	0.00548864435404539	-0.00977104809135199	-0.00522560812532902
746	-0.80454295873642	0.449349254369736	-18.3827304840088	-0.00100484199356288	0.00126787810586393	-0.00749832857400179	0.00581331877037883
747	-0.80454295873642	1.09869790077209	-18.3827304840088	-0.00717365415766835	0.00256657530553639	-0.0123684434220195	-0.000680167751852423
748	-0.80454295873642	-0.199999377131462	-17.5385761260986	0.00126787810586393	0.00451462110504508	-0.00977104809135199	-0.00587495695799589
749	0.494154304265976	-0.199999377131462	-17.6035118103027	0.00711201597005129	0.00743668992072344	0.00256657530553639	0.000943203864153475
750	-0.80454295873642	0.774023592472076	-17.8632507324219	0.0233457311987877	0.00646266713738441	-0.00522560812532902	0.00321592413820326
751	-1.4538916349411	1.09869790077209	-17.9931201934814	0.00483929552137852	0.0022419011220336	-0.0110697457566857	-0.00457625929266214
752	-0.155194327235222	-0.524673700332642	-18.3177947998047	0.000618529506027699	-0.00197886489331722	-0.00360223650932312	0.00321592413820326
753	-1.4538916349411	1.09869790077209	-18.4476642608643	0.0103587592020631	0.00126787810586393	-0.00944637414067984	-0.00425158534198999
754	0.494154304265976	-0.199999377131462	-17.9931201934814	0.000293855206109583	0.00516396993771195	-3.08191010844894e-05	0.000293855206109583
755	-0.80454295873642	1.09869790077209	-18.707405090332	-0.00587495695799589	0.00418994715437293	0.00548864435404539	0.00289124972186983
756	-1.4538916349411	-0.199999377131462	-18.1229915618896	-0.00132951640989631	-0.00295288790948689	0.000943203864153475	-0.00165419070981443
757	1.14350295066833	-0.84934800863266	-18.1229915618896	-0.00165419070981443	-0.00912170019000769	0.00548864435404539	-0.00912170019000769
758	-0.155194327235222	-0.199999377131462	-18.3827304840088	0.0194496400654316	0.00808603875339031	-0.00392691092565656	-0.00360223650932312
759	-0.155194327235222	-0.199999377131462	-18.1229915618896	-0.00944637414067984	0.00354059832170606	0.00321592413820326	-0.00165419070981443
760	-0.155194327235222	-0.199999377131462	-18.0580558776855	0.031137915328145	-0.00522560812532902	0.00191722682211548	-0.00457625929266214
761	-0.155194327235222	0.774023592472076	-18.3827304840088	0.00126787810586393	-0.000355493422830477	-0.00749832857400179	0.00711201597005129
762	-0.80454295873642	1.09869790077209	-18.3177947998047	0.00743668992072344	0.00191722682211548	-0.000680167751852423	-0.000680167751852423
763	0.494154304265976	-0.524673700332642	-17.7983169555664	-0.00587495695799589	0.00711201597005129	-0.0104203969240189	0.00516396993771195
764	-0.80454295873642	1.09869790077209	-17.7983169555664	0.00483929552137852	0.00451462110504508	0.00418994715437293	-0.000680167751852423
765	0.494154304265976	-0.524673700332642	-18.2528610229492	0.000618529506027699	0.00321592413820326	-0.00717365415766835	0.000943203864153475
766	-1.4538916349411	0.449349254369736	-18.6424694061279	0.000943203864153475	0.0022419011220336	-0.00327756232582033	-0.00457625929266214
767	-0.155194327235222	0.449349254369736	-18.3827304840088	-0.00327756232582033	-0.00132951640989631	-0.00295288790948689	0.00321592413820326
768	-1.4538916349411	-0.199999377131462	-18.2528610229492	0.000943203864153475	0.0113327819854021	0.00613799272105098	0.00256657530553639
769	0.494154304265976	-0.524673700332642	-17.7983169555664	0.00159255252219737	-0.00360223650932312	-0.000680167751852423	-0.00165419070981443
770	-0.155194327235222	0.774023592472076	-18.3177947998047	-0.00327756232582033	0.00191722682211548	0.000618529506027699	-0.00295288790948689
771	-0.155194327235222	0.449349254369736	-18.5775356292725	0.00938473641872406	0.00289124972186983	-0.00197886489331722	0.00289124972186983
772	0.494154304265976	-0.199999377131462	-18.1229915618896	-0.0120437685400248	-0.00165419070981443	-0.00977104809135199	-3.08191010844894e-05
773	0.494154304265976	0.449349254369736	-18.2528610229492	-0.0146411629393697	0.00873538758605719	-0.000680167751852423	-0.00295288790948689
774	0.494154304265976	-0.199999377131462	-17.8632507324219	0.0113327819854021	-0.00295288790948689	-0.00555028254166245	-0.00457625929266214
775	-0.80454295873642	0.449349254369736	-17.928186416626	-0.00360223650932312	0.000293855206109583	-0.00425158534198999	-0.00749832857400179
776	-2.10324025154114	0.774023592472076	-17.928186416626	-0.00490093370899558	0.00191722682211548	-0.00360223650932312	0.000293855206109583
777	1.14350295066833	-0.84934800863266	-18.1229915618896	-0.00132951640989631	0.00418994715437293	-3.08191010844894e-05	0.00256657530553639
778	-0.155194327235222	-0.199999377131462	-18.2528610229492	0.0194496400654316	0.00191722682211548	-3.08191010844894e-05	-0.00197886489331722
779	2.44220018386841	-0.524673700332642	-17.8632507324219	0.0165275707840919	0.0022419011220336	0.00386527273803949	0.00386527273803949
780	-1.4538916349411	0.124674938619137	-17.928186416626	-0.00652430532500148	0.00289124972186983	-0.00425158534198999	-0.00295288790948689
781	-0.80454295873642	0.449349254369736	-18.0580558776855	-0.00360223650932312	-0.00360223650932312	-0.00327756232582033	-0.00230353930965066
782	0.494154304265976	1.42337214946747	-18.0580558776855	0.00906006153672934	0.000293855206109583	-0.00912170019000769	-0.00230353930965066
783	1.79285156726837	-0.84934800863266	-18.0580558776855	-0.0211346503347158	0.00159255252219737	-0.00587495695799589	0.00256657530553639
784	-0.80454295873642	0.774023592472076	-18.1879253387451	0.00126787810586393	-0.00360223650932312	-0.00555028254166245	0.00256657530553639
785	0.494154304265976	-0.524673700332642	-17.928186416626	0.000293855206109583	-0.00327756232582033	-0.00165419070981443	0.00354059832170606
786	-1.4538916349411	1.09869790077209	-18.0580558776855	0.00613799272105098	-0.00197886489331722	0.000943203864153475	-0.00749832857400179
787	-0.80454295873642	0.449349254369736	-18.0580558776855	-0.00490093370899558	0.00191722682211548	-0.0123684434220195	-0.000680167751852423
788	-1.4538916349411	0.774023592472076	-17.7983169555664	0.0181509424000978	0.00321592413820326	0.000293855206109583	-0.00295288790948689
789	-0.80454295873642	-0.524673700332642	-17.8632507324219	0.00191722682211548	0.000618529506027699	-0.00684897974133492	0.00159255252219737
790	-0.80454295873642	0.774023592472076	-18.1229915618896	0.00613799272105098	-0.00490093370899558	-0.00555028254166245	-0.00977104809135199
791	-0.80454295873642	0.774023592472076	-18.0580558776855	0.00841071270406246	-0.00782300252467394	-0.00717365415766835	0.000618529506027699
792	-0.155194327235222	-0.524673700332642	-18.1229915618896	0.01100810803473	-0.00717365415766835	-0.00197886489331722	-0.00132951640989631
793	-0.80454295873642	0.774023592472076	-17.7983169555664	0.00451462110504508	0.0022419011220336	0.00126787810586393	-0.00490093370899558
794	1.14350295066833	-0.199999377131462	-17.6035118103027	-0.00360223650932312	-0.000680167751852423	-0.00165419070981443	0.000618529506027699
795	-0.155194327235222	0.774023592472076	-17.7983169555664	-0.00555028254166245	0.00191722682211548	0.0022419011220336	-0.00814767740666866
796	-0.80454295873642	0.449349254369736	-18.1879253387451	-0.0110697457566857	0.00321592413820326	-0.00619963090866804	-0.00879702530801296
797	-0.155194327235222	-0.524673700332642	-17.8632507324219	-0.00619963090866804	0.00646266713738441	-0.00230353930965066	0.00126787810586393
798	0.494154304265976	-0.199999377131462	-17.9931201934814	-0.00425158534198999	0.00581331877037883	-0.00490093370899558	-0.00360223650932312
799	-0.80454295873642	-0.524673700332642	-17.9931201934814	0.0223717093467712	0.00646266713738441	0.000618529506027699	-0.00360223650932312
800	-0.80454295873642	0.449349254369736	-18.1879253387451	-0.0136671401560307	0.00159255252219737	0.00126787810586393	-0.00717365415766835
801	-1.4538916349411	0.774023592472076	-17.9931201934814	0.00581331877037883	-0.00100484199356288	-0.0110697457566857	0.00191722682211548
802	0.494154304265976	-0.524673700332642	-18.1229915618896	0.00256657530553639	0.0132808275520802	0.000618529506027699	-0.00425158534198999
803	1.14350295066833	-0.199999377131462	-17.9931201934814	-0.00782300252467394	0.000943203864153475	-0.00165419070981443	-0.00327756232582033
804	-1.4538916349411	0.774023592472076	-18.0580558776855	0.00418994715437293	0.0022419011220336	-0.00425158534198999	-0.00360223650932312
805	1.14350295066833	-0.84934800863266	-17.6684474945068	-0.00782300252467394	0.00321592413820326	0.00354059832170606	-0.00749832857400179
806	0.494154304265976	0.774023592472076	-17.9931201934814	0.00678734155371785	-0.0026282137259841	-0.0120437685400248	0.000293855206109583
807	-1.4538916349411	0.449349254369736	-17.7983169555664	0.000943203864153475	-0.00165419070981443	-0.0026282137259841	0.000943203864153475
808	-0.80454295873642	0.774023592472076	-17.5385761260986	0.00970941036939621	0.00451462110504508	-0.00457625929266214	0.00354059832170606
809	-1.4538916349411	0.449349254369736	-17.3437728881836	-0.00522560812532902	0.00970941036939621	0.00483929552137852	-0.000355493422830477
810	0.494154304265976	0.449349254369736	-17.6035118103027	0.00581331877037883	-0.0026282137259841	-0.00847235135734081	0.00159255252219737
811	-1.4538916349411	0.124674938619137	-18.1229915618896	0.0236704051494598	0.000943203864153475	0.00289124972186983	0.00483929552137852
812	1.14350295066833	-0.84934800863266	-17.1489677429199	0.00386527273803949	-0.00100484199356288	-0.00392691092565656	0.000943203864153475
813	0.494154304265976	0.124674938619137	-17.3437728881836	0.000618529506027699	-0.00197886489331722	-0.00944637414067984	-3.08191010844894e-05
814	1.79285156726837	-0.524673700332642	-17.5385761260986	0.0100340843200684	0.00191722682211548	-0.00392691092565656	-0.00132951640989631
815	0.494154304265976	0.124674938619137	-17.6684474945068	-0.00977104809135199	-0.000680167751852423	-0.00879702530801296	0.00191722682211548
816	-0.155194327235222	0.124674938619137	-18.1879253387451	-0.0117190945893526	-0.00587495695799589	-0.000355493422830477	0.00191722682211548
817	-1.4538916349411	-0.199999377131462	-17.7983169555664	-0.0136671401560307	-0.00490093370899558	-0.0139918150380254	-0.000355493422830477
818	-0.155194327235222	-0.84934800863266	-17.6684474945068	-0.00360223650932312	-0.00717365415766835	-0.0110697457566857	0.00159255252219737
819	-1.4538916349411	0.124674938619137	-17.8632507324219	0.00126787810586393	-0.00100484199356288	-0.00132951640989631	-0.00392691092565656
820	-0.80454295873642	-0.524673700332642	-18.1879253387451	0.0022419011220336	-0.00717365415766835	-0.00814767740666866	0.00159255252219737
821	0.494154304265976	-0.84934800863266	-18.2528610229492	0.0103587592020631	-0.00165419070981443	-0.00944637414067984	-0.00230353930965066
822	1.14350295066833	-1.49869668483734	-17.9931201934814	-0.000680167751852423	-0.00165419070981443	-0.00977104809135199	0.00451462110504508
823	-0.155194327235222	-1.17402231693268	-17.8632507324219	-0.00717365415766835	-0.00392691092565656	-0.00100484199356288	0.00159255252219737
824	0.494154304265976	-0.84934800863266	-18.1879253387451	0.0162028968334198	-0.00392691092565656	-0.00684897974133492	0.00548864435404539
825	0.494154304265976	-1.17402231693268	-17.4087066650391	-0.00522560812532902	-0.00684897974133492	0.00483929552137852	0.000618529506027699
826	-0.80454295873642	-0.524673700332642	-18.1879253387451	0.00451462110504508	-0.00392691092565656	-0.00814767740666866	0.00418994715437293
827	-0.80454295873642	0.124674938619137	-18.1229915618896	-0.00555028254166245	-0.00912170019000769	0.01100810803473	-0.00425158534198999
828	0.494154304265976	-0.524673700332642	-17.7333812713623	-0.00684897974133492	-0.0100957229733467	-3.08191010844894e-05	0.00970941036939621
829	-0.80454295873642	-0.84934800863266	-17.7983169555664	-0.00360223650932312	-0.00684897974133492	0.00743668992072344	-0.00132951640989631
830	-0.80454295873642	-0.84934800863266	-17.928186416626	0.0236704051494598	-0.00360223650932312	0.000943203864153475	-3.08191010844894e-05
831	-1.4538916349411	-0.199999377131462	-17.7333812713623	-0.000355493422830477	-0.00619963090866804	0.00289124972186983	-0.00132951640989631
832	-0.80454295873642	-1.82337093353271	-17.4736423492432	-0.00717365415766835	-0.00555028254166245	-0.00197886489331722	-0.0026282137259841
833	0.494154304265976	-1.49869668483734	-17.6684474945068	0.0165275707840919	-0.0026282137259841	0.00418994715437293	0.00289124972186983
834	1.14350295066833	-1.49869668483734	-17.7983169555664	-0.0188619289547205	-0.00490093370899558	0.0123068047687411	0.000618529506027699
835	0.494154304265976	-0.84934800863266	-17.6035118103027	0.00418994715437293	-0.00782300252467394	0.00159255252219737	-0.00327756232582033
836	-0.80454295873642	-0.84934800863266	-17.3437728881836	0.0126314787194133	-0.00944637414067984	0.00418994715437293	-0.00132951640989631
837	-1.4538916349411	-0.524673700332642	-17.2788372039795	0.0100340843200684	-0.00782300252467394	-0.00457625929266214	0.00321592413820326
838	-0.80454295873642	-0.524673700332642	-18.0580558776855	-0.00100484199356288	-0.00912170019000769	0.00776136433705688	0.00289124972186983
839	-0.80454295873642	-0.199999377131462	-17.5385761260986	0.00191722682211548	0.00321592413820326	-0.000355493422830477	-0.0026282137259841
840	-0.80454295873642	-0.84934800863266	-17.5385761260986	0.000618529506027699	-0.00522560812532902	0.00646266713738441	-0.00230353930965066
841	-0.155194327235222	-1.49869668483734	-17.5385761260986	0.00678734155371785	-0.00392691092565656	-0.00457625929266214	-0.00717365415766835
842	0.494154304265976	-1.49869668483734	-17.0190982818604	0.0152288740500808	-0.00684897974133492	0.00126787810586393	-0.00327756232582033
843	1.14350295066833	-1.82337093353271	-17.4736423492432	-0.00944637414067984	-0.00522560812532902	-0.0026282137259841	0.00191722682211548
844	-0.155194327235222	-0.199999377131462	-18.1229915618896	0.0132808275520802	-0.00490093370899558	0.00256657530553639	-0.00327756232582033
845	0.494154304265976	-1.49869668483734	-17.4736423492432	-0.00165419070981443	-0.00944637414067984	0.00548864435404539	-0.00360223650932312
846	-0.80454295873642	-0.524673700332642	-17.5385761260986	0.00126787810586393	-0.00749832857400179	0.00256657530553639	-0.00782300252467394
847	-0.80454295873642	-0.524673700332642	-17.4087066650391	0.00191722682211548	-0.000355493422830477	-0.000680167751852423	-0.0026282137259841
848	-1.4538916349411	-0.199999377131462	-17.2788372039795	0.00418994715437293	-0.00197886489331722	0.00354059832170606	-0.000355493422830477
849	-0.80454295873642	-0.524673700332642	-17.6035118103027	-0.00490093370899558	-0.00425158534198999	-0.00197886489331722	-0.00327756232582033
850	-1.4538916349411	-0.199999377131462	-17.928186416626	0.00873538758605719	-0.0107450718060136	-0.00782300252467394	-0.00944637414067984
851	-0.80454295873642	0.124674938619137	-18.2528610229492	0.00776136433705688	-0.00814767740666866	-0.00132951640989631	-0.00522560812532902
852	0.494154304265976	-0.84934800863266	-17.9931201934814	-0.00360223650932312	0.00548864435404539	-0.00490093370899558	-0.000680167751852423
853	1.14350295066833	-1.17402231693268	-17.928186416626	0.013930176384747	-0.00392691092565656	0.00126787810586393	-0.000355493422830477
854	-0.155194327235222	-0.84934800863266	-17.7333812713623	-0.00132951640989631	0.00126787810586393	0.000293855206109583	-0.00100484199356288
855	1.79285156726837	-0.199999377131462	-17.7333812713623	0.0136055024340749	0.000293855206109583	-0.0104203969240189	0.00256657530553639
856	-0.80454295873642	0.124674938619137	-17.9931201934814	-0.00132951640989631	-0.00132951640989631	-0.00879702530801296	-0.00912170019000769
857	-0.80454295873642	0.124674938619137	-18.1229915618896	0.00516396993771195	0.00191722682211548	-0.0165892094373703	0.00776136433705688
858	-0.80454295873642	0.124674938619137	-17.928186416626	0.013930176384747	-3.08191010844894e-05	0.00256657530553639	0.00321592413820326
859	0.494154304265976	-0.199999377131462	-18.1229915618896	0.00191722682211548	0.00159255252219737	0.00191722682211548	0.00386527273803949
860	-1.4538916349411	1.09869790077209	-18.1229915618896	-0.00392691092565656	-0.00132951640989631	-0.00165419070981443	0.00126787810586393
861	1.14350295066833	-0.84934800863266	-17.7333812713623	0.00548864435404539	-3.08191010844894e-05	-0.00360223650932312	-0.00555028254166245
862	1.14350295066833	-0.524673700332642	-17.7983169555664	-0.00717365415766835	0.00386527273803949	-0.00717365415766835	-0.000680167751852423
863	1.79285156726837	-0.199999377131462	-17.928186416626	-0.00165419070981443	-0.00425158534198999	-0.00327756232582033	-0.00132951640989631
864	-1.4538916349411	0.774023592472076	-18.1879253387451	0.0136055024340749	0.0022419011220336	0.000618529506027699	-0.00295288790948689
865	1.79285156726837	-1.17402231693268	-17.8632507324219	0.0152288740500808	-0.00360223650932312	-0.0113944197073579	-0.00295288790948689
866	-0.80454295873642	1.09869790077209	-18.0580558776855	-0.00392691092565656	0.00321592413820326	-0.00619963090866804	-0.000680167751852423
867	-0.80454295873642	0.449349254369736	-18.0580558776855	0.00970941036939621	0.0022419011220336	-0.00100484199356288	0.00711201597005129
868	-1.4538916349411	1.09869790077209	-17.9931201934814	0.00191722682211548	-0.00197886489331722	0.00613799272105098	0.00256657530553639
869	-0.80454295873642	-0.199999377131462	-18.0580558776855	0.00646266713738441	0.00970941036939621	-0.00327756232582033	-0.00230353930965066
870	-1.4538916349411	1.42337214946747	-18.3827304840088	-0.00230353930965066	0.000293855206109583	-0.000355493422830477	-0.00684897974133492
871	-0.80454295873642	0.449349254369736	-18.0580558776855	-0.00490093370899558	-0.00295288790948689	-0.00100484199356288	-0.00197886489331722
872	-0.155194327235222	0.774023592472076	-17.8632507324219	-0.0159398596733809	0.000293855206109583	-0.00100484199356288	0.000943203864153475
873	0.494154304265976	0.124674938619137	-17.7983169555664	0.0126314787194133	-0.000680167751852423	-0.00100484199356288	0.00516396993771195
874	-0.155194327235222	0.124674938619137	-17.6684474945068	0.00581331877037883	0.00873538758605719	-0.00100484199356288	0.00126787810586393
875	-0.155194327235222	0.124674938619137	-18.1229915618896	0.000293855206109583	-0.00587495695799589	0.00581331877037883	-0.000680167751852423
876	-1.4538916349411	1.09869790077209	-18.3827304840088	-3.08191010844894e-05	-0.00132951640989631	0.00841071270406246	-3.08191010844894e-05
877	-2.10324025154114	0.449349254369736	-17.928186416626	0.00354059832170606	-0.00717365415766835	-0.00360223650932312	0.00191722682211548
878	-1.4538916349411	0.774023592472076	-18.0580558776855	-0.0152905117720366	0.00159255252219737	0.0103587592020631	0.00354059832170606
879	-1.4538916349411	0.774023592472076	-17.7983169555664	0.00418994715437293	0.00386527273803949	-0.00165419070981443	-0.00392691092565656
880	-1.4538916349411	0.774023592472076	-17.3437728881836	0.00191722682211548	0.000293855206109583	0.00256657530553639	-0.00132951640989631
881	0.494154304265976	-0.524673700332642	-17.2788372039795	-0.00912170019000769	-0.00619963090866804	0.00548864435404539	-0.00295288790948689
882	-0.80454295873642	-0.199999377131462	-17.3437728881836	0.00711201597005129	-0.000355493422830477	-0.00490093370899558	-3.08191010844894e-05
883	-0.155194327235222	0.124674938619137	-17.1489677429199	0.00386527273803949	0.00191722682211548	0.00386527273803949	-0.000355493422830477
884	-1.4538916349411	0.449349254369736	-18.0580558776855	0.00191722682211548	0.00808603875339031	0.00418994715437293	-0.0026282137259841
885	-0.155194327235222	-0.199999377131462	-17.5385761260986	0.0145795252174139	0.00321592413820326	0.00191722682211548	-0.00522560812532902
886	-1.4538916349411	0.449349254369736	-17.2788372039795	0.0142548503354192	-0.00360223650932312	-0.0110697457566857	-0.00522560812532902
887	-2.10324025154114	0.774023592472076	-18.1229915618896	0.0149041991680861	0.00808603875339031	-0.00197886489331722	0.00841071270406246
888	-1.4538916349411	-0.199999377131462	-17.928186416626	0.00256657530553639	0.000293855206109583	0.00451462110504508	0.000293855206109583
889	-0.80454295873642	-0.199999377131462	-17.8632507324219	0.0123068047687411	0.00516396993771195	0.000293855206109583	0.00678734155371785
890	-1.4538916349411	0.774023592472076	-17.7983169555664	-0.00425158534198999	0.00386527273803949	-0.00457625929266214	-0.00619963090866804
891	-2.10324025154114	1.09869790077209	-17.928186416626	0.00516396993771195	-0.00555028254166245	-0.00782300252467394	0.00646266713738441
892	-0.155194327235222	0.124674938619137	-17.928186416626	-0.0136671401560307	0.00970941036939621	-0.00847235135734081	0.00354059832170606
893	-0.80454295873642	0.774023592472076	-18.1879253387451	-0.00684897974133492	0.000293855206109583	-0.00230353930965066	0.00613799272105098
894	0.494154304265976	-0.524673700332642	-17.928186416626	0.0223717093467712	0.00776136433705688	0.00289124972186983	0.000293855206109583
895	-0.155194327235222	0.774023592472076	-18.0580558776855	-0.00684897974133492	-0.00197886489331722	-0.00295288790948689	0.00289124972186983
896	-1.4538916349411	0.774023592472076	-18.1229915618896	0.0022419011220336	0.00646266713738441	0.000293855206109583	0.000943203864153475
897	-2.10324025154114	0.774023592472076	-18.1879253387451	-0.00619963090866804	0.00808603875339031	-0.0162645354866982	-0.000680167751852423
898	-2.10324025154114	0.774023592472076	-17.4087066650391	-0.00912170019000769	0.00548864435404539	0.00938473641872406	0.00256657530553639
899	-2.75258874893188	0.774023592472076	-18.1229915618896	-0.0100957229733467	-0.0026282137259841	-3.08191010844894e-05	0.00159255252219737
900	-2.10324025154114	0.774023592472076	-18.1879253387451	-0.00814767740666866	-0.00360223650932312	0.000618529506027699	0.00159255252219737
901	-1.4538916349411	0.124674938619137	-17.8632507324219	-0.00555028254166245	0.00483929552137852	0.00289124972186983	-0.00555028254166245
902	-0.80454295873642	-0.524673700332642	-17.8632507324219	0.0022419011220336	0.00386527273803949	0.000293855206109583	0.00126787810586393
903	-1.4538916349411	-0.199999377131462	-17.7333812713623	-0.0123684434220195	0.00126787810586393	0.00841071270406246	0.00516396993771195
904	-2.75258874893188	0.449349254369736	-17.5385761260986	-0.0152905117720366	0.00516396993771195	0.00418994715437293	0.00873538758605719
905	-2.75258874893188	0.124674938619137	-17.4087066650391	-0.00782300252467394	0.000293855206109583	-0.00490093370899558	-0.00197886489331722
906	-2.75258874893188	0.449349254369736	-18.1229915618896	-0.0110697457566857	0.00126787810586393	-0.00879702530801296	0.00516396993771195
907	-3.40193748474121	0.774023592472076	-18.1229915618896	0.00418994715437293	0.00613799272105098	-3.08191010844894e-05	0.00256657530553639
908	-1.4538916349411	-0.199999377131462	-17.7333812713623	-0.00619963090866804	-0.00327756232582033	-0.00360223650932312	0.00483929552137852
909	-2.75258874893188	0.124674938619137	-17.7983169555664	0.00386527273803949	0.00159255252219737	0.00483929552137852	-0.00425158534198999
910	-2.75258874893188	-0.199999377131462	-17.5385761260986	0.00516396993771195	0.00483929552137852	-0.0026282137259841	0.0103587592020631
911	-4.05128622055054	1.42337214946747	-18.1229915618896	-0.0113944197073579	-0.000680167751852423	-0.00587495695799589	0.000618529506027699
912	-2.10324025154114	0.449349254369736	-18.0580558776855	-0.0126931173726916	-3.08191010844894e-05	-0.0107450718060136	0.0113327819854021
913	-3.40193748474121	0.774023592472076	-18.2528610229492	-0.00230353930965066	0.00743668992072344	-0.00555028254166245	0.00418994715437293
914	-0.80454295873642	-0.524673700332642	-17.928186416626	0.00451462110504508	0.00256657530553639	-0.00295288790948689	0.00159255252219737
915	-2.75258874893188	1.42337214946747	-17.9931201934814	-0.00522560812532902	0.000943203864153475	-0.0110697457566857	0.00646266713738441
916	-3.40193748474121	0.774023592472076	-17.7333812713623	-0.00879702530801296	-0.00327756232582033	-0.00360223650932312	0.00159255252219737
917	-3.40193748474121	1.09869790077209	-17.928186416626	-3.08191010844894e-05	-0.00197886489331722	-0.0188619289547205	-0.00165419070981443
918	-4.05128622055054	0.449349254369736	-17.928186416626	0.00581331877037883	0.00678734155371785	-0.00879702530801296	0.00646266713738441
919	-2.75258874893188	0.774023592472076	-18.1229915618896	-0.0130177913233638	0.00159255252219737	0.00678734155371785	0.0022419011220336
920	-3.40193748474121	0.449349254369736	-18.0580558776855	-0.00879702530801296	0.00191722682211548	0.0145795252174139	0.00256657530553639
921	-2.10324025154114	0.124674938619137	-17.7983169555664	-0.00879702530801296	0.000943203864153475	0.00841071270406246	0.000618529506027699
922	-2.10324025154114	-0.524673700332642	-17.9931201934814	-0.0117190945893526	-0.00522560812532902	-0.00197886489331722	0.00289124972186983
923	-1.4538916349411	0.449349254369736	-17.6684474945068	-0.00100484199356288	-0.00425158534198999	-0.00912170019000769	-0.00684897974133492
924	-2.10324025154114	0.774023592472076	-17.7983169555664	0.00289124972186983	0.0022419011220336	0.00678734155371785	0.00354059832170606
925	-0.155194327235222	0.124674938619137	-17.9931201934814	-0.00717365415766835	0.000618529506027699	-0.00457625929266214	-0.00425158534198999
926	-2.10324025154114	1.09869790077209	-17.4087066650391	-0.0126931173726916	-0.00360223650932312	-0.00490093370899558	-0.000355493422830477
927	-2.10324025154114	1.09869790077209	-17.928186416626	-0.00814767740666866	-0.00165419070981443	-3.08191010844894e-05	-0.00425158534198999
928	-0.80454295873642	-0.84934800863266	-17.6035118103027	-0.00587495695799589	-0.00879702530801296	-0.00165419070981443	0.00418994715437293
929	-0.80454295873642	0.124674938619137	-17.5385761260986	-0.00944637414067984	-3.08191010844894e-05	0.00321592413820326	0.00126787810586393
930	-2.75258874893188	0.124674938619137	-17.928186416626	0.000618529506027699	-0.00327756232582033	-0.00392691092565656	0.000943203864153475
931	-2.75258874893188	0.449349254369736	-18.1229915618896	-3.08191010844894e-05	-0.00165419070981443	0.000293855206109583	0.000943203864153475
932	-2.10324025154114	0.124674938619137	-17.7983169555664	-0.0136671401560307	0.00289124972186983	0.000293855206109583	0.00808603875339031
933	-2.10324025154114	0.774023592472076	-18.1229915618896	-0.0110697457566857	-0.00457625929266214	-0.000355493422830477	-0.00392691092565656
934	-0.80454295873642	-0.199999377131462	-17.6684474945068	-0.0026282137259841	-0.00197886489331722	0.00386527273803949	-0.00425158534198999
935	-1.4538916349411	0.124674938619137	-18.0580558776855	-0.0110697457566857	0.00256657530553639	-0.0026282137259841	-0.00652430532500148
936	-2.10324025154114	0.774023592472076	-18.1879253387451	0.00256657530553639	0.0022419011220336	-0.00230353930965066	0.00451462110504508
937	-1.4538916349411	0.774023592472076	-18.1229915618896	0.00711201597005129	-0.00100484199356288	-0.00457625929266214	-0.00197886489331722
938	-1.4538916349411	0.774023592472076	-17.928186416626	-0.00587495695799589	-0.00165419070981443	0.00418994715437293	-0.00197886489331722
939	-0.155194327235222	0.774023592472076	-18.1879253387451	0.00256657530553639	-0.00457625929266214	0.000293855206109583	-0.00295288790948689
940	-0.80454295873642	1.09869790077209	-17.9931201934814	-0.00295288790948689	0.00159255252219737	-0.0026282137259841	-0.00814767740666866
941	1.79285156726837	-0.524673700332642	-17.7333812713623	0.00711201597005129	-0.000355493422830477	-0.00230353930965066	0.00159255252219737
942	-0.155194327235222	-0.199999377131462	-18.1879253387451	0.00126787810586393	0.00418994715437293	-0.0104203969240189	-0.0026282137259841
943	1.79285156726837	-0.199999377131462	-17.9931201934814	0.0132808275520802	-0.00100484199356288	-0.00165419070981443	0.00126787810586393
944	-1.4538916349411	0.124674938619137	-18.0580558776855	0.00808603875339031	0.00126787810586393	-0.00392691092565656	0.00289124972186983
945	1.79285156726837	-0.524673700332642	-17.9931201934814	-0.0107450718060136	-0.000355493422830477	-0.00652430532500148	-0.000355493422830477
946	-1.4538916349411	1.09869790077209	-17.4736423492432	-0.00230353930965066	-0.000355493422830477	-0.00814767740666866	0.000618529506027699
947	0.494154304265976	0.449349254369736	-17.0840320587158	0.00354059832170606	0.00289124972186983	-0.00522560812532902	0.00289124972186983
948	0.494154304265976	-0.199999377131462	-17.928186416626	0.0126314787194133	0.00743668992072344	-0.00165419070981443	0.000618529506027699
949	2.44220018386841	-0.524673700332642	-17.8632507324219	-0.00100484199356288	0.01100810803473	0.000618529506027699	-0.000355493422830477
950	-0.155194327235222	0.124674938619137	-17.8632507324219	0.0178262684494257	0.00386527273803949	0.00191722682211548	-0.00197886489331722
951	-0.155194327235222	0.774023592472076	-17.9931201934814	-0.00425158534198999	0.00678734155371785	-0.00619963090866804	0.00321592413820326
952	-0.80454295873642	1.09869790077209	-17.9931201934814	0.0100340843200684	0.00126787810586393	-0.000355493422830477	-0.00197886489331722
953	-0.155194327235222	0.774023592472076	-17.6684474945068	0.00873538758605719	0.0100340843200684	-0.00197886489331722	0.00581331877037883
954	-0.155194327235222	0.124674938619137	-17.6684474945068	0.00354059832170606	-0.000355493422830477	0.00354059832170606	-0.00619963090866804
955	-0.155194327235222	0.774023592472076	-17.7333812713623	0.00418994715437293	-0.00100484199356288	-0.0117190945893526	-0.00132951640989631
956	-1.4538916349411	0.774023592472076	-17.6684474945068	0.00970941036939621	0.000618529506027699	-0.00197886489331722	-0.00847235135734081
957	-0.80454295873642	0.449349254369736	-17.8632507324219	-0.00490093370899558	0.00548864435404539	-0.0100957229733467	-0.00100484199356288
958	-0.80454295873642	1.09869790077209	-17.8632507324219	0.00321592413820326	0.00354059832170606	-0.00457625929266214	0.00126787810586393
959	-0.80454295873642	0.449349254369736	-17.7333812713623	-0.00587495695799589	0.00321592413820326	0.000943203864153475	0.00776136433705688
960	-0.155194327235222	1.42337214946747	-18.0580558776855	0.00159255252219737	0.00451462110504508	-0.00619963090866804	-0.00652430532500148
961	0.494154304265976	-0.199999377131462	-17.928186416626	0.0103587592020631	-0.00132951640989631	-0.0152905117720366	0.00483929552137852
962	-0.155194327235222	0.124674938619137	-17.4087066650391	-0.000680167751852423	0.00808603875339031	0.00191722682211548	-0.00392691092565656
963	0.494154304265976	-0.199999377131462	-17.8632507324219	0.00808603875339031	0.00354059832170606	-0.00457625929266214	0.000618529506027699
964	-1.4538916349411	1.09869790077209	-17.9931201934814	-0.00100484199356288	0.00191722682211548	-0.00392691092565656	0.000618529506027699
965	-0.155194327235222	-0.524673700332642	-17.6035118103027	-0.00619963090866804	0.000618529506027699	-0.0110697457566857	0.000943203864153475
966	-0.80454295873642	0.774023592472076	-17.4087066650391	-0.0110697457566857	0.00191722682211548	0.000293855206109583	-0.00327756232582033
967	0.494154304265976	-0.84934800863266	-17.4736423492432	0.0239950809627771	0.000293855206109583	-0.00684897974133492	0.00126787810586393
968	-0.155194327235222	-0.524673700332642	-18.0580558776855	0.000293855206109583	0.00743668992072344	-0.0104203969240189	0.00483929552137852
969	0.494154304265976	0.124674938619137	-17.9931201934814	0.013930176384747	0.00613799272105098	-0.00165419070981443	0.0103587592020631
970	0.494154304265976	-0.199999377131462	-17.8632507324219	-0.00165419070981443	0.00354059832170606	0.00126787810586393	-0.00392691092565656
971	0.494154304265976	-0.199999377131462	-17.6035118103027	0.00354059832170606	0.00808603875339031	-0.00197886489331722	0.00451462110504508
972	-0.80454295873642	0.449349254369736	-17.7983169555664	0.00289124972186983	-0.0026282137259841	-0.00327756232582033	-0.000680167751852423
973	-0.80454295873642	1.09869790077209	-18.0580558776855	0.0162028968334198	0.00516396993771195	-0.00295288790948689	-0.00165419070981443
974	-0.80454295873642	0.449349254369736	-17.5385761260986	-0.0217839982360601	-0.00587495695799589	0.00711201597005129	0.00418994715437293
975	1.14350295066833	-0.199999377131462	-17.8632507324219	0.00906006153672934	0.00289124972186983	0.0103587592020631	-0.0026282137259841
976	1.14350295066833	-0.199999377131462	-17.6684474945068	0.000943203864153475	0.000293855206109583	0.00321592413820326	0.000618529506027699
977	-0.80454295873642	0.774023592472076	-17.6684474945068	0.0100340843200684	-0.00360223650932312	0.00711201597005129	0.00386527273803949
978	1.14350295066833	-0.199999377131462	-17.9931201934814	-0.00490093370899558	0.00646266713738441	-0.00197886489331722	0.00159255252219737
979	1.14350295066833	-0.524673700332642	-18.1229915618896	0.00516396993771195	0.000943203864153475	0.00711201597005129	0.00483929552137852
980	0.494154304265976	-0.524673700332642	-18.1879253387451	-0.00425158534198999	0.00808603875339031	0.000293855206109583	0.000618529506027699
981	-0.80454295873642	0.774023592472076	-17.7983169555664	0.0178262684494257	0.00386527273803949	-0.00230353930965066	-0.0026282137259841
982	1.14350295066833	0.774023592472076	-18.1879253387451	-3.08191010844894e-05	0.00646266713738441	-0.00295288790948689	-0.000355493422830477
983	0.494154304265976	0.449349254369736	-18.2528610229492	-3.08191010844894e-05	0.00646266713738441	-0.0120437685400248	0.00256657530553639
984	0.494154304265976	-0.199999377131462	-17.213903427124	0.000293855206109583	0.00548864435404539	0.00289124972186983	-0.00132951640989631
985	-1.4538916349411	1.09869790077209	-18.4476642608643	0.00548864435404539	-0.00100484199356288	-0.00879702530801296	0.00126787810586393
986	0.494154304265976	-0.199999377131462	-18.0580558776855	0.013930176384747	0.00159255252219737	-0.0139918150380254	0.0022419011220336
987	0.494154304265976	0.124674938619137	-18.1229915618896	-0.00132951640989631	0.00451462110504508	-0.00295288790948689	0.00354059832170606
988	1.14350295066833	0.774023592472076	-18.3177947998047	-0.00360223650932312	0.00418994715437293	-0.0126931173726916	0.0022419011220336
989	-1.4538916349411	1.42337214946747	-18.0580558776855	-0.0026282137259841	0.00159255252219737	0.00321592413820326	-0.00165419070981443
990	-0.80454295873642	0.449349254369736	-17.928186416626	0.0168522447347641	0.00191722682211548	-0.00132951640989631	0.000293855206109583
991	0.494154304265976	0.449349254369736	-18.3177947998047	-0.000355493422830477	-0.00392691092565656	-0.00132951640989631	-0.00100484199356288
992	1.14350295066833	-0.524673700332642	-18.0580558776855	0.00711201597005129	0.00126787810586393	-0.0110697457566857	-0.00457625929266214
993	-2.10324025154114	1.42337214946747	-17.7983169555664	0.00776136433705688	0.00516396993771195	-0.0117190945893526	0.00256657530553639
994	1.14350295066833	-0.199999377131462	-17.6684474945068	-0.00230353930965066	-0.00587495695799589	0.00126787810586393	0.000293855206109583
995	1.14350295066833	0.774023592472076	-17.8632507324219	-0.00879702530801296	-0.000680167751852423	-0.00230353930965066	-0.00652430532500148
996	-0.80454295873642	0.449349254369736	-17.5385761260986	0.00289124972186983	0.000293855206109583	-0.00230353930965066	-0.00652430532500148
997	-1.4538916349411	0.774023592472076	-18.3827304840088	0.00776136433705688	0.000943203864153475	-0.00132951640989631	-0.00165419070981443
998	-0.80454295873642	0.774023592472076	-18.3827304840088	-0.0172385573387146	0.00970941036939621	-0.00490093370899558	0.00646266713738441
999	0.494154304265976	-0.199999377131462	-18.1879253387451	-0.0113944197073579	0.000293855206109583	-0.000355493422830477	-0.0026282137259841
1000	-0.155194327235222	-0.524673700332642	-17.9931201934814	-0.00100484199356288	0.00743668992072344	-3.08191010844894e-05	-0.00165419070981443
1001	1.14350295066833	-0.199999377131462	-17.9931201934814	0.00711201597005129	0.000618529506027699	-0.00587495695799589	-0.00132951640989631
1002	-0.155194327235222	-0.524673700332642	-17.8632507324219	0.000618529506027699	0.01100810803473	-0.0113944197073579	-3.08191010844894e-05
1003	-1.4538916349411	0.449349254369736	-18.5125999450684	-0.00490093370899558	0.0149041991680861	-0.00847235135734081	-0.00197886489331722
1004	0.494154304265976	-0.199999377131462	-18.2528610229492	-3.08191010844894e-05	-0.0026282137259841	-0.00230353930965066	0.00191722682211548
1005	-0.80454295873642	0.449349254369736	-18.3827304840088	-0.0107450718060136	0.00289124972186983	0.000293855206109583	0.00289124972186983
1006	-0.80454295873642	1.09869790077209	-18.1879253387451	0.00646266713738441	-0.00684897974133492	-0.00490093370899558	-0.00457625929266214
1007	0.494154304265976	-0.524673700332642	-18.1879253387451	0.00289124972186983	0.00191722682211548	-0.0130177913233638	0.00256657530553639
1008	1.14350295066833	-0.199999377131462	-17.928186416626	-0.00295288790948689	0.00548864435404539	-0.0110697457566857	0.00354059832170606
1009	1.79285156726837	0.124674938619137	-18.2528610229492	-0.00555028254166245	0.00159255252219737	-0.00457625929266214	0.00126787810586393
1010	-0.155194327235222	-0.199999377131462	-18.3827304840088	-0.00814767740666866	0.00321592413820326	-0.00684897974133492	-0.00425158534198999
1011	-0.155194327235222	0.449349254369736	-18.3177947998047	0.00613799272105098	0.00354059832170606	-0.0110697457566857	-3.08191010844894e-05
1012	-1.4538916349411	0.774023592472076	-18.5125999450684	-0.00197886489331722	0.00354059832170606	-0.00847235135734081	0.000943203864153475
1013	1.14350295066833	-0.524673700332642	-17.4736423492432	0.0239950809627771	0.00386527273803949	-0.0126931173726916	0.00321592413820326
1014	-0.80454295873642	0.774023592472076	-17.9931201934814	-0.00555028254166245	0.00386527273803949	-0.0123684434220195	0.00256657530553639
1015	2.44220018386841	-0.199999377131462	-17.9931201934814	-0.00587495695799589	0.00159255252219737	-0.0149658378213644	0.000293855206109583
1016	0.494154304265976	0.124674938619137	-18.4476642608643	-0.000355493422830477	-0.00522560812532902	-0.00717365415766835	-0.00295288790948689
1017	-0.80454295873642	1.09869790077209	-17.8632507324219	0.012956153601408	0.00354059832170606	-0.00197886489331722	0.00321592413820326
1018	-0.80454295873642	1.42337214946747	-18.1879253387451	0.0168522447347641	0.011982130818069	-0.00197886489331722	-3.08191010844894e-05
1019	-1.4538916349411	0.449349254369736	-18.1229915618896	-0.00587495695799589	-0.00100484199356288	0.000293855206109583	-0.00230353930965066
1020	-0.80454295873642	1.09869790077209	-17.8632507324219	0.00743668992072344	-0.00165419070981443	0.00873538758605719	-0.00295288790948689
1021	0.494154304265976	-0.199999377131462	-17.6684474945068	-0.00327756232582033	-0.00360223650932312	-0.00295288790948689	0.00321592413820326
1022	0.494154304265976	0.449349254369736	-18.1229915618896	0.00841071270406246	0.000293855206109583	-0.00165419070981443	-0.0120437685400248
1023	-0.80454295873642	0.449349254369736	-18.3177947998047	-0.00555028254166245	-0.00165419070981443	-0.000355493422830477	0.00289124972186983
1024	1.14350295066833	0.124674938619137	-17.5385761260986	0.000618529506027699	-0.00100484199356288	-0.00165419070981443	-0.00684897974133492
1025	-1.4538916349411	0.774023592472076	-17.6684474945068	0.0155535480007529	-0.00100484199356288	-0.00360223650932312	-0.0026282137259841
1026	-1.4538916349411	1.42337214946747	-17.4087066650391	-0.0143164889886975	0.00256657530553639	-0.00847235135734081	-0.0136671401560307
1027	0.494154304265976	-0.199999377131462	-17.4736423492432	-0.00522560812532902	0.00321592413820326	-0.00392691092565656	-0.00165419070981443
1028	1.14350295066833	-0.199999377131462	-17.928186416626	0.00548864435404539	-0.00555028254166245	-0.00100484199356288	-0.0026282137259841
1029	0.494154304265976	-0.199999377131462	-17.4087066650391	-0.00814767740666866	-0.000355493422830477	-0.00100484199356288	0.00354059832170606
1030	-0.80454295873642	0.774023592472076	-17.5385761260986	0.0022419011220336	-3.08191010844894e-05	-0.00230353930965066	-0.00814767740666866
1031	-1.4538916349411	1.09869790077209	-17.928186416626	0.000618529506027699	-0.00100484199356288	-0.00749832857400179	-0.00327756232582033
1032	0.494154304265976	-0.199999377131462	-18.2528610229492	-0.00100484199356288	-0.00132951640989631	-0.000355493422830477	-0.0100957229733467
1033	-0.155194327235222	-0.524673700332642	-17.6035118103027	0.0171769186854362	-0.00100484199356288	-0.00165419070981443	0.00191722682211548
1034	-1.4538916349411	0.124674938619137	-18.1879253387451	-0.00295288790948689	0.00451462110504508	0.00159255252219737	0.00126787810586393
1035	0.494154304265976	-0.199999377131462	-17.8632507324219	-0.0107450718060136	0.00418994715437293	0.00354059832170606	-0.00425158534198999
1036	1.14350295066833	-0.84934800863266	-17.9931201934814	0.0100340843200684	0.000293855206109583	-0.00132951640989631	-0.00490093370899558
1037	-0.155194327235222	0.124674938619137	-18.3177947998047	0.00159255252219737	-0.00327756232582033	0.00646266713738441	0.00321592413820326
1038	-1.4538916349411	1.09869790077209	-18.4476642608643	-0.00457625929266214	0.00873538758605719	0.00126787810586393	-0.00490093370899558
1039	-1.4538916349411	0.774023592472076	-17.928186416626	0.013930176384747	0.000293855206109583	-0.00165419070981443	0.00191722682211548
1040	-0.155194327235222	0.774023592472076	-18.3827304840088	0.00386527273803949	-0.000680167751852423	-0.00392691092565656	-0.00490093370899558
1041	0.494154304265976	-0.199999377131462	-17.8632507324219	0.00613799272105098	0.00191722682211548	-0.00327756232582033	-0.00197886489331722
1042	0.494154304265976	-0.524673700332642	-17.3437728881836	0.0171769186854362	-0.00165419070981443	0.00321592413820326	0.00289124972186983
1043	0.494154304265976	-0.199999377131462	-17.6035118103027	0.00711201597005129	0.0165275707840919	-0.00814767740666866	-0.00100484199356288
1044	1.79285156726837	-0.84934800863266	-17.1489677429199	-0.0026282137259841	0.00516396993771195	0.000943203864153475	-0.000355493422830477
1045	0.494154304265976	0.124674938619137	-17.2788372039795	0.00743668992072344	-0.00230353930965066	0.0106834331527352	-0.00295288790948689
1046	-0.80454295873642	0.449349254369736	-17.4736423492432	0.0265924744307995	-0.000355493422830477	-0.0104203969240189	0.000943203864153475
1047	-0.80454295873642	0.774023592472076	-17.6035118103027	-0.0120437685400248	-0.00100484199356288	-0.00619963090866804	0.000293855206109583
1048	0.494154304265976	0.124674938619137	-16.8892288208008	0.00678734155371785	0.00354059832170606	-0.00392691092565656	0.00808603875339031
1049	-1.4538916349411	0.774023592472076	-17.4736423492432	-0.00327756232582033	0.000293855206109583	0.00906006153672934	-0.000355493422830477
1050	-0.80454295873642	0.124674938619137	-18.0580558776855	0.00743668992072344	-0.00619963090866804	-0.000680167751852423	-0.00977104809135199
1051	1.14350295066833	0.774023592472076	-17.928186416626	0.0207483377307653	0.000293855206109583	-0.00490093370899558	0.00289124972186983
1052	1.79285156726837	-0.524673700332642	-17.7983169555664	-0.0130177913233638	-0.00619963090866804	-0.00327756232582033	0.00613799272105098
1053	0.494154304265976	-1.17402231693268	-17.9931201934814	0.0100340843200684	0.00646266713738441	-0.000355493422830477	0.00321592413820326
1054	-0.155194327235222	0.124674938619137	-18.3177947998047	0.0132808275520802	0.0022419011220336	-0.000355493422830477	-0.00425158534198999
1055	1.14350295066833	-0.524673700332642	-17.7983169555664	-0.00717365415766835	-0.00327756232582033	-0.00230353930965066	-0.00197886489331722
1056	1.79285156726837	-1.17402231693268	-17.4736423492432	0.0243197549134493	0.00126787810586393	-0.00522560812532902	-0.00490093370899558
1057	-0.80454295873642	0.774023592472076	-18.0580558776855	-0.00522560812532902	-0.00522560812532902	-0.00457625929266214	-0.00327756232582033
1058	-0.80454295873642	0.124674938619137	-17.7333812713623	0.00548864435404539	0.00159255252219737	-0.00814767740666866	0.00386527273803949
1059	-0.80454295873642	0.449349254369736	-17.9931201934814	-0.00814767740666866	-0.000355493422830477	0.00321592413820326	0.00321592413820326
1060	-1.4538916349411	0.124674938619137	-18.0580558776855	-0.00230353930965066	-0.00425158534198999	-0.00457625929266214	-0.00392691092565656
1061	-0.155194327235222	-0.84934800863266	-18.0580558776855	-0.00522560812532902	-0.000355493422830477	-0.0100957229733467	0.000943203864153475
1062	0.494154304265976	-1.49869668483734	-17.0840320587158	-0.0104203969240189	-0.00360223650932312	-0.00132951640989631	0.000618529506027699
1063	0.494154304265976	-0.199999377131462	-17.2788372039795	-0.00879702530801296	0.00256657530553639	-0.0130177913233638	0.000943203864153475
1064	-0.155194327235222	-0.84934800863266	-17.4736423492432	0.00256657530553639	0.00516396993771195	-0.00295288790948689	0.00776136433705688
1065	-0.80454295873642	-0.524673700332642	-17.4736423492432	-0.00295288790948689	-0.00652430532500148	-0.00132951640989631	-0.00814767740666866
1066	-1.4538916349411	0.449349254369736	-17.6035118103027	0.00159255252219737	-0.000680167751852423	-0.00782300252467394	0.00159255252219737
1067	-1.4538916349411	0.124674938619137	-17.5385761260986	-0.00197886489331722	-0.00327756232582033	-0.00197886489331722	-0.00100484199356288
1068	-1.4538916349411	-0.199999377131462	-17.3437728881836	0.00289124972186983	-0.00490093370899558	-0.00360223650932312	0.00321592413820326
1069	-1.4538916349411	-0.524673700332642	-18.0580558776855	0.0022419011220336	-0.000680167751852423	-0.00327756232582033	-0.00165419070981443
1070	-0.80454295873642	-0.199999377131462	-17.7983169555664	0.0223717093467712	-0.00165419070981443	-0.00392691092565656	-0.00327756232582033
1071	-0.155194327235222	-1.82337093353271	-17.6035118103027	0.00256657530553639	-0.00749832857400179	-0.00814767740666866	-0.00619963090866804
1072	1.14350295066833	-1.17402231693268	-18.1879253387451	-0.00295288790948689	-0.00814767740666866	-0.0026282137259841	-0.00197886489331722
1073	-1.4538916349411	-0.84934800863266	-18.3177947998047	-0.00392691092565656	-0.000680167751852423	-0.00684897974133492	-0.00814767740666866
1074	-2.10324025154114	-0.199999377131462	-18.1229915618896	0.000293855206109583	-0.000355493422830477	-0.000680167751852423	0.00548864435404539
1075	0.494154304265976	-1.82337093353271	-17.7983169555664	-0.000680167751852423	-0.00684897974133492	-0.00100484199356288	-0.00555028254166245
1076	0.494154304265976	-1.17402231693268	-18.1229915618896	0.00873538758605719	-0.00425158534198999	-0.0117190945893526	-0.00327756232582033
1077	-1.4538916349411	-0.84934800863266	-17.928186416626	-0.00749832857400179	-0.00847235135734081	-0.00619963090866804	0.00483929552137852
1078	-2.10324025154114	-0.84934800863266	-17.928186416626	-0.000680167751852423	-0.00749832857400179	-0.00847235135734081	-0.000355493422830477
1079	0.494154304265976	-1.17402231693268	-17.7983169555664	0.00581331877037883	-0.00490093370899558	-0.00295288790948689	0.00289124972186983
1080	-2.10324025154114	-0.524673700332642	-17.8632507324219	0.0145795252174139	-0.00490093370899558	-0.00522560812532902	-0.00522560812532902
1081	-0.155194327235222	-0.84934800863266	-18.1229915618896	0.000618529506027699	-0.00814767740666866	-0.00327756232582033	-0.00392691092565656
1082	-0.80454295873642	-0.199999377131462	-18.1879253387451	-0.00165419070981443	-0.00132951640989631	0.00126787810586393	0.00581331877037883
1083	1.14350295066833	-1.17402231693268	-17.6684474945068	-0.00555028254166245	-0.00457625929266214	-0.000355493422830477	-0.00100484199356288
1084	-1.4538916349411	-0.524673700332642	-17.4736423492432	0.0149041991680861	-0.0026282137259841	0.00938473641872406	0.00386527273803949
1085	1.14350295066833	-1.49869668483734	-17.4736423492432	-0.0026282137259841	-0.0133424662053585	0.00516396993771195	-0.00197886489331722
1086	1.14350295066833	-1.17402231693268	-17.4087066650391	0.000618529506027699	-0.00749832857400179	0.00873538758605719	-0.00457625929266214
1087	1.14350295066833	-1.82337093353271	-17.7983169555664	-0.00944637414067984	-0.0123684434220195	-0.000680167751852423	0.00646266713738441
1088	0.494154304265976	-1.17402231693268	-17.2788372039795	0.00646266713738441	-0.0110697457566857	0.00354059832170606	0.000943203864153475
1089	1.14350295066833	-1.82337093353271	-17.0190982818604	0.00418994715437293	-0.00977104809135199	0.00451462110504508	-0.00457625929266214
1090	-0.80454295873642	-0.199999377131462	-17.8632507324219	0.0200989879667759	-0.00327756232582033	0.00841071270406246	-0.00327756232582033
1091	0.494154304265976	-0.524673700332642	-18.2528610229492	-0.00327756232582033	-0.00847235135734081	-0.00717365415766835	-0.00749832857400179
1092	1.14350295066833	-1.49869668483734	-18.0580558776855	0.00159255252219737	-0.00717365415766835	-0.000355493422830477	0.000943203864153475
1093	0.494154304265976	-1.49869668483734	-17.8632507324219	0.000943203864153475	-0.00652430532500148	-0.00360223650932312	0.00386527273803949
1094	-1.4538916349411	-0.199999377131462	-18.1229915618896	0.00418994715437293	-0.00165419070981443	0.00418994715437293	-0.00295288790948689
1095	1.79285156726837	-1.82337093353271	-17.3437728881836	0.00256657530553639	-0.00392691092565656	-0.0104203969240189	-0.00944637414067984
1096	-0.80454295873642	-0.199999377131462	-17.928186416626	0.00516396993771195	-0.00782300252467394	0.00386527273803949	-0.00879702530801296
1097	-1.4538916349411	-0.524673700332642	-18.0580558776855	-0.0100957229733467	-0.000355493422830477	-0.00814767740666866	0.00418994715437293
1098	-0.80454295873642	-0.199999377131462	-17.928186416626	-0.00327756232582033	-0.00587495695799589	-0.00197886489331722	-0.00749832857400179
1099	-1.4538916349411	-0.199999377131462	-17.9931201934814	-0.0152905117720366	0.00159255252219737	-0.00295288790948689	0.00354059832170606
1100	-1.4538916349411	0.124674938619137	-18.0580558776855	-0.0133424662053585	-0.00847235135734081	0.00126787810586393	-0.00782300252467394
1101	-0.80454295873642	-0.199999377131462	-17.7983169555664	0.0100340843200684	-0.00132951640989631	-0.0117190945893526	0.000293855206109583
1102	1.14350295066833	-0.84934800863266	-17.6035118103027	-0.00295288790948689	0.00321592413820326	-0.00555028254166245	0.00451462110504508
1103	0.494154304265976	-1.49869668483734	-18.0580558776855	0.0132808275520802	-0.00132951640989631	-0.00100484199356288	-0.00100484199356288
1104	-0.155194327235222	-1.17402231693268	-17.928186416626	0.00776136433705688	-0.00295288790948689	-0.00490093370899558	-0.000355493422830477
1105	0.494154304265976	-1.17402231693268	-17.9931201934814	0.0022419011220336	-0.00230353930965066	-0.00392691092565656	-0.00165419070981443
1106	-0.80454295873642	-0.199999377131462	-18.0580558776855	-3.08191010844894e-05	-0.00327756232582033	-0.00392691092565656	-0.00392691092565656
1107	-0.80454295873642	0.449349254369736	-17.8632507324219	0.0213976856321096	-0.00522560812532902	-0.00425158534198999	0.000618529506027699
1108	-0.80454295873642	0.124674938619137	-17.928186416626	0.00548864435404539	-0.00197886489331722	0.00418994715437293	-0.00132951640989631
1109	-0.80454295873642	0.124674938619137	-18.1229915618896	0.0142548503354192	-0.00847235135734081	0.00646266713738441	0.00289124972186983
1110	1.14350295066833	-1.17402231693268	-18.1879253387451	0.000618529506027699	-0.00457625929266214	0.00970941036939621	-0.00749832857400179
1111	-0.155194327235222	-0.84934800863266	-17.4087066650391	0.00191722682211548	-0.00555028254166245	0.00646266713738441	0.000943203864153475
1112	0.494154304265976	-1.17402231693268	-17.2788372039795	-0.0117190945893526	-0.00490093370899558	-0.0026282137259841	-0.00457625929266214
1113	0.494154304265976	-1.17402231693268	-17.213903427124	0.00581331877037883	-0.0026282137259841	-0.00230353930965066	-3.08191010844894e-05
1114	-0.80454295873642	0.124674938619137	-17.7983169555664	-0.0123684434220195	-0.00197886489331722	0.00938473641872406	-0.00522560812532902
1115	-0.155194327235222	-0.524673700332642	-17.928186416626	0.00678734155371785	0.000293855206109583	-0.00652430532500148	0.00386527273803949
1116	-0.155194327235222	-0.199999377131462	-18.0580558776855	0.0113327819854021	0.00159255252219737	-0.00165419070981443	0.00289124972186983
1117	-0.80454295873642	-0.524673700332642	-17.2788372039795	-3.08191010844894e-05	-0.00230353930965066	-0.00360223650932312	0.00289124972186983
1118	0.494154304265976	-0.84934800863266	-17.213903427124	-0.00619963090866804	0.00126787810586393	-0.00132951640989631	-0.0026282137259841
1119	-0.155194327235222	-0.524673700332642	-17.2788372039795	0.0106834331527352	-0.00360223650932312	0.00678734155371785	0.000618529506027699
1120	0.494154304265976	-0.84934800863266	-16.8242931365967	0.00613799272105098	-0.00360223650932312	-0.000355493422830477	-0.0104203969240189
1121	-1.4538916349411	0.774023592472076	-17.5385761260986	-0.00425158534198999	-0.00587495695799589	-0.000355493422830477	0.00483929552137852
1122	-0.155194327235222	0.774023592472076	-17.7333812713623	-0.00360223650932312	-0.000680167751852423	-0.00392691092565656	-0.00327756232582033
1123	-0.80454295873642	0.774023592472076	-17.6035118103027	-0.00782300252467394	0.00776136433705688	0.00581331877037883	0.00256657530553639
1124	0.494154304265976	-0.524673700332642	-17.928186416626	-0.00749832857400179	0.00256657530553639	-0.0026282137259841	-3.08191010844894e-05
1125	-0.155194327235222	0.449349254369736	-17.928186416626	0.0116574559360743	-0.00684897974133492	0.000618529506027699	0.000293855206109583
1126	-0.80454295873642	0.449349254369736	-17.3437728881836	0.00386527273803949	0.000618529506027699	-0.0113944197073579	-0.00555028254166245
1127	-1.4538916349411	1.42337214946747	-17.5385761260986	-0.0107450718060136	0.00289124972186983	-0.00522560812532902	-0.00230353930965066
1128	-1.4538916349411	0.449349254369736	-18.1229915618896	-0.00360223650932312	0.00581331877037883	-0.0117190945893526	-0.00749832857400179
1129	-0.155194327235222	1.09869790077209	-18.1879253387451	-0.0169138833880424	-0.00132951640989631	-0.00360223650932312	-0.00522560812532902
1130	-0.155194327235222	-0.524673700332642	-17.6684474945068	0.0116574559360743	0.0022419011220336	-0.0026282137259841	-0.00457625929266214
1131	-0.155194327235222	0.124674938619137	-17.7333812713623	0.0191249661147594	0.000943203864153475	-0.0026282137259841	-0.00522560812532902
1132	-0.80454295873642	0.449349254369736	-17.7333812713623	0.00841071270406246	-0.00360223650932312	-0.0136671401560307	0.00159255252219737
1133	0.494154304265976	0.124674938619137	-17.928186416626	0.000943203864153475	-0.000355493422830477	0.00321592413820326	-3.08191010844894e-05
1134	-0.80454295873642	1.09869790077209	-17.4736423492432	0.0103587592020631	-0.0026282137259841	-0.00165419070981443	0.00970941036939621
1135	1.14350295066833	0.124674938619137	-17.8632507324219	0.0123068047687411	0.00191722682211548	0.000943203864153475	-0.00652430532500148
1136	-0.80454295873642	0.449349254369736	-18.1229915618896	0.00938473641872406	0.0022419011220336	0.00321592413820326	-0.00684897974133492
1137	-1.4538916349411	0.774023592472076	-17.7983169555664	0.00938473641872406	-0.00197886489331722	0.00386527273803949	0.000618529506027699
1138	-0.80454295873642	-0.524673700332642	-17.5385761260986	0.00841071270406246	-0.00295288790948689	0.0022419011220336	0.000293855206109583
1139	-0.155194327235222	-0.524673700332642	-17.6035118103027	-0.00619963090866804	0.0022419011220336	0.0022419011220336	-0.00457625929266214
1140	-0.155194327235222	0.774023592472076	-17.2788372039795	0.0022419011220336	0.0022419011220336	-0.00619963090866804	-0.0026282137259841
1141	-1.4538916349411	0.449349254369736	-18.1229915618896	0.00191722682211548	0.00483929552137852	-0.0113944197073579	-0.00425158534198999
1142	1.14350295066833	-0.524673700332642	-17.9931201934814	-0.00522560812532902	0.00418994715437293	0.00191722682211548	-3.08191010844894e-05
1143	-0.80454295873642	0.774023592472076	-18.0580558776855	-0.00619963090866804	-0.00132951640989631	0.00451462110504508	0.000293855206109583
1144	-0.80454295873642	0.124674938619137	-17.6684474945068	0.00159255252219737	0.00354059832170606	0.00289124972186983	-0.000680167751852423
1145	-1.4538916349411	0.774023592472076	-17.8632507324219	-0.0113944197073579	0.00386527273803949	0.000943203864153475	-0.00327756232582033
1146	-1.4538916349411	0.774023592472076	-18.1879253387451	0.0220470335334539	0.00678734155371785	-0.00619963090866804	0.00451462110504508
1147	-0.155194327235222	-0.524673700332642	-17.9931201934814	0.00126787810586393	0.00159255252219737	0.0022419011220336	0.00321592413820326
1148	-0.80454295873642	0.124674938619137	-17.7983169555664	-0.00230353930965066	0.00191722682211548	-0.00490093370899558	-0.00132951640989631
1149	-2.10324025154114	0.124674938619137	-17.8632507324219	-0.00490093370899558	0.00451462110504508	-0.00392691092565656	0.0106834331527352
1150	-2.75258874893188	0.774023592472076	-17.8632507324219	0.0152288740500808	-0.00132951640989631	0.00321592413820326	0.000293855206109583
1151	-0.155194327235222	0.124674938619137	-17.7333812713623	-0.0169138833880424	0.0106834331527352	-0.00197886489331722	0.000293855206109583
1152	-1.4538916349411	0.449349254369736	-18.1229915618896	-0.0026282137259841	0.00354059832170606	-0.00197886489331722	0.00321592413820326
1153	-0.155194327235222	-0.84934800863266	-18.1229915618896	-0.00944637414067984	0.00711201597005129	-0.00425158534198999	-0.000680167751852423
1154	-2.75258874893188	0.124674938619137	-17.4087066650391	0.0178262684494257	0.000618529506027699	0.00126787810586393	0.00289124972186983
1155	-0.155194327235222	-0.199999377131462	-17.9931201934814	-0.000355493422830477	-0.00327756232582033	0.00191722682211548	0.000293855206109583
1156	-2.75258874893188	1.09869790077209	-17.4087066650391	0.0155535480007529	0.00776136433705688	0.000943203864153475	-0.00132951640989631
1157	-0.80454295873642	0.124674938619137	-16.8892288208008	0.000943203864153475	0.00613799272105098	-0.0146411629393697	0.00548864435404539
1158	-1.4538916349411	0.124674938619137	-17.213903427124	-0.00652430532500148	0.00418994715437293	0.00613799272105098	-0.00619963090866804
1159	-0.155194327235222	-0.524673700332642	-17.4087066650391	-0.0107450718060136	0.00678734155371785	-0.00392691092565656	-0.00100484199356288
1160	-2.10324025154114	0.774023592472076	-17.928186416626	-0.00619963090866804	-0.000680167751852423	0.00386527273803949	-0.00197886489331722
1161	-2.75258874893188	0.449349254369736	-17.6035118103027	0.00159255252219737	0.00646266713738441	-0.00652430532500148	-0.00490093370899558
1162	-2.75258874893188	1.42337214946747	-17.9931201934814	0.00613799272105098	0.0022419011220336	-0.00684897974133492	-0.00197886489331722
1163	-2.75258874893188	0.774023592472076	-17.8632507324219	-0.0185372550040483	0.00776136433705688	-0.00100484199356288	0.00776136433705688
1164	-2.10324025154114	0.124674938619137	-17.7333812713623	0.00191722682211548	0.00354059832170606	0.00418994715437293	0.00289124972186983
1165	-4.05128622055054	0.774023592472076	-18.0580558776855	0.0158782228827477	0.00159255252219737	0.00191722682211548	-0.00100484199356288
1166	-3.40193748474121	1.09869790077209	-18.0580558776855	-0.0026282137259841	-0.00165419070981443	-0.00197886489331722	-0.00360223650932312
1167	-4.05128622055054	0.774023592472076	-17.7983169555664	-0.0110697457566857	0.00159255252219737	-0.000680167751852423	0.00841071270406246
1168	-3.40193748474121	1.09869790077209	-17.7333812713623	0.00159255252219737	0.00873538758605719	-0.00100484199356288	-0.00230353930965066
1169	-3.40193748474121	0.774023592472076	-17.6684474945068	0.0116574559360743	0.00970941036939621	-0.00360223650932312	-0.00165419070981443
1170	-3.40193748474121	1.09869790077209	-17.8632507324219	0.00256657530553639	0.00256657530553639	-0.00587495695799589	-0.00392691092565656
1171	-2.75258874893188	-0.524673700332642	-17.8632507324219	0.0136055024340749	0.00289124972186983	0.00516396993771195	0.00451462110504508
1172	-2.10324025154114	-0.524673700332642	-18.1229915618896	-0.00425158534198999	0.00841071270406246	-0.00327756232582033	0.00256657530553639
1173	-2.75258874893188	-0.199999377131462	-17.9931201934814	-0.00360223650932312	0.000618529506027699	-0.00522560812532902	0.0100340843200684
1174	-2.10324025154114	0.124674938619137	-17.2788372039795	-0.00457625929266214	0.00743668992072344	-0.000680167751852423	-0.00165419070981443
1175	-3.40193748474121	0.774023592472076	-17.4087066650391	-0.0107450718060136	0.00159255252219737	-0.00814767740666866	0.00354059832170606
1176	-3.40193748474121	0.774023592472076	-17.1489677429199	-0.00944637414067984	0.00256657530553639	-0.00912170019000769	-0.00165419070981443
1177	-2.75258874893188	-0.524673700332642	-17.9931201934814	-0.00360223650932312	0.00321592413820326	-0.00944637414067984	0.00938473641872406
1178	-2.10324025154114	-0.524673700332642	-18.1879253387451	0.013930176384747	0.00483929552137852	0.00126787810586393	-0.000355493422830477
1179	-3.40193748474121	1.09869790077209	-18.1229915618896	-0.00879702530801296	0.00776136433705688	0.00256657530553639	0.00354059832170606
1180	-1.4538916349411	0.449349254369736	-17.4087066650391	0.00711201597005129	0.00159255252219737	-0.00587495695799589	-3.08191010844894e-05
1181	-2.75258874893188	-0.524673700332642	-17.1489677429199	0.00321592413820326	-0.0026282137259841	0.00581331877037883	0.00256657530553639
1182	-1.4538916349411	-0.524673700332642	-17.213903427124	-0.00230353930965066	0.00159255252219737	-0.0117190945893526	0.00711201597005129
1183	-2.75258874893188	1.09869790077209	-18.1229915618896	-0.00425158534198999	0.00386527273803949	-3.08191010844894e-05	0.000943203864153475
1184	-2.10324025154114	-0.199999377131462	-17.928186416626	-0.0107450718060136	0.00743668992072344	-0.00490093370899558	0.00126787810586393
1185	-1.4538916349411	-0.199999377131462	-17.928186416626	-0.0211346503347158	-0.00197886489331722	-0.00912170019000769	0.00191722682211548
1186	-2.75258874893188	0.774023592472076	-17.9931201934814	-0.0191866029053926	0.000943203864153475	-0.00230353930965066	-0.000355493422830477
1187	-2.75258874893188	0.774023592472076	-17.928186416626	-0.00457625929266214	0.00613799272105098	-0.00782300252467394	0.00873538758605719
1188	-1.4538916349411	-0.524673700332642	-17.6684474945068	-0.00619963090866804	0.00191722682211548	-0.00457625929266214	0.000618529506027699
1189	-1.4538916349411	-0.199999377131462	-17.8632507324219	-0.00165419070981443	0.00873538758605719	-0.0026282137259841	0.00126787810586393
1190	-2.75258874893188	0.774023592472076	-17.928186416626	-0.0133424662053585	0.0022419011220336	-0.00684897974133492	0.00354059832170606
1191	-2.75258874893188	0.124674938619137	-17.8632507324219	-0.021459324285388	0.00483929552137852	-0.00457625929266214	0.00126787810586393
1192	-1.4538916349411	-0.199999377131462	-17.7983169555664	-0.0110697457566857	-0.00197886489331722	-0.00295288790948689	0.00516396993771195
1193	-4.05128622055054	1.09869790077209	-18.0580558776855	-0.0188619289547205	0.00321592413820326	0.00354059832170606	0.00321592413820326
1194	-1.4538916349411	-0.84934800863266	-17.4736423492432	-0.0156151866540313	-0.00490093370899558	0.0132808275520802	0.00516396993771195
1195	-4.70063495635986	1.42337214946747	-18.1229915618896	-0.00360223650932312	0.00256657530553639	0.000293855206109583	0.00126787810586393
1196	-3.40193748474121	0.774023592472076	-18.0580558776855	-0.0133424662053585	0.00126787810586393	-0.00327756232582033	-0.00522560812532902
1197	-1.4538916349411	-0.199999377131462	-17.928186416626	-0.00197886489331722	0.00126787810586393	-0.00132951640989631	0.00126787810586393
1198	-1.4538916349411	-0.524673700332642	-17.8632507324219	-0.000680167751852423	0.00126787810586393	-0.00197886489331722	0.00613799272105098
1199	-2.10324025154114	-0.199999377131462	-17.7333812713623	0.000618529506027699	0.00808603875339031	0.00386527273803949	0.0022419011220336
1200	-2.10324025154114	-0.524673700332642	-17.5385761260986	0.000618529506027699	-0.000355493422830477	-0.00392691092565656	0.00159255252219737
1201	-3.40193748474121	1.42337214946747	-18.1229915618896	-0.0217839982360601	0.000618529506027699	-0.0026282137259841	0.00418994715437293
1202	-2.75258874893188	0.449349254369736	-18.0580558776855	-0.0113944197073579	0.00159255252219737	-0.00230353930965066	0.00386527273803949
1203	-2.10324025154114	0.124674938619137	-17.928186416626	-0.00717365415766835	0.00938473641872406	-0.00425158534198999	-0.0026282137259841
1204	-4.05128622055054	0.774023592472076	-18.0580558776855	-0.0165892094373703	-0.000680167751852423	-0.00327756232582033	0.00581331877037883
1205	-2.10324025154114	0.124674938619137	-17.7333812713623	-0.00132951640989631	-0.00197886489331722	0.0145795252174139	-0.0100957229733467
1206	-1.4538916349411	-0.199999377131462	-17.6684474945068	-0.00619963090866804	-0.00555028254166245	0.00808603875339031	0.00678734155371785
1207	-4.05128622055054	1.09869790077209	-18.0580558776855	-0.00392691092565656	-0.00132951640989631	0.00418994715437293	-0.00197886489331722
1208	-3.40193748474121	0.449349254369736	-18.0580558776855	-0.00847235135734081	0.00516396993771195	0.00386527273803949	0.00711201597005129
1209	-2.75258874893188	1.09869790077209	-18.1879253387451	-0.0113944197073579	0.0022419011220336	0.0100340843200684	-0.00295288790948689
1210	-2.10324025154114	0.449349254369736	-18.1229915618896	0.00776136433705688	-0.00295288790948689	-0.0026282137259841	-0.00165419070981443
1211	-0.80454295873642	-0.199999377131462	-17.7333812713623	-0.0156151866540313	0.000293855206109583	-0.0026282137259841	-0.00619963090866804
1212	-3.40193748474121	0.124674938619137	-17.5385761260986	-0.00912170019000769	0.00711201597005129	-0.00165419070981443	-0.00132951640989631
1213	-1.4538916349411	-0.524673700332642	-17.7983169555664	-0.00587495695799589	0.00581331877037883	-0.00295288790948689	-0.00230353930965066
1214	-1.4538916349411	-0.199999377131462	-17.8632507324219	-0.00717365415766835	0.00646266713738441	0.00483929552137852	0.00418994715437293
1215	-2.10324025154114	0.449349254369736	-18.1229915618896	-0.00360223650932312	0.00126787810586393	-3.08191010844894e-05	0.00386527273803949
1216	-2.75258874893188	0.449349254369736	-17.9931201934814	-0.0146411629393697	-0.00490093370899558	-0.00197886489331722	0.000293855206109583
1217	-1.4538916349411	-0.199999377131462	-17.8632507324219	0.011982130818069	0.00581331877037883	-0.00652430532500148	-0.00327756232582033
1218	-0.80454295873642	-0.524673700332642	-17.5385761260986	-0.0107450718060136	-0.000680167751852423	-0.00100484199356288	-0.00684897974133492
1219	0.494154304265976	-0.199999377131462	-17.4087066650391	-0.00360223650932312	0.000618529506027699	0.00451462110504508	-0.000680167751852423
1220	-0.80454295873642	0.124674938619137	-17.928186416626	-0.00749832857400179	0.000618529506027699	-3.08191010844894e-05	0.000293855206109583
1221	-0.155194327235222	0.449349254369736	-18.0580558776855	0.0162028968334198	0.00841071270406246	-0.00327756232582033	0.000293855206109583
1222	-0.80454295873642	0.774023592472076	-18.0580558776855	-0.00717365415766835	0.00678734155371785	-0.00717365415766835	-3.08191010844894e-05
1223	-0.80454295873642	0.774023592472076	-18.1229915618896	0.00354059832170606	0.000618529506027699	0.000943203864153475	0.000293855206109583
1224	0.494154304265976	-0.524673700332642	-17.4736423492432	-0.0117190945893526	0.00256657530553639	0.00191722682211548	-0.00327756232582033
1225	-0.155194327235222	0.449349254369736	-17.1489677429199	0.00354059832170606	0.000293855206109583	-0.0136671401560307	-3.08191010844894e-05
1226	-0.80454295873642	0.449349254369736	-17.8632507324219	0.00743668992072344	-0.00360223650932312	0.000618529506027699	0.00289124972186983
1227	1.14350295066833	-0.524673700332642	-17.9931201934814	0.0175015944987535	0.00711201597005129	-0.00230353930965066	0.00191722682211548
1228	1.14350295066833	-0.199999377131462	-17.9931201934814	-0.00879702530801296	-3.08191010844894e-05	-0.00457625929266214	0.00256657530553639
1229	1.14350295066833	-0.199999377131462	-17.928186416626	-0.0110697457566857	0.00386527273803949	-0.00684897974133492	0.00126787810586393
1230	-1.4538916349411	0.774023592472076	-17.5385761260986	0.00321592413820326	0.00289124972186983	-0.00944637414067984	0.00159255252219737
1231	0.494154304265976	0.449349254369736	-17.7983169555664	0.00938473641872406	-0.0026282137259841	-0.0165892094373703	0.00159255252219737
1232	-0.80454295873642	1.09869790077209	-18.1229915618896	0.00451462110504508	0.00159255252219737	-0.00392691092565656	0.00451462110504508
1233	-0.80454295873642	0.774023592472076	-18.1879253387451	-0.00814767740666866	0.00191722682211548	-0.00197886489331722	0.00483929552137852
1234	-0.155194327235222	-0.199999377131462	-17.9931201934814	-0.00490093370899558	0.000618529506027699	0.00613799272105098	0.00256657530553639
1235	-0.80454295873642	0.774023592472076	-18.1879253387451	-0.00100484199356288	0.00938473641872406	-0.00425158534198999	0.0022419011220336
1236	-1.4538916349411	0.449349254369736	-17.7983169555664	-0.0143164889886975	0.00159255252219737	-0.0026282137259841	0.000293855206109583
1237	1.14350295066833	-0.524673700332642	-17.5385761260986	0.00191722682211548	-0.00132951640989631	-0.00457625929266214	0.00808603875339031
1238	0.494154304265976	0.124674938619137	-17.7983169555664	-0.0120437685400248	-0.000355493422830477	0.00321592413820326	-0.00457625929266214
1239	0.494154304265976	-0.524673700332642	-17.8632507324219	0.00159255252219737	0.0022419011220336	-0.00327756232582033	-0.00230353930965066
1240	0.494154304265976	-0.199999377131462	-18.2528610229492	0.00841071270406246	0.000293855206109583	0.00159255252219737	-0.000680167751852423
1241	-0.155194327235222	-0.84934800863266	-17.6035118103027	0.000618529506027699	0.00418994715437293	-0.0117190945893526	0.0022419011220336
1242	-0.80454295873642	1.09869790077209	-17.6035118103027	-0.00327756232582033	0.0022419011220336	-0.00392691092565656	0.00483929552137852
1243	-0.80454295873642	0.774023592472076	-17.7983169555664	0.00646266713738441	0.00256657530553639	-0.00619963090866804	0.00808603875339031
1244	1.14350295066833	0.124674938619137	-17.8632507324219	0.000943203864153475	-0.00230353930965066	0.00743668992072344	0.00516396993771195
1245	-1.4538916349411	0.449349254369736	-18.3177947998047	0.0136055024340749	0.00321592413820326	-0.00879702530801296	-0.000355493422830477
1246	-0.80454295873642	0.124674938619137	-17.8632507324219	0.000293855206109583	-3.08191010844894e-05	-3.08191010844894e-05	-0.00522560812532902
1247	0.494154304265976	-0.199999377131462	-17.7983169555664	-0.0026282137259841	-0.00100484199356288	-0.00782300252467394	0.00711201597005129
1248	0.494154304265976	-0.524673700332642	-17.8632507324219	0.00386527273803949	0.00808603875339031	-0.00165419070981443	-0.00977104809135199
1249	-0.155194327235222	-0.199999377131462	-17.5385761260986	-0.00457625929266214	0.00743668992072344	0.00613799272105098	0.000618529506027699
1250	-1.4538916349411	0.449349254369736	-17.9931201934814	0.020423661917448	0.00386527273803949	-0.00197886489331722	-0.00847235135734081
1251	0.494154304265976	0.774023592472076	-18.1879253387451	-0.00132951640989631	0.00451462110504508	-0.00587495695799589	-0.0026282137259841
1252	-0.155194327235222	0.449349254369736	-18.2528610229492	0.00646266713738441	0.00289124972186983	-0.00490093370899558	0.000618529506027699
1253	-1.4538916349411	0.449349254369736	-18.1879253387451	0.00938473641872406	0.00906006153672934	-0.00490093370899558	0.0100340843200684
1254	-0.155194327235222	-0.524673700332642	-17.9931201934814	-0.000680167751852423	-3.08191010844894e-05	-0.00360223650932312	0.00581331877037883
1255	-1.4538916349411	0.774023592472076	-17.9931201934814	0.0142548503354192	0.00646266713738441	-0.00100484199356288	-0.000355493422830477
1256	1.14350295066833	-0.84934800863266	-17.8632507324219	-0.0152905117720366	-0.00327756232582033	-0.00295288790948689	-0.00360223650932312
1257	0.494154304265976	-0.199999377131462	-17.7983169555664	-0.000355493422830477	0.0022419011220336	-0.00457625929266214	0.00289124972186983
1258	-0.155194327235222	1.09869790077209	-17.8632507324219	0.00289124972186983	0.00581331877037883	-0.000680167751852423	0.00483929552137852
1259	-0.80454295873642	0.774023592472076	-18.3827304840088	0.0158782228827477	0.000293855206109583	0.00841071270406246	0.00159255252219737
1260	1.79285156726837	0.124674938619137	-17.7983169555664	0.01100810803473	0.000943203864153475	-0.00847235135734081	-0.00197886489331722
1261	0.494154304265976	-0.199999377131462	-17.7983169555664	0.0181509424000978	-0.00165419070981443	-0.00100484199356288	-0.00587495695799589
1262	-0.155194327235222	0.124674938619137	-17.7983169555664	-0.00100484199356288	0.00321592413820326	-0.0110697457566857	0.00743668992072344
1263	-0.80454295873642	0.774023592472076	-18.0580558776855	0.00906006153672934	0.00418994715437293	-0.00360223650932312	0.00646266713738441
1264	1.14350295066833	0.774023592472076	-18.5125999450684	-0.00717365415766835	0.00386527273803949	0.000618529506027699	0.00776136433705688
1265	-0.155194327235222	0.449349254369736	-18.3827304840088	0.00354059832170606	-3.08191010844894e-05	-0.00652430532500148	-0.00619963090866804
1266	1.79285156726837	-0.524673700332642	-17.9931201934814	-0.000355493422830477	-0.00360223650932312	-0.00392691092565656	-0.00100484199356288
1267	0.494154304265976	-0.199999377131462	-17.8632507324219	-0.00457625929266214	0.00678734155371785	-0.00652430532500148	0.00191722682211548
1268	1.14350295066833	-0.524673700332642	-17.7983169555664	-3.08191010844894e-05	0.00711201597005129	-0.00522560812532902	0.00548864435404539
1269	-1.4538916349411	0.124674938619137	-18.0580558776855	-0.00717365415766835	0.00321592413820326	-0.00457625929266214	0.00743668992072344
1270	-0.155194327235222	0.449349254369736	-17.928186416626	0.000943203864153475	-0.00295288790948689	-0.00749832857400179	0.000943203864153475
1271	-0.155194327235222	0.124674938619137	-17.8632507324219	-0.0107450718060136	-0.00100484199356288	-0.0152905117720366	-0.00619963090866804
1272	-0.155194327235222	-0.199999377131462	-17.4736423492432	0.000293855206109583	0.00256657530553639	-0.00912170019000769	0.00289124972186983
1273	-0.155194327235222	1.09869790077209	-17.9931201934814	-0.00684897974133492	0.00776136433705688	-0.00944637414067984	-0.00100484199356288
1274	1.14350295066833	-0.524673700332642	-17.4736423492432	0.00321592413820326	0.00516396993771195	0.000618529506027699	0.000293855206109583
1275	-1.4538916349411	1.09869790077209	-18.1879253387451	0.00289124972186983	0.00418994715437293	-0.00100484199356288	-0.00847235135734081
1276	1.14350295066833	-0.199999377131462	-18.1879253387451	-0.0136671401560307	0.00126787810586393	-0.0117190945893526	-0.00619963090866804
1277	0.494154304265976	0.124674938619137	-18.707405090332	0.0168522447347641	-0.000355493422830477	-0.00749832857400179	-0.00100484199356288
1278	0.494154304265976	0.774023592472076	-18.1879253387451	0.00776136433705688	0.00548864435404539	-0.00814767740666866	0.000293855206109583
1279	-0.80454295873642	1.42337214946747	-18.1879253387451	0.00678734155371785	-0.00132951640989631	-0.00425158534198999	-0.00327756232582033
1280	0.494154304265976	-0.524673700332642	-17.8632507324219	0.00581331877037883	0.00289124972186983	-0.00555028254166245	-0.00165419070981443
1281	-0.155194327235222	0.124674938619137	-18.1229915618896	-0.0026282137259841	0.00126787810586393	-0.00327756232582033	-0.00295288790948689
1282	-0.155194327235222	0.449349254369736	-18.1229915618896	0.00548864435404539	0.00159255252219737	-0.00522560812532902	0.00256657530553639
1283	-0.155194327235222	-0.524673700332642	-18.0580558776855	0.00159255252219737	0.0022419011220336	0.00289124972186983	-0.00230353930965066
1284	-1.4538916349411	0.774023592472076	-17.5385761260986	-0.0149658378213644	0.00451462110504508	-0.000680167751852423	0.00711201597005129
1285	0.494154304265976	-0.199999377131462	-17.2788372039795	0.0158782228827477	0.000293855206109583	0.00159255252219737	0.0022419011220336
1286	0.494154304265976	-0.199999377131462	-16.9541625976563	0.00354059832170606	0.000618529506027699	-0.00684897974133492	-0.00327756232582033
1287	1.14350295066833	-0.199999377131462	-18.2528610229492	-0.00717365415766835	-0.00327756232582033	-0.000680167751852423	-0.00717365415766835
1288	0.494154304265976	-0.524673700332642	-18.2528610229492	0.000618529506027699	0.00808603875339031	-0.00522560812532902	0.000293855206109583
1289	1.14350295066833	-0.199999377131462	-17.928186416626	-0.0026282137259841	0.00386527273803949	-0.000680167751852423	-0.00132951640989631
1290	0.494154304265976	-0.84934800863266	-17.7983169555664	-0.00100484199356288	0.00678734155371785	-0.00165419070981443	-3.08191010844894e-05
1291	-0.80454295873642	0.774023592472076	-17.4736423492432	0.00548864435404539	-0.00100484199356288	-0.00522560812532902	-0.00847235135734081
1292	-0.155194327235222	-0.524673700332642	-17.4736423492432	-0.00327756232582033	0.000618529506027699	-0.00295288790948689	-0.00100484199356288
1293	-0.80454295873642	-0.524673700332642	-17.928186416626	-0.00295288790948689	-0.00327756232582033	-0.00425158534198999	0.00483929552137852
1294	-0.80454295873642	1.09869790077209	-18.1229915618896	0.0100340843200684	0.00970941036939621	-0.0185372550040483	-0.00100484199356288
1295	-0.80454295873642	-0.199999377131462	-17.8632507324219	0.00191722682211548	0.00191722682211548	-0.00749832857400179	0.00386527273803949
1296	1.14350295066833	-0.84934800863266	-17.7333812713623	0.00808603875339031	0.00321592413820326	-0.00879702530801296	-0.00392691092565656
1297	-0.155194327235222	0.774023592472076	-17.8632507324219	0.0100340843200684	0.00289124972186983	-0.00879702530801296	0.00191722682211548
1298	-0.80454295873642	0.774023592472076	-17.213903427124	-0.00749832857400179	0.00970941036939621	-0.0117190945893526	0.00548864435404539
1299	-0.80454295873642	0.774023592472076	-18.0580558776855	0.00451462110504508	0.00256657530553639	0.0022419011220336	0.00321592413820326
1300	-0.80454295873642	0.774023592472076	-18.1229915618896	0.0200989879667759	0.00191722682211548	-0.00295288790948689	0.00354059832170606
1301	1.79285156726837	-0.84934800863266	-17.4087066650391	-0.00360223650932312	0.00321592413820326	0.00873538758605719	-0.00619963090866804
1302	1.79285156726837	-0.199999377131462	-17.3437728881836	-0.00132951640989631	0.00126787810586393	0.0213976856321096	0.00516396993771195
1303	1.79285156726837	-0.84934800863266	-17.6684474945068	0.00418994715437293	0.00256657530553639	0.0145795252174139	0.00613799272105098
1304	-1.4538916349411	0.449349254369736	-17.7333812713623	-0.0104203969240189	-0.00392691092565656	0.0188002903014421	0.00256657530553639
1305	1.79285156726837	-0.524673700332642	-17.7983169555664	0.00191722682211548	-0.00360223650932312	-0.000680167751852423	-0.00814767740666866
1306	0.494154304265976	-0.524673700332642	-18.2528610229492	0.00126787810586393	-0.0126931173726916	0.00776136433705688	-0.000680167751852423
1307	1.79285156726837	0.124674938619137	-18.3827304840088	-0.00555028254166245	-3.08191010844894e-05	0.0022419011220336	-0.00555028254166245
1308	0.494154304265976	0.124674938619137	-18.3177947998047	-0.000680167751852423	-0.000355493422830477	0.00418994715437293	0.00159255252219737
1309	1.14350295066833	-0.84934800863266	-18.1229915618896	-0.0172385573387146	-0.00327756232582033	-0.00132951640989631	0.00191722682211548
1310	0.494154304265976	-0.524673700332642	-17.9931201934814	0.01100810803473	0.00386527273803949	0.00776136433705688	-0.00555028254166245
1311	-0.80454295873642	0.449349254369736	-18.1229915618896	0.00191722682211548	-0.00717365415766835	-0.00425158534198999	-0.00132951640989631
1312	0.494154304265976	-0.199999377131462	-18.2528610229492	-0.0133424662053585	-0.00327756232582033	0.00159255252219737	0.00159255252219737
1313	1.14350295066833	-0.524673700332642	-18.1229915618896	0.000618529506027699	0.00451462110504508	-0.00782300252467394	0.00418994715437293
1314	-0.80454295873642	0.774023592472076	-18.3827304840088	0.00354059832170606	0.00483929552137852	0.00256657530553639	-0.00295288790948689
1315	1.79285156726837	-0.84934800863266	-17.7983169555664	0.0168522447347641	-0.0026282137259841	-0.00360223650932312	-0.00327756232582033
1316	-1.4538916349411	0.449349254369736	-17.7983169555664	0.00873538758605719	-0.00230353930965066	-0.00295288790948689	-0.00977104809135199
1317	-0.80454295873642	0.449349254369736	-17.7983169555664	0.00191722682211548	-0.00165419070981443	0.00159255252219737	0.00581331877037883
1318	0.494154304265976	-0.84934800863266	-17.9931201934814	-0.00132951640989631	0.00483929552137852	-0.000680167751852423	-0.00490093370899558
1319	1.14350295066833	-1.17402231693268	-17.928186416626	0.00581331877037883	-0.00522560812532902	0.000293855206109583	-0.00425158534198999
1320	0.494154304265976	-0.84934800863266	-17.928186416626	0.00711201597005129	-0.00684897974133492	0.00321592413820326	-0.00587495695799589
1321	-0.155194327235222	-0.84934800863266	-17.7983169555664	0.00191722682211548	-0.000355493422830477	-0.00717365415766835	-0.00197886489331722
1322	-0.80454295873642	-0.199999377131462	-17.4087066650391	0.00678734155371785	-0.00619963090866804	0.000618529506027699	-0.00490093370899558
1323	1.79285156726837	0.124674938619137	-17.8632507324219	-0.00457625929266214	-0.00132951640989631	-0.00230353930965066	-0.00165419070981443
1324	-0.80454295873642	0.124674938619137	-18.3177947998047	-0.00944637414067984	-0.00619963090866804	0.00906006153672934	-0.00197886489331722
1325	0.494154304265976	-1.82337093353271	-17.7983169555664	0.0103587592020631	-0.00360223650932312	-0.0026282137259841	0.00126787810586393
1326	0.494154304265976	-1.82337093353271	-17.4736423492432	-0.000355493422830477	-0.00814767740666866	-0.0026282137259841	-0.0100957229733467
1327	0.494154304265976	-1.49869668483734	-17.6684474945068	0.0181509424000978	-0.00782300252467394	-0.00717365415766835	-0.00230353930965066
1328	1.79285156726837	-1.49869668483734	-17.6035118103027	-0.000355493422830477	-0.00814767740666866	0.00418994715437293	-0.00522560812532902
1329	-0.80454295873642	-0.84934800863266	-17.7983169555664	-0.00392691092565656	0.00159255252219737	-0.00522560812532902	-0.000355493422830477
1330	-0.80454295873642	-0.524673700332642	-18.5125999450684	0.0188002903014421	-0.00165419070981443	0.00386527273803949	-0.00392691092565656
1331	-0.80454295873642	-0.524673700332642	-18.1229915618896	0.00256657530553639	-0.0026282137259841	-0.0110697457566857	0.000293855206109583
1332	-0.80454295873642	-0.84934800863266	-17.9931201934814	-0.00684897974133492	-0.0123684434220195	-0.000355493422830477	-3.08191010844894e-05
1333	-0.155194327235222	-1.49869668483734	-17.7333812713623	-0.000680167751852423	-0.00490093370899558	-0.00782300252467394	0.011982130818069
1334	-0.80454295873642	-0.84934800863266	-18.1879253387451	0.00321592413820326	-0.00847235135734081	-0.00555028254166245	-0.00230353930965066
1335	1.14350295066833	-1.49869668483734	-17.8632507324219	0.0022419011220336	-0.00360223650932312	-3.08191010844894e-05	-0.00717365415766835
1336	-0.155194327235222	-0.199999377131462	-18.4476642608643	0.00386527273803949	-0.0026282137259841	-0.0100957229733467	0.0022419011220336
1337	-1.4538916349411	-0.524673700332642	-18.1229915618896	0.013930176384747	-0.00100484199356288	-0.00879702530801296	-0.000680167751852423
1338	-0.155194327235222	-0.524673700332642	-18.1879253387451	0.0282158460468054	0.00386527273803949	-0.00360223650932312	0.00678734155371785
1339	-1.4538916349411	-0.199999377131462	-18.1229915618896	-0.00425158534198999	-0.000680167751852423	-0.0026282137259841	0.00451462110504508
1340	-0.155194327235222	-0.199999377131462	-17.928186416626	0.0136055024340749	-0.00619963090866804	-0.00425158534198999	0.00321592413820326
1341	0.494154304265976	-1.49869668483734	-17.8632507324219	-0.00814767740666866	0.00159255252219737	0.000293855206109583	-0.000355493422830477
1342	0.494154304265976	-1.82337093353271	-18.1229915618896	-0.0126931173726916	-0.00132951640989631	0.00256657530553639	0.00126787810586393
1343	-2.10324025154114	-0.199999377131462	-18.3827304840088	0.0165275707840919	-0.00360223650932312	-0.00717365415766835	0.00646266713738441
1344	1.14350295066833	-0.84934800863266	-18.3177947998047	0.0106834331527352	-0.00782300252467394	0.000618529506027699	-0.00392691092565656
1345	-1.4538916349411	-0.199999377131462	-18.4476642608643	-0.000680167751852423	-0.00522560812532902	-0.00197886489331722	-0.00944637414067984
1346	1.14350295066833	-0.84934800863266	-18.3827304840088	-0.00230353930965066	0.00451462110504508	-0.00619963090866804	0.00548864435404539
1347	1.14350295066833	-0.524673700332642	-18.3827304840088	0.00906006153672934	0.00191722682211548	0.00256657530553639	0.00418994715437293
1348	1.79285156726837	-0.84934800863266	-18.7723388671875	0.000293855206109583	0.0100340843200684	-0.00847235135734081	0.00386527273803949
1349	0.494154304265976	-0.199999377131462	-18.1879253387451	0.0188002903014421	0.000293855206109583	-0.0026282137259841	0.00354059832170606
1350	1.14350295066833	-1.17402231693268	-18.0580558776855	-0.00879702530801296	0.00321592413820326	0.00613799272105098	-0.00782300252467394
1351	-0.80454295873642	0.449349254369736	-18.2528610229492	0.00289124972186983	-0.00392691092565656	-0.00522560812532902	-0.00652430532500148
1352	-2.10324025154114	0.124674938619137	-17.8632507324219	-0.00327756232582033	-0.00295288790948689	-0.00360223650932312	0.00548864435404539
1353	0.494154304265976	-0.524673700332642	-17.5385761260986	-0.00230353930965066	0.00256657530553639	-0.000680167751852423	0.00126787810586393
1354	-0.80454295873642	-0.199999377131462	-17.6684474945068	0.0136055024340749	-0.000680167751852423	-0.00555028254166245	0.00126787810586393
1355	0.494154304265976	-0.199999377131462	-17.9931201934814	0.00386527273803949	0.00126787810586393	-0.0026282137259841	-0.0110697457566857
1356	-0.80454295873642	-0.199999377131462	-18.0580558776855	0.00548864435404539	-0.00652430532500148	-0.00912170019000769	0.0022419011220336
1357	-1.4538916349411	0.774023592472076	-17.4736423492432	0.00678734155371785	-0.00425158534198999	0.00191722682211548	0.00159255252219737
1358	-0.80454295873642	0.124674938619137	-17.3437728881836	0.00581331877037883	-0.00587495695799589	-0.00944637414067984	0.00289124972186983
1359	-0.80454295873642	0.774023592472076	-17.2788372039795	-0.00360223650932312	0.00191722682211548	0.00808603875339031	-0.00295288790948689
1360	-0.80454295873642	0.449349254369736	-17.928186416626	-0.00522560812532902	0.000618529506027699	0.00159255252219737	0.00808603875339031
1361	0.494154304265976	-0.524673700332642	-17.6684474945068	0.00354059832170606	-0.000680167751852423	-0.00944637414067984	-0.00684897974133492
1362	-0.155194327235222	-0.84934800863266	-17.2788372039795	0.00646266713738441	0.00191722682211548	-0.00490093370899558	0.00873538758605719
1363	-0.80454295873642	0.774023592472076	-17.6035118103027	0.00289124972186983	0.000293855206109583	-0.00100484199356288	-0.00425158534198999
1364	-0.155194327235222	-0.199999377131462	-17.928186416626	0.00418994715437293	0.00581331877037883	0.0022419011220336	0.00613799272105098
1365	-0.80454295873642	0.449349254369736	-17.2788372039795	-0.00749832857400179	0.00256657530553639	-0.00392691092565656	0.000293855206109583
1366	0.494154304265976	-0.524673700332642	-17.0840320587158	0.00516396993771195	0.000943203864153475	-0.00197886489331722	0.00191722682211548
1367	-0.155194327235222	-0.199999377131462	-18.0580558776855	-0.000355493422830477	-3.08191010844894e-05	0.0022419011220336	-3.08191010844894e-05
1368	-0.155194327235222	-0.524673700332642	-17.7983169555664	-0.0107450718060136	0.000293855206109583	0.000618529506027699	0.00483929552137852
1369	0.494154304265976	-0.524673700332642	-17.8632507324219	0.00516396993771195	-0.00619963090866804	-0.00912170019000769	0.00418994715437293
1370	-0.155194327235222	-0.524673700332642	-17.6684474945068	0.00126787810586393	0.00906006153672934	0.00321592413820326	-0.0123684434220195
1371	-0.80454295873642	0.449349254369736	-17.928186416626	-0.000355493422830477	0.00548864435404539	-0.000355493422830477	-0.0026282137259841
1372	-0.80454295873642	0.774023592472076	-18.0580558776855	-0.00132951640989631	0.0022419011220336	-0.00197886489331722	-0.00230353930965066
1373	1.14350295066833	-0.199999377131462	-18.1229915618896	-0.0026282137259841	0.00159255252219737	0.00711201597005129	0.000618529506027699
1374	-1.4538916349411	1.09869790077209	-17.928186416626	0.00451462110504508	0.0022419011220336	0.00451462110504508	0.000618529506027699
1375	1.79285156726837	-0.524673700332642	-17.928186416626	0.00159255252219737	-3.08191010844894e-05	0.00581331877037883	-0.000680167751852423
1376	-0.80454295873642	0.449349254369736	-17.9931201934814	0.00970941036939621	0.00256657530553639	-0.00100484199356288	-0.00522560812532902
1377	-0.155194327235222	0.774023592472076	-17.8632507324219	0.00126787810586393	0.00289124972186983	-0.0026282137259841	0.00776136433705688
1378	-1.4538916349411	0.774023592472076	-17.7983169555664	-0.00652430532500148	-0.00100484199356288	-0.00522560812532902	0.00418994715437293
1379	-0.80454295873642	0.774023592472076	-18.0580558776855	0.00938473641872406	0.000293855206109583	0.00548864435404539	0.00191722682211548
1380	-1.4538916349411	1.09869790077209	-18.1879253387451	0.0126314787194133	0.00321592413820326	0.00646266713738441	-0.00327756232582033
1381	1.14350295066833	-0.199999377131462	-17.4087066650391	0.0155535480007529	-0.00132951640989631	-0.00652430532500148	0.00613799272105098
1382	0.494154304265976	-0.524673700332642	-17.4736423492432	-0.00425158534198999	-0.000680167751852423	-0.00782300252467394	0.0022419011220336
1383	-0.155194327235222	0.774023592472076	-17.5385761260986	-0.0104203969240189	0.00483929552137852	-0.00555028254166245	0.00386527273803949
1384	-0.155194327235222	-0.199999377131462	-17.2788372039795	0.01100810803473	-3.08191010844894e-05	0.00321592413820326	0.00159255252219737
1385	-0.80454295873642	0.124674938619137	-17.5385761260986	0.0113327819854021	0.000293855206109583	0.00191722682211548	0.00191722682211548
1386	-0.155194327235222	0.124674938619137	-17.4736423492432	-0.00197886489331722	0.00289124972186983	-0.00327756232582033	-0.0026282137259841
1387	0.494154304265976	-0.199999377131462	-17.2788372039795	-0.00392691092565656	-0.00360223650932312	-0.00587495695799589	0.00548864435404539
1388	0.494154304265976	-0.199999377131462	-17.3437728881836	0.000293855206109583	0.00548864435404539	0.0022419011220336	-0.00165419070981443
1389	1.14350295066833	-0.199999377131462	-17.3437728881836	-0.00165419070981443	0.00548864435404539	-0.00587495695799589	0.0103587592020631
1390	-0.80454295873642	-0.199999377131462	-17.0190982818604	-0.0110697457566857	0.00678734155371785	0.00126787810586393	0.000293855206109583
1391	-0.155194327235222	0.449349254369736	-17.5385761260986	0.000293855206109583	-0.000355493422830477	-0.00652430532500148	0.00321592413820326
1392	-2.10324025154114	1.09869790077209	-17.7333812713623	-0.00360223650932312	0.00256657530553639	-0.00295288790948689	0.00354059832170606
1393	-0.155194327235222	-0.524673700332642	-17.4087066650391	-0.00912170019000769	0.012956153601408	-0.00652430532500148	-0.00327756232582033
1394	-1.4538916349411	0.774023592472076	-17.3437728881836	0.0243197549134493	0.00613799272105098	0.00354059832170606	0.00289124972186983
1395	-0.80454295873642	-0.199999377131462	-17.5385761260986	-0.000355493422830477	-0.0026282137259841	-0.00425158534198999	0.00289124972186983
1396	-2.10324025154114	1.09869790077209	-17.8632507324219	0.00841071270406246	0.00516396993771195	-0.00619963090866804	-0.00717365415766835
1397	-0.80454295873642	0.449349254369736	-17.7333812713623	-0.00522560812532902	0.00289124972186983	-0.00587495695799589	-0.00230353930965066
1398	-1.4538916349411	1.09869790077209	-17.9931201934814	-0.00944637414067984	0.00938473641872406	-0.00814767740666866	0.00548864435404539
1399	-2.10324025154114	0.774023592472076	-18.0580558776855	0.00970941036939621	-3.08191010844894e-05	-0.0113944197073579	0.00483929552137852
1400	-1.4538916349411	1.09869790077209	-18.0580558776855	0.000293855206109583	-0.00360223650932312	0.0022419011220336	-0.00684897974133492
1401	-0.80454295873642	0.774023592472076	-17.928186416626	-0.00490093370899558	0.00418994715437293	-0.00490093370899558	-0.000355493422830477
1402	-1.4538916349411	-0.199999377131462	-17.6035118103027	-0.000680167751852423	-0.0026282137259841	-0.00132951640989631	0.00159255252219737
1403	-2.75258874893188	0.774023592472076	-17.6684474945068	-0.00490093370899558	-0.00230353930965066	0.00841071270406246	0.00256657530553639
1404	-0.155194327235222	-0.199999377131462	-17.928186416626	-0.000680167751852423	-0.00782300252467394	0.0142548503354192	-0.00749832857400179
1405	-2.10324025154114	0.449349254369736	-18.0580558776855	-0.00230353930965066	-0.00197886489331722	-0.00165419070981443	-0.00717365415766835
1406	-2.10324025154114	-0.199999377131462	-17.7983169555664	-0.000680167751852423	0.00256657530553639	0.00289124972186983	-0.00392691092565656
1407	-0.80454295873642	-0.199999377131462	-17.6684474945068	0.000943203864153475	-0.00100484199356288	-0.00717365415766835	0.00581331877037883
1408	-1.4538916349411	-0.199999377131462	-17.7983169555664	0.0181509424000978	0.00678734155371785	-0.00230353930965066	-0.00100484199356288
1409	-2.10324025154114	-0.524673700332642	-17.4087066650391	0.00321592413820326	0.0116574559360743	-3.08191010844894e-05	-0.00230353930965066
1410	-2.10324025154114	-0.199999377131462	-17.928186416626	0.0230210572481155	-0.000680167751852423	-0.00522560812532902	-0.00230353930965066
1411	-3.40193748474121	1.09869790077209	-18.2528610229492	-0.00457625929266214	0.00873538758605719	-0.0110697457566857	0.00191722682211548
1412	-2.75258874893188	0.449349254369736	-18.1879253387451	0.00451462110504508	-3.08191010844894e-05	-0.00165419070981443	0.00256657530553639
1413	-1.4538916349411	-0.524673700332642	-17.7983169555664	-0.0100957229733467	0.00711201597005129	0.00321592413820326	-0.00100484199356288
1414	-3.40193748474121	0.449349254369736	-17.7333812713623	-0.00879702530801296	0.00386527273803949	0.000943203864153475	0.000943203864153475
1415	-2.10324025154114	-0.199999377131462	-17.6035118103027	-0.0113944197073579	-0.00295288790948689	0.00516396993771195	0.00938473641872406
1416	-2.75258874893188	0.449349254369736	-17.9931201934814	0.00873538758605719	-0.00327756232582033	-0.00749832857400179	0.0022419011220336
1417	-4.70063495635986	0.774023592472076	-18.0580558776855	0.000943203864153475	0.00126787810586393	0.00386527273803949	0.000943203864153475
1418	-3.40193748474121	1.09869790077209	-17.928186416626	0.000618529506027699	0.00646266713738441	0.0168522447347641	-0.00165419070981443
1419	-3.40193748474121	1.09869790077209	-17.4736423492432	0.0142548503354192	0.00483929552137852	0.00256657530553639	0.00581331877037883
1420	-2.75258874893188	0.449349254369736	-17.4736423492432	0.000618529506027699	0.00289124972186983	0.00581331877037883	-0.00490093370899558
1421	-4.05128622055054	0.774023592472076	-17.4087066650391	-0.0123684434220195	-0.00197886489331722	-0.00360223650932312	-0.00165419070981443
1422	-0.80454295873642	-0.199999377131462	-17.0840320587158	-0.00782300252467394	-0.00197886489331722	-0.00457625929266214	0.00191722682211548
1423	-3.40193748474121	0.774023592472076	-17.7333812713623	-0.00425158534198999	0.00191722682211548	0.00126787810586393	0.00159255252219737
1424	-1.4538916349411	-0.199999377131462	-17.4087066650391	0.0136055024340749	-0.000680167751852423	0.00451462110504508	0.00613799272105098
1425	-3.40193748474121	1.09869790077209	-17.6035118103027	0.00711201597005129	0.00386527273803949	0.00256657530553639	0.00581331877037883
1426	-2.75258874893188	0.449349254369736	-17.5385761260986	0.00678734155371785	-0.00100484199356288	-0.00360223650932312	-0.00295288790948689
1427	-2.75258874893188	0.449349254369736	-17.213903427124	0.013930176384747	0.00386527273803949	-0.00132951640989631	0.00483929552137852
1428	-2.10324025154114	-0.524673700332642	-16.9541625976563	-0.0243813935667276	0.00354059832170606	-0.00847235135734081	-3.08191010844894e-05
1429	-3.40193748474121	0.124674938619137	-17.4736423492432	0.00873538758605719	-0.00295288790948689	0.00126787810586393	-0.00490093370899558
1430	-4.05128622055054	0.449349254369736	-17.6035118103027	0.00516396993771195	0.00516396993771195	-0.00619963090866804	-0.00230353930965066
1431	-2.75258874893188	0.774023592472076	-17.6035118103027	0.00711201597005129	-0.000680167751852423	0.0022419011220336	0.00256657530553639
1432	-2.75258874893188	0.449349254369736	-17.4736423492432	-0.00360223650932312	0.00159255252219737	-0.0100957229733467	0.00256657530553639
1433	-0.80454295873642	-0.199999377131462	-17.8632507324219	-0.00944637414067984	-0.00587495695799589	-0.00327756232582033	-0.00165419070981443
1434	-3.40193748474121	0.124674938619137	-17.4736423492432	-0.00522560812532902	0.00256657530553639	0.00191722682211548	-0.000355493422830477
1435	-1.4538916349411	-0.199999377131462	-18.0580558776855	-0.0201606266200542	-0.00457625929266214	0.00548864435404539	-0.000680167751852423
1436	-3.40193748474121	0.774023592472076	-17.4087066650391	0.00516396993771195	0.000293855206109583	-0.0026282137259841	-0.00100484199356288
1437	-3.40193748474121	0.774023592472076	-17.5385761260986	-0.000355493422830477	-0.00327756232582033	-0.00490093370899558	-0.00587495695799589
1438	-3.40193748474121	-0.524673700332642	-17.6035118103027	0.00159255252219737	0.00418994715437293	-3.08191010844894e-05	0.000293855206109583
1439	-2.75258874893188	0.124674938619137	-17.6684474945068	-0.00327756232582033	0.0022419011220336	0.00581331877037883	0.000618529506027699
1440	-2.75258874893188	0.774023592472076	-17.7333812713623	-0.00295288790948689	0.00191722682211548	-0.00879702530801296	0.000293855206109583
1441	-2.75258874893188	0.774023592472076	-18.1879253387451	0.00581331877037883	0.00743668992072344	-0.0100957229733467	-0.00782300252467394
1442	-1.4538916349411	-0.199999377131462	-18.0580558776855	0.00418994715437293	0.00321592413820326	0.00321592413820326	-0.00100484199356288
1443	-2.75258874893188	0.774023592472076	-17.7983169555664	-0.00230353930965066	0.00354059832170606	-0.0026282137259841	-3.08191010844894e-05
1444	-0.80454295873642	-0.524673700332642	-17.213903427124	-0.00230353930965066	0.00354059832170606	-0.00165419070981443	0.00581331877037883
1445	-2.10324025154114	0.774023592472076	-18.1879253387451	-0.00295288790948689	-0.0026282137259841	-0.00165419070981443	-0.00100484199356288
1446	-2.10324025154114	0.449349254369736	-17.7983169555664	-0.0123684434220195	0.00678734155371785	-0.00100484199356288	-0.00165419070981443
1447	-1.4538916349411	-0.199999377131462	-17.7983169555664	-0.0149658378213644	-0.00165419070981443	-0.00587495695799589	-0.00100484199356288
1448	-1.4538916349411	-0.524673700332642	-17.8632507324219	0.00841071270406246	0.00451462110504508	-3.08191010844894e-05	-0.00165419070981443
1449	-1.4538916349411	0.124674938619137	-17.8632507324219	-0.00490093370899558	0.00386527273803949	-0.00522560812532902	0.00841071270406246
1450	-2.10324025154114	0.774023592472076	-18.1879253387451	-0.00100484199356288	0.000943203864153475	0.00743668992072344	0.0022419011220336
1451	0.494154304265976	0.449349254369736	-17.928186416626	0.0249691028147936	0.00289124972186983	-0.00132951640989631	0.0022419011220336
1452	-1.4538916349411	0.449349254369736	-17.213903427124	-0.0204853005707264	0.0022419011220336	-0.00230353930965066	0.00516396993771195
1453	0.494154304265976	-0.199999377131462	-17.3437728881836	-0.0182125810533762	0.00321592413820326	-0.00425158534198999	0.00613799272105098
1454	-1.4538916349411	-0.199999377131462	-17.4736423492432	0.0136055024340749	0.00418994715437293	-0.0123684434220195	0.00321592413820326
1455	1.14350295066833	-0.199999377131462	-17.9931201934814	0.00776136433705688	-0.000355493422830477	-0.00717365415766835	-0.00230353930965066
1456	-1.4538916349411	1.09869790077209	-18.2528610229492	-0.00490093370899558	0.00646266713738441	-0.00165419070981443	0.00289124972186983
1457	-0.155194327235222	0.774023592472076	-17.8632507324219	-0.0159398596733809	0.000943203864153475	-0.00587495695799589	-0.00197886489331722
1458	-1.4538916349411	0.124674938619137	-17.7333812713623	-0.0136671401560307	0.000293855206109583	0.00159255252219737	0.00386527273803949
1459	-0.80454295873642	-0.199999377131462	-17.6684474945068	-0.0113944197073579	0.00126787810586393	-0.0143164889886975	0.00289124972186983
1460	-1.4538916349411	1.09869790077209	-18.2528610229492	-0.00100484199356288	0.00126787810586393	0.00354059832170606	-0.00684897974133492
1461	-0.155194327235222	0.774023592472076	-18.1879253387451	0.00354059832170606	0.00418994715437293	-0.0133424662053585	0.00159255252219737
1462	1.14350295066833	0.124674938619137	-17.928186416626	0.0106834331527352	0.000943203864153475	-0.00425158534198999	-0.00230353930965066
1463	-0.80454295873642	0.774023592472076	-18.2528610229492	-0.0195112787187099	0.00159255252219737	-0.00522560812532902	0.00938473641872406
1464	1.14350295066833	0.124674938619137	-17.9931201934814	-0.00132951640989631	0.00191722682211548	0.00354059832170606	-0.00100484199356288
1465	-0.155194327235222	0.449349254369736	-17.6684474945068	-0.00587495695799589	-0.00392691092565656	-0.00132951640989631	-0.000355493422830477
1466	-0.80454295873642	1.09869790077209	-18.1229915618896	0.0249691028147936	0.00289124972186983	-0.00749832857400179	-0.00619963090866804
1467	-0.80454295873642	0.449349254369736	-18.1879253387451	-0.00392691092565656	0.00451462110504508	-0.00912170019000769	0.00678734155371785
1468	-0.155194327235222	1.09869790077209	-18.0580558776855	0.0113327819854021	0.00418994715437293	0.00418994715437293	-3.08191010844894e-05
1469	-1.4538916349411	1.09869790077209	-17.9931201934814	0.012956153601408	0.0103587592020631	0.000293855206109583	-0.00100484199356288
1470	-0.80454295873642	1.09869790077209	-17.9931201934814	0.0522417463362217	-0.000680167751852423	-0.00100484199356288	-0.00132951640989631
1471	0.494154304265976	-0.524673700332642	-17.6035118103027	-0.0123684434220195	-0.00327756232582033	0.00386527273803949	-0.00132951640989631
1472	0.494154304265976	0.124674938619137	-18.0580558776855	-0.00587495695799589	0.00483929552137852	-0.00619963090866804	-0.00360223650932312
1473	-0.155194327235222	-0.199999377131462	-17.928186416626	0.0113327819854021	0.00418994715437293	0.00321592413820326	0.0100340843200684
1474	-1.4538916349411	-0.199999377131462	-17.928186416626	-0.0026282137259841	0.00873538758605719	-0.00230353930965066	-0.00132951640989631
1475	0.494154304265976	-0.199999377131462	-17.8632507324219	0.0100340843200684	0.00418994715437293	-0.00197886489331722	-0.00392691092565656
1476	-2.10324025154114	0.774023592472076	-18.0580558776855	0.00321592413820326	0.000618529506027699	0.000293855206109583	-0.00295288790948689
1477	1.14350295066833	-0.524673700332642	-17.5385761260986	-0.000355493422830477	0.000293855206109583	0.000943203864153475	-0.000680167751852423
1478	1.14350295066833	-0.199999377131462	-17.7333812713623	-0.0100957229733467	0.00483929552137852	-0.00100484199356288	0.00256657530553639
1479	1.14350295066833	-0.199999377131462	-17.928186416626	0.00516396993771195	0.00451462110504508	0.00191722682211548	-0.00165419070981443
1480	1.14350295066833	-0.199999377131462	-18.3177947998047	0.00548864435404539	0.000618529506027699	-0.00490093370899558	-0.00327756232582033
1481	1.14350295066833	-0.524673700332642	-17.9931201934814	0.00776136433705688	0.00159255252219737	-0.00360223650932312	-0.00522560812532902
1482	-0.80454295873642	0.449349254369736	-18.3827304840088	0.00321592413820326	0.00451462110504508	-0.00944637414067984	-0.00230353930965066
1483	-1.4538916349411	1.09869790077209	-17.7983169555664	-0.00749832857400179	-3.08191010844894e-05	-0.00847235135734081	0.00256657530553639
1484	0.494154304265976	-0.524673700332642	-17.7333812713623	0.0259431265294552	0.0188002903014421	-0.00392691092565656	-0.00100484199356288
1485	-0.155194327235222	-0.199999377131462	-18.3177947998047	-0.00587495695799589	0.00613799272105098	-0.00230353930965066	-0.0104203969240189
1486	1.14350295066833	-0.199999377131462	-19.0320796966553	0.01100810803473	-0.00619963090866804	0.000293855206109583	-0.00392691092565656
1487	1.14350295066833	-0.524673700332642	-18.3827304840088	0.00256657530553639	0.00354059832170606	-0.00100484199356288	0.00159255252219737
1488	1.14350295066833	-0.524673700332642	-17.928186416626	0.00256657530553639	0.00289124972186983	-0.0026282137259841	0.000943203864153475
1489	-0.155194327235222	-0.199999377131462	-17.6684474945068	-0.000680167751852423	0.00808603875339031	0.00354059832170606	0.000618529506027699
1490	0.494154304265976	0.774023592472076	-18.1229915618896	0.0191249661147594	0.000293855206109583	-0.0026282137259841	-0.00619963090866804
1491	-1.4538916349411	0.774023592472076	-17.928186416626	0.00841071270406246	0.000293855206109583	-0.00392691092565656	0.000293855206109583
1492	0.494154304265976	0.774023592472076	-18.0580558776855	0.00386527273803949	0.00159255252219737	-0.00912170019000769	-0.00327756232582033
1493	-1.4538916349411	0.774023592472076	-18.4476642608643	0.00483929552137852	0.00126787810586393	-0.00197886489331722	0.0022419011220336
1494	1.14350295066833	-0.199999377131462	-17.7983169555664	-0.000680167751852423	0.00678734155371785	0.000618529506027699	0.011982130818069
1495	-0.155194327235222	1.09869790077209	-17.928186416626	-0.00100484199356288	0.00548864435404539	-0.00360223650932312	-0.00360223650932312
1496	0.494154304265976	0.774023592472076	-17.928186416626	-0.00684897974133492	0.0136055024340749	-0.00392691092565656	-0.000680167751852423
1497	-0.155194327235222	0.124674938619137	-18.0580558776855	-0.00132951640989631	-0.00230353930965066	-0.00490093370899558	0.000293855206109583
1498	1.79285156726837	-0.199999377131462	-17.9931201934814	0.00386527273803949	-0.00197886489331722	-0.00457625929266214	0.00970941036939621
1499	0.494154304265976	0.124674938619137	-17.9931201934814	0.00256657530553639	0.00418994715437293	-0.00197886489331722	-0.00490093370899558
1500	1.14350295066833	-0.524673700332642	-17.7983169555664	0.0103587592020631	-0.000355493422830477	-0.0026282137259841	-0.000680167751852423
1501	-1.4538916349411	1.09869790077209	-17.9931201934814	-0.00944637414067984	0.0022419011220336	-0.00847235135734081	-0.00425158534198999
1502	1.79285156726837	0.449349254369736	-17.8632507324219	-0.00230353930965066	0.00483929552137852	-0.0243813935667276	0.00126787810586393
1503	-1.4538916349411	1.42337214946747	-18.5775356292725	0.0106834331527352	0.00711201597005129	-0.00490093370899558	-0.00392691092565656
1504	1.14350295066833	0.449349254369736	-18.5125999450684	-0.00132951640989631	0.00646266713738441	-0.0136671401560307	-0.00327756232582033
1505	-0.80454295873642	1.42337214946747	-18.5775356292725	0.0171769186854362	-3.08191010844894e-05	-0.00782300252467394	-0.00457625929266214
1506	-0.80454295873642	-0.199999377131462	-17.8632507324219	-0.00879702530801296	-0.000680167751852423	-0.0113944197073579	0.00646266713738441
1507	1.14350295066833	-0.199999377131462	-18.1229915618896	-0.0126931173726916	0.00386527273803949	0.00483929552137852	-0.00100484199356288
1508	0.494154304265976	-0.524673700332642	-17.9931201934814	0.0194496400654316	0.00191722682211548	0.00483929552137852	0.00159255252219737
1509	0.494154304265976	-0.199999377131462	-18.3177947998047	0.00418994715437293	-0.00132951640989631	0.0136055024340749	-0.00652430532500148
1510	-1.4538916349411	0.449349254369736	-18.5125999450684	-0.00327756232582033	0.00678734155371785	0.0106834331527352	-0.00230353930965066
1511	-0.80454295873642	0.774023592472076	-18.6424694061279	0.00613799272105098	-0.000355493422830477	0.00613799272105098	-0.0120437685400248
1512	-1.4538916349411	0.774023592472076	-18.4476642608643	-0.00522560812532902	0.0022419011220336	-0.00360223650932312	0.0022419011220336
1513	-1.4538916349411	0.774023592472076	-18.5775356292725	0.0152288740500808	0.00159255252219737	0.00256657530553639	-0.00749832857400179
1514	-0.155194327235222	-0.84934800863266	-17.7333812713623	-0.00814767740666866	0.00678734155371785	-0.00295288790948689	0.000943203864153475
1515	-1.4538916349411	1.09869790077209	-18.3827304840088	0.0116574559360743	-0.00749832857400179	0.0022419011220336	0.000943203864153475
1516	-0.80454295873642	0.774023592472076	-18.1879253387451	-0.00165419070981443	0.00418994715437293	0.00159255252219737	-0.000680167751852423
1517	0.494154304265976	-0.524673700332642	-18.2528610229492	-0.00847235135734081	0.00289124972186983	-0.00619963090866804	-0.000680167751852423
1518	1.14350295066833	-0.524673700332642	-18.0580558776855	-0.00490093370899558	0.00613799272105098	0.00483929552137852	0.00418994715437293
1519	1.14350295066833	-0.199999377131462	-18.0580558776855	0.000943203864153475	0.00776136433705688	0.00126787810586393	-0.000355493422830477
1520	0.494154304265976	-0.84934800863266	-17.7333812713623	-3.08191010844894e-05	0.00451462110504508	-0.00717365415766835	-0.00457625929266214
1521	-0.80454295873642	0.774023592472076	-18.0580558776855	0.0155535480007529	-0.00912170019000769	-0.00165419070981443	-0.00555028254166245
1522	-1.4538916349411	0.449349254369736	-18.4476642608643	0.000293855206109583	0.00743668992072344	-0.00587495695799589	0.00711201597005129
1523	-0.155194327235222	0.449349254369736	-18.3827304840088	-0.00684897974133492	-0.00100484199356288	-0.00684897974133492	0.00418994715437293
1524	0.494154304265976	0.449349254369736	-18.3827304840088	-0.00165419070981443	0.000293855206109583	-0.00847235135734081	0.00548864435404539
1525	-0.155194327235222	1.09869790077209	-18.3177947998047	-0.00100484199356288	-0.00230353930965066	-0.0126931173726916	-0.00490093370899558
1526	0.494154304265976	0.124674938619137	-17.9931201934814	-0.0188619289547205	-0.000680167751852423	-0.00749832857400179	-0.00425158534198999
1527	2.44220018386841	-0.524673700332642	-18.0580558776855	0.00581331877037883	0.00483929552137852	-0.00392691092565656	0.00256657530553639
1528	0.494154304265976	0.124674938619137	-18.3177947998047	0.00873538758605719	0.00483929552137852	-0.00230353930965066	0.00289124972186983
1529	1.79285156726837	0.124674938619137	-18.3827304840088	0.0171769186854362	0.00483929552137852	-0.00619963090866804	0.000293855206109583
1530	-0.80454295873642	0.774023592472076	-18.3827304840088	-0.00717365415766835	0.0103587592020631	-0.00652430532500148	0.000293855206109583
1531	-0.155194327235222	0.449349254369736	-18.2528610229492	0.013930176384747	0.00548864435404539	-0.00392691092565656	-0.00165419070981443
1532	-2.10324025154114	0.774023592472076	-18.0580558776855	0.0103587592020631	0.00581331877037883	-0.0136671401560307	0.00516396993771195
1533	-0.155194327235222	0.774023592472076	-18.1229915618896	-0.0107450718060136	0.00516396993771195	-0.0100957229733467	0.00613799272105098
1534	1.14350295066833	-0.199999377131462	-18.1879253387451	0.00354059832170606	-0.00230353930965066	-0.000355493422830477	-0.00132951640989631
1535	-0.80454295873642	0.774023592472076	-18.5125999450684	0.00548864435404539	0.00159255252219737	0.00516396993771195	-0.0026282137259841
1536	-1.4538916349411	0.449349254369736	-18.0580558776855	0.0149041991680861	-0.00100484199356288	0.0022419011220336	-0.00392691092565656
1537	1.79285156726837	-0.524673700332642	-18.0580558776855	-0.00912170019000769	-0.00230353930965066	-0.00132951640989631	0.00159255252219737
1538	-0.155194327235222	0.124674938619137	-18.0580558776855	0.00418994715437293	-0.00165419070981443	0.000618529506027699	0.00256657530553639
1539	-0.155194327235222	-0.199999377131462	-17.7333812713623	0.0217223595827818	-0.00425158534198999	-0.00912170019000769	0.00289124972186983
1540	0.494154304265976	0.124674938619137	-18.1879253387451	-0.0169138833880424	-0.00327756232582033	-0.00457625929266214	-0.00652430532500148
1541	0.494154304265976	-0.199999377131462	-17.928186416626	-0.00327756232582033	-0.0026282137259841	-0.00295288790948689	0.0022419011220336
1542	-1.4538916349411	1.09869790077209	-18.1879253387451	0.0145795252174139	-0.000355493422830477	-0.00392691092565656	0.000618529506027699
1543	-0.80454295873642	0.449349254369736	-17.4736423492432	0.00970941036939621	-0.00165419070981443	-0.00847235135734081	0.00321592413820326
1544	0.494154304265976	0.449349254369736	-18.1229915618896	0.00548864435404539	0.0022419011220336	-0.00360223650932312	0.00289124972186983
1545	-1.4538916349411	0.774023592472076	-17.928186416626	-0.00295288790948689	-0.00295288790948689	-0.00684897974133492	-0.0026282137259841
1546	-0.80454295873642	0.124674938619137	-17.6035118103027	0.0194496400654316	-0.00360223650932312	-0.0026282137259841	-0.00847235135734081
1547	0.494154304265976	-0.84934800863266	-17.9931201934814	-0.00100484199356288	0.00159255252219737	-0.00425158534198999	-0.000680167751852423
1548	1.14350295066833	-0.524673700332642	-17.9931201934814	0.00191722682211548	-3.08191010844894e-05	-0.0026282137259841	-0.00392691092565656
1549	-1.4538916349411	-0.199999377131462	-17.928186416626	0.0100340843200684	0.00256657530553639	0.00581331877037883	-0.0104203969240189
1550	-0.80454295873642	0.449349254369736	-17.9931201934814	0.0149041991680861	0.00289124972186983	-0.00392691092565656	0.00126787810586393
1551	-0.155194327235222	-0.524673700332642	-17.7983169555664	-0.0120437685400248	-0.00132951640989631	-0.00457625929266214	-0.0149658378213644
1552	-0.155194327235222	0.774023592472076	-18.0580558776855	0.00613799272105098	-0.00197886489331722	0.00159255252219737	0.000293855206109583
1553	-1.4538916349411	0.449349254369736	-18.2528610229492	-0.000355493422830477	0.00743668992072344	-0.00425158534198999	0.00159255252219737
1554	1.14350295066833	-0.199999377131462	-17.928186416626	-0.0104203969240189	0.00581331877037883	-0.00684897974133492	0.000293855206109583
1555	-0.80454295873642	0.774023592472076	-18.1229915618896	-0.00522560812532902	0.00418994715437293	-0.00360223650932312	0.00256657530553639
1556	0.494154304265976	-0.524673700332642	-17.7983169555664	-0.00490093370899558	-0.000355493422830477	0.00613799272105098	-0.00165419070981443
1557	0.494154304265976	-0.199999377131462	-17.6684474945068	-0.00490093370899558	0.00321592413820326	-0.00100484199356288	-0.00425158534198999
1558	1.14350295066833	-0.199999377131462	-17.5385761260986	0.00808603875339031	0.00483929552137852	-0.00295288790948689	0.00126787810586393
1559	-0.155194327235222	0.124674938619137	-18.2528610229492	-0.0117190945893526	0.00808603875339031	0.00418994715437293	0.00321592413820326
1560	1.14350295066833	-0.524673700332642	-17.4087066650391	0.00678734155371785	0.00386527273803949	0.00191722682211548	-0.000680167751852423
1561	0.494154304265976	-0.199999377131462	-17.2788372039795	-0.0117190945893526	-0.00327756232582033	-0.00587495695799589	-0.00132951640989631
1562	-0.80454295873642	0.124674938619137	-17.6684474945068	-0.00197886489331722	0.00711201597005129	-0.00165419070981443	0.00548864435404539
1563	-0.80454295873642	0.449349254369736	-17.0190982818604	0.00289124972186983	0.00289124972186983	-0.00392691092565656	0.00386527273803949
1564	1.14350295066833	0.449349254369736	-17.4736423492432	0.013930176384747	-0.00327756232582033	0.00646266713738441	0.00548864435404539
1565	-0.80454295873642	0.774023592472076	-18.3827304840088	-0.00197886489331722	0.00548864435404539	-0.00100484199356288	-0.0026282137259841
1566	-0.155194327235222	-0.199999377131462	-17.9931201934814	0.000943203864153475	-0.00100484199356288	-0.00295288790948689	-0.00100484199356288
1567	-0.155194327235222	-0.199999377131462	-17.8632507324219	0.00386527273803949	-0.00392691092565656	-0.00944637414067984	0.00483929552137852
1568	1.14350295066833	-0.524673700332642	-17.6684474945068	-0.00522560812532902	0.00483929552137852	-0.0107450718060136	0.00256657530553639
1569	-0.155194327235222	1.09869790077209	-17.2788372039795	0.012956153601408	-0.00230353930965066	0.00386527273803949	-0.00295288790948689
1570	0.494154304265976	0.449349254369736	-17.2788372039795	0.00776136433705688	0.000943203864153475	-0.00717365415766835	-0.00457625929266214
1571	0.494154304265976	-0.199999377131462	-17.4736423492432	-0.00327756232582033	-0.00782300252467394	-0.00295288790948689	-0.00425158534198999
1572	1.14350295066833	-0.199999377131462	-17.928186416626	0.00321592413820326	-0.00230353930965066	-0.00392691092565656	0.00354059832170606
1573	-0.80454295873642	0.774023592472076	-17.9931201934814	-0.00619963090866804	0.00970941036939621	-0.000680167751852423	-0.00457625929266214
1574	1.79285156726837	-0.524673700332642	-17.928186416626	0.00548864435404539	0.000618529506027699	0.00289124972186983	-0.00132951640989631
1575	-0.80454295873642	1.09869790077209	-17.4087066650391	0.00906006153672934	0.00321592413820326	-0.00522560812532902	-0.00230353930965066
1576	0.494154304265976	-0.199999377131462	-17.2788372039795	-0.00230353930965066	-0.00230353930965066	0.00126787810586393	-0.00165419070981443
1577	0.494154304265976	-0.199999377131462	-18.0580558776855	0.00776136433705688	0.00354059832170606	-0.00847235135734081	-0.00717365415766835
1578	0.494154304265976	0.449349254369736	-18.1229915618896	0.011982130818069	0.00646266713738441	-0.00619963090866804	0.00126787810586393
1579	-0.80454295873642	1.09869790077209	-18.1879253387451	-3.08191010844894e-05	0.00548864435404539	0.00970941036939621	-0.00619963090866804
1580	-0.155194327235222	-0.199999377131462	-17.7983169555664	0.000943203864153475	-0.000680167751852423	0.00418994715437293	0.00256657530553639
1581	0.494154304265976	-0.199999377131462	-17.0840320587158	-0.00684897974133492	0.00646266713738441	0.00646266713738441	0.00191722682211548
1582	-0.155194327235222	0.449349254369736	-17.6684474945068	0.00289124972186983	0.00256657530553639	-0.0113944197073579	-0.000355493422830477
1583	1.14350295066833	-0.199999377131462	-17.8632507324219	0.01847561635077	-0.000680167751852423	0.00581331877037883	-0.00652430532500148
1584	-1.4538916349411	0.449349254369736	-17.928186416626	-0.00619963090866804	0.00841071270406246	0.00354059832170606	-0.000355493422830477
1585	-1.4538916349411	-0.199999377131462	-17.928186416626	0.00418994715437293	-0.00230353930965066	-0.00295288790948689	-0.00230353930965066
1586	0.494154304265976	-1.49869668483734	-17.7333812713623	-0.00522560812532902	-0.00295288790948689	0.00451462110504508	0.000293855206109583
1587	1.14350295066833	-1.17402231693268	-17.6684474945068	-0.0139918150380254	0.000943203864153475	-0.00327756232582033	0.000293855206109583
1588	0.494154304265976	-0.524673700332642	-17.5385761260986	-0.00944637414067984	-0.000355493422830477	-0.0026282137259841	-3.08191010844894e-05
1589	0.494154304265976	-0.84934800863266	-17.7983169555664	0.00678734155371785	0.000618529506027699	0.00386527273803949	-0.00165419070981443
1590	-0.80454295873642	-0.199999377131462	-18.1229915618896	-0.0139918150380254	0.00483929552137852	-0.00295288790948689	-3.08191010844894e-05
1591	-0.80454295873642	0.124674938619137	-18.1229915618896	-0.000680167751852423	0.000618529506027699	-0.00197886489331722	-0.00100484199356288
1592	-0.80454295873642	0.124674938619137	-17.9931201934814	-0.0026282137259841	-3.08191010844894e-05	-0.00327756232582033	0.00126787810586393
1593	-0.155194327235222	0.124674938619137	-17.9931201934814	0.000293855206109583	0.000943203864153475	0.000943203864153475	0.00386527273803949
1594	1.14350295066833	-0.524673700332642	-17.7333812713623	-0.00100484199356288	-0.0026282137259841	0.00613799272105098	-0.00392691092565656
1595	-0.155194327235222	0.124674938619137	-17.8632507324219	0.00516396993771195	0.00321592413820326	-0.00619963090866804	0.00126787810586393
1596	0.494154304265976	-1.17402231693268	-17.928186416626	0.00646266713738441	-0.00295288790948689	-0.00230353930965066	0.00126787810586393
1597	-0.155194327235222	0.124674938619137	-18.1229915618896	-0.0113944197073579	-3.08191010844894e-05	-0.000355493422830477	0.000293855206109583
1598	-1.4538916349411	0.124674938619137	-18.0580558776855	0.00483929552137852	0.00126787810586393	-0.0100957229733467	0.00289124972186983
1599	0.494154304265976	-0.199999377131462	-17.928186416626	-0.00457625929266214	-0.0026282137259841	-0.00327756232582033	0.00743668992072344
1600	-1.4538916349411	-0.199999377131462	-17.7333812713623	-0.00360223650932312	0.00159255252219737	0.000293855206109583	-3.08191010844894e-05
1601	-0.155194327235222	0.124674938619137	-18.1229915618896	-0.000355493422830477	-0.0120437685400248	0.000943203864153475	-0.00425158534198999
1602	1.14350295066833	-1.49869668483734	-17.9931201934814	-0.00425158534198999	-0.00749832857400179	-0.00490093370899558	0.00613799272105098
1603	1.79285156726837	-2.14804530143738	-17.928186416626	-0.00522560812532902	0.00159255252219737	-0.0133424662053585	0.00289124972186983
1604	-0.155194327235222	-0.524673700332642	-18.0580558776855	0.00191722682211548	0.00126787810586393	0.00159255252219737	0.000943203864153475
1605	-0.155194327235222	-0.524673700332642	-17.8632507324219	-0.0026282137259841	-0.0104203969240189	-0.00230353930965066	-0.00295288790948689
1606	-1.4538916349411	0.124674938619137	-17.7333812713623	-0.0100957229733467	-0.00522560812532902	0.00483929552137852	-0.00165419070981443
1607	-0.155194327235222	-0.84934800863266	-17.5385761260986	-0.00944637414067984	-0.00295288790948689	-0.00912170019000769	-0.00165419070981443
1608	-0.80454295873642	-0.199999377131462	-18.1879253387451	0.013930176384747	-0.00490093370899558	-0.00619963090866804	0.00808603875339031
1609	-0.80454295873642	-0.84934800863266	-18.1229915618896	-0.0126931173726916	-0.00684897974133492	-0.00814767740666866	-0.00652430532500148
1610	0.494154304265976	-1.17402231693268	-17.928186416626	0.0103587592020631	-0.0117190945893526	-0.00652430532500148	-0.00327756232582033
1611	1.14350295066833	-1.49869668483734	-17.6684474945068	0.00646266713738441	-0.0104203969240189	-0.0156151866540313	0.00548864435404539
1612	0.494154304265976	-0.84934800863266	-17.4087066650391	0.00548864435404539	-0.00165419070981443	-0.00814767740666866	-0.00230353930965066
1613	1.79285156726837	-1.49869668483734	-17.0190982818604	0.00776136433705688	-0.000680167751852423	-0.00749832857400179	-0.00619963090866804
1614	-1.4538916349411	0.124674938619137	-18.1879253387451	-0.00879702530801296	-0.00555028254166245	-0.00100484199356288	0.00159255252219737
1615	0.494154304265976	-1.82337093353271	-17.8632507324219	0.00711201597005129	-0.00684897974133492	0.000943203864153475	-0.00555028254166245
1616	0.494154304265976	-1.49869668483734	-18.1879253387451	-0.00100484199356288	-0.0107450718060136	0.00418994715437293	-0.00100484199356288
1617	-0.155194327235222	-0.84934800863266	-18.1879253387451	-0.00555028254166245	-0.00717365415766835	0.00970941036939621	0.00354059832170606
1618	-0.155194327235222	-0.199999377131462	-18.1879253387451	0.00354059832170606	-0.00555028254166245	0.00776136433705688	0.000293855206109583
1619	-0.80454295873642	-0.524673700332642	-18.0580558776855	0.00289124972186983	-0.00587495695799589	0.00776136433705688	0.00613799272105098
1620	-0.80454295873642	-0.199999377131462	-18.5125999450684	-0.00944637414067984	-0.0120437685400248	0.00646266713738441	-0.00847235135734081
1621	-0.155194327235222	-1.49869668483734	-18.2528610229492	0.00159255252219737	-0.00879702530801296	0.00483929552137852	-0.00619963090866804
1622	-0.80454295873642	-1.17402231693268	-18.1879253387451	-0.00132951640989631	-0.0104203969240189	0.00451462110504508	-0.00327756232582033
1623	0.494154304265976	-1.49869668483734	-18.2528610229492	0.00938473641872406	-0.00944637414067984	-0.00684897974133492	0.00776136433705688
1624	-0.155194327235222	-1.49869668483734	-17.6035118103027	-0.00392691092565656	-0.00619963090866804	0.00711201597005129	-0.00165419070981443
1625	-0.155194327235222	-1.17402231693268	-17.7983169555664	0.00581331877037883	-0.00717365415766835	0.00516396993771195	0.00354059832170606
1626	-0.80454295873642	-0.524673700332642	-18.1879253387451	-0.00295288790948689	-0.00814767740666866	-0.00684897974133492	0.00289124972186983
1627	-0.80454295873642	-0.524673700332642	-18.0580558776855	-0.000680167751852423	-0.00652430532500148	-0.00132951640989631	0.00711201597005129
1628	-1.4538916349411	-0.524673700332642	-17.9931201934814	0.00321592413820326	0.0022419011220336	-0.00814767740666866	-0.00360223650932312
1629	-1.4538916349411	-0.84934800863266	-17.928186416626	0.00321592413820326	-0.00912170019000769	0.00613799272105098	0.000943203864153475
1630	-0.155194327235222	-1.49869668483734	-17.8632507324219	-0.00230353930965066	-0.00684897974133492	0.00126787810586393	-0.0026282137259841
1631	0.494154304265976	-1.17402231693268	-17.5385761260986	-0.0100957229733467	-0.00944637414067984	-0.00100484199356288	0.00386527273803949
1632	0.494154304265976	-1.49869668483734	-17.928186416626	0.0213976856321096	-0.00847235135734081	-0.00392691092565656	-0.00295288790948689
1633	0.494154304265976	-1.82337093353271	-17.928186416626	0.012956153601408	-0.00555028254166245	0.00776136433705688	0.00548864435404539
1634	-0.80454295873642	-0.524673700332642	-18.1879253387451	-0.00749832857400179	-0.00717365415766835	0.00938473641872406	0.00256657530553639
1635	-0.155194327235222	-1.49869668483734	-17.7983169555664	0.00256657530553639	-0.00392691092565656	0.00516396993771195	-0.00100484199356288
1636	0.494154304265976	-1.82337093353271	-17.8632507324219	0.0162028968334198	-0.00912170019000769	-0.00132951640989631	-0.00360223650932312
1637	-0.80454295873642	-0.524673700332642	-17.6035118103027	0.0236704051494598	-0.00490093370899558	-0.00100484199356288	0.00354059832170606
1638	-0.80454295873642	-0.199999377131462	-18.1229915618896	-0.00782300252467394	-0.0149658378213644	-0.00977104809135199	-0.00327756232582033
1639	-1.4538916349411	-0.199999377131462	-18.1879253387451	-0.00327756232582033	-0.00879702530801296	-0.00425158534198999	0.00873538758605719
1640	-0.155194327235222	-0.524673700332642	-18.2528610229492	-0.000355493422830477	-0.00230353930965066	0.000293855206109583	0.000943203864153475
1641	-0.155194327235222	-0.524673700332642	-17.928186416626	0.00386527273803949	-3.08191010844894e-05	-0.00684897974133492	-0.00197886489331722
1642	-0.155194327235222	-1.17402231693268	-17.6684474945068	-0.00457625929266214	-0.00295288790948689	-0.00360223650932312	0.00483929552137852
1643	1.14350295066833	-1.17402231693268	-17.7333812713623	-0.0130177913233638	0.00581331877037883	-0.00847235135734081	-0.00132951640989631
1644	1.79285156726837	-0.84934800863266	-17.928186416626	0.00159255252219737	0.000293855206109583	0.00159255252219737	-3.08191010844894e-05
1645	0.494154304265976	-0.84934800863266	-17.9931201934814	0.00938473641872406	-0.00392691092565656	0.0022419011220336	0.000293855206109583
1646	-0.155194327235222	-0.524673700332642	-18.1879253387451	0.0220470335334539	-0.00782300252467394	-0.00425158534198999	0.00289124972186983
1647	-0.80454295873642	-0.199999377131462	-18.1229915618896	-0.00360223650932312	-0.000355493422830477	0.00256657530553639	-0.00295288790948689
1648	0.494154304265976	-0.199999377131462	-17.928186416626	-0.00425158534198999	-0.00717365415766835	-0.0136671401560307	0.00548864435404539
1649	-0.80454295873642	-0.199999377131462	-17.7983169555664	0.00191722682211548	-0.00197886489331722	-0.00425158534198999	0.000293855206109583
1650	1.79285156726837	-1.17402231693268	-17.928186416626	0.00743668992072344	0.00354059832170606	-0.0107450718060136	0.000293855206109583
1651	0.494154304265976	-1.17402231693268	-17.9931201934814	0.00841071270406246	-0.00132951640989631	-0.0113944197073579	0.00386527273803949
1652	1.14350295066833	-1.49869668483734	-18.1879253387451	-0.00132951640989631	-0.00295288790948689	-0.0026282137259841	0.000943203864153475
1653	-0.155194327235222	-1.17402231693268	-17.7333812713623	-0.000355493422830477	-0.00295288790948689	-0.00392691092565656	0.00354059832170606
1654	-0.155194327235222	0.124674938619137	-18.0580558776855	-0.00587495695799589	-0.00197886489331722	-0.00684897974133492	-0.00619963090866804
1655	0.494154304265976	-1.17402231693268	-17.8632507324219	0.00386527273803949	-0.000355493422830477	-0.00165419070981443	-0.00944637414067984
1656	1.79285156726837	-0.84934800863266	-18.0580558776855	-0.00100484199356288	-0.00522560812532902	-0.00457625929266214	0.000293855206109583
1657	-0.155194327235222	0.124674938619137	-18.3827304840088	-0.0188619289547205	0.000618529506027699	0.00256657530553639	-0.00457625929266214
1658	-0.80454295873642	-0.199999377131462	-18.0580558776855	0.0249691028147936	0.00126787810586393	0.00321592413820326	0.00191722682211548
1659	-0.80454295873642	0.449349254369736	-18.1229915618896	-0.00327756232582033	0.000618529506027699	0.012956153601408	-0.00100484199356288
1660	-0.155194327235222	0.124674938619137	-17.928186416626	-0.00457625929266214	-0.00490093370899558	0.0022419011220336	-0.00522560812532902
1661	0.494154304265976	-0.524673700332642	-17.8632507324219	0.0113327819854021	-0.00749832857400179	-0.00619963090866804	-0.00717365415766835
1662	0.494154304265976	-1.49869668483734	-17.5385761260986	-0.00717365415766835	-0.00782300252467394	-0.00457625929266214	-0.00717365415766835
1663	1.14350295066833	-0.84934800863266	-18.1879253387451	-0.00522560812532902	0.00646266713738441	0.00256657530553639	0.00159255252219737
1664	0.494154304265976	-0.84934800863266	-17.8632507324219	-0.000680167751852423	-0.00782300252467394	0.00386527273803949	-0.000355493422830477
1665	0.494154304265976	-0.84934800863266	-17.928186416626	0.00841071270406246	0.000618529506027699	0.00743668992072344	-0.00132951640989631
1666	-0.155194327235222	0.124674938619137	-17.928186416626	0.00386527273803949	-0.00782300252467394	-0.00457625929266214	0.00126787810586393
1667	-0.80454295873642	0.449349254369736	-17.9931201934814	-0.00717365415766835	-0.00425158534198999	-0.00457625929266214	-0.000680167751852423
1668	-0.80454295873642	0.449349254369736	-17.6684474945068	-3.08191010844894e-05	0.000618529506027699	-0.00165419070981443	-0.00847235135734081
1669	1.14350295066833	-0.199999377131462	-18.1229915618896	-0.000355493422830477	0.00289124972186983	-0.00457625929266214	0.00483929552137852
1670	-0.155194327235222	-0.524673700332642	-17.928186416626	0.0123068047687411	-0.00392691092565656	0.00418994715437293	-0.00814767740666866
1671	-1.4538916349411	-0.199999377131462	-17.928186416626	0.00776136433705688	0.000293855206109583	-0.00944637414067984	-0.00165419070981443
1672	0.494154304265976	-0.524673700332642	-17.9931201934814	-0.0143164889886975	-0.00749832857400179	-0.00360223650932312	0.00451462110504508
1673	0.494154304265976	-0.524673700332642	-17.6684474945068	0.00906006153672934	-0.00100484199356288	0.00191722682211548	0.00483929552137852
1674	-2.10324025154114	0.124674938619137	-17.7333812713623	-0.00749832857400179	0.000943203864153475	0.000618529506027699	-0.00425158534198999
1675	1.79285156726837	-0.84934800863266	-17.8632507324219	0.0288651939481497	0.000293855206109583	-0.00587495695799589	-0.00684897974133492
1676	-1.4538916349411	0.449349254369736	-18.2528610229492	0.00256657530553639	0.000943203864153475	-0.00814767740666866	0.00289124972186983
1677	-1.4538916349411	0.449349254369736	-18.2528610229492	0.00321592413820326	-0.0026282137259841	0.00289124972186983	0.000293855206109583
1678	-0.80454295873642	0.774023592472076	-17.6035118103027	0.00159255252219737	0.0022419011220336	0.000943203864153475	-0.00100484199356288
1679	-0.80454295873642	0.124674938619137	-17.5385761260986	-3.08191010844894e-05	0.00126787810586393	-0.00912170019000769	-0.00652430532500148
1680	-1.4538916349411	0.774023592472076	-17.3437728881836	-0.00425158534198999	0.00256657530553639	-0.00457625929266214	-0.00782300252467394
1681	-0.155194327235222	0.449349254369736	-17.3437728881836	0.00483929552137852	-0.00132951640989631	-0.0026282137259841	0.0022419011220336
1682	-0.155194327235222	-0.524673700332642	-17.9931201934814	-0.00587495695799589	-0.00522560812532902	-0.00847235135734081	0.000943203864153475
1683	0.494154304265976	0.449349254369736	-18.1229915618896	-0.00457625929266214	0.00191722682211548	-0.00555028254166245	0.00191722682211548
1684	0.494154304265976	0.124674938619137	-17.7983169555664	-0.0113944197073579	-0.000355493422830477	-0.0026282137259841	-0.00457625929266214
1685	1.14350295066833	-0.524673700332642	-17.5385761260986	-0.00749832857400179	-0.0026282137259841	-0.00782300252467394	0.00451462110504508
1686	-1.4538916349411	0.774023592472076	-18.0580558776855	-0.00295288790948689	0.00808603875339031	-0.00684897974133492	0.00516396993771195
1687	-0.155194327235222	0.449349254369736	-17.9931201934814	-0.00814767740666866	0.00126787810586393	-0.00814767740666866	0.00646266713738441
1688	-1.4538916349411	0.774023592472076	-18.1879253387451	0.0103587592020631	0.00841071270406246	0.00483929552137852	0.00289124972186983
1689	-0.80454295873642	0.124674938619137	-18.2528610229492	0.01100810803473	-0.00327756232582033	-0.00197886489331722	0.00418994715437293
1690	-0.155194327235222	0.124674938619137	-17.8632507324219	0.0217223595827818	0.00289124972186983	-0.00100484199356288	0.000943203864153475
1691	1.14350295066833	-0.524673700332642	-17.7333812713623	0.0236704051494598	0.0136055024340749	0.00126787810586393	0.00548864435404539
1692	-0.80454295873642	0.449349254369736	-17.928186416626	0.011982130818069	0.00354059832170606	-0.00132951640989631	0.00418994715437293
1693	1.79285156726837	-0.199999377131462	-17.6035118103027	-0.00782300252467394	0.00451462110504508	-0.00555028254166245	-3.08191010844894e-05
1694	-1.4538916349411	1.09869790077209	-18.0580558776855	0.01100810803473	0.00646266713738441	-0.00522560812532902	0.00386527273803949
1695	-0.155194327235222	-0.524673700332642	-17.8632507324219	-0.00100484199356288	-0.00490093370899558	-0.00977104809135199	0.000618529506027699
1696	-1.4538916349411	1.42337214946747	-18.1879253387451	0.0168522447347641	0.0022419011220336	-0.00619963090866804	-0.000680167751852423
1697	-1.4538916349411	0.774023592472076	-17.928186416626	-0.000680167751852423	-0.00197886489331722	-0.00425158534198999	-0.00132951640989631
1698	-1.4538916349411	0.449349254369736	-17.7333812713623	-0.00619963090866804	0.00646266713738441	0.00354059832170606	-0.00230353930965066
1699	-1.4538916349411	-0.524673700332642	-17.4736423492432	-0.00165419070981443	0.00906006153672934	-0.0104203969240189	0.00548864435404539
1700	-0.80454295873642	1.09869790077209	-17.9931201934814	0.00191722682211548	-0.00132951640989631	-0.00684897974133492	-0.00847235135734081
1701	-1.4538916349411	0.774023592472076	-18.1229915618896	-0.00295288790948689	-3.08191010844894e-05	-0.00522560812532902	0.00873538758605719
1702	0.494154304265976	0.124674938619137	-17.928186416626	-0.00457625929266214	0.000293855206109583	-0.00327756232582033	-0.000680167751852423
1703	-2.10324025154114	1.09869790077209	-17.928186416626	0.000943203864153475	0.00126787810586393	-0.00295288790948689	0.00581331877037883
1704	-0.155194327235222	0.124674938619137	-17.1489677429199	0.00451462110504508	0.00256657530553639	-0.000355493422830477	-0.00132951640989631
1705	-0.80454295873642	0.124674938619137	-17.213903427124	0.00711201597005129	0.00451462110504508	0.00483929552137852	0.000293855206109583
1706	-1.4538916349411	1.09869790077209	-17.6684474945068	-0.00360223650932312	0.00743668992072344	-0.00132951640989631	0.00159255252219737
1707	-1.4538916349411	0.449349254369736	-18.1879253387451	0.00483929552137852	-0.00619963090866804	-0.00619963090866804	0.00970941036939621
1708	-2.10324025154114	0.774023592472076	-18.0580558776855	-0.0159398596733809	0.00516396993771195	-0.00360223650932312	0.00126787810586393
1709	-0.80454295873642	0.774023592472076	-18.0580558776855	-0.00619963090866804	0.00483929552137852	0.0022419011220336	0.00354059832170606
1710	-0.155194327235222	-0.199999377131462	-17.928186416626	0.00191722682211548	-0.00327756232582033	0.00841071270406246	0.00418994715437293
1711	-0.155194327235222	-0.524673700332642	-16.8892288208008	-0.00749832857400179	0.00451462110504508	-0.0100957229733467	-0.00230353930965066
1712	0.494154304265976	0.449349254369736	-17.6035118103027	0.0181509424000978	0.00321592413820326	-0.00392691092565656	0.00516396993771195
1713	-0.155194327235222	0.449349254369736	-17.9931201934814	0.00743668992072344	-0.000680167751852423	-0.0100957229733467	0.00776136433705688
1714	-0.80454295873642	-0.524673700332642	-17.8632507324219	0.00841071270406246	0.00581331877037883	0.000618529506027699	0.00126787810586393
1715	-1.4538916349411	0.774023592472076	-17.9931201934814	0.0132808275520802	0.000943203864153475	-0.00197886489331722	0.00483929552137852
1716	-0.80454295873642	0.449349254369736	-17.7333812713623	0.00743668992072344	0.00191722682211548	-0.00490093370899558	-0.00132951640989631
1717	-0.155194327235222	-0.199999377131462	-17.1489677429199	-0.00327756232582033	0.00418994715437293	-0.00749832857400179	0.00289124972186983
1718	-0.155194327235222	-0.199999377131462	-17.8632507324219	-0.0182125810533762	0.00289124972186983	-0.00197886489331722	-0.000355493422830477
1719	-0.155194327235222	0.124674938619137	-18.1879253387451	0.00711201597005129	0.00548864435404539	-3.08191010844894e-05	0.00386527273803949
1720	0.494154304265976	-0.199999377131462	-18.0580558776855	-0.00425158534198999	-3.08191010844894e-05	-0.00100484199356288	0.000943203864153475
1721	-0.155194327235222	-0.199999377131462	-17.8632507324219	-0.00327756232582033	0.00678734155371785	-0.000680167751852423	-0.00197886489331722
1722	-1.4538916349411	-0.199999377131462	-17.6684474945068	-0.0159398596733809	0.00451462110504508	-0.000355493422830477	0.00581331877037883
1723	-2.75258874893188	0.449349254369736	-17.2788372039795	-0.00360223650932312	0.00354059832170606	0.000293855206109583	0.00354059832170606
1724	-0.155194327235222	-0.84934800863266	-17.213903427124	0.00873538758605719	0.0022419011220336	-0.00879702530801296	0.00581331877037883
1725	-0.155194327235222	-0.199999377131462	-17.4736423492432	-0.00619963090866804	0.00159255252219737	0.00354059832170606	-0.000355493422830477
1726	0.494154304265976	0.449349254369736	-17.928186416626	0.00191722682211548	0.00841071270406246	-0.00522560812532902	-3.08191010844894e-05
1727	-2.10324025154114	0.124674938619137	-18.0580558776855	-0.00977104809135199	-0.00457625929266214	-0.00555028254166245	0.00483929552137852
1728	-0.80454295873642	-0.524673700332642	-17.6684474945068	-0.0159398596733809	0.00483929552137852	0.00354059832170606	0.00711201597005129
1729	-2.10324025154114	0.124674938619137	-17.4087066650391	-0.0104203969240189	0.00743668992072344	0.00256657530553639	0.00159255252219737
1730	-2.10324025154114	0.774023592472076	-17.9931201934814	-0.00522560812532902	-0.00197886489331722	-0.00360223650932312	0.000618529506027699
1731	-1.4538916349411	-0.199999377131462	-17.4736423492432	0.0116574559360743	0.00289124972186983	0.0022419011220336	-3.08191010844894e-05
1732	-0.155194327235222	-0.524673700332642	-17.4087066650391	0.011982130818069	-0.00165419070981443	-0.0100957229733467	0.0149041991680861
1733	-4.05128622055054	1.09869790077209	-18.1879253387451	-0.0130177913233638	0.00776136433705688	-0.00425158534198999	0.000293855206109583
1734	-0.80454295873642	-0.199999377131462	-17.6684474945068	-0.00490093370899558	0.000618529506027699	-0.00360223650932312	0.00451462110504508
1735	-2.10324025154114	1.42337214946747	-17.8632507324219	0.0162028968334198	0.000618529506027699	0.00548864435404539	-0.00652430532500148
1736	-2.75258874893188	0.449349254369736	-17.5385761260986	-3.08191010844894e-05	0.00678734155371785	-3.08191010844894e-05	0.000618529506027699
1737	-1.4538916349411	0.124674938619137	-17.4736423492432	0.00289124972186983	0.00678734155371785	-0.00392691092565656	0.00159255252219737
1738	-1.4538916349411	-0.84934800863266	-17.7333812713623	-0.0217839982360601	0.00581331877037883	-0.00132951640989631	0.00970941036939621
1739	-2.10324025154114	-0.199999377131462	-17.213903427124	-0.00782300252467394	0.00776136433705688	0.00191722682211548	0.0022419011220336
1740	-2.75258874893188	0.774023592472076	-17.3437728881836	-0.00814767740666866	-0.00100484199356288	-0.00132951640989631	-0.00522560812532902
1741	-4.05128622055054	1.09869790077209	-17.8632507324219	0.0106834331527352	-0.00684897974133492	-0.0026282137259841	-0.0026282137259841
1742	-2.10324025154114	1.09869790077209	-17.7983169555664	-0.00197886489331722	0.00289124972186983	-3.08191010844894e-05	-0.00165419070981443
1743	-2.10324025154114	0.124674938619137	-17.4736423492432	-0.0156151866540313	0.000293855206109583	-0.00360223650932312	-0.00619963090866804
1744	-2.75258874893188	0.449349254369736	-17.5385761260986	-0.0146411629393697	0.000293855206109583	0.0022419011220336	0.00289124972186983
1745	-2.10324025154114	-0.524673700332642	-17.8632507324219	-0.00230353930965066	0.00386527273803949	-0.00100484199356288	-0.00100484199356288
1746	-2.10324025154114	-0.524673700332642	-18.0580558776855	0.0116574559360743	-0.00360223650932312	-0.00230353930965066	-0.000355493422830477
1747	-3.40193748474121	1.09869790077209	-17.928186416626	0.012956153601408	0.000293855206109583	-0.00457625929266214	0.00191722682211548
1748	-2.75258874893188	0.774023592472076	-17.7983169555664	-0.0117190945893526	-0.00360223650932312	-0.000355493422830477	0.00613799272105098
1749	-4.05128622055054	0.774023592472076	-18.1879253387451	-0.00327756232582033	-0.00457625929266214	-0.00652430532500148	0.00159255252219737
1750	-2.75258874893188	-0.199999377131462	-17.6684474945068	-0.0263294391334057	-0.00522560812532902	-0.000355493422830477	0.000293855206109583
1751	-1.4538916349411	-0.524673700332642	-17.8632507324219	-0.0026282137259841	-0.000680167751852423	0.00126787810586393	-0.00197886489331722
1752	-3.40193748474121	-0.199999377131462	-17.6684474945068	-0.000355493422830477	-0.0026282137259841	-0.00879702530801296	0.000943203864153475
1753	-4.05128622055054	0.774023592472076	-17.9931201934814	-0.0250307414680719	-0.000355493422830477	-0.00100484199356288	0.00451462110504508
1754	-1.4538916349411	-0.199999377131462	-17.5385761260986	-0.0162645354866982	0.00256657530553639	-0.00587495695799589	0.0022419011220336
1755	-1.4538916349411	0.449349254369736	-18.1229915618896	0.00483929552137852	-0.00165419070981443	0.00516396993771195	0.00548864435404539
1756	-3.40193748474121	1.09869790077209	-18.4476642608643	0.00873538758605719	0.00256657530553639	0.00418994715437293	0.00451462110504508
1757	-2.10324025154114	-0.199999377131462	-18.1879253387451	-0.00944637414067984	0.0022419011220336	-0.00619963090866804	0.00678734155371785
1758	-2.10324025154114	-0.84934800863266	-18.1229915618896	-0.0188619289547205	0.00256657530553639	0.00256657530553639	0.00743668992072344
1759	-2.10324025154114	0.124674938619137	-17.9931201934814	-0.0104203969240189	-0.00295288790948689	-0.000355493422830477	-0.00197886489331722
1760	-3.40193748474121	0.774023592472076	-17.8632507324219	0.00613799272105098	0.0022419011220336	0.00386527273803949	0.00191722682211548
1761	-2.10324025154114	0.449349254369736	-18.2528610229492	-0.00879702530801296	0.000618529506027699	-0.00814767740666866	0.00483929552137852
1762	-1.4538916349411	0.124674938619137	-18.1879253387451	0.0022419011220336	0.000618529506027699	0.000293855206109583	0.00418994715437293
1763	-0.80454295873642	-0.84934800863266	-17.928186416626	-0.00197886489331722	0.00354059832170606	0.000293855206109583	0.00743668992072344
1764	-2.10324025154114	0.449349254369736	-18.1229915618896	-0.00327756232582033	-0.000680167751852423	-0.00944637414067984	0.00418994715437293
1765	-0.155194327235222	-0.524673700332642	-17.7983169555664	-0.0107450718060136	0.00126787810586393	0.00386527273803949	0.0022419011220336
1766	-0.80454295873642	0.124674938619137	-17.928186416626	-0.0188619289547205	0.00483929552137852	-0.00555028254166245	-0.00555028254166245
1767	-0.155194327235222	0.774023592472076	-17.928186416626	0.00126787810586393	0.00159255252219737	0.00354059832170606	0.0132808275520802
1768	-0.80454295873642	1.09869790077209	-18.2528610229492	-0.0026282137259841	0.00678734155371785	-0.00100484199356288	-0.00295288790948689
1769	-1.4538916349411	0.774023592472076	-18.0580558776855	-0.00652430532500148	0.00808603875339031	-0.0026282137259841	0.011982130818069
1770	-0.80454295873642	0.449349254369736	-18.0580558776855	-0.00165419070981443	0.00581331877037883	-0.00360223650932312	0.00256657530553639
1771	0.494154304265976	-0.524673700332642	-17.7333812713623	-0.00197886489331722	0.000943203864153475	-0.00360223650932312	0.00289124972186983
1772	-2.10324025154114	0.449349254369736	-17.6684474945068	-0.00360223650932312	0.00191722682211548	-0.00165419070981443	-0.00230353930965066
1773	-1.4538916349411	1.42337214946747	-17.8632507324219	-0.00652430532500148	0.00776136433705688	-0.000680167751852423	0.00256657530553639
1774	-0.155194327235222	-0.199999377131462	-17.928186416626	-0.00717365415766835	0.00906006153672934	0.00191722682211548	0.00418994715437293
1775	-1.4538916349411	0.449349254369736	-18.1879253387451	0.00386527273803949	-0.0026282137259841	-0.00555028254166245	-0.00327756232582033
1776	-0.80454295873642	1.09869790077209	-18.1879253387451	-0.00619963090866804	0.00386527273803949	-0.0107450718060136	-0.00555028254166245
1777	-0.80454295873642	-0.524673700332642	-17.7333812713623	-0.00944637414067984	0.00321592413820326	-0.00100484199356288	0.00126787810586393
1778	-0.155194327235222	0.124674938619137	-18.0580558776855	0.00841071270406246	0.00808603875339031	0.00354059832170606	-0.00392691092565656
1779	-0.80454295873642	0.449349254369736	-17.5385761260986	-0.00425158534198999	0.00483929552137852	0.0022419011220336	0.000293855206109583
1780	-0.80454295873642	1.09869790077209	-18.1879253387451	-0.00912170019000769	0.00613799272105098	0.00516396993771195	-0.00652430532500148
1781	0.494154304265976	0.449349254369736	-18.1229915618896	-0.00197886489331722	0.00418994715437293	0.00159255252219737	-0.00457625929266214
1782	0.494154304265976	0.124674938619137	-17.9931201934814	0.00516396993771195	0.000618529506027699	-0.00522560812532902	-0.000680167751852423
1783	0.494154304265976	-0.524673700332642	-17.7333812713623	0.00613799272105098	0.00386527273803949	0.00191722682211548	0.00321592413820326
1784	-0.80454295873642	1.09869790077209	-18.2528610229492	-0.00327756232582033	0.00321592413820326	-0.00197886489331722	0.00678734155371785
1785	0.494154304265976	-0.524673700332642	-17.6035118103027	0.00711201597005129	0.00321592413820326	-0.00684897974133492	0.00126787810586393
1786	0.494154304265976	-0.199999377131462	-18.1879253387451	-0.00847235135734081	-0.00165419070981443	-0.00847235135734081	-0.00392691092565656
1787	-0.155194327235222	0.774023592472076	-18.4476642608643	0.00386527273803949	0.0100340843200684	0.000618529506027699	0.00159255252219737
1788	-0.155194327235222	1.09869790077209	-18.4476642608643	-0.00100484199356288	0.00191722682211548	-0.00490093370899558	0.00354059832170606
1789	-1.4538916349411	0.449349254369736	-18.3177947998047	0.0213976856321096	0.00126787810586393	0.000293855206109583	0.0100340843200684
1790	0.494154304265976	-0.524673700332642	-18.1229915618896	0.00581331877037883	0.000618529506027699	-0.00360223650932312	-0.00360223650932312
1791	-0.155194327235222	-0.524673700332642	-17.7983169555664	0.01100810803473	0.00191722682211548	0.00646266713738441	-0.00392691092565656
1792	-1.4538916349411	-0.199999377131462	-18.1879253387451	-0.0133424662053585	0.00678734155371785	-0.00717365415766835	-0.00100484199356288
1793	-1.4538916349411	0.774023592472076	-18.5775356292725	-0.00944637414067984	0.00386527273803949	-0.00555028254166245	-0.00295288790948689
1794	0.494154304265976	-0.84934800863266	-18.1879253387451	0.00418994715437293	0.0103587592020631	-0.00392691092565656	0.00483929552137852
1795	-0.80454295873642	0.774023592472076	-18.2528610229492	0.0022419011220336	0.00516396993771195	-0.00684897974133492	-0.00522560812532902
1796	-0.155194327235222	0.449349254369736	-18.4476642608643	-0.0136671401560307	0.00548864435404539	-0.00619963090866804	-0.00619963090866804
1797	-0.80454295873642	-0.524673700332642	-17.8632507324219	0.00516396993771195	-0.00197886489331722	-0.0110697457566857	0.00613799272105098
1798	-0.155194327235222	-0.524673700332642	-17.9931201934814	-0.00197886489331722	0.0126314787194133	-0.00977104809135199	0.00354059832170606
1799	-1.4538916349411	-0.199999377131462	-18.2528610229492	0.0152288740500808	0.00743668992072344	-0.00295288790948689	0.00743668992072344
1800	-0.155194327235222	0.774023592472076	-18.3177947998047	0.0142548503354192	0.00646266713738441	-0.00814767740666866	0.00159255252219737
1801	-0.80454295873642	0.774023592472076	-18.5125999450684	0.00938473641872406	-0.00197886489331722	0.000943203864153475	-0.00165419070981443
1802	1.14350295066833	0.124674938619137	-18.4476642608643	-0.00392691092565656	0.00354059832170606	-0.00717365415766835	0.00191722682211548
1803	0.494154304265976	-0.199999377131462	-17.8632507324219	0.00938473641872406	0.00159255252219737	0.00451462110504508	-3.08191010844894e-05
1804	-0.155194327235222	0.449349254369736	-18.1879253387451	0.0106834331527352	0.00776136433705688	0.0100340843200684	-3.08191010844894e-05
1805	0.494154304265976	-0.199999377131462	-18.3177947998047	0.0145795252174139	-0.00490093370899558	0.00126787810586393	-0.00197886489331722
1806	1.79285156726837	0.124674938619137	-18.1879253387451	0.0136055024340749	-0.00100484199356288	-0.00197886489331722	-0.00652430532500148
1807	1.14350295066833	1.09869790077209	-18.5775356292725	0.00289124972186983	0.00516396993771195	0.0022419011220336	0.000293855206109583
1808	-0.155194327235222	0.774023592472076	-18.5125999450684	0.00386527273803949	0.00808603875339031	-0.00587495695799589	-0.00165419070981443
1809	0.494154304265976	0.774023592472076	-18.1879253387451	-0.00360223650932312	0.00418994715437293	-0.00197886489331722	0.000943203864153475
1810	1.79285156726837	-0.199999377131462	-17.7333812713623	0.00678734155371785	-0.00327756232582033	-0.0113944197073579	-0.00327756232582033
1811	0.494154304265976	0.124674938619137	-18.1229915618896	-0.0026282137259841	-0.000680167751852423	0.00126787810586393	-0.00782300252467394
1812	0.494154304265976	0.449349254369736	-18.4476642608643	0.00906006153672934	0.00386527273803949	-0.0136671401560307	0.00289124972186983
1813	-2.10324025154114	1.09869790077209	-18.707405090332	0.0197743140161037	0.00289124972186983	0.00321592413820326	-0.000680167751852423
1814	1.79285156726837	-0.199999377131462	-18.3177947998047	0.00289124972186983	0.00841071270406246	0.00191722682211548	0.000943203864153475
1815	0.494154304265976	1.09869790077209	-18.5125999450684	-0.000355493422830477	0.000943203864153475	-0.00587495695799589	-0.00100484199356288
1816	-1.4538916349411	0.449349254369736	-17.7983169555664	0.00159255252219737	-0.000355493422830477	-0.00295288790948689	-0.00782300252467394
1817	-0.80454295873642	0.449349254369736	-18.1879253387451	-0.00652430532500148	0.00386527273803949	-0.00652430532500148	-0.000680167751852423
1818	-0.155194327235222	-0.199999377131462	-18.3827304840088	-0.0136671401560307	0.00646266713738441	0.00354059832170606	0.0113327819854021
1819	-1.4538916349411	1.09869790077209	-18.2528610229492	-0.00587495695799589	0.00159255252219737	0.00613799272105098	-3.08191010844894e-05
1820	-1.4538916349411	0.449349254369736	-18.3827304840088	-0.00327756232582033	0.00289124972186983	-0.00977104809135199	-0.00619963090866804
1821	1.14350295066833	0.449349254369736	-18.2528610229492	0.0113327819854021	0.00386527273803949	-0.0026282137259841	-0.00327756232582033
1822	-0.155194327235222	-0.84934800863266	-17.8632507324219	-0.00619963090866804	-0.00392691092565656	-0.0100957229733467	0.00354059832170606
1823	1.14350295066833	-0.524673700332642	-18.1879253387451	-0.00814767740666866	0.00451462110504508	0.00613799272105098	-0.00847235135734081
1824	-1.4538916349411	0.449349254369736	-18.3177947998047	0.0162028968334198	0.000618529506027699	0.00159255252219737	0.000293855206109583
1825	-0.80454295873642	-0.199999377131462	-18.1229915618896	0.00191722682211548	0.00418994715437293	0.00289124972186983	-0.00327756232582033
1826	0.494154304265976	-0.524673700332642	-18.4476642608643	0.01847561635077	-0.00295288790948689	-0.00197886489331722	-0.00425158534198999
1827	1.14350295066833	-0.524673700332642	-18.1229915618896	-0.0100957229733467	0.000293855206109583	-0.00295288790948689	-0.00100484199356288
1828	1.14350295066833	0.124674938619137	-17.928186416626	0.00646266713738441	-0.00295288790948689	-0.00977104809135199	0.00646266713738441
1829	-0.155194327235222	-0.524673700332642	-18.3177947998047	0.0162028968334198	0.00159255252219737	0.00711201597005129	-0.00132951640989631
1830	0.494154304265976	-0.524673700332642	-18.1229915618896	0.0100340843200684	0.000943203864153475	0.00289124972186983	-0.00165419070981443
1831	-0.80454295873642	0.449349254369736	-18.1879253387451	0.0126314787194133	-0.00587495695799589	-0.00230353930965066	-0.00749832857400179
1832	-0.80454295873642	0.124674938619137	-18.2528610229492	0.00159255252219737	-0.00132951640989631	-0.0104203969240189	0.00354059832170606
1833	-0.155194327235222	0.449349254369736	-18.0580558776855	0.00289124972186983	-0.000680167751852423	0.00548864435404539	-3.08191010844894e-05
1834	1.14350295066833	-0.199999377131462	-17.3437728881836	-0.00360223650932312	0.0022419011220336	-0.00522560812532902	0.00289124972186983
1835	0.494154304265976	0.124674938619137	-18.0580558776855	0.0149041991680861	0.00743668992072344	-0.00782300252467394	-0.00425158534198999
1836	-0.80454295873642	0.124674938619137	-17.7333812713623	0.00613799272105098	-0.00327756232582033	-0.00555028254166245	-0.00100484199356288
1837	-0.155194327235222	0.449349254369736	-17.4087066650391	0.0210730116814375	-0.00197886489331722	-0.00392691092565656	-3.08191010844894e-05
1838	-0.80454295873642	0.124674938619137	-17.8632507324219	-0.000680167751852423	0.00516396993771195	-0.00425158534198999	0.00191722682211548
1839	-0.80454295873642	0.449349254369736	-17.4087066650391	-0.0026282137259841	-0.000680167751852423	0.000943203864153475	0.00256657530553639
1840	-0.80454295873642	0.449349254369736	-17.2788372039795	0.0132808275520802	0.00386527273803949	-0.0107450718060136	-0.00197886489331722
1841	1.79285156726837	0.124674938619137	-17.5385761260986	0.00191722682211548	-0.00652430532500148	-0.00360223650932312	-0.00555028254166245
1842	-0.155194327235222	-0.524673700332642	-17.4087066650391	0.0239950809627771	0.0022419011220336	-0.0165892094373703	0.00386527273803949
1843	-0.155194327235222	-0.524673700332642	-17.8632507324219	-0.00847235135734081	-0.00619963090866804	-0.00132951640989631	0.0022419011220336
1844	-0.80454295873642	0.449349254369736	-17.8632507324219	0.00191722682211548	0.00354059832170606	-0.00132951640989631	-0.00100484199356288
1845	-0.155194327235222	0.124674938619137	-17.8632507324219	0.0191249661147594	-0.00490093370899558	0.000618529506027699	-0.00132951640989631
1846	-0.155194327235222	-0.84934800863266	-17.4736423492432	0.0616573020815849	-0.00425158534198999	0.000293855206109583	-0.00555028254166245
1847	2.44220018386841	-0.84934800863266	-17.6684474945068	-0.0195112787187099	-0.00230353930965066	-0.00425158534198999	0.000293855206109583
1848	0.494154304265976	-0.524673700332642	-17.9931201934814	0.00873538758605719	-0.0026282137259841	0.000618529506027699	-3.08191010844894e-05
1849	0.494154304265976	-1.17402231693268	-17.928186416626	0.0152288740500808	-0.00749832857400179	-0.00100484199356288	-0.00490093370899558
1850	1.14350295066833	-0.524673700332642	-17.8632507324219	-0.0107450718060136	-0.00132951640989631	-0.000680167751852423	-0.00100484199356288
1851	1.14350295066833	0.774023592472076	-17.9931201934814	-0.00360223650932312	-0.0123684434220195	-0.000355493422830477	-0.00425158534198999
1852	-1.4538916349411	0.449349254369736	-17.7333812713623	-0.00457625929266214	-0.00360223650932312	-0.00652430532500148	0.00873538758605719
1853	0.494154304265976	-0.199999377131462	-17.8632507324219	-0.00749832857400179	-0.00165419070981443	-0.00360223650932312	0.00321592413820326
1854	0.494154304265976	-0.84934800863266	-17.9931201934814	-0.0123684434220195	-0.00165419070981443	-0.00555028254166245	-0.00522560812532902
1855	1.14350295066833	-0.84934800863266	-18.0580558776855	0.0230210572481155	-0.00912170019000769	-0.00425158534198999	-0.00912170019000769
1856	-0.80454295873642	0.449349254369736	-18.0580558776855	-0.0113944197073579	-0.00555028254166245	-0.00782300252467394	0.000293855206109583
1857	-0.80454295873642	-0.199999377131462	-17.1489677429199	0.00711201597005129	-0.00230353930965066	-0.00782300252467394	0.00418994715437293
1858	-1.4538916349411	-0.84934800863266	-17.213903427124	-0.00619963090866804	0.00613799272105098	-0.0113944197073579	-0.00327756232582033
1859	-0.80454295873642	-0.524673700332642	-17.6035118103027	0.00159255252219737	-0.00295288790948689	-0.0113944197073579	0.00711201597005129
1860	-1.4538916349411	-0.199999377131462	-18.1879253387451	0.00516396993771195	-0.00977104809135199	-0.00879702530801296	-0.00327756232582033
1861	-0.155194327235222	-0.199999377131462	-18.1879253387451	0.00321592413820326	-0.00327756232582033	-0.0117190945893526	-0.00587495695799589
1862	-0.155194327235222	-0.84934800863266	-17.3437728881836	0.00256657530553639	-0.000355493422830477	-0.00684897974133492	0.00256657530553639
1863	-0.80454295873642	-1.49869668483734	-17.7333812713623	-3.08191010844894e-05	-0.00327756232582033	-0.00847235135734081	0.00873538758605719
1864	-0.155194327235222	0.124674938619137	-17.1489677429199	-0.000355493422830477	-0.00132951640989631	0.000293855206109583	-0.00392691092565656
1865	-1.4538916349411	-0.84934800863266	-17.2788372039795	0.000293855206109583	-0.000355493422830477	0.00548864435404539	-0.00555028254166245
1866	0.494154304265976	-1.17402231693268	-17.5385761260986	0.0168522447347641	-0.000355493422830477	0.00451462110504508	-0.00490093370899558
1867	0.494154304265976	-1.82337093353271	-17.2788372039795	0.00743668992072344	-0.00295288790948689	0.00191722682211548	-0.00327756232582033
1868	1.14350295066833	-0.84934800863266	-17.5385761260986	-0.000355493422830477	-0.00619963090866804	0.0155535480007529	-0.00522560812532902
1869	-0.155194327235222	-1.82337093353271	-17.213903427124	-0.00782300252467394	-0.00749832857400179	-0.00392691092565656	0.00159255252219737
1870	0.494154304265976	-1.17402231693268	-17.2788372039795	-0.00132951640989631	-0.00360223650932312	0.00289124972186983	-0.00197886489331722
1871	-0.80454295873642	-0.199999377131462	-17.0840320587158	0.00646266713738441	-0.00522560812532902	-0.00619963090866804	-0.000680167751852423
1872	-2.75258874893188	-0.524673700332642	-17.6684474945068	0.0191249661147594	-0.0026282137259841	-0.00684897974133492	0.000943203864153475
1873	-0.80454295873642	-0.524673700332642	-17.5385761260986	-0.00944637414067984	-0.00749832857400179	0.00743668992072344	-0.00360223650932312
1874	1.14350295066833	-1.82337093353271	-17.1489677429199	-0.00425158534198999	-0.00360223650932312	0.00126787810586393	-0.00847235135734081
1875	-0.80454295873642	-0.524673700332642	-17.5385761260986	-0.00912170019000769	-0.00197886489331722	-0.00327756232582033	-0.00165419070981443
1876	-0.80454295873642	-0.524673700332642	-17.4087066650391	0.0168522447347641	-0.00652430532500148	-0.00522560812532902	-0.00165419070981443
1877	0.494154304265976	-1.82337093353271	-16.8892288208008	0.00873538758605719	-0.00749832857400179	-3.08191010844894e-05	0.000293855206109583
1878	0.494154304265976	-1.49869668483734	-17.5385761260986	-0.00457625929266214	-0.00230353930965066	-0.00197886489331722	0.00289124972186983
1879	-0.155194327235222	-1.49869668483734	-17.3437728881836	0.00256657530553639	-0.00165419070981443	0.00841071270406246	0.000293855206109583
1880	-0.155194327235222	-0.524673700332642	-17.5385761260986	0.025618452578783	-0.00652430532500148	-0.00230353930965066	0.000618529506027699
1881	-1.4538916349411	-0.524673700332642	-17.6035118103027	-0.0139918150380254	-0.00912170019000769	0.00451462110504508	-0.00587495695799589
1882	1.14350295066833	-0.84934800863266	-17.7983169555664	-3.08191010844894e-05	-0.00425158534198999	0.000293855206109583	0.00548864435404539
1883	-0.80454295873642	-0.524673700332642	-17.6035118103027	0.00548864435404539	-0.00490093370899558	0.00159255252219737	-0.000355493422830477
1884	0.494154304265976	-0.84934800863266	-17.3437728881836	-3.08191010844894e-05	-0.000355493422830477	0.00451462110504508	-0.00295288790948689
1885	-1.4538916349411	-0.199999377131462	-18.1879253387451	-0.00295288790948689	-0.00392691092565656	-0.00100484199356288	-0.00425158534198999
1886	0.494154304265976	-1.17402231693268	-17.4736423492432	0.0103587592020631	-0.00425158534198999	-0.00847235135734081	0.000618529506027699
1887	1.14350295066833	-1.17402231693268	-17.2788372039795	0.00711201597005129	-0.0104203969240189	0.00321592413820326	-0.00230353930965066
1888	2.44220018386841	-1.49869668483734	-17.213903427124	0.00483929552137852	-0.00490093370899558	-3.08191010844894e-05	0.00289124972186983
1889	0.494154304265976	-0.84934800863266	-17.5385761260986	0.0116574559360743	-0.00392691092565656	0.00321592413820326	-0.00230353930965066
1890	-1.4538916349411	-0.199999377131462	-17.7983169555664	0.0142548503354192	0.00418994715437293	0.000293855206109583	-0.00392691092565656
1891	-0.80454295873642	1.09869790077209	-17.7333812713623	-0.00360223650932312	-0.00360223650932312	0.00191722682211548	-0.00652430532500148
1892	-0.155194327235222	0.124674938619137	-17.6035118103027	0.00418994715437293	0.00418994715437293	-0.00587495695799589	0.00191722682211548
1893	-0.155194327235222	0.124674938619137	-17.9931201934814	-0.00717365415766835	0.00191722682211548	-0.0130177913233638	0.00418994715437293
1894	1.14350295066833	-0.84934800863266	-17.8632507324219	-3.08191010844894e-05	-0.000355493422830477	-0.00490093370899558	-0.000355493422830477
1895	-0.80454295873642	0.774023592472076	-17.928186416626	-3.08191010844894e-05	0.000293855206109583	-0.00132951640989631	-0.00782300252467394
1896	-0.80454295873642	0.124674938619137	-17.6684474945068	-0.00360223650932312	0.00159255252219737	-0.00944637414067984	0.000618529506027699
1897	-0.155194327235222	0.124674938619137	-17.8632507324219	0.00970941036939621	0.00938473641872406	-0.00392691092565656	-0.00327756232582033
1898	1.79285156726837	-0.524673700332642	-17.928186416626	-0.00490093370899558	0.00613799272105098	-0.0120437685400248	0.00581331877037883
1899	-0.155194327235222	-0.199999377131462	-17.3437728881836	-0.00912170019000769	0.00483929552137852	-0.00587495695799589	0.00516396993771195
1900	-0.155194327235222	0.124674938619137	-17.213903427124	0.00289124972186983	0.00581331877037883	-0.00457625929266214	-0.0100957229733467
1901	-1.4538916349411	0.774023592472076	-17.4087066650391	0.00938473641872406	-0.00230353930965066	-0.00295288790948689	-0.00619963090866804
1902	0.494154304265976	-0.524673700332642	-17.6035118103027	-0.000680167751852423	0.00418994715437293	-0.00749832857400179	0.00516396993771195
1903	-0.80454295873642	0.774023592472076	-17.4736423492432	0.0100340843200684	0.00451462110504508	-0.0026282137259841	-0.00327756232582033
1904	-0.80454295873642	0.449349254369736	-17.7333812713623	0.011982130818069	-0.000680167751852423	0.00516396993771195	-0.00327756232582033
1905	-1.4538916349411	0.774023592472076	-17.6035118103027	0.020423661917448	0.00191722682211548	0.011982130818069	-0.00977104809135199
1906	-0.155194327235222	-0.84934800863266	-17.1489677429199	0.00743668992072344	-0.00392691092565656	-0.00425158534198999	-0.000355493422830477
1907	-0.155194327235222	-0.199999377131462	-17.0840320587158	-0.00197886489331722	0.00354059832170606	0.00613799272105098	-0.00165419070981443
1908	-0.155194327235222	-0.524673700332642	-17.4736423492432	-0.0120437685400248	0.00548864435404539	-0.00327756232582033	-0.00684897974133492
1909	-0.155194327235222	-0.524673700332642	-17.8632507324219	-0.00360223650932312	-0.00230353930965066	0.0022419011220336	-3.08191010844894e-05
1910	-1.4538916349411	0.774023592472076	-17.5385761260986	0.00516396993771195	0.00516396993771195	-0.00522560812532902	0.000618529506027699
1911	-1.4538916349411	0.774023592472076	-17.7333812713623	-0.00490093370899558	0.000293855206109583	-0.00295288790948689	-0.00425158534198999
1912	-0.80454295873642	0.449349254369736	-17.8632507324219	0.0103587592020631	-0.00165419070981443	-3.08191010844894e-05	0.000943203864153475
1913	-1.4538916349411	0.774023592472076	-18.1229915618896	-0.00749832857400179	0.00646266713738441	-0.00522560812532902	-0.00230353930965066
1914	0.494154304265976	-0.199999377131462	-17.6035118103027	0.000943203864153475	0.00386527273803949	-0.00100484199356288	-0.00165419070981443
1915	-0.80454295873642	1.09869790077209	-17.9931201934814	0.0100340843200684	-0.00197886489331722	0.00386527273803949	-0.00425158534198999
1916	-0.80454295873642	0.449349254369736	-17.9931201934814	0.0103587592020631	-0.00100484199356288	-0.00717365415766835	-0.00587495695799589
1917	0.494154304265976	-0.524673700332642	-17.8632507324219	0.0136055024340749	-0.00392691092565656	0.00256657530553639	0.00256657530553639
1918	0.494154304265976	-0.524673700332642	-17.7983169555664	0.00841071270406246	0.00159255252219737	-0.00652430532500148	0.000943203864153475
1919	-0.155194327235222	-0.524673700332642	-17.7983169555664	-0.0302255302667618	0.00548864435404539	0.00646266713738441	0.00776136433705688
1920	-0.155194327235222	-0.199999377131462	-17.7333812713623	0.00191722682211548	0.00256657530553639	0.000943203864153475	-0.00522560812532902
1921	-1.4538916349411	0.449349254369736	-17.8632507324219	-0.0149658378213644	-0.000355493422830477	-0.00457625929266214	-0.00230353930965066
1922	-1.4538916349411	0.124674938619137	-18.2528610229492	-0.000355493422830477	0.00743668992072344	0.00321592413820326	0.00483929552137852
1923	-0.80454295873642	0.124674938619137	-17.928186416626	0.00548864435404539	0.00548864435404539	-0.0110697457566857	-3.08191010844894e-05
1924	-1.4538916349411	1.09869790077209	-18.1879253387451	-0.0133424662053585	0.00256657530553639	0.00256657530553639	0.00289124972186983
1925	-1.4538916349411	0.774023592472076	-18.1229915618896	-0.000355493422830477	0.00483929552137852	0.00354059832170606	0.000618529506027699
1926	-0.80454295873642	-0.524673700332642	-17.6684474945068	0.00743668992072344	0.00191722682211548	-0.00425158534198999	-0.00165419070981443
1927	0.494154304265976	0.124674938619137	-17.7333812713623	0.00613799272105098	-0.00132951640989631	-0.00555028254166245	-0.000680167751852423
1928	-0.80454295873642	-0.199999377131462	-18.1229915618896	0.00678734155371785	0.00418994715437293	-0.00587495695799589	0.00483929552137852
1929	-0.155194327235222	-0.524673700332642	-18.0580558776855	-0.0143164889886975	-0.000355493422830477	0.00483929552137852	0.00386527273803949
1930	-2.75258874893188	0.774023592472076	-17.9931201934814	0.00548864435404539	0.0022419011220336	0.00191722682211548	0.00126787810586393
1931	-0.80454295873642	0.449349254369736	-18.0580558776855	-0.0026282137259841	0.00191722682211548	-0.0146411629393697	-3.08191010844894e-05
1932	-2.75258874893188	0.774023592472076	-18.1229915618896	-0.00944637414067984	0.00678734155371785	-0.00522560812532902	0.00321592413820326
1933	-1.4538916349411	0.774023592472076	-17.7333812713623	-0.00392691092565656	-0.000355493422830477	-0.00425158534198999	0.00451462110504508
1934	-2.10324025154114	-0.199999377131462	-17.8632507324219	-0.00717365415766835	-0.00327756232582033	-0.000355493422830477	0.0106834331527352
1935	-2.75258874893188	0.449349254369736	-18.1229915618896	0.00159255252219737	-0.00749832857400179	-0.00230353930965066	-3.08191010844894e-05
1936	-3.40193748474121	0.449349254369736	-17.8632507324219	-0.0120437685400248	-0.00295288790948689	-0.000355493422830477	0.00256657530553639
1937	-0.80454295873642	-0.524673700332642	-18.0580558776855	-0.0107450718060136	-0.00132951640989631	-0.00197886489331722	0.0116574559360743
1938	-1.4538916349411	0.124674938619137	-17.9931201934814	0.0210730116814375	0.00354059832170606	-0.00490093370899558	0.00548864435404539
1939	-1.4538916349411	-0.199999377131462	-17.6035118103027	-0.00327756232582033	-0.0026282137259841	0.00126787810586393	0.00808603875339031
1940	-1.4538916349411	0.124674938619137	-17.7333812713623	-0.0110697457566857	0.00321592413820326	-0.0152905117720366	0.000293855206109583
1941	-4.05128622055054	0.449349254369736	-18.1879253387451	-0.00782300252467394	0.00581331877037883	-0.00522560812532902	0.00548864435404539
1942	-4.70063495635986	1.42337214946747	-18.1879253387451	0.00743668992072344	-0.00717365415766835	-0.000680167751852423	0.00581331877037883
1943	-3.40193748474121	-0.199999377131462	-17.8632507324219	-0.0331475995481014	0.00354059832170606	-0.00197886489331722	0.00548864435404539
1944	-4.05128622055054	1.09869790077209	-18.3177947998047	-0.0221086721867323	0.000943203864153475	0.00256657530553639	0.00841071270406246
1945	-3.40193748474121	0.774023592472076	-18.1229915618896	-0.00197886489331722	-0.00132951640989631	-0.0133424662053585	0.00613799272105098
1946	-1.4538916349411	0.124674938619137	-17.7983169555664	0.00516396993771195	0.00581331877037883	-0.00392691092565656	-0.0123684434220195
1947	-2.10324025154114	-0.199999377131462	-18.1229915618896	0.00483929552137852	-0.000355493422830477	-0.00327756232582033	0.00289124972186983
1948	-2.10324025154114	0.124674938619137	-18.2528610229492	-0.0126931173726916	0.00386527273803949	-0.00717365415766835	-0.00717365415766835
1949	-4.05128622055054	-0.524673700332642	-18.0580558776855	-0.0107450718060136	0.00126787810586393	0.00711201597005129	0.0022419011220336
1950	-2.75258874893188	0.774023592472076	-18.4476642608643	0.000293855206109583	0.00906006153672934	-0.00295288790948689	-0.00457625929266214
1951	-2.10324025154114	0.774023592472076	-18.1229915618896	-0.0133424662053585	-0.000680167751852423	-0.00879702530801296	0.00191722682211548
1952	-2.10324025154114	-0.199999377131462	-17.7983169555664	-0.0120437685400248	0.00354059832170606	0.00256657530553639	-0.00587495695799589
1953	-2.75258874893188	0.774023592472076	-18.1879253387451	0.00256657530553639	0.00906006153672934	-0.00425158534198999	0.00126787810586393
1954	-1.4538916349411	-0.199999377131462	-18.2528610229492	-0.0133424662053585	0.00256657530553639	0.00451462110504508	0.000618529506027699
1955	-2.75258874893188	1.09869790077209	-18.2528610229492	0.0171769186854362	0.00191722682211548	-0.00295288790948689	-0.00327756232582033
1956	-1.4538916349411	-0.524673700332642	-17.7983169555664	0.00321592413820326	0.00678734155371785	-0.0165892094373703	-0.00165419070981443
1957	-1.4538916349411	-0.199999377131462	-17.2788372039795	-0.0276281367987394	0.00191722682211548	-0.00230353930965066	-0.000680167751852423
1958	-0.155194327235222	-0.199999377131462	-17.7333812713623	-0.0156151866540313	0.00354059832170606	-0.0117190945893526	0.00743668992072344
1959	0.494154304265976	-0.524673700332642	-17.6035118103027	-0.00165419070981443	-0.00295288790948689	0.0100340843200684	0.00451462110504508
1960	-0.80454295873642	-0.524673700332642	-18.3177947998047	0.00418994715437293	0.00126787810586393	-0.00782300252467394	-0.00555028254166245
1961	-0.80454295873642	0.124674938619137	-18.2528610229492	-0.0113944197073579	0.00483929552137852	-0.00522560812532902	-0.000680167751852423
1962	-1.4538916349411	0.774023592472076	-18.3827304840088	-0.0188619289547205	-0.00490093370899558	-0.000355493422830477	0.00743668992072344
1963	-0.155194327235222	0.124674938619137	-18.0580558776855	0.00386527273803949	0.0022419011220336	0.00418994715437293	-0.00360223650932312
1964	-1.4538916349411	0.774023592472076	-18.1879253387451	0.0103587592020631	0.000618529506027699	0.0162028968334198	-0.00295288790948689
1965	-0.80454295873642	0.774023592472076	-17.9931201934814	-0.00100484199356288	0.000618529506027699	0.000618529506027699	-0.00197886489331722
1966	1.14350295066833	-0.524673700332642	-18.0580558776855	-0.00360223650932312	-0.00132951640989631	0.000618529506027699	0.00581331877037883
1967	-0.155194327235222	-0.199999377131462	-18.1879253387451	-0.0113944197073579	0.00483929552137852	0.00354059832170606	0.00256657530553639
1968	1.14350295066833	-0.84934800863266	-18.1229915618896	0.0132808275520802	0.00289124972186983	0.00711201597005129	0.00354059832170606
1969	-0.80454295873642	0.124674938619137	-18.0580558776855	-0.00944637414067984	-3.08191010844894e-05	0.0165275707840919	0.00548864435404539
1970	-0.155194327235222	0.774023592472076	-18.3827304840088	0.00938473641872406	0.00418994715437293	0.00938473641872406	-0.00100484199356288
1971	-0.155194327235222	0.774023592472076	-18.0580558776855	0.00354059832170606	0.00159255252219737	0.00451462110504508	0.000618529506027699
1972	1.14350295066833	-0.84934800863266	-17.9931201934814	0.000943203864153475	-0.00100484199356288	0.00191722682211548	-0.00360223650932312
1973	-1.4538916349411	0.774023592472076	-18.3177947998047	0.00808603875339031	0.00451462110504508	-0.00197886489331722	0.0022419011220336
1974	0.494154304265976	-0.524673700332642	-18.4476642608643	0.0155535480007529	-0.00425158534198999	0.000943203864153475	-0.00587495695799589
1975	-1.4538916349411	1.09869790077209	-18.1229915618896	0.011982130818069	-0.00132951640989631	0.00354059832170606	-0.00619963090866804
1976	1.14350295066833	-0.199999377131462	-17.7333812713623	0.0149041991680861	0.00386527273803949	-0.00912170019000769	-0.00717365415766835
1977	-0.155194327235222	0.124674938619137	-18.0580558776855	0.00711201597005129	0.00289124972186983	0.00386527273803949	0.000293855206109583
1978	1.14350295066833	0.124674938619137	-18.1229915618896	-0.00555028254166245	0.00256657530553639	-0.00847235135734081	0.00678734155371785
1979	-0.80454295873642	0.774023592472076	-18.3827304840088	-0.00230353930965066	0.00386527273803949	0.00548864435404539	0.000943203864153475
1980	1.14350295066833	0.124674938619137	-17.928186416626	0.0126314787194133	0.00191722682211548	-0.00490093370899558	-0.0120437685400248
1981	0.494154304265976	0.124674938619137	-18.1879253387451	0.0142548503354192	-0.00457625929266214	-0.00619963090866804	-3.08191010844894e-05
1982	-0.155194327235222	0.124674938619137	-18.3827304840088	-0.00392691092565656	-0.00522560812532902	0.000943203864153475	0.0022419011220336
1983	0.494154304265976	0.449349254369736	-18.1229915618896	-0.0191866029053926	0.00418994715437293	-0.00847235135734081	0.00516396993771195
1984	-0.155194327235222	1.09869790077209	-18.1229915618896	0.00354059832170606	-0.00490093370899558	-0.00132951640989631	0.00256657530553639
1985	-0.155194327235222	1.09869790077209	-18.3177947998047	0.011982130818069	0.00386527273803949	0.00126787810586393	-0.00360223650932312
1986	-0.155194327235222	-0.524673700332642	-18.1229915618896	-0.0139918150380254	0.000943203864153475	-0.0146411629393697	-0.00977104809135199
1987	-0.155194327235222	0.449349254369736	-17.928186416626	0.00354059832170606	0.000293855206109583	0.00126787810586393	-0.000355493422830477
1988	0.494154304265976	-0.199999377131462	-17.928186416626	0.00808603875339031	0.00191722682211548	-0.00912170019000769	0.00451462110504508
1989	-0.80454295873642	0.449349254369736	-18.1229915618896	-0.00652430532500148	0.00548864435404539	-0.000680167751852423	-3.08191010844894e-05
1990	-0.155194327235222	0.774023592472076	-18.4476642608643	0.000293855206109583	0.00418994715437293	-0.00490093370899558	-0.00392691092565656
1991	-0.155194327235222	0.774023592472076	-18.3177947998047	-0.00295288790948689	0.000618529506027699	-0.00360223650932312	-0.00457625929266214
1992	0.494154304265976	-0.524673700332642	-18.2528610229492	0.000618529506027699	-0.00100484199356288	-0.00847235135734081	0.0022419011220336
1993	-0.80454295873642	0.124674938619137	-18.1879253387451	-0.0026282137259841	0.00581331877037883	-0.0143164889886975	-0.00555028254166245
1994	0.494154304265976	0.449349254369736	-18.1229915618896	-0.00392691092565656	0.00678734155371785	-0.0110697457566857	0.00776136433705688
1995	-0.80454295873642	0.774023592472076	-18.0580558776855	0.00516396993771195	0.00711201597005129	-0.0107450718060136	0.00191722682211548
1996	1.14350295066833	-0.199999377131462	-17.8632507324219	0.00126787810586393	0.0149041991680861	-0.0191866029053926	-0.000680167751852423
1997	-0.155194327235222	-0.199999377131462	-18.0580558776855	-0.00912170019000769	0.00808603875339031	-0.0217839982360601	-0.00360223650932312
1998	-1.4538916349411	0.774023592472076	-18.3177947998047	0.011982130818069	0.0217223595827818	-0.0227580219507217	0.00256657530553639
1999	-0.155194327235222	0.774023592472076	-18.5775356292725	0.00126787810586393	0.0213976856321096	-0.0136671401560307	-0.00522560812532902
2000	1.14350295066833	-0.199999377131462	-17.8632507324219	0.00354059832170606	0.0230210572481155	-0.023407369852066	-0.00295288790948689
[truncated: 5,920 more rows]
