# Supplementary material for: Precise instruction and consideration of the vertical and horizontal force component increases validity and reliability of the 90:20 Isometric Posterior Chain Test
Source: PLoS One. 2024 Oct 28;19(10):e0312843. doi: 10.1371/journal.pone.0312843 (PMC11515970; doi:10.1371/journal.pone.0312843)
Supplement: S1 File — (ZIP) [file pone.0312843.s001.zip › S1_Raw_Data/M1_P12_iso_3.csv]

1	-2.10324025154114	0.449349254369736	-18.3827304840088	-0.00684897974133492	-0.0026282137259841	-0.000680167751852423	-0.000355493422830477
2	-0.80454295873642	0.124674938619137	-18.5775356292725	0.0022419011220336	0.00483929552137852	-0.0104203969240189	0.000943203864153475
3	0.494154304265976	-1.17402231693268	-18.6424694061279	-0.00165419070981443	0.00776136433705688	0.00678734155371785	-0.00619963090866804
4	-1.4538916349411	0.774023592472076	-18.0580558776855	-0.0152905117720366	0.00483929552137852	-0.00490093370899558	-0.00684897974133492
5	-0.155194327235222	-0.199999377131462	-18.3177947998047	-0.00814767740666866	0.00159255252219737	0.00191722682211548	0.000293855206109583
6	-1.4538916349411	0.449349254369736	-18.7723388671875	-0.0139918150380254	-0.00327756232582033	-0.00749832857400179	-0.00457625929266214
7	-1.4538916349411	0.774023592472076	-18.8372745513916	-0.00555028254166245	0.00548864435404539	0.00191722682211548	-0.00425158534198999
8	-1.4538916349411	0.774023592472076	-18.707405090332	0.0249691028147936	0.00711201597005129	0.00354059832170606	0.00159255252219737
9	-1.4538916349411	0.449349254369736	-18.6424694061279	0.0132808275520802	0.00613799272105098	0.00451462110504508	-0.00457625929266214
10	-1.4538916349411	0.449349254369736	-18.4476642608643	-0.0146411629393697	-0.000680167751852423	-0.000680167751852423	0.00548864435404539
11	-0.155194327235222	0.774023592472076	-18.0580558776855	0.00548864435404539	0.00418994715437293	-0.00522560812532902	-0.00425158534198999
12	0.494154304265976	-0.199999377131462	-18.6424694061279	-0.00619963090866804	0.00418994715437293	0.000293855206109583	0.00548864435404539
13	1.14350295066833	-0.524673700332642	-18.707405090332	0.0171769186854362	0.00483929552137852	0.00354059832170606	0.00354059832170606
14	-2.10324025154114	1.09869790077209	-18.7723388671875	-0.00230353930965066	0.00386527273803949	0.00581331877037883	-0.000355493422830477
15	-1.4538916349411	0.774023592472076	-18.6424694061279	-0.000680167751852423	-0.00197886489331722	0.00321592413820326	-0.000355493422830477
16	-1.4538916349411	0.124674938619137	-18.3827304840088	0.00483929552137852	-0.00360223650932312	-0.00165419070981443	0.00256657530553639
17	-1.4538916349411	0.449349254369736	-18.3827304840088	-0.00944637414067984	0.00321592413820326	-0.00522560812532902	-0.00230353930965066
18	-1.4538916349411	0.774023592472076	-18.707405090332	-0.0107450718060136	0.00548864435404539	0.00159255252219737	0.0103587592020631
19	-1.4538916349411	0.774023592472076	-18.9022083282471	0.0126314787194133	0.00743668992072344	0.000618529506027699	0.0022419011220336
20	-0.155194327235222	-0.199999377131462	-18.5775356292725	0.00191722682211548	-0.00555028254166245	-0.00555028254166245	-0.000355493422830477
21	-0.80454295873642	-0.199999377131462	-18.7723388671875	-0.00490093370899558	0.00418994715437293	-0.00197886489331722	-0.00100484199356288
22	-1.4538916349411	0.774023592472076	-18.6424694061279	-0.0100957229733467	0.000618529506027699	-0.00295288790948689	0.00159255252219737
23	-0.155194327235222	-0.199999377131462	-18.5775356292725	0.00126787810586393	-0.000355493422830477	0.00646266713738441	0.000293855206109583
24	-1.4538916349411	0.449349254369736	-18.6424694061279	0.00483929552137852	0.00516396993771195	0.000618529506027699	-0.00360223650932312
25	-0.80454295873642	-0.84934800863266	-18.707405090332	-0.00847235135734081	-3.08191010844894e-05	0.00126787810586393	-0.00425158534198999
26	0.494154304265976	0.124674938619137	-18.9022083282471	-0.00944637414067984	0.00678734155371785	0.00191722682211548	0.00938473641872406
27	-2.10324025154114	0.774023592472076	-18.9022083282471	0.00808603875339031	-0.0026282137259841	-0.00425158534198999	0.000293855206109583
28	-1.4538916349411	0.449349254369736	-18.707405090332	0.0022419011220336	0.00711201597005129	0.00548864435404539	-0.00100484199356288
29	-1.4538916349411	0.449349254369736	-18.707405090332	0.00808603875339031	0.00483929552137852	0.00126787810586393	0.00159255252219737
30	-0.80454295873642	-0.199999377131462	-18.3827304840088	0.00321592413820326	-0.00327756232582033	-0.00879702530801296	0.000293855206109583
31	-0.155194327235222	-0.524673700332642	-18.707405090332	-0.00944637414067984	-0.00132951640989631	0.000618529506027699	-0.00230353930965066
32	-0.155194327235222	-0.524673700332642	-18.6424694061279	0.0210730116814375	0.00126787810586393	-0.00912170019000769	-0.00197886489331722
33	0.494154304265976	-0.84934800863266	-18.7723388671875	-0.00619963090866804	-0.00165419070981443	0.0022419011220336	-3.08191010844894e-05
34	-1.4538916349411	0.124674938619137	-19.0320796966553	0.01100810803473	0.00613799272105098	0.00256657530553639	-0.00425158534198999
35	-0.80454295873642	0.449349254369736	-18.9671440124512	-0.00132951640989631	-0.00425158534198999	-0.00327756232582033	-0.0110697457566857
36	0.494154304265976	-0.84934800863266	-18.5775356292725	0.00289124972186983	-0.00327756232582033	0.00386527273803949	0.00613799272105098
37	0.494154304265976	-1.17402231693268	-18.6424694061279	0.0106834331527352	-0.00457625929266214	0.00321592413820326	-0.00457625929266214
38	1.14350295066833	-0.524673700332642	-18.6424694061279	0.00938473641872406	0.00386527273803949	0.00873538758605719	0.00191722682211548
39	-0.155194327235222	-0.84934800863266	-18.5775356292725	0.0178262684494257	-0.00327756232582033	-3.08191010844894e-05	-0.000355493422830477
40	1.14350295066833	-0.84934800863266	-18.7723388671875	-0.00684897974133492	-0.00360223650932312	0.00613799272105098	0.00386527273803949
41	-0.80454295873642	0.449349254369736	-18.9671440124512	0.00483929552137852	-0.00197886489331722	-0.00360223650932312	-0.00392691092565656
42	-1.4538916349411	0.774023592472076	-18.4476642608643	-0.00522560812532902	0.00256657530553639	-0.00165419070981443	0.00386527273803949
43	-0.80454295873642	-0.199999377131462	-18.9022083282471	0.00678734155371785	0.000943203864153475	-0.00717365415766835	0.000943203864153475
44	-0.155194327235222	-0.84934800863266	-18.707405090332	-0.0130177913233638	-0.000355493422830477	-0.00197886489331722	0.000943203864153475
45	1.14350295066833	-0.84934800863266	-18.6424694061279	0.00451462110504508	-0.00425158534198999	-0.00457625929266214	-0.00587495695799589
46	-1.4538916349411	-0.199999377131462	-18.7723388671875	-0.00782300252467394	-0.00392691092565656	-0.00847235135734081	-0.000680167751852423
47	-0.80454295873642	0.124674938619137	-18.6424694061279	0.00126787810586393	-0.00132951640989631	-0.00230353930965066	-0.000355493422830477
48	-2.10324025154114	-0.199999377131462	-18.4476642608643	0.00516396993771195	0.00451462110504508	0.0022419011220336	0.0022419011220336
49	-0.155194327235222	-0.199999377131462	-18.3177947998047	0.00418994715437293	-0.000355493422830477	-0.00197886489331722	-0.00360223650932312
50	1.14350295066833	-0.524673700332642	-18.8372745513916	-0.0221086721867323	-0.0139918150380254	0.000618529506027699	0.00451462110504508
51	-0.155194327235222	-1.17402231693268	-18.707405090332	0.00938473641872406	-0.00522560812532902	0.000618529506027699	0.00159255252219737
52	1.14350295066833	-1.17402231693268	-18.6424694061279	0.00354059832170606	-0.00652430532500148	-0.00230353930965066	0.00354059832170606
53	-0.80454295873642	-1.17402231693268	-17.928186416626	0.00354059832170606	0.00289124972186983	0.00191722682211548	0.000943203864153475
54	-1.4538916349411	0.124674938619137	-17.9931201934814	0.000293855206109583	-0.00327756232582033	-0.00165419070981443	0.00516396993771195
55	-1.4538916349411	-0.524673700332642	-18.5125999450684	0.0200989879667759	-0.00587495695799589	-0.00457625929266214	-0.00490093370899558
56	-0.155194327235222	-1.82337093353271	-18.1229915618896	-0.0139918150380254	-0.0130177913233638	-0.00165419070981443	0.00483929552137852
57	0.494154304265976	-1.17402231693268	-18.1879253387451	0.00159255252219737	-0.00295288790948689	-0.00555028254166245	0.000293855206109583
58	0.494154304265976	-0.84934800863266	-18.3177947998047	0.000943203864153475	-0.000680167751852423	-0.000355493422830477	0.00354059832170606
59	1.14350295066833	-1.49869668483734	-17.9931201934814	0.00776136433705688	-0.00457625929266214	-0.00717365415766835	0.00126787810586393
60	-0.155194327235222	-1.49869668483734	-17.8632507324219	-0.00587495695799589	-0.0123684434220195	0.00646266713738441	0.00159255252219737
61	1.14350295066833	-1.82337093353271	-17.7983169555664	-0.0152905117720366	-0.000355493422830477	-0.00392691092565656	-0.00230353930965066
62	-0.80454295873642	-0.84934800863266	-18.7723388671875	0.0100340843200684	-0.00879702530801296	0.00126787810586393	0.00386527273803949
63	1.14350295066833	-1.82337093353271	-18.707405090332	-3.08191010844894e-05	-0.00717365415766835	0.00321592413820326	0.000943203864153475
64	-1.4538916349411	-0.524673700332642	-18.9022083282471	0.0168522447347641	-0.0110697457566857	-0.0026282137259841	-0.00295288790948689
65	0.494154304265976	-1.82337093353271	-17.2788372039795	-0.00165419070981443	-0.00814767740666866	-0.00717365415766835	0.00126787810586393
66	-0.80454295873642	-1.49869668483734	-18.1229915618896	-0.0100957229733467	-0.00879702530801296	-0.00587495695799589	-0.00230353930965066
67	1.14350295066833	-1.82337093353271	-18.3177947998047	0.00711201597005129	-0.00814767740666866	-0.00295288790948689	0.00159255252219737
68	0.494154304265976	-1.49869668483734	-18.6424694061279	0.0259431265294552	-0.0026282137259841	-0.00619963090866804	0.00354059832170606
69	2.44220018386841	-1.82337093353271	-18.707405090332	0.00548864435404539	-0.00392691092565656	0.00646266713738441	-0.00230353930965066
70	-0.155194327235222	-0.524673700332642	-18.5775356292725	0.01847561635077	-0.00814767740666866	-0.00619963090866804	-0.00619963090866804
71	-1.4538916349411	-0.84934800863266	-18.2528610229492	0.00613799272105098	-0.00814767740666866	-0.00879702530801296	0.0100340843200684
72	0.494154304265976	-1.82337093353271	-18.3177947998047	-0.00587495695799589	-0.00977104809135199	-0.00327756232582033	0.00321592413820326
73	1.14350295066833	-1.82337093353271	-17.7333812713623	0.00808603875339031	-0.00879702530801296	-0.00197886489331722	0.00191722682211548
74	-0.80454295873642	-0.84934800863266	-18.2528610229492	0.00483929552137852	-0.00165419070981443	0.00289124972186983	0.00191722682211548
75	1.14350295066833	-1.17402231693268	-18.2528610229492	-0.0113944197073579	-0.0120437685400248	0.00126787810586393	-0.00165419070981443
76	0.494154304265976	-1.17402231693268	-18.1229915618896	0.00418994715437293	-0.00619963090866804	-0.00490093370899558	0.00159255252219737
77	1.14350295066833	-0.524673700332642	-18.3177947998047	0.00191722682211548	-0.00555028254166245	-0.0026282137259841	-0.00132951640989631
78	-1.4538916349411	-0.524673700332642	-18.2528610229492	-0.000355493422830477	-0.000355493422830477	-3.08191010844894e-05	0.00126787810586393
79	-0.155194327235222	-0.84934800863266	-18.1229915618896	-0.000355493422830477	-0.00132951640989631	-0.00944637414067984	-0.00165419070981443
80	0.494154304265976	-1.49869668483734	-18.1879253387451	-0.0185372550040483	-0.0152905117720366	0.00159255252219737	-0.0110697457566857
81	1.14350295066833	-1.49869668483734	-18.2528610229492	-0.00165419070981443	-0.0104203969240189	-0.00814767740666866	0.0022419011220336
82	-1.4538916349411	-1.17402231693268	-18.2528610229492	0.00581331877037883	-0.00587495695799589	-0.00944637414067984	0.00256657530553639
83	1.79285156726837	-0.524673700332642	-18.3827304840088	-0.00165419070981443	-0.00327756232582033	0.000618529506027699	0.00321592413820326
84	-0.155194327235222	-1.49869668483734	-18.6424694061279	0.00873538758605719	-0.0100957229733467	0.0022419011220336	0.00548864435404539
85	1.79285156726837	-1.82337093353271	-17.928186416626	0.0194496400654316	-0.0100957229733467	0.00256657530553639	-0.000680167751852423
86	-0.155194327235222	-0.84934800863266	-18.1879253387451	0.0178262684494257	-0.00587495695799589	-0.000355493422830477	0.0022419011220336
87	-0.80454295873642	-0.524673700332642	-18.5775356292725	-0.0117190945893526	-0.0026282137259841	-0.00327756232582033	0.00418994715437293
88	-0.80454295873642	-0.524673700332642	-18.3827304840088	0.020423661917448	0.00516396993771195	-0.000680167751852423	0.000293855206109583
89	2.44220018386841	-2.14804530143738	-18.3827304840088	0.00191722682211548	-0.00197886489331722	-0.00327756232582033	0.00289124972186983
90	0.494154304265976	-1.82337093353271	-18.1229915618896	0.00841071270406246	-0.00652430532500148	0.00354059832170606	-3.08191010844894e-05
91	-0.155194327235222	-0.84934800863266	-18.0580558776855	0.00483929552137852	0.00289124972186983	-0.00944637414067984	0.000943203864153475
92	1.79285156726837	-0.84934800863266	-18.0580558776855	-0.00230353930965066	-0.00912170019000769	0.000618529506027699	0.000618529506027699
93	1.79285156726837	-1.49869668483734	-18.707405090332	0.00126787810586393	-0.00425158534198999	0.00289124972186983	-0.000355493422830477
94	-2.10324025154114	-0.199999377131462	-18.3827304840088	0.00581331877037883	-0.00132951640989631	0.01100810803473	0.000293855206109583
95	1.14350295066833	-1.49869668483734	-18.1879253387451	0.0175015944987535	-0.0149658378213644	-0.00197886489331722	-0.0100957229733467
96	-1.4538916349411	0.449349254369736	-18.9022083282471	-0.00425158534198999	-0.0110697457566857	0.00191722682211548	0.0022419011220336
97	-0.155194327235222	-0.524673700332642	-18.5125999450684	-0.00230353930965066	-0.000680167751852423	-3.08191010844894e-05	0.000943203864153475
98	0.494154304265976	-1.49869668483734	-17.7333812713623	0.00386527273803949	-0.00197886489331722	0.00678734155371785	-0.00197886489331722
99	1.14350295066833	-1.82337093353271	-18.1879253387451	0.0194496400654316	0.00321592413820326	-0.000680167751852423	-0.000355493422830477
100	-0.155194327235222	-0.84934800863266	-18.1879253387451	0.00873538758605719	-0.00555028254166245	0.00483929552137852	0.00191722682211548
101	-0.155194327235222	-0.199999377131462	-18.3827304840088	-0.0143164889886975	-0.00522560812532902	-0.0104203969240189	-0.00392691092565656
102	-1.4538916349411	0.124674938619137	-18.3177947998047	-0.00814767740666866	0.00906006153672934	-0.0117190945893526	0.00743668992072344
103	-0.155194327235222	-0.199999377131462	-18.2528610229492	0.00126787810586393	0.00451462110504508	0.00289124972186983	-0.00295288790948689
104	-1.4538916349411	0.124674938619137	-17.7333812713623	0.0136055024340749	0.00548864435404539	0.00126787810586393	-0.00197886489331722
105	1.14350295066833	-1.17402231693268	-18.1879253387451	-0.00392691092565656	-0.00555028254166245	-0.00652430532500148	-0.00717365415766835
106	-0.80454295873642	-0.524673700332642	-18.707405090332	0.00386527273803949	-0.00814767740666866	-0.00327756232582033	0.000943203864153475
107	2.44220018386841	-1.17402231693268	-18.6424694061279	0.0181509424000978	-0.00619963090866804	-0.00360223650932312	-0.00392691092565656
108	0.494154304265976	-0.524673700332642	-18.1229915618896	-0.00327756232582033	0.0116574559360743	-0.00295288790948689	0.000618529506027699
109	-0.155194327235222	-0.199999377131462	-17.7333812713623	-0.00652430532500148	-0.000355493422830477	-0.00295288790948689	-0.00782300252467394
110	-2.10324025154114	0.449349254369736	-17.7983169555664	-0.000355493422830477	-0.00782300252467394	-0.00392691092565656	-0.00165419070981443
111	1.14350295066833	-0.524673700332642	-18.1229915618896	-0.00879702530801296	-0.00327756232582033	0.00126787810586393	-0.000355493422830477
112	-0.80454295873642	-0.199999377131462	-18.2528610229492	0.00483929552137852	0.000293855206109583	-0.0026282137259841	0.000943203864153475
113	-0.80454295873642	-0.199999377131462	-18.5125999450684	0.0022419011220336	0.0022419011220336	-0.00912170019000769	-0.00100484199356288
114	0.494154304265976	-0.199999377131462	-18.0580558776855	0.00354059832170606	0.00483929552137852	0.00711201597005129	-0.00457625929266214
115	1.14350295066833	0.449349254369736	-18.2528610229492	0.000943203864153475	-0.00555028254166245	-0.00912170019000769	0.000943203864153475
116	-0.80454295873642	0.449349254369736	-18.0580558776855	0.0100340843200684	0.00256657530553639	-0.00132951640989631	0.0022419011220336
117	-0.80454295873642	0.449349254369736	-17.9931201934814	0.000293855206109583	0.0100340843200684	-0.00392691092565656	0.00516396993771195
118	-0.155194327235222	0.124674938619137	-18.7723388671875	0.00873538758605719	0.000293855206109583	0.000293855206109583	0.00159255252219737
119	0.494154304265976	0.449349254369736	-18.6424694061279	-0.00912170019000769	-0.00197886489331722	0.000618529506027699	0.00354059832170606
120	-0.80454295873642	0.449349254369736	-18.8372745513916	0.00646266713738441	-0.0026282137259841	0.0022419011220336	-0.0026282137259841
121	-0.155194327235222	0.774023592472076	-18.707405090332	-0.00522560812532902	-0.00522560812532902	-0.00912170019000769	-0.00132951640989631
122	0.494154304265976	-0.199999377131462	-18.3827304840088	0.0197743140161037	0.00191722682211548	0.00516396993771195	0.0022419011220336
123	0.494154304265976	0.449349254369736	-18.5125999450684	0.0298392176628113	-0.00295288790948689	-0.00684897974133492	0.00808603875339031
124	-0.155194327235222	0.774023592472076	-18.9671440124512	0.025618452578783	0.00289124972186983	0.00841071270406246	-0.00132951640989631
125	-0.80454295873642	0.449349254369736	-18.9022083282471	-3.08191010844894e-05	0.00386527273803949	0.00126787810586393	-0.00197886489331722
126	-1.4538916349411	0.449349254369736	-18.2528610229492	-0.0159398596733809	0.000943203864153475	-0.0136671401560307	-0.000680167751852423
127	1.14350295066833	-0.524673700332642	-18.0580558776855	-3.08191010844894e-05	0.00516396993771195	-0.00360223650932312	-0.00684897974133492
128	-0.155194327235222	-0.199999377131462	-17.928186416626	0.00873538758605719	-0.0026282137259841	-3.08191010844894e-05	0.0022419011220336
129	0.494154304265976	0.124674938619137	-17.9931201934814	0.0100340843200684	0.00386527273803949	0.00516396993771195	-0.00425158534198999
130	-1.4538916349411	1.42337214946747	-18.4476642608643	-0.00490093370899558	0.00126787810586393	0.00581331877037883	-0.00100484199356288
131	1.14350295066833	-0.199999377131462	-18.9022083282471	0.00386527273803949	0.000293855206109583	-0.0100957229733467	-0.00197886489331722
132	-1.4538916349411	0.774023592472076	-18.3177947998047	0.00613799272105098	0.00159255252219737	-0.00490093370899558	-0.00197886489331722
133	-0.155194327235222	0.449349254369736	-18.3827304840088	-0.000355493422830477	0.00938473641872406	-0.00684897974133492	0.00256657530553639
134	1.14350295066833	-0.199999377131462	-18.1229915618896	0.0226963832974434	0.00678734155371785	-3.08191010844894e-05	-0.00327756232582033
135	1.14350295066833	0.774023592472076	-18.1879253387451	-0.00490093370899558	-0.00425158534198999	-0.00652430532500148	-0.00132951640989631
136	-0.80454295873642	0.774023592472076	-18.3177947998047	0.0197743140161037	0.0022419011220336	-0.00230353930965066	0.000293855206109583
137	1.79285156726837	-0.524673700332642	-18.3827304840088	-0.00360223650932312	0.00711201597005129	-0.00912170019000769	0.00354059832170606
138	0.494154304265976	-0.199999377131462	-18.3177947998047	-3.08191010844894e-05	-0.00360223650932312	-0.00717365415766835	0.000943203864153475
139	1.14350295066833	-0.199999377131462	-18.2528610229492	0.00516396993771195	0.00418994715437293	-0.00587495695799589	-0.000680167751852423
140	0.494154304265976	0.124674938619137	-18.0580558776855	0.0022419011220336	-0.00327756232582033	-0.00327756232582033	-0.00100484199356288
141	-0.155194327235222	0.774023592472076	-18.0580558776855	-0.00814767740666866	-3.08191010844894e-05	-0.00165419070981443	0.00646266713738441
142	-2.10324025154114	1.09869790077209	-18.5125999450684	0.00321592413820326	-0.00100484199356288	-0.000355493422830477	0.000943203864153475
143	1.14350295066833	-0.84934800863266	-18.3177947998047	0.0178262684494257	0.00483929552137852	-0.00392691092565656	-0.00522560812532902
144	-0.80454295873642	1.42337214946747	-18.4476642608643	-0.000680167751852423	0.000618529506027699	0.00289124972186983	0.00321592413820326
145	-0.80454295873642	0.449349254369736	-18.3177947998047	-0.00425158534198999	0.00256657530553639	0.000943203864153475	0.00321592413820326
146	-0.80454295873642	-0.524673700332642	-18.4476642608643	-0.00132951640989631	-0.0110697457566857	-0.00555028254166245	-0.00490093370899558
147	0.494154304265976	-0.524673700332642	-18.3827304840088	0.00581331877037883	0.012956153601408	-0.00522560812532902	-0.00392691092565656
148	0.494154304265976	-0.199999377131462	-18.8372745513916	-0.00425158534198999	0.00126787810586393	-0.00100484199356288	-0.00360223650932312
149	1.14350295066833	0.124674938619137	-18.8372745513916	-0.0169138833880424	0.000943203864153475	0.00191722682211548	0.000618529506027699
150	-1.4538916349411	0.774023592472076	-19.1619491577148	0.00256657530553639	-0.00230353930965066	-0.00652430532500148	0.00191722682211548
151	1.14350295066833	0.774023592472076	-19.0320796966553	0.00873538758605719	-0.00295288790948689	-0.00782300252467394	-0.00295288790948689
152	0.494154304265976	-0.199999377131462	-18.5775356292725	0.00418994715437293	0.00126787810586393	-0.0026282137259841	0.00646266713738441
153	-0.155194327235222	0.774023592472076	-18.5125999450684	0.00321592413820326	0.00516396993771195	-0.00944637414067984	-0.00295288790948689
154	0.494154304265976	0.449349254369736	-19.0970134735107	-0.00360223650932312	0.00743668992072344	0.00321592413820326	0.000943203864153475
155	0.494154304265976	0.449349254369736	-19.0970134735107	0.0243197549134493	-0.00295288790948689	-0.00295288790948689	-3.08191010844894e-05
156	1.14350295066833	0.124674938619137	-18.9671440124512	-0.00652430532500148	0.00191722682211548	-0.00360223650932312	0.00516396993771195
157	1.79285156726837	-0.199999377131462	-18.8372745513916	-0.00197886489331722	0.00743668992072344	-0.00132951640989631	0.00191722682211548
158	1.14350295066833	-0.524673700332642	-18.7723388671875	0.00581331877037883	0.00808603875339031	-0.00684897974133492	0.00451462110504508
159	1.14350295066833	-0.524673700332642	-17.7333812713623	0.00646266713738441	0.00321592413820326	-0.00684897974133492	0.000943203864153475
160	-0.155194327235222	-0.199999377131462	-18.2528610229492	0.00581331877037883	-0.00814767740666866	-0.00327756232582033	-0.00197886489331722
161	-0.155194327235222	-0.84934800863266	-18.3827304840088	0.0100340843200684	-0.00165419070981443	-0.00684897974133492	-0.00132951640989631
162	-0.155194327235222	1.42337214946747	-19.1619491577148	0.00938473641872406	0.00808603875339031	-0.00165419070981443	0.0022419011220336
163	1.79285156726837	-0.84934800863266	-18.7723388671875	0.00548864435404539	0.00970941036939621	-0.00457625929266214	0.000943203864153475
164	-1.4538916349411	1.42337214946747	-18.9671440124512	0.00126787810586393	0.00451462110504508	-0.000355493422830477	-0.00652430532500148
165	-0.155194327235222	0.449349254369736	-17.9931201934814	0.0181509424000978	-3.08191010844894e-05	-0.00619963090866804	0.00256657530553639
166	1.14350295066833	-0.199999377131462	-18.5775356292725	-0.00230353930965066	-0.00132951640989631	-0.00392691092565656	-0.00100484199356288
167	1.14350295066833	-0.199999377131462	-18.1229915618896	0.0295145437121391	0.00256657530553639	-0.00197886489331722	0.00159255252219737
168	0.494154304265976	0.449349254369736	-18.3177947998047	0.00256657530553639	0.0103587592020631	-0.00165419070981443	-0.00587495695799589
169	1.79285156726837	-0.524673700332642	-18.1879253387451	0.00483929552137852	0.0022419011220336	0.00191722682211548	0.000293855206109583
170	-1.4538916349411	1.42337214946747	-18.2528610229492	0.01100810803473	-0.00230353930965066	-3.08191010844894e-05	-0.00555028254166245
171	-0.155194327235222	0.774023592472076	-18.1879253387451	0.0103587592020631	-0.00295288790948689	-0.0123684434220195	0.00354059832170606
172	0.494154304265976	-0.199999377131462	-17.928186416626	0.012956153601408	0.00451462110504508	-0.00977104809135199	-0.00230353930965066
173	0.494154304265976	-0.199999377131462	-18.1229915618896	0.00354059832170606	0.00581331877037883	-0.00717365415766835	0.00516396993771195
174	-1.4538916349411	1.42337214946747	-18.4476642608643	0.00191722682211548	0.00548864435404539	0.00418994715437293	-0.00327756232582033
175	1.79285156726837	-0.199999377131462	-18.1229915618896	-0.0139918150380254	-0.00652430532500148	-3.08191010844894e-05	0.00646266713738441
176	0.494154304265976	0.124674938619137	-18.2528610229492	-0.00165419070981443	0.000618529506027699	-0.00652430532500148	-0.00360223650932312
177	-0.80454295873642	0.449349254369736	-18.2528610229492	0.00159255252219737	0.00743668992072344	-0.0026282137259841	0.00646266713738441
178	-0.80454295873642	0.774023592472076	-17.9931201934814	0.0168522447347641	0.00289124972186983	-0.00230353930965066	0.00451462110504508
179	1.14350295066833	0.774023592472076	-18.8372745513916	-0.00457625929266214	0.0100340843200684	-0.00782300252467394	-0.00100484199356288
180	-0.80454295873642	1.42337214946747	-19.0320796966553	-0.00555028254166245	-0.00392691092565656	0.00126787810586393	-0.0026282137259841
181	-0.80454295873642	0.449349254369736	-18.3827304840088	0.0116574559360743	-3.08191010844894e-05	-0.00652430532500148	-0.00197886489331722
182	0.494154304265976	0.449349254369736	-18.0580558776855	0.00289124972186983	0.00483929552137852	-0.00490093370899558	-0.00360223650932312
183	0.494154304265976	-0.524673700332642	-17.9931201934814	0.01100810803473	0.01100810803473	-0.00295288790948689	-0.00197886489331722
184	-0.80454295873642	1.74804651737213	-18.5775356292725	0.0132808275520802	-0.00360223650932312	-0.00392691092565656	0.00483929552137852
185	-1.4538916349411	0.124674938619137	-18.5125999450684	-0.00230353930965066	0.00354059832170606	-0.00165419070981443	0.00711201597005129
186	-0.155194327235222	0.124674938619137	-18.707405090332	-0.00490093370899558	-0.000355493422830477	-0.00490093370899558	0.00126787810586393
187	0.494154304265976	-0.199999377131462	-18.5775356292725	0.01847561635077	-0.000355493422830477	-0.00522560812532902	0.01100810803473
188	-1.4538916349411	0.449349254369736	-17.9931201934814	0.0168522447347641	0.00678734155371785	0.00354059832170606	0.00289124972186983
189	-1.4538916349411	0.774023592472076	-18.1879253387451	-0.0162645354866982	-0.00132951640989631	0.00678734155371785	0.00516396993771195
190	-0.155194327235222	-0.199999377131462	-18.5125999450684	-0.00619963090866804	0.00451462110504508	0.0022419011220336	-0.00457625929266214
191	-1.4538916349411	1.09869790077209	-18.707405090332	0.0158782228827477	-0.0026282137259841	-0.00879702530801296	-3.08191010844894e-05
192	-0.80454295873642	1.74804651737213	-18.9022083282471	-0.0100957229733467	0.00483929552137852	-0.00425158534198999	0.0022419011220336
193	-0.155194327235222	-0.524673700332642	-18.9022083282471	0.00483929552137852	0.000943203864153475	-0.00230353930965066	0.00321592413820326
194	-2.10324025154114	0.449349254369736	-18.7723388671875	-0.0100957229733467	-0.00295288790948689	-0.00230353930965066	-0.00814767740666866
195	-0.155194327235222	-0.199999377131462	-18.5775356292725	-0.00132951640989631	-0.000355493422830477	0.000943203864153475	-0.00197886489331722
196	-0.80454295873642	0.774023592472076	-18.6424694061279	-0.00944637414067984	-0.00555028254166245	-0.00652430532500148	-0.00230353930965066
197	-2.10324025154114	0.774023592472076	-18.5775356292725	-0.000355493422830477	-3.08191010844894e-05	-0.00684897974133492	0.00289124972186983
198	-2.10324025154114	1.42337214946747	-18.9671440124512	0.00256657530553639	0.00126787810586393	-0.00165419070981443	-0.00165419070981443
199	-1.4538916349411	1.09869790077209	-18.7723388671875	0.00906006153672934	0.00256657530553639	0.00483929552137852	0.00191722682211548
200	-2.10324025154114	1.74804651737213	-18.9022083282471	0.00451462110504508	0.00354059832170606	0.000618529506027699	-0.00132951640989631
201	-0.80454295873642	-0.199999377131462	-18.707405090332	0.00386527273803949	-0.00100484199356288	-0.0162645354866982	0.00354059832170606
202	-0.80454295873642	0.124674938619137	-18.3827304840088	0.00386527273803949	-0.000355493422830477	0.00191722682211548	0.00289124972186983
203	-2.10324025154114	0.449349254369736	-18.5775356292725	-0.00230353930965066	0.00289124972186983	-0.00490093370899558	0.000618529506027699
204	-1.4538916349411	0.124674938619137	-19.0320796966553	-3.08191010844894e-05	0.00483929552137852	0.00808603875339031	-0.0026282137259841
205	-4.05128622055054	0.449349254369736	-19.0970134735107	-0.0130177913233638	0.00159255252219737	0.00126787810586393	-0.0026282137259841
206	-3.40193748474121	1.09869790077209	-18.9671440124512	-0.0133424662053585	-0.00165419070981443	-0.00295288790948689	-3.08191010844894e-05
207	-2.75258874893188	-0.524673700332642	-18.4476642608643	0.0022419011220336	0.00613799272105098	-0.00652430532500148	0.0103587592020631
208	-2.75258874893188	0.449349254369736	-18.5125999450684	-0.00749832857400179	0.00613799272105098	-0.00197886489331722	-0.00295288790948689
209	-2.75258874893188	0.449349254369736	-18.5125999450684	0.0022419011220336	-0.00619963090866804	-0.00717365415766835	0.00483929552137852
210	-4.05128622055054	1.09869790077209	-18.9671440124512	-0.0117190945893526	0.00581331877037883	-0.00522560812532902	-3.08191010844894e-05
211	-2.10324025154114	-0.524673700332642	-18.6424694061279	-0.00522560812532902	0.00159255252219737	-0.00327756232582033	0.00386527273803949
212	-2.75258874893188	1.09869790077209	-18.9022083282471	0.00321592413820326	0.00321592413820326	-0.00327756232582033	-0.00132951640989631
213	-3.40193748474121	0.449349254369736	-18.707405090332	-0.00944637414067984	0.00451462110504508	-0.00879702530801296	-3.08191010844894e-05
214	-2.10324025154114	-0.199999377131462	-17.9931201934814	-0.00684897974133492	0.00646266713738441	-0.00132951640989631	0.00678734155371785
215	-2.10324025154114	-0.199999377131462	-18.0580558776855	0.00256657530553639	-0.00230353930965066	0.000943203864153475	0.00483929552137852
216	-4.05128622055054	1.09869790077209	-18.3177947998047	-0.0165892094373703	-0.00132951640989631	-0.00782300252467394	0.011982130818069
217	-2.10324025154114	0.774023592472076	-18.9671440124512	0.0106834331527352	0.00126787810586393	-0.00165419070981443	0.012956153601408
218	-4.05128622055054	0.774023592472076	-18.8372745513916	-0.0133424662053585	-3.08191010844894e-05	0.00126787810586393	0.0116574559360743
219	-3.40193748474121	0.774023592472076	-18.707405090332	0.00386527273803949	0.00321592413820326	-0.00684897974133492	0.0022419011220336
220	-4.05128622055054	0.774023592472076	-18.707405090332	-0.0113944197073579	-0.00327756232582033	0.00321592413820326	0.00126787810586393
221	-3.40193748474121	1.42337214946747	-18.1229915618896	-0.0159398596733809	-3.08191010844894e-05	-0.00749832857400179	0.00126787810586393
222	-2.10324025154114	0.124674938619137	-18.6424694061279	0.00159255252219737	0.000618529506027699	0.00191722682211548	-0.000355493422830477
223	-2.10324025154114	0.449349254369736	-18.707405090332	-0.00100484199356288	0.00678734155371785	-0.00684897974133492	0.00191722682211548
224	-2.10324025154114	0.449349254369736	-19.0320796966553	-0.0104203969240189	0.00646266713738441	0.000618529506027699	-0.00522560812532902
225	-2.75258874893188	0.124674938619137	-18.8372745513916	-0.00717365415766835	0.00159255252219737	0.00418994715437293	0.00548864435404539
226	-3.40193748474121	0.449349254369736	-18.6424694061279	-0.00425158534198999	0.0022419011220336	-0.00977104809135199	0.000293855206109583
227	-1.4538916349411	-0.524673700332642	-18.5125999450684	0.00354059832170606	-0.00522560812532902	0.000618529506027699	0.00159255252219737
228	-2.10324025154114	0.449349254369736	-18.7723388671875	0.00354059832170606	0.00970941036939621	0.00126787810586393	0.00548864435404539
229	-2.75258874893188	-0.199999377131462	-18.9671440124512	0.000943203864153475	0.00646266713738441	-0.000355493422830477	-0.0026282137259841
230	-3.40193748474121	1.42337214946747	-19.0970134735107	0.00776136433705688	-0.00327756232582033	-0.00100484199356288	0.00126787810586393
231	-0.155194327235222	0.124674938619137	-19.0970134735107	-0.00814767740666866	-0.00100484199356288	-0.00619963090866804	0.00386527273803949
232	-2.75258874893188	1.42337214946747	-19.0320796966553	-0.00490093370899558	0.00646266713738441	-0.00749832857400179	-0.00230353930965066
233	-2.10324025154114	0.449349254369736	-18.7723388671875	0.00386527273803949	0.00743668992072344	-0.00490093370899558	-0.00295288790948689
234	-1.4538916349411	-0.199999377131462	-18.5125999450684	-0.00327756232582033	-0.000680167751852423	0.00191722682211548	-0.00684897974133492
235	-0.80454295873642	0.124674938619137	-18.9671440124512	-0.00522560812532902	0.00483929552137852	-0.00165419070981443	0.000618529506027699
236	-2.10324025154114	1.42337214946747	-18.9671440124512	-0.00684897974133492	0.00191722682211548	-0.00100484199356288	-0.00522560812532902
237	-2.10324025154114	-0.199999377131462	-18.5775356292725	-0.00522560812532902	0.000943203864153475	-0.0026282137259841	-0.00100484199356288
238	-0.80454295873642	-0.199999377131462	-18.5125999450684	-0.00230353930965066	0.00646266713738441	-0.00100484199356288	0.00516396993771195
239	-0.80454295873642	-0.199999377131462	-18.3177947998047	-0.00684897974133492	0.00776136433705688	-0.00490093370899558	-0.00457625929266214
240	-2.10324025154114	1.42337214946747	-18.9022083282471	-0.0172385573387146	0.00126787810586393	0.00646266713738441	-0.00230353930965066
241	-2.10324025154114	0.449349254369736	-18.8372745513916	-0.000680167751852423	-0.000355493422830477	-0.0026282137259841	-0.00684897974133492
242	-0.80454295873642	0.124674938619137	-18.707405090332	0.00159255252219737	0.0022419011220336	-0.000355493422830477	-0.00197886489331722
243	-1.4538916349411	0.449349254369736	-18.5775356292725	0.00483929552137852	0.00451462110504508	-0.0126931173726916	-3.08191010844894e-05
244	-0.155194327235222	1.42337214946747	-18.707405090332	0.0116574559360743	0.00354059832170606	-0.000355493422830477	-0.00457625929266214
245	-1.4538916349411	1.09869790077209	-18.5125999450684	-0.00652430532500148	-0.000680167751852423	-0.00619963090866804	0.00191722682211548
246	-0.80454295873642	0.449349254369736	-18.3827304840088	-0.0026282137259841	-0.000355493422830477	-0.0026282137259841	-0.00490093370899558
247	0.494154304265976	-0.524673700332642	-18.8372745513916	-0.00327756232582033	0.00191722682211548	-0.00684897974133492	0.00711201597005129
248	-0.155194327235222	0.449349254369736	-18.6424694061279	0.01100810803473	0.00646266713738441	0.00159255252219737	0.000618529506027699
249	0.494154304265976	-0.199999377131462	-18.6424694061279	-0.00327756232582033	0.00776136433705688	-0.00457625929266214	0.00256657530553639
250	-1.4538916349411	1.42337214946747	-18.6424694061279	-0.0221086721867323	-0.00392691092565656	-0.00555028254166245	-0.00165419070981443
251	-1.4538916349411	1.09869790077209	-18.6424694061279	0.00613799272105098	0.00159255252219737	-0.00782300252467394	-0.00165419070981443
252	-0.80454295873642	0.774023592472076	-18.707405090332	0.00808603875339031	0.000943203864153475	0.000943203864153475	-0.00230353930965066
253	-0.80454295873642	0.449349254369736	-18.7723388671875	0.020423661917448	0.0022419011220336	-0.000355493422830477	0.00321592413820326
254	0.494154304265976	-0.199999377131462	-18.7723388671875	-0.0162645354866982	0.00678734155371785	-0.00295288790948689	-0.00457625929266214
255	-0.80454295873642	0.774023592472076	-18.9022083282471	0.00256657530553639	-3.08191010844894e-05	0.0022419011220336	-0.00490093370899558
256	-1.4538916349411	1.09869790077209	-18.5775356292725	-0.00327756232582033	-0.00100484199356288	-0.00295288790948689	-0.00392691092565656
257	0.494154304265976	-0.524673700332642	-18.5775356292725	0.012956153601408	0.00938473641872406	-0.00587495695799589	0.0022419011220336
258	0.494154304265976	-0.199999377131462	-18.5775356292725	-0.00295288790948689	0.00256657530553639	0.00159255252219737	0.000943203864153475
259	0.494154304265976	-0.84934800863266	-18.7723388671875	0.00159255252219737	0.000943203864153475	-0.00100484199356288	-0.00555028254166245
260	-0.80454295873642	0.449349254369736	-18.9022083282471	-0.00360223650932312	0.000943203864153475	-3.08191010844894e-05	-0.000680167751852423
261	-1.4538916349411	0.774023592472076	-19.0320796966553	0.0217223595827818	-0.00522560812532902	-0.0130177913233638	0.00418994715437293
262	-0.80454295873642	0.774023592472076	-18.9022083282471	0.0106834331527352	0.00191722682211548	-0.00814767740666866	0.00841071270406246
263	-0.155194327235222	-0.199999377131462	-18.6424694061279	0.00354059832170606	0.00289124972186983	0.000618529506027699	-0.000680167751852423
264	-0.80454295873642	1.42337214946747	-18.8372745513916	0.00386527273803949	-0.00132951640989631	-0.00457625929266214	0.00126787810586393
265	-0.80454295873642	-0.524673700332642	-18.7723388671875	-0.0126931173726916	0.000293855206109583	-0.00684897974133492	0.000618529506027699
266	-0.155194327235222	-0.199999377131462	-18.707405090332	-0.000680167751852423	0.000293855206109583	-0.00684897974133492	0.00126787810586393
267	1.14350295066833	-1.17402231693268	-18.1229915618896	-0.00522560812532902	0.00126787810586393	-0.00425158534198999	0.00321592413820326
268	0.494154304265976	-0.84934800863266	-17.9931201934814	0.00873538758605719	0.00938473641872406	-0.00295288790948689	-0.00555028254166245
269	-0.155194327235222	-1.17402231693268	-17.8632507324219	-0.00879702530801296	-0.00132951640989631	-0.00457625929266214	0.00548864435404539
270	-1.4538916349411	-0.199999377131462	-18.1229915618896	-0.00944637414067984	-0.00555028254166245	-0.00100484199356288	-0.00684897974133492
271	0.494154304265976	-0.524673700332642	-18.2528610229492	0.00938473641872406	-0.0100957229733467	-0.00425158534198999	-0.00490093370899558
272	-1.4538916349411	-0.84934800863266	-18.1879253387451	-0.00555028254166245	-0.00165419070981443	-0.00230353930965066	-0.000355493422830477
273	-0.155194327235222	-0.84934800863266	-18.3177947998047	-0.00165419070981443	-0.000680167751852423	-0.00165419070981443	-0.00100484199356288
274	0.494154304265976	-1.17402231693268	-17.9931201934814	0.00613799272105098	-0.0100957229733467	-0.000680167751852423	-0.0026282137259841
275	-0.155194327235222	-1.17402231693268	-18.1879253387451	-0.00555028254166245	-0.00847235135734081	-0.00879702530801296	0.0022419011220336
276	0.494154304265976	-1.49869668483734	-17.7333812713623	0.00613799272105098	-0.0107450718060136	0.00451462110504508	-0.00132951640989631
277	1.14350295066833	-1.49869668483734	-18.0580558776855	0.0217223595827818	-0.00392691092565656	-0.00847235135734081	-3.08191010844894e-05
278	0.494154304265976	-1.17402231693268	-18.7723388671875	-0.00684897974133492	0.0022419011220336	0.000943203864153475	-0.00749832857400179
279	1.14350295066833	-1.82337093353271	-18.5775356292725	0.0197743140161037	-0.00392691092565656	-0.00360223650932312	-0.000680167751852423
280	0.494154304265976	-1.17402231693268	-18.4476642608643	0.013930176384747	-0.00944637414067984	-0.00197886489331722	-0.00100484199356288
281	0.494154304265976	-1.17402231693268	-18.4476642608643	-0.00847235135734081	-0.00944637414067984	-0.0136671401560307	0.00548864435404539
282	-1.4538916349411	-0.199999377131462	-18.0580558776855	-0.00360223650932312	-0.00652430532500148	-0.00879702530801296	-0.00132951640989631
283	1.14350295066833	-1.49869668483734	-18.0580558776855	-0.00295288790948689	0.00483929552137852	-0.0026282137259841	0.00256657530553639
284	-1.4538916349411	0.449349254369736	-18.9671440124512	0.00776136433705688	-0.00425158534198999	0.00516396993771195	0.00159255252219737
285	-0.155194327235222	0.124674938619137	-18.6424694061279	-0.00295288790948689	-0.00814767740666866	-0.000355493422830477	-0.000680167751852423
286	0.494154304265976	-1.17402231693268	-18.5125999450684	-0.00555028254166245	-0.00295288790948689	-0.00912170019000769	0.00159255252219737
287	0.494154304265976	-0.84934800863266	-18.4476642608643	0.0314625911414623	-0.000680167751852423	-0.00912170019000769	0.00516396993771195
288	0.494154304265976	-0.524673700332642	-18.2528610229492	0.00906006153672934	0.00418994715437293	0.00321592413820326	0.00289124972186983
289	0.494154304265976	-0.84934800863266	-18.6424694061279	0.00548864435404539	0.00256657530553639	-3.08191010844894e-05	0.000618529506027699
290	-0.80454295873642	0.449349254369736	-18.4476642608643	-0.00814767740666866	-0.00587495695799589	0.00483929552137852	-0.0110697457566857
291	-0.80454295873642	-0.199999377131462	-18.4476642608643	0.00678734155371785	-0.00392691092565656	-0.00782300252467394	0.00483929552137852
292	-0.80454295873642	-0.199999377131462	-17.9931201934814	0.00126787810586393	-0.00425158534198999	-0.00100484199356288	-0.00230353930965066
293	-0.80454295873642	-0.199999377131462	-17.928186416626	0.0288651939481497	0.000943203864153475	-0.00879702530801296	0.000293855206109583
294	-0.80454295873642	0.774023592472076	-18.1229915618896	0.00841071270406246	0.00646266713738441	0.00289124972186983	-0.0026282137259841
295	-0.155194327235222	-0.524673700332642	-18.0580558776855	0.00516396993771195	-0.00782300252467394	-0.00425158534198999	-0.00879702530801296
296	-0.80454295873642	-0.199999377131462	-18.3177947998047	-0.00457625929266214	-0.00749832857400179	-0.00327756232582033	-0.00814767740666866
297	-0.155194327235222	0.774023592472076	-18.1229915618896	0.00321592413820326	0.00256657530553639	-0.00360223650932312	0.00191722682211548
298	-1.4538916349411	1.42337214946747	-18.1879253387451	0.01100810803473	0.00321592413820326	0.000943203864153475	-0.00555028254166245
299	-0.80454295873642	0.774023592472076	-17.9931201934814	0.00711201597005129	-0.000355493422830477	-0.00425158534198999	-0.00587495695799589
300	-0.80454295873642	1.09869790077209	-18.1229915618896	-0.00684897974133492	-0.00587495695799589	0.00321592413820326	-0.00619963090866804
301	-0.80454295873642	0.449349254369736	-18.0580558776855	-3.08191010844894e-05	0.000293855206109583	-0.00619963090866804	-0.0026282137259841
302	-0.80454295873642	0.124674938619137	-18.0580558776855	0.00451462110504508	0.0022419011220336	-0.00587495695799589	0.00613799272105098
303	1.14350295066833	-0.524673700332642	-17.928186416626	0.00548864435404539	0.00776136433705688	-0.00619963090866804	-0.000355493422830477
304	-1.4538916349411	1.09869790077209	-18.1229915618896	0.0126314787194133	0.00613799272105098	-3.08191010844894e-05	-0.00360223650932312
305	-1.4538916349411	0.449349254369736	-17.8632507324219	-0.00457625929266214	0.00451462110504508	-0.00684897974133492	-0.00555028254166245
306	-0.80454295873642	-0.199999377131462	-17.6035118103027	0.00483929552137852	-0.00360223650932312	-0.00327756232582033	0.00126787810586393
307	-0.155194327235222	0.124674938619137	-17.6684474945068	0.013930176384747	0.00289124972186983	-0.00132951640989631	0.00516396993771195
308	-0.80454295873642	1.09869790077209	-18.0580558776855	0.00873538758605719	0.00581331877037883	0.00613799272105098	-0.00782300252467394
309	-0.80454295873642	0.774023592472076	-18.1229915618896	0.0152288740500808	0.000618529506027699	-0.0117190945893526	0.00126787810586393
310	0.494154304265976	0.124674938619137	-18.5125999450684	-0.0104203969240189	-0.00977104809135199	-0.00100484199356288	0.0022419011220336
311	-2.10324025154114	0.774023592472076	-18.3177947998047	-0.00457625929266214	-0.00360223650932312	-0.00230353930965066	-0.00392691092565656
312	-1.4538916349411	0.774023592472076	-18.2528610229492	-0.00295288790948689	-0.00230353930965066	-0.00392691092565656	-0.0026282137259841
313	0.494154304265976	-0.524673700332642	-18.0580558776855	-0.0149658378213644	0.00613799272105098	0.00451462110504508	-0.00132951640989631
314	-1.4538916349411	1.09869790077209	-18.5125999450684	0.00581331877037883	0.00191722682211548	-0.00165419070981443	-0.00652430532500148
315	0.494154304265976	-0.199999377131462	-18.2528610229492	-0.0175632312893867	-0.00684897974133492	-0.0026282137259841	0.000943203864153475
316	0.494154304265976	0.774023592472076	-18.5775356292725	-0.00100484199356288	-0.00490093370899558	0.00126787810586393	-0.00847235135734081
317	-0.80454295873642	0.449349254369736	-18.3177947998047	-0.000680167751852423	0.00256657530553639	-0.00490093370899558	-0.00425158534198999
318	-1.4538916349411	1.42337214946747	-18.1229915618896	0.00906006153672934	0.0165275707840919	-0.00327756232582033	-0.00652430532500148
319	-1.4538916349411	0.774023592472076	-18.3177947998047	-0.00100484199356288	0.00354059832170606	-3.08191010844894e-05	0.00191722682211548
320	-0.80454295873642	1.09869790077209	-18.5775356292725	-0.00425158534198999	-0.00522560812532902	0.00581331877037883	-0.00100484199356288
321	0.494154304265976	-0.524673700332642	-18.3177947998047	0.00386527273803949	0.00386527273803949	-0.0104203969240189	0.000293855206109583
322	1.14350295066833	0.124674938619137	-18.3827304840088	-0.0026282137259841	0.00776136433705688	-0.00879702530801296	-0.00230353930965066
323	-1.4538916349411	0.774023592472076	-18.4476642608643	-0.000355493422830477	0.00776136433705688	0.000293855206109583	0.00418994715437293
324	1.14350295066833	0.124674938619137	-18.1229915618896	0.00354059832170606	-0.000355493422830477	0.00711201597005129	-0.00490093370899558
325	-0.155194327235222	0.449349254369736	-18.4476642608643	0.000618529506027699	-0.00100484199356288	-0.00425158534198999	0.000618529506027699
326	-1.4538916349411	1.09869790077209	-18.707405090332	-0.0133424662053585	-0.00327756232582033	-0.00619963090866804	-0.00230353930965066
327	-0.80454295873642	1.09869790077209	-18.5775356292725	0.0213976856321096	-0.00132951640989631	-0.00977104809135199	0.00321592413820326
328	-0.80454295873642	1.09869790077209	-18.6424694061279	-0.00684897974133492	-3.08191010844894e-05	-0.0123684434220195	0.00256657530553639
329	-2.10324025154114	0.774023592472076	-18.3827304840088	0.0116574559360743	0.00841071270406246	0.00289124972186983	0.000293855206109583
330	-0.80454295873642	0.774023592472076	-18.3177947998047	-0.00912170019000769	0.000943203864153475	-0.00197886489331722	0.000943203864153475
331	0.494154304265976	-0.199999377131462	-18.0580558776855	0.00483929552137852	-3.08191010844894e-05	0.00483929552137852	0.00289124972186983
332	-1.4538916349411	0.774023592472076	-18.7723388671875	0.0142548503354192	0.00321592413820326	-0.0100957229733467	0.000943203864153475
333	0.494154304265976	-0.199999377131462	-18.5775356292725	0.00159255252219737	0.01100810803473	-0.00327756232582033	0.00159255252219737
334	-1.4538916349411	1.09869790077209	-18.5775356292725	0.0136055024340749	-0.00295288790948689	-0.00490093370899558	-0.00749832857400179
335	0.494154304265976	-0.199999377131462	-18.1879253387451	0.0145795252174139	-0.00327756232582033	-3.08191010844894e-05	-0.00555028254166245
336	-0.80454295873642	0.774023592472076	-18.3827304840088	-0.00132951640989631	-0.00230353930965066	-0.00684897974133492	-0.00392691092565656
337	-0.80454295873642	0.774023592472076	-18.4476642608643	-0.00230353930965066	-0.00132951640989631	-0.0136671401560307	0.00354059832170606
338	-1.4538916349411	1.42337214946747	-18.6424694061279	-0.0117190945893526	0.00646266713738441	-0.00457625929266214	0.00191722682211548
339	-0.155194327235222	0.449349254369736	-18.6424694061279	0.00483929552137852	0.00483929552137852	0.00191722682211548	-0.00197886489331722
340	-1.4538916349411	1.09869790077209	-18.6424694061279	0.00386527273803949	0.00613799272105098	-3.08191010844894e-05	-0.00847235135734081
341	0.494154304265976	0.449349254369736	-18.4476642608643	-0.0026282137259841	-0.000355493422830477	-0.0113944197073579	-0.00132951640989631
342	1.14350295066833	0.124674938619137	-18.1879253387451	0.00970941036939621	0.00548864435404539	-0.00327756232582033	-0.00490093370899558
343	-0.80454295873642	0.774023592472076	-18.5775356292725	0.0168522447347641	0.00548864435404539	-0.0100957229733467	0.00516396993771195
344	-0.155194327235222	0.124674938619137	-18.4476642608643	0.0142548503354192	0.00646266713738441	0.00548864435404539	-0.000680167751852423
345	-0.80454295873642	0.774023592472076	-18.5125999450684	-0.0204853005707264	-0.0026282137259841	-0.00522560812532902	0.00321592413820326
346	-0.80454295873642	1.42337214946747	-18.5775356292725	0.00289124972186983	-0.000355493422830477	-0.00879702530801296	-0.00327756232582033
347	-0.155194327235222	-0.199999377131462	-18.5775356292725	-0.00100484199356288	0.00678734155371785	-0.00847235135734081	-0.00555028254166245
348	0.494154304265976	-0.199999377131462	-18.4476642608643	-0.00684897974133492	0.00289124972186983	0.00159255252219737	-0.00522560812532902
349	-0.80454295873642	0.124674938619137	-18.1229915618896	0.00159255252219737	0.00548864435404539	0.00483929552137852	0.00321592413820326
350	-1.4538916349411	0.774023592472076	-18.4476642608643	-0.00425158534198999	0.00354059832170606	0.00321592413820326	-0.00944637414067984
351	0.494154304265976	-0.84934800863266	-18.4476642608643	0.000618529506027699	-0.00425158534198999	-0.000355493422830477	0.00776136433705688
352	-0.155194327235222	1.09869790077209	-18.4476642608643	0.000618529506027699	0.00548864435404539	0.000618529506027699	-0.00944637414067984
353	-1.4538916349411	1.09869790077209	-18.1879253387451	0.0100340843200684	0.00354059832170606	-0.000680167751852423	0.0116574559360743
354	0.494154304265976	-0.199999377131462	-17.928186416626	-0.00425158534198999	0.00321592413820326	-3.08191010844894e-05	-0.00197886489331722
355	-0.80454295873642	0.124674938619137	-18.3177947998047	-0.0126931173726916	-0.00392691092565656	-0.00327756232582033	0.0022419011220336
356	-1.4538916349411	0.774023592472076	-19.0320796966553	-0.000355493422830477	-0.000680167751852423	-0.00100484199356288	-0.00619963090866804
357	-0.80454295873642	0.124674938619137	-18.1879253387451	-0.0126931173726916	0.00548864435404539	-0.00587495695799589	-0.00392691092565656
358	-0.155194327235222	0.124674938619137	-18.2528610229492	0.00743668992072344	0.00808603875339031	-0.00425158534198999	-0.00587495695799589
359	-0.155194327235222	0.124674938619137	-17.8632507324219	-0.00782300252467394	0.00646266713738441	-0.00100484199356288	0.00646266713738441
360	-1.4538916349411	0.774023592472076	-18.0580558776855	-0.00912170019000769	-0.00100484199356288	-0.000680167751852423	0.000618529506027699
361	-1.4538916349411	0.449349254369736	-18.2528610229492	0.00841071270406246	0.00159255252219737	-0.00522560812532902	0.00548864435404539
362	-0.155194327235222	-0.199999377131462	-18.2528610229492	0.00159255252219737	0.00743668992072344	-0.00392691092565656	0.000293855206109583
363	-1.4538916349411	0.124674938619137	-18.7723388671875	0.00581331877037883	0.00970941036939621	0.00483929552137852	0.00289124972186983
364	0.494154304265976	-0.199999377131462	-18.9022083282471	0.0116574559360743	0.00386527273803949	-0.00100484199356288	0.0022419011220336
365	-2.10324025154114	1.09869790077209	-18.707405090332	0.0126314787194133	0.000293855206109583	-0.00165419070981443	-0.00360223650932312
366	-1.4538916349411	1.09869790077209	-18.3827304840088	0.00126787810586393	0.00354059832170606	0.0022419011220336	-0.00295288790948689
367	-0.155194327235222	-0.524673700332642	-18.4476642608643	0.0168522447347641	0.00256657530553639	-0.0113944197073579	0.0106834331527352
368	0.494154304265976	-0.524673700332642	-18.707405090332	0.00289124972186983	0.00581331877037883	-0.00132951640989631	-0.00132951640989631
369	-1.4538916349411	-0.199999377131462	-18.5775356292725	0.00906006153672934	0.00548864435404539	0.00321592413820326	-0.0026282137259841
370	-1.4538916349411	0.774023592472076	-19.0320796966553	-0.00717365415766835	-0.000680167751852423	-0.00132951640989631	-0.00749832857400179
371	-0.155194327235222	0.124674938619137	-18.707405090332	0.00386527273803949	0.00743668992072344	0.00191722682211548	0.00678734155371785
372	-1.4538916349411	0.774023592472076	-18.5775356292725	-0.0130177913233638	0.000943203864153475	-0.00555028254166245	-0.00230353930965066
373	-1.4538916349411	0.774023592472076	-18.7723388671875	0.0103587592020631	0.00776136433705688	-0.00457625929266214	0.000618529506027699
374	0.494154304265976	-0.199999377131462	-18.7723388671875	0.00159255252219737	0.00321592413820326	-0.00360223650932312	-0.00587495695799589
375	-1.4538916349411	0.774023592472076	-18.8372745513916	0.00970941036939621	-0.00619963090866804	-3.08191010844894e-05	-0.00457625929266214
376	-0.80454295873642	0.449349254369736	-18.8372745513916	0.0100340843200684	-0.00132951640989631	-0.00327756232582033	-0.00165419070981443
377	-0.155194327235222	-0.199999377131462	-18.3827304840088	0.00646266713738441	0.00581331877037883	-0.00782300252467394	-0.00197886489331722
378	0.494154304265976	-0.199999377131462	-18.4476642608643	0.00808603875339031	0.00743668992072344	0.00126787810586393	0.00126787810586393
379	-0.155194327235222	-0.199999377131462	-18.3827304840088	0.012956153601408	0.00516396993771195	0.00938473641872406	-0.00619963090866804
380	-2.10324025154114	0.124674938619137	-18.707405090332	0.0165275707840919	-0.00555028254166245	-0.00555028254166245	-0.000355493422830477
381	-1.4538916349411	1.09869790077209	-18.9022083282471	-0.0162645354866982	-0.00555028254166245	-0.0113944197073579	0.00548864435404539
382	-1.4538916349411	0.774023592472076	-18.5775356292725	0.000618529506027699	0.000293855206109583	-0.00392691092565656	-0.00652430532500148
383	-2.10324025154114	-0.199999377131462	-17.928186416626	0.00548864435404539	0.00613799272105098	-0.00230353930965066	0.00191722682211548
384	-1.4538916349411	0.774023592472076	-18.1229915618896	0.00613799272105098	0.00873538758605719	-0.00230353930965066	0.00581331877037883
385	-2.10324025154114	0.774023592472076	-18.6424694061279	0.000618529506027699	-0.00457625929266214	-0.0026282137259841	0.00126787810586393
386	-0.80454295873642	0.124674938619137	-18.707405090332	-0.0120437685400248	-0.00100484199356288	0.00451462110504508	-0.00879702530801296
387	-0.80454295873642	-0.524673700332642	-18.5125999450684	-0.00587495695799589	0.00289124972186983	-3.08191010844894e-05	0.0106834331527352
388	-0.80454295873642	-0.199999377131462	-18.7723388671875	0.00159255252219737	0.0158782228827477	-0.00457625929266214	-0.00360223650932312
389	-1.4538916349411	-0.524673700332642	-18.3827304840088	-0.0136671401560307	0.0022419011220336	-0.00100484199356288	0.000293855206109583
390	-0.80454295873642	-0.84934800863266	-17.7983169555664	-0.0110697457566857	-0.00132951640989631	0.00548864435404539	-0.00457625929266214
391	-4.05128622055054	1.42337214946747	-18.4476642608643	-0.00587495695799589	0.00873538758605719	-0.00425158534198999	0.00581331877037883
392	-2.75258874893188	0.449349254369736	-18.8372745513916	-0.00749832857400179	-0.000680167751852423	-0.0026282137259841	0.00321592413820326
393	-2.75258874893188	0.124674938619137	-18.8372745513916	-0.00782300252467394	0.00938473641872406	0.00159255252219737	0.000293855206109583
394	-0.80454295873642	-0.199999377131462	-19.0970134735107	0.0188002903014421	0.00321592413820326	-0.00295288790948689	-0.000680167751852423
395	-4.05128622055054	0.774023592472076	-18.7723388671875	-0.0149658378213644	-0.00165419070981443	0.00483929552137852	-0.00717365415766835
396	-3.40193748474121	-0.524673700332642	-18.3177947998047	-0.0208099745213985	-0.00230353930965066	-0.00457625929266214	-0.00295288790948689
397	-2.10324025154114	-0.524673700332642	-18.6424694061279	0.00678734155371785	-0.00782300252467394	0.00191722682211548	0.00354059832170606
398	-2.10324025154114	0.124674938619137	-18.9671440124512	-0.0120437685400248	0.00841071270406246	-0.00717365415766835	-0.00717365415766835
399	-2.75258874893188	-0.84934800863266	-18.8372745513916	-0.00457625929266214	0.00483929552137852	0.00743668992072344	-0.00132951640989631
400	-2.10324025154114	-0.199999377131462	-18.6424694061279	-0.0104203969240189	-0.00425158534198999	-0.00360223650932312	-0.00782300252467394
401	-4.05128622055054	0.449349254369736	-18.6424694061279	-0.0162645354866982	-0.00197886489331722	-0.00230353930965066	-0.00717365415766835
402	-4.05128622055054	0.774023592472076	-18.5775356292725	-0.00490093370899558	-0.00295288790948689	-0.00555028254166245	-0.00165419070981443
403	-2.10324025154114	-0.199999377131462	-18.3827304840088	0.000618529506027699	0.00321592413820326	-0.00425158534198999	0.00646266713738441
404	-4.05128622055054	0.449349254369736	-18.9671440124512	-0.00717365415766835	0.00841071270406246	-0.0026282137259841	-0.00230353930965066
405	-3.40193748474121	0.124674938619137	-18.5125999450684	-0.00912170019000769	-0.00360223650932312	0.0022419011220336	-0.000355493422830477
406	-1.4538916349411	-0.199999377131462	-18.5775356292725	-0.0152905117720366	0.0022419011220336	0.0022419011220336	-0.00132951640989631
407	-1.4538916349411	-0.524673700332642	-18.5125999450684	-0.00522560812532902	-0.00490093370899558	-0.00555028254166245	-0.0026282137259841
408	-2.10324025154114	0.124674938619137	-18.3827304840088	0.0142548503354192	0.00354059832170606	-0.00425158534198999	0.00451462110504508
409	-2.10324025154114	-0.524673700332642	-18.3827304840088	-0.0143164889886975	0.011982130818069	-0.00360223650932312	0.00191722682211548
410	-1.4538916349411	-0.524673700332642	-18.707405090332	-0.0100957229733467	-0.000355493422830477	0.000618529506027699	0.00321592413820326
411	-3.40193748474121	0.774023592472076	-18.7723388671875	-0.0152905117720366	0.000618529506027699	0.00191722682211548	0.00581331877037883
412	-3.40193748474121	1.09869790077209	-18.7723388671875	-0.0104203969240189	0.00256657530553639	-0.00814767740666866	-0.000355493422830477
413	-4.70063495635986	0.774023592472076	-18.5775356292725	0.00191722682211548	0.00776136433705688	-0.00295288790948689	-0.00490093370899558
414	-2.10324025154114	-0.524673700332642	-18.5775356292725	-0.00587495695799589	0.000618529506027699	-0.00132951640989631	0.00191722682211548
415	-2.10324025154114	1.09869790077209	-18.6424694061279	-0.0126931173726916	-0.00327756232582033	-0.00425158534198999	-0.000355493422830477
416	-1.4538916349411	-0.524673700332642	-18.3177947998047	-0.00587495695799589	0.00126787810586393	-0.00230353930965066	0.00516396993771195
417	-1.4538916349411	-0.524673700332642	-18.3827304840088	-0.000680167751852423	-3.08191010844894e-05	-0.000355493422830477	0.00256657530553639
418	-3.40193748474121	1.09869790077209	-18.8372745513916	0.0158782228827477	0.00126787810586393	-0.00490093370899558	0.00126787810586393
419	-3.40193748474121	0.774023592472076	-18.707405090332	-0.00132951640989631	0.00386527273803949	0.000943203864153475	-0.00100484199356288
420	-3.40193748474121	0.449349254369736	-18.6424694061279	-0.00360223650932312	0.00256657530553639	-0.00100484199356288	-0.00847235135734081
421	-0.155194327235222	0.124674938619137	-18.3827304840088	-0.00100484199356288	-0.00327756232582033	0.0022419011220336	0.00159255252219737
422	-0.155194327235222	-0.199999377131462	-18.707405090332	0.00191722682211548	0.00711201597005129	0.000618529506027699	-0.00132951640989631
423	-0.80454295873642	-0.199999377131462	-18.5775356292725	0.000293855206109583	0.00873538758605719	-0.00197886489331722	-0.00197886489331722
424	0.494154304265976	0.124674938619137	-18.9671440124512	0.00581331877037883	-3.08191010844894e-05	0.00970941036939621	0.00191722682211548
425	-2.75258874893188	1.09869790077209	-18.9022083282471	-0.00619963090866804	0.00418994715437293	-0.00295288790948689	-0.00977104809135199
426	-1.4538916349411	0.124674938619137	-18.5775356292725	-0.00555028254166245	-0.00132951640989631	-0.00392691092565656	0.00743668992072344
427	-2.10324025154114	0.124674938619137	-18.3177947998047	-0.00100484199356288	0.00841071270406246	-0.00100484199356288	-0.000680167751852423
428	-0.80454295873642	0.774023592472076	-19.0320796966553	0.0022419011220336	0.00581331877037883	0.000618529506027699	-0.00295288790948689
429	-2.10324025154114	0.774023592472076	-18.9671440124512	0.0181509424000978	0.00938473641872406	0.00289124972186983	-0.00522560812532902
430	0.494154304265976	-0.524673700332642	-18.7723388671875	-0.00132951640989631	-0.00360223650932312	-0.00619963090866804	-0.00165419070981443
431	-0.80454295873642	0.124674938619137	-18.4476642608643	-0.000355493422830477	-0.000355493422830477	-0.00165419070981443	-0.00879702530801296
432	0.494154304265976	-0.524673700332642	-17.8632507324219	-0.00977104809135199	0.00256657530553639	-0.000355493422830477	-0.00619963090866804
433	0.494154304265976	-0.199999377131462	-18.2528610229492	0.00581331877037883	0.00256657530553639	0.00386527273803949	-0.00132951640989631
434	-1.4538916349411	0.449349254369736	-19.0320796966553	-0.000355493422830477	0.00483929552137852	0.00126787810586393	-0.00327756232582033
435	0.494154304265976	-0.199999377131462	-18.6424694061279	0.00841071270406246	0.00418994715437293	-0.00327756232582033	-0.00555028254166245
436	-1.4538916349411	1.09869790077209	-18.707405090332	-0.0117190945893526	-3.08191010844894e-05	-0.00457625929266214	0.00159255252219737
437	-0.80454295873642	0.449349254369736	-18.5125999450684	-0.0026282137259841	0.0116574559360743	-0.00230353930965066	0.000293855206109583
438	0.494154304265976	-0.199999377131462	-18.3177947998047	0.00906006153672934	-0.000680167751852423	-0.00717365415766835	-0.00132951640989631
439	-0.155194327235222	-0.524673700332642	-18.3177947998047	0.0100340843200684	0.00646266713738441	-0.00457625929266214	-0.00327756232582033
440	1.14350295066833	-0.199999377131462	-18.707405090332	0.00873538758605719	-0.0026282137259841	0.000943203864153475	0.00256657530553639
441	-0.155194327235222	0.124674938619137	-18.6424694061279	-0.0224333461374044	-0.000680167751852423	0.000943203864153475	0.00483929552137852
442	-1.4538916349411	1.09869790077209	-18.2528610229492	0.0145795252174139	0.00613799272105098	-0.00522560812532902	0.00126787810586393
443	-1.4538916349411	0.774023592472076	-18.1229915618896	0.000943203864153475	0.000943203864153475	-0.00814767740666866	0.00191722682211548
444	-0.155194327235222	0.774023592472076	-17.7983169555664	0.0113327819854021	0.00451462110504508	-0.000680167751852423	-0.00165419070981443
445	-0.155194327235222	-0.199999377131462	-17.7983169555664	-0.00132951640989631	-0.00522560812532902	0.000293855206109583	-0.00555028254166245
446	1.14350295066833	-0.199999377131462	-18.2528610229492	-0.00392691092565656	-0.0107450718060136	-0.00490093370899558	-0.00392691092565656
447	0.494154304265976	-1.17402231693268	-18.1229915618896	0.0178262684494257	-0.00197886489331722	0.0022419011220336	0.0022419011220336
448	0.494154304265976	-0.84934800863266	-18.1879253387451	0.0123068047687411	0.00159255252219737	0.00159255252219737	0.00548864435404539
449	-0.80454295873642	0.124674938619137	-18.2528610229492	0.00678734155371785	-0.00230353930965066	0.00126787810586393	0.00321592413820326
450	-0.155194327235222	-0.199999377131462	-18.1229915618896	-0.0104203969240189	-0.00587495695799589	-0.00360223650932312	0.00191722682211548
451	-0.155194327235222	-1.17402231693268	-17.8632507324219	-0.00457625929266214	-0.0026282137259841	0.00516396993771195	0.00191722682211548
452	-1.4538916349411	-0.84934800863266	-18.2528610229492	0.00126787810586393	-0.000680167751852423	-0.0175632312893867	0.00808603875339031
453	-0.155194327235222	0.449349254369736	-18.9022083282471	0.00906006153672934	0.00451462110504508	0.00256657530553639	-0.0026282137259841
454	-0.80454295873642	-0.524673700332642	-18.6424694061279	-0.00749832857400179	-0.00587495695799589	0.00159255252219737	0.00548864435404539
455	0.494154304265976	-1.17402231693268	-18.6424694061279	-3.08191010844894e-05	-0.0126931173726916	-0.00522560812532902	-0.00522560812532902
456	-0.155194327235222	-0.199999377131462	-18.6424694061279	0.0022419011220336	-0.00392691092565656	-0.00684897974133492	-3.08191010844894e-05
457	-1.4538916349411	-0.524673700332642	-18.707405090332	0.0175015944987535	0.000293855206109583	0.00418994715437293	-0.00392691092565656
458	-0.155194327235222	-0.199999377131462	-19.0320796966553	0.00483929552137852	-0.00847235135734081	0.00516396993771195	0.00646266713738441
459	-0.80454295873642	-0.524673700332642	-18.4476642608643	0.00711201597005129	-0.00392691092565656	0.00289124972186983	0.00256657530553639
460	-0.80454295873642	-1.17402231693268	-18.9671440124512	0.00776136433705688	-0.0113944197073579	-0.00522560812532902	-0.00295288790948689
461	0.494154304265976	-1.82337093353271	-18.707405090332	-0.0172385573387146	-0.0139918150380254	-0.0026282137259841	0.00126787810586393
462	-0.155194327235222	-2.14804530143738	-17.8632507324219	0.000943203864153475	-0.00360223650932312	-0.0110697457566857	0.00321592413820326
463	0.494154304265976	-1.82337093353271	-17.8632507324219	0.00321592413820326	-0.000355493422830477	-0.0026282137259841	0.00646266713738441
464	-0.155194327235222	-0.524673700332642	-18.5125999450684	0.00321592413820326	-0.00749832857400179	0.00906006153672934	-0.00327756232582033
465	-0.80454295873642	-1.49869668483734	-18.1229915618896	-0.0240567177534103	-0.00782300252467394	0.00289124972186983	-0.00132951640989631
466	1.79285156726837	-0.84934800863266	-18.1879253387451	0.00548864435404539	-0.00977104809135199	0.00418994715437293	0.00126787810586393
467	-2.10324025154114	-0.524673700332642	-18.0580558776855	0.020423661917448	0.000293855206109583	0.00159255252219737	0.00678734155371785
468	0.494154304265976	-0.199999377131462	-18.0580558776855	0.01847561635077	0.00126787810586393	-0.0104203969240189	0.000618529506027699
469	-0.80454295873642	-0.84934800863266	-18.1229915618896	-0.00360223650932312	-0.00717365415766835	0.00613799272105098	0.000943203864153475
470	-0.155194327235222	-0.199999377131462	-18.3827304840088	0.00613799272105098	-0.0100957229733467	0.000293855206109583	-0.00457625929266214
471	0.494154304265976	-1.49869668483734	-18.3177947998047	-0.00457625929266214	-0.00619963090866804	-3.08191010844894e-05	-0.00197886489331722
472	1.79285156726837	-1.49869668483734	-18.1229915618896	0.0113327819854021	-0.00490093370899558	-0.00295288790948689	0.00873538758605719
473	-2.10324025154114	-0.84934800863266	-18.3177947998047	-3.08191010844894e-05	-0.00165419070981443	-0.000680167751852423	-0.00100484199356288
474	0.494154304265976	-1.17402231693268	-17.8632507324219	-0.00197886489331722	-0.000355493422830477	0.00548864435404539	0.00321592413820326
475	0.494154304265976	-0.84934800863266	-18.1879253387451	0.00938473641872406	0.00451462110504508	0.00483929552137852	-0.00652430532500148
476	0.494154304265976	-0.199999377131462	-18.4476642608643	0.00451462110504508	-0.00814767740666866	-0.00555028254166245	-3.08191010844894e-05
477	-1.4538916349411	0.124674938619137	-18.3827304840088	0.00354059832170606	-0.00392691092565656	-0.00490093370899558	0.00418994715437293
478	-0.155194327235222	0.449349254369736	-18.3827304840088	-0.00327756232582033	-0.00522560812532902	0.0022419011220336	0.00581331877037883
479	-0.80454295873642	0.124674938619137	-18.2528610229492	0.00418994715437293	0.00159255252219737	0.00321592413820326	0.0022419011220336
480	1.14350295066833	-1.17402231693268	-18.0580558776855	0.00548864435404539	0.00256657530553639	-0.000680167751852423	-0.00132951640989631
481	0.494154304265976	-0.84934800863266	-17.5385761260986	-0.00425158534198999	-0.0026282137259841	-0.00197886489331722	0.00159255252219737
482	0.494154304265976	0.124674938619137	-18.2528610229492	0.00483929552137852	0.00581331877037883	-0.00457625929266214	0.000943203864153475
483	-0.155194327235222	-0.84934800863266	-18.4476642608643	0.0100340843200684	0.00159255252219737	-0.00295288790948689	0.00548864435404539
484	-0.155194327235222	0.124674938619137	-18.1879253387451	-0.00132951640989631	-0.00165419070981443	0.0022419011220336	0.00321592413820326
485	0.494154304265976	-0.84934800863266	-18.1229915618896	-0.00555028254166245	0.000293855206109583	-3.08191010844894e-05	-0.0026282137259841
486	-0.155194327235222	0.124674938619137	-18.2528610229492	0.00678734155371785	-0.00360223650932312	-0.0113944197073579	0.000293855206109583
487	-1.4538916349411	0.774023592472076	-17.928186416626	0.00873538758605719	0.000293855206109583	0.00613799272105098	-0.00165419070981443
488	1.79285156726837	-0.84934800863266	-18.1229915618896	-0.000680167751852423	0.00191722682211548	-0.000680167751852423	-0.00295288790948689
489	1.14350295066833	-0.524673700332642	-18.1879253387451	0.00873538758605719	0.00581331877037883	-0.00457625929266214	0.00418994715437293
490	-0.155194327235222	0.124674938619137	-18.5775356292725	0.0178262684494257	-0.0026282137259841	-0.0026282137259841	0.00841071270406246
491	-1.4538916349411	0.774023592472076	-18.2528610229492	-0.00619963090866804	-0.00619963090866804	-0.00490093370899558	-0.00165419070981443
492	1.14350295066833	-0.199999377131462	-18.1879253387451	-0.0123684434220195	0.00483929552137852	-0.0100957229733467	0.00873538758605719
493	-1.4538916349411	0.774023592472076	-18.0580558776855	0.00841071270406246	0.0022419011220336	-0.00100484199356288	-0.00327756232582033
494	1.14350295066833	-0.84934800863266	-18.2528610229492	-0.000355493422830477	-0.000355493422830477	-0.0026282137259841	-0.000355493422830477
495	-0.80454295873642	0.774023592472076	-18.3827304840088	-0.00132951640989631	-0.000680167751852423	-0.00197886489331722	0.00159255252219737
496	0.494154304265976	0.449349254369736	-18.3177947998047	-0.0126931173726916	-0.000680167751852423	-0.00230353930965066	0.00483929552137852
497	-2.10324025154114	0.774023592472076	-18.3177947998047	-0.00360223650932312	0.00970941036939621	0.00191722682211548	0.00126787810586393
498	-0.80454295873642	0.449349254369736	-18.1229915618896	0.00548864435404539	0.00613799272105098	-0.00684897974133492	0.000293855206109583
499	-1.4538916349411	0.449349254369736	-18.0580558776855	0.0188002903014421	-0.00457625929266214	-0.00165419070981443	-0.00230353930965066
500	1.14350295066833	0.124674938619137	-18.5125999450684	-0.00944637414067984	0.00483929552137852	-0.00457625929266214	0.00159255252219737
501	0.494154304265976	-0.199999377131462	-18.3177947998047	-0.00977104809135199	-0.00619963090866804	-0.00522560812532902	-0.00197886489331722
502	-0.80454295873642	1.09869790077209	-18.4476642608643	0.0142548503354192	0.00354059832170606	-0.00295288790948689	0.00191722682211548
503	-2.10324025154114	0.774023592472076	-18.3827304840088	0.00906006153672934	0.00711201597005129	-0.00814767740666866	-0.00100484199356288
504	1.14350295066833	0.124674938619137	-17.8632507324219	-0.00587495695799589	0.00354059832170606	0.000293855206109583	0.000618529506027699
505	-0.80454295873642	1.09869790077209	-18.1229915618896	-0.00457625929266214	0.00126787810586393	0.00451462110504508	0.00613799272105098
506	-0.155194327235222	0.774023592472076	-18.3177947998047	-0.00327756232582033	-0.00197886489331722	-0.00392691092565656	0.00711201597005129
507	0.494154304265976	0.124674938619137	-18.707405090332	0.0330859608948231	-0.00619963090866804	-0.00295288790948689	0.00256657530553639
508	1.14350295066833	-0.199999377131462	-18.7723388671875	0.00711201597005129	0.00548864435404539	-0.00619963090866804	0.00906006153672934
509	0.494154304265976	-0.199999377131462	-18.6424694061279	-0.000355493422830477	0.00321592413820326	0.00256657530553639	-0.00165419070981443
510	1.14350295066833	-0.199999377131462	-18.5125999450684	-0.00587495695799589	-0.00197886489331722	-0.00197886489331722	-0.00425158534198999
511	-1.4538916349411	-0.199999377131462	-17.8632507324219	0.00711201597005129	-0.00295288790948689	-0.00490093370899558	-0.00847235135734081
512	-0.155194327235222	1.09869790077209	-18.3827304840088	0.00418994715437293	0.00386527273803949	-0.00944637414067984	0.000943203864153475
513	-1.4538916349411	1.09869790077209	-19.0320796966553	0.0171769186854362	0.0132808275520802	0.0103587592020631	0.00386527273803949
514	1.79285156726837	-0.524673700332642	-18.5125999450684	-0.00327756232582033	0.00159255252219737	-0.0107450718060136	-0.00132951640989631
515	-0.80454295873642	1.74804651737213	-18.3827304840088	0.00548864435404539	-0.00619963090866804	0.00256657530553639	-0.00230353930965066
516	-0.80454295873642	0.774023592472076	-18.1229915618896	0.012956153601408	-0.00100484199356288	-0.0100957229733467	-0.00360223650932312
517	-0.80454295873642	0.774023592472076	-17.7983169555664	0.00386527273803949	0.00808603875339031	0.00678734155371785	-0.00684897974133492
518	-0.155194327235222	0.124674938619137	-18.707405090332	0.00289124972186983	0.00451462110504508	-0.00684897974133492	0.00418994715437293
519	-2.10324025154114	1.09869790077209	-19.0970134735107	0.00159255252219737	0.00418994715437293	0.000943203864153475	0.00126787810586393
520	-0.80454295873642	0.449349254369736	-19.0320796966553	0.0288651939481497	-0.000355493422830477	-0.00619963090866804	-0.000680167751852423
521	0.494154304265976	0.449349254369736	-18.1879253387451	0.013930176384747	-0.00425158534198999	0.000293855206109583	-0.00100484199356288
522	-0.80454295873642	0.124674938619137	-18.0580558776855	-0.0104203969240189	-0.00717365415766835	-0.00392691092565656	0.00354059832170606
523	-1.4538916349411	1.09869790077209	-18.1229915618896	-0.00197886489331722	0.0022419011220336	0.000943203864153475	-0.00619963090866804
524	1.79285156726837	-0.199999377131462	-18.3827304840088	0.00289124972186983	0.00159255252219737	-0.00652430532500148	0.00289124972186983
525	-0.80454295873642	1.42337214946747	-18.707405090332	-0.0159398596733809	-0.00100484199356288	0.000943203864153475	-0.00327756232582033
526	0.494154304265976	-0.524673700332642	-18.2528610229492	-0.00100484199356288	-0.00132951640989631	-0.0107450718060136	0.00126787810586393
527	1.14350295066833	0.449349254369736	-18.3177947998047	0.00191722682211548	0.00159255252219737	-0.00360223650932312	-0.00165419070981443
528	1.14350295066833	0.124674938619137	-18.5125999450684	-0.00684897974133492	0.000943203864153475	-0.0130177913233638	0.00321592413820326
529	-0.155194327235222	1.09869790077209	-18.707405090332	0.0100340843200684	0.00516396993771195	0.00711201597005129	0.000293855206109583
530	0.494154304265976	-0.524673700332642	-18.9671440124512	-0.0110697457566857	-0.00295288790948689	-0.00197886489331722	0.00483929552137852
531	0.494154304265976	0.449349254369736	-19.0320796966553	0.00873538758605719	-0.000680167751852423	-0.00879702530801296	-0.00425158534198999
532	-0.80454295873642	0.449349254369736	-19.0970134735107	-0.00522560812532902	0.00418994715437293	-0.00425158534198999	0.00354059832170606
533	0.494154304265976	0.124674938619137	-18.7723388671875	0.00841071270406246	0.00711201597005129	-0.00230353930965066	-0.00230353930965066
534	-0.80454295873642	1.09869790077209	-18.9671440124512	-0.00230353930965066	0.00873538758605719	-0.0126931173726916	0.000293855206109583
535	-0.155194327235222	0.124674938619137	-18.5125999450684	-0.00392691092565656	0.00321592413820326	0.00451462110504508	-3.08191010844894e-05
536	1.14350295066833	-0.524673700332642	-18.8372745513916	-0.00490093370899558	0.00321592413820326	-0.0113944197073579	-0.00230353930965066
537	-0.155194327235222	-0.199999377131462	-19.1619491577148	0.0022419011220336	0.00159255252219737	0.000618529506027699	0.00159255252219737
538	-0.155194327235222	-0.199999377131462	-18.9022083282471	0.0191249661147594	0.00841071270406246	-0.00717365415766835	0.00354059832170606
539	1.14350295066833	0.449349254369736	-18.8372745513916	0.00354059832170606	-0.000355493422830477	-0.00944637414067984	-0.0113944197073579
540	0.494154304265976	-0.84934800863266	-18.6424694061279	-0.00360223650932312	-0.00295288790948689	-3.08191010844894e-05	0.00126787810586393
541	-0.80454295873642	1.09869790077209	-18.8372745513916	-0.00327756232582033	-0.00782300252467394	-0.00717365415766835	-0.00165419070981443
542	-0.155194327235222	-0.199999377131462	-18.707405090332	0.00451462110504508	0.00386527273803949	-0.00522560812532902	0.00256657530553639
543	-0.155194327235222	0.124674938619137	-18.9022083282471	0.0330859608948231	-0.00457625929266214	0.000943203864153475	0.000618529506027699
544	-0.80454295873642	0.449349254369736	-19.0320796966553	-0.00100484199356288	0.00678734155371785	-3.08191010844894e-05	0.000943203864153475
545	-0.155194327235222	0.124674938619137	-18.8372745513916	0.0230210572481155	0.00289124972186983	0.000293855206109583	-0.00749832857400179
546	1.14350295066833	-0.199999377131462	-18.707405090332	-0.0104203969240189	0.00418994715437293	-0.00782300252467394	0.00970941036939621
547	-1.4538916349411	1.74804651737213	-18.7723388671875	0.00873538758605719	0.000293855206109583	0.0022419011220336	-0.00165419070981443
548	-2.10324025154114	0.774023592472076	-19.0320796966553	0.0123068047687411	0.00678734155371785	-0.00847235135734081	0.00191722682211548
549	-1.4538916349411	1.09869790077209	-18.707405090332	0.00191722682211548	0.0022419011220336	0.00191722682211548	-0.00295288790948689
550	-1.4538916349411	0.449349254369736	-18.5125999450684	-0.00555028254166245	0.00613799272105098	-3.08191010844894e-05	-0.00490093370899558
551	0.494154304265976	0.449349254369736	-18.8372745513916	-0.00490093370899558	-0.00360223650932312	-0.00230353930965066	-0.00717365415766835
552	0.494154304265976	-0.524673700332642	-18.0580558776855	-0.0159398596733809	0.00126787810586393	-0.00717365415766835	-0.00457625929266214
553	-0.80454295873642	0.124674938619137	-17.9931201934814	0.00613799272105098	0.00711201597005129	-0.00295288790948689	0.00191722682211548
554	-0.80454295873642	0.449349254369736	-19.0320796966553	-0.000680167751852423	-0.00392691092565656	-0.00522560812532902	-0.00490093370899558
555	1.14350295066833	0.124674938619137	-18.7723388671875	-0.00392691092565656	0.000618529506027699	-0.000355493422830477	-0.00327756232582033
556	-0.155194327235222	0.124674938619137	-18.9022083282471	-0.00814767740666866	-0.00100484199356288	-0.00230353930965066	-0.000680167751852423
557	0.494154304265976	1.09869790077209	-18.4476642608643	0.0116574559360743	0.00256657530553639	-0.00684897974133492	0.00191722682211548
558	-0.80454295873642	0.449349254369736	-18.2528610229492	-0.000355493422830477	0.00581331877037883	-0.00425158534198999	0.00386527273803949
559	1.14350295066833	0.449349254369736	-18.5125999450684	-0.00132951640989631	0.00321592413820326	0.00483929552137852	-0.00327756232582033
560	0.494154304265976	-0.199999377131462	-18.2528610229492	0.011982130818069	-0.000355493422830477	0.000618529506027699	-0.00360223650932312
561	-0.155194327235222	1.09869790077209	-19.0320796966553	-0.0113944197073579	-0.0026282137259841	-0.0026282137259841	-0.000680167751852423
562	0.494154304265976	-0.524673700332642	-18.707405090332	-3.08191010844894e-05	0.00126787810586393	-0.0113944197073579	-0.00392691092565656
563	0.494154304265976	0.124674938619137	-18.6424694061279	-0.000355493422830477	0.00548864435404539	0.000618529506027699	-0.00782300252467394
564	-0.80454295873642	0.774023592472076	-18.5125999450684	-0.0172385573387146	0.00159255252219737	-0.000355493422830477	-0.00100484199356288
565	1.14350295066833	0.124674938619137	-18.4476642608643	0.000293855206109583	-0.00684897974133492	0.000618529506027699	-0.00457625929266214
566	-0.155194327235222	0.774023592472076	-18.9022083282471	-0.00749832857400179	0.00289124972186983	-0.00814767740666866	0.00126787810586393
567	-1.4538916349411	1.09869790077209	-18.9022083282471	-0.00295288790948689	0.00646266713738441	-0.00879702530801296	-3.08191010844894e-05
568	-2.10324025154114	0.449349254369736	-18.707405090332	0.0113327819854021	0.000943203864153475	-0.00977104809135199	-3.08191010844894e-05
569	-1.4538916349411	1.09869790077209	-18.1879253387451	0.00581331877037883	0.00321592413820326	-0.000355493422830477	-0.00230353930965066
570	-0.80454295873642	0.449349254369736	-18.4476642608643	-0.00327756232582033	-0.00230353930965066	-0.00197886489331722	-0.00197886489331722
571	-0.80454295873642	1.09869790077209	-18.5775356292725	-0.00847235135734081	-0.00879702530801296	-0.00327756232582033	-0.000355493422830477
572	0.494154304265976	-0.199999377131462	-18.1229915618896	0.00548864435404539	0.00354059832170606	-0.00360223650932312	0.000293855206109583
573	0.494154304265976	-0.524673700332642	-18.3177947998047	0.01847561635077	0.00711201597005129	-0.00100484199356288	-0.000680167751852423
574	-0.155194327235222	0.124674938619137	-18.5775356292725	0.01100810803473	0.0022419011220336	-0.0026282137259841	-0.000355493422830477
575	1.14350295066833	-0.199999377131462	-18.6424694061279	0.0132808275520802	0.00516396993771195	-0.00360223650932312	-0.0104203969240189
576	0.494154304265976	0.449349254369736	-18.5125999450684	-0.00392691092565656	0.00191722682211548	-0.00814767740666866	0.00289124972186983
577	-0.80454295873642	1.42337214946747	-18.6424694061279	-0.00392691092565656	0.00451462110504508	-0.00165419070981443	0.00256657530553639
578	-1.4538916349411	0.449349254369736	-18.8372745513916	0.000943203864153475	0.00841071270406246	-0.00457625929266214	0.00418994715437293
579	0.494154304265976	-0.199999377131462	-18.3827304840088	0.000618529506027699	0.00418994715437293	-0.00912170019000769	-0.00684897974133492
580	0.494154304265976	-0.199999377131462	-18.1229915618896	-0.00132951640989631	0.00386527273803949	-0.00295288790948689	-0.00230353930965066
581	-1.4538916349411	0.774023592472076	-18.1229915618896	0.000293855206109583	0.000943203864153475	-0.00100484199356288	-0.00295288790948689
582	-0.155194327235222	0.774023592472076	-18.4476642608643	0.00451462110504508	0.0022419011220336	-0.00717365415766835	0.00873538758605719
583	0.494154304265976	0.124674938619137	-18.707405090332	-0.00814767740666866	0.00516396993771195	0.00516396993771195	-0.00165419070981443
584	-2.10324025154114	0.449349254369736	-18.6424694061279	0.00711201597005129	0.00191722682211548	0.0022419011220336	0.00418994715437293
585	-0.155194327235222	-0.524673700332642	-18.1229915618896	-0.00619963090866804	-0.00555028254166245	-0.00100484199356288	-0.00392691092565656
586	-1.4538916349411	1.09869790077209	-18.3177947998047	0.0142548503354192	-0.00165419070981443	-0.00555028254166245	0.00516396993771195
587	-0.155194327235222	-0.199999377131462	-18.0580558776855	0.000943203864153475	-0.00295288790948689	-0.00197886489331722	-0.00295288790948689
588	0.494154304265976	-0.524673700332642	-17.7333812713623	0.0155535480007529	0.00711201597005129	-0.00132951640989631	0.00548864435404539
589	1.14350295066833	-0.199999377131462	-18.4476642608643	-0.00425158534198999	0.00581331877037883	-3.08191010844894e-05	-0.00392691092565656
590	-0.80454295873642	-0.524673700332642	-18.6424694061279	-0.00587495695799589	0.0022419011220336	-0.00197886489331722	0.00354059832170606
591	-1.4538916349411	0.774023592472076	-18.3177947998047	-0.0188619289547205	-0.00619963090866804	-3.08191010844894e-05	-0.0100957229733467
592	-2.10324025154114	0.774023592472076	-18.3177947998047	0.00418994715437293	0.00256657530553639	-0.00165419070981443	0.00256657530553639
593	-2.10324025154114	0.774023592472076	-18.6424694061279	0.0191249661147594	0.011982130818069	0.00548864435404539	0.00354059832170606
594	-0.80454295873642	-0.524673700332642	-18.3177947998047	-0.00457625929266214	-0.00165419070981443	-0.00425158534198999	0.00191722682211548
595	-0.80454295873642	0.774023592472076	-18.6424694061279	0.00451462110504508	0.00581331877037883	0.00354059832170606	-0.00295288790948689
596	-2.10324025154114	0.449349254369736	-18.3827304840088	-0.000355493422830477	0.00126787810586393	-0.00944637414067984	-0.000355493422830477
597	-2.10324025154114	0.774023592472076	-18.5125999450684	-0.0100957229733467	-0.000680167751852423	-0.00197886489331722	-0.00847235135734081
598	-2.75258874893188	0.449349254369736	-18.3177947998047	0.0162028968334198	0.00613799272105098	0.0022419011220336	0.00808603875339031
599	-2.75258874893188	1.09869790077209	-18.707405090332	-0.000680167751852423	0.00646266713738441	0.00483929552137852	-0.0026282137259841
600	-2.10324025154114	1.09869790077209	-18.5125999450684	0.00808603875339031	-0.00717365415766835	-3.08191010844894e-05	0.000943203864153475
601	-0.80454295873642	0.124674938619137	-18.4476642608643	0.00646266713738441	0.00548864435404539	-0.00587495695799589	0.000943203864153475
602	-4.05128622055054	0.774023592472076	-18.3827304840088	-0.0104203969240189	0.00386527273803949	-0.00165419070981443	-0.00100484199356288
603	-2.75258874893188	1.09869790077209	-18.5125999450684	-0.00425158534198999	0.00646266713738441	-0.00132951640989631	0.00321592413820326
604	-1.4538916349411	-0.524673700332642	-18.1229915618896	-0.0152905117720366	0.000943203864153475	0.00451462110504508	-0.00360223650932312
605	-3.40193748474121	1.09869790077209	-18.2528610229492	-0.0308748781681061	0.00126787810586393	0.00451462110504508	0.000943203864153475
606	-2.75258874893188	0.774023592472076	-17.7983169555664	-0.0172385573387146	-0.00295288790948689	-0.000355493422830477	0.00126787810586393
607	-2.10324025154114	-0.199999377131462	-17.928186416626	-0.0126931173726916	0.000293855206109583	-0.00912170019000769	-0.00132951640989631
608	-2.75258874893188	-0.524673700332642	-18.1229915618896	0.00321592413820326	0.00743668992072344	-0.000355493422830477	0.0022419011220336
609	-2.75258874893188	-0.524673700332642	-18.1879253387451	-0.00912170019000769	0.00191722682211548	-0.00295288790948689	-0.00360223650932312
610	-3.40193748474121	-0.199999377131462	-18.1879253387451	0.00613799272105098	0.00256657530553639	0.00289124972186983	-0.00230353930965066
611	-3.40193748474121	0.124674938619137	-18.0580558776855	-0.0139918150380254	-0.00392691092565656	-0.00132951640989631	-0.00392691092565656
612	-3.40193748474121	0.449349254369736	-17.8632507324219	0.00516396993771195	-0.00165419070981443	0.00126787810586393	0.00159255252219737
613	-2.75258874893188	1.09869790077209	-18.2528610229492	-0.00230353930965066	0.0116574559360743	0.000293855206109583	-0.000355493422830477
614	-2.75258874893188	0.774023592472076	-18.3177947998047	-0.0152905117720366	0.0022419011220336	-0.00652430532500148	-0.00360223650932312
615	-3.40193748474121	1.09869790077209	-18.4476642608643	-0.0182125810533762	-0.00100484199356288	-0.0104203969240189	0.00159255252219737
616	-2.75258874893188	-0.199999377131462	-18.6424694061279	-0.00782300252467394	-0.00230353930965066	-0.00782300252467394	0.00711201597005129
617	-1.4538916349411	-0.199999377131462	-18.5775356292725	-0.000355493422830477	0.00289124972186983	-0.00555028254166245	-0.000680167751852423
618	-1.4538916349411	-0.199999377131462	-17.7983169555664	-0.0104203969240189	0.00906006153672934	-0.00132951640989631	0.000943203864153475
619	-2.75258874893188	-0.199999377131462	-18.0580558776855	-0.00425158534198999	0.00483929552137852	-0.000680167751852423	0.00451462110504508
620	-3.40193748474121	0.774023592472076	-18.9671440124512	-0.0026282137259841	-3.08191010844894e-05	-0.00879702530801296	0.00191722682211548
621	-2.75258874893188	0.124674938619137	-18.9671440124512	-0.00587495695799589	-0.00684897974133492	-0.00652430532500148	-0.000680167751852423
622	-2.10324025154114	0.124674938619137	-18.9022083282471	-0.00295288790948689	0.00354059832170606	0.000943203864153475	0.00256657530553639
623	-2.75258874893188	0.774023592472076	-18.7723388671875	0.000618529506027699	0.0113327819854021	-0.00295288790948689	0.00159255252219737
624	-0.80454295873642	-0.199999377131462	-18.5775356292725	0.00386527273803949	0.000618529506027699	-0.00327756232582033	-0.00327756232582033
625	-2.10324025154114	0.774023592472076	-18.707405090332	-0.0120437685400248	0.000618529506027699	0.00483929552137852	-0.00457625929266214
626	-0.80454295873642	-0.524673700332642	-18.707405090332	0.000618529506027699	0.00483929552137852	-0.00944637414067984	0.000943203864153475
627	-0.155194327235222	0.124674938619137	-18.8372745513916	-0.0123684434220195	0.00321592413820326	-0.00457625929266214	-0.00165419070981443
628	-2.75258874893188	0.774023592472076	-18.3827304840088	-0.000355493422830477	0.0149041991680861	-0.00360223650932312	0.00418994715437293
629	-2.10324025154114	1.09869790077209	-18.3177947998047	-0.00230353930965066	-0.00132951640989631	0.00289124972186983	-0.00132951640989631
630	-1.4538916349411	0.774023592472076	-17.9931201934814	-0.00327756232582033	-0.00327756232582033	0.00451462110504508	-0.00132951640989631
631	-0.80454295873642	-0.199999377131462	-17.9931201934814	-0.00749832857400179	0.00841071270406246	-0.000355493422830477	-0.00230353930965066
632	-0.155194327235222	-0.524673700332642	-18.5775356292725	0.000618529506027699	0.00386527273803949	-0.00360223650932312	-0.0026282137259841
633	0.494154304265976	-0.199999377131462	-18.6424694061279	0.00451462110504508	0.01100810803473	0.00126787810586393	-0.000355493422830477
634	-2.75258874893188	0.774023592472076	-18.3177947998047	0.00873538758605719	0.0106834331527352	0.00191722682211548	0.000618529506027699
635	-1.4538916349411	-0.524673700332642	-17.9931201934814	0.0252937767654657	-0.00425158534198999	0.00386527273803949	-0.00749832857400179
636	0.494154304265976	-0.84934800863266	-17.7983169555664	0.0123068047687411	0.00289124972186983	-0.00717365415766835	0.00159255252219737
637	0.494154304265976	-0.524673700332642	-18.5775356292725	-0.000355493422830477	0.00321592413820326	-0.00912170019000769	-0.00132951640989631
638	-0.80454295873642	-0.524673700332642	-18.6424694061279	0.00321592413820326	0.00743668992072344	-3.08191010844894e-05	-3.08191010844894e-05
639	1.14350295066833	-0.199999377131462	-18.2528610229492	0.00418994715437293	0.000618529506027699	-0.00295288790948689	-0.00165419070981443
640	-0.80454295873642	0.449349254369736	-18.2528610229492	0.00711201597005129	0.00548864435404539	-0.00132951640989631	-0.00100484199356288
641	-2.10324025154114	0.774023592472076	-18.3827304840088	-0.00555028254166245	-0.00100484199356288	0.000293855206109583	0.00516396993771195
642	-0.155194327235222	-0.524673700332642	-18.3177947998047	-0.0198359526693821	0.000618529506027699	-0.00392691092565656	0.00126787810586393
643	0.494154304265976	-0.524673700332642	-18.0580558776855	0.0158782228827477	0.00256657530553639	-0.00295288790948689	-0.00165419070981443
644	-1.4538916349411	0.774023592472076	-18.3827304840088	0.0149041991680861	0.00613799272105098	-3.08191010844894e-05	0.00159255252219737
645	0.494154304265976	-0.524673700332642	-18.707405090332	-0.00490093370899558	0.00256657530553639	0.00386527273803949	-0.00555028254166245
646	-0.155194327235222	-0.199999377131462	-18.8372745513916	0.0022419011220336	0.00451462110504508	-0.00295288790948689	0.000618529506027699
647	-1.4538916349411	0.449349254369736	-18.2528610229492	-3.08191010844894e-05	-0.000680167751852423	-0.00684897974133492	-0.00230353930965066
648	-2.10324025154114	0.449349254369736	-18.1879253387451	0.0142548503354192	0.00581331877037883	0.00256657530553639	0.00126787810586393
649	-1.4538916349411	0.449349254369736	-18.2528610229492	0.00256657530553639	0.00841071270406246	-0.00360223650932312	-0.00132951640989631
650	-1.4538916349411	1.09869790077209	-18.3827304840088	-0.00912170019000769	-0.00879702530801296	0.00256657530553639	-0.0026282137259841
651	-0.80454295873642	0.774023592472076	-19.0320796966553	-0.00132951640989631	-0.00684897974133492	-0.00782300252467394	0.00548864435404539
652	-0.155194327235222	-0.524673700332642	-18.6424694061279	-0.00912170019000769	-0.000680167751852423	0.00126787810586393	-0.00100484199356288
653	0.494154304265976	-0.199999377131462	-18.5125999450684	-0.00230353930965066	-0.00165419070981443	0.00548864435404539	0.0022419011220336
654	-0.80454295873642	0.449349254369736	-18.1879253387451	0.00808603875339031	0.00678734155371785	-0.000680167751852423	-0.00392691092565656
655	1.14350295066833	-0.524673700332642	-17.8632507324219	-0.00100484199356288	-0.00457625929266214	-0.00360223650932312	-0.00425158534198999
656	0.494154304265976	-1.17402231693268	-18.2528610229492	-0.00100484199356288	-0.00717365415766835	-0.00197886489331722	0.0022419011220336
657	0.494154304265976	-0.524673700332642	-18.3177947998047	0.00289124972186983	0.00256657530553639	0.00321592413820326	-0.0026282137259841
658	0.494154304265976	-0.199999377131462	-18.9022083282471	0.0243197549134493	0.00678734155371785	-0.0026282137259841	0.00354059832170606
659	0.494154304265976	-0.84934800863266	-18.6424694061279	0.00970941036939621	-0.00977104809135199	0.00483929552137852	0.0022419011220336
660	0.494154304265976	-1.17402231693268	-18.4476642608643	0.00483929552137852	-0.00879702530801296	-0.00457625929266214	0.0022419011220336
661	-0.155194327235222	-0.199999377131462	-18.707405090332	-0.0162645354866982	-0.0126931173726916	-0.000355493422830477	0.00191722682211548
662	0.494154304265976	-0.84934800863266	-18.6424694061279	0.00906006153672934	-0.00717365415766835	-0.00295288790948689	-0.00879702530801296
663	0.494154304265976	-1.17402231693268	-18.2528610229492	-0.00197886489331722	-0.00425158534198999	0.00126787810586393	-0.00847235135734081
664	-1.4538916349411	-0.199999377131462	-18.4476642608643	0.00678734155371785	-0.00555028254166245	-0.000355493422830477	-0.00847235135734081
665	0.494154304265976	-1.17402231693268	-18.1229915618896	0.00418994715437293	-0.0139918150380254	-0.00392691092565656	-0.0107450718060136
666	-0.80454295873642	-0.84934800863266	-18.1879253387451	0.00159255252219737	0.000618529506027699	-0.00360223650932312	-0.0026282137259841
667	1.14350295066833	-1.49869668483734	-18.3177947998047	-0.00165419070981443	-0.00847235135734081	-0.00425158534198999	0.000618529506027699
668	-0.155194327235222	-1.82337093353271	-18.5775356292725	0.0106834331527352	0.000293855206109583	0.00483929552137852	-0.00132951640989631
669	0.494154304265976	-1.82337093353271	-18.9671440124512	0.00126787810586393	-0.00132951640989631	-0.000355493422830477	-0.00717365415766835
670	0.494154304265976	-1.49869668483734	-18.9022083282471	-0.00197886489331722	-0.00619963090866804	0.00126787810586393	-0.000355493422830477
671	1.79285156726837	-1.17402231693268	-18.1879253387451	0.00678734155371785	-0.0104203969240189	-0.00100484199356288	0.00711201597005129
672	0.494154304265976	-1.49869668483734	-18.5125999450684	0.0022419011220336	-0.00490093370899558	-0.00555028254166245	-0.00360223650932312
673	0.494154304265976	-0.199999377131462	-18.6424694061279	0.0200989879667759	0.00159255252219737	-0.00100484199356288	-0.000355493422830477
674	-1.4538916349411	-1.82337093353271	-18.5125999450684	0.00516396993771195	0.000618529506027699	-0.00360223650932312	0.00289124972186983
675	1.79285156726837	-1.82337093353271	-18.707405090332	-0.00619963090866804	-0.00749832857400179	0.00516396993771195	-3.08191010844894e-05
676	-0.155194327235222	-1.17402231693268	-18.707405090332	-0.00490093370899558	-0.00782300252467394	-0.00230353930965066	-0.00587495695799589
677	1.79285156726837	-1.49869668483734	-18.707405090332	-0.00132951640989631	-0.00847235135734081	-0.00230353930965066	0.00906006153672934
678	0.494154304265976	-1.17402231693268	-18.4476642608643	0.000943203864153475	0.00126787810586393	0.00678734155371785	0.00548864435404539
679	0.494154304265976	-1.17402231693268	-18.3177947998047	0.0022419011220336	-0.00100484199356288	-0.00555028254166245	0.00256657530553639
680	-0.80454295873642	-0.199999377131462	-18.6424694061279	0.00451462110504508	-0.0130177913233638	-0.0120437685400248	-0.000680167751852423
681	1.14350295066833	-1.49869668483734	-18.6424694061279	-0.000680167751852423	-0.00684897974133492	0.00191722682211548	0.00386527273803949
682	0.494154304265976	-1.49869668483734	-18.6424694061279	-0.00587495695799589	-0.00717365415766835	0.00191722682211548	0.00483929552137852
683	-0.155194327235222	0.124674938619137	-18.8372745513916	-0.00847235135734081	-0.00392691092565656	0.000618529506027699	0.00841071270406246
684	0.494154304265976	-0.84934800863266	-18.5775356292725	0.00483929552137852	-0.00555028254166245	0.00743668992072344	0.00516396993771195
685	-0.155194327235222	0.774023592472076	-18.1229915618896	-0.00100484199356288	-0.00425158534198999	-0.0130177913233638	0.00418994715437293
686	-0.80454295873642	0.124674938619137	-18.1229915618896	-0.00977104809135199	0.000293855206109583	-0.0026282137259841	0.000618529506027699
687	1.14350295066833	-0.524673700332642	-17.9931201934814	0.00483929552137852	0.00354059832170606	0.00321592413820326	0.00613799272105098
688	0.494154304265976	-0.524673700332642	-18.1879253387451	0.0207483377307653	0.00256657530553639	0.000618529506027699	0.00256657530553639
689	1.14350295066833	-0.524673700332642	-18.1879253387451	-0.00814767740666866	0.00418994715437293	0.000293855206109583	-0.00295288790948689
690	-1.4538916349411	0.774023592472076	-18.1229915618896	0.00256657530553639	0.00126787810586393	-0.00327756232582033	-0.00197886489331722
691	-0.80454295873642	1.09869790077209	-18.1879253387451	0.00159255252219737	-0.00165419070981443	0.00646266713738441	-0.00100484199356288
692	-0.155194327235222	0.449349254369736	-18.1229915618896	0.0226963832974434	0.00321592413820326	-0.00165419070981443	0.00418994715437293
693	1.14350295066833	-0.524673700332642	-17.8632507324219	-0.00360223650932312	-0.00295288790948689	-0.00360223650932312	0.00451462110504508
694	-1.4538916349411	1.09869790077209	-17.9931201934814	0.012956153601408	0.00191722682211548	-0.00392691092565656	-0.00425158534198999
695	1.14350295066833	-0.84934800863266	-18.1229915618896	0.000618529506027699	-0.00165419070981443	0.00159255252219737	-0.00165419070981443
696	-0.80454295873642	0.774023592472076	-18.1879253387451	0.00191722682211548	-0.00132951640989631	0.0022419011220336	0.00321592413820326
697	-0.155194327235222	0.449349254369736	-18.0580558776855	0.00516396993771195	-0.00132951640989631	-0.00717365415766835	0.00321592413820326
698	-2.10324025154114	0.774023592472076	-18.707405090332	-0.00652430532500148	0.00711201597005129	0.0022419011220336	-0.00327756232582033
699	-0.80454295873642	0.774023592472076	-18.2528610229492	0.000293855206109583	0.000943203864153475	-0.00425158534198999	-0.00165419070981443
700	-1.4538916349411	1.09869790077209	-18.3827304840088	0.0145795252174139	-0.00165419070981443	0.00256657530553639	-0.00717365415766835
701	0.494154304265976	0.774023592472076	-18.2528610229492	-0.00230353930965066	0.00191722682211548	-0.00684897974133492	0.00776136433705688
702	1.14350295066833	-0.199999377131462	-18.4476642608643	0.013930176384747	-0.00522560812532902	0.00191722682211548	0.000293855206109583
703	-0.155194327235222	1.09869790077209	-18.1229915618896	0.00451462110504508	0.00938473641872406	0.00548864435404539	0.00191722682211548
704	-0.155194327235222	-0.199999377131462	-17.8632507324219	-0.0104203969240189	0.00776136433705688	-0.00165419070981443	-0.00100484199356288
705	-0.155194327235222	0.449349254369736	-18.9022083282471	-0.00847235135734081	-0.00619963090866804	0.000618529506027699	-0.00132951640989631
706	-0.80454295873642	0.124674938619137	-18.6424694061279	-0.00555028254166245	-0.00132951640989631	-0.00490093370899558	-0.000355493422830477
707	1.79285156726837	-0.199999377131462	-18.707405090332	-0.000355493422830477	0.00354059832170606	-0.0026282137259841	0.00483929552137852
708	0.494154304265976	0.449349254369736	-18.5775356292725	-0.00522560812532902	0.00776136433705688	0.00159255252219737	-0.00100484199356288
709	0.494154304265976	0.124674938619137	-18.3827304840088	0.020423661917448	-0.000355493422830477	-0.00360223650932312	0.00256657530553639
710	-0.80454295873642	0.449349254369736	-17.8632507324219	-0.00555028254166245	-0.000355493422830477	0.00581331877037883	-0.00197886489331722
711	-0.155194327235222	0.449349254369736	-18.3827304840088	-0.0172385573387146	-0.00197886489331722	-0.00522560812532902	-0.000355493422830477
712	-1.4538916349411	1.09869790077209	-18.5125999450684	0.0246444288641214	0.00256657530553639	-0.00652430532500148	0.00289124972186983
713	1.14350295066833	-0.524673700332642	-18.8372745513916	0.0126314787194133	0.00548864435404539	-0.00165419070981443	0.00451462110504508
714	-0.155194327235222	0.124674938619137	-18.5775356292725	-0.00165419070981443	0.00548864435404539	0.00321592413820326	0.000618529506027699
715	1.14350295066833	-0.84934800863266	-18.6424694061279	-0.00132951640989631	-0.00587495695799589	-0.00360223650932312	-0.000680167751852423
716	-0.80454295873642	1.09869790077209	-18.1229915618896	0.00613799272105098	-0.00132951640989631	-3.08191010844894e-05	0.00613799272105098
717	-0.155194327235222	0.774023592472076	-18.4476642608643	0.00321592413820326	0.00191722682211548	-0.00132951640989631	-3.08191010844894e-05
718	-0.80454295873642	0.124674938619137	-18.3827304840088	-0.000680167751852423	-0.000355493422830477	-0.000355493422830477	0.00548864435404539
719	0.494154304265976	-0.524673700332642	-18.3827304840088	0.0132808275520802	0.00776136433705688	0.00776136433705688	0.00191722682211548
720	-0.80454295873642	1.09869790077209	-18.5125999450684	-0.0117190945893526	-0.00197886489331722	-0.00587495695799589	0.00613799272105098
721	-0.80454295873642	0.449349254369736	-18.5125999450684	-0.00879702530801296	0.00321592413820326	-0.00522560812532902	0.00289124972186983
722	0.494154304265976	0.449349254369736	-18.0580558776855	-0.00295288790948689	0.00906006153672934	-0.00814767740666866	0.00581331877037883
723	-0.80454295873642	0.449349254369736	-18.5775356292725	0.0308132413774729	-0.00100484199356288	-0.00782300252467394	0.0022419011220336
724	-1.4538916349411	-0.199999377131462	-18.5125999450684	0.00418994715437293	0.00711201597005129	0.00873538758605719	-0.000680167751852423
725	-0.80454295873642	0.774023592472076	-18.5775356292725	0.0152288740500808	0.00159255252219737	-0.0159398596733809	0.00159255252219737
726	-0.155194327235222	-0.199999377131462	-18.2528610229492	-0.00327756232582033	0.00386527273803949	-0.00327756232582033	0.000943203864153475
727	1.14350295066833	-0.524673700332642	-18.0580558776855	0.000618529506027699	0.0022419011220336	-0.0100957229733467	-3.08191010844894e-05
728	1.14350295066833	0.124674938619137	-17.9931201934814	0.0249691028147936	0.00126787810586393	-0.000355493422830477	0.00451462110504508
729	1.79285156726837	-0.524673700332642	-18.1879253387451	-0.00230353930965066	0.0022419011220336	-0.0104203969240189	-0.00230353930965066
730	-0.80454295873642	0.124674938619137	-18.3827304840088	0.000943203864153475	-3.08191010844894e-05	-0.00555028254166245	-3.08191010844894e-05
731	-0.155194327235222	0.774023592472076	-18.5125999450684	-0.00360223650932312	-0.00132951640989631	-3.08191010844894e-05	-3.08191010844894e-05
732	-1.4538916349411	1.09869790077209	-18.3827304840088	0.0022419011220336	0.00159255252219737	-0.00490093370899558	0.00451462110504508
733	0.494154304265976	0.774023592472076	-18.3827304840088	0.00256657530553639	0.00711201597005129	-0.00457625929266214	0.00126787810586393
734	-0.155194327235222	0.124674938619137	-17.928186416626	0.000618529506027699	0.00581331877037883	-0.000680167751852423	0.00386527273803949
735	0.494154304265976	0.449349254369736	-18.3827304840088	-0.00425158534198999	-0.00360223650932312	-0.00457625929266214	-3.08191010844894e-05
736	-1.4538916349411	0.774023592472076	-18.3827304840088	-0.000355493422830477	0.0022419011220336	-0.000680167751852423	-0.00392691092565656
737	1.14350295066833	-0.199999377131462	-18.2528610229492	-0.00977104809135199	0.00418994715437293	0.00581331877037883	0.0100340843200684
738	0.494154304265976	0.124674938619137	-18.0580558776855	0.00808603875339031	0.00191722682211548	-0.00814767740666866	-0.00360223650932312
739	0.494154304265976	-0.199999377131462	-17.9931201934814	0.0136055024340749	0.00451462110504508	-3.08191010844894e-05	-0.000355493422830477
740	-0.155194327235222	-0.199999377131462	-17.7983169555664	-0.0026282137259841	0.00354059832170606	-0.000355493422830477	-0.00100484199356288
741	0.494154304265976	1.09869790077209	-18.3177947998047	0.011982130818069	-0.00327756232582033	-0.00619963090866804	-0.00360223650932312
742	-1.4538916349411	1.09869790077209	-19.0320796966553	-0.00522560812532902	0.00418994715437293	-0.00684897974133492	0.000293855206109583
743	-0.80454295873642	0.449349254369736	-18.8372745513916	0.00613799272105098	0.00646266713738441	-0.00652430532500148	-0.00684897974133492
744	0.494154304265976	0.774023592472076	-18.2528610229492	0.00743668992072344	0.00256657530553639	0.0022419011220336	0.000943203864153475
745	1.14350295066833	0.449349254369736	-18.1879253387451	-0.0162645354866982	-0.000680167751852423	-0.0026282137259841	-3.08191010844894e-05
746	-0.80454295873642	-0.199999377131462	-17.7983169555664	-0.00197886489331722	-0.00165419070981443	-0.00165419070981443	-0.000680167751852423
747	1.79285156726837	-0.199999377131462	-18.1229915618896	0.00386527273803949	0.00418994715437293	-0.00814767740666866	-0.00619963090866804
748	-0.155194327235222	-0.199999377131462	-18.2528610229492	-0.00100484199356288	0.00581331877037883	0.000293855206109583	0.0022419011220336
749	1.14350295066833	-0.199999377131462	-18.5775356292725	-0.00782300252467394	0.00386527273803949	-0.0107450718060136	0.000943203864153475
750	-1.4538916349411	-0.199999377131462	-18.0580558776855	-0.00717365415766835	-0.000680167751852423	-0.00100484199356288	-0.00165419070981443
751	-1.4538916349411	0.449349254369736	-18.3177947998047	-0.00490093370899558	0.00191722682211548	-0.0110697457566857	-0.00619963090866804
752	-2.10324025154114	1.42337214946747	-17.9931201934814	-0.0175632312893867	-3.08191010844894e-05	-0.00847235135734081	-0.00165419070981443
753	-0.155194327235222	0.774023592472076	-18.2528610229492	0.01100810803473	0.00354059832170606	0.00126787810586393	0.00581331877037883
754	-0.80454295873642	-0.199999377131462	-17.928186416626	0.0155535480007529	0.00808603875339031	-0.00165419070981443	-0.00555028254166245
755	-2.75258874893188	1.09869790077209	-18.4476642608643	-0.0136671401560307	-3.08191010844894e-05	-0.000355493422830477	-0.00327756232582033
756	-2.75258874893188	0.774023592472076	-18.0580558776855	-0.0143164889886975	0.0022419011220336	-0.00360223650932312	-0.00327756232582033
757	-0.80454295873642	-0.199999377131462	-17.9931201934814	-0.00977104809135199	0.000618529506027699	-0.0130177913233638	0.00808603875339031
758	-2.75258874893188	0.449349254369736	-18.3827304840088	0.0123068047687411	0.00451462110504508	-0.00490093370899558	0.00873538758605719
759	-2.10324025154114	-0.524673700332642	-18.0580558776855	-0.0139918150380254	0.00386527273803949	-0.00652430532500148	0.00354059832170606
760	-2.10324025154114	0.449349254369736	-18.7723388671875	-0.00490093370899558	-0.00295288790948689	0.0022419011220336	-0.00132951640989631
761	-2.10324025154114	-0.199999377131462	-18.5775356292725	-0.0149658378213644	0.00321592413820326	-0.00814767740666866	0.000618529506027699
762	-4.05128622055054	1.09869790077209	-18.3827304840088	-0.00782300252467394	-0.00197886489331722	0.00483929552137852	0.00711201597005129
763	-2.75258874893188	0.774023592472076	-18.1229915618896	-0.00327756232582033	0.00516396993771195	-0.00327756232582033	0.00126787810586393
764	-2.75258874893188	2.0727207660675	-18.0580558776855	-0.00749832857400179	0.00938473641872406	0.00743668992072344	0.00743668992072344
765	-4.05128622055054	0.449349254369736	-18.5775356292725	-0.00457625929266214	0.000293855206109583	-0.00132951640989631	0.00354059832170606
766	-2.75258874893188	-0.199999377131462	-18.3177947998047	-0.00847235135734081	-0.00132951640989631	-0.00100484199356288	0.00451462110504508
767	-1.4538916349411	-0.199999377131462	-18.2528610229492	0.00581331877037883	0.00743668992072344	-0.0126931173726916	0.00873538758605719
768	-2.10324025154114	0.449349254369736	-18.1229915618896	0.000293855206109583	0.00841071270406246	-0.00132951640989631	-0.000680167751852423
769	-2.10324025154114	-0.199999377131462	-18.1879253387451	0.00159255252219737	0.00646266713738441	0.00613799272105098	0.00321592413820326
770	-2.10324025154114	0.124674938619137	-17.7983169555664	-0.00782300252467394	-0.00197886489331722	-0.0026282137259841	-0.00132951640989631
771	-2.10324025154114	0.774023592472076	-18.0580558776855	-0.00782300252467394	-0.00425158534198999	-0.00587495695799589	-0.000680167751852423
772	-3.40193748474121	1.09869790077209	-18.7723388671875	-0.00425158534198999	0.0022419011220336	0.000618529506027699	-0.00392691092565656
773	-2.75258874893188	0.774023592472076	-18.9671440124512	-0.00490093370899558	0.00581331877037883	-0.00749832857400179	0.00321592413820326
774	-0.80454295873642	0.449349254369736	-18.7723388671875	0.00191722682211548	0.00678734155371785	-0.00522560812532902	-0.00230353930965066
775	-2.75258874893188	0.774023592472076	-18.7723388671875	-0.0104203969240189	-3.08191010844894e-05	-0.0126931173726916	0.00126787810586393
776	-2.10324025154114	0.124674938619137	-18.5125999450684	0.013930176384747	-0.00100484199356288	-0.00912170019000769	0.00289124972186983
777	-0.80454295873642	-0.524673700332642	-17.8632507324219	-0.00555028254166245	-0.00165419070981443	0.000618529506027699	0.0022419011220336
778	-2.75258874893188	1.74804651737213	-18.3827304840088	-0.00392691092565656	0.00321592413820326	-0.00490093370899558	-0.00360223650932312
779	-1.4538916349411	1.09869790077209	-18.3827304840088	-3.08191010844894e-05	0.00418994715437293	0.00386527273803949	0.00256657530553639
780	-0.80454295873642	0.124674938619137	-18.9022083282471	0.000293855206109583	-0.00165419070981443	0.00191722682211548	-0.00457625929266214
781	-0.80454295873642	-0.524673700332642	-18.4476642608643	-0.0143164889886975	0.000943203864153475	0.000943203864153475	0.00354059832170606
782	-2.75258874893188	1.09869790077209	-18.5125999450684	0.0171769186854362	-0.0026282137259841	-0.00652430532500148	-0.00230353930965066
783	-0.80454295873642	-0.524673700332642	-18.3177947998047	-0.00100484199356288	0.00646266713738441	-0.00360223650932312	0.00159255252219737
784	-2.75258874893188	1.42337214946747	-18.8372745513916	-0.0120437685400248	0.00613799272105098	-0.0026282137259841	-0.00100484199356288
785	-0.155194327235222	-0.199999377131462	-18.1229915618896	0.00970941036939621	-0.00295288790948689	-0.00652430532500148	-0.000355493422830477
786	-0.80454295873642	0.124674938619137	-18.6424694061279	0.00516396993771195	-3.08191010844894e-05	-0.00652430532500148	0.00451462110504508
787	0.494154304265976	0.124674938619137	-18.7723388671875	-0.00717365415766835	0.000293855206109583	-0.00977104809135199	-0.00457625929266214
788	-0.155194327235222	1.09869790077209	-18.707405090332	-0.00587495695799589	-0.00197886489331722	-0.00457625929266214	-0.00132951640989631
789	1.14350295066833	-0.199999377131462	-18.4476642608643	0.00678734155371785	0.00516396993771195	0.00646266713738441	-0.00100484199356288
790	0.494154304265976	-0.199999377131462	-18.707405090332	-0.0100957229733467	-0.00132951640989631	-0.000680167751852423	-0.00230353930965066
791	-2.10324025154114	1.09869790077209	-18.7723388671875	-0.00522560812532902	-0.0026282137259841	-0.00749832857400179	0.00191722682211548
792	-2.10324025154114	1.42337214946747	-18.6424694061279	0.00516396993771195	0.00776136433705688	-0.00392691092565656	-0.00132951640989631
793	-0.80454295873642	0.774023592472076	-18.8372745513916	-0.00977104809135199	0.00873538758605719	-0.0026282137259841	0.00321592413820326
794	-1.4538916349411	1.42337214946747	-18.2528610229492	0.00191722682211548	0.00451462110504508	0.00548864435404539	0.0022419011220336
795	-0.155194327235222	-0.199999377131462	-17.6684474945068	-0.00587495695799589	-0.00230353930965066	-0.000355493422830477	0.000293855206109583
796	0.494154304265976	0.124674938619137	-18.3827304840088	-0.00360223650932312	-0.0026282137259841	0.000943203864153475	-0.00587495695799589
797	-0.80454295873642	1.42337214946747	-18.9022083282471	0.00776136433705688	0.00418994715437293	-0.0152905117720366	0.00321592413820326
798	-1.4538916349411	1.42337214946747	-18.8372745513916	0.0194496400654316	0.00873538758605719	-0.00392691092565656	0.000618529506027699
799	-0.155194327235222	0.774023592472076	-18.6424694061279	0.0181509424000978	0.00321592413820326	0.00159255252219737	0.00289124972186983
800	-2.10324025154114	1.09869790077209	-18.6424694061279	-0.000680167751852423	0.00548864435404539	0.00516396993771195	-0.00230353930965066
801	-1.4538916349411	0.449349254369736	-18.5125999450684	0.00386527273803949	-0.00132951640989631	-0.0123684434220195	0.00386527273803949
802	-1.4538916349411	0.774023592472076	-18.5125999450684	-0.0230826959013939	0.00256657530553639	-0.00977104809135199	0.00354059832170606
803	0.494154304265976	-0.199999377131462	-18.7723388671875	0.0165275707840919	-3.08191010844894e-05	0.00256657530553639	0.000618529506027699
804	-2.10324025154114	1.42337214946747	-18.3827304840088	-0.00977104809135199	0.00938473641872406	0.000618529506027699	-0.00360223650932312
805	-0.155194327235222	-0.524673700332642	-18.1229915618896	0.00483929552137852	0.00873538758605719	-0.00197886489331722	-3.08191010844894e-05
806	0.494154304265976	-0.199999377131462	-18.5775356292725	0.0175015944987535	-0.00230353930965066	-0.000355493422830477	-3.08191010844894e-05
807	0.494154304265976	-0.524673700332642	-18.2528610229492	0.00126787810586393	0.00191722682211548	-0.00327756232582033	0.00289124972186983
808	0.494154304265976	-0.524673700332642	-18.8372745513916	0.00516396993771195	0.00646266713738441	0.00159255252219737	-0.00132951640989631
809	-0.80454295873642	-0.199999377131462	-18.7723388671875	0.0200989879667759	0.00126787810586393	-0.00522560812532902	0.00516396993771195
810	-2.10324025154114	1.42337214946747	-18.4476642608643	-0.00457625929266214	-0.00327756232582033	-0.000680167751852423	-0.00197886489331722
811	-0.80454295873642	0.774023592472076	-18.3177947998047	-0.00717365415766835	-0.00165419070981443	-0.0026282137259841	-0.0026282137259841
812	-0.155194327235222	0.774023592472076	-18.7723388671875	0.0200989879667759	0.00970941036939621	-0.00392691092565656	-0.00295288790948689
813	0.494154304265976	-0.199999377131462	-18.2528610229492	0.0200989879667759	-0.000680167751852423	-0.00782300252467394	0.00711201597005129
814	-1.4538916349411	1.09869790077209	-18.6424694061279	-0.00165419070981443	0.000293855206109583	0.00548864435404539	-0.00912170019000769
815	0.494154304265976	-0.199999377131462	-18.1879253387451	-0.0156151866540313	0.000618529506027699	-0.00847235135734081	0.00711201597005129
816	-1.4538916349411	1.09869790077209	-18.4476642608643	0.00321592413820326	-0.0123684434220195	-0.00360223650932312	-0.00587495695799589
817	-0.80454295873642	0.449349254369736	-18.8372745513916	-0.00944637414067984	0.00126787810586393	-0.000680167751852423	0.00548864435404539
818	-0.80454295873642	1.09869790077209	-18.6424694061279	0.00354059832170606	0.00711201597005129	0.00418994715437293	0.00159255252219737
819	-0.80454295873642	0.449349254369736	-18.1879253387451	0.0103587592020631	0.00191722682211548	0.00354059832170606	-0.00197886489331722
820	-0.80454295873642	0.774023592472076	-18.707405090332	0.00159255252219737	0.0022419011220336	-0.00522560812532902	0.000293855206109583
821	-1.4538916349411	0.124674938619137	-18.9671440124512	-0.00392691092565656	-0.000355493422830477	-0.00879702530801296	-0.000355493422830477
822	-0.155194327235222	-0.199999377131462	-18.7723388671875	0.00678734155371785	0.0022419011220336	-0.00327756232582033	-0.00100484199356288
823	-0.80454295873642	0.449349254369736	-18.8372745513916	0.0123068047687411	0.0165275707840919	-0.00814767740666866	0.00451462110504508
824	0.494154304265976	-0.199999377131462	-18.5775356292725	-0.00165419070981443	-3.08191010844894e-05	-0.00360223650932312	0.00191722682211548
825	-0.80454295873642	-0.199999377131462	-18.5125999450684	0.000943203864153475	-0.00457625929266214	-0.00490093370899558	0.00159255252219737
826	-0.80454295873642	0.774023592472076	-18.6424694061279	-0.00392691092565656	-0.00912170019000769	-0.00100484199356288	-0.00684897974133492
827	-1.4538916349411	-0.199999377131462	-18.5775356292725	0.00386527273803949	-0.0107450718060136	-0.00295288790948689	0.00289124972186983
828	0.494154304265976	-0.524673700332642	-18.707405090332	0.00126787810586393	0.000618529506027699	0.00646266713738441	0.000293855206109583
829	-0.80454295873642	0.124674938619137	-18.7723388671875	0.00256657530553639	-0.00490093370899558	-0.00360223650932312	-0.00717365415766835
830	-1.4538916349411	0.449349254369736	-18.707405090332	0.011982130818069	-0.00360223650932312	-3.08191010844894e-05	-0.00490093370899558
831	-0.155194327235222	-0.84934800863266	-18.3827304840088	-0.0130177913233638	-0.0100957229733467	-0.00587495695799589	-0.00295288790948689
832	-0.155194327235222	-0.84934800863266	-18.3177947998047	0.0100340843200684	0.00516396993771195	0.0022419011220336	-0.000355493422830477
833	1.14350295066833	-1.82337093353271	-18.5775356292725	0.000293855206109583	-0.000680167751852423	-0.000680167751852423	0.00418994715437293
834	-0.155194327235222	-0.84934800863266	-18.7723388671875	-0.00652430532500148	-0.00327756232582033	0.00256657530553639	-0.00782300252467394
835	0.494154304265976	-1.82337093353271	-18.8372745513916	-0.00587495695799589	-0.00879702530801296	-0.00197886489331722	-0.00360223650932312
836	-0.80454295873642	-0.524673700332642	-18.707405090332	0.00776136433705688	-0.00977104809135199	0.00418994715437293	-0.00555028254166245
837	0.494154304265976	-1.49869668483734	-18.3827304840088	0.00581331877037883	-0.00619963090866804	0.00613799272105098	-0.0026282137259841
838	0.494154304265976	-1.49869668483734	-18.3177947998047	0.01100810803473	-0.00327756232582033	-0.000680167751852423	0.00191722682211548
839	1.14350295066833	-1.49869668483734	-18.5775356292725	0.00418994715437293	-0.00132951640989631	-0.00717365415766835	-0.00814767740666866
840	0.494154304265976	-0.84934800863266	-18.9022083282471	0.00321592413820326	-0.00912170019000769	0.000293855206109583	0.00191722682211548
841	-0.155194327235222	-1.49869668483734	-18.0580558776855	-0.00879702530801296	-0.00879702530801296	-0.00717365415766835	0.0022419011220336
842	-0.155194327235222	-1.17402231693268	-18.4476642608643	-0.00847235135734081	0.000293855206109583	0.00451462110504508	-0.00100484199356288
843	-0.80454295873642	-0.199999377131462	-18.1879253387451	0.00938473641872406	-0.00490093370899558	-0.00132951640989631	-0.00165419070981443
844	-0.155194327235222	-1.49869668483734	-17.7983169555664	0.00776136433705688	-0.0143164889886975	0.00354059832170606	0.00418994715437293
845	-0.155194327235222	-1.17402231693268	-18.1229915618896	-0.00587495695799589	-0.00100484199356288	-0.00425158534198999	-0.00132951640989631
846	-1.4538916349411	0.124674938619137	-18.4476642608643	0.00256657530553639	-0.00749832857400179	-0.00100484199356288	-0.00230353930965066
847	-1.4538916349411	-0.524673700332642	-18.3827304840088	0.00191722682211548	-0.00879702530801296	0.00451462110504508	0.000943203864153475
848	-0.80454295873642	-0.199999377131462	-18.3177947998047	-0.00165419070981443	-0.00360223650932312	-0.00360223650932312	-0.000680167751852423
849	-0.155194327235222	-1.49869668483734	-18.1229915618896	0.00418994715437293	0.000618529506027699	-0.00100484199356288	-0.00197886489331722
850	0.494154304265976	-1.17402231693268	-17.928186416626	0.00613799272105098	-0.00392691092565656	-3.08191010844894e-05	-0.00652430532500148
851	0.494154304265976	-1.17402231693268	-17.7333812713623	-0.00100484199356288	-0.00879702530801296	-0.0120437685400248	-0.00652430532500148
852	-2.10324025154114	0.124674938619137	-18.707405090332	-0.000355493422830477	-0.00197886489331722	0.00808603875339031	0.000943203864153475
853	-1.4538916349411	-0.199999377131462	-18.8372745513916	0.0149041991680861	-0.00457625929266214	-0.00490093370899558	0.00321592413820326
854	0.494154304265976	-0.524673700332642	-17.9931201934814	0.0155535480007529	-0.00327756232582033	0.00776136433705688	-0.000680167751852423
855	-2.10324025154114	-0.199999377131462	-18.1879253387451	-0.00587495695799589	-3.08191010844894e-05	0.00646266713738441	-0.00555028254166245
856	-1.4538916349411	0.124674938619137	-17.8632507324219	-0.00327756232582033	-3.08191010844894e-05	-0.0026282137259841	-0.0026282137259841
857	1.14350295066833	-1.17402231693268	-18.3827304840088	0.00581331877037883	0.000293855206109583	0.00354059832170606	0.00354059832170606
858	0.494154304265976	-0.199999377131462	-18.7723388671875	0.0162028968334198	0.00581331877037883	0.000293855206109583	-0.00197886489331722
859	-0.155194327235222	-0.84934800863266	-18.5775356292725	0.00321592413820326	-0.00587495695799589	0.0022419011220336	-3.08191010844894e-05
860	1.14350295066833	-0.524673700332642	-17.9931201934814	0.0210730116814375	-0.000355493422830477	-0.00425158534198999	-0.00587495695799589
861	-2.10324025154114	-0.199999377131462	-17.928186416626	-0.0117190945893526	-0.00912170019000769	-0.00230353930965066	0.00159255252219737
862	-0.80454295873642	0.449349254369736	-18.1229915618896	0.0136055024340749	-0.00490093370899558	-0.00295288790948689	-0.00392691092565656
863	-0.80454295873642	-0.199999377131462	-17.6035118103027	0.0178262684494257	0.00548864435404539	-0.00392691092565656	-0.00197886489331722
864	-2.10324025154114	0.774023592472076	-18.9022083282471	-0.0143164889886975	0.00483929552137852	0.000293855206109583	-0.00555028254166245
865	0.494154304265976	-0.84934800863266	-18.6424694061279	-0.00555028254166245	-0.00587495695799589	0.00289124972186983	0.00678734155371785
866	0.494154304265976	-0.524673700332642	-18.707405090332	-0.00132951640989631	-0.00230353930965066	-0.00490093370899558	-0.00652430532500148
867	-0.155194327235222	0.449349254369736	-18.7723388671875	-0.00425158534198999	-0.00100484199356288	-0.00392691092565656	0.0103587592020631
868	-0.80454295873642	0.449349254369736	-18.1879253387451	0.00516396993771195	0.00126787810586393	0.00483929552137852	-0.00457625929266214
869	-0.155194327235222	0.449349254369736	-18.5125999450684	-0.0104203969240189	0.00418994715437293	-0.000355493422830477	0.000293855206109583
870	-0.155194327235222	-0.84934800863266	-18.7723388671875	0.00451462110504508	-0.00392691092565656	-0.000355493422830477	-0.00230353930965066
871	1.14350295066833	-1.17402231693268	-18.5125999450684	0.0126314787194133	-0.00555028254166245	-0.00555028254166245	0.000618529506027699
872	-0.80454295873642	0.449349254369736	-18.1229915618896	-0.0139918150380254	0.00321592413820326	-0.00749832857400179	-3.08191010844894e-05
873	-1.4538916349411	0.774023592472076	-18.7723388671875	0.00970941036939621	0.00548864435404539	-0.00295288790948689	0.000618529506027699
874	1.14350295066833	-0.524673700332642	-18.5125999450684	-0.0107450718060136	0.00354059832170606	-0.0026282137259841	-0.00717365415766835
875	-1.4538916349411	1.09869790077209	-18.5125999450684	0.00516396993771195	-0.00295288790948689	0.00256657530553639	0.000943203864153475
876	0.494154304265976	0.124674938619137	-18.6424694061279	0.0022419011220336	0.000293855206109583	-0.00327756232582033	-0.00425158534198999
877	-0.155194327235222	-0.199999377131462	-18.707405090332	0.0126314787194133	0.00386527273803949	-0.00295288790948689	0.00613799272105098
878	-0.155194327235222	-0.524673700332642	-18.4476642608643	-0.00360223650932312	0.00581331877037883	0.00483929552137852	-0.00425158534198999
879	-0.80454295873642	-0.84934800863266	-18.2528610229492	0.00516396993771195	-0.00457625929266214	-0.00197886489331722	-0.00100484199356288
880	0.494154304265976	-0.199999377131462	-18.0580558776855	0.00191722682211548	0.000293855206109583	0.00386527273803949	-0.00977104809135199
881	-0.155194327235222	-0.84934800863266	-18.2528610229492	-0.0175632312893867	0.000293855206109583	-0.00425158534198999	-0.0100957229733467
882	-0.80454295873642	0.774023592472076	-18.8372745513916	-0.00944637414067984	-0.00295288790948689	-0.00652430532500148	0.000293855206109583
883	0.494154304265976	0.124674938619137	-18.1229915618896	-0.00457625929266214	0.00516396993771195	-0.00100484199356288	0.00354059832170606
884	-0.80454295873642	0.449349254369736	-18.3827304840088	0.0158782228827477	-0.00295288790948689	0.000293855206109583	-0.00587495695799589
885	0.494154304265976	-0.84934800863266	-17.8632507324219	0.00126787810586393	0.00191722682211548	0.00191722682211548	0.0022419011220336
886	0.494154304265976	-0.524673700332642	-18.0580558776855	-0.0133424662053585	-0.00490093370899558	-0.0113944197073579	-0.00392691092565656
887	-2.10324025154114	0.774023592472076	-17.928186416626	-0.00230353930965066	0.00678734155371785	0.00386527273803949	0.0022419011220336
888	-0.155194327235222	0.449349254369736	-18.1879253387451	-0.00392691092565656	0.00354059832170606	0.0022419011220336	-0.000680167751852423
889	-0.80454295873642	0.449349254369736	-18.8372745513916	0.00191722682211548	-0.000355493422830477	-0.000680167751852423	-0.00977104809135199
890	-0.155194327235222	-0.524673700332642	-18.1879253387451	-0.00425158534198999	-0.000680167751852423	0.00776136433705688	-0.000680167751852423
891	0.494154304265976	-0.524673700332642	-17.8632507324219	0.000618529506027699	-0.00197886489331722	-0.00100484199356288	0.00418994715437293
892	0.494154304265976	-0.199999377131462	-18.0580558776855	-0.0100957229733467	0.00776136433705688	-0.00652430532500148	0.00159255252219737
893	-1.4538916349411	0.449349254369736	-17.8632507324219	0.0149041991680861	0.00451462110504508	-3.08191010844894e-05	0.00776136433705688
894	0.494154304265976	0.449349254369736	-18.1229915618896	-0.00132951640989631	0.01100810803473	-0.00457625929266214	-0.00392691092565656
895	-1.4538916349411	0.449349254369736	-18.2528610229492	-0.00230353930965066	0.00191722682211548	-0.00847235135734081	-0.00749832857400179
896	0.494154304265976	-0.199999377131462	-18.1879253387451	0.00548864435404539	-0.000680167751852423	-0.00684897974133492	-0.00425158534198999
897	0.494154304265976	-0.524673700332642	-18.1229915618896	0.0136055024340749	-0.00100484199356288	-0.00425158534198999	0.00581331877037883
898	-1.4538916349411	0.774023592472076	-18.2528610229492	-0.00197886489331722	0.00613799272105098	0.00126787810586393	-0.00132951640989631
899	-2.10324025154114	0.774023592472076	-18.5125999450684	0.00289124972186983	-0.00165419070981443	0.000943203864153475	-0.00717365415766835
900	-0.80454295873642	0.124674938619137	-18.2528610229492	-0.000355493422830477	-0.00879702530801296	0.000618529506027699	-0.00360223650932312
901	0.494154304265976	-0.524673700332642	-18.2528610229492	-0.00327756232582033	0.00548864435404539	-0.00295288790948689	-0.00165419070981443
902	-0.80454295873642	-0.199999377131462	-17.928186416626	0.00321592413820326	0.00289124972186983	0.000293855206109583	0.00191722682211548
903	1.14350295066833	-0.524673700332642	-18.0580558776855	0.00386527273803949	0.00776136433705688	0.00321592413820326	0.00386527273803949
904	-1.4538916349411	0.774023592472076	-18.3827304840088	0.00126787810586393	0.00873538758605719	-0.00230353930965066	-0.00197886489331722
905	1.14350295066833	-0.199999377131462	-17.7983169555664	-0.0107450718060136	0.013930176384747	-0.00619963090866804	0.000618529506027699
906	1.14350295066833	0.449349254369736	-18.1879253387451	-0.0113944197073579	-0.00587495695799589	-0.000355493422830477	0.00386527273803949
907	-2.10324025154114	0.774023592472076	-18.5125999450684	0.00841071270406246	0.00711201597005129	-0.00392691092565656	-0.000355493422830477
908	-1.4538916349411	1.09869790077209	-18.9022083282471	-0.00652430532500148	0.00418994715437293	-0.00425158534198999	-0.00197886489331722
909	-0.80454295873642	0.774023592472076	-18.3177947998047	0.00321592413820326	0.00613799272105098	0.00516396993771195	-0.00100484199356288
910	0.494154304265976	0.774023592472076	-18.3827304840088	-0.0159398596733809	-0.00587495695799589	-0.00490093370899558	-0.00684897974133492
911	0.494154304265976	-0.524673700332642	-17.8632507324219	0.00126787810586393	0.00418994715437293	-0.000355493422830477	0.00159255252219737
912	0.494154304265976	-0.524673700332642	-18.3827304840088	0.00678734155371785	0.00548864435404539	-0.00230353930965066	0.000293855206109583
913	-1.4538916349411	-0.199999377131462	-18.7723388671875	0.0116574559360743	0.0022419011220336	0.000943203864153475	-0.00425158534198999
914	-0.155194327235222	0.774023592472076	-18.9022083282471	-0.00132951640989631	-0.00132951640989631	-0.0026282137259841	-0.00457625929266214
915	0.494154304265976	-0.199999377131462	-18.5125999450684	0.0213976856321096	-0.000355493422830477	0.000293855206109583	-0.00230353930965066
916	1.14350295066833	-0.524673700332642	-18.4476642608643	0.0197743140161037	-0.00100484199356288	-0.00197886489331722	-0.0026282137259841
917	-1.4538916349411	0.774023592472076	-18.5775356292725	0.000293855206109583	-0.000355493422830477	-0.000355493422830477	0.00386527273803949
918	-0.155194327235222	0.449349254369736	-18.6424694061279	0.0142548503354192	0.00386527273803949	-0.00425158534198999	-0.00360223650932312
919	-0.80454295873642	0.449349254369736	-18.9671440124512	0.00321592413820326	0.000943203864153475	-0.00425158534198999	0.00678734155371785
920	-0.80454295873642	0.449349254369736	-18.3827304840088	-0.00782300252467394	0.00126787810586393	-0.00230353930965066	-0.000355493422830477
921	-0.80454295873642	0.449349254369736	-18.8372745513916	0.00126787810586393	0.00321592413820326	-0.00847235135734081	0.00256657530553639
922	1.14350295066833	-0.84934800863266	-18.707405090332	-0.00555028254166245	0.0022419011220336	0.000293855206109583	0.0022419011220336
923	-0.155194327235222	0.449349254369736	-18.3827304840088	-3.08191010844894e-05	0.00613799272105098	-0.0026282137259841	-3.08191010844894e-05
924	-0.80454295873642	-0.199999377131462	-18.3827304840088	0.013930176384747	0.00483929552137852	-0.00197886489331722	-0.00197886489331722
925	0.494154304265976	-0.199999377131462	-18.7723388671875	-0.00457625929266214	-0.00165419070981443	-0.0026282137259841	0.00386527273803949
926	-0.80454295873642	0.774023592472076	-18.9671440124512	0.0022419011220336	0.000618529506027699	-0.0100957229733467	-0.00100484199356288
927	-0.80454295873642	1.09869790077209	-18.4476642608643	-0.00327756232582033	0.00191722682211548	-0.00814767740666866	0.00126787810586393
928	-0.80454295873642	0.124674938619137	-18.4476642608643	0.0301638916134834	0.00516396993771195	-0.00782300252467394	0.00516396993771195
929	-1.4538916349411	0.774023592472076	-18.707405090332	0.00483929552137852	0.00613799272105098	0.000618529506027699	-0.00360223650932312
930	1.14350295066833	0.449349254369736	-18.6424694061279	0.0158782228827477	0.000943203864153475	0.000618529506027699	-0.00327756232582033
931	0.494154304265976	-0.524673700332642	-18.8372745513916	-0.00457625929266214	-0.00587495695799589	-0.00132951640989631	0.000293855206109583
932	1.14350295066833	-0.524673700332642	-18.8372745513916	0.00256657530553639	0.00256657530553639	-0.00327756232582033	0.0022419011220336
933	-0.155194327235222	-0.199999377131462	-18.8372745513916	0.00386527273803949	0.00938473641872406	0.00126787810586393	0.00191722682211548
934	0.494154304265976	0.774023592472076	-18.9022083282471	0.000618529506027699	0.00581331877037883	0.00256657530553639	-0.00100484199356288
935	0.494154304265976	-0.199999377131462	-18.707405090332	0.00126787810586393	-0.00165419070981443	-0.000355493422830477	0.00159255252219737
936	0.494154304265976	0.449349254369736	-18.707405090332	0.000293855206109583	-0.00165419070981443	0.00418994715437293	0.00548864435404539
937	-0.155194327235222	0.774023592472076	-18.9022083282471	0.0126314787194133	-0.00360223650932312	-0.00912170019000769	-0.00100484199356288
938	0.494154304265976	-0.524673700332642	-18.9022083282471	0.0152288740500808	0.00483929552137852	-0.00360223650932312	0.00191722682211548
939	-0.155194327235222	-0.524673700332642	-18.9671440124512	0.00776136433705688	0.000943203864153475	0.00483929552137852	0.0022419011220336
940	0.494154304265976	0.124674938619137	-18.8372745513916	-0.0143164889886975	0.00256657530553639	0.000618529506027699	-0.00100484199356288
941	-1.4538916349411	0.449349254369736	-19.2918186187744	-0.00555028254166245	-0.0026282137259841	-0.00327756232582033	0.00808603875339031
942	-0.155194327235222	0.774023592472076	-18.7723388671875	-0.00457625929266214	-0.000680167751852423	-0.00425158534198999	0.000618529506027699
943	0.494154304265976	0.449349254369736	-19.0970134735107	-0.00425158534198999	0.00354059832170606	-0.00165419070981443	0.000293855206109583
944	2.44220018386841	0.124674938619137	-19.3567523956299	0.0126314787194133	0.000293855206109583	-0.00360223650932312	-0.00100484199356288
945	0.494154304265976	0.774023592472076	-19.421688079834	0.00126787810586393	0.00126787810586393	-0.00327756232582033	-0.00912170019000769
946	-0.155194327235222	0.449349254369736	-19.2268829345703	-0.00749832857400179	-0.00782300252467394	0.0022419011220336	0.00159255252219737
947	-1.4538916349411	0.774023592472076	-18.9671440124512	-0.0026282137259841	0.00289124972186983	-0.00619963090866804	-0.000355493422830477
948	-0.80454295873642	0.774023592472076	-18.7723388671875	0.000618529506027699	0.00613799272105098	-0.00392691092565656	-0.00230353930965066
949	-0.80454295873642	0.774023592472076	-18.7723388671875	0.0210730116814375	0.00970941036939621	0.000618529506027699	0.000618529506027699
950	-0.155194327235222	0.449349254369736	-19.2268829345703	-0.0110697457566857	-0.0026282137259841	-0.00977104809135199	0.00191722682211548
951	0.494154304265976	-0.524673700332642	-18.9671440124512	0.00776136433705688	0.00256657530553639	-0.00717365415766835	0.00678734155371785
952	1.79285156726837	0.124674938619137	-18.9671440124512	0.00581331877037883	0.00126787810586393	-0.00132951640989631	-0.000355493422830477
953	-0.155194327235222	-0.524673700332642	-19.2268829345703	0.0136055024340749	-0.000355493422830477	-0.00587495695799589	0.0022419011220336
954	-0.155194327235222	-0.524673700332642	-18.6424694061279	0.0113327819854021	0.00678734155371785	-0.00587495695799589	0.0022419011220336
955	1.14350295066833	-0.524673700332642	-18.707405090332	0.00451462110504508	0.00516396993771195	0.00191722682211548	0.00321592413820326
956	-1.4538916349411	0.774023592472076	-19.1619491577148	-0.00490093370899558	0.00256657530553639	-0.00847235135734081	0.00418994715437293
957	0.494154304265976	-0.84934800863266	-18.9022083282471	0.00776136433705688	0.000293855206109583	-0.0117190945893526	0.00613799272105098
958	1.14350295066833	-0.524673700332642	-18.9671440124512	0.00906006153672934	0.00451462110504508	-0.00717365415766835	0.00191722682211548
959	-0.155194327235222	0.124674938619137	-18.8372745513916	0.00418994715437293	0.00451462110504508	0.00581331877037883	-0.00392691092565656
960	2.44220018386841	0.124674938619137	-18.8372745513916	-0.00457625929266214	-0.000355493422830477	-0.00717365415766835	-0.00555028254166245
961	-0.80454295873642	0.124674938619137	-18.4476642608643	0.0100340843200684	-0.000680167751852423	-0.00749832857400179	0.00418994715437293
962	-0.155194327235222	1.09869790077209	-19.0320796966553	0.00613799272105098	-3.08191010844894e-05	0.00159255252219737	-3.08191010844894e-05
963	-1.4538916349411	0.774023592472076	-19.0970134735107	0.00808603875339031	0.00483929552137852	0.000943203864153475	0.000943203864153475
964	1.14350295066833	-0.199999377131462	-18.707405090332	0.00873538758605719	0.000943203864153475	0.000943203864153475	-3.08191010844894e-05
965	-2.75258874893188	0.774023592472076	-18.9671440124512	-0.00555028254166245	0.000943203864153475	0.0022419011220336	-0.00555028254166245
966	-0.155194327235222	0.449349254369736	-18.2528610229492	-0.00944637414067984	-0.00360223650932312	-0.0208099745213985	0.0022419011220336
967	-0.155194327235222	0.124674938619137	-18.1879253387451	0.00516396993771195	0.00354059832170606	-0.00360223650932312	-0.00295288790948689
968	1.79285156726837	-0.199999377131462	-18.6424694061279	0.00321592413820326	0.0103587592020631	-0.00425158534198999	0.00191722682211548
969	-0.155194327235222	0.124674938619137	-18.9022083282471	0.0022419011220336	0.00548864435404539	0.00159255252219737	-0.00782300252467394
970	1.14350295066833	0.449349254369736	-18.3827304840088	0.0145795252174139	0.00159255252219737	-0.00619963090866804	-0.00912170019000769
971	-1.4538916349411	1.09869790077209	-18.4476642608643	-0.00749832857400179	-0.00360223650932312	-0.00814767740666866	0.00159255252219737
972	0.494154304265976	0.449349254369736	-18.3177947998047	-0.0120437685400248	0.00126787810586393	-0.000680167751852423	0.00126787810586393
973	0.494154304265976	0.449349254369736	-18.4476642608643	0.011982130818069	0.00354059832170606	-0.00814767740666866	0.00159255252219737
974	1.14350295066833	-0.199999377131462	-18.5775356292725	0.013930176384747	0.0022419011220336	0.00873538758605719	0.00256657530553639
975	-0.80454295873642	1.09869790077209	-19.0320796966553	-0.00684897974133492	0.00289124972186983	-0.00425158534198999	-0.00132951640989631
976	1.14350295066833	0.124674938619137	-18.5775356292725	0.000618529506027699	-0.00457625929266214	-0.00879702530801296	0.00191722682211548
977	0.494154304265976	0.124674938619137	-18.1229915618896	-0.00457625929266214	0.00548864435404539	-0.0139918150380254	0.00841071270406246
978	-0.80454295873642	0.774023592472076	-18.2528610229492	-0.0152905117720366	0.000293855206109583	-0.00197886489331722	0.000943203864153475
979	-1.4538916349411	1.09869790077209	-17.9931201934814	0.00970941036939621	0.00386527273803949	0.00808603875339031	-0.00360223650932312
980	1.14350295066833	0.449349254369736	-18.1879253387451	-0.00392691092565656	-0.00425158534198999	-0.000355493422830477	-0.00165419070981443
981	-0.80454295873642	1.09869790077209	-18.5125999450684	-0.00457625929266214	0.00386527273803949	0.00386527273803949	0.0022419011220336
982	1.14350295066833	-0.524673700332642	-18.0580558776855	0.00386527273803949	-3.08191010844894e-05	-0.00847235135734081	0.000293855206109583
983	0.494154304265976	-0.199999377131462	-18.1229915618896	-0.000355493422830477	0.00516396993771195	-3.08191010844894e-05	-0.00457625929266214
984	1.79285156726837	-0.199999377131462	-18.707405090332	-0.00814767740666866	0.00191722682211548	-0.00749832857400179	0.00451462110504508
985	-1.4538916349411	1.42337214946747	-18.0580558776855	0.0168522447347641	0.00548864435404539	0.00581331877037883	-0.00457625929266214
986	-0.80454295873642	1.09869790077209	-18.0580558776855	-0.0133424662053585	0.00386527273803949	0.0022419011220336	-0.0026282137259841
987	-1.4538916349411	1.42337214946747	-18.3827304840088	0.000293855206109583	0.0022419011220336	0.00386527273803949	0.00386527273803949
988	-0.155194327235222	0.774023592472076	-18.3177947998047	0.00256657530553639	0.00548864435404539	0.00126787810586393	0.00516396993771195
989	-0.80454295873642	1.74804651737213	-18.9022083282471	0.0022419011220336	0.00548864435404539	-0.00522560812532902	-0.00490093370899558
990	1.14350295066833	-0.524673700332642	-18.6424694061279	-0.00327756232582033	-0.00425158534198999	0.00159255252219737	-0.00457625929266214
991	1.79285156726837	0.449349254369736	-18.3827304840088	0.0126314787194133	-0.00230353930965066	-0.00132951640989631	0.00418994715437293
992	0.494154304265976	-0.199999377131462	-18.3177947998047	0.00548864435404539	0.00906006153672934	-0.00197886489331722	-0.00522560812532902
993	-0.80454295873642	1.09869790077209	-18.6424694061279	0.0194496400654316	0.00321592413820326	-0.00327756232582033	0.00711201597005129
994	1.14350295066833	0.124674938619137	-18.3827304840088	-0.00684897974133492	0.00256657530553639	0.00548864435404539	-0.00230353930965066
995	-1.4538916349411	1.09869790077209	-18.9022083282471	-0.00100484199356288	-0.00327756232582033	-0.00847235135734081	-0.00425158534198999
996	1.14350295066833	-0.524673700332642	-17.9931201934814	-0.00782300252467394	0.0022419011220336	-0.00652430532500148	0.00321592413820326
997	0.494154304265976	0.449349254369736	-18.1229915618896	-0.00457625929266214	-0.00197886489331722	-0.00490093370899558	0.00581331877037883
998	-1.4538916349411	0.774023592472076	-18.0580558776855	-0.000355493422830477	0.00743668992072344	-0.00684897974133492	-0.00392691092565656
999	-1.4538916349411	1.09869790077209	-18.3827304840088	0.00289124972186983	0.00289124972186983	0.0022419011220336	-0.00230353930965066
1000	0.494154304265976	-0.199999377131462	-18.3827304840088	-0.0165892094373703	-0.000355493422830477	-0.00392691092565656	-0.00197886489331722
1001	-0.155194327235222	0.449349254369736	-18.1879253387451	-0.0133424662053585	0.0022419011220336	-3.08191010844894e-05	-0.00814767740666866
1002	-0.155194327235222	1.09869790077209	-18.0580558776855	0.0106834331527352	0.00321592413820326	-0.00327756232582033	0.00451462110504508
1003	0.494154304265976	-0.199999377131462	-18.0580558776855	0.000293855206109583	0.00678734155371785	0.00451462110504508	-0.00100484199356288
1004	-0.80454295873642	-0.199999377131462	-17.7333812713623	0.01847561635077	0.0136055024340749	-0.00392691092565656	-0.00100484199356288
1005	-0.155194327235222	-0.199999377131462	-18.1229915618896	0.00613799272105098	0.00159255252219737	-0.00652430532500148	-0.00782300252467394
1006	-1.4538916349411	0.449349254369736	-18.4476642608643	0.00743668992072344	0.00451462110504508	-0.000355493422830477	0.00743668992072344
1007	-0.80454295873642	0.774023592472076	-18.4476642608643	-0.0026282137259841	-0.00197886489331722	-0.00457625929266214	-0.00522560812532902
1008	-1.4538916349411	0.774023592472076	-18.2528610229492	0.0126314787194133	0.00548864435404539	0.00126787810586393	0.0022419011220336
1009	-1.4538916349411	0.774023592472076	-18.2528610229492	0.00159255252219737	0.00418994715437293	0.00418994715437293	-3.08191010844894e-05
1010	-2.10324025154114	0.449349254369736	-17.9931201934814	0.00451462110504508	-0.00360223650932312	-0.00490093370899558	0.00159255252219737
1011	-1.4538916349411	1.09869790077209	-18.3827304840088	-0.00490093370899558	-0.00230353930965066	-0.00360223650932312	-0.00132951640989631
1012	-0.155194327235222	-0.199999377131462	-18.1229915618896	0.013930176384747	-3.08191010844894e-05	-0.00684897974133492	0.00548864435404539
1013	-2.75258874893188	1.74804651737213	-18.707405090332	-0.00977104809135199	0.00516396993771195	-0.00100484199356288	-0.00327756232582033
1014	-2.10324025154114	0.449349254369736	-18.8372745513916	-0.00295288790948689	0.00711201597005129	-0.000355493422830477	-0.00457625929266214
1015	-1.4538916349411	0.124674938619137	-18.0580558776855	-0.00457625929266214	-0.00197886489331722	-0.00327756232582033	-0.00879702530801296
1016	-2.10324025154114	0.124674938619137	-17.928186416626	-0.017887907102704	0.00191722682211548	-0.00619963090866804	-0.0026282137259841
1017	-2.10324025154114	1.09869790077209	-18.2528610229492	-0.00327756232582033	0.00289124972186983	0.00256657530553639	0.00191722682211548
1018	-2.75258874893188	0.774023592472076	-18.5125999450684	0.00711201597005129	0.00646266713738441	-0.00522560812532902	-0.00490093370899558
1019	-3.40193748474121	1.42337214946747	-18.4476642608643	-0.00100484199356288	0.00191722682211548	-0.00165419070981443	-0.00197886489331722
1020	-3.40193748474121	0.774023592472076	-18.7723388671875	-0.0130177913233638	0.00191722682211548	-0.00555028254166245	0.000293855206109583
1021	-2.10324025154114	0.449349254369736	-18.6424694061279	-0.0276281367987394	0.00191722682211548	-0.00360223650932312	-0.00165419070981443
1022	-2.10324025154114	-0.84934800863266	-17.7983169555664	0.00613799272105098	0.00191722682211548	-0.00197886489331722	0.00516396993771195
1023	-1.4538916349411	0.124674938619137	-17.8632507324219	-0.00555028254166245	-3.08191010844894e-05	0.00126787810586393	0.00646266713738441
1024	-2.10324025154114	-0.199999377131462	-18.1879253387451	-0.0107450718060136	0.00776136433705688	-0.00847235135734081	0.0022419011220336
1025	-2.10324025154114	0.124674938619137	-18.4476642608643	-0.00295288790948689	-0.00327756232582033	-0.00360223650932312	-0.00555028254166245
1026	-3.40193748474121	0.774023592472076	-18.2528610229492	0.00776136433705688	0.00581331877037883	-0.00555028254166245	0.000618529506027699
1027	-4.05128622055054	1.09869790077209	-18.3827304840088	-0.00717365415766835	0.00483929552137852	0.00159255252219737	-0.000355493422830477
1028	-4.05128622055054	0.124674938619137	-17.7983169555664	-0.00457625929266214	0.00581331877037883	-0.00652430532500148	-0.00457625929266214
1029	-3.40193748474121	1.09869790077209	-17.928186416626	-0.00295288790948689	0.00581331877037883	-0.00165419070981443	-0.00360223650932312
1030	-2.75258874893188	0.774023592472076	-18.1879253387451	0.00354059832170606	-0.00197886489331722	-0.00295288790948689	0.00191722682211548
1031	-2.75258874893188	1.09869790077209	-18.3827304840088	-0.00327756232582033	0.000293855206109583	0.00159255252219737	-0.00197886489331722
1032	-3.40193748474121	-0.524673700332642	-17.7983169555664	-0.00555028254166245	-0.00197886489331722	-0.000680167751852423	0.000618529506027699
1033	-3.40193748474121	0.124674938619137	-18.0580558776855	-0.00197886489331722	0.00256657530553639	0.00483929552137852	0.00321592413820326
1034	-4.05128622055054	0.774023592472076	-17.9931201934814	-0.00100484199356288	0.00289124972186983	0.00256657530553639	0.00159255252219737
1035	-2.75258874893188	-0.199999377131462	-17.7333812713623	0.00938473641872406	-0.00132951640989631	-0.00230353930965066	0.000293855206109583
1036	-2.10324025154114	-0.524673700332642	-18.3177947998047	-0.0292515084147453	-0.0104203969240189	-0.00230353930965066	-0.00100484199356288
1037	-4.05128622055054	1.09869790077209	-18.3827304840088	-0.00587495695799589	0.00451462110504508	0.000618529506027699	-0.00490093370899558
1038	-4.05128622055054	1.09869790077209	-18.2528610229492	-0.00392691092565656	0.00970941036939621	-0.00522560812532902	0.00256657530553639
1039	-2.10324025154114	0.774023592472076	-18.2528610229492	-0.0156151866540313	0.00191722682211548	0.00808603875339031	0.00191722682211548
1040	-3.40193748474121	0.774023592472076	-18.5125999450684	0.00516396993771195	-0.00132951640989631	-0.00230353930965066	-0.00295288790948689
1041	-2.10324025154114	0.449349254369736	-18.5125999450684	-0.0100957229733467	-0.00327756232582033	-0.0026282137259841	-0.00327756232582033
1042	-2.75258874893188	-0.524673700332642	-18.5775356292725	-0.00814767740666866	0.00581331877037883	-0.00132951640989631	0.00841071270406246
1043	-2.10324025154114	-0.199999377131462	-18.2528610229492	-0.00684897974133492	0.00970941036939621	-0.000355493422830477	-0.000680167751852423
1044	-2.10324025154114	-0.199999377131462	-18.0580558776855	-0.00522560812532902	0.00354059832170606	0.0113327819854021	-0.00490093370899558
1045	-1.4538916349411	-0.199999377131462	-18.2528610229492	-0.0130177913233638	0.00354059832170606	-0.00749832857400179	-0.00684897974133492
1046	-4.05128622055054	0.774023592472076	-18.5775356292725	-0.0120437685400248	-0.0100957229733467	-0.00360223650932312	0.00483929552137852
1047	-3.40193748474121	0.449349254369736	-17.928186416626	0.00418994715437293	0.00418994715437293	-0.00522560812532902	0.00256657530553639
1048	-3.40193748474121	-0.199999377131462	-17.9931201934814	0.000618529506027699	0.00516396993771195	-0.00327756232582033	0.00548864435404539
1049	-2.75258874893188	0.449349254369736	-18.3827304840088	-0.0113944197073579	0.0106834331527352	0.00386527273803949	-0.00132951640989631
1050	-3.40193748474121	0.774023592472076	-18.3177947998047	-0.0204853005707264	-0.00197886489331722	-0.00230353930965066	-0.0026282137259841
1051	-1.4538916349411	1.09869790077209	-18.3177947998047	-0.0130177913233638	-0.0026282137259841	-0.00425158534198999	-0.00392691092565656
1052	-0.80454295873642	-0.199999377131462	-17.928186416626	0.00126787810586393	-0.00100484199356288	-0.00425158534198999	-0.000355493422830477
1053	-1.4538916349411	-0.524673700332642	-17.8632507324219	-0.00587495695799589	0.000293855206109583	-0.00490093370899558	-0.000680167751852423
1054	-3.40193748474121	0.449349254369736	-18.1879253387451	0.00418994715437293	0.00451462110504508	0.00126787810586393	0.00418994715437293
1055	-0.80454295873642	-0.84934800863266	-18.1879253387451	-0.00814767740666866	0.00159255252219737	-0.00490093370899558	-0.00230353930965066
1056	-2.75258874893188	1.09869790077209	-18.3177947998047	0.000293855206109583	0.00159255252219737	0.00191722682211548	0.000943203864153475
1057	-2.75258874893188	0.449349254369736	-18.1879253387451	0.0113327819854021	0.00354059832170606	0.000943203864153475	-0.00100484199356288
1058	-1.4538916349411	0.449349254369736	-17.9931201934814	0.00646266713738441	0.00418994715437293	-0.00100484199356288	-0.0026282137259841
1059	-2.75258874893188	0.124674938619137	-17.7983169555664	-0.000680167751852423	-0.000355493422830477	0.00613799272105098	-0.00165419070981443
1060	-2.75258874893188	0.774023592472076	-18.2528610229492	-0.00197886489331722	0.00548864435404539	-0.00295288790948689	0.00354059832170606
1061	-2.75258874893188	0.449349254369736	-18.4476642608643	-0.0204853005707264	-0.00392691092565656	-0.00782300252467394	0.000293855206109583
1062	-1.4538916349411	-0.524673700332642	-18.2528610229492	-0.00425158534198999	-0.0026282137259841	-0.00879702530801296	0.00711201597005129
1063	-0.80454295873642	0.124674938619137	-18.7723388671875	-0.00197886489331722	0.00873538758605719	-0.00749832857400179	-0.00327756232582033
1064	-0.155194327235222	-0.199999377131462	-18.5775356292725	0.00646266713738441	0.00581331877037883	0.00159255252219737	-0.00132951640989631
1065	-1.4538916349411	0.449349254369736	-18.707405090332	-0.00619963090866804	0.00613799272105098	0.00126787810586393	0.00256657530553639
1066	-2.75258874893188	1.09869790077209	-18.2528610229492	-0.0026282137259841	-0.00132951640989631	-0.000355493422830477	0.000293855206109583
1067	-1.4538916349411	0.774023592472076	-18.1879253387451	0.0126314787194133	0.0022419011220336	0.00126787810586393	0.00289124972186983
1068	-2.10324025154114	-0.199999377131462	-18.1879253387451	-3.08191010844894e-05	0.00581331877037883	-0.000680167751852423	-0.00522560812532902
1069	-1.4538916349411	0.449349254369736	-18.2528610229492	0.000293855206109583	0.00711201597005129	0.000943203864153475	0.00126787810586393
1070	-2.75258874893188	1.09869790077209	-18.1229915618896	-0.0117190945893526	0.0113327819854021	-3.08191010844894e-05	-0.00295288790948689
1071	-0.80454295873642	0.124674938619137	-18.1879253387451	-0.0149658378213644	-0.00457625929266214	-0.00457625929266214	-0.00100484199356288
1072	-1.4538916349411	0.124674938619137	-18.4476642608643	-0.0152905117720366	0.00711201597005129	-0.00522560812532902	0.00711201597005129
1073	0.494154304265976	-0.524673700332642	-18.7723388671875	0.012956153601408	-0.00327756232582033	-0.00132951640989631	-0.00457625929266214
1074	-1.4538916349411	0.774023592472076	-18.8372745513916	-0.000355493422830477	0.0113327819854021	0.00289124972186983	0.00126787810586393
1075	0.494154304265976	-0.199999377131462	-18.6424694061279	-0.0117190945893526	0.00354059832170606	-0.00522560812532902	-0.00165419070981443
1076	-2.75258874893188	0.774023592472076	-18.7723388671875	-0.0126931173726916	0.00873538758605719	-0.00392691092565656	-0.000355493422830477
1077	-1.4538916349411	1.42337214946747	-18.4476642608643	0.00613799272105098	0.00743668992072344	-0.00100484199356288	0.00776136433705688
1078	0.494154304265976	0.124674938619137	-18.3177947998047	-0.00522560812532902	0.00516396993771195	-0.00100484199356288	-0.00132951640989631
1079	-0.155194327235222	-0.84934800863266	-18.707405090332	0.0123068047687411	0.00483929552137852	0.00841071270406246	0.0022419011220336
1080	-0.80454295873642	-0.524673700332642	-18.6424694061279	-0.00197886489331722	-0.00652430532500148	-0.00165419070981443	0.000293855206109583
1081	-1.4538916349411	0.449349254369736	-18.8372745513916	-0.0162645354866982	-0.00587495695799589	-0.00912170019000769	0.00289124972186983
1082	-0.80454295873642	0.774023592472076	-18.8372745513916	0.000618529506027699	0.00321592413820326	0.00321592413820326	0.000618529506027699
1083	-0.80454295873642	0.449349254369736	-18.707405090332	0.00321592413820326	0.00256657530553639	0.000618529506027699	-0.00197886489331722
1084	-0.80454295873642	0.124674938619137	-18.3177947998047	-0.00100484199356288	0.00906006153672934	0.00451462110504508	0.00126787810586393
1085	-0.155194327235222	0.449349254369736	-18.8372745513916	0.00646266713738441	-0.00230353930965066	-0.00522560812532902	-0.00132951640989631
1086	-1.4538916349411	0.449349254369736	-18.9671440124512	-0.00652430532500148	0.00451462110504508	0.000293855206109583	-0.0026282137259841
1087	-0.80454295873642	0.124674938619137	-18.6424694061279	0.00548864435404539	0.000943203864153475	-0.00490093370899558	0.00776136433705688
1088	-0.80454295873642	-0.199999377131462	-18.5775356292725	-0.00295288790948689	0.00256657530553639	-0.00555028254166245	0.00321592413820326
1089	-0.80454295873642	0.774023592472076	-18.5775356292725	-0.00425158534198999	0.000618529506027699	0.00613799272105098	-0.00165419070981443
1090	-0.80454295873642	1.09869790077209	-18.5775356292725	0.00126787810586393	-3.08191010844894e-05	0.00418994715437293	0.00418994715437293
1091	0.494154304265976	-0.199999377131462	-18.9022083282471	0.013930176384747	-0.00684897974133492	-0.000355493422830477	0.000618529506027699
1092	-0.155194327235222	-0.199999377131462	-18.8372745513916	0.00808603875339031	0.00289124972186983	0.00354059832170606	-0.000355493422830477
1093	0.494154304265976	-0.199999377131462	-18.5775356292725	-0.00132951640989631	0.00581331877037883	-0.00165419070981443	0.00646266713738441
1094	-1.4538916349411	0.124674938619137	-18.5125999450684	-0.000680167751852423	-0.00197886489331722	0.00483929552137852	-0.00457625929266214
1095	0.494154304265976	-0.199999377131462	-18.5775356292725	0.0103587592020631	0.000943203864153475	-0.00392691092565656	0.00451462110504508
1096	-0.80454295873642	0.449349254369736	-18.4476642608643	-0.00555028254166245	-0.00782300252467394	-0.0026282137259841	-0.00295288790948689
1097	-0.155194327235222	-0.524673700332642	-18.707405090332	-0.00912170019000769	0.00483929552137852	0.00289124972186983	0.00418994715437293
1098	-0.155194327235222	-0.199999377131462	-18.5775356292725	0.0106834331527352	0.00354059832170606	-0.0162645354866982	-0.00327756232582033
1099	0.494154304265976	0.124674938619137	-18.707405090332	-0.000680167751852423	0.00289124972186983	0.00354059832170606	0.00451462110504508
1100	-0.155194327235222	-0.524673700332642	-18.5775356292725	-0.00457625929266214	0.00159255252219737	-0.00717365415766835	0.00289124972186983
1101	0.494154304265976	0.124674938619137	-18.3177947998047	0.00808603875339031	-0.00652430532500148	0.00256657530553639	0.00126787810586393
1102	-2.10324025154114	0.774023592472076	-18.5125999450684	-0.00392691092565656	0.00516396993771195	-0.00879702530801296	0.00938473641872406
1103	-0.155194327235222	0.449349254369736	-18.707405090332	0.00321592413820326	0.0022419011220336	-0.00425158534198999	-0.00100484199356288
1104	-0.155194327235222	-0.524673700332642	-18.707405090332	0.01847561635077	0.00711201597005129	0.00873538758605719	0.00126787810586393
1105	-0.155194327235222	0.774023592472076	-18.8372745513916	0.0210730116814375	-0.00100484199356288	-0.00100484199356288	0.00321592413820326
1106	-1.4538916349411	0.124674938619137	-18.8372745513916	-0.00327756232582033	-0.00652430532500148	-0.00587495695799589	-0.00327756232582033
1107	1.79285156726837	-0.84934800863266	-18.4476642608643	-0.00295288790948689	-3.08191010844894e-05	0.00159255252219737	-0.00457625929266214
1108	-0.155194327235222	-0.524673700332642	-18.2528610229492	0.00516396993771195	0.0022419011220336	0.00289124972186983	-3.08191010844894e-05
1109	0.494154304265976	-0.84934800863266	-18.4476642608643	-0.00814767740666866	-0.00197886489331722	-0.00295288790948689	0.00451462110504508
1110	-0.80454295873642	0.124674938619137	-18.9671440124512	0.0100340843200684	0.000293855206109583	0.000943203864153475	-0.00327756232582033
1111	0.494154304265976	-0.199999377131462	-18.9022083282471	-0.00295288790948689	-0.0104203969240189	-0.00490093370899558	0.00516396993771195
1112	-0.80454295873642	0.124674938619137	-18.8372745513916	-0.0136671401560307	-0.00425158534198999	-0.00425158534198999	0.00451462110504508
1113	1.14350295066833	-0.84934800863266	-18.6424694061279	0.000293855206109583	-0.00165419070981443	-0.00295288790948689	0.00581331877037883
1114	-0.155194327235222	-1.17402231693268	-18.3827304840088	0.0152288740500808	-0.0026282137259841	-0.00100484199356288	0.00159255252219737
1115	1.14350295066833	-0.84934800863266	-18.1879253387451	0.00938473641872406	-0.00490093370899558	0.000943203864153475	0.00354059832170606
1116	-0.80454295873642	-0.524673700332642	-18.4476642608643	-0.00587495695799589	-0.00977104809135199	-0.00619963090866804	-3.08191010844894e-05
1117	1.79285156726837	-1.17402231693268	-18.1229915618896	0.00548864435404539	-0.00587495695799589	-0.0026282137259841	-0.00197886489331722
1118	0.494154304265976	-1.49869668483734	-18.1229915618896	0.00938473641872406	0.00256657530553639	-0.00490093370899558	0.00613799272105098
1119	1.79285156726837	-1.49869668483734	-18.5775356292725	-0.00392691092565656	-3.08191010844894e-05	0.00581331877037883	0.0022419011220336
1120	1.14350295066833	-1.49869668483734	-17.8632507324219	0.00386527273803949	-0.00360223650932312	0.00321592413820326	-0.000355493422830477
1121	1.79285156726837	-1.17402231693268	-17.7983169555664	-0.0123684434220195	-0.0152905117720366	-0.0146411629393697	-0.00132951640989631
1122	-1.4538916349411	0.124674938619137	-18.9671440124512	0.00548864435404539	-0.00619963090866804	0.00354059832170606	0.01100810803473
1123	-0.155194327235222	-0.524673700332642	-19.0320796966553	0.0149041991680861	0.00354059832170606	-0.00587495695799589	-0.00132951640989631
1124	0.494154304265976	-1.49869668483734	-18.7723388671875	0.0226963832974434	0.00386527273803949	0.00548864435404539	0.00256657530553639
1125	0.494154304265976	-0.84934800863266	-18.707405090332	-0.00652430532500148	-0.00749832857400179	-0.0113944197073579	-0.00100484199356288
1126	-0.80454295873642	-1.17402231693268	-18.5125999450684	-0.0165892094373703	-0.00360223650932312	-0.00522560812532902	0.0022419011220336
1127	1.79285156726837	-1.82337093353271	-18.3177947998047	0.0213976856321096	-0.00684897974133492	0.000943203864153475	0.00126787810586393
1128	1.14350295066833	-1.49869668483734	-18.5775356292725	-0.0149658378213644	0.000943203864153475	-0.0026282137259841	0.00159255252219737
1129	1.14350295066833	-1.82337093353271	-18.707405090332	0.00873538758605719	-0.00619963090866804	-0.00295288790948689	0.00776136433705688
1130	-0.80454295873642	-1.17402231693268	-18.6424694061279	0.00743668992072344	-0.00490093370899558	0.00451462110504508	0.00613799272105098
1131	0.494154304265976	-0.84934800863266	-18.5775356292725	-0.00295288790948689	-0.0152905117720366	-0.0123684434220195	0.00126787810586393
1132	-0.80454295873642	-0.199999377131462	-18.707405090332	-0.00327756232582033	-0.00684897974133492	0.00289124972186983	0.00418994715437293
1133	-0.155194327235222	-0.524673700332642	-18.5125999450684	0.00516396993771195	-0.00165419070981443	-0.00295288790948689	0.00483929552137852
1134	-0.155194327235222	-1.17402231693268	-18.5775356292725	0.00581331877037883	-0.00814767740666866	0.00386527273803949	0.000618529506027699
1135	-0.80454295873642	-0.524673700332642	-18.9022083282471	0.00418994715437293	-0.00912170019000769	-0.00879702530801296	-0.00360223650932312
1136	0.494154304265976	-1.17402231693268	-18.5775356292725	-0.00717365415766835	-0.0162645354866982	-0.00392691092565656	-0.00392691092565656
1137	1.79285156726837	-1.17402231693268	-18.0580558776855	-0.00555028254166245	0.00159255252219737	-0.00684897974133492	0.00581331877037883
1138	-0.155194327235222	-0.199999377131462	-18.8372745513916	0.0269171483814716	-0.00100484199356288	-0.00360223650932312	0.00191722682211548
1139	-0.155194327235222	-0.199999377131462	-18.0580558776855	-0.00457625929266214	-0.00197886489331722	0.00386527273803949	-0.00100484199356288
1140	-0.80454295873642	0.449349254369736	-18.3177947998047	-0.00197886489331722	-0.00555028254166245	-0.00327756232582033	-0.00132951640989631
1141	0.494154304265976	-0.524673700332642	-18.2528610229492	-0.00814767740666866	-0.00327756232582033	-0.00847235135734081	0.00126787810586393
1142	-0.155194327235222	-1.17402231693268	-18.1879253387451	0.00646266713738441	0.000943203864153475	-0.00522560812532902	0.00191722682211548
1143	-0.80454295873642	-0.524673700332642	-17.9931201934814	0.0226963832974434	-0.00197886489331722	-0.00425158534198999	-0.00100484199356288
1144	-2.10324025154114	0.449349254369736	-18.9671440124512	-0.0198359526693821	-0.00619963090866804	-0.00132951640989631	0.00191722682211548
1145	0.494154304265976	-0.199999377131462	-17.7983169555664	0.00841071270406246	-0.00847235135734081	0.0022419011220336	-0.00587495695799589
1146	0.494154304265976	-0.84934800863266	-17.9931201934814	-0.00847235135734081	-0.00360223650932312	-0.0026282137259841	0.00126787810586393
1147	1.79285156726837	-1.17402231693268	-18.3177947998047	-0.000355493422830477	-0.00522560812532902	-0.00684897974133492	-0.0026282137259841
1148	0.494154304265976	-0.84934800863266	-17.9931201934814	0.00743668992072344	-0.00132951640989631	-0.00327756232582033	-0.000355493422830477
1149	1.14350295066833	-1.17402231693268	-18.0580558776855	0.00289124972186983	-0.0026282137259841	-0.00912170019000769	-0.00912170019000769
1150	-0.80454295873642	0.124674938619137	-18.1229915618896	-0.00619963090866804	-0.00717365415766835	-0.00132951640989631	-0.00652430532500148
1151	-0.80454295873642	-0.199999377131462	-17.9931201934814	-0.00490093370899558	-0.00522560812532902	-0.0133424662053585	0.00418994715437293
1152	-0.80454295873642	0.124674938619137	-18.1879253387451	-0.00197886489331722	0.00418994715437293	0.00516396993771195	0.00451462110504508
1153	-0.155194327235222	0.124674938619137	-18.4476642608643	0.0210730116814375	0.00418994715437293	-0.00522560812532902	0.0100340843200684
1154	-0.155194327235222	-0.199999377131462	-18.5125999450684	0.0191249661147594	0.00386527273803949	0.00386527273803949	0.000293855206109583
1155	-0.80454295873642	0.124674938619137	-18.2528610229492	-0.0123684434220195	-0.000680167751852423	-0.00327756232582033	0.00126787810586393
1156	0.494154304265976	0.124674938619137	-18.1229915618896	-0.00132951640989631	-0.0026282137259841	-0.00230353930965066	-0.00360223650932312
1157	-0.80454295873642	0.449349254369736	-18.6424694061279	-0.00165419070981443	-0.00522560812532902	-0.0026282137259841	0.00159255252219737
1158	-0.80454295873642	1.09869790077209	-18.5125999450684	0.00678734155371785	0.00321592413820326	-0.00230353930965066	0.00289124972186983
1159	-0.80454295873642	0.449349254369736	-18.9022083282471	-0.0143164889886975	0.0106834331527352	0.00191722682211548	0.00451462110504508
1160	-1.4538916349411	1.09869790077209	-18.9671440124512	0.00321592413820326	-0.00457625929266214	-0.00197886489331722	0.0022419011220336
1161	1.14350295066833	0.774023592472076	-18.9022083282471	0.00841071270406246	-0.00457625929266214	-0.00295288790948689	0.00191722682211548
1162	0.494154304265976	0.449349254369736	-18.6424694061279	0.01100810803473	0.00354059832170606	-0.0026282137259841	-0.00230353930965066
1163	-0.155194327235222	-0.524673700332642	-18.3177947998047	0.0213976856321096	0.00548864435404539	-0.00490093370899558	-0.00555028254166245
1164	-1.4538916349411	1.09869790077209	-18.1229915618896	0.00776136433705688	0.0100340843200684	-0.00165419070981443	-3.08191010844894e-05
1165	0.494154304265976	-0.524673700332642	-18.707405090332	0.0155535480007529	0.00289124972186983	-0.00619963090866804	0.0022419011220336
1166	0.494154304265976	0.124674938619137	-18.1879253387451	0.0178262684494257	0.00289124972186983	0.000618529506027699	-0.00392691092565656
1167	0.494154304265976	-0.524673700332642	-18.2528610229492	0.0100340843200684	-0.00295288790948689	-0.00490093370899558	0.00354059832170606
1168	0.494154304265976	0.449349254369736	-18.3827304840088	-3.08191010844894e-05	0.00646266713738441	-0.00100484199356288	-0.00197886489331722
1169	1.79285156726837	-0.524673700332642	-17.8632507324219	-0.00165419070981443	0.00159255252219737	0.00646266713738441	0.00126787810586393
1170	0.494154304265976	-0.199999377131462	-17.928186416626	-0.00295288790948689	0.00191722682211548	-0.00230353930965066	-0.00295288790948689
1171	-1.4538916349411	0.449349254369736	-18.3827304840088	-0.00425158534198999	-0.00230353930965066	-0.00619963090866804	-0.00425158534198999
1172	-0.155194327235222	-0.199999377131462	-18.1879253387451	-0.00295288790948689	-0.00490093370899558	-0.00360223650932312	0.00354059832170606
1173	-0.155194327235222	-0.524673700332642	-18.0580558776855	0.0262678004801273	0.00776136433705688	-0.00587495695799589	-0.00425158534198999
1174	-0.80454295873642	1.42337214946747	-18.3177947998047	0.00646266713738441	0.00191722682211548	-0.00392691092565656	-0.000680167751852423
1175	0.494154304265976	-0.524673700332642	-17.928186416626	-3.08191010844894e-05	-0.00165419070981443	-0.00295288790948689	-0.00555028254166245
1176	0.494154304265976	0.124674938619137	-17.9931201934814	-0.0110697457566857	0.00126787810586393	0.00711201597005129	0.00191722682211548
1177	-0.80454295873642	0.774023592472076	-18.3177947998047	0.0197743140161037	0.00646266713738441	-0.00555028254166245	0.00743668992072344
1178	-1.4538916349411	1.42337214946747	-18.3827304840088	0.0181509424000978	0.00418994715437293	0.00711201597005129	0.00516396993771195
1179	-0.155194327235222	0.449349254369736	-18.3177947998047	0.00418994715437293	0.00126787810586393	0.000943203864153475	0.00191722682211548
1180	-2.10324025154114	1.09869790077209	-18.1879253387451	-0.00295288790948689	-0.00619963090866804	0.000618529506027699	-0.00684897974133492
1181	-1.4538916349411	0.449349254369736	-18.1879253387451	0.00613799272105098	-3.08191010844894e-05	-0.00652430532500148	-0.00587495695799589
1182	0.494154304265976	-0.199999377131462	-17.7983169555664	-0.00749832857400179	0.000293855206109583	-0.00555028254166245	0.0022419011220336
1183	1.14350295066833	-0.199999377131462	-17.9931201934814	0.00613799272105098	0.00711201597005129	-0.000680167751852423	0.00613799272105098
1184	-1.4538916349411	0.774023592472076	-18.8372745513916	0.00191722682211548	0.000943203864153475	0.000943203864153475	-0.00425158534198999
1185	1.14350295066833	-0.524673700332642	-18.5775356292725	0.00743668992072344	0.000618529506027699	-0.00879702530801296	-0.000680167751852423
1186	-1.4538916349411	1.09869790077209	-18.7723388671875	0.00841071270406246	-0.00652430532500148	-0.00619963090866804	-0.00619963090866804
1187	-1.4538916349411	0.774023592472076	-18.1229915618896	-0.00619963090866804	0.00451462110504508	-0.0130177913233638	0.000618529506027699
1188	-1.4538916349411	1.09869790077209	-17.9931201934814	-0.00100484199356288	0.00613799272105098	-0.0026282137259841	-0.00814767740666866
1189	-1.4538916349411	0.774023592472076	-18.707405090332	0.00581331877037883	0.00321592413820326	-3.08191010844894e-05	-0.00457625929266214
1190	-0.80454295873642	1.09869790077209	-18.4476642608643	-0.00197886489331722	-0.00197886489331722	-0.00684897974133492	-0.00197886489331722
1191	0.494154304265976	-0.84934800863266	-18.1229915618896	0.00289124972186983	-0.00425158534198999	-0.00912170019000769	0.00256657530553639
1192	-0.155194327235222	-0.199999377131462	-18.1229915618896	0.00354059832170606	-0.00392691092565656	-0.00197886489331722	0.00126787810586393
1193	-0.80454295873642	0.449349254369736	-18.3827304840088	-0.00165419070981443	0.00451462110504508	-0.00360223650932312	0.00386527273803949
1194	-1.4538916349411	1.09869790077209	-18.5775356292725	0.0213976856321096	-0.00295288790948689	0.00289124972186983	-0.00717365415766835
1195	0.494154304265976	-0.84934800863266	-18.5775356292725	-0.00814767740666866	-0.00392691092565656	-0.00327756232582033	-0.00165419070981443
1196	-1.4538916349411	1.09869790077209	-18.9671440124512	-0.0026282137259841	-0.00197886489331722	-0.00522560812532902	-0.00165419070981443
1197	-1.4538916349411	0.449349254369736	-18.0580558776855	0.0165275707840919	0.00451462110504508	-0.0026282137259841	0.00321592413820326
1198	0.494154304265976	-0.199999377131462	-18.0580558776855	0.00418994715437293	0.00581331877037883	-0.00782300252467394	-3.08191010844894e-05
1199	-0.155194327235222	-0.84934800863266	-17.9931201934814	0.00289124972186983	-0.00327756232582033	-0.00327756232582033	-0.00295288790948689
1200	0.494154304265976	-0.199999377131462	-17.7333812713623	-0.0136671401560307	0.00159255252219737	-0.00230353930965066	-0.00522560812532902
1201	1.14350295066833	-0.84934800863266	-17.9931201934814	-0.00457625929266214	-0.00165419070981443	-0.00392691092565656	-3.08191010844894e-05
1202	-1.4538916349411	0.449349254369736	-18.2528610229492	0.00191722682211548	0.0022419011220336	-0.00522560812532902	-0.00295288790948689
1203	-1.4538916349411	0.774023592472076	-18.3827304840088	0.0022419011220336	0.00613799272105098	-0.00230353930965066	-0.00230353930965066
1204	-0.80454295873642	1.42337214946747	-18.4476642608643	0.00354059832170606	0.00159255252219737	0.000293855206109583	-0.00522560812532902
1205	-0.155194327235222	-0.199999377131462	-18.4476642608643	0.00646266713738441	0.00191722682211548	-0.00295288790948689	0.00418994715437293
1206	0.494154304265976	-0.524673700332642	-18.3827304840088	-0.00457625929266214	0.00126787810586393	-0.00327756232582033	-0.00652430532500148
1207	-0.155194327235222	-0.199999377131462	-18.7723388671875	0.0168522447347641	-0.00132951640989631	-0.00457625929266214	0.00126787810586393
1208	-0.80454295873642	0.124674938619137	-18.7723388671875	0.00191722682211548	0.00581331877037883	-0.000355493422830477	-0.00392691092565656
1209	0.494154304265976	-0.524673700332642	-18.6424694061279	0.000618529506027699	0.00548864435404539	0.0022419011220336	-0.00295288790948689
1210	-0.80454295873642	0.449349254369736	-18.7723388671875	0.0126314787194133	-3.08191010844894e-05	0.000943203864153475	-0.00425158534198999
1211	-1.4538916349411	0.449349254369736	-18.6424694061279	-0.00717365415766835	0.00191722682211548	0.000618529506027699	-0.00619963090866804
1212	-1.4538916349411	0.774023592472076	-18.5775356292725	-0.0113944197073579	0.000943203864153475	-3.08191010844894e-05	-0.00360223650932312
1213	0.494154304265976	-0.199999377131462	-18.707405090332	0.00581331877037883	-0.000355493422830477	-0.00912170019000769	0.00711201597005129
1214	-1.4538916349411	0.774023592472076	-18.4476642608643	-0.00230353930965066	0.00808603875339031	-0.00425158534198999	-0.00749832857400179
1215	-0.155194327235222	-0.524673700332642	-18.6424694061279	-0.0191866029053926	0.00159255252219737	0.000293855206109583	0.00516396993771195
1216	-0.80454295873642	1.09869790077209	-18.9022083282471	0.01847561635077	0.0022419011220336	0.00191722682211548	-0.00457625929266214
1217	-2.10324025154114	0.449349254369736	-18.1229915618896	-0.00619963090866804	-0.00425158534198999	-0.00490093370899558	0.00613799272105098
1218	0.494154304265976	-0.199999377131462	-18.3827304840088	0.00159255252219737	0.00776136433705688	0.000943203864153475	-3.08191010844894e-05
1219	-0.155194327235222	-0.524673700332642	-18.6424694061279	0.000293855206109583	0.000943203864153475	-3.08191010844894e-05	-0.00555028254166245
1220	-1.4538916349411	0.774023592472076	-18.2528610229492	-0.00522560812532902	-0.00555028254166245	-0.00100484199356288	-0.00587495695799589
1221	-0.80454295873642	0.774023592472076	-18.3177947998047	0.00289124972186983	0.00256657530553639	-0.00197886489331722	0.00354059832170606
1222	0.494154304265976	0.449349254369736	-18.3827304840088	-0.00197886489331722	-3.08191010844894e-05	-0.00230353930965066	0.000618529506027699
1223	-1.4538916349411	0.774023592472076	-18.2528610229492	0.00678734155371785	0.00581331877037883	-0.00587495695799589	0.00386527273803949
1224	-0.155194327235222	0.449349254369736	-18.0580558776855	0.00386527273803949	-0.00132951640989631	-0.00197886489331722	-0.00814767740666866
1225	-0.80454295873642	0.774023592472076	-18.3177947998047	0.0113327819854021	-0.00230353930965066	0.00321592413820326	-0.000355493422830477
1226	-0.155194327235222	-0.199999377131462	-18.4476642608643	-0.00490093370899558	-0.00327756232582033	-0.00652430532500148	-0.00392691092565656
1227	0.494154304265976	-0.199999377131462	-18.3827304840088	0.00776136433705688	0.00354059832170606	-0.00587495695799589	0.00256657530553639
1228	-0.80454295873642	0.774023592472076	-18.5125999450684	0.00516396993771195	0.00548864435404539	-0.00944637414067984	-0.00457625929266214
1229	-0.80454295873642	0.449349254369736	-18.5125999450684	0.00743668992072344	-0.000355493422830477	-0.00555028254166245	-0.000680167751852423
1230	0.494154304265976	-0.199999377131462	-17.928186416626	-0.00132951640989631	-0.00197886489331722	0.00548864435404539	0.00386527273803949
1231	1.14350295066833	-0.524673700332642	-18.2528610229492	0.00516396993771195	-0.000355493422830477	-0.00587495695799589	-3.08191010844894e-05
1232	-0.80454295873642	1.09869790077209	-18.707405090332	-0.00295288790948689	-0.00197886489331722	-0.00100484199356288	-0.00392691092565656
1233	0.494154304265976	-0.199999377131462	-18.1879253387451	-0.00782300252467394	0.00678734155371785	-0.00619963090866804	-3.08191010844894e-05
1234	-0.155194327235222	-0.524673700332642	-18.2528610229492	0.00873538758605719	0.000293855206109583	-0.00425158534198999	-0.0026282137259841
1235	1.14350295066833	0.124674938619137	-18.3827304840088	-0.00652430532500148	0.00191722682211548	-0.00490093370899558	-0.00360223650932312
1236	-2.10324025154114	1.42337214946747	-18.1229915618896	0.00646266713738441	0.000618529506027699	-0.00749832857400179	-0.0026282137259841
1237	-0.155194327235222	0.124674938619137	-18.7723388671875	-0.00230353930965066	-0.00425158534198999	-0.00165419070981443	0.00418994715437293
1238	1.14350295066833	0.124674938619137	-18.9671440124512	0.00873538758605719	0.00678734155371785	0.00126787810586393	-0.00619963090866804
1239	1.14350295066833	-0.524673700332642	-18.6424694061279	0.0210730116814375	0.00321592413820326	-0.00749832857400179	0.00451462110504508
1240	-0.155194327235222	-0.524673700332642	-18.707405090332	-0.00327756232582033	0.000293855206109583	-0.00457625929266214	-0.0026282137259841
1241	-0.80454295873642	0.449349254369736	-18.9022083282471	-0.00944637414067984	-0.00360223650932312	-0.00425158534198999	0.000293855206109583
1242	-1.4538916349411	0.774023592472076	-18.8372745513916	0.0106834331527352	-0.00295288790948689	-0.000355493422830477	-0.000355493422830477
1243	-0.80454295873642	0.449349254369736	-18.9022083282471	0.00581331877037883	0.00678734155371785	-0.00132951640989631	-0.00100484199356288
1244	-0.155194327235222	0.774023592472076	-19.4866237640381	0.00126787810586393	-0.00652430532500148	-0.00717365415766835	-0.00457625929266214
1245	-0.80454295873642	-0.199999377131462	-18.9022083282471	0.00451462110504508	-0.0026282137259841	-0.00619963090866804	-0.00132951640989631
1246	1.14350295066833	-0.199999377131462	-18.7723388671875	0.0022419011220336	0.000943203864153475	0.000943203864153475	-0.00490093370899558
1247	-0.155194327235222	0.774023592472076	-18.4476642608643	-0.0104203969240189	-3.08191010844894e-05	-0.00912170019000769	0.000943203864153475
1248	-0.80454295873642	0.774023592472076	-18.9022083282471	0.0123068047687411	0.0132808275520802	-0.00132951640989631	-0.00555028254166245
1249	-1.4538916349411	0.774023592472076	-19.0970134735107	0.00841071270406246	0.00516396993771195	-0.00749832857400179	-0.00619963090866804
1250	-0.80454295873642	1.09869790077209	-19.0970134735107	0.0116574559360743	0.000293855206109583	0.00126787810586393	-0.00327756232582033
1251	1.79285156726837	-0.524673700332642	-18.707405090332	-0.0256800893694162	0.00126787810586393	-0.00295288790948689	-0.00327756232582033
1252	-0.80454295873642	0.124674938619137	-18.7723388671875	0.00354059832170606	-3.08191010844894e-05	-0.00684897974133492	0.00191722682211548
1253	-0.155194327235222	-0.524673700332642	-18.707405090332	0.00321592413820326	0.000293855206109583	0.000943203864153475	0.00808603875339031
1254	0.494154304265976	-0.199999377131462	-18.4476642608643	-0.0107450718060136	0.00906006153672934	0.00451462110504508	-0.00425158534198999
1255	0.494154304265976	0.774023592472076	-19.0320796966553	0.000618529506027699	0.00418994715437293	-0.00717365415766835	-0.00490093370899558
1256	-1.4538916349411	1.09869790077209	-19.2918186187744	0.00418994715437293	0.00906006153672934	-0.00944637414067984	0.00159255252219737
1257	-0.155194327235222	-0.199999377131462	-18.707405090332	0.00743668992072344	-0.00100484199356288	-0.000355493422830477	0.00808603875339031
1258	0.494154304265976	-0.524673700332642	-18.7723388671875	0.00646266713738441	0.00711201597005129	-0.00814767740666866	0.00516396993771195
1259	1.14350295066833	-0.199999377131462	-18.707405090332	0.00970941036939621	-0.000680167751852423	0.00256657530553639	-0.00132951640989631
1260	0.494154304265976	-0.524673700332642	-18.3827304840088	-0.00100484199356288	0.000618529506027699	-0.00814767740666866	-0.00619963090866804
1261	-0.155194327235222	1.09869790077209	-18.9671440124512	0.00386527273803949	0.00191722682211548	-0.00295288790948689	0.00126787810586393
1262	-1.4538916349411	0.774023592472076	-19.3567523956299	0.0132808275520802	0.00938473641872406	-0.00717365415766835	-0.00944637414067984
1263	-0.155194327235222	1.09869790077209	-18.9022083282471	0.00906006153672934	0.00451462110504508	-0.00684897974133492	0.00386527273803949
1264	-0.80454295873642	1.09869790077209	-19.0970134735107	0.00711201597005129	-0.00360223650932312	-0.00490093370899558	0.0022419011220336
1265	-0.155194327235222	0.124674938619137	-18.707405090332	-0.0126931173726916	0.00386527273803949	-0.00360223650932312	-0.0026282137259841
1266	-0.155194327235222	0.124674938619137	-18.5775356292725	0.00321592413820326	0.00386527273803949	-0.00132951640989631	-0.00555028254166245
1267	-0.80454295873642	0.774023592472076	-18.9671440124512	0.00548864435404539	0.0022419011220336	-0.00912170019000769	-0.0026282137259841
1268	-0.80454295873642	1.09869790077209	-19.2918186187744	-0.00230353930965066	0.0116574559360743	-0.00197886489331722	0.00321592413820326
1269	-1.4538916349411	0.774023592472076	-18.9022083282471	0.0317872650921345	-0.00100484199356288	-0.00360223650932312	-0.00132951640989631
1270	-1.4538916349411	0.774023592472076	-19.0320796966553	-0.0217839982360601	-0.00392691092565656	0.00321592413820326	-0.0104203969240189
1271	1.14350295066833	0.449349254369736	-18.7723388671875	-0.00619963090866804	0.00841071270406246	-0.00360223650932312	-0.00197886489331722
1272	1.14350295066833	-0.524673700332642	-18.5125999450684	0.00873538758605719	-0.00165419070981443	-0.00749832857400179	-0.00197886489331722
1273	0.494154304265976	-0.199999377131462	-18.9671440124512	-0.00457625929266214	0.0103587592020631	-0.000355493422830477	0.00548864435404539
1274	0.494154304265976	-0.199999377131462	-19.0970134735107	0.0123068047687411	0.00126787810586393	0.00289124972186983	-0.000680167751852423
1275	-1.4538916349411	1.09869790077209	-19.2918186187744	-0.00230353930965066	-0.00197886489331722	-0.0026282137259841	-0.000680167751852423
1276	-1.4538916349411	0.449349254369736	-19.2268829345703	0.0171769186854362	0.00451462110504508	-0.00847235135734081	-0.00295288790948689
1277	0.494154304265976	-0.524673700332642	-19.0970134735107	-0.00165419070981443	0.00354059832170606	-0.0100957229733467	0.00451462110504508
1278	0.494154304265976	-0.524673700332642	-18.5125999450684	0.0288651939481497	0.00938473641872406	0.00354059832170606	-0.00749832857400179
1279	-0.155194327235222	-0.524673700332642	-18.5775356292725	0.00548864435404539	0.00776136433705688	0.00321592413820326	-0.00165419070981443
1280	0.494154304265976	-0.524673700332642	-19.0320796966553	0.0145795252174139	-0.00879702530801296	-0.0117190945893526	-0.00392691092565656
1281	-0.80454295873642	0.449349254369736	-18.7723388671875	0.0162028968334198	0.00711201597005129	0.00191722682211548	0.00483929552137852
1282	-1.4538916349411	0.449349254369736	-19.421688079834	-0.00587495695799589	0.00418994715437293	-0.00912170019000769	-0.00425158534198999
1283	-1.4538916349411	-0.199999377131462	-18.8372745513916	0.0123068047687411	0.00646266713738441	-0.00165419070981443	0.00938473641872406
1284	-0.80454295873642	0.449349254369736	-18.8372745513916	0.00906006153672934	0.00581331877037883	-0.00295288790948689	-0.00100484199356288
1285	1.14350295066833	0.124674938619137	-18.8372745513916	-0.00425158534198999	-0.00295288790948689	0.00386527273803949	-0.00197886489331722
1286	-0.155194327235222	0.449349254369736	-19.5515575408936	-0.0149658378213644	-0.000680167751852423	-0.00782300252467394	0.00354059832170606
1287	-1.4538916349411	0.774023592472076	-19.3567523956299	-0.000680167751852423	0.000293855206109583	-0.00392691092565656	0.00289124972186983
1288	-0.80454295873642	0.449349254369736	-19.1619491577148	0.0188002903014421	0.00483929552137852	-0.00132951640989631	-0.000680167751852423
1289	-0.80454295873642	0.774023592472076	-19.0320796966553	0.0200989879667759	0.00191722682211548	0.000293855206109583	-0.00197886489331722
1290	-0.80454295873642	0.449349254369736	-18.9022083282471	-0.00392691092565656	-0.00165419070981443	-0.00490093370899558	-0.00425158534198999
1291	-0.155194327235222	0.449349254369736	-18.8372745513916	0.00906006153672934	-0.00295288790948689	-0.00295288790948689	-0.00132951640989631
1292	1.79285156726837	-0.84934800863266	-19.3567523956299	0.00646266713738441	-3.08191010844894e-05	-0.00749832857400179	-0.00197886489331722
1293	-0.155194327235222	0.449349254369736	-19.421688079834	0.000618529506027699	0.00678734155371785	-0.00717365415766835	0.00354059832170606
1294	0.494154304265976	-0.199999377131462	-19.1619491577148	0.0236704051494598	0.00938473641872406	-0.00814767740666866	-0.00782300252467394
1295	-1.4538916349411	0.449349254369736	-19.2268829345703	-0.00132951640989631	0.00743668992072344	0.00841071270406246	-0.00100484199356288
1296	-1.4538916349411	0.124674938619137	-18.7723388671875	0.013930176384747	0.000293855206109583	-0.0126931173726916	0.00256657530553639
1297	0.494154304265976	-0.199999377131462	-18.8372745513916	-0.00100484199356288	0.0022419011220336	-0.0126931173726916	0.00451462110504508
1298	0.494154304265976	-0.524673700332642	-19.2268829345703	0.0162028968334198	0.00906006153672934	-0.00619963090866804	-0.00327756232582033
1299	-0.155194327235222	-0.524673700332642	-19.1619491577148	-0.00392691092565656	0.00256657530553639	0.00418994715437293	-0.00100484199356288
1300	0.494154304265976	-0.524673700332642	-18.9022083282471	0.00970941036939621	-0.00392691092565656	-0.00587495695799589	-0.00425158534198999
1301	-1.4538916349411	0.124674938619137	-18.9022083282471	-0.0120437685400248	0.00354059832170606	0.00386527273803949	-0.00457625929266214
1302	-2.10324025154114	0.449349254369736	-18.9022083282471	-0.000680167751852423	0.00613799272105098	-0.0104203969240189	-0.00619963090866804
1303	-0.80454295873642	-0.84934800863266	-18.5125999450684	0.0113327819854021	0.00711201597005129	-0.00100484199356288	0.00678734155371785
1304	-1.4538916349411	0.774023592472076	-19.1619491577148	0.0149041991680861	-0.000355493422830477	0.00776136433705688	0.00354059832170606
1305	0.494154304265976	-0.84934800863266	-18.7723388671875	-0.00100484199356288	0.00159255252219737	0.00646266713738441	0.000293855206109583
1306	-0.80454295873642	0.774023592472076	-19.0320796966553	0.000943203864153475	0.0022419011220336	-0.00652430532500148	-0.00165419070981443
1307	-1.4538916349411	0.774023592472076	-18.9671440124512	0.0171769186854362	0.00191722682211548	-0.00944637414067984	-0.00392691092565656
1308	-0.155194327235222	-0.524673700332642	-18.5775356292725	0.0152288740500808	0.00516396993771195	-3.08191010844894e-05	0.00191722682211548
1309	-0.80454295873642	-0.524673700332642	-17.6684474945068	-0.000355493422830477	0.00289124972186983	0.000293855206109583	0.0022419011220336
1310	-1.4538916349411	0.449349254369736	-18.3177947998047	-0.00912170019000769	-3.08191010844894e-05	-0.0113944197073579	-0.00977104809135199
1311	-1.4538916349411	0.774023592472076	-18.9671440124512	-0.00684897974133492	-0.00555028254166245	0.00483929552137852	0.00776136433705688
1312	0.494154304265976	-0.524673700332642	-18.7723388671875	0.0022419011220336	0.00256657530553639	-0.00132951640989631	-0.000355493422830477
1313	-0.80454295873642	0.774023592472076	-18.3177947998047	0.0142548503354192	0.00516396993771195	0.00159255252219737	-0.00230353930965066
1314	0.494154304265976	-0.524673700332642	-18.1229915618896	0.00126787810586393	-0.00425158534198999	0.00126787810586393	-0.00230353930965066
1315	-0.80454295873642	0.774023592472076	-17.928186416626	0.00321592413820326	-0.00197886489331722	-0.00165419070981443	-0.00197886489331722
1316	0.494154304265976	-0.524673700332642	-18.0580558776855	-0.00327756232582033	-0.000680167751852423	0.00289124972186983	0.000943203864153475
1317	0.494154304265976	-0.199999377131462	-18.2528610229492	0.0142548503354192	0.00321592413820326	0.00126787810586393	0.00386527273803949
1318	1.79285156726837	0.124674938619137	-18.1879253387451	-0.00132951640989631	0.00711201597005129	-0.0026282137259841	0.00126787810586393
1319	1.14350295066833	-0.524673700332642	-18.1229915618896	0.0223717093467712	0.00289124972186983	-0.00360223650932312	-0.000355493422830477
1320	1.79285156726837	-0.524673700332642	-18.1229915618896	-0.00425158534198999	-0.00132951640989631	-0.0026282137259841	0.00159255252219737
1321	-0.155194327235222	0.124674938619137	-17.7983169555664	-0.00652430532500148	0.0022419011220336	-0.00392691092565656	-0.000355493422830477
1322	-0.80454295873642	0.774023592472076	-18.1879253387451	-0.00132951640989631	-0.00327756232582033	0.00289124972186983	-0.00327756232582033
1323	-0.155194327235222	-0.84934800863266	-18.1879253387451	0.00743668992072344	0.000618529506027699	-0.000680167751852423	0.0022419011220336
1324	-0.155194327235222	0.449349254369736	-18.3177947998047	-0.00360223650932312	-0.00197886489331722	-0.00132951640989631	-0.00392691092565656
1325	-0.155194327235222	-0.199999377131462	-18.6424694061279	-0.00490093370899558	-0.000680167751852423	0.00159255252219737	-0.00619963090866804
1326	-0.80454295873642	0.449349254369736	-18.707405090332	-3.08191010844894e-05	-0.00392691092565656	-0.00230353930965066	0.0022419011220336
1327	-1.4538916349411	1.09869790077209	-17.7983169555664	0.000943203864153475	0.0022419011220336	-0.00165419070981443	0.0100340843200684
1328	1.14350295066833	-0.199999377131462	-17.8632507324219	0.0022419011220336	0.000293855206109583	0.000943203864153475	0.00386527273803949
1329	-0.155194327235222	-0.524673700332642	-18.3177947998047	-0.00490093370899558	0.00354059832170606	0.00386527273803949	-0.00165419070981443
1330	0.494154304265976	-0.199999377131462	-18.0580558776855	-0.00814767740666866	0.00613799272105098	-0.00392691092565656	-0.00197886489331722
1331	-0.155194327235222	0.774023592472076	-18.3827304840088	-0.000680167751852423	-3.08191010844894e-05	-0.00230353930965066	0.000943203864153475
1332	-0.155194327235222	1.09869790077209	-18.3177947998047	0.0100340843200684	0.000293855206109583	-0.00717365415766835	0.00418994715437293
1333	-0.80454295873642	1.09869790077209	-18.1229915618896	0.0298392176628113	0.00548864435404539	0.00321592413820326	0.00386527273803949
1334	-0.155194327235222	-0.199999377131462	-17.8632507324219	-0.00327756232582033	0.00548864435404539	0.00548864435404539	0.00289124972186983
1335	-0.80454295873642	0.774023592472076	-18.9022083282471	-0.00295288790948689	-0.00295288790948689	-0.00717365415766835	-0.00555028254166245
1336	0.494154304265976	-0.199999377131462	-18.1879253387451	-0.00814767740666866	0.00418994715437293	-0.00977104809135199	0.00418994715437293
1337	0.494154304265976	-0.199999377131462	-18.0580558776855	0.00451462110504508	-0.00490093370899558	0.00354059832170606	0.0103587592020631
1338	1.79285156726837	-0.524673700332642	-18.0580558776855	-0.00425158534198999	0.0022419011220336	-0.00327756232582033	0.00256657530553639
1339	1.14350295066833	-0.199999377131462	-17.928186416626	0.000943203864153475	0.00646266713738441	-0.00197886489331722	-0.00165419070981443
1340	0.494154304265976	-0.524673700332642	-17.8632507324219	-0.00165419070981443	-0.00490093370899558	-0.00717365415766835	-0.00327756232582033
1341	-0.80454295873642	0.774023592472076	-18.1229915618896	-0.00197886489331722	-0.00132951640989631	-0.00132951640989631	0.000618529506027699
1342	-0.80454295873642	0.774023592472076	-18.5125999450684	-0.0026282137259841	0.000293855206109583	-0.00490093370899558	0.00516396993771195
1343	0.494154304265976	-0.524673700332642	-17.8632507324219	0.011982130818069	0.0022419011220336	-0.00684897974133492	0.00191722682211548
1344	-0.80454295873642	0.124674938619137	-17.8632507324219	0.00321592413820326	0.00646266713738441	0.00354059832170606	0.00483929552137852
1345	0.494154304265976	0.124674938619137	-18.1879253387451	-0.0133424662053585	-0.00132951640989631	-0.00392691092565656	0.000293855206109583
1346	-0.80454295873642	0.774023592472076	-17.7333812713623	-0.00392691092565656	0.00321592413820326	0.00548864435404539	-0.00132951640989631
1347	-0.155194327235222	-0.524673700332642	-18.1229915618896	0.0223717093467712	0.00321592413820326	0.00289124972186983	0.00613799272105098
1348	0.494154304265976	-0.524673700332642	-18.3827304840088	-0.000355493422830477	0.00776136433705688	-3.08191010844894e-05	-0.00457625929266214
1349	-0.80454295873642	0.124674938619137	-18.4476642608643	-0.00619963090866804	0.00354059832170606	0.00451462110504508	-3.08191010844894e-05
1350	0.494154304265976	-0.199999377131462	-18.3177947998047	-0.00977104809135199	0.00289124972186983	-0.00425158534198999	0.00256657530553639
1351	-0.155194327235222	-0.199999377131462	-18.1879253387451	0.000293855206109583	-0.00100484199356288	-0.00912170019000769	0.00126787810586393
1352	0.494154304265976	-0.524673700332642	-17.7983169555664	0.00581331877037883	0.00646266713738441	-0.00977104809135199	-0.00132951640989631
1353	-1.4538916349411	0.449349254369736	-18.0580558776855	0.0022419011220336	0.0022419011220336	-0.00490093370899558	0.000943203864153475
1354	0.494154304265976	-0.199999377131462	-18.2528610229492	0.00613799272105098	0.00678734155371785	0.000618529506027699	0.00581331877037883
1355	-1.4538916349411	0.124674938619137	-18.9022083282471	0.012956153601408	0.00256657530553639	-0.00587495695799589	-3.08191010844894e-05
1356	-0.80454295873642	0.449349254369736	-18.3827304840088	-0.0227580219507217	0.000618529506027699	-0.00230353930965066	-0.00360223650932312
1357	-1.4538916349411	0.774023592472076	-18.3827304840088	-0.00457625929266214	0.00354059832170606	-0.00392691092565656	0.00354059832170606
1358	-1.4538916349411	0.774023592472076	-18.0580558776855	0.0113327819854021	-3.08191010844894e-05	-0.00392691092565656	0.000293855206109583
1359	-2.75258874893188	0.449349254369736	-18.1879253387451	0.0022419011220336	0.0022419011220336	0.000943203864153475	-0.00425158534198999
1360	-0.155194327235222	0.449349254369736	-18.5125999450684	-0.0104203969240189	-0.00360223650932312	-0.0100957229733467	-0.00717365415766835
1361	-2.10324025154114	-0.199999377131462	-18.1229915618896	-0.0204853005707264	0.00386527273803949	-0.000355493422830477	0.00906006153672934
1362	-2.75258874893188	0.449349254369736	-18.3177947998047	-0.00100484199356288	-3.08191010844894e-05	0.00289124972186983	-0.00230353930965066
1363	-2.10324025154114	0.774023592472076	-18.3827304840088	0.00256657530553639	0.0113327819854021	-0.00197886489331722	0.000618529506027699
1364	-0.80454295873642	-0.199999377131462	-17.7983169555664	-0.00295288790948689	0.00808603875339031	0.0022419011220336	0.00451462110504508
1365	-2.75258874893188	0.449349254369736	-18.0580558776855	0.0123068047687411	-3.08191010844894e-05	-0.00132951640989631	0.00191722682211548
1366	-2.10324025154114	-0.199999377131462	-18.2528610229492	-0.00847235135734081	-0.00425158534198999	-0.00782300252467394	0.00743668992072344
1367	-2.10324025154114	0.124674938619137	-18.1229915618896	-0.00165419070981443	0.000293855206109583	0.00483929552137852	0.00256657530553639
1368	-0.80454295873642	-0.524673700332642	-18.4476642608643	-0.00782300252467394	0.00321592413820326	-0.00100484199356288	0.00581331877037883
1369	-2.75258874893188	0.774023592472076	-17.9931201934814	-0.00977104809135199	0.00970941036939621	-0.00392691092565656	-0.00490093370899558
1370	-1.4538916349411	0.124674938619137	-18.1879253387451	-0.0107450718060136	0.0142548503354192	0.00321592413820326	0.00386527273803949
1371	-2.10324025154114	-0.199999377131462	-17.7333812713623	-0.0107450718060136	0.0022419011220336	0.000943203864153475	0.00289124972186983
1372	-1.4538916349411	-0.84934800863266	-18.1879253387451	-0.00522560812532902	0.00321592413820326	-0.00782300252467394	0.00354059832170606
1373	-2.10324025154114	0.774023592472076	-17.8632507324219	0.0181509424000978	0.00743668992072344	-0.00684897974133492	-0.00392691092565656
1374	-2.10324025154114	0.449349254369736	-18.1229915618896	0.000293855206109583	0.00938473641872406	0.00451462110504508	-0.00197886489331722
1375	-3.40193748474121	0.449349254369736	-17.9931201934814	-0.00295288790948689	-0.00165419070981443	0.00483929552137852	-0.00457625929266214
1376	-0.80454295873642	-0.524673700332642	-17.928186416626	-0.00165419070981443	0.00126787810586393	-0.0100957229733467	0.00256657530553639
1377	-1.4538916349411	-0.199999377131462	-17.928186416626	-0.000355493422830477	0.00483929552137852	-0.000680167751852423	-0.00360223650932312
1378	-1.4538916349411	0.449349254369736	-18.5125999450684	-0.00392691092565656	0.00354059832170606	-0.000680167751852423	-3.08191010844894e-05
1379	-4.70063495635986	0.124674938619137	-18.3177947998047	-0.00457625929266214	0.00483929552137852	0.0123068047687411	0.00354059832170606
1380	-0.80454295873642	-0.524673700332642	-18.1229915618896	-0.0295761823654175	0.00256657530553639	-0.0026282137259841	0.00386527273803949
1381	-2.10324025154114	-0.199999377131462	-18.1879253387451	0.00321592413820326	0.00386527273803949	0.00256657530553639	0.00873538758605719
1382	-2.10324025154114	0.774023592472076	-18.0580558776855	-0.00749832857400179	0.000293855206109583	-0.00490093370899558	0.000618529506027699
1383	-3.40193748474121	0.774023592472076	-18.1229915618896	0.000293855206109583	0.00354059832170606	-0.00230353930965066	0.00873538758605719
1384	-0.80454295873642	-0.524673700332642	-18.3827304840088	-0.00652430532500148	-0.00197886489331722	-0.00132951640989631	0.00613799272105098
1385	-4.05128622055054	0.774023592472076	-18.3827304840088	-0.00100484199356288	-0.00619963090866804	-0.000355493422830477	0.00289124972186983
1386	-1.4538916349411	-0.84934800863266	-18.0580558776855	-0.00717365415766835	-0.00522560812532902	-0.0175632312893867	-3.08191010844894e-05
1387	-4.05128622055054	1.09869790077209	-18.4476642608643	-0.0172385573387146	0.00483929552137852	-0.00165419070981443	-0.000355493422830477
1388	-2.75258874893188	0.449349254369736	-18.1879253387451	-0.0104203969240189	0.00386527273803949	0.000618529506027699	-0.00522560812532902
1389	-3.40193748474121	0.449349254369736	-18.1229915618896	-0.00912170019000769	0.00581331877037883	0.00906006153672934	0.00483929552137852
1390	-2.75258874893188	1.09869790077209	-18.5125999450684	-0.00490093370899558	-0.00132951640989631	-0.00132951640989631	-0.00490093370899558
1391	-3.40193748474121	1.09869790077209	-18.3827304840088	-0.017887907102704	-0.00814767740666866	0.000618529506027699	-0.00165419070981443
1392	-1.4538916349411	-0.199999377131462	-18.1879253387451	-0.0126931173726916	0.00613799272105098	-0.00165419070981443	0.00289124972186983
1393	-2.10324025154114	-0.199999377131462	-18.1229915618896	-0.00295288790948689	0.00451462110504508	-0.00132951640989631	0.0103587592020631
1394	-2.75258874893188	0.774023592472076	-18.1229915618896	0.013930176384747	0.00938473641872406	0.00678734155371785	0.00289124972186983
1395	-2.10324025154114	-0.199999377131462	-17.8632507324219	-0.00782300252467394	-0.00490093370899558	0.0022419011220336	-0.00587495695799589
1396	-0.80454295873642	-0.199999377131462	-18.2528610229492	-0.0100957229733467	0.00126787810586393	-0.000355493422830477	0.000943203864153475
1397	-3.40193748474121	0.774023592472076	-18.3827304840088	-3.08191010844894e-05	0.00906006153672934	-3.08191010844894e-05	0.00386527273803949
1398	-2.10324025154114	0.774023592472076	-18.3827304840088	-0.00392691092565656	0.00906006153672934	-0.00132951640989631	0.00191722682211548
1399	-2.10324025154114	0.774023592472076	-18.3827304840088	0.0197743140161037	0.00613799272105098	0.0022419011220336	-0.00132951640989631
1400	-1.4538916349411	0.449349254369736	-17.8632507324219	0.000943203864153475	-0.00197886489331722	-0.00100484199356288	-0.00132951640989631
1401	-1.4538916349411	0.124674938619137	-18.3827304840088	-0.00652430532500148	-0.00100484199356288	-3.08191010844894e-05	-0.0026282137259841
1402	-2.10324025154114	-0.199999377131462	-18.5125999450684	-0.00684897974133492	0.00418994715437293	-0.0113944197073579	0.00418994715437293
1403	-3.40193748474121	0.449349254369736	-18.3177947998047	-0.0117190945893526	0.00678734155371785	-0.00197886489331722	0.00159255252219737
1404	-1.4538916349411	0.449349254369736	-18.3827304840088	0.00873538758605719	0.00548864435404539	0.00678734155371785	-3.08191010844894e-05
1405	-0.80454295873642	-0.199999377131462	-17.928186416626	-0.00327756232582033	0.00159255252219737	0.00256657530553639	-0.00132951640989631
1406	-0.155194327235222	0.124674938619137	-18.5775356292725	-0.0133424662053585	-0.00425158534198999	-0.00879702530801296	0.00516396993771195
1407	-2.75258874893188	1.09869790077209	-17.9931201934814	-0.00977104809135199	0.00841071270406246	0.000943203864153475	0.00451462110504508
1408	-1.4538916349411	0.124674938619137	-18.5775356292725	0.00354059832170606	0.00516396993771195	-0.00587495695799589	0.00841071270406246
1409	-0.80454295873642	0.124674938619137	-18.707405090332	-0.0156151866540313	0.00354059832170606	-0.00230353930965066	-0.0026282137259841
1410	-0.155194327235222	-0.524673700332642	-18.1229915618896	-0.00977104809135199	0.00289124972186983	-0.00814767740666866	-0.00360223650932312
1411	-1.4538916349411	1.42337214946747	-18.6424694061279	0.0022419011220336	0.0022419011220336	-0.00425158534198999	-0.000680167751852423
1412	-1.4538916349411	1.09869790077209	-18.5775356292725	0.00191722682211548	0.00159255252219737	0.000943203864153475	0.00646266713738441
1413	-0.155194327235222	0.774023592472076	-18.5125999450684	-0.0169138833880424	0.0022419011220336	-0.0107450718060136	0.00451462110504508
1414	-0.80454295873642	0.449349254369736	-18.7723388671875	0.00451462110504508	-0.000355493422830477	-0.000680167751852423	-0.00425158534198999
1415	-0.80454295873642	0.124674938619137	-18.5775356292725	0.0113327819854021	0.00386527273803949	-0.000355493422830477	-0.00165419070981443
1416	-1.4538916349411	0.774023592472076	-18.8372745513916	-0.00944637414067984	-0.00360223650932312	-0.0172385573387146	-0.00132951640989631
1417	-2.10324025154114	1.42337214946747	-18.707405090332	-0.00100484199356288	0.00321592413820326	0.00159255252219737	-0.00230353930965066
1418	-2.10324025154114	0.774023592472076	-18.6424694061279	0.00256657530553639	0.00289124972186983	-0.00555028254166245	0.000618529506027699
1419	-1.4538916349411	1.09869790077209	-18.5775356292725	-0.00360223650932312	-0.00230353930965066	0.00418994715437293	-0.00457625929266214
1420	-0.155194327235222	0.449349254369736	-18.9022083282471	-0.0026282137259841	-0.000355493422830477	-0.0104203969240189	-0.000680167751852423
1421	-0.80454295873642	0.449349254369736	-18.707405090332	0.00289124972186983	-0.00555028254166245	-0.000355493422830477	-0.00522560812532902
1422	-0.155194327235222	-0.524673700332642	-18.5775356292725	-0.00847235135734081	0.00613799272105098	-0.0126931173726916	0.0022419011220336
1423	-0.80454295873642	0.124674938619137	-18.5775356292725	0.00841071270406246	0.00191722682211548	-0.00327756232582033	0.000618529506027699
1424	-1.4538916349411	0.449349254369736	-18.6424694061279	0.00581331877037883	0.00451462110504508	0.00256657530553639	0.00678734155371785
1425	-0.155194327235222	0.449349254369736	-18.4476642608643	-0.0110697457566857	0.00126787810586393	-0.00944637414067984	0.000293855206109583
1426	-2.10324025154114	0.449349254369736	-18.9671440124512	-0.00652430532500148	-0.00230353930965066	-0.00457625929266214	-0.00879702530801296
1427	-0.155194327235222	0.449349254369736	-18.7723388671875	0.000618529506027699	0.00289124972186983	-0.000355493422830477	-0.00197886489331722
1428	-0.155194327235222	1.09869790077209	-18.707405090332	-0.00360223650932312	0.000293855206109583	-0.00684897974133492	0.00191722682211548
1429	-2.10324025154114	0.774023592472076	-18.7723388671875	0.0123068047687411	0.00808603875339031	0.000618529506027699	-0.00327756232582033
1430	-1.4538916349411	1.09869790077209	-18.6424694061279	-0.00132951640989631	0.00418994715437293	-0.00197886489331722	0.00191722682211548
1431	-2.10324025154114	1.42337214946747	-18.7723388671875	-0.00717365415766835	-0.0113944197073579	-0.0026282137259841	-0.00717365415766835
1432	0.494154304265976	-0.199999377131462	-18.6424694061279	0.00354059832170606	0.00613799272105098	-0.00425158534198999	0.00191722682211548
1433	0.494154304265976	0.124674938619137	-18.7723388671875	0.000943203864153475	0.00354059832170606	-0.00360223650932312	0.000618529506027699
1434	-1.4538916349411	-0.524673700332642	-18.5775356292725	-0.0139918150380254	0.00841071270406246	-0.000680167751852423	0.00289124972186983
1435	-0.155194327235222	0.449349254369736	-18.7723388671875	-0.0139918150380254	-0.00749832857400179	0.00256657530553639	-0.00522560812532902
1436	-0.80454295873642	0.774023592472076	-18.5775356292725	-0.00490093370899558	0.00126787810586393	-0.00360223650932312	0.000293855206109583
1437	-2.10324025154114	1.09869790077209	-18.5125999450684	-0.0110697457566857	0.00354059832170606	-0.00197886489331722	0.00613799272105098
1438	-1.4538916349411	0.774023592472076	-18.9022083282471	0.00483929552137852	-0.00197886489331722	-0.00327756232582033	-0.0026282137259841
1439	0.494154304265976	0.774023592472076	-18.9022083282471	-0.00197886489331722	0.00321592413820326	0.00354059832170606	-0.00814767740666866
1440	0.494154304265976	-0.524673700332642	-18.7723388671875	0.00354059832170606	0.00159255252219737	-0.00360223650932312	-0.00360223650932312
1441	-1.4538916349411	-0.199999377131462	-18.5775356292725	-0.00165419070981443	-0.00619963090866804	-0.00522560812532902	-0.0107450718060136
1442	-1.4538916349411	0.449349254369736	-18.5775356292725	-0.000680167751852423	0.00613799272105098	-0.00457625929266214	0.00516396993771195
1443	-2.10324025154114	1.42337214946747	-18.6424694061279	-0.00165419070981443	0.00289124972186983	-0.00165419070981443	0.000618529506027699
1444	-0.155194327235222	-0.199999377131462	-18.707405090332	-0.00912170019000769	0.00126787810586393	-0.000680167751852423	-0.00684897974133492
1445	-1.4538916349411	1.09869790077209	-19.0320796966553	0.000293855206109583	-3.08191010844894e-05	-0.00327756232582033	-0.00587495695799589
1446	-0.80454295873642	0.124674938619137	-18.5125999450684	-3.08191010844894e-05	-0.00912170019000769	0.00159255252219737	-0.00197886489331722
1447	-0.155194327235222	0.774023592472076	-18.8372745513916	0.00711201597005129	0.00581331877037883	-0.00197886489331722	-0.00457625929266214
1448	-0.155194327235222	-0.199999377131462	-18.5775356292725	0.00873538758605719	0.00906006153672934	-0.00360223650932312	0.00321592413820326
1449	-0.80454295873642	0.124674938619137	-18.4476642608643	-0.00555028254166245	0.00516396993771195	0.00321592413820326	-0.00165419070981443
1450	0.494154304265976	-0.524673700332642	-18.5775356292725	-0.00587495695799589	-0.00457625929266214	-0.00100484199356288	-0.000680167751852423
1451	0.494154304265976	0.449349254369736	-18.8372745513916	-0.00879702530801296	-0.00197886489331722	-0.00555028254166245	-0.00295288790948689
1452	-1.4538916349411	0.449349254369736	-18.8372745513916	0.00256657530553639	0.00354059832170606	-0.00132951640989631	-0.000355493422830477
1453	-0.155194327235222	0.124674938619137	-18.5775356292725	-0.00749832857400179	0.00418994715437293	-0.00587495695799589	-0.00360223650932312
1454	-1.4538916349411	0.774023592472076	-18.6424694061279	0.00516396993771195	-0.00100484199356288	0.00321592413820326	-0.00360223650932312
1455	-0.155194327235222	-0.199999377131462	-18.3827304840088	-0.00327756232582033	0.00516396993771195	-3.08191010844894e-05	-0.00684897974133492
1456	-1.4538916349411	0.449349254369736	-18.7723388671875	0.00646266713738441	-0.00360223650932312	0.000293855206109583	-0.000680167751852423
1457	-0.80454295873642	0.449349254369736	-18.9671440124512	0.00516396993771195	0.00256657530553639	-0.00782300252467394	-0.00587495695799589
1458	-2.10324025154114	1.09869790077209	-18.5775356292725	0.00743668992072344	0.00841071270406246	0.000943203864153475	-3.08191010844894e-05
1459	-1.4538916349411	0.774023592472076	-18.5125999450684	0.00970941036939621	0.00516396993771195	0.00256657530553639	-0.00327756232582033
1460	-0.155194327235222	0.449349254369736	-18.8372745513916	0.020423661917448	-0.00392691092565656	-0.00392691092565656	-3.08191010844894e-05
1461	-2.10324025154114	1.09869790077209	-18.7723388671875	-3.08191010844894e-05	-0.00230353930965066	-0.00522560812532902	-0.00782300252467394
1462	-0.155194327235222	-0.199999377131462	-18.8372745513916	-0.00425158534198999	0.000618529506027699	-0.00327756232582033	0.00776136433705688
1463	-1.4538916349411	0.774023592472076	-19.0320796966553	0.0171769186854362	0.00743668992072344	0.00159255252219737	-0.000680167751852423
1464	0.494154304265976	-0.524673700332642	-18.5775356292725	-0.00749832857400179	0.00126787810586393	-0.000355493422830477	0.00289124972186983
1465	-1.4538916349411	0.774023592472076	-18.9022083282471	0.000943203864153475	0.00256657530553639	0.00256657530553639	-0.00165419070981443
1466	0.494154304265976	-0.524673700332642	-18.3177947998047	0.00354059832170606	0.00386527273803949	-0.00879702530801296	-0.000355493422830477
1467	0.494154304265976	-0.199999377131462	-18.5125999450684	-0.00327756232582033	0.00289124972186983	-0.00749832857400179	-0.00392691092565656
1468	-0.155194327235222	0.124674938619137	-18.7723388671875	0.000618529506027699	0.00808603875339031	0.00321592413820326	0.00776136433705688
1469	-0.80454295873642	0.449349254369736	-18.5775356292725	-0.000680167751852423	0.00191722682211548	0.00451462110504508	-0.00717365415766835
1470	-0.155194327235222	-0.199999377131462	-18.707405090332	-0.00944637414067984	0.00289124972186983	0.000618529506027699	0.00256657530553639
1471	0.494154304265976	-0.524673700332642	-18.5775356292725	0.00126787810586393	-0.00555028254166245	-0.00944637414067984	0.000943203864153475
1472	-0.80454295873642	0.449349254369736	-18.5775356292725	0.0217223595827818	-0.000680167751852423	0.000943203864153475	0.00646266713738441
1473	-0.155194327235222	-0.524673700332642	-17.7333812713623	-0.000680167751852423	0.00873538758605719	0.00548864435404539	0.00386527273803949
1474	-2.10324025154114	0.774023592472076	-18.1879253387451	0.0100340843200684	0.00191722682211548	-0.00360223650932312	0.00646266713738441
1475	0.494154304265976	-0.84934800863266	-18.1879253387451	0.00483929552137852	-0.00132951640989631	0.000618529506027699	-0.0026282137259841
1476	-0.80454295873642	0.774023592472076	-18.3827304840088	-0.00555028254166245	-0.00392691092565656	-0.0130177913233638	-0.000355493422830477
1477	-0.155194327235222	0.449349254369736	-18.3177947998047	0.00451462110504508	0.00126787810586393	0.00418994715437293	-0.00132951640989631
1478	-0.155194327235222	-0.84934800863266	-17.8632507324219	0.00126787810586393	0.00451462110504508	-0.00425158534198999	0.00126787810586393
1479	0.494154304265976	-0.524673700332642	-17.7983169555664	-0.00619963090866804	-0.00522560812532902	-3.08191010844894e-05	-0.00490093370899558
1480	-0.80454295873642	0.124674938619137	-17.9931201934814	0.0126314787194133	0.00548864435404539	0.000618529506027699	0.00386527273803949
1481	-1.4538916349411	0.449349254369736	-18.0580558776855	0.00418994715437293	-0.00944637414067984	-0.00100484199356288	-0.00490093370899558
1482	-0.155194327235222	-0.524673700332642	-17.928186416626	-0.00684897974133492	-0.00165419070981443	-0.00522560812532902	0.00646266713738441
1483	-0.80454295873642	0.124674938619137	-18.3827304840088	0.00581331877037883	0.00159255252219737	-0.00717365415766835	0.00191722682211548
1484	1.14350295066833	-0.199999377131462	-18.5775356292725	0.00613799272105098	-0.0104203969240189	0.0022419011220336	-0.00230353930965066
1485	-1.4538916349411	0.124674938619137	-18.2528610229492	-0.00100484199356288	-0.000355493422830477	0.00256657530553639	-0.00327756232582033
1486	-0.155194327235222	-1.17402231693268	-17.8632507324219	-0.00295288790948689	0.00159255252219737	-0.000355493422830477	-0.00684897974133492
1487	-0.80454295873642	-0.199999377131462	-18.3177947998047	-0.00425158534198999	0.00159255252219737	0.00191722682211548	-0.00425158534198999
1488	-2.10324025154114	0.124674938619137	-18.9022083282471	0.00289124972186983	0.00126787810586393	-0.00392691092565656	0.00321592413820326
1489	-0.80454295873642	-0.199999377131462	-18.3177947998047	0.00159255252219737	-0.00327756232582033	0.00256657530553639	0.00516396993771195
1490	-1.4538916349411	-0.199999377131462	-18.0580558776855	-0.00522560812532902	-0.00327756232582033	-0.00197886489331722	-0.00327756232582033
1491	0.494154304265976	-1.17402231693268	-18.1229915618896	-0.00684897974133492	-0.00879702530801296	0.0022419011220336	-0.00717365415766835
1492	1.14350295066833	-1.49869668483734	-17.7983169555664	-0.00100484199356288	-0.00587495695799589	0.00548864435404539	-0.00327756232582033
1493	1.14350295066833	-0.84934800863266	-18.2528610229492	0.0132808275520802	-0.00587495695799589	-0.00165419070981443	-0.00295288790948689
1494	-0.80454295873642	-1.17402231693268	-17.9931201934814	0.00354059832170606	-0.00619963090866804	0.000618529506027699	0.00321592413820326
1495	-0.155194327235222	-1.17402231693268	-18.0580558776855	0.00451462110504508	-0.00360223650932312	0.00159255252219737	-0.00360223650932312
1496	-0.155194327235222	-0.524673700332642	-18.2528610229492	-0.000680167751852423	-0.000680167751852423	-0.0100957229733467	0.00548864435404539
1497	-0.80454295873642	-1.17402231693268	-17.8632507324219	-0.00555028254166245	-0.00555028254166245	0.000293855206109583	-0.00652430532500148
1498	1.14350295066833	-1.49869668483734	-18.2528610229492	0.0116574559360743	0.0022419011220336	-0.00327756232582033	-0.00425158534198999
1499	0.494154304265976	-1.82337093353271	-18.1879253387451	-0.00652430532500148	0.0022419011220336	0.00548864435404539	-0.000680167751852423
1500	0.494154304265976	-1.17402231693268	-18.3177947998047	0.0285405199974775	-0.00165419070981443	0.0022419011220336	-0.000355493422830477
1501	-1.4538916349411	-0.524673700332642	-18.3177947998047	0.0022419011220336	-0.00749832857400179	-0.000680167751852423	0.000943203864153475
1502	-0.155194327235222	-1.17402231693268	-18.3177947998047	0.00646266713738441	-0.00619963090866804	0.0022419011220336	-0.00132951640989631
1503	-2.10324025154114	-0.524673700332642	-18.8372745513916	0.0145795252174139	-0.00782300252467394	-0.0110697457566857	0.00581331877037883
1504	-0.80454295873642	-0.524673700332642	-18.4476642608643	0.000943203864153475	-0.00132951640989631	0.00126787810586393	0.00256657530553639
1505	1.14350295066833	-1.17402231693268	-18.1229915618896	0.00321592413820326	-0.00717365415766835	0.00386527273803949	0.000293855206109583
1506	1.79285156726837	-1.49869668483734	-18.4476642608643	-0.00749832857400179	-0.00425158534198999	0.000293855206109583	0.00191722682211548
1507	-0.80454295873642	-0.199999377131462	-18.4476642608643	-0.00619963090866804	0.000618529506027699	0.00256657530553639	0.00938473641872406
1508	-0.80454295873642	-0.84934800863266	-18.3177947998047	-0.00230353930965066	0.000943203864153475	0.00386527273803949	0.00289124972186983
1509	-0.155194327235222	-0.199999377131462	-18.2528610229492	0.0103587592020631	-0.00327756232582033	0.000943203864153475	0.000618529506027699
1510	-0.80454295873642	-0.84934800863266	-17.9931201934814	0.00906006153672934	-0.0107450718060136	-0.00230353930965066	-0.00295288790948689
1511	-0.80454295873642	-0.524673700332642	-18.2528610229492	-0.00912170019000769	-0.0136671401560307	-0.0100957229733467	0.00516396993771195
1512	-0.155194327235222	-1.49869668483734	-18.3177947998047	-0.00360223650932312	-0.0100957229733467	-0.00944637414067984	0.00483929552137852
1513	0.494154304265976	-1.49869668483734	-18.1879253387451	0.00418994715437293	-0.00587495695799589	-0.00100484199356288	0.00548864435404539
1514	-0.155194327235222	-1.82337093353271	-18.0580558776855	-3.08191010844894e-05	-0.00100484199356288	-0.00490093370899558	-0.00132951640989631
1515	-0.80454295873642	-0.524673700332642	-18.2528610229492	0.0103587592020631	-0.0130177913233638	0.00191722682211548	-0.000680167751852423
1516	-2.10324025154114	-0.524673700332642	-17.928186416626	-0.0126931173726916	-0.00782300252467394	-0.00132951640989631	0.00159255252219737
1517	0.494154304265976	-1.82337093353271	-17.9931201934814	0.00516396993771195	-0.00230353930965066	-0.00327756232582033	-0.00165419070981443
1518	-0.155194327235222	-1.82337093353271	-18.1229915618896	-0.00100484199356288	0.00126787810586393	-0.00684897974133492	0.00159255252219737
1519	0.494154304265976	-2.14804530143738	-18.1879253387451	-0.000680167751852423	-0.000680167751852423	-0.00230353930965066	0.00159255252219737
1520	-0.155194327235222	-1.82337093353271	-18.6424694061279	-0.00100484199356288	-0.00587495695799589	-0.0026282137259841	0.0022419011220336
1521	-0.155194327235222	-0.84934800863266	-18.0580558776855	-0.00230353930965066	-0.00814767740666866	-0.00717365415766835	-0.0026282137259841
1522	-0.155194327235222	-0.524673700332642	-18.0580558776855	-0.0113944197073579	-0.0110697457566857	-0.00782300252467394	0.00418994715437293
1523	-0.155194327235222	-1.17402231693268	-18.0580558776855	-0.0110697457566857	-0.000680167751852423	-0.00165419070981443	0.000618529506027699
1524	-2.10324025154114	-0.199999377131462	-18.3827304840088	0.00613799272105098	-0.0100957229733467	-0.00490093370899558	0.00354059832170606
1525	0.494154304265976	-1.49869668483734	-18.1879253387451	-0.00684897974133492	-0.0107450718060136	0.00159255252219737	-0.00490093370899558
1526	-1.4538916349411	-0.199999377131462	-18.3177947998047	0.000943203864153475	-0.00490093370899558	0.00289124972186983	-0.00295288790948689
1527	0.494154304265976	-0.199999377131462	-18.0580558776855	-0.00360223650932312	-0.00555028254166245	0.00354059832170606	0.00321592413820326
1528	-0.155194327235222	-1.49869668483734	-17.8632507324219	0.0158782228827477	-0.00132951640989631	-0.00360223650932312	0.00483929552137852
1529	1.79285156726837	-2.14804530143738	-17.8632507324219	0.000618529506027699	-0.00197886489331722	0.00418994715437293	-0.00327756232582033
1530	-0.80454295873642	-0.84934800863266	-17.9931201934814	0.000618529506027699	-0.00652430532500148	-0.00165419070981443	-0.00295288790948689
1531	0.494154304265976	-0.199999377131462	-18.3827304840088	-0.00392691092565656	-0.00425158534198999	-0.0130177913233638	0.000618529506027699
1532	-1.4538916349411	-0.199999377131462	-18.9022083282471	0.00516396993771195	-0.0026282137259841	-0.00197886489331722	0.00451462110504508
1533	1.14350295066833	-1.17402231693268	-18.0580558776855	0.00808603875339031	-0.00392691092565656	0.00354059832170606	0.00808603875339031
1534	0.494154304265976	-1.17402231693268	-17.8632507324219	0.00873538758605719	-0.00230353930965066	-0.00132951640989631	-0.00684897974133492
1535	-0.155194327235222	-0.199999377131462	-18.0580558776855	-0.00944637414067984	-0.00619963090866804	0.00289124972186983	-0.00132951640989631
1536	-0.80454295873642	-0.199999377131462	-18.2528610229492	-0.00197886489331722	-0.00749832857400179	-0.00717365415766835	-0.00230353930965066
1537	0.494154304265976	-1.82337093353271	-18.1229915618896	0.00613799272105098	-0.00197886489331722	-0.00295288790948689	0.00451462110504508
1538	0.494154304265976	-1.49869668483734	-17.8632507324219	-0.000680167751852423	0.00256657530553639	0.00548864435404539	0.000293855206109583
1539	1.14350295066833	-1.49869668483734	-17.928186416626	0.0155535480007529	-0.00587495695799589	-0.000355493422830477	0.00126787810586393
1540	-0.80454295873642	-0.199999377131462	-17.9931201934814	0.00548864435404539	-0.00652430532500148	0.00354059832170606	-0.00490093370899558
1541	-0.155194327235222	-0.84934800863266	-18.5775356292725	-0.0139918150380254	-0.00490093370899558	-0.000680167751852423	0.00711201597005129
1542	0.494154304265976	-1.17402231693268	-18.7723388671875	0.00581331877037883	-0.00847235135734081	0.000618529506027699	0.00418994715437293
1543	1.79285156726837	-1.17402231693268	-18.7723388671875	0.00841071270406246	-3.08191010844894e-05	-0.00490093370899558	0.0022419011220336
1544	-0.80454295873642	-0.84934800863266	-18.8372745513916	0.0301638916134834	-0.00944637414067984	0.00451462110504508	0.0022419011220336
1545	1.79285156726837	-1.82337093353271	-18.5775356292725	-0.00717365415766835	-0.00814767740666866	-0.00425158534198999	-0.00165419070981443
1546	-2.10324025154114	-0.199999377131462	-18.7723388671875	0.0181509424000978	-0.0120437685400248	0.00126787810586393	-0.00165419070981443
1547	-0.155194327235222	-1.49869668483734	-18.1879253387451	-0.0204853005707264	-3.08191010844894e-05	-0.00425158534198999	0.00613799272105098
1548	1.14350295066833	-1.17402231693268	-18.6424694061279	0.0116574559360743	0.00548864435404539	-0.00555028254166245	0.0100340843200684
1549	1.14350295066833	-1.49869668483734	-18.707405090332	-0.0110697457566857	0.000943203864153475	-0.0026282137259841	-0.000355493422830477
1550	-0.155194327235222	-0.84934800863266	-18.6424694061279	0.00646266713738441	-0.00100484199356288	0.000943203864153475	0.00451462110504508
1551	1.14350295066833	-1.17402231693268	-18.6424694061279	-0.0198359526693821	-0.00652430532500148	-0.0100957229733467	-0.00684897974133492
1552	-0.80454295873642	0.449349254369736	-18.707405090332	0.0100340843200684	-0.00230353930965066	-0.00197886489331722	-0.00295288790948689
1553	-0.155194327235222	-0.199999377131462	-18.4476642608643	0.0116574559360743	0.00289124972186983	-0.00197886489331722	-3.08191010844894e-05
1554	0.494154304265976	-0.524673700332642	-18.6424694061279	0.00581331877037883	0.000293855206109583	0.00126787810586393	-0.00132951640989631
1555	-0.80454295873642	-0.524673700332642	-18.4476642608643	0.0149041991680861	-0.00425158534198999	-0.00879702530801296	-0.00132951640989631
1556	-0.80454295873642	0.124674938619137	-17.8632507324219	-0.00360223650932312	-0.00295288790948689	-0.00132951640989631	-0.00457625929266214
1557	1.14350295066833	-1.17402231693268	-18.0580558776855	-0.000355493422830477	-0.00749832857400179	-0.0126931173726916	-0.000680167751852423
1558	0.494154304265976	-0.199999377131462	-18.1229915618896	0.0123068047687411	0.00516396993771195	0.000618529506027699	0.000943203864153475
1559	2.44220018386841	-0.84934800863266	-17.7983169555664	0.00970941036939621	0.00289124972186983	-0.00165419070981443	0.00191722682211548
1560	0.494154304265976	-0.524673700332642	-18.1229915618896	-0.00522560812532902	0.000618529506027699	0.0100340843200684	-0.00977104809135199
1561	0.494154304265976	0.124674938619137	-18.4476642608643	0.00906006153672934	-0.0117190945893526	-0.00847235135734081	-0.00295288790948689
1562	-0.80454295873642	0.449349254369736	-18.5125999450684	-0.000355493422830477	-0.0026282137259841	-0.00879702530801296	-0.00230353930965066
1563	1.79285156726837	-1.17402231693268	-18.0580558776855	0.00354059832170606	0.00548864435404539	-0.00360223650932312	0.00711201597005129
1564	-0.80454295873642	-0.524673700332642	-17.9931201934814	-0.000355493422830477	-0.00100484199356288	-0.00165419070981443	0.00159255252219737
1565	0.494154304265976	-0.524673700332642	-17.9931201934814	0.0126314787194133	-0.000355493422830477	0.00321592413820326	0.00191722682211548
1566	-0.80454295873642	0.449349254369736	-18.3827304840088	0.00516396993771195	-0.0026282137259841	-0.00197886489331722	-0.00165419070981443
1567	1.79285156726837	-0.84934800863266	-18.2528610229492	-0.00132951640989631	-0.00684897974133492	-0.00847235135734081	0.00386527273803949
1568	0.494154304265976	-0.524673700332642	-18.1229915618896	0.0200989879667759	0.00191722682211548	0.00516396993771195	0.00321592413820326
1569	1.14350295066833	-0.84934800863266	-18.3177947998047	0.00418994715437293	-0.00360223650932312	-0.000680167751852423	-0.00684897974133492
1570	0.494154304265976	-0.199999377131462	-18.6424694061279	-0.00425158534198999	0.00191722682211548	0.0022419011220336	-0.000355493422830477
1571	-0.155194327235222	-1.17402231693268	-17.7333812713623	0.00289124972186983	-0.00814767740666866	-0.00555028254166245	-0.00555028254166245
1572	-0.155194327235222	0.124674938619137	-18.0580558776855	-0.00132951640989631	-0.00295288790948689	-0.00555028254166245	0.00451462110504508
1573	-0.155194327235222	0.124674938619137	-18.9671440124512	0.0152288740500808	-0.00230353930965066	-0.00425158534198999	0.00483929552137852
1574	0.494154304265976	-0.524673700332642	-18.6424694061279	-0.00197886489331722	-0.00684897974133492	0.00354059832170606	-0.00717365415766835
1575	-0.80454295873642	-0.199999377131462	-18.8372745513916	0.0136055024340749	-0.00684897974133492	-0.00912170019000769	-0.00100484199356288
1576	-0.80454295873642	-0.524673700332642	-18.5125999450684	0.00776136433705688	-0.000355493422830477	-0.000355493422830477	-0.00360223650932312
1577	1.14350295066833	-0.84934800863266	-18.3177947998047	0.000943203864153475	-0.000355493422830477	-0.00717365415766835	-3.08191010844894e-05
1578	0.494154304265976	-0.524673700332642	-18.3827304840088	-0.000355493422830477	-0.00490093370899558	-0.000355493422830477	-0.000355493422830477
1579	1.14350295066833	-0.84934800863266	-18.1229915618896	0.00451462110504508	0.00418994715437293	-0.00165419070981443	-0.000355493422830477
1580	0.494154304265976	-0.524673700332642	-18.707405090332	-0.000355493422830477	-0.00360223650932312	0.00159255252219737	-0.00717365415766835
1581	-0.155194327235222	0.124674938619137	-18.707405090332	-0.00944637414067984	-0.00360223650932312	-0.00425158534198999	-0.00132951640989631
1582	-1.4538916349411	0.449349254369736	-18.1879253387451	-3.08191010844894e-05	-0.00100484199356288	-0.00490093370899558	-0.00490093370899558
1583	-0.80454295873642	-0.199999377131462	-17.9931201934814	0.00613799272105098	0.00613799272105098	0.00159255252219737	0.00354059832170606
1584	-0.155194327235222	-0.524673700332642	-17.928186416626	0.00159255252219737	0.000943203864153475	0.000618529506027699	-0.00490093370899558
1585	-0.155194327235222	0.124674938619137	-18.9022083282471	-0.00392691092565656	-0.00522560812532902	-0.00490093370899558	0.000618529506027699
1586	0.494154304265976	0.124674938619137	-18.6424694061279	-0.00879702530801296	-0.00555028254166245	-0.00490093370899558	-0.00879702530801296
1587	1.79285156726837	-0.524673700332642	-18.2528610229492	0.00743668992072344	-0.000355493422830477	-0.0107450718060136	0.00581331877037883
1588	-0.80454295873642	0.774023592472076	-18.7723388671875	0.0308132413774729	0.00354059832170606	-3.08191010844894e-05	0.00289124972186983
1589	-2.10324025154114	0.774023592472076	-17.9931201934814	0.00159255252219737	0.00354059832170606	0.0022419011220336	0.0022419011220336
1590	-2.10324025154114	1.09869790077209	-18.1229915618896	-0.00490093370899558	-0.00555028254166245	-0.00522560812532902	-0.00490093370899558
1591	-0.80454295873642	0.449349254369736	-18.3827304840088	-0.00879702530801296	-0.00749832857400179	-0.0026282137259841	0.00548864435404539
1592	0.494154304265976	0.124674938619137	-18.1879253387451	-0.00555028254166245	0.00646266713738441	0.00289124972186983	-0.00490093370899558
1593	1.14350295066833	-0.524673700332642	-17.9931201934814	-0.00490093370899558	0.00678734155371785	-0.00197886489331722	0.00808603875339031
1594	1.14350295066833	0.774023592472076	-18.1879253387451	-0.00230353930965066	0.00516396993771195	0.00711201597005129	0.00873538758605719
1595	-0.155194327235222	-0.524673700332642	-17.7333812713623	0.00159255252219737	-3.08191010844894e-05	-0.00912170019000769	-0.00457625929266214
1596	0.494154304265976	0.124674938619137	-17.9931201934814	-0.00132951640989631	0.000293855206109583	0.00126787810586393	-0.00587495695799589
1597	1.14350295066833	-0.84934800863266	-18.3177947998047	-0.000680167751852423	0.00516396993771195	-0.00230353930965066	0.00516396993771195
1598	0.494154304265976	0.124674938619137	-18.4476642608643	0.00289124972186983	0.00873538758605719	0.000943203864153475	0.000943203864153475
1599	1.14350295066833	-0.524673700332642	-18.6424694061279	0.011982130818069	0.00646266713738441	0.00548864435404539	0.00483929552137852
1600	1.14350295066833	-0.199999377131462	-18.5775356292725	-0.00522560812532902	0.00159255252219737	-0.0126931173726916	-0.00100484199356288
1601	-0.155194327235222	0.449349254369736	-18.3827304840088	0.00776136433705688	-0.00100484199356288	0.000618529506027699	-0.00230353930965066
1602	-1.4538916349411	1.09869790077209	-18.1229915618896	0.0207483377307653	-0.00100484199356288	-0.00425158534198999	0.000943203864153475
1603	-1.4538916349411	0.124674938619137	-18.3827304840088	0.00613799272105098	-0.00522560812532902	-0.00587495695799589	-0.00782300252467394
1604	-0.155194327235222	0.774023592472076	-19.0320796966553	0.01100810803473	0.00159255252219737	0.00581331877037883	-0.00197886489331722
1605	-0.80454295873642	0.449349254369736	-18.5775356292725	-0.00847235135734081	-0.00295288790948689	-0.00977104809135199	-0.0026282137259841
1606	0.494154304265976	0.124674938619137	-18.5775356292725	-3.08191010844894e-05	0.00354059832170606	-0.00295288790948689	0.00191722682211548
1607	-0.80454295873642	0.449349254369736	-18.1879253387451	0.00159255252219737	0.000293855206109583	-0.00977104809135199	0.00256657530553639
1608	-0.80454295873642	1.09869790077209	-18.0580558776855	-0.00522560812532902	0.00613799272105098	0.00159255252219737	-0.00100484199356288
1609	-1.4538916349411	0.449349254369736	-18.1229915618896	0.00354059832170606	0.000293855206109583	-0.00295288790948689	0.00191722682211548
1610	-0.80454295873642	1.42337214946747	-18.3827304840088	-0.0126931173726916	-0.00360223650932312	-0.00749832857400179	-0.00295288790948689
1611	-0.80454295873642	0.774023592472076	-18.7723388671875	0.00289124972186983	0.00646266713738441	-0.00912170019000769	0.00483929552137852
1612	-0.155194327235222	0.449349254369736	-18.8372745513916	0.00321592413820326	0.000943203864153475	-0.00522560812532902	0.00418994715437293
1613	-0.155194327235222	-0.524673700332642	-18.3827304840088	0.00581331877037883	0.00613799272105098	0.00126787810586393	0.00126787810586393
1614	-2.10324025154114	1.09869790077209	-18.5775356292725	0.00451462110504508	-0.000355493422830477	0.00548864435404539	-0.00132951640989631
1615	-0.155194327235222	-0.84934800863266	-18.1229915618896	0.00970941036939621	-3.08191010844894e-05	-0.00392691092565656	-0.00392691092565656
1616	0.494154304265976	0.774023592472076	-18.5775356292725	-0.00749832857400179	-0.00295288790948689	-0.00555028254166245	-0.00717365415766835
1617	-1.4538916349411	0.774023592472076	-18.3177947998047	-0.00392691092565656	0.00354059832170606	-0.00587495695799589	-0.00100484199356288
1618	-1.4538916349411	1.09869790077209	-18.3177947998047	0.01100810803473	0.00711201597005129	0.00126787810586393	-0.00782300252467394
1619	-0.155194327235222	0.449349254369736	-18.1229915618896	-0.0172385573387146	0.00581331877037883	0.00678734155371785	0.00776136433705688
1620	-0.80454295873642	0.774023592472076	-18.0580558776855	-0.000355493422830477	-0.00652430532500148	-0.00295288790948689	-0.00782300252467394
1621	-0.80454295873642	-0.199999377131462	-18.1879253387451	0.0188002903014421	-0.000680167751852423	-3.08191010844894e-05	0.00418994715437293
1622	-0.155194327235222	0.449349254369736	-18.2528610229492	-0.00619963090866804	0.00126787810586393	-0.00944637414067984	0.000618529506027699
1623	-0.80454295873642	0.449349254369736	-18.6424694061279	-0.00425158534198999	0.0022419011220336	0.00159255252219737	-0.00132951640989631
1624	-1.4538916349411	0.774023592472076	-18.9671440124512	-0.00522560812532902	0.00516396993771195	0.00386527273803949	-0.00490093370899558
1625	1.14350295066833	-0.199999377131462	-18.3827304840088	0.01847561635077	-0.00619963090866804	0.00159255252219737	-0.00392691092565656
1626	-0.80454295873642	0.774023592472076	-18.1229915618896	-0.00814767740666866	0.0022419011220336	-0.000355493422830477	-0.00230353930965066
1627	-1.4538916349411	0.449349254369736	-18.2528610229492	0.00841071270406246	-0.000355493422830477	-0.0110697457566857	-0.00132951640989631
1628	-0.155194327235222	-0.199999377131462	-18.1879253387451	-3.08191010844894e-05	-0.00230353930965066	-0.00782300252467394	-0.00197886489331722
1629	0.494154304265976	-0.524673700332642	-18.6424694061279	-0.00197886489331722	0.00354059832170606	0.000943203864153475	-0.00879702530801296
1630	1.79285156726837	-0.524673700332642	-18.7723388671875	0.0246444288641214	-0.00457625929266214	0.00743668992072344	0.000943203864153475
1631	-0.155194327235222	-0.199999377131462	-17.8632507324219	-0.0191866029053926	0.000293855206109583	-0.0123684434220195	0.00451462110504508
1632	-1.4538916349411	1.09869790077209	-18.7723388671875	0.00451462110504508	0.000618529506027699	-0.00360223650932312	0.00386527273803949
1633	-1.4538916349411	0.449349254369736	-18.8372745513916	0.00516396993771195	0.00808603875339031	-0.00165419070981443	-0.00392691092565656
1634	-0.80454295873642	0.774023592472076	-18.7723388671875	0.00678734155371785	-0.00230353930965066	-0.00392691092565656	-0.00230353930965066
1635	-0.155194327235222	-0.199999377131462	-19.0320796966553	-0.00230353930965066	-0.00392691092565656	-0.00652430532500148	-0.00652430532500148
1636	-0.80454295873642	0.449349254369736	-19.1619491577148	0.0181509424000978	0.00126787810586393	-0.00197886489331722	-0.00360223650932312
1637	-0.155194327235222	0.449349254369736	-18.7723388671875	-0.00360223650932312	-3.08191010844894e-05	-0.00230353930965066	0.00548864435404539
1638	-0.80454295873642	0.774023592472076	-18.1879253387451	0.00321592413820326	0.0103587592020631	-3.08191010844894e-05	-0.00490093370899558
1639	-1.4538916349411	0.449349254369736	-18.7723388671875	0.00743668992072344	0.0149041991680861	0.00613799272105098	0.00289124972186983
1640	-2.75258874893188	0.774023592472076	-19.2268829345703	-0.00717365415766835	-0.00814767740666866	-0.00619963090866804	-0.00425158534198999
1641	1.14350295066833	-0.199999377131462	-18.5125999450684	-0.00619963090866804	-0.00360223650932312	-0.00230353930965066	-0.00100484199356288
1642	0.494154304265976	-0.199999377131462	-18.8372745513916	-0.00944637414067984	0.000943203864153475	0.000293855206109583	0.0022419011220336
1643	1.79285156726837	-0.199999377131462	-18.7723388671875	0.00776136433705688	0.00581331877037883	0.00159255252219737	-0.00717365415766835
1644	-0.80454295873642	0.449349254369736	-18.6424694061279	0.00613799272105098	0.00321592413820326	0.00126787810586393	-0.00555028254166245
1645	1.14350295066833	-0.199999377131462	-18.2528610229492	-0.00425158534198999	0.000293855206109583	-0.00360223650932312	0.00126787810586393
1646	-1.4538916349411	1.09869790077209	-18.707405090332	-0.00132951640989631	0.000943203864153475	-0.00522560812532902	-0.00457625929266214
1647	-0.80454295873642	-0.524673700332642	-18.3827304840088	0.00159255252219737	0.00354059832170606	-0.00619963090866804	0.00516396993771195
1648	0.494154304265976	-0.524673700332642	-18.3827304840088	0.00711201597005129	0.00938473641872406	0.00354059832170606	-0.00490093370899558
1649	-0.155194327235222	0.449349254369736	-18.5125999450684	-0.00230353930965066	0.00354059832170606	-0.00457625929266214	-0.00327756232582033
1650	0.494154304265976	0.124674938619137	-18.8372745513916	0.000943203864153475	0.00516396993771195	-0.00425158534198999	-0.000680167751852423
1651	-0.155194327235222	-0.524673700332642	-18.5775356292725	-0.0146411629393697	0.00354059832170606	-0.00684897974133492	0.00159255252219737
1652	0.494154304265976	-0.524673700332642	-18.4476642608643	-0.0110697457566857	0.00451462110504508	-0.0113944197073579	0.00548864435404539
1653	-1.4538916349411	0.774023592472076	-19.0970134735107	-0.00327756232582033	0.00906006153672934	-0.00879702530801296	-0.00132951640989631
1654	-0.155194327235222	0.124674938619137	-18.8372745513916	0.00321592413820326	0.00386527273803949	-0.00912170019000769	0.000943203864153475
1655	-1.4538916349411	0.774023592472076	-18.9022083282471	-0.000355493422830477	-0.00587495695799589	-0.00425158534198999	0.00289124972186983
1656	-1.4538916349411	0.124674938619137	-18.707405090332	-0.00132951640989631	0.00418994715437293	0.00256657530553639	-0.00197886489331722
1657	-0.155194327235222	-0.199999377131462	-18.3827304840088	-0.00814767740666866	0.0022419011220336	-0.00392691092565656	-0.000355493422830477
1658	1.14350295066833	-0.199999377131462	-18.8372745513916	0.00743668992072344	0.00289124972186983	-0.000355493422830477	0.00581331877037883
1659	0.494154304265976	0.124674938619137	-18.1879253387451	0.00289124972186983	0.00289124972186983	0.00354059832170606	-0.00230353930965066
1660	-0.80454295873642	0.124674938619137	-18.707405090332	0.0197743140161037	-0.00132951640989631	-0.00327756232582033	-0.00652430532500148
1661	-0.80454295873642	0.774023592472076	-18.8372745513916	0.00711201597005129	0.000618529506027699	-0.00522560812532902	-0.00457625929266214
1662	-0.155194327235222	1.09869790077209	-18.7723388671875	0.00289124972186983	-0.00230353930965066	-0.00490093370899558	0.00548864435404539
1663	-0.155194327235222	-0.199999377131462	-18.9022083282471	0.0246444288641214	0.0126314787194133	0.00256657530553639	-0.00197886489331722
1664	1.14350295066833	-0.524673700332642	-19.0970134735107	-0.00295288790948689	-0.00392691092565656	0.00873538758605719	-0.00684897974133492
1665	-2.10324025154114	0.774023592472076	-18.9022083282471	0.00126787810586393	-0.000355493422830477	0.00451462110504508	-0.00360223650932312
1666	0.494154304265976	-0.524673700332642	-18.8372745513916	-0.000355493422830477	-0.000680167751852423	-0.00749832857400179	0.000943203864153475
1667	-0.155194327235222	-0.524673700332642	-19.0320796966553	-0.00652430532500148	0.000943203864153475	-0.00327756232582033	-3.08191010844894e-05
1668	-0.155194327235222	0.449349254369736	-18.9022083282471	-0.0104203969240189	0.00613799272105098	-0.00522560812532902	-0.00197886489331722
1669	-2.10324025154114	0.774023592472076	-18.9022083282471	-0.000355493422830477	0.00938473641872406	0.00743668992072344	0.000293855206109583
1670	-0.80454295873642	0.449349254369736	-19.2268829345703	-0.000355493422830477	0.00711201597005129	-0.00360223650932312	-0.00295288790948689
1671	-0.80454295873642	1.09869790077209	-19.0320796966553	-0.00684897974133492	0.00451462110504508	-3.08191010844894e-05	-0.00360223650932312
1672	0.494154304265976	-0.524673700332642	-18.8372745513916	-0.00100484199356288	0.00256657530553639	-0.00522560812532902	0.00321592413820326
1673	-0.155194327235222	-0.84934800863266	-18.5775356292725	0.00711201597005129	0.00321592413820326	-0.00555028254166245	0.000618529506027699
1674	0.494154304265976	0.124674938619137	-18.7723388671875	0.00548864435404539	0.00678734155371785	0.00418994715437293	0.00191722682211548
1675	-0.80454295873642	1.09869790077209	-18.9022083282471	-0.00100484199356288	-0.00100484199356288	-0.00360223650932312	-0.00749832857400179
1676	1.14350295066833	-0.199999377131462	-18.707405090332	0.00451462110504508	-0.000355493422830477	-0.00587495695799589	-0.00165419070981443
1677	-0.155194327235222	-0.199999377131462	-18.7723388671875	-0.00230353930965066	0.00191722682211548	0.000293855206109583	-0.00197886489331722
1678	-0.155194327235222	-0.199999377131462	-18.6424694061279	0.0145795252174139	0.00581331877037883	-0.000355493422830477	0.000293855206109583
1679	0.494154304265976	-0.524673700332642	-18.7723388671875	0.0236704051494598	0.00483929552137852	-0.00327756232582033	0.00646266713738441
1680	1.79285156726837	-0.524673700332642	-18.4476642608643	-0.00295288790948689	0.00581331877037883	-0.00684897974133492	-0.00327756232582033
1681	-1.4538916349411	0.774023592472076	-19.0970134735107	0.00191722682211548	0.00548864435404539	-0.00165419070981443	0.00289124972186983
1682	-0.155194327235222	0.449349254369736	-18.9022083282471	-0.000680167751852423	0.00321592413820326	-0.00425158534198999	0.00451462110504508
1683	-1.4538916349411	0.774023592472076	-18.9022083282471	0.00191722682211548	0.00354059832170606	0.000293855206109583	-0.00392691092565656
1684	-0.155194327235222	-0.524673700332642	-18.9022083282471	0.00938473641872406	-0.00197886489331722	0.0022419011220336	0.00418994715437293
1685	-1.4538916349411	0.774023592472076	-18.707405090332	-0.00847235135734081	0.00126787810586393	0.0022419011220336	-0.00619963090866804
1686	1.14350295066833	-0.524673700332642	-18.3827304840088	-0.00847235135734081	-0.000680167751852423	-0.00100484199356288	0.000293855206109583
1687	-2.10324025154114	0.449349254369736	-18.9671440124512	0.00289124972186983	0.000293855206109583	-3.08191010844894e-05	-0.000680167751852423
1688	-0.80454295873642	0.774023592472076	-18.9022083282471	0.00873538758605719	0.00289124972186983	-0.00522560812532902	0.00256657530553639
1689	-0.80454295873642	1.09869790077209	-18.8372745513916	0.011982130818069	0.00321592413820326	0.00516396993771195	-0.00197886489331722
1690	-0.80454295873642	0.774023592472076	-18.8372745513916	-0.00717365415766835	0.00354059832170606	-0.0026282137259841	0.00548864435404539
1691	-2.10324025154114	0.449349254369736	-18.5775356292725	-0.00847235135734081	-0.00522560812532902	0.00516396993771195	-0.00457625929266214
1692	-1.4538916349411	0.774023592472076	-18.5125999450684	-0.0107450718060136	0.00678734155371785	-0.00587495695799589	0.00581331877037883
1693	-0.155194327235222	-0.524673700332642	-18.5775356292725	0.000943203864153475	0.00776136433705688	-0.00587495695799589	0.00191722682211548
1694	-2.75258874893188	0.449349254369736	-19.0320796966553	0.0022419011220336	0.00678734155371785	0.00256657530553639	0.0022419011220336
1695	-1.4538916349411	-0.199999377131462	-18.5125999450684	0.00678734155371785	-0.0026282137259841	-0.00814767740666866	-0.00165419070981443
1696	-1.4538916349411	0.124674938619137	-18.707405090332	-0.0149658378213644	0.000293855206109583	-0.00230353930965066	-0.00100484199356288
1697	-2.75258874893188	0.774023592472076	-18.707405090332	-0.00782300252467394	0.00159255252219737	-0.00879702530801296	0.00126787810586393
1698	-2.75258874893188	0.449349254369736	-18.5775356292725	-0.00100484199356288	0.00646266713738441	0.000943203864153475	0.00386527273803949
1699	-2.75258874893188	0.449349254369736	-18.8372745513916	-0.00132951640989631	0.00548864435404539	0.00386527273803949	0.00613799272105098
1700	-0.80454295873642	-0.199999377131462	-18.4476642608643	-0.0107450718060136	0.00873538758605719	0.00289124972186983	-0.00100484199356288
1701	-1.4538916349411	-0.199999377131462	-18.6424694061279	-0.00392691092565656	-0.00555028254166245	-0.00295288790948689	0.00516396993771195
1702	-3.40193748474121	-0.199999377131462	-18.6424694061279	-0.00814767740666866	-0.00100484199356288	0.000618529506027699	0.00191722682211548
1703	-2.75258874893188	1.09869790077209	-18.0580558776855	-0.00555028254166245	0.00386527273803949	0.000293855206109583	-0.00197886489331722
1704	-2.10324025154114	0.774023592472076	-18.0580558776855	-0.00522560812532902	-0.00197886489331722	-0.00295288790948689	0.00808603875339031
1705	-1.4538916349411	-0.524673700332642	-18.2528610229492	-0.00814767740666866	0.00256657530553639	-0.00457625929266214	-0.00652430532500148
1706	-2.75258874893188	0.449349254369736	-18.4476642608643	-0.00944637414067984	0.00256657530553639	0.00256657530553639	0.00256657530553639
1707	-4.05128622055054	0.449349254369736	-18.8372745513916	-0.00295288790948689	-3.08191010844894e-05	-0.00230353930965066	0.000618529506027699
1708	-0.80454295873642	-0.524673700332642	-18.707405090332	-0.00912170019000769	0.00548864435404539	-0.00587495695799589	0.00711201597005129
1709	-1.4538916349411	-0.524673700332642	-18.5125999450684	-0.0117190945893526	0.012956153601408	0.00321592413820326	-3.08191010844894e-05
1710	-0.155194327235222	-0.524673700332642	-18.2528610229492	-0.00100484199356288	-0.00652430532500148	-0.0123684434220195	0.00646266713738441
1711	-3.40193748474121	-0.199999377131462	-18.707405090332	-0.00652430532500148	-0.00457625929266214	-0.00100484199356288	0.00126787810586393
1712	-2.10324025154114	0.449349254369736	-19.2268829345703	0.0132808275520802	0.00581331877037883	-0.0139918150380254	-0.000680167751852423
1713	-2.75258874893188	0.449349254369736	-18.9022083282471	-0.00100484199356288	0.0116574559360743	-0.00490093370899558	0.00970941036939621
1714	-3.40193748474121	0.449349254369736	-18.9022083282471	0.00191722682211548	0.00483929552137852	-0.0110697457566857	-0.00132951640989631
1715	-2.75258874893188	-0.524673700332642	-18.6424694061279	-0.00879702530801296	0.00646266713738441	-0.00295288790948689	0.00548864435404539
1716	-2.10324025154114	1.09869790077209	-18.5125999450684	-0.0123684434220195	0.00418994715437293	-0.00165419070981443	0.00451462110504508
1717	-4.05128622055054	0.449349254369736	-19.0320796966553	-0.00749832857400179	0.000618529506027699	0.000293855206109583	0.00841071270406246
1718	-2.75258874893188	0.774023592472076	-19.0320796966553	0.0188002903014421	0.0022419011220336	-0.00197886489331722	0.000293855206109583
1719	-4.05128622055054	0.774023592472076	-18.9022083282471	-0.021459324285388	0.00126787810586393	0.000618529506027699	-0.000355493422830477
1720	-3.40193748474121	0.774023592472076	-18.3177947998047	-0.00587495695799589	-0.00847235135734081	-0.00100484199356288	0.00386527273803949
1721	-2.75258874893188	-0.199999377131462	-18.3177947998047	-0.0110697457566857	-3.08191010844894e-05	-0.00360223650932312	0.000943203864153475
1722	-0.80454295873642	-0.524673700332642	-17.8632507324219	-0.0130177913233638	-3.08191010844894e-05	-0.0026282137259841	0.00841071270406246
1723	-4.05128622055054	-0.199999377131462	-18.1879253387451	0.0168522447347641	-0.00100484199356288	-0.00230353930965066	0.00191722682211548
1724	-2.75258874893188	0.449349254369736	-18.3827304840088	0.000943203864153475	0.000293855206109583	0.000618529506027699	0.00581331877037883
1725	-2.10324025154114	0.124674938619137	-17.9931201934814	-0.00912170019000769	-0.00457625929266214	-0.0026282137259841	0.00483929552137852
1726	-2.75258874893188	0.449349254369736	-17.9931201934814	-0.0104203969240189	-0.00132951640989631	-0.00230353930965066	0.00581331877037883
1727	-2.10324025154114	-0.199999377131462	-17.6035118103027	-0.0201606266200542	0.00743668992072344	-0.00165419070981443	0.00808603875339031
1728	-2.75258874893188	0.774023592472076	-18.1229915618896	-0.0113944197073579	-0.000355493422830477	-0.00684897974133492	-0.00132951640989631
1729	-3.40193748474121	0.774023592472076	-18.4476642608643	-0.00879702530801296	0.00743668992072344	0.000943203864153475	0.00256657530553639
1730	-2.75258874893188	0.449349254369736	-18.1879253387451	-0.0107450718060136	0.00516396993771195	-0.00392691092565656	0.000293855206109583
1731	-2.75258874893188	1.09869790077209	-18.3827304840088	-0.00944637414067984	-0.00132951640989631	0.000293855206109583	-0.00132951640989631
1732	-2.75258874893188	0.124674938619137	-18.2528610229492	-0.00165419070981443	0.000618529506027699	-0.00360223650932312	0.0103587592020631
1733	-1.4538916349411	-0.199999377131462	-17.6684474945068	0.00191722682211548	0.00386527273803949	-0.00490093370899558	0.00256657530553639
1734	0.494154304265976	-0.199999377131462	-17.5385761260986	-0.00814767740666866	0.00516396993771195	-0.00230353930965066	0.00354059832170606
1735	-1.4538916349411	0.124674938619137	-18.3827304840088	-0.000680167751852423	0.00418994715437293	0.00321592413820326	0.00678734155371785
1736	-2.10324025154114	0.774023592472076	-18.3827304840088	0.00256657530553639	-0.000680167751852423	-0.00912170019000769	-0.00327756232582033
1737	-2.10324025154114	1.42337214946747	-18.3827304840088	0.0106834331527352	0.00289124972186983	-0.000355493422830477	0.000943203864153475
1738	-1.4538916349411	0.774023592472076	-18.3827304840088	0.00256657530553639	0.00613799272105098	-0.0026282137259841	0.00581331877037883
1739	-0.80454295873642	1.09869790077209	-18.2528610229492	-0.00912170019000769	0.00711201597005129	0.00256657530553639	0.0022419011220336
1740	-0.155194327235222	-0.199999377131462	-17.928186416626	0.0132808275520802	0.00451462110504508	-0.00717365415766835	0.00581331877037883
1741	-0.80454295873642	0.124674938619137	-17.7333812713623	-0.00814767740666866	-0.00165419070981443	-0.00684897974133492	0.00159255252219737
1742	-1.4538916349411	0.774023592472076	-18.5125999450684	0.00418994715437293	0.00483929552137852	-3.08191010844894e-05	0.00548864435404539
1743	-1.4538916349411	1.42337214946747	-18.5125999450684	0.00646266713738441	0.00483929552137852	-0.00100484199356288	0.00256657530553639
1744	1.14350295066833	-0.199999377131462	-17.8632507324219	-3.08191010844894e-05	0.00256657530553639	-0.00132951640989631	-0.00132951640989631
1745	-2.10324025154114	1.09869790077209	-18.2528610229492	-0.00782300252467394	0.00418994715437293	0.00289124972186983	0.00256657530553639
1746	-0.80454295873642	-0.524673700332642	-17.7333812713623	0.0165275707840919	-0.00230353930965066	-0.00360223650932312	-0.00100484199356288
1747	0.494154304265976	-0.199999377131462	-18.1879253387451	-0.00912170019000769	0.00516396993771195	-0.00132951640989631	0.00516396993771195
1748	1.14350295066833	-0.524673700332642	-18.3177947998047	0.0181509424000978	0.00743668992072344	-0.0104203969240189	-0.00684897974133492
1749	-0.80454295873642	0.449349254369736	-18.3177947998047	-0.0104203969240189	0.00548864435404539	0.00776136433705688	-0.00100484199356288
1750	0.494154304265976	-0.199999377131462	-18.1229915618896	-0.00425158534198999	0.0113327819854021	-0.00425158534198999	0.00256657530553639
1751	0.494154304265976	0.124674938619137	-17.928186416626	-0.00587495695799589	-0.00522560812532902	-0.00360223650932312	0.000943203864153475
1752	-0.80454295873642	0.774023592472076	-17.6035118103027	-0.000680167751852423	0.00451462110504508	-0.000680167751852423	-0.00197886489331722
1753	-1.4538916349411	0.124674938619137	-17.8632507324219	0.0022419011220336	0.00548864435404539	-0.00132951640989631	0.00386527273803949
1754	-1.4538916349411	0.124674938619137	-18.1879253387451	-0.0026282137259841	0.00678734155371785	0.000943203864153475	0.0022419011220336
1755	1.14350295066833	0.124674938619137	-17.7983169555664	0.00548864435404539	0.0022419011220336	-0.00327756232582033	-0.00425158534198999
1756	-0.80454295873642	1.09869790077209	-18.0580558776855	-0.0100957229733467	-0.00749832857400179	-0.00555028254166245	0.00191722682211548
1757	-1.4538916349411	1.42337214946747	-17.7983169555664	0.0100340843200684	0.00321592413820326	0.00354059832170606	0.00386527273803949
1758	-0.80454295873642	-0.199999377131462	-17.3437728881836	0.00256657530553639	0.0132808275520802	-0.00165419070981443	0.000618529506027699
1759	-2.10324025154114	-0.199999377131462	-18.2528610229492	-0.00619963090866804	0.00646266713738441	0.000293855206109583	0.000618529506027699
1760	-0.80454295873642	0.774023592472076	-18.1229915618896	-0.00327756232582033	0.00386527273803949	-0.00392691092565656	0.00126787810586393
1761	-1.4538916349411	1.09869790077209	-18.2528610229492	-0.00392691092565656	-0.0026282137259841	-0.00457625929266214	-0.00392691092565656
1762	1.79285156726837	0.124674938619137	-18.2528610229492	0.00256657530553639	0.000943203864153475	-0.00100484199356288	0.00711201597005129
1763	-0.155194327235222	0.774023592472076	-17.9931201934814	0.01847561635077	0.00711201597005129	-0.000355493422830477	0.00159255252219737
1764	1.14350295066833	-0.199999377131462	-17.7333812713623	-0.00977104809135199	0.0022419011220336	-0.00814767740666866	0.000618529506027699
1765	-1.4538916349411	1.42337214946747	-18.1879253387451	-0.00197886489331722	0.00126787810586393	-0.00230353930965066	-0.00360223650932312
1766	0.494154304265976	-0.84934800863266	-17.8632507324219	0.000943203864153475	-0.000355493422830477	-0.00749832857400179	0.00321592413820326
1767	0.494154304265976	0.124674938619137	-18.3177947998047	0.012956153601408	0.00321592413820326	-0.00197886489331722	0.00418994715437293
1768	-0.80454295873642	0.449349254369736	-18.2528610229492	-0.0110697457566857	0.00418994715437293	-0.00360223650932312	0.00581331877037883
1769	-0.155194327235222	0.774023592472076	-18.2528610229492	0.00678734155371785	-0.00230353930965066	0.00354059832170606	-0.000355493422830477
1770	-0.155194327235222	0.124674938619137	-17.928186416626	-0.00847235135734081	0.000618529506027699	0.00386527273803949	-0.00132951640989631
1771	-0.80454295873642	0.124674938619137	-18.2528610229492	0.00159255252219737	-0.00619963090866804	-0.00619963090866804	0.000943203864153475
1772	0.494154304265976	-0.524673700332642	-17.9931201934814	0.00289124972186983	0.000618529506027699	-0.00197886489331722	0.00711201597005129
1773	-0.155194327235222	-0.199999377131462	-17.8632507324219	0.00646266713738441	0.00289124972186983	0.000943203864153475	0.00516396993771195
1774	-1.4538916349411	0.774023592472076	-18.3177947998047	0.00418994715437293	0.00289124972186983	-0.00879702530801296	0.00386527273803949
1775	-0.155194327235222	-0.199999377131462	-17.928186416626	0.00743668992072344	-0.00327756232582033	0.00126787810586393	-0.00197886489331722
1776	-0.80454295873642	0.124674938619137	-18.0580558776855	-0.00295288790948689	-0.00165419070981443	-0.00522560812532902	-0.00587495695799589
1777	-0.80454295873642	1.09869790077209	-18.4476642608643	0.000618529506027699	-0.00100484199356288	0.000293855206109583	0.00159255252219737
1778	-1.4538916349411	-0.524673700332642	-18.1229915618896	0.0213976856321096	0.00451462110504508	-0.0136671401560307	-3.08191010844894e-05
1779	-0.155194327235222	0.124674938619137	-18.1879253387451	0.00126787810586393	-0.00295288790948689	0.000618529506027699	-0.00457625929266214
1780	-0.80454295873642	0.124674938619137	-18.1879253387451	0.00289124972186983	-0.00555028254166245	-0.00100484199356288	-0.00197886489331722
1781	-0.80454295873642	0.774023592472076	-18.1879253387451	-0.00587495695799589	-0.0026282137259841	-0.0100957229733467	-0.00295288790948689
1782	0.494154304265976	-0.199999377131462	-18.0580558776855	0.0123068047687411	-0.0026282137259841	-0.00230353930965066	0.00386527273803949
1783	-0.155194327235222	0.449349254369736	-18.5125999450684	0.00548864435404539	0.00256657530553639	-0.00360223650932312	0.00256657530553639
1784	0.494154304265976	-1.49869668483734	-18.3827304840088	0.00321592413820326	-0.00197886489331722	-0.00847235135734081	-0.00132951640989631
1785	-1.4538916349411	0.449349254369736	-18.2528610229492	0.0116574559360743	0.000293855206109583	-0.00295288790948689	-0.00457625929266214
1786	0.494154304265976	-1.17402231693268	-18.1879253387451	0.00126787810586393	-0.00522560812532902	-0.00977104809135199	-0.00684897974133492
1787	-0.80454295873642	0.449349254369736	-18.2528610229492	-0.0107450718060136	0.00159255252219737	-0.000680167751852423	-0.00132951640989631
1788	-1.4538916349411	-0.524673700332642	-17.928186416626	0.0243197549134493	0.000618529506027699	-0.00457625929266214	-3.08191010844894e-05
1789	-0.80454295873642	0.124674938619137	-18.3827304840088	0.0152288740500808	-0.00522560812532902	-0.00360223650932312	-0.00977104809135199
1790	-1.4538916349411	-0.524673700332642	-17.9931201934814	-0.00684897974133492	-0.00522560812532902	0.00354059832170606	0.00516396993771195
1791	-0.80454295873642	-0.199999377131462	-18.4476642608643	-0.0120437685400248	-0.00230353930965066	-0.00717365415766835	-0.00652430532500148
1792	-0.155194327235222	-1.17402231693268	-18.1229915618896	-0.00197886489331722	-0.00490093370899558	-0.00360223650932312	0.00289124972186983
1793	-0.155194327235222	-0.84934800863266	-18.4476642608643	0.0136055024340749	-0.000355493422830477	-0.00587495695799589	-0.00457625929266214
1794	-0.80454295873642	-0.84934800863266	-18.5125999450684	0.00386527273803949	-0.00425158534198999	0.0022419011220336	-0.00197886489331722
1795	0.494154304265976	-1.17402231693268	-18.6424694061279	0.0158782228827477	-0.00684897974133492	0.00386527273803949	0.00321592413820326
1796	-1.4538916349411	-0.199999377131462	-18.3827304840088	-0.00717365415766835	-0.0117190945893526	-0.0110697457566857	-0.00912170019000769
1797	-0.80454295873642	0.124674938619137	-18.3177947998047	0.00483929552137852	-0.00360223650932312	0.00256657530553639	0.00289124972186983
1798	-1.4538916349411	-0.84934800863266	-18.1229915618896	0.00451462110504508	-0.00360223650932312	-0.00490093370899558	-0.00100484199356288
1799	-0.80454295873642	-1.17402231693268	-18.4476642608643	0.000293855206109583	-0.00457625929266214	0.00581331877037883	-0.00100484199356288
1800	-1.4538916349411	-0.524673700332642	-18.3177947998047	-0.00587495695799589	-0.00619963090866804	-0.00490093370899558	-0.00490093370899558
1801	-1.4538916349411	-0.199999377131462	-19.0320796966553	0.000293855206109583	-0.0104203969240189	0.0022419011220336	-0.00749832857400179
1802	1.14350295066833	-1.49869668483734	-18.707405090332	0.00126787810586393	-0.00847235135734081	-0.00587495695799589	0.00191722682211548
1803	-1.4538916349411	-0.524673700332642	-18.9022083282471	0.00613799272105098	-0.00457625929266214	0.0022419011220336	-0.00295288790948689
1804	0.494154304265976	-0.84934800863266	-18.7723388671875	0.0100340843200684	-0.00132951640989631	0.000293855206109583	0.000293855206109583
1805	-1.4538916349411	-1.49869668483734	-18.4476642608643	0.00191722682211548	-0.00555028254166245	-0.00100484199356288	-0.00100484199356288
1806	1.14350295066833	-1.82337093353271	-18.2528610229492	-0.00717365415766835	-0.00879702530801296	-0.00782300252467394	0.00191722682211548
1807	-1.4538916349411	-0.199999377131462	-18.9671440124512	0.00418994715437293	-0.000355493422830477	-0.00295288790948689	0.00126787810586393
1808	-0.80454295873642	-0.524673700332642	-18.8372745513916	0.0178262684494257	0.00516396993771195	-0.00457625929266214	0.00483929552137852
1809	-2.10324025154114	-0.84934800863266	-18.6424694061279	0.0188002903014421	-0.00652430532500148	0.00451462110504508	-0.0126931173726916
1810	-0.80454295873642	-0.524673700332642	-18.707405090332	-0.00522560812532902	-0.0126931173726916	0.000293855206109583	-0.00230353930965066
1811	-1.4538916349411	-0.199999377131462	-18.707405090332	0.00126787810586393	-0.0126931173726916	-3.08191010844894e-05	-0.00457625929266214
1812	-0.80454295873642	-0.524673700332642	-18.3827304840088	-0.00327756232582033	-0.00230353930965066	-3.08191010844894e-05	0.000943203864153475
1813	1.14350295066833	-1.49869668483734	-18.5125999450684	0.00321592413820326	-0.00165419070981443	0.00126787810586393	-0.00749832857400179
1814	-0.155194327235222	-1.17402231693268	-18.2528610229492	0.0158782228827477	-0.00652430532500148	-0.00165419070981443	-0.00230353930965066
1815	0.494154304265976	-1.49869668483734	-18.1229915618896	-0.000680167751852423	-0.00652430532500148	0.00483929552137852	-0.00555028254166245
1816	-0.80454295873642	-0.524673700332642	-18.707405090332	-0.00327756232582033	-0.00977104809135199	-0.000680167751852423	-0.000355493422830477
1817	-0.80454295873642	-0.524673700332642	-18.5775356292725	-0.00165419070981443	-0.00197886489331722	-0.00230353930965066	-0.00619963090866804
1818	-0.80454295873642	-0.524673700332642	-18.3827304840088	-3.08191010844894e-05	0.00126787810586393	0.00289124972186983	0.00321592413820326
1819	-0.155194327235222	-0.524673700332642	-18.6424694061279	0.0136055024340749	-0.00327756232582033	-0.00490093370899558	-0.00327756232582033
1820	-1.4538916349411	-0.199999377131462	-18.9022083282471	-0.0113944197073579	0.00126787810586393	0.00354059832170606	0.000618529506027699
1821	-0.80454295873642	-0.524673700332642	-18.9671440124512	0.000618529506027699	-0.00717365415766835	-0.000355493422830477	0.00126787810586393
1822	-0.80454295873642	-1.17402231693268	-18.3827304840088	0.00808603875339031	-0.00587495695799589	0.00321592413820326	0.00321592413820326
1823	-1.4538916349411	-0.524673700332642	-18.8372745513916	-0.00457625929266214	0.000943203864153475	-0.0110697457566857	-0.00555028254166245
1824	-0.155194327235222	-0.199999377131462	-18.707405090332	0.00126787810586393	-0.00295288790948689	0.00678734155371785	0.00418994715437293
1825	1.14350295066833	-1.17402231693268	-18.5775356292725	0.00548864435404539	-0.000355493422830477	-0.00847235135734081	-0.00457625929266214
1826	-0.155194327235222	-0.199999377131462	-18.9022083282471	0.00126787810586393	-0.00782300252467394	0.00451462110504508	-0.00327756232582033
1827	-0.80454295873642	-0.199999377131462	-19.0970134735107	0.00386527273803949	-0.0104203969240189	-0.00912170019000769	0.00256657530553639
1828	-0.80454295873642	-0.524673700332642	-18.707405090332	0.0136055024340749	0.00354059832170606	0.00418994715437293	-3.08191010844894e-05
1829	0.494154304265976	-0.524673700332642	-18.4476642608643	0.00321592413820326	-0.00165419070981443	0.00321592413820326	0.00451462110504508
1830	0.494154304265976	-0.84934800863266	-18.1879253387451	0.00289124972186983	0.00159255252219737	-0.00490093370899558	-0.00360223650932312
1831	-1.4538916349411	0.124674938619137	-18.4476642608643	0.000293855206109583	-0.00457625929266214	-0.00425158534198999	-0.00360223650932312
1832	-2.10324025154114	0.449349254369736	-19.0970134735107	0.00126787810586393	-0.00230353930965066	-0.00490093370899558	-0.00587495695799589
1833	1.14350295066833	-0.524673700332642	-19.1619491577148	0.00483929552137852	0.00483929552137852	-0.00360223650932312	0.00126787810586393
1834	-1.4538916349411	0.449349254369736	-18.9671440124512	0.00841071270406246	0.00548864435404539	-0.00327756232582033	0.000618529506027699
1835	-0.155194327235222	-0.524673700332642	-18.9022083282471	-0.00555028254166245	-0.00327756232582033	0.00126787810586393	-0.00977104809135199
1836	-1.4538916349411	0.449349254369736	-18.3827304840088	-0.00522560812532902	-0.00392691092565656	0.00191722682211548	-0.00425158534198999
1837	-0.80454295873642	0.449349254369736	-19.0320796966553	-0.00360223650932312	-0.00717365415766835	0.00646266713738441	-0.00457625929266214
1838	-1.4538916349411	-0.84934800863266	-18.8372745513916	0.00841071270406246	0.00711201597005129	-0.00165419070981443	0.00191722682211548
1839	-0.80454295873642	-0.524673700332642	-18.9022083282471	-0.00100484199356288	-0.00587495695799589	0.000618529506027699	-0.00879702530801296
1840	-0.155194327235222	0.449349254369736	-18.9671440124512	-0.00230353930965066	-0.000680167751852423	0.000618529506027699	0.00159255252219737
1841	-1.4538916349411	0.774023592472076	-18.707405090332	-0.00327756232582033	0.00386527273803949	0.00289124972186983	0.0022419011220336
1842	0.494154304265976	-0.199999377131462	-18.1879253387451	-0.00944637414067984	0.0022419011220336	-0.00587495695799589	0.00191722682211548
1843	-0.80454295873642	0.124674938619137	-18.4476642608643	-0.00652430532500148	-0.00425158534198999	-3.08191010844894e-05	0.000293855206109583
1844	-1.4538916349411	0.449349254369736	-18.9671440124512	0.00159255252219737	0.00126787810586393	0.00256657530553639	-0.00165419070981443
1845	1.14350295066833	-0.524673700332642	-18.6424694061279	-0.000680167751852423	0.00354059832170606	0.00354059832170606	-0.00100484199356288
1846	-0.155194327235222	1.09869790077209	-18.707405090332	0.0158782228827477	-0.00132951640989631	0.00354059832170606	0.0123068047687411
1847	-0.155194327235222	-0.524673700332642	-18.5125999450684	0.00191722682211548	-0.00522560812532902	-0.00684897974133492	-0.000680167751852423
1848	-0.155194327235222	-0.524673700332642	-18.3177947998047	0.00451462110504508	0.0103587592020631	-0.00457625929266214	0.00808603875339031
1849	1.79285156726837	-0.524673700332642	-18.4476642608643	-0.0107450718060136	0.00451462110504508	0.000293855206109583	0.00126787810586393
1850	0.494154304265976	0.449349254369736	-18.7723388671875	0.0103587592020631	-0.00782300252467394	-0.00522560812532902	-0.00165419070981443
1851	0.494154304265976	-0.524673700332642	-18.6424694061279	-0.0195112787187099	-0.00100484199356288	0.00354059832170606	-0.00360223650932312
1852	-0.155194327235222	0.449349254369736	-18.5775356292725	0.00743668992072344	-0.00912170019000769	-0.00457625929266214	0.00354059832170606
1853	-0.80454295873642	0.449349254369736	-18.707405090332	0.00743668992072344	0.00808603875339031	-0.00165419070981443	0.00321592413820326
1854	-0.80454295873642	-0.199999377131462	-17.7333812713623	0.00256657530553639	-0.00100484199356288	0.00451462110504508	0.00711201597005129
1855	-0.155194327235222	0.449349254369736	-18.2528610229492	-0.00132951640989631	0.00483929552137852	-0.00425158534198999	-0.000680167751852423
1856	-1.4538916349411	0.449349254369736	-18.9022083282471	0.0191249661147594	-0.00522560812532902	-0.00392691092565656	0.00873538758605719
1857	-0.80454295873642	-0.199999377131462	-18.6424694061279	-0.00392691092565656	-0.00490093370899558	-0.000355493422830477	0.00678734155371785
1858	1.14350295066833	-0.524673700332642	-18.5125999450684	0.00516396993771195	0.00256657530553639	-0.00165419070981443	0.00126787810586393
1859	1.14350295066833	-0.84934800863266	-18.3827304840088	0.00906006153672934	0.00126787810586393	-0.00165419070981443	0.00289124972186983
1860	-0.80454295873642	0.449349254369736	-18.4476642608643	-0.00879702530801296	-0.00165419070981443	-0.00295288790948689	0.00321592413820326
1861	-0.155194327235222	0.449349254369736	-18.6424694061279	0.00743668992072344	-0.00295288790948689	0.00126787810586393	0.0022419011220336
1862	0.494154304265976	-0.524673700332642	-18.7723388671875	-0.000680167751852423	0.00483929552137852	-0.0136671401560307	0.00256657530553639
1863	1.14350295066833	-0.199999377131462	-18.707405090332	-0.00587495695799589	0.00678734155371785	0.00451462110504508	0.00646266713738441
1864	-1.4538916349411	0.124674938619137	-18.5125999450684	0.00873538758605719	0.00159255252219737	0.000943203864153475	-0.00425158534198999
1865	0.494154304265976	-0.524673700332642	-18.7723388671875	-0.0117190945893526	-0.00165419070981443	-0.000680167751852423	0.000618529506027699
1866	-2.10324025154114	0.449349254369736	-18.5125999450684	-0.00100484199356288	-0.00619963090866804	-0.00490093370899558	0.00613799272105098
1867	1.14350295066833	-0.524673700332642	-18.5125999450684	0.012956153601408	-0.00327756232582033	0.000943203864153475	0.00354059832170606
1868	-0.155194327235222	-0.524673700332642	-18.8372745513916	-0.00717365415766835	0.00289124972186983	0.00191722682211548	-0.00360223650932312
1869	-0.155194327235222	0.449349254369736	-18.9022083282471	0.00548864435404539	-0.000355493422830477	0.00126787810586393	-0.000355493422830477
1870	-0.155194327235222	0.774023592472076	-18.8372745513916	-0.00619963090866804	-0.000680167751852423	-3.08191010844894e-05	-0.00652430532500148
1871	1.79285156726837	-0.199999377131462	-18.0580558776855	-0.00165419070981443	0.00256657530553639	-0.00522560812532902	-0.00327756232582033
1872	0.494154304265976	-0.84934800863266	-17.8632507324219	-0.0139918150380254	0.00581331877037883	-0.00749832857400179	0.00386527273803949
1873	-0.155194327235222	0.449349254369736	-18.2528610229492	-0.00457625929266214	0.00354059832170606	-0.00230353930965066	0.00126787810586393
1874	0.494154304265976	0.124674938619137	-18.2528610229492	0.0194496400654316	0.00548864435404539	-0.00360223650932312	0.00191722682211548
1875	-0.155194327235222	0.449349254369736	-18.1229915618896	-0.0100957229733467	-0.00132951640989631	-0.0026282137259841	-0.00100484199356288
1876	-1.4538916349411	-0.524673700332642	-18.1229915618896	0.0152288740500808	0.000943203864153475	0.00386527273803949	-0.00327756232582033
1877	0.494154304265976	-0.199999377131462	-17.9931201934814	-0.00197886489331722	-0.00814767740666866	-0.00652430532500148	-0.000355493422830477
1878	0.494154304265976	-0.524673700332642	-17.7983169555664	0.0194496400654316	0.00776136433705688	-0.00652430532500148	0.00483929552137852
1879	0.494154304265976	-0.524673700332642	-18.0580558776855	0.00613799272105098	-0.00100484199356288	0.00418994715437293	0.0022419011220336
1880	-0.155194327235222	-0.524673700332642	-18.6424694061279	-0.00717365415766835	0.000618529506027699	0.00354059832170606	-0.00295288790948689
1881	-0.155194327235222	0.449349254369736	-18.9022083282471	0.0103587592020631	-0.00295288790948689	0.00354059832170606	0.00191722682211548
1882	-0.80454295873642	0.774023592472076	-18.9671440124512	0.000943203864153475	-0.000680167751852423	0.00354059832170606	0.00126787810586393
1883	1.79285156726837	-0.524673700332642	-18.6424694061279	0.0321119390428066	0.00613799272105098	0.00191722682211548	0.00126787810586393
1884	-0.155194327235222	-0.199999377131462	-18.1879253387451	0.0298392176628113	-0.00100484199356288	0.00483929552137852	-0.00197886489331722
1885	-0.80454295873642	0.449349254369736	-18.9022083282471	0.00418994715437293	-0.00360223650932312	-0.0026282137259841	0.00191722682211548
1886	-0.155194327235222	-0.199999377131462	-18.7723388671875	0.00191722682211548	0.00743668992072344	-0.00132951640989631	-0.00295288790948689
1887	1.14350295066833	-0.199999377131462	-18.6424694061279	0.0155535480007529	-3.08191010844894e-05	-0.00977104809135199	0.00256657530553639
1888	-1.4538916349411	0.774023592472076	-18.4476642608643	-0.00165419070981443	0.00808603875339031	0.00873538758605719	0.00289124972186983
1889	-0.155194327235222	0.774023592472076	-18.3827304840088	-0.000355493422830477	0.00159255252219737	-0.00619963090866804	-0.00457625929266214
1890	-0.80454295873642	1.09869790077209	-18.1229915618896	-0.00587495695799589	0.00126787810586393	0.00126787810586393	-0.0026282137259841
1891	-0.155194327235222	0.449349254369736	-18.3827304840088	-0.0100957229733467	-0.00295288790948689	0.00191722682211548	0.00548864435404539
1892	0.494154304265976	0.124674938619137	-18.3827304840088	0.0217223595827818	0.00483929552137852	0.00321592413820326	-0.00100484199356288
1893	0.494154304265976	0.124674938619137	-18.2528610229492	0.00289124972186983	0.00418994715437293	-0.00944637414067984	0.00808603875339031
1894	0.494154304265976	0.124674938619137	-18.2528610229492	0.00289124972186983	0.00516396993771195	0.00321592413820326	-0.00392691092565656
1895	-0.155194327235222	0.774023592472076	-18.3827304840088	-3.08191010844894e-05	0.000618529506027699	-0.00782300252467394	-0.00197886489331722
1896	0.494154304265976	-0.524673700332642	-17.928186416626	0.00451462110504508	0.00191722682211548	0.00321592413820326	-3.08191010844894e-05
1897	1.14350295066833	-0.524673700332642	-17.928186416626	-0.0026282137259841	0.00646266713738441	-0.00749832857400179	0.0113327819854021
1898	1.14350295066833	0.124674938619137	-18.1879253387451	-0.00327756232582033	0.00581331877037883	-0.00522560812532902	0.00159255252219737
1899	1.14350295066833	-0.524673700332642	-18.3177947998047	0.00354059832170606	0.0116574559360743	0.000943203864153475	0.00873538758605719
1900	-0.155194327235222	-0.199999377131462	-18.1879253387451	-0.00230353930965066	0.000943203864153475	-0.00327756232582033	-0.0026282137259841
1901	-0.155194327235222	-0.199999377131462	-18.1879253387451	-0.00132951640989631	0.00126787810586393	-0.00912170019000769	0.00126787810586393
1902	-1.4538916349411	1.09869790077209	-18.1229915618896	0.0113327819854021	0.0022419011220336	0.00126787810586393	-0.00100484199356288
1903	-0.155194327235222	-0.524673700332642	-18.1879253387451	-0.0139918150380254	0.00906006153672934	-0.00555028254166245	-0.00619963090866804
1904	-0.155194327235222	0.124674938619137	-18.2528610229492	0.000618529506027699	0.00191722682211548	-0.00295288790948689	-0.000680167751852423
1905	0.494154304265976	0.774023592472076	-18.5775356292725	-0.0026282137259841	-0.00132951640989631	-0.0120437685400248	-0.00360223650932312
1906	0.494154304265976	0.124674938619137	-18.2528610229492	-0.00879702530801296	-0.00132951640989631	-0.0026282137259841	-0.000680167751852423
1907	-0.80454295873642	0.449349254369736	-18.3177947998047	-0.0156151866540313	-3.08191010844894e-05	-0.00684897974133492	0.000618529506027699
1908	-0.155194327235222	-0.199999377131462	-17.928186416626	0.00191722682211548	0.00451462110504508	-0.00555028254166245	-0.00230353930965066
1909	1.14350295066833	-0.84934800863266	-18.1879253387451	0.00386527273803949	0.0126314787194133	-0.00327756232582033	0.000618529506027699
1910	-0.155194327235222	0.124674938619137	-18.9671440124512	-0.00230353930965066	-0.00230353930965066	0.00548864435404539	-0.00717365415766835
1911	1.14350295066833	-0.199999377131462	-18.3827304840088	0.00159255252219737	-0.00425158534198999	-0.0165892094373703	-0.00132951640989631
1912	-0.155194327235222	-0.199999377131462	-18.0580558776855	0.00808603875339031	0.00386527273803949	-0.000680167751852423	0.00256657530553639
1913	-1.4538916349411	0.449349254369736	-18.3177947998047	0.00581331877037883	0.00873538758605719	-0.00587495695799589	0.00289124972186983
1914	-2.10324025154114	1.42337214946747	-18.2528610229492	0.025618452578783	0.00516396993771195	-0.00197886489331722	0.00418994715437293
1915	-1.4538916349411	0.449349254369736	-18.3827304840088	0.00126787810586393	0.000943203864153475	-0.00619963090866804	0.00451462110504508
1916	0.494154304265976	0.449349254369736	-19.0320796966553	-0.0136671401560307	0.000293855206109583	0.000618529506027699	-0.00392691092565656
1917	0.494154304265976	-0.199999377131462	-18.3827304840088	0.01100810803473	0.00646266713738441	-0.0110697457566857	0.00354059832170606
1918	0.494154304265976	0.124674938619137	-18.3177947998047	0.00159255252219737	0.00321592413820326	-0.00749832857400179	-0.00197886489331722
1919	1.14350295066833	-0.524673700332642	-18.3177947998047	0.00808603875339031	0.00613799272105098	0.00159255252219737	0.00256657530553639
1920	-1.4538916349411	1.09869790077209	-18.1879253387451	-0.00327756232582033	-0.00327756232582033	-0.0113944197073579	-0.00392691092565656
1921	-0.155194327235222	0.449349254369736	-18.5775356292725	-0.0204853005707264	0.00256657530553639	-0.00490093370899558	-0.00457625929266214
1922	1.14350295066833	0.124674938619137	-19.0320796966553	0.00613799272105098	-0.0026282137259841	-0.00197886489331722	-0.00522560812532902
1923	0.494154304265976	-0.199999377131462	-18.3177947998047	0.00678734155371785	0.00711201597005129	-0.00360223650932312	0.00418994715437293
1924	-1.4538916349411	1.09869790077209	-19.1619491577148	-0.000355493422830477	-0.000355493422830477	0.000943203864153475	-0.00782300252467394
1925	1.14350295066833	-0.524673700332642	-18.8372745513916	-0.00717365415766835	-0.00684897974133492	-0.00912170019000769	-0.000680167751852423
1926	0.494154304265976	0.449349254369736	-18.1879253387451	0.0217223595827818	-0.00230353930965066	0.00321592413820326	-0.00684897974133492
1927	-0.80454295873642	0.124674938619137	-18.4476642608643	0.0239950809627771	-0.00197886489331722	-0.0126931173726916	0.00386527273803949
1928	-0.80454295873642	1.42337214946747	-18.8372745513916	-0.0026282137259841	0.00938473641872406	0.00191722682211548	-0.00165419070981443
1929	-0.80454295873642	0.449349254369736	-18.5125999450684	0.011982130818069	0.00483929552137852	-0.00132951640989631	0.000943203864153475
1930	-1.4538916349411	1.09869790077209	-18.5775356292725	0.00354059832170606	-0.00912170019000769	-0.00814767740666866	-0.0123684434220195
1931	-0.80454295873642	0.449349254369736	-18.5775356292725	0.0145795252174139	0.000943203864153475	-0.00684897974133492	-0.00327756232582033
1932	1.14350295066833	0.449349254369736	-18.1229915618896	-0.00100484199356288	0.00256657530553639	-0.00879702530801296	0.00386527273803949
1933	-0.155194327235222	0.774023592472076	-18.4476642608643	0.00289124972186983	0.00289124972186983	-0.00912170019000769	-0.000355493422830477
1934	-0.155194327235222	0.124674938619137	-18.6424694061279	-0.00392691092565656	0.000943203864153475	-0.00749832857400179	0.00321592413820326
1935	-0.80454295873642	0.449349254369736	-18.6424694061279	-0.0107450718060136	0.00321592413820326	-0.00360223650932312	-3.08191010844894e-05
1936	0.494154304265976	-0.199999377131462	-18.4476642608643	0.0022419011220336	0.000293855206109583	-0.00132951640989631	-0.00555028254166245
1937	-1.4538916349411	0.449349254369736	-18.5775356292725	0.0194496400654316	0.000943203864153475	-0.00782300252467394	0.00289124972186983
1938	-1.4538916349411	1.42337214946747	-18.3827304840088	-0.0191866029053926	0.00841071270406246	0.00126787810586393	-0.00100484199356288
1939	-0.155194327235222	0.449349254369736	-18.3177947998047	-0.00327756232582033	0.0100340843200684	0.000293855206109583	0.00386527273803949
1940	-0.80454295873642	1.42337214946747	-18.9022083282471	0.0162028968334198	0.0022419011220336	-0.00457625929266214	-0.00100484199356288
1941	-1.4538916349411	0.449349254369736	-18.5775356292725	-0.00879702530801296	-0.00100484199356288	-0.00457625929266214	0.00321592413820326
1942	1.14350295066833	-0.199999377131462	-18.3827304840088	-3.08191010844894e-05	0.0022419011220336	-0.00912170019000769	0.00256657530553639
1943	-0.155194327235222	-0.199999377131462	-18.2528610229492	0.0233457311987877	0.00678734155371785	-0.00230353930965066	-0.00587495695799589
1944	-1.4538916349411	1.42337214946747	-18.8372745513916	-0.00912170019000769	0.00256657530553639	0.00289124972186983	-0.00392691092565656
1945	1.14350295066833	-0.199999377131462	-18.707405090332	-0.0133424662053585	-0.00165419070981443	-0.00295288790948689	-3.08191010844894e-05
1946	-0.80454295873642	1.09869790077209	-19.421688079834	0.000618529506027699	0.000943203864153475	-0.00392691092565656	-0.0107450718060136
1947	-0.80454295873642	0.774023592472076	-18.5125999450684	0.00483929552137852	0.00743668992072344	-0.00847235135734081	0.0103587592020631
1948	-0.80454295873642	0.449349254369736	-18.4476642608643	0.00711201597005129	0.00678734155371785	-0.00457625929266214	-0.00490093370899558
1949	-0.80454295873642	0.449349254369736	-18.2528610229492	0.0246444288641214	0.00256657530553639	-0.00425158534198999	0.00386527273803949
1950	-1.4538916349411	1.09869790077209	-18.3177947998047	-0.0107450718060136	0.000943203864153475	-0.00749832857400179	-0.0107450718060136
1951	-1.4538916349411	0.774023592472076	-18.2528610229492	-0.00619963090866804	0.00191722682211548	-0.00717365415766835	-0.000355493422830477
1952	1.14350295066833	0.124674938619137	-18.707405090332	0.00159255252219737	0.000943203864153475	-0.00360223650932312	-0.00360223650932312
1953	-2.10324025154114	0.774023592472076	-18.9671440124512	-0.00100484199356288	0.00678734155371785	-0.00879702530801296	0.00386527273803949
1954	-0.80454295873642	0.774023592472076	-18.6424694061279	0.000293855206109583	0.00678734155371785	-0.00360223650932312	-0.00814767740666866
1955	0.494154304265976	-0.524673700332642	-18.707405090332	0.0136055024340749	-0.00165419070981443	-0.00230353930965066	0.000618529506027699
1956	-0.155194327235222	0.124674938619137	-18.8372745513916	0.0142548503354192	0.00256657530553639	-0.00327756232582033	-0.00490093370899558
1957	-0.80454295873642	0.774023592472076	-18.1879253387451	-0.00490093370899558	0.000618529506027699	-0.00944637414067984	0.00159255252219737
1958	-0.80454295873642	1.09869790077209	-18.6424694061279	0.0132808275520802	0.0113327819854021	-0.00197886489331722	-0.00360223650932312
1959	-0.80454295873642	-0.199999377131462	-18.2528610229492	0.00451462110504508	0.00289124972186983	0.00191722682211548	-0.00490093370899558
1960	-0.80454295873642	0.124674938619137	-18.7723388671875	-0.00587495695799589	-0.00360223650932312	-0.00555028254166245	0.00159255252219737
1961	-1.4538916349411	0.449349254369736	-18.9022083282471	-0.0175632312893867	-0.00165419070981443	-0.00944637414067984	-0.00197886489331722
1962	-0.80454295873642	1.09869790077209	-18.8372745513916	0.01847561635077	0.00354059832170606	0.00386527273803949	-0.00782300252467394
1963	-0.155194327235222	-0.524673700332642	-18.3827304840088	0.0217223595827818	0.0022419011220336	-0.00879702530801296	-0.00230353930965066
1964	-0.80454295873642	1.09869790077209	-18.9671440124512	0.00906006153672934	0.00256657530553639	0.000618529506027699	-0.00197886489331722
1965	-0.80454295873642	-0.524673700332642	-18.9671440124512	0.0126314787194133	-0.0100957229733467	0.000293855206109583	0.00418994715437293
1966	-0.80454295873642	1.09869790077209	-19.0320796966553	-0.00749832857400179	-0.000680167751852423	-0.00197886489331722	-0.00392691092565656
1967	-1.4538916349411	0.124674938619137	-18.8372745513916	-0.00684897974133492	0.00354059832170606	-0.0104203969240189	-0.000680167751852423
1968	-2.10324025154114	0.124674938619137	-18.707405090332	-0.0120437685400248	0.00418994715437293	-0.0026282137259841	-0.00425158534198999
1969	-0.80454295873642	-0.199999377131462	-18.3827304840088	0.000618529506027699	0.00646266713738441	0.000293855206109583	0.0022419011220336
1970	-1.4538916349411	0.774023592472076	-18.8372745513916	0.00191722682211548	0.00126787810586393	-0.00327756232582033	-0.00425158534198999
1971	-1.4538916349411	0.774023592472076	-18.9671440124512	-0.00360223650932312	0.00289124972186983	-0.00230353930965066	-0.00717365415766835
1972	0.494154304265976	-0.199999377131462	-18.9022083282471	0.0220470335334539	0.00191722682211548	-0.00814767740666866	0.000618529506027699
1973	-2.10324025154114	0.774023592472076	-18.6424694061279	-0.0104203969240189	0.00548864435404539	-0.00879702530801296	0.000293855206109583
1974	-1.4538916349411	0.449349254369736	-18.8372745513916	-0.0126931173726916	0.00354059832170606	0.00256657530553639	-0.000355493422830477
1975	0.494154304265976	-0.524673700332642	-18.2528610229492	0.0191249661147594	0.00256657530553639	-0.0110697457566857	-0.00684897974133492
1976	-0.80454295873642	0.774023592472076	-18.8372745513916	-0.0117190945893526	-0.00197886489331722	-0.00165419070981443	0.00256657530553639
1977	-2.10324025154114	0.774023592472076	-18.7723388671875	0.00970941036939621	0.00451462110504508	-0.00977104809135199	0.00418994715437293
1978	-0.155194327235222	-0.199999377131462	-18.6424694061279	-0.00230353930965066	0.00289124972186983	-0.00782300252467394	-0.00132951640989631
1979	0.494154304265976	-0.199999377131462	-18.4476642608643	0.00613799272105098	0.00841071270406246	-0.00100484199356288	-0.00360223650932312
1980	-0.155194327235222	0.449349254369736	-18.5775356292725	-0.00100484199356288	-0.00619963090866804	-0.00197886489331722	0.000293855206109583
1981	1.79285156726837	-0.199999377131462	-18.1879253387451	-0.00327756232582033	0.00321592413820326	-0.00555028254166245	-0.00295288790948689
1982	-0.80454295873642	0.449349254369736	-18.707405090332	-0.00619963090866804	-0.000680167751852423	-0.00100484199356288	-3.08191010844894e-05
1983	-2.10324025154114	1.09869790077209	-18.9022083282471	0.0126314787194133	0.01100810803473	0.000293855206109583	-0.000680167751852423
1984	-0.80454295873642	0.774023592472076	-18.3177947998047	0.0022419011220336	0.00581331877037883	0.00159255252219737	-0.00295288790948689
1985	0.494154304265976	0.124674938619137	-18.1879253387451	0.0265924744307995	0.00159255252219737	0.00548864435404539	-0.00132951640989631
1986	-0.80454295873642	0.774023592472076	-18.2528610229492	0.0188002903014421	0.000293855206109583	0.000293855206109583	-0.00197886489331722
1987	-0.80454295873642	0.449349254369736	-17.8632507324219	-0.00197886489331722	-0.00165419070981443	0.00289124972186983	-0.000680167751852423
1988	1.79285156726837	-0.84934800863266	-18.1229915618896	0.00354059832170606	0.00418994715437293	-0.00132951640989631	0.000943203864153475
1989	-0.155194327235222	-0.199999377131462	-18.1879253387451	-0.00977104809135199	0.00451462110504508	-0.00165419070981443	0.00613799272105098
1990	-1.4538916349411	0.774023592472076	-18.2528610229492	0.00191722682211548	0.00711201597005129	0.000618529506027699	-0.00165419070981443
1991	-0.80454295873642	0.449349254369736	-18.1879253387451	-0.0130177913233638	0.000293855206109583	0.00776136433705688	-0.00197886489331722
1992	1.14350295066833	-0.84934800863266	-18.0580558776855	0.000618529506027699	0.000293855206109583	0.00354059832170606	0.00159255252219737
1993	-1.4538916349411	-0.199999377131462	-17.6684474945068	0.0126314787194133	0.00678734155371785	-0.00749832857400179	-0.00490093370899558
1994	-0.80454295873642	0.449349254369736	-18.3827304840088	0.0113327819854021	0.000943203864153475	0.00938473641872406	0.00289124972186983
1995	-0.155194327235222	-0.524673700332642	-18.1879253387451	-0.00652430532500148	-0.00197886489331722	0.00256657530553639	0.000618529506027699
1996	-0.80454295873642	0.449349254369736	-18.3827304840088	-0.00327756232582033	-0.000355493422830477	-3.08191010844894e-05	0.00289124972186983
1997	0.494154304265976	-0.199999377131462	-17.928186416626	0.0123068047687411	0.00906006153672934	-0.0026282137259841	0.00483929552137852
1998	0.494154304265976	0.124674938619137	-18.4476642608643	0.012956153601408	0.0022419011220336	-3.08191010844894e-05	0.00386527273803949
1999	0.494154304265976	-0.199999377131462	-18.3827304840088	-0.00457625929266214	0.00191722682211548	-0.00100484199356288	0.00808603875339031
2000	0.494154304265976	-0.524673700332642	-18.707405090332	0.000293855206109583	0.00321592413820326	-0.0026282137259841	-3.08191010844894e-05
[truncated: 6,140 more rows]
