# Supplementary material for: Precise instruction and consideration of the vertical and horizontal force component increases validity and reliability of the 90:20 Isometric Posterior Chain Test
Source: PLoS One. 2024 Oct 28;19(10):e0312843. doi: 10.1371/journal.pone.0312843 (PMC11515970; doi:10.1371/journal.pone.0312843)
Supplement: S1 File — (ZIP) [file pone.0312843.s001.zip › S1_Raw_Data/M1_P12_vh_1.csv]

1	75.7328796386719	-3.12206816673279	-5.9152364730835	-0.00197886489331722	-0.0357449948787689	0.0379560738801956	-0.00197886489331722
2	74.4341812133789	-2.47271966934204	-5.85030126571655	0.0116574559360743	-0.0532774068415165	0.029189869761467	-0.00879702530801296
3	75.7328796386719	-2.47271966934204	-5.9152364730835	0.00354059832170606	-0.0581475235521793	0.052891094237566	0.00483929552137852
4	75.0835342407227	-3.12206816673279	-5.3957576751709	-0.00912170019000769	-0.0626929625868797	0.049319677054882	0.00191722682211548
5	74.4341812133789	-3.77141690254211	-5.85030126571655	-0.00619963090866804	-0.0708098188042641	0.0473716296255589	0.00354059832170606
6	75.0835342407227	-3.12206816673279	-5.6554970741272	-0.00944637414067984	-0.038017712533474	0.0317872650921345	-0.00295288790948689
7	74.4341812133789	-3.44674253463745	-5.72043180465698	-0.0149658378213644	-0.0367190167307854	-0.00132951640989631	-0.00522560812532902
8	73.7848358154297	-2.79739379882813	-5.59056186676025	-0.0100957229733467	-0.0299008563160896	0.0103587592020631	0.00159255252219737
9	73.1354827880859	-2.14804530143738	-5.85030126571655	-0.0130177913233638	-0.0311995539814234	0.00808603875339031	-0.000680167751852423
10	73.1354827880859	-1.82337093353271	-5.78536653518677	0.00159255252219737	-0.0208099745213985	0.0165275707840919	0.00646266713738441
11	72.4861373901367	-2.14804530143738	-6.11004114151001	-0.0152905117720366	-0.0198359526693821	0.0123068047687411	0.00516396993771195
12	72.4861373901367	-1.82337093353271	-5.98017120361328	-0.00879702530801296	-0.0211346503347158	0.0116574559360743	-0.00327756232582033
13	73.7848358154297	-2.47271966934204	-5.78536653518677	-0.00717365415766835	-0.021459324285388	0.0022419011220336	0.00321592413820326
14	74.4341812133789	-3.12206816673279	-5.26588773727417	-0.00360223650932312	0.00256657530553639	0.0116574559360743	-0.00132951640989631
15	74.4341812133789	-3.77141690254211	-5.52562713623047	0.00289124972186983	0.00159255252219737	0.00451462110504508	0.00321592413820326
16	73.1354827880859	-2.47271966934204	-5.3957576751709	-0.00814767740666866	-0.0318489037454128	0.0269171483814716	0.00418994715437293
17	71.8367919921875	-2.47271966934204	-5.6554970741272	0.0162028968334198	-0.0191866029053926	0.0155535480007529	0.00711201597005129
18	72.4861373901367	-3.12206816673279	-5.33082246780396	-0.000680167751852423	-0.0133424662053585	0.0113327819854021	0.00841071270406246
19	75.0835342407227	-4.09609127044678	-5.3957576751709	0.00776136433705688	-0.00684897974133492	0.00354059832170606	0.000618529506027699
20	73.7848358154297	-2.47271966934204	-5.52562713623047	0.00938473641872406	0.011982130818069	-0.00230353930965066	0.00451462110504508
21	73.1354827880859	-2.14804530143738	-5.52562713623047	0.000618529506027699	0.0181509424000978	-0.0143164889886975	-0.00100484199356288
22	73.1354827880859	-2.14804530143738	-5.33082246780396	-0.000680167751852423	0.0239950809627771	-0.0146411629393697	-0.00230353930965066
23	73.7848358154297	-2.79739379882813	-5.3957576751709	0.00451462110504508	0.0230210572481155	-0.0185372550040483	0.00548864435404539
24	76.3822326660156	-3.12206816673279	-5.98017120361328	0.00516396993771195	0.040228795260191	-0.0188619289547205	-3.08191010844894e-05
25	75.0835342407227	-3.44674253463745	-5.46069240570068	0.00321592413820326	0.0519170723855495	-0.0302255302667618	0.00743668992072344
26	77.6809234619141	-3.77141690254211	-5.33082246780396	-0.0182125810533762	0.0590599067509174	-0.0393164120614529	-0.00587495695799589
27	75.7328796386719	-2.47271966934204	-5.26588773727417	-0.0126931173726916	0.0554884895682335	-0.038017712533474	-0.0110697457566857
28	77.6809234619141	-3.44674253463745	-5.46069240570068	-0.0126931173726916	0.0457482598721981	-0.043212503194809	-0.00165419070981443
29	75.7328796386719	-2.14804530143738	-5.59056186676025	-0.0110697457566857	0.0395794473588467	-0.0458098985254765	0.00386527273803949
30	77.0315780639648	-2.14804530143738	-5.98017120361328	-0.00847235135734081	0.0265924744307995	-0.0350956469774246	-0.00230353930965066
31	76.3822326660156	-1.82337093353271	-6.04510593414307	-0.00749832857400179	0.0259431265294552	-0.0292515084147453	-0.00295288790948689
32	75.7328796386719	-2.14804530143738	-5.9152364730835	-0.00587495695799589	0.0236704051494598	-0.0308748781681061	-0.00100484199356288
33	76.3822326660156	-2.14804530143738	-6.36978054046631	-0.00392691092565656	0.0152288740500808	-0.0110697457566857	0.00126787810586393
34	78.3302764892578	-3.44674253463745	-5.78536653518677	-0.00490093370899558	0.0269171483814716	-0.0107450718060136	0.0022419011220336
35	77.0315780639648	-2.79739379882813	-6.23991060256958	-0.00587495695799589	0.0220470335334539	0.0100340843200684	0.00516396993771195
36	75.7328796386719	-2.79739379882813	-6.11004114151001	-0.000680167751852423	0.0145795252174139	0.012956153601408	0.00418994715437293
37	75.7328796386719	-1.82337093353271	-6.49965000152588	0.0132808275520802	-0.017887907102704	0.0171769186854362	0.0149041991680861
38	77.0315780639648	-3.44674253463745	-6.11004114151001	0.0113327819854021	-0.0120437685400248	0.0100340843200684	0.012956153601408
39	75.7328796386719	-1.82337093353271	-6.36978054046631	0.0100340843200684	-0.00425158534198999	0.013930176384747	0.0116574559360743
40	75.7328796386719	-2.47271966934204	-5.98017120361328	0.0100340843200684	-0.00457625929266214	0.00191722682211548	0.00776136433705688
41	77.0315780639648	-3.12206816673279	-5.3957576751709	0.00776136433705688	-0.0334722734987736	0.00646266713738441	-0.00555028254166245
42	77.0315780639648	-2.79739379882813	-5.72043180465698	-0.0162645354866982	-0.0266541130840778	0.00354059832170606	0.000943203864153475
43	77.6809234619141	-3.44674253463745	-5.6554970741272	-0.00490093370899558	-0.0221086721867323	0.00159255252219737	-0.00197886489331722
44	76.3822326660156	-3.44674253463745	-5.3957576751709	0.00483929552137852	-0.0286021586507559	0.0168522447347641	0.00321592413820326
45	75.0835342407227	-1.82337093353271	-5.78536653518677	-0.000355493422830477	-0.0224333461374044	0.0116574559360743	0.00418994715437293
46	77.0315780639648	-1.82337093353271	-5.52562713623047	-0.00587495695799589	-0.00425158534198999	0.00841071270406246	-0.00100484199356288
47	75.7328796386719	-2.14804530143738	-5.52562713623047	-0.00879702530801296	-0.0185372550040483	0.00711201597005129	-0.00847235135734081
48	77.0315780639648	-3.12206816673279	-5.26588773727417	0.00159255252219737	-0.0224333461374044	0.0188002903014421	-3.08191010844894e-05
49	76.3822326660156	-3.12206816673279	-5.46069240570068	0.000618529506027699	-0.0156151866540313	0.0220470335334539	-0.00684897974133492
50	77.6809234619141	-3.12206816673279	-5.46069240570068	-0.00230353930965066	-0.0237320438027382	0.0298392176628113	0.00191722682211548
51	78.3302764892578	-3.12206816673279	-5.26588773727417	-0.00392691092565656	-0.0292515084147453	0.0405534692108631	-3.08191010844894e-05
52	76.3822326660156	-2.79739379882813	-5.26588773727417	-3.08191010844894e-05	-0.00879702530801296	0.00516396993771195	-0.0026282137259841
53	76.3822326660156	-2.47271966934204	-5.33082246780396	0.0132808275520802	0.0136055024340749	-0.0110697457566857	0.00516396993771195
54	75.0835342407227	-2.14804530143738	-5.9152364730835	0.00191722682211548	0.0145795252174139	-0.0123684434220195	0.00256657530553639
55	75.7328796386719	-2.47271966934204	-5.9152364730835	0.00970941036939621	0.0200989879667759	-0.0191866029053926	0.00289124972186983
56	76.3822326660156	-2.79739379882813	-5.72043180465698	0.00548864435404539	0.0223717093467712	-0.0172385573387146	-0.0117190945893526
57	75.7328796386719	-2.79739379882813	-5.98017120361328	0.0149041991680861	0.0353586822748184	-0.0224333461374044	0.00191722682211548
58	77.0315780639648	-3.12206816673279	-5.52562713623047	0.0155535480007529	0.0444495603442192	-0.028926832601428	0.00256657530553639
59	75.7328796386719	-2.14804530143738	-5.9152364730835	0.0132808275520802	0.0470469556748867	-0.0370436906814575	0.00711201597005129
60	75.7328796386719	-1.82337093353271	-6.17497587203979	-0.00295288790948689	0.0642546936869621	-0.0480826161801815	0.00581331877037883
61	75.7328796386719	-2.47271966934204	-6.11004114151001	-0.0237320438027382	0.0642546936869621	-0.0503553375601768	-0.00165419070981443
62	75.7328796386719	-2.47271966934204	-5.9152364730835	0.0239950809627771	0.0623066499829292	-0.0467839203774929	-0.00587495695799589
63	74.4341812133789	-2.14804530143738	-5.85030126571655	0.0142548503354192	0.0343846566975117	-0.0406151078641415	0.00191722682211548
64	75.0835342407227	-2.14804530143738	-6.36978054046631	0.00516396993771195	0.0213976856321096	-0.0123684434220195	-0.00587495695799589
65	77.6809234619141	-3.12206816673279	-6.04510593414307	-0.00132951640989631	0.00678734155371785	-0.00392691092565656	0.00711201597005129
66	74.4341812133789	-2.79739379882813	-6.69445466995239	-0.0100957229733467	0.0236704051494598	-0.0100957229733467	-0.00847235135734081
67	77.0315780639648	-3.12206816673279	-5.98017120361328	-0.0139918150380254	0.0213976856321096	-0.0123684434220195	-0.00587495695799589
68	75.7328796386719	-2.47271966934204	-5.98017120361328	-0.00490093370899558	0.000293855206109583	-0.000355493422830477	-0.00392691092565656
69	76.3822326660156	-3.12206816673279	-5.59056186676025	-0.0139918150380254	0.00159255252219737	-0.00814767740666866	-0.000355493422830477
70	77.0315780639648	-3.44674253463745	-5.46069240570068	-0.00684897974133492	-0.0113944197073579	0.0175015944987535	-0.00230353930965066
71	77.0315780639648	-3.12206816673279	-5.59056186676025	-0.0026282137259841	-0.043212503194809	0.0412028171122074	-0.00327756232582033
72	77.6809234619141	-3.44674253463745	-5.85030126571655	-0.00555028254166245	-0.0893162563443184	0.0499690249562263	0.00321592413820326
73	76.3822326660156	-2.79739379882813	-5.85030126571655	0.00451462110504508	-0.0909396260976791	0.0499690249562263	-0.00132951640989631
74	77.6809234619141	-3.44674253463745	-5.33082246780396	0.00418994715437293	-0.0717838406562805	0.0463976077735424	0.00354059832170606
75	75.7328796386719	-2.47271966934204	-5.78536653518677	0.0100340843200684	-0.0571734979748726	0.040228795260191	0.0113327819854021
76	78.3302764892578	-3.12206816673279	-5.46069240570068	0.00743668992072344	-0.0604202412068844	0.0428261905908585	0.00321592413820326
77	74.4341812133789	-2.14804530143738	-5.59056186676025	0.0213976856321096	-0.0536020807921886	0.0308132413774729	0.00451462110504508
78	78.3302764892578	-3.44674253463745	-5.46069240570068	0.0210730116814375	-0.0500306636095047	0.0272418223321438	0.00711201597005129
79	75.7328796386719	-2.47271966934204	-5.59056186676025	0.0191249661147594	-0.0273034609854221	0.0408781431615353	0.00159255252219737
80	75.7328796386719	-2.79739379882813	-5.26588773727417	0.0200989879667759	-0.00717365415766835	-0.00100484199356288	-0.00295288790948689
81	75.7328796386719	-2.14804530143738	-5.46069240570068	0.00711201597005129	-0.00782300252467394	-0.00717365415766835	0.0116574559360743
82	75.7328796386719	-3.12206816673279	-5.26588773727417	0.00581331877037883	0.0103587592020631	-0.0311995539814234	-0.00132951640989631
83	75.7328796386719	-2.47271966934204	-5.52562713623047	0.0106834331527352	0.0171769186854362	-0.0350956469774246	-0.00230353930965066
84	75.7328796386719	-3.12206816673279	-5.6554970741272	0.0145795252174139	0.0269171483814716	-0.0419138073921204	0.00418994715437293
85	77.6809234619141	-3.77141690254211	-5.3957576751709	-0.00587495695799589	0.0399041213095188	-0.0497059896588326	-0.00522560812532902
86	75.7328796386719	-3.12206816673279	-5.6554970741272	-0.0110697457566857	0.0538651160895824	-0.0584721975028515	-0.00814767740666866
87	77.0315780639648	-4.09609127044678	-5.52562713623047	-0.00879702530801296	0.0519170723855495	-0.0636669844388962	-0.0172385573387146
88	75.0835342407227	-3.12206816673279	-5.13601779937744	-0.0120437685400248	0.0425015166401863	-0.0539267547428608	-0.00197886489331722
89	75.7328796386719	-4.09609127044678	-5.33082246780396	-0.0113944197073579	0.0356833562254906	-0.038017712533474	-0.00684897974133492
90	78.3302764892578	-4.09609127044678	-5.59056186676025	-0.00197886489331722	0.0200989879667759	-0.00814767740666866	-0.00327756232582033
91	76.3822326660156	-4.09609127044678	-5.72043180465698	-0.0113944197073579	0.0100340843200684	0.000293855206109583	-0.00295288790948689
92	77.0315780639648	-4.42076539993286	-5.52562713623047	-0.00360223650932312	-0.00555028254166245	0.0100340843200684	-0.00100484199356288
93	77.0315780639648	-4.42076539993286	-5.59056186676025	0.00451462110504508	-0.023407369852066	0.025618452578783	0.000293855206109583
94	75.0835342407227	-3.44674253463745	-5.98017120361328	-0.0026282137259841	-0.0120437685400248	0.0288651939481497	0.00126787810586393
95	76.3822326660156	-2.79739379882813	-6.17497587203979	-0.00425158534198999	-0.00165419070981443	0.0285405199974775	0.000618529506027699
96	77.6809234619141	-4.7454400062561	-6.04510593414307	-0.0123684434220195	-0.0253554154187441	0.0330859608948231	0.0100340843200684
97	75.0835342407227	-3.77141690254211	-6.36978054046631	0.0171769186854362	-0.0425631552934647	0.0470469556748867	-0.000680167751852423
98	77.0315780639648	-4.7454400062561	-6.04510593414307	0.0113327819854021	-0.0425631552934647	0.0392547734081745	0.00743668992072344
99	77.6809234619141	-3.77141690254211	-6.30484533309937	0.00841071270406246	-0.0282774847000837	0.045423585921526	0.00581331877037883
100	75.0835342407227	-3.77141690254211	-6.17497587203979	0.013930176384747	-0.00587495695799589	0.0145795252174139	0.000293855206109583
101	76.3822326660156	-3.44674253463745	-5.9152364730835	-0.00327756232582033	0.00451462110504508	0.00646266713738441	-3.08191010844894e-05
102	75.7328796386719	-3.44674253463745	-6.30484533309937	0.0269171483814716	0.0113327819854021	-0.00619963090866804	-0.00490093370899558
103	77.0315780639648	-4.42076539993286	-5.72043180465698	0.00516396993771195	-0.00230353930965066	-0.00749832857400179	0.00776136433705688
104	74.4341812133789	-4.09609127044678	-5.85030126571655	-0.00814767740666866	-0.0120437685400248	0.00256657530553639	0.000943203864153475
105	76.3822326660156	-5.39478826522827	-5.46069240570068	-0.00652430532500148	-0.0182125810533762	0.000943203864153475	-0.00652430532500148
106	77.0315780639648	-4.7454400062561	-5.59056186676025	-0.00782300252467394	-0.00847235135734081	-0.0104203969240189	-0.0126931173726916
107	77.0315780639648	-5.39478826522827	-5.20095300674438	-0.00814767740666866	0.00808603875339031	-0.0227580219507217	-0.0100957229733467
108	75.0835342407227	-4.09609127044678	-5.78536653518677	0.00354059832170606	0.00548864435404539	-0.0230826959013939	-0.0104203969240189
109	75.7328796386719	-4.42076539993286	-5.20095300674438	-0.00100484199356288	0.0136055024340749	-0.0237320438027382	-0.00684897974133492
110	77.0315780639648	-4.7454400062561	-4.94121360778809	-0.00327756232582033	0.0100340843200684	-0.0227580219507217	-0.00944637414067984
111	77.6809234619141	-5.07011413574219	-4.94121360778809	-0.0143164889886975	0.00613799272105098	-0.0208099745213985	-0.00749832857400179
112	77.0315780639648	-5.39478826522827	-4.87627840042114	-0.00295288790948689	0.00483929552137852	-0.0266541130840778	-0.00782300252467394
113	77.0315780639648	-5.07011413574219	-4.81134366989136	0.0106834331527352	-0.0026282137259841	-0.032173577696085	0.000293855206109583
114	74.4341812133789	-3.77141690254211	-5.46069240570068	-0.00684897974133492	0.00159255252219737	-0.0204853005707264	0.0022419011220336
115	77.0315780639648	-3.77141690254211	-5.59056186676025	0.0178262684494257	-0.000680167751852423	-0.0243813935667276	0.00159255252219737
116	75.7328796386719	-4.09609127044678	-5.3957576751709	0.0106834331527352	-0.021459324285388	-3.08191010844894e-05	-0.00684897974133492
117	76.3822326660156	-3.77141690254211	-5.3957576751709	0.0168522447347641	-0.0133424662053585	0.0132808275520802	0.00191722682211548
118	76.3822326660156	-3.44674253463745	-5.33082246780396	0.00711201597005129	-0.0204853005707264	0.00906006153672934	-0.00132951640989631
119	77.0315780639648	-4.42076539993286	-5.26588773727417	0.00678734155371785	-0.0247060675173998	0.01847561635077	0.00451462110504508
120	77.6809234619141	-3.77141690254211	-5.98017120361328	0.00613799272105098	-0.0247060675173998	0.0162028968334198	-0.00132951640989631
121	75.7328796386719	-3.12206816673279	-5.98017120361328	0.00516396993771195	-0.0328229255974293	0.0197743140161037	-0.000680167751852423
122	75.7328796386719	-3.44674253463745	-5.78536653518677	-0.00132951640989631	-0.0185372550040483	0.0145795252174139	-3.08191010844894e-05
123	76.3822326660156	-3.77141690254211	-6.11004114151001	0.0142548503354192	-0.0263294391334057	0.01100810803473	0.000293855206109583
124	77.6809234619141	-3.77141690254211	-5.85030126571655	0.000943203864153475	0.00386527273803949	0.0100340843200684	0.00289124972186983
125	75.0835342407227	-2.47271966934204	-6.17497587203979	0.0217223595827818	0.00191722682211548	0.0113327819854021	0.000943203864153475
126	77.6809234619141	-4.42076539993286	-6.17497587203979	0.00126787810586393	0.0168522447347641	-0.0152905117720366	-0.0026282137259841
127	75.0835342407227	-2.79739379882813	-6.43471527099609	-0.0152905117720366	0.0282158460468054	-0.0406151078641415	-0.00619963090866804
128	77.6809234619141	-4.09609127044678	-5.78536653518677	-0.00555028254166245	0.0415274947881699	-0.0357449948787689	-0.00782300252467394
129	75.7328796386719	-2.79739379882813	-6.23991060256958	-0.00782300252467394	0.0392547734081745	-0.0334722734987736	0.00159255252219737
130	75.7328796386719	-2.79739379882813	-5.52562713623047	-0.00684897974133492	0.0353586822748184	-0.0286021586507559	-0.00100484199356288
131	75.0835342407227	-2.47271966934204	-5.3957576751709	-0.00522560812532902	0.0373067259788513	-0.00619963090866804	0.00321592413820326
132	75.0835342407227	-3.12206816673279	-5.85030126571655	-0.00197886489331722	0.0392547734081745	-0.0146411629393697	-0.00132951640989631
133	75.7328796386719	-2.14804530143738	-5.9152364730835	-0.00587495695799589	0.0369820520281792	-0.0139918150380254	-0.00327756232582033
134	77.0315780639648	-4.09609127044678	-5.52562713623047	0.00516396993771195	0.00841071270406246	-0.00230353930965066	0.00516396993771195
135	77.6809234619141	-3.77141690254211	-5.46069240570068	0.00906006153672934	-0.0169138833880424	0.020423661917448	-0.00197886489331722
136	75.7328796386719	-2.47271966934204	-5.26588773727417	0.00678734155371785	-0.0399657599627972	0.0275664981454611	0.00938473641872406
137	75.7328796386719	-2.47271966934204	-5.33082246780396	0.00776136433705688	-0.0445111989974976	0.0376313999295235	-0.00100484199356288
138	75.0835342407227	-3.12206816673279	-5.33082246780396	0.0165275707840919	-0.0425631552934647	0.00873538758605719	0.0103587592020631
139	77.6809234619141	-3.77141690254211	-5.3957576751709	0.0100340843200684	-0.0376930385828018	-0.00100484199356288	0.00191722682211548
140	75.0835342407227	-3.44674253463745	-5.52562713623047	0.00354059832170606	-0.0360696688294411	-0.0126931173726916	0.00418994715437293
141	75.0835342407227	-3.12206816673279	-5.33082246780396	0.00873538758605719	-0.03444629535079	-0.0204853005707264	-0.00425158534198999
142	74.4341812133789	-2.79739379882813	-5.52562713623047	0.00841071270406246	-0.0341216214001179	-0.0282774847000837	-0.0026282137259841
143	75.0835342407227	-2.14804530143738	-5.3957576751709	0.0158782228827477	-0.0295761823654175	-0.0292515084147453	0.000943203864153475
144	77.0315780639648	-3.77141690254211	-5.6554970741272	0.0106834331527352	-0.0318489037454128	-0.0256800893694162	0.00548864435404539
145	78.3302764892578	-3.77141690254211	-5.52562713623047	0.00191722682211548	-0.0292515084147453	-0.0279528107494116	0.00613799272105098
146	77.0315780639648	-3.77141690254211	-5.33082246780396	-0.021459324285388	-0.0276281367987394	-0.0201606266200542	-0.00425158534198999
147	75.7328796386719	-2.79739379882813	-5.72043180465698	-0.0113944197073579	-0.0240567177534103	-0.0211346503347158	-0.00327756232582033
148	75.0835342407227	-3.44674253463745	-5.3957576751709	-0.0133424662053585	-0.0276281367987394	-0.00327756232582033	-0.00879702530801296
149	77.0315780639648	-2.79739379882813	-5.59056186676025	-0.0139918150380254	-0.0263294391334057	0.0132808275520802	0.00159255252219737
150	74.4341812133789	-2.14804530143738	-5.9152364730835	-0.0156151866540313	-0.02697878703475	0.0126314787194133	0.00743668992072344
151	73.7848358154297	-2.47271966934204	-6.36978054046631	-0.00522560812532902	-0.028926832601428	0.0236704051494598	0.000293855206109583
152	73.7848358154297	-1.82337093353271	-6.30484533309937	-0.0133424662053585	-0.0224333461374044	0.0142548503354192	-0.00132951640989631
153	76.3822326660156	-3.77141690254211	-6.17497587203979	-0.00230353930965066	-0.0230826959013939	0.00581331877037883	0.00354059832170606
154	75.7328796386719	-3.44674253463745	-5.9152364730835	-0.00425158534198999	-0.0165892094373703	0.0236704051494598	0.00613799272105098
155	75.7328796386719	-3.44674253463745	-5.78536653518677	-0.00587495695799589	-0.0191866029053926	0.0106834331527352	0.00386527273803949
156	73.7848358154297	-3.12206816673279	-6.23991060256958	0.00289124972186983	-0.0182125810533762	0.0165275707840919	0.00354059832170606
157	73.1354827880859	-2.47271966934204	-6.56458520889282	0.0123068047687411	-0.00132951640989631	0.011982130818069	0.00808603875339031
158	74.4341812133789	-3.12206816673279	-6.11004114151001	0.00516396993771195	0.0175015944987535	0.0175015944987535	0.00743668992072344
159	73.7848358154297	-3.12206816673279	-6.17497587203979	0.00126787810586393	0.00938473641872406	0.0022419011220336	0.00841071270406246
160	72.4861373901367	-1.82337093353271	-6.17497587203979	0.00159255252219737	0.00386527273803949	0.0100340843200684	0.00321592413820326
161	72.4861373901367	-2.47271966934204	-5.9152364730835	0.00678734155371785	-0.0120437685400248	0.00418994715437293	-0.00360223650932312
162	73.1354827880859	-2.47271966934204	-6.30484533309937	0.00711201597005129	-0.0156151866540313	0.0106834331527352	-0.0026282137259841
163	72.4861373901367	-2.79739379882813	-5.9152364730835	0.00418994715437293	-0.0113944197073579	0.0116574559360743	0.00418994715437293
164	73.1354827880859	-2.14804530143738	-5.98017120361328	0.00451462110504508	0.0298392176628113	0.00711201597005129	0.00711201597005129
165	73.7848358154297	-3.44674253463745	-5.46069240570068	0.00678734155371785	0.0548391379415989	-0.00879702530801296	-0.00100484199356288
166	74.4341812133789	-3.44674253463745	-5.3957576751709	-0.00490093370899558	0.0649040415883064	-0.0256800893694162	-0.00587495695799589
167	72.4861373901367	-2.14804530143738	-5.07108306884766	-0.0110697457566857	0.0564625114202499	-0.0331475995481014	-0.00490093370899558
168	73.7848358154297	-3.44674253463745	-5.3957576751709	-0.00555028254166245	0.0421768426895142	-0.0363943427801132	-0.00847235135734081
169	73.1354827880859	-2.14804530143738	-5.6554970741272	-0.00717365415766835	0.0386054255068302	-0.0217839982360601	0.000618529506027699
170	73.1354827880859	-2.47271966934204	-5.59056186676025	-0.00814767740666866	0.020423661917448	-0.00490093370899558	0.00191722682211548
171	72.4861373901367	-2.14804530143738	-5.52562713623047	-0.00684897974133492	0.0188002903014421	-0.00749832857400179	0.00516396993771195
172	73.1354827880859	-2.47271966934204	-5.46069240570068	-0.0188619289547205	0.031137915328145	-0.0162645354866982	0.0022419011220336
173	74.4341812133789	-2.79739379882813	-5.26588773727417	0.0353586822748184	0.0369820520281792	-0.0337969474494457	0.000943203864153475
174	75.0835342407227	-4.09609127044678	-5.52562713623047	-0.0100957229733467	0.0243197549134493	-0.00717365415766835	0.00321592413820326
175	74.4341812133789	-3.12206816673279	-5.46069240570068	-0.0243813935667276	0.0100340843200684	0.0116574559360743	-0.00100484199356288
176	75.0835342407227	-3.44674253463745	-5.33082246780396	0.0123068047687411	0.01847561635077	0.0207483377307653	0.012956153601408
177	73.1354827880859	-1.82337093353271	-5.46069240570068	0.00321592413820326	0.00613799272105098	0.0252937767654657	0.00743668992072344
178	75.7328796386719	-3.44674253463745	-5.33082246780396	0.0100340843200684	0.00289124972186983	0.0213976856321096	0.00289124972186983
179	73.1354827880859	-1.82337093353271	-6.04510593414307	0.00483929552137852	-0.0159398596733809	0.0188002903014421	0.0123068047687411
180	75.7328796386719	-2.47271966934204	-5.9152364730835	-0.00100484199356288	-0.0159398596733809	0.00938473641872406	0.00938473641872406
181	75.7328796386719	-3.44674253463745	-5.6554970741272	-0.00327756232582033	-0.00879702530801296	0.0178262684494257	-0.00132951640989631
182	77.6809234619141	-3.44674253463745	-5.52562713623047	-0.0172385573387146	-0.00555028254166245	0.00841071270406246	0.00678734155371785
183	75.0835342407227	-3.12206816673279	-5.98017120361328	-0.0126931173726916	-0.00652430532500148	0.00873538758605719	-0.000680167751852423
184	75.7328796386719	-2.47271966934204	-5.9152364730835	-0.0100957229733467	-0.00555028254166245	0.0116574559360743	0.00906006153672934
185	75.0835342407227	-2.14804530143738	-5.6554970741272	-0.00132951640989631	-0.0123684434220195	0.0178262684494257	0.00321592413820326
186	76.3822326660156	-2.47271966934204	-5.9152364730835	-0.00814767740666866	-0.00522560812532902	-0.000680167751852423	-0.00684897974133492
187	77.6809234619141	-3.44674253463745	-5.72043180465698	-0.0152905117720366	0.00516396993771195	0.00126787810586393	-0.0126931173726916
188	75.7328796386719	-2.47271966934204	-5.78536653518677	-0.00360223650932312	-0.00847235135734081	0.00581331877037883	-0.00749832857400179
189	74.4341812133789	-2.14804530143738	-5.78536653518677	-0.0126931173726916	-0.00619963090866804	-0.00327756232582033	0.000293855206109583
190	75.0835342407227	-2.47271966934204	-5.59056186676025	-0.00165419070981443	-0.0149658378213644	0.0158782228827477	0.0022419011220336
191	75.7328796386719	-2.79739379882813	-5.59056186676025	-0.00197886489331722	-0.0159398596733809	0.00970941036939621	-0.00360223650932312
192	74.4341812133789	-2.79739379882813	-5.9152364730835	0.00354059832170606	-0.0162645354866982	0.0178262684494257	0.00483929552137852
193	75.0835342407227	-2.79739379882813	-5.98017120361328	0.00808603875339031	-0.00425158534198999	0.00906006153672934	0.00646266713738441
194	77.0315780639648	-3.44674253463745	-5.46069240570068	0.00354059832170606	0.00321592413820326	0.013930176384747	-0.000680167751852423
195	77.6809234619141	-3.77141690254211	-5.72043180465698	0.0217223595827818	-3.08191010844894e-05	0.0116574559360743	0.00808603875339031
196	75.7328796386719	-3.44674253463745	-5.52562713623047	0.01847561635077	-0.00327756232582033	0.0126314787194133	0.00159255252219737
197	76.3822326660156	-3.44674253463745	-5.00614833831787	0.0197743140161037	-0.00100484199356288	0.0233457311987877	0.0175015944987535
198	77.0315780639648	-3.44674253463745	-5.59056186676025	0.0239950809627771	0.0265924744307995	0.0191249661147594	0.00678734155371785
199	77.0315780639648	-2.47271966934204	-5.98017120361328	0.0197743140161037	0.0191249661147594	0.0116574559360743	0.00808603875339031
200	75.7328796386719	-2.79739379882813	-5.59056186676025	0.013930176384747	0.0304885655641556	0.000943203864153475	0.00126787810586393
201	77.0315780639648	-3.77141690254211	-5.59056186676025	-0.000680167751852423	0.0317872650921345	-0.0139918150380254	-0.000355493422830477
202	76.3822326660156	-3.44674253463745	-5.46069240570068	-0.00457625929266214	0.0353586822748184	-0.0237320438027382	-0.00522560812532902
203	77.0315780639648	-3.77141690254211	-5.46069240570068	0.00646266713738441	0.0428261905908585	-0.0419138073921204	0.000293855206109583
204	74.4341812133789	-2.47271966934204	-5.85030126571655	-3.08191010844894e-05	0.0525664202868938	-0.0490566417574883	0.00548864435404539
205	76.3822326660156	-2.79739379882813	-6.11004114151001	-0.0117190945893526	0.052891094237566	-0.0591215454041958	0.0022419011220336
206	75.0835342407227	-2.14804530143738	-6.17497587203979	-0.00717365415766835	0.0739949271082878	-0.0630176365375519	-0.00717365415766835
207	77.6809234619141	-4.09609127044678	-5.59056186676025	-0.0217839982360601	0.0895792916417122	-0.0811994001269341	-0.00717365415766835
208	75.7328796386719	-2.14804530143738	-5.9152364730835	-0.0110697457566857	0.106787025928497	-0.0824980959296227	-0.00879702530801296
209	75.0835342407227	-2.47271966934204	-5.59056186676025	-0.0113944197073579	0.100293546915054	-0.0763292834162712	0.000293855206109583
210	75.0835342407227	-2.79739379882813	-5.9152364730835	-0.0143164889886975	0.0739949271082878	-0.0435371771454811	-0.00814767740666866
211	75.0835342407227	-3.44674253463745	-5.85030126571655	-0.0026282137259841	0.0327612869441509	-0.0188619289547205	0.000618529506027699
212	75.0835342407227	-2.14804530143738	-6.11004114151001	-0.00457625929266214	-0.00555028254166245	0.00516396993771195	-0.00619963090866804
213	75.7328796386719	-2.79739379882813	-6.04510593414307	0.00418994715437293	-0.0191866029053926	0.0223717093467712	-0.00360223650932312
214	76.3822326660156	-3.77141690254211	-6.36978054046631	0.00678734155371785	-0.0386670641601086	0.0317872650921345	0.000943203864153475
215	76.3822326660156	-3.12206816673279	-6.17497587203979	0.00581331877037883	-0.0545761026442051	0.0376313999295235	0.00126787810586393
216	77.0315780639648	-2.47271966934204	-6.56458520889282	0.0106834331527352	-0.0750305876135826	0.045423585921526	-0.00360223650932312
217	76.3822326660156	-3.77141690254211	-6.43471527099609	0.0162028968334198	-0.0704851448535919	0.0502936989068985	0.00126787810586393
218	76.3822326660156	-2.79739379882813	-6.62951993942261	0.020423661917448	-0.068537101149559	0.0441248863935471	0.00289124972186983
219	75.7328796386719	-2.79739379882813	-6.49965000152588	0.0126314787194133	-0.0571734979748726	0.0239950809627771	0.0123068047687411
220	77.6809234619141	-3.44674253463745	-6.23991060256958	0.00548864435404539	-0.0441865250468254	0.0317872650921345	0.00743668992072344
221	75.7328796386719	-3.77141690254211	-5.46069240570068	0.00548864435404539	-0.0276281367987394	0.0116574559360743	-0.000355493422830477
222	77.6809234619141	-3.44674253463745	-6.43471527099609	-0.00717365415766835	-0.0227580219507217	0.0142548503354192	0.00613799272105098
223	76.3822326660156	-2.79739379882813	-6.30484533309937	0.0223717093467712	-0.0149658378213644	0.0149041991680861	-0.00425158534198999
224	77.0315780639648	-3.12206816673279	-5.72043180465698	0.0136055024340749	-0.00132951640989631	-0.00165419070981443	0.000618529506027699
225	74.4341812133789	-2.14804530143738	-5.98017120361328	-0.00717365415766835	0.00776136433705688	0.00289124972186983	0.000943203864153475
226	76.3822326660156	-2.79739379882813	-5.78536653518677	-0.00230353930965066	0.0243197549134493	-0.0136671401560307	-0.00295288790948689
227	77.0315780639648	-2.79739379882813	-5.13601779937744	-0.0120437685400248	0.0285405199974775	-0.0208099745213985	-0.00360223650932312
228	75.0835342407227	-2.14804530143738	-5.6554970741272	-0.00100484199356288	0.0243197549134493	-0.0276281367987394	0.00256657530553639
229	75.7328796386719	-3.44674253463745	-5.3957576751709	0.00451462110504508	0.0373067259788513	-0.0208099745213985	-0.00295288790948689
230	77.0315780639648	-3.77141690254211	-5.13601779937744	-0.0185372550040483	0.031137915328145	-0.0188619289547205	0.0022419011220336
231	77.0315780639648	-3.12206816673279	-5.07108306884766	0.00418994715437293	0.0363327041268349	-0.0208099745213985	-0.00457625929266214
232	77.0315780639648	-3.44674253463745	-4.87627840042114	0.000943203864153475	0.0295145437121391	-0.0253554154187441	0.00321592413820326
233	75.0835342407227	-2.14804530143738	-5.00614833831787	0.0116574559360743	0.0272418223321438	-0.0256800893694162	-0.00360223650932312
234	75.0835342407227	-2.14804530143738	-5.13601779937744	0.01100810803473	0.0126314787194133	-0.0286021586507559	0.00548864435404539
235	74.4341812133789	-2.14804530143738	-5.6554970741272	0.0113327819854021	0.0149041991680861	-0.00197886489331722	-0.00587495695799589
236	75.0835342407227	-2.47271966934204	-5.52562713623047	0.00613799272105098	0.00159255252219737	0.00289124972186983	0.00191722682211548
237	77.0315780639648	-3.12206816673279	-5.26588773727417	0.00581331877037883	0.000618529506027699	0.00548864435404539	-0.000680167751852423
238	75.0835342407227	-2.14804530143738	-5.46069240570068	0.00386527273803949	0.00386527273803949	-0.000680167751852423	-0.00165419070981443
239	75.7328796386719	-3.44674253463745	-5.00614833831787	0.00646266713738441	0.000943203864153475	0.00386527273803949	0.00159255252219737
240	75.7328796386719	-4.09609127044678	-5.33082246780396	-0.000355493422830477	0.00289124972186983	0.00483929552137852	0.00581331877037883
241	77.0315780639648	-3.44674253463745	-6.04510593414307	0.00678734155371785	0.00581331877037883	-0.0146411629393697	-0.000680167751852423
242	76.3822326660156	-2.79739379882813	-5.9152364730835	0.00906006153672934	0.00613799272105098	-0.0224333461374044	-0.00457625929266214
243	77.6809234619141	-3.77141690254211	-6.04510593414307	0.00808603875339031	-0.00165419070981443	-0.0100957229733467	0.00321592413820326
244	77.0315780639648	-3.77141690254211	-5.98017120361328	0.01100810803473	0.00451462110504508	-0.0324982516467571	0.00126787810586393
245	76.3822326660156	-3.12206816673279	-5.9152364730835	0.0022419011220336	0.00581331877037883	-0.0399657599627972	0.00581331877037883
246	75.0835342407227	-2.47271966934204	-6.17497587203979	-0.00749832857400179	0.00256657530553639	-0.0467839203774929	-0.00814767740666866
247	77.0315780639648	-2.79739379882813	-6.49965000152588	-0.0156151866540313	0.0548391379415989	-0.0656150281429291	-0.00132951640989631
248	75.0835342407227	-2.47271966934204	-6.43471527099609	-0.00425158534198999	0.0610079504549503	-0.0490566417574883	-0.00944637414067984
249	78.3302764892578	-3.44674253463745	-6.04510593414307	-0.00457625929266214	0.0759429708123207	-0.0561994761228561	-0.00457625929266214
250	77.6809234619141	-3.77141690254211	-5.98017120361328	0.00126787810586393	0.0746442750096321	-0.039641086012125	-0.00100484199356288
251	77.0315780639648	-3.77141690254211	-5.20095300674438	0.00256657530553639	0.0239950809627771	-0.00814767740666866	-0.00490093370899558
252	77.0315780639648	-3.44674253463745	-5.46069240570068	0.00808603875339031	-0.0347709693014622	0.0340599827468395	-0.00425158534198999
253	76.3822326660156	-4.09609127044678	-5.59056186676025	-3.08191010844894e-05	-0.0659397020936012	0.0447742342948914	-0.0026282137259841
254	74.4341812133789	-2.47271966934204	-5.9152364730835	0.0272418223321438	-0.0711344927549362	0.0473716296255589	0.00776136433705688
255	75.7328796386719	-3.12206816673279	-5.6554970741272	0.00743668992072344	-0.0604202412068844	0.0593845807015896	-0.00197886489331722
256	75.0835342407227	-2.79739379882813	-5.46069240570068	0.0145795252174139	-0.0704851448535919	0.0502936989068985	0.00938473641872406
257	76.3822326660156	-4.09609127044678	-5.20095300674438	0.0162028968334198	-0.055874802172184	0.0314625911414623	0.00483929552137852
258	75.7328796386719	-2.47271966934204	-5.26588773727417	0.0213976856321096	-0.0464592464268208	0.0282158460468054	-0.00197886489331722
259	77.0315780639648	-4.7454400062561	-5.26588773727417	0.00873538758605719	-0.0295761823654175	0.0265924744307995	0.00126787810586393
260	75.7328796386719	-3.44674253463745	-5.72043180465698	0.00841071270406246	-0.0237320438027382	0.0132808275520802	0.00581331877037883
261	75.0835342407227	-4.09609127044678	-5.46069240570068	0.00126787810586393	-0.0295761823654175	0.0236704051494598	0.000293855206109583
262	76.3822326660156	-4.42076539993286	-5.33082246780396	0.00581331877037883	-0.0337969474494457	0.0188002903014421	0.00289124972186983
263	76.3822326660156	-3.77141690254211	-5.00614833831787	0.00678734155371785	-0.0347709693014622	0.0171769186854362	0.00873538758605719
264	75.0835342407227	-3.77141690254211	-5.26588773727417	0.0123068047687411	-0.0159398596733809	0.0191249661147594	-0.00684897974133492
265	75.0835342407227	-3.12206816673279	-5.52562713623047	0.00289124972186983	-0.0331475995481014	0.0460729338228703	0.00289124972186983
266	75.7328796386719	-4.42076539993286	-5.46069240570068	0.00126787810586393	-0.021459324285388	0.0226963832974434	-0.0026282137259841
267	77.0315780639648	-3.77141690254211	-5.72043180465698	-0.00912170019000769	-0.0211346503347158	0.0123068047687411	-0.0126931173726916
268	75.7328796386719	-3.77141690254211	-5.78536653518677	-0.00619963090866804	-0.021459324285388	0.00776136433705688	-0.00652430532500148
269	75.0835342407227	-4.42076539993286	-5.26588773727417	-0.000680167751852423	-0.0123684434220195	0.0103587592020631	-0.00425158534198999
270	76.3822326660156	-4.09609127044678	-5.07108306884766	-0.0146411629393697	-0.0159398596733809	0.0233457311987877	-0.00684897974133492
271	74.4341812133789	-3.44674253463745	-5.3957576751709	-0.00912170019000769	0.000618529506027699	0.0123068047687411	-0.00425158534198999
272	77.0315780639648	-3.44674253463745	-5.46069240570068	0.00613799272105098	-0.00847235135734081	0.00678734155371785	0.00159255252219737
273	77.0315780639648	-3.12206816673279	-5.59056186676025	-0.00425158534198999	-0.00555028254166245	0.013930176384747	-0.00132951640989631
274	77.6809234619141	-3.44674253463745	-5.72043180465698	-0.00619963090866804	-0.00490093370899558	0.011982130818069	0.00126787810586393
275	77.0315780639648	-3.12206816673279	-5.59056186676025	-0.00977104809135199	-0.0159398596733809	0.0136055024340749	0.00289124972186983
276	77.6809234619141	-3.77141690254211	-5.78536653518677	0.0113327819854021	-0.0107450718060136	0.020423661917448	-0.00327756232582033
277	75.0835342407227	-2.14804530143738	-6.49965000152588	0.0123068047687411	-0.00555028254166245	0.0106834331527352	0.00516396993771195
278	77.6809234619141	-4.09609127044678	-6.11004114151001	0.0152288740500808	0.00938473641872406	0.0100340843200684	0.00386527273803949
279	75.7328796386719	-3.12206816673279	-6.36978054046631	0.0116574559360743	0.0181509424000978	0.0022419011220336	0.00548864435404539
280	75.0835342407227	-2.47271966934204	-6.30484533309937	0.0113327819854021	0.0220470335334539	-0.00522560812532902	-0.00100484199356288
281	74.4341812133789	-2.14804530143738	-6.17497587203979	0.0103587592020631	0.0324366129934788	-0.0146411629393697	-0.00457625929266214
282	74.4341812133789	-2.14804530143738	-5.59056186676025	-0.00555028254166245	0.0392547734081745	-0.0279528107494116	-0.00100484199356288
283	75.0835342407227	-1.82337093353271	-6.04510593414307	-0.00619963090866804	0.0395794473588467	-0.0243813935667276	-0.00457625929266214
284	77.0315780639648	-3.12206816673279	-5.52562713623047	-0.0143164889886975	0.0463976077735424	-0.0376930385828018	-0.00132951640989631
285	76.3822326660156	-3.12206816673279	-5.52562713623047	-0.00619963090866804	0.0502936989068985	-0.0292515084147453	-0.00457625929266214
286	75.7328796386719	-2.47271966934204	-5.59056186676025	-0.0110697457566857	0.0645793676376343	-0.0555501282215118	-0.00717365415766835
287	76.3822326660156	-2.79739379882813	-5.46069240570068	-0.00652430532500148	0.0636053457856178	-0.0568488240242004	-0.0165892094373703
288	75.0835342407227	-2.47271966934204	-5.46069240570068	-0.00879702530801296	0.0678261145949364	-0.0617189407348633	-0.00879702530801296
289	75.7328796386719	-3.44674253463745	-5.72043180465698	-0.0126931173726916	0.0710728541016579	-0.0552254542708397	-0.00197886489331722
290	76.3822326660156	-3.44674253463745	-5.59056186676025	-0.00684897974133492	0.0525664202868938	-0.039641086012125	0.000618529506027699
291	75.7328796386719	-3.12206816673279	-5.59056186676025	-0.0126931173726916	0.0350340083241463	-0.0204853005707264	-0.00879702530801296
292	76.3822326660156	-3.12206816673279	-5.33082246780396	-0.00814767740666866	0.0220470335334539	-0.0143164889886975	0.00678734155371785
293	76.3822326660156	-3.44674253463745	-4.87627840042114	-0.00197886489331722	0.00906006153672934	-0.0117190945893526	-0.00457625929266214
294	75.7328796386719	-3.44674253463745	-4.87627840042114	0.00711201597005129	-0.0188619289547205	0.00548864435404539	0.00159255252219737
295	75.0835342407227	-2.14804530143738	-5.52562713623047	-0.0169138833880424	-0.0428878292441368	0.0340599827468395	-0.000680167751852423
296	76.3822326660156	-3.12206816673279	-5.26588773727417	0.00451462110504508	-0.0448358729481697	0.0483456552028656	0.00289124972186983
297	73.7848358154297	-2.47271966934204	-5.72043180465698	0.0100340843200684	-0.0383423902094364	0.0334106348454952	0.00451462110504508
298	75.7328796386719	-3.44674253463745	-5.26588773727417	-0.00100484199356288	-0.0198359526693821	0.0236704051494598	0.00678734155371785
299	75.7328796386719	-3.44674253463745	-5.13601779937744	0.0223717093467712	-0.0136671401560307	0.0265924744307995	0.00354059832170606
300	73.7848358154297	-2.14804530143738	-5.26588773727417	-0.00197886489331722	-0.00327756232582033	0.0158782228827477	0.00938473641872406
301	74.4341812133789	-2.14804530143738	-5.72043180465698	-0.00132951640989631	0.00776136433705688	0.00321592413820326	-0.0026282137259841
302	72.4861373901367	-2.47271966934204	-5.72043180465698	-0.00165419070981443	0.00906006153672934	-0.00814767740666866	-0.00587495695799589
303	74.4341812133789	-2.79739379882813	-5.78536653518677	0.0113327819854021	0.00873538758605719	-0.00392691092565656	0.0022419011220336
304	74.4341812133789	-3.12206816673279	-5.59056186676025	0.025618452578783	0.01847561635077	-0.0113944197073579	-0.00555028254166245
305	75.0835342407227	-3.77141690254211	-5.52562713623047	-0.000355493422830477	0.0207483377307653	-0.0120437685400248	0.00646266713738441
306	72.4861373901367	-2.14804530143738	-5.52562713623047	-0.00944637414067984	0.0541897900402546	-0.0263294391334057	-0.00879702530801296
307	75.0835342407227	-3.77141690254211	-5.72043180465698	-0.0282774847000837	0.041852168738842	-0.0510046854615211	-0.0123684434220195
308	72.4861373901367	-2.47271966934204	-5.9152364730835	-0.0130177913233638	0.0275664981454611	-0.0328229255974293	-0.00977104809135199
309	75.0835342407227	-3.44674253463745	-5.6554970741272	-0.00879702530801296	0.0272418223321438	-0.0315242260694504	-0.00295288790948689
310	75.0835342407227	-3.12206816673279	-5.3957576751709	-0.0104203969240189	0.00678734155371785	-0.0139918150380254	0.00126787810586393
311	74.4341812133789	-3.77141690254211	-5.52562713623047	-0.00879702530801296	-0.00619963090866804	-0.0107450718060136	-0.00425158534198999
312	73.7848358154297	-3.12206816673279	-5.3957576751709	-0.0113944197073579	-0.00457625929266214	-0.0126931173726916	-0.00230353930965066
313	74.4341812133789	-3.44674253463745	-5.59056186676025	-0.000355493422830477	-0.0126931173726916	-0.00847235135734081	0.00678734155371785
314	74.4341812133789	-3.12206816673279	-5.85030126571655	0.00354059832170606	-0.0347709693014622	-0.00165419070981443	-0.00652430532500148
315	72.4861373901367	-2.14804530143738	-5.72043180465698	0.00581331877037883	-0.0224333461374044	0.00808603875339031	0.00126787810586393
316	75.7328796386719	-3.44674253463745	-5.59056186676025	0.00256657530553639	-0.0110697457566857	0.0226963832974434	-3.08191010844894e-05
317	73.7848358154297	-2.79739379882813	-5.6554970741272	0.01100810803473	-0.0156151866540313	0.025618452578783	0.00256657530553639
318	73.7848358154297	-3.12206816673279	-5.26588773727417	0.000618529506027699	-0.0201606266200542	0.0285405199974775	-0.00392691092565656
319	73.7848358154297	-3.12206816673279	-5.59056186676025	0.00776136433705688	-0.0211346503347158	0.0288651939481497	0.00808603875339031
320	71.8367919921875	-2.47271966934204	-5.9152364730835	-0.0169138833880424	-0.0152905117720366	0.0249691028147936	-0.0026282137259841
321	73.7848358154297	-2.47271966934204	-5.59056186676025	-0.0146411629393697	-0.0156151866540313	0.0308132413774729	0.00418994715437293
322	73.1354827880859	-2.14804530143738	-5.85030126571655	0.012956153601408	0.00256657530553639	0.00808603875339031	-0.00619963090866804
323	75.0835342407227	-2.14804530143738	-5.3957576751709	-0.0110697457566857	0.0200989879667759	-0.00652430532500148	-0.00132951640989631
324	75.7328796386719	-3.77141690254211	-5.07108306884766	0.000618529506027699	0.0197743140161037	-0.00652430532500148	-0.000680167751852423
325	74.4341812133789	-3.77141690254211	-4.94121360778809	0.0103587592020631	0.0168522447347641	-0.0123684434220195	0.00581331877037883
326	74.4341812133789	-2.47271966934204	-5.6554970741272	-0.0104203969240189	0.041852168738842	-0.0386670641601086	-0.0139918150380254
327	76.3822326660156	-3.44674253463745	-5.6554970741272	-0.0107450718060136	0.0665274113416672	-0.0607449151575565	-0.00327756232582033
328	75.0835342407227	-2.14804530143738	-5.78536653518677	-0.0123684434220195	0.0688001364469528	-0.0659397020936012	0.00159255252219737
329	77.6809234619141	-3.44674253463745	-5.26588773727417	-3.08191010844894e-05	0.0567871853709221	-0.0561994761228561	-0.00230353930965066
330	77.0315780639648	-4.09609127044678	-5.20095300674438	0.00581331877037883	0.0249691028147936	-0.028926832601428	0.00613799272105098
331	76.3822326660156	-3.12206816673279	-5.13601779937744	-0.00587495695799589	0.00808603875339031	-0.0175632312893867	-0.00555028254166245
332	77.0315780639648	-3.44674253463745	-5.98017120361328	0.000618529506027699	0.00159255252219737	-0.0133424662053585	-0.000355493422830477
333	77.0315780639648	-3.44674253463745	-5.3957576751709	-0.00165419070981443	-0.00749832857400179	0.00451462110504508	0.0103587592020631
334	77.0315780639648	-3.77141690254211	-5.3957576751709	0.00938473641872406	-0.0185372550040483	0.0330859608948231	-0.00132951640989631
335	74.4341812133789	-1.82337093353271	-5.59056186676025	-0.00490093370899558	-0.0438618510961533	0.0425015166401863	0.00873538758605719
336	77.0315780639648	-3.44674253463745	-5.46069240570068	-0.00555028254166245	-0.0662643760442734	0.0587352328002453	-0.000355493422830477
337	75.0835342407227	-2.47271966934204	-5.46069240570068	0.0181509424000978	-0.0756799355149269	0.066202737390995	-0.00100484199356288
338	77.0315780639648	-3.44674253463745	-5.59056186676025	0.00613799272105098	-0.0591215454041958	0.0623066499829292	0.00191722682211548
339	74.4341812133789	-1.49869668483734	-6.04510593414307	0.0158782228827477	-0.0561994761228561	0.0438002124428749	0.00548864435404539
340	76.3822326660156	-2.47271966934204	-5.85030126571655	0.00159255252219737	-0.0409397818148136	0.0175015944987535	0.00743668992072344
341	75.0835342407227	-2.14804530143738	-6.36978054046631	0.0100340843200684	-0.0386670641601086	0.0200989879667759	-0.00197886489331722
342	75.0835342407227	-2.14804530143738	-6.23991060256958	0.0152288740500808	-0.0363943427801132	0.0100340843200684	-0.00132951640989631
343	74.4341812133789	-1.82337093353271	-6.04510593414307	0.0106834331527352	-0.0328229255974293	0.0158782228827477	0.000293855206109583
344	75.7328796386719	-3.44674253463745	-5.85030126571655	0.0149041991680861	-0.0282774847000837	0.00841071270406246	-0.00392691092565656
345	77.6809234619141	-2.79739379882813	-6.23991060256958	0.00841071270406246	-0.0282774847000837	0.00321592413820326	-0.00587495695799589
346	74.4341812133789	-2.47271966934204	-5.9152364730835	-0.00879702530801296	-0.0311995539814234	-0.0185372550040483	-0.00100484199356288
347	76.3822326660156	-2.79739379882813	-5.9152364730835	-0.00847235135734081	0.0188002903014421	-0.0331475995481014	-0.0126931173726916
348	74.4341812133789	-2.47271966934204	-5.52562713623047	-0.00165419070981443	0.0337353087961674	-0.0341216214001179	-0.00587495695799589
349	76.3822326660156	-3.77141690254211	-5.13601779937744	-0.00100484199356288	0.0470469556748867	-0.0276281367987394	-0.00522560812532902
350	75.7328796386719	-3.12206816673279	-5.78536653518677	0.000618529506027699	0.0347093306481838	-0.0208099745213985	0.00386527273803949
351	76.3822326660156	-2.47271966934204	-6.04510593414307	-0.00490093370899558	0.0223717093467712	-0.0172385573387146	-0.00749832857400179
352	75.0835342407227	-2.47271966934204	-5.78536653518677	-0.0113944197073579	0.0171769186854362	-0.0126931173726916	0.0022419011220336
353	77.0315780639648	-2.79739379882813	-5.72043180465698	0.0116574559360743	0.0288651939481497	-0.0260047651827335	-0.00587495695799589
354	77.0315780639648	-3.44674253463745	-5.52562713623047	0.020423661917448	0.031137915328145	-0.0221086721867323	-0.00327756232582033
355	76.3822326660156	-2.79739379882813	-5.3957576751709	-0.00295288790948689	0.0288651939481497	-0.0250307414680719	0.00354059832170606
356	76.3822326660156	-3.44674253463745	-5.3957576751709	0.00743668992072344	0.0288651939481497	-0.00944637414067984	-0.00230353930965066
357	75.7328796386719	-2.14804530143738	-5.52562713623047	0.0200989879667759	0.020423661917448	-0.00782300252467394	-0.00327756232582033
358	75.7328796386719	-3.44674253463745	-5.6554970741272	0.0171769186854362	0.0165275707840919	-0.00295288790948689	0.00386527273803949
359	76.3822326660156	-2.79739379882813	-5.78536653518677	0.00418994715437293	0.0269171483814716	-0.00555028254166245	-0.00392691092565656
360	74.4341812133789	-2.79739379882813	-5.9152364730835	-0.0152905117720366	0.025618452578783	0.00613799272105098	0.0132808275520802
361	77.0315780639648	-2.14804530143738	-5.46069240570068	0.013930176384747	0.00906006153672934	0.00191722682211548	0.000293855206109583
362	75.7328796386719	-2.47271966934204	-5.78536653518677	0.00841071270406246	0.00126787810586393	-0.00100484199356288	-0.00295288790948689
363	75.7328796386719	-2.79739379882813	-6.04510593414307	-0.00132951640989631	-0.0188619289547205	0.0116574559360743	-3.08191010844894e-05
364	77.0315780639648	-2.47271966934204	-6.17497587203979	0.0288651939481497	-0.0152905117720366	0.0158782228827477	0.00159255252219737
365	77.6809234619141	-3.44674253463745	-5.72043180465698	-0.00587495695799589	-0.0201606266200542	0.00873538758605719	0.00159255252219737
366	75.7328796386719	-1.82337093353271	-5.9152364730835	-0.0143164889886975	0.00126787810586393	-0.000680167751852423	-0.00425158534198999
367	77.6809234619141	-2.79739379882813	-5.72043180465698	-0.0169138833880424	-0.00165419070981443	-0.0237320438027382	-0.00782300252467394
368	75.0835342407227	-2.14804530143738	-6.43471527099609	-0.00749832857400179	0.0022419011220336	-0.0217839982360601	0.000293855206109583
369	77.0315780639648	-3.77141690254211	-6.43471527099609	-0.00684897974133492	0.00938473641872406	-0.0286021586507559	0.000618529506027699
370	76.3822326660156	-3.12206816673279	-6.62951993942261	-0.0191866029053926	-0.00165419070981443	-0.00587495695799589	-0.00132951640989631
371	75.0835342407227	-2.47271966934204	-5.98017120361328	-0.0104203969240189	-0.017887907102704	-0.00425158534198999	-0.00490093370899558
372	75.0835342407227	-2.14804530143738	-6.56458520889282	-0.00555028254166245	0.00581331877037883	-0.0126931173726916	-0.00912170019000769
373	77.0315780639648	-3.77141690254211	-5.72043180465698	0.00289124972186983	0.0213976856321096	-0.0136671401560307	0.00191722682211548
374	77.6809234619141	-3.44674253463745	-5.6554970741272	0.00678734155371785	0.0265924744307995	-0.00782300252467394	-0.000680167751852423
375	75.7328796386719	-2.47271966934204	-5.78536653518677	0.0152288740500808	0.012956153601408	-0.00814767740666866	0.00256657530553639
376	77.0315780639648	-3.77141690254211	-5.72043180465698	0.00970941036939621	-0.000680167751852423	0.0123068047687411	0.00678734155371785
377	75.0835342407227	-2.79739379882813	-5.6554970741272	0.0226963832974434	-0.017887907102704	0.0207483377307653	0.00354059832170606
378	77.0315780639648	-3.44674253463745	-5.72043180465698	0.0152288740500808	-0.0204853005707264	0.00678734155371785	0.00516396993771195
379	75.7328796386719	-2.79739379882813	-5.78536653518677	0.0142548503354192	-0.00522560812532902	0.0175015944987535	0.00873538758605719
380	75.7328796386719	-2.47271966934204	-5.85030126571655	0.0100340843200684	-0.00522560812532902	0.00191722682211548	-0.00360223650932312
381	75.7328796386719	-2.79739379882813	-5.6554970741272	-3.08191010844894e-05	-0.0175632312893867	0.00970941036939621	0.00386527273803949
382	75.7328796386719	-2.47271966934204	-5.72043180465698	-0.0026282137259841	-0.00587495695799589	-0.00879702530801296	-0.00619963090866804
383	76.3822326660156	-2.79739379882813	-5.59056186676025	-0.0123684434220195	-0.000355493422830477	0.0022419011220336	0.0022419011220336
384	77.6809234619141	-2.79739379882813	-5.52562713623047	0.0220470335334539	0.00711201597005129	-0.00944637414067984	0.000618529506027699
385	77.0315780639648	-3.44674253463745	-5.20095300674438	0.00191722682211548	0.0259431265294552	-0.0123684434220195	0.000293855206109583
386	76.3822326660156	-2.47271966934204	-5.3957576751709	-0.00717365415766835	0.0408781431615353	-0.0282774847000837	-0.0026282137259841
387	73.7848358154297	-2.47271966934204	-5.6554970741272	-0.0133424662053585	0.0548391379415989	-0.0448358729481697	-0.0126931173726916
388	75.7328796386719	-3.44674253463745	-5.46069240570068	-0.00879702530801296	0.0593845807015896	-0.0513293594121933	-0.00684897974133492
389	76.3822326660156	-3.77141690254211	-5.33082246780396	-0.00522560812532902	0.0606832765042782	-0.0256800893694162	-0.00555028254166245
390	77.0315780639648	-2.79739379882813	-5.46069240570068	0.0136055024340749	0.0317872650921345	-0.0175632312893867	0.00289124972186983
391	75.7328796386719	-2.14804530143738	-5.3957576751709	-0.00360223650932312	0.00581331877037883	0.00354059832170606	-0.0110697457566857
392	76.3822326660156	-3.12206816673279	-5.33082246780396	0.01847561635077	-0.0159398596733809	0.00906006153672934	-0.00619963090866804
393	76.3822326660156	-2.47271966934204	-5.72043180465698	0.00354059832170606	-0.0143164889886975	0.0155535480007529	0.00191722682211548
394	77.0315780639648	-3.44674253463745	-5.3957576751709	0.00873538758605719	-0.0162645354866982	0.0145795252174139	0.00386527273803949
395	75.7328796386719	-3.44674253463745	-5.59056186676025	0.0220470335334539	-0.0279528107494116	0.025618452578783	-0.00132951640989631
396	77.6809234619141	-4.09609127044678	-5.3957576751709	0.00418994715437293	-0.0302255302667618	0.0382807515561581	0.00354059832170606
397	75.7328796386719	-2.79739379882813	-5.3957576751709	0.0213976856321096	-0.038017712533474	0.0412028171122074	0.00516396993771195
398	76.3822326660156	-3.77141690254211	-5.78536653518677	0.011982130818069	-0.039641086012125	0.0259431265294552	0.00808603875339031
399	75.7328796386719	-2.79739379882813	-6.36978054046631	0.00970941036939621	-0.0217839982360601	0.0194496400654316	0.00126787810586393
400	75.0835342407227	-3.12206816673279	-6.30484533309937	0.00581331877037883	-0.00847235135734081	0.0103587592020631	0.0132808275520802
401	73.7848358154297	-3.12206816673279	-6.43471527099609	0.00581331877037883	-0.0172385573387146	0.00191722682211548	-0.00684897974133492
402	74.4341812133789	-3.12206816673279	-6.11004114151001	0.00159255252219737	0.00159255252219737	-0.0175632312893867	0.0022419011220336
403	76.3822326660156	-3.44674253463745	-6.11004114151001	0.00613799272105098	0.013930176384747	-0.023407369852066	-0.00360223650932312
404	76.3822326660156	-4.42076539993286	-5.6554970741272	0.0272418223321438	0.0350340083241463	-0.028926832601428	0.000943203864153475
405	77.0315780639648	-4.42076539993286	-6.17497587203979	0.0113327819854021	0.0191249661147594	-0.0253554154187441	-3.08191010844894e-05
406	75.7328796386719	-3.44674253463745	-6.11004114151001	-0.0143164889886975	0.0223717093467712	-0.0292515084147453	-0.0107450718060136
407	76.3822326660156	-3.12206816673279	-6.30484533309937	-0.0100957229733467	0.0132808275520802	-0.0350956469774246	-0.0026282137259841
408	77.0315780639648	-4.09609127044678	-6.17497587203979	-0.00977104809135199	-0.00295288790948689	-0.0159398596733809	-0.00457625929266214
409	77.6809234619141	-4.7454400062561	-5.3957576751709	-0.00327756232582033	-0.0347709693014622	-0.0113944197073579	-0.0026282137259841
410	75.7328796386719	-3.44674253463745	-5.59056186676025	-0.0107450718060136	-0.0130177913233638	0.00256657530553639	0.0022419011220336
411	76.3822326660156	-3.44674253463745	-5.78536653518677	-0.000355493422830477	-0.0240567177534103	0.0162028968334198	0.000943203864153475
412	75.7328796386719	-3.77141690254211	-5.9152364730835	0.0022419011220336	-0.0191866029053926	0.0298392176628113	-3.08191010844894e-05
413	77.0315780639648	-3.44674253463745	-5.85030126571655	0.00126787810586393	-0.0123684434220195	0.0197743140161037	0.00321592413820326
414	77.0315780639648	-4.09609127044678	-5.85030126571655	0.0168522447347641	-0.0026282137259841	0.0226963832974434	0.00548864435404539
415	78.3302764892578	-4.7454400062561	-5.20095300674438	0.00483929552137852	-0.00392691092565656	0.00613799272105098	-0.00100484199356288
416	76.3822326660156	-4.42076539993286	-5.13601779937744	0.00516396993771195	-0.00879702530801296	0.0126314787194133	0.00321592413820326
417	75.7328796386719	-3.77141690254211	-5.3957576751709	0.0162028968334198	-0.00555028254166245	0.011982130818069	0.00289124972186983
418	77.0315780639648	-4.7454400062561	-5.6554970741272	0.0152288740500808	-0.0120437685400248	-0.00457625929266214	0.00418994715437293
419	75.7328796386719	-3.77141690254211	-5.59056186676025	0.0181509424000978	-0.00100484199356288	-0.00977104809135199	0.00711201597005129
420	75.7328796386719	-3.77141690254211	-5.72043180465698	0.000293855206109583	0.00678734155371785	-0.0247060675173998	0.000618529506027699
421	75.7328796386719	-3.77141690254211	-5.3957576751709	0.00970941036939621	0.00776136433705688	-0.0152905117720366	0.00548864435404539
422	75.7328796386719	-3.44674253463745	-5.52562713623047	0.00256657530553639	0.0116574559360743	-0.0260047651827335	0.000293855206109583
423	75.7328796386719	-4.7454400062561	-5.85030126571655	0.00418994715437293	0.0246444288641214	-0.0273034609854221	0.00256657530553639
424	77.0315780639648	-4.7454400062561	-5.72043180465698	0.0126314787194133	0.0175015944987535	-0.0133424662053585	-3.08191010844894e-05
425	76.3822326660156	-5.39478826522827	-5.59056186676025	-0.0152905117720366	0.0123068047687411	-0.00652430532500148	0.00483929552137852
426	75.7328796386719	-5.07011413574219	-5.46069240570068	0.00906006153672934	0.00678734155371785	-0.00717365415766835	-0.00522560812532902
427	74.4341812133789	-4.42076539993286	-5.52562713623047	-0.0188619289547205	0.0181509424000978	-0.0136671401560307	-0.0120437685400248
428	76.3822326660156	-5.07011413574219	-5.20095300674438	0.00418994715437293	0.0106834331527352	-0.0130177913233638	-0.00814767740666866
429	77.0315780639648	-5.07011413574219	-6.36978054046631	-0.00457625929266214	-0.00425158534198999	0.00159255252219737	0.000293855206109583
430	75.7328796386719	-4.42076539993286	-6.43471527099609	-0.00490093370899558	-0.0133424662053585	0.0194496400654316	-3.08191010844894e-05
431	75.7328796386719	-4.42076539993286	-6.36978054046631	-0.00197886489331722	-0.0123684434220195	0.01847561635077	0.00126787810586393
432	75.7328796386719	-3.77141690254211	-6.36978054046631	-0.0120437685400248	-0.0165892094373703	0.0126314787194133	-0.00132951640989631
433	75.0835342407227	-4.09609127044678	-6.11004114151001	-0.0026282137259841	-0.00879702530801296	0.00126787810586393	0.00354059832170606
434	77.0315780639648	-4.09609127044678	-6.04510593414307	0.000618529506027699	-0.0276281367987394	0.00646266713738441	-0.00295288790948689
435	76.3822326660156	-5.07011413574219	-6.11004114151001	-0.00230353930965066	-0.0240567177534103	0.011982130818069	-3.08191010844894e-05
436	77.6809234619141	-4.7454400062561	-6.17497587203979	-0.000680167751852423	-0.0354203209280968	0.0100340843200684	0.00516396993771195
437	76.3822326660156	-4.7454400062561	-6.11004114151001	0.00321592413820326	-0.0402904339134693	0.0152288740500808	0.00516396993771195
438	78.3302764892578	-4.7454400062561	-6.11004114151001	-0.000355493422830477	-0.0367190167307854	0.00418994715437293	0.00970941036939621
439	74.4341812133789	-3.44674253463745	-6.11004114151001	0.00126787810586393	-0.0282774847000837	0.0149041991680861	0.00646266713738441
440	76.3822326660156	-3.44674253463745	-5.52562713623047	-0.0100957229733467	-0.0175632312893867	-3.08191010844894e-05	0.00548864435404539
441	75.7328796386719	-2.79739379882813	-5.9152364730835	0.00159255252219737	-0.0224333461374044	0.0123068047687411	-0.000355493422830477
442	77.0315780639648	-3.12206816673279	-5.72043180465698	-0.00360223650932312	-0.0250307414680719	0.00418994715437293	0.000618529506027699
443	75.7328796386719	-2.79739379882813	-5.59056186676025	-0.00522560812532902	-0.0273034609854221	0.00418994715437293	-0.00392691092565656
444	77.6809234619141	-4.42076539993286	-5.26588773727417	-3.08191010844894e-05	-0.021459324285388	-0.0117190945893526	0.00321592413820326
445	77.0315780639648	-3.12206816673279	-5.00614833831787	-0.00587495695799589	-0.0195112787187099	-0.00684897974133492	0.00613799272105098
446	77.6809234619141	-4.09609127044678	-4.87627840042114	-0.00360223650932312	-0.0201606266200542	-0.0305502042174339	-0.00197886489331722
447	75.7328796386719	-2.47271966934204	-5.72043180465698	-0.00165419070981443	0.0230210572481155	-0.0422384813427925	-0.0110697457566857
448	76.3822326660156	-4.09609127044678	-5.3957576751709	0.00613799272105098	0.0522417463362217	-0.0415891297161579	-0.00132951640989631
449	75.7328796386719	-2.79739379882813	-5.72043180465698	0.00418994715437293	0.0525664202868938	-0.0354203209280968	-0.00912170019000769
450	75.0835342407227	-2.79739379882813	-5.3957576751709	-0.00327756232582033	0.0483456552028656	-0.0188619289547205	0.0100340843200684
451	75.0835342407227	-3.12206816673279	-5.3957576751709	-0.00619963090866804	0.0421768426895142	-0.0139918150380254	-0.00327756232582033
452	75.0835342407227	-3.44674253463745	-4.94121360778809	0.00321592413820326	0.0275664981454611	-0.00132951640989631	-0.0026282137259841
453	75.0835342407227	-3.12206816673279	-5.72043180465698	0.0132808275520802	0.000943203864153475	0.0116574559360743	-0.00425158534198999
454	75.0835342407227	-2.79739379882813	-5.6554970741272	-0.00652430532500148	-0.0149658378213644	0.0308132413774729	0.00191722682211548
455	76.3822326660156	-3.77141690254211	-5.78536653518677	0.00548864435404539	-0.0211346503347158	0.0334106348454952	0.00321592413820326
456	76.3822326660156	-3.12206816673279	-5.85030126571655	0.00516396993771195	-0.0393164120614529	0.0428261905908585	0.00776136433705688
457	77.6809234619141	-4.42076539993286	-5.46069240570068	0.01847561635077	-0.0406151078641415	0.0545144639909267	0.0103587592020631
458	75.0835342407227	-3.12206816673279	-5.59056186676025	0.00873538758605719	-0.0318489037454128	0.0457482598721981	0.00191722682211548
459	74.4341812133789	-2.79739379882813	-5.78536653518677	0.00906006153672934	-0.0198359526693821	0.0226963832974434	0.00548864435404539
460	74.4341812133789	-3.44674253463745	-5.6554970741272	0.00711201597005129	0.00451462110504508	0.00516396993771195	0.00483929552137852
461	76.3822326660156	-4.09609127044678	-5.98017120361328	-0.00132951640989631	0.00516396993771195	-0.00619963090866804	0.00159255252219737
462	73.7848358154297	-4.09609127044678	-6.04510593414307	-0.00977104809135199	0.00678734155371785	-0.00912170019000769	-0.00327756232582033
463	74.4341812133789	-2.79739379882813	-6.11004114151001	0.0022419011220336	0.0171769186854362	-0.0198359526693821	-0.00165419070981443
464	73.1354827880859	-2.79739379882813	-6.04510593414307	-0.0026282137259841	0.025618452578783	-0.00684897974133492	0.00581331877037883
465	76.3822326660156	-4.09609127044678	-5.9152364730835	-0.0224333461374044	0.036657378077507	-0.00814767740666866	0.00418994715437293
466	75.0835342407227	-4.09609127044678	-5.6554970741272	-0.0133424662053585	0.0434755384922028	-0.0350956469774246	-0.00944637414067984
467	74.4341812133789	-2.47271966934204	-5.59056186676025	-0.032173577696085	0.0330859608948231	-0.0513293594121933	-0.00717365415766835
468	74.4341812133789	-3.44674253463745	-5.3957576751709	-0.0162645354866982	0.0171769186854362	-0.0341216214001179	-0.00619963090866804
469	73.7848358154297	-3.44674253463745	-5.26588773727417	-0.0156151866540313	0.01847561635077	-0.0292515084147453	0.00159255252219737
470	73.1354827880859	-2.47271966934204	-5.13601779937744	-0.0152905117720366	-0.0143164889886975	0.00321592413820326	-0.00782300252467394
471	75.0835342407227	-3.77141690254211	-5.33082246780396	-0.0172385573387146	-0.0169138833880424	-0.00197886489331722	0.00159255252219737
472	74.4341812133789	-3.44674253463745	-5.46069240570068	-0.0159398596733809	0.00808603875339031	-0.00490093370899558	-0.00100484199356288
473	73.7848358154297	-3.77141690254211	-4.94121360778809	-0.000355493422830477	0.0304885655641556	-0.0191866029053926	-0.00295288790948689
474	71.8367919921875	-2.14804530143738	-5.26588773727417	-0.00749832857400179	0.0408781431615353	-0.0221086721867323	0.0022419011220336
475	71.8367919921875	-2.79739379882813	-4.48666954040527	-0.00684897974133492	0.0226963832974434	-0.00490093370899558	0.000293855206109583
476	73.7848358154297	-2.79739379882813	-5.00614833831787	0.0113327819854021	-0.0104203969240189	0.0175015944987535	-0.00100484199356288
477	74.4341812133789	-4.09609127044678	-5.07108306884766	0.0132808275520802	-0.0162645354866982	0.0116574559360743	0.00581331877037883
478	73.1354827880859	-2.79739379882813	-5.3957576751709	0.0259431265294552	-3.08191010844894e-05	-0.00619963090866804	0.00711201597005129
479	73.1354827880859	-3.12206816673279	-5.26588773727417	0.00418994715437293	0.011982130818069	0.00581331877037883	0.0100340843200684
480	73.7848358154297	-3.44674253463745	-5.33082246780396	0.00678734155371785	0.0243197549134493	-0.00490093370899558	0.00126787810586393
481	74.4341812133789	-3.44674253463745	-5.07108306884766	0.000943203864153475	0.0369820520281792	-0.0185372550040483	0.00548864435404539
482	74.4341812133789	-3.44674253463745	-5.00614833831787	0.000943203864153475	0.0389300994575024	-0.00749832857400179	-0.00490093370899558
483	74.4341812133789	-2.79739379882813	-5.85030126571655	0.0178262684494257	0.0350340083241463	-0.00165419070981443	0.00321592413820326
484	75.0835342407227	-3.12206816673279	-5.9152364730835	0.00483929552137852	0.01100810803473	0.0168522447347641	0.00970941036939621
485	76.3822326660156	-3.12206816673279	-5.85030126571655	-0.0100957229733467	-0.0133424662053585	0.0288651939481497	0.00159255252219737
486	77.6809234619141	-4.09609127044678	-5.6554970741272	-0.0126931173726916	-0.0156151866540313	0.0236704051494598	0.00126787810586393
487	76.3822326660156	-3.44674253463745	-5.46069240570068	-0.00814767740666866	-0.0263294391334057	0.0165275707840919	-0.00717365415766835
488	77.6809234619141	-3.77141690254211	-6.04510593414307	-0.00879702530801296	-0.032173577696085	0.0168522447347641	-0.00197886489331722
489	74.4341812133789	-3.12206816673279	-6.43471527099609	-0.00295288790948689	-0.0149658378213644	0.0103587592020631	-0.00165419070981443
490	77.6809234619141	-4.09609127044678	-5.98017120361328	-0.00977104809135199	-0.0175632312893867	0.00451462110504508	0.00159255252219737
491	77.0315780639648	-4.09609127044678	-5.59056186676025	-0.0113944197073579	-0.0152905117720366	-0.00749832857400179	0.00126787810586393
492	78.3302764892578	-4.09609127044678	-5.59056186676025	-0.0126931173726916	-0.00132951640989631	-0.00847235135734081	0.00321592413820326
493	77.6809234619141	-3.44674253463745	-5.9152364730835	0.0022419011220336	-0.000680167751852423	-0.00555028254166245	-0.00490093370899558
494	77.0315780639648	-4.09609127044678	-5.33082246780396	-0.00392691092565656	0.00159255252219737	-0.0230826959013939	-0.00132951640989631
495	75.7328796386719	-2.47271966934204	-5.98017120361328	0.00354059832170606	0.00191722682211548	0.00354059832170606	-0.00425158534198999
496	75.7328796386719	-2.79739379882813	-5.9152364730835	-0.00490093370899558	-0.0273034609854221	0.0152288740500808	-0.000355493422830477
497	77.0315780639648	-3.77141690254211	-5.3957576751709	0.0145795252174139	-0.0191866029053926	0.0152288740500808	0.00483929552137852
498	76.3822326660156	-2.79739379882813	-5.78536653518677	0.0155535480007529	0.00159255252219737	0.00126787810586393	0.0191249661147594
499	75.7328796386719	-3.12206816673279	-5.52562713623047	0.0123068047687411	-0.00165419070981443	0.00289124972186983	0.00483929552137852
500	77.6809234619141	-4.42076539993286	-5.07108306884766	0.00516396993771195	0.00321592413820326	-0.00684897974133492	0.00646266713738441
501	77.6809234619141	-3.77141690254211	-5.46069240570068	-0.0100957229733467	0.0106834331527352	-0.00652430532500148	-0.0026282137259841
502	77.0315780639648	-4.09609127044678	-5.46069240570068	0.0100340843200684	0.0149041991680861	-0.032173577696085	-0.0026282137259841
503	74.4341812133789	-2.79739379882813	-5.6554970741272	0.0197743140161037	0.00516396993771195	-0.0279528107494116	-0.00782300252467394
504	75.0835342407227	-2.79739379882813	-5.6554970741272	0.0181509424000978	0.0220470335334539	-0.0282774847000837	0.00126787810586393
505	75.7328796386719	-2.79739379882813	-5.72043180465698	-0.0120437685400248	0.0265924744307995	-0.0240567177534103	-0.00522560812532902
506	75.7328796386719	-3.12206816673279	-5.33082246780396	-0.00847235135734081	0.0275664981454611	-0.0373683646321297	-0.00490093370899558
507	77.6809234619141	-4.42076539993286	-5.72043180465698	-0.00360223650932312	0.0230210572481155	-0.0263294391334057	-0.00587495695799589
508	75.7328796386719	-2.47271966934204	-5.72043180465698	-0.00652430532500148	0.0210730116814375	-0.0175632312893867	-0.00782300252467394
509	75.0835342407227	-3.77141690254211	-5.52562713623047	-0.00814767740666866	0.020423661917448	-0.00100484199356288	0.00548864435404539
510	77.0315780639648	-4.09609127044678	-5.3957576751709	-0.017887907102704	-0.00230353930965066	0.00776136433705688	-0.00197886489331722
511	78.3302764892578	-3.77141690254211	-5.3957576751709	-0.0026282137259841	-0.0188619289547205	0.0194496400654316	0.00289124972186983
512	77.0315780639648	-3.44674253463745	-5.46069240570068	-0.00944637414067984	-0.0175632312893867	0.0262678004801273	-0.00782300252467394
513	77.6809234619141	-3.77141690254211	-5.72043180465698	0.00191722682211548	-0.0198359526693821	0.0162028968334198	0.000618529506027699
514	77.0315780639648	-4.09609127044678	-5.72043180465698	0.00548864435404539	-0.0136671401560307	0.00743668992072344	0.000943203864153475
515	76.3822326660156	-3.12206816673279	-5.72043180465698	-0.00360223650932312	-0.0208099745213985	0.0126314787194133	0.00354059832170606
516	75.7328796386719	-3.12206816673279	-6.04510593414307	0.0152288740500808	-0.0169138833880424	0.00970941036939621	-0.00100484199356288
517	78.3302764892578	-4.09609127044678	-5.98017120361328	0.0132808275520802	-0.017887907102704	0.0246444288641214	0.0022419011220336
518	74.4341812133789	-2.79739379882813	-5.78536653518677	0.0136055024340749	-0.00814767740666866	0.00938473641872406	0.000618529506027699
519	77.0315780639648	-4.09609127044678	-5.98017120361328	0.00776136433705688	-0.0162645354866982	0.00873538758605719	0.00548864435404539
520	76.3822326660156	-3.44674253463745	-5.85030126571655	0.00354059832170606	-0.0143164889886975	0.00516396993771195	-0.00360223650932312
521	77.6809234619141	-4.42076539993286	-5.78536653518677	0.0022419011220336	0.000943203864153475	-0.00847235135734081	0.00386527273803949
522	77.0315780639648	-3.44674253463745	-5.6554970741272	0.00776136433705688	-0.00392691092565656	0.00743668992072344	-0.00555028254166245
523	75.7328796386719	-4.09609127044678	-6.11004114151001	0.00678734155371785	-0.0149658378213644	0.00256657530553639	-0.00230353930965066
524	75.7328796386719	-2.47271966934204	-6.11004114151001	0.0123068047687411	-3.08191010844894e-05	0.0106834331527352	-0.0026282137259841
525	75.0835342407227	-2.79739379882813	-6.11004114151001	0.00418994715437293	-0.00977104809135199	0.0142548503354192	0.00548864435404539
526	76.3822326660156	-2.47271966934204	-6.04510593414307	0.012956153601408	0.00743668992072344	-0.0026282137259841	-0.0126931173726916
527	75.7328796386719	-4.09609127044678	-5.52562713623047	-0.0100957229733467	0.00938473641872406	-0.0185372550040483	-0.00977104809135199
528	75.0835342407227	-2.79739379882813	-6.36978054046631	-0.0026282137259841	0.0217223595827818	-0.0243813935667276	-0.0152905117720366
529	76.3822326660156	-4.09609127044678	-5.26588773727417	-0.00392691092565656	0.029189869761467	-0.0156151866540313	0.00256657530553639
530	76.3822326660156	-3.77141690254211	-5.3957576751709	-0.0026282137259841	0.0249691028147936	-0.00944637414067984	-0.00717365415766835
531	77.6809234619141	-4.09609127044678	-5.85030126571655	-0.00197886489331722	0.020423661917448	-0.0143164889886975	-0.00619963090866804
532	77.0315780639648	-3.44674253463745	-5.9152364730835	-0.00230353930965066	0.012956153601408	-0.0126931173726916	-0.00360223650932312
533	77.0315780639648	-3.77141690254211	-5.72043180465698	-0.00165419070981443	0.031137915328145	-0.0250307414680719	-0.0026282137259841
534	75.7328796386719	-4.09609127044678	-5.07108306884766	0.00159255252219737	0.0295145437121391	-0.023407369852066	-0.00165419070981443
535	75.0835342407227	-3.77141690254211	-5.20095300674438	0.0142548503354192	0.012956153601408	-0.00912170019000769	0.0022419011220336
536	76.3822326660156	-3.12206816673279	-4.87627840042114	0.00711201597005129	0.00581331877037883	0.00418994715437293	0.00970941036939621
537	75.0835342407227	-3.12206816673279	-5.59056186676025	0.0162028968334198	0.000618529506027699	0.0246444288641214	-3.08191010844894e-05
538	76.3822326660156	-3.44674253463745	-5.3957576751709	0.0142548503354192	-0.00717365415766835	0.0191249661147594	0.00581331877037883
539	77.6809234619141	-4.42076539993286	-5.3957576751709	0.0136055024340749	0.00321592413820326	0.0175015944987535	0.00418994715437293
540	77.6809234619141	-4.42076539993286	-5.33082246780396	0.0116574559360743	0.0165275707840919	0.0136055024340749	0.00613799272105098
541	77.0315780639648	-4.09609127044678	-5.13601779937744	0.0259431265294552	0.0334106348454952	-0.00652430532500148	-0.00230353930965066
542	78.3302764892578	-4.7454400062561	-5.33082246780396	-0.00652430532500148	0.0197743140161037	-0.00879702530801296	-0.00132951640989631
543	77.0315780639648	-5.07011413574219	-5.6554970741272	-0.00555028254166245	0.00256657530553639	0.00191722682211548	-0.00100484199356288
544	75.7328796386719	-4.42076539993286	-5.85030126571655	0.000618529506027699	-0.00652430532500148	0.00321592413820326	0.00321592413820326
545	75.7328796386719	-3.77141690254211	-5.52562713623047	-0.00814767740666866	0.013930176384747	-0.0169138833880424	0.01100810803473
546	77.0315780639648	-4.09609127044678	-5.78536653518677	-0.0133424662053585	0.0463976077735424	-0.0565241500735283	-0.00555028254166245
547	77.6809234619141	-4.7454400062561	-5.52562713623047	-0.0130177913233638	0.0360080301761627	-0.0445111989974976	-0.00425158534198999
548	76.3822326660156	-4.09609127044678	-5.59056186676025	-0.0110697457566857	0.0373067259788513	-0.050680011510849	-0.00197886489331722
549	76.3822326660156	-5.07011413574219	-5.46069240570068	-0.00392691092565656	0.040228795260191	-0.043212503194809	0.00678734155371785
550	77.0315780639648	-5.39478826522827	-5.6554970741272	-0.0100957229733467	0.0324366129934788	-0.00879702530801296	0.00191722682211548
551	75.0835342407227	-3.77141690254211	-6.36978054046631	-0.0113944197073579	0.0382807515561581	-0.00360223650932312	-0.00100484199356288
552	75.7328796386719	-4.09609127044678	-6.23991060256958	0.00159255252219737	-0.0425631552934647	0.0162028968334198	0.000293855206109583
553	77.6809234619141	-4.09609127044678	-5.6554970741272	0.000293855206109583	-0.0623682886362076	0.00646266713738441	0.000293855206109583
554	76.3822326660156	-5.71946287155151	-5.20095300674438	-0.00360223650932312	-0.0328229255974293	0.00678734155371785	0.00483929552137852
555	77.0315780639648	-4.7454400062561	-5.6554970741272	0.00354059832170606	-0.0360696688294411	0.0220470335334539	-0.00814767740666866
556	77.0315780639648	-5.39478826522827	-6.04510593414307	0.0171769186854362	-0.0571734979748726	0.0386054255068302	0.00289124972186983
557	76.3822326660156	-3.77141690254211	-5.85030126571655	0.0194496400654316	-0.0656150281429291	0.047696303576231	0.000293855206109583
558	77.6809234619141	-4.7454400062561	-5.52562713623047	0.0175015944987535	-0.0578228458762169	0.0304885655641556	0.00126787810586393
559	77.6809234619141	-5.07011413574219	-5.3957576751709	0.0155535480007529	-0.0594462193548679	0.0473716296255589	0.00321592413820326
560	77.0315780639648	-4.09609127044678	-5.46069240570068	0.01100810803473	-0.0315242260694504	0.0142548503354192	0.00386527273803949
561	75.7328796386719	-3.44674253463745	-5.72043180465698	0.00159255252219737	-0.00684897974133492	-0.00814767740666866	-0.00197886489331722
562	77.0315780639648	-4.09609127044678	-5.72043180465698	0.00743668992072344	0.0142548503354192	-0.0347709693014622	-3.08191010844894e-05
563	77.6809234619141	-4.7454400062561	-5.46069240570068	0.0181509424000978	0.00970941036939621	-0.0383423902094364	0.000618529506027699
564	76.3822326660156	-4.09609127044678	-5.20095300674438	-0.00230353930965066	0.0168522447347641	-0.0367190167307854	0.0116574559360743
565	76.3822326660156	-2.79739379882813	-5.20095300674438	-0.00555028254166245	0.0239950809627771	-0.0204853005707264	0.0022419011220336
566	75.0835342407227	-3.44674253463745	-5.26588773727417	-0.00684897974133492	0.0334106348454952	-0.03444629535079	-0.0110697457566857
567	77.6809234619141	-3.12206816673279	-5.72043180465698	-0.017887907102704	0.0457482598721981	-0.0376930385828018	-0.00879702530801296
568	75.7328796386719	-3.12206816673279	-5.46069240570068	-0.0188619289547205	0.0369820520281792	-0.0253554154187441	-0.00717365415766835
569	77.6809234619141	-3.77141690254211	-5.6554970741272	-0.00165419070981443	0.0188002903014421	-0.00912170019000769	-0.00425158534198999
570	77.0315780639648	-3.12206816673279	-5.52562713623047	-0.00327756232582033	-3.08191010844894e-05	0.0207483377307653	0.00191722682211548
571	76.3822326660156	-2.79739379882813	-5.46069240570068	-0.00327756232582033	-0.0107450718060136	0.0197743140161037	-0.00814767740666866
572	76.3822326660156	-3.12206816673279	-5.6554970741272	0.00711201597005129	-0.0282774847000837	0.0298392176628113	-0.00392691092565656
573	77.0315780639648	-3.12206816673279	-5.72043180465698	0.00743668992072344	-0.00555028254166245	0.00548864435404539	0.00548864435404539
574	77.0315780639648	-4.09609127044678	-5.6554970741272	0.00906006153672934	0.00613799272105098	0.00516396993771195	0.00841071270406246
575	77.6809234619141	-4.09609127044678	-5.26588773727417	0.00906006153672934	-0.00295288790948689	0.00808603875339031	0.00711201597005129
576	76.3822326660156	-3.44674253463745	-5.3957576751709	0.00873538758605719	-0.00717365415766835	0.0158782228827477	-0.000680167751852423
577	74.4341812133789	-3.12206816673279	-5.26588773727417	0.0145795252174139	-0.0253554154187441	0.01847561635077	0.00321592413820326
578	77.0315780639648	-3.77141690254211	-5.3957576751709	0.0246444288641214	-0.0263294391334057	0.0217223595827818	0.00418994715437293
579	77.6809234619141	-4.09609127044678	-5.72043180465698	0.0220470335334539	-0.0165892094373703	0.0213976856321096	0.00256657530553639
580	74.4341812133789	-2.79739379882813	-5.98017120361328	0.01100810803473	-0.0308748781681061	0.0321119390428066	0.0022419011220336
581	74.4341812133789	-3.44674253463745	-6.23991060256958	0.00873538758605719	-0.0334722734987736	0.0278911720961332	-0.00392691092565656
582	75.7328796386719	-3.12206816673279	-6.17497587203979	0.00191722682211548	-0.0360696688294411	0.0220470335334539	0.000293855206109583
583	75.7328796386719	-3.77141690254211	-5.85030126571655	0.00483929552137852	-0.00879702530801296	0.0132808275520802	-0.00392691092565656
584	75.0835342407227	-4.09609127044678	-5.9152364730835	0.00711201597005129	0.0194496400654316	0.00841071270406246	0.00159255252219737
585	74.4341812133789	-4.09609127044678	-5.6554970741272	-0.00327756232582033	0.0236704051494598	0.00808603875339031	-0.0026282137259841
586	74.4341812133789	-3.77141690254211	-5.6554970741272	-0.0149658378213644	0.0272418223321438	-0.00782300252467394	-0.00619963090866804
587	72.4861373901367	-2.79739379882813	-6.23991060256958	-0.0172385573387146	0.0220470335334539	-0.0276281367987394	-0.0136671401560307
588	75.7328796386719	-4.42076539993286	-6.04510593414307	-0.00684897974133492	0.0168522447347641	-0.0243813935667276	-0.00619963090866804
589	75.0835342407227	-3.44674253463745	-5.59056186676025	-0.0169138833880424	0.0262678004801273	-0.0295761823654175	0.000618529506027699
590	73.7848358154297	-2.79739379882813	-5.72043180465698	-0.0104203969240189	0.0249691028147936	-0.023407369852066	-0.00132951640989631
591	72.4861373901367	-3.12206816673279	-5.9152364730835	-0.0165892094373703	0.0265924744307995	-0.023407369852066	0.000943203864153475
592	74.4341812133789	-3.12206816673279	-5.85030126571655	-0.0113944197073579	0.0324366129934788	-0.0386670641601086	0.0022419011220336
593	73.7848358154297	-2.79739379882813	-5.9152364730835	-0.0149658378213644	0.0389300994575024	-0.0386670641601086	0.00289124972186983
594	75.0835342407227	-3.12206816673279	-5.52562713623047	-0.0156151866540313	0.0210730116814375	-0.0315242260694504	0.00321592413820326
595	74.4341812133789	-3.77141690254211	-5.26588773727417	-0.00847235135734081	0.012956153601408	-0.00814767740666866	0.00321592413820326
596	77.6809234619141	-3.77141690254211	-5.3957576751709	-0.00132951640989631	-0.00814767740666866	0.000943203864153475	0.00808603875339031
597	74.4341812133789	-2.79739379882813	-5.9152364730835	0.00451462110504508	-0.0409397818148136	0.0165275707840919	0.00613799272105098
598	76.3822326660156	-4.09609127044678	-5.46069240570068	0.00646266713738441	-0.0363943427801132	0.00776136433705688	0.0213976856321096
599	75.0835342407227	-2.79739379882813	-5.3957576751709	0.0022419011220336	-0.00879702530801296	0.000293855206109583	0.00483929552137852
600	75.0835342407227	-3.44674253463745	-5.52562713623047	-0.0110697457566857	0.00191722682211548	0.00418994715437293	0.00321592413820326
601	75.0835342407227	-2.47271966934204	-5.26588773727417	-0.0113944197073579	0.0100340843200684	-0.0104203969240189	0.000618529506027699
602	75.7328796386719	-2.79739379882813	-5.59056186676025	-0.00555028254166245	-0.00425158534198999	0.00354059832170606	0.000618529506027699
603	77.0315780639648	-3.44674253463745	-5.9152364730835	-0.00165419070981443	-0.0126931173726916	0.00970941036939621	-0.00165419070981443
604	77.0315780639648	-4.09609127044678	-5.33082246780396	-0.00197886489331722	-0.00684897974133492	-0.00587495695799589	0.00548864435404539
605	78.3302764892578	-3.77141690254211	-5.3957576751709	-0.00912170019000769	-0.0159398596733809	0.00354059832170606	-0.000680167751852423
606	77.6809234619141	-4.09609127044678	-5.46069240570068	-0.0139918150380254	0.000293855206109583	-0.0126931173726916	-0.00230353930965066
607	76.3822326660156	-2.79739379882813	-5.6554970741272	-0.0130177913233638	0.0223717093467712	-0.0311995539814234	-0.0188619289547205
608	77.6809234619141	-4.42076539993286	-5.3957576751709	-0.0133424662053585	0.0145795252174139	-0.0149658378213644	-0.00327756232582033
609	78.3302764892578	-3.77141690254211	-5.9152364730835	0.000618529506027699	0.0126314787194133	-0.00782300252467394	-0.00587495695799589
610	75.7328796386719	-3.44674253463745	-5.72043180465698	-0.00587495695799589	-0.00522560812532902	0.0145795252174139	0.000293855206109583
611	77.0315780639648	-3.12206816673279	-6.36978054046631	-0.00295288790948689	-0.0273034609854221	0.029189869761467	-0.00944637414067984
612	76.3822326660156	-3.12206816673279	-6.17497587203979	0.012956153601408	-0.0581475235521793	0.0356833562254906	-0.00295288790948689
613	76.3822326660156	-3.12206816673279	-6.11004114151001	0.00776136433705688	-0.072757862508297	0.0392547734081745	0.000293855206109583
614	75.0835342407227	-3.44674253463745	-6.36978054046631	0.0168522447347641	-0.0704851448535919	0.0412028171122074	0.00386527273803949
615	77.6809234619141	-4.09609127044678	-6.23991060256958	0.00354059832170606	-0.0536020807921886	0.0376313999295235	0.00321592413820326
616	77.6809234619141	-3.77141690254211	-6.23991060256958	0.0103587592020631	-0.0675630792975426	0.0450989119708538	0.00613799272105098
617	77.0315780639648	-3.44674253463745	-5.59056186676025	0.0210730116814375	-0.0581475235521793	0.0483456552028656	-0.00522560812532902
618	78.979621887207	-3.77141690254211	-5.59056186676025	0.0155535480007529	-0.0383423902094364	0.0236704051494598	0.00159255252219737
619	77.6809234619141	-3.12206816673279	-5.59056186676025	0.0142548503354192	-0.0247060675173998	0.0145795252174139	0.0116574559360743
620	75.7328796386719	-3.12206816673279	-6.04510593414307	0.0113327819854021	-0.00230353930965066	0.00126787810586393	0.00191722682211548
621	77.6809234619141	-3.12206816673279	-6.11004114151001	0.00451462110504508	0.0145795252174139	-0.00522560812532902	-0.00100484199356288
622	75.7328796386719	-2.79739379882813	-5.98017120361328	0.00548864435404539	0.0217223595827818	-0.017887907102704	-0.00392691092565656
623	77.6809234619141	-3.44674253463745	-6.04510593414307	0.0220470335334539	0.0272418223321438	-0.0227580219507217	-0.00522560812532902
624	78.3302764892578	-3.77141690254211	-5.26588773727417	-0.000680167751852423	0.0447742342948914	-0.0273034609854221	0.00159255252219737
625	78.979621887207	-4.42076539993286	-5.07108306884766	0.0168522447347641	0.0561378374695778	-0.0328229255974293	0.00581331877037883
626	76.3822326660156	-4.09609127044678	-5.3957576751709	-0.0198359526693821	0.0856831967830658	-0.0373683646321297	-0.0117190945893526
627	76.3822326660156	-3.12206816673279	-5.6554970741272	-0.0146411629393697	0.0798390582203865	-0.0695111230015755	-0.00717365415766835
628	77.6809234619141	-3.77141690254211	-5.72043180465698	-0.00457625929266214	0.0623066499829292	-0.0438618510961533	-0.00165419070981443
629	75.0835342407227	-3.44674253463745	-5.78536653518677	-0.00295288790948689	0.0593845807015896	-0.0412644557654858	0.0022419011220336
630	75.7328796386719	-2.79739379882813	-5.6554970741272	0.00191722682211548	0.0363327041268349	-0.017887907102704	0.00159255252219737
631	77.6809234619141	-4.7454400062561	-5.26588773727417	-0.00977104809135199	0.0262678004801273	-0.0191866029053926	-0.00165419070981443
632	77.6809234619141	-4.7454400062561	-5.78536653518677	-0.0026282137259841	0.029189869761467	-0.00944637414067984	0.00126787810586393
633	77.0315780639648	-5.07011413574219	-5.59056186676025	0.000293855206109583	0.00711201597005129	-0.00717365415766835	0.00159255252219737
634	77.6809234619141	-4.7454400062561	-5.6554970741272	0.00126787810586393	0.00191722682211548	-0.0104203969240189	0.00256657530553639
635	77.0315780639648	-3.44674253463745	-5.59056186676025	0.00191722682211548	0.000618529506027699	0.00289124972186983	0.00581331877037883
636	75.0835342407227	-3.44674253463745	-6.04510593414307	0.00516396993771195	-0.0399657599627972	0.0158782228827477	0.00418994715437293
637	76.3822326660156	-3.44674253463745	-5.59056186676025	0.00581331877037883	-0.0383423902094364	0.00678734155371785	-0.00132951640989631
638	78.3302764892578	-4.42076539993286	-5.52562713623047	0.0152288740500808	-0.0360696688294411	0.00321592413820326	0.00386527273803949
639	77.6809234619141	-4.7454400062561	-5.72043180465698	0.0145795252174139	-0.0419138073921204	0.0142548503354192	0.00841071270406246
640	77.6809234619141	-4.7454400062561	-6.04510593414307	0.0103587592020631	-0.0282774847000837	0.0022419011220336	0.00678734155371785
641	77.6809234619141	-4.42076539993286	-5.6554970741272	0.00646266713738441	0.00711201597005129	-0.0188619289547205	0.00191722682211548
642	78.3302764892578	-4.7454400062561	-6.04510593414307	0.00451462110504508	0.0392547734081745	-0.0350956469774246	0.000943203864153475
643	75.7328796386719	-3.77141690254211	-5.85030126571655	0.000293855206109583	0.0376313999295235	-0.032173577696085	0.00191722682211548
644	77.0315780639648	-3.12206816673279	-6.36978054046631	-0.00879702530801296	0.0233457311987877	-0.0224333461374044	-0.00490093370899558
645	78.3302764892578	-4.09609127044678	-6.43471527099609	0.0100340843200684	0.0275664981454611	-0.0146411629393697	0.00126787810586393
646	78.979621887207	-4.42076539993286	-6.11004114151001	-0.00782300252467394	0.0340599827468395	-0.0143164889886975	-0.00360223650932312
647	75.7328796386719	-4.09609127044678	-5.52562713623047	-0.00132951640989631	0.0441248863935471	-0.0302255302667618	-0.00522560812532902
648	78.979621887207	-4.09609127044678	-6.17497587203979	0.00126787810586393	0.0425015166401863	-0.0185372550040483	-0.000680167751852423
649	75.7328796386719	-3.77141690254211	-5.85030126571655	-0.00132951640989631	0.0438002124428749	-0.00944637414067984	0.00159255252219737
650	78.979621887207	-4.7454400062561	-6.11004114151001	-0.000355493422830477	0.0425015166401863	0.00191722682211548	-0.00230353930965066
651	76.3822326660156	-3.44674253463745	-5.98017120361328	-0.00230353930965066	0.0327612869441509	0.0197743140161037	-0.00360223650932312
652	77.0315780639648	-3.77141690254211	-5.9152364730835	-0.0026282137259841	-0.00782300252467394	0.0142548503354192	-0.00197886489331722
653	76.3822326660156	-3.44674253463745	-5.78536653518677	0.0103587592020631	-0.0221086721867323	0.011982130818069	0.00159255252219737
654	77.6809234619141	-3.77141690254211	-5.6554970741272	0.0103587592020631	-0.0188619289547205	0.00743668992072344	0.00516396993771195
655	78.3302764892578	-4.42076539993286	-5.07108306884766	0.00776136433705688	-0.0318489037454128	0.0132808275520802	0.00451462110504508
656	77.0315780639648	-3.77141690254211	-5.26588773727417	0.00386527273803949	-0.0324982516467571	0.0178262684494257	0.0103587592020631
657	77.0315780639648	-4.7454400062561	-5.6554970741272	0.012956153601408	-0.0324982516467571	0.0269171483814716	0.00321592413820326
658	77.0315780639648	-4.09609127044678	-5.52562713623047	0.00354059832170606	-0.0367190167307854	0.0200989879667759	0.00743668992072344
659	75.7328796386719	-4.42076539993286	-5.26588773727417	0.0152288740500808	-0.0461345724761486	0.0308132413774729	-0.00100484199356288
660	76.3822326660156	-3.77141690254211	-5.00614833831787	-0.00197886489331722	-0.0347709693014622	0.0285405199974775	0.00678734155371785
661	75.7328796386719	-4.09609127044678	-5.07108306884766	0.00483929552137852	-0.0107450718060136	0.0233457311987877	-0.00490093370899558
662	78.3302764892578	-5.71946287155151	-5.20095300674438	-0.00619963090866804	-0.00944637414067984	0.00483929552137852	-0.0026282137259841
663	78.3302764892578	-5.71946287155151	-5.26588773727417	0.000618529506027699	-0.0172385573387146	0.0165275707840919	0.00483929552137852
664	77.0315780639648	-5.39478826522827	-5.3957576751709	-0.000355493422830477	-0.0133424662053585	0.00970941036939621	-0.000355493422830477
665	76.3822326660156	-4.42076539993286	-5.46069240570068	-0.0026282137259841	-0.00619963090866804	0.0103587592020631	-0.00295288790948689
666	75.7328796386719	-4.7454400062561	-5.3957576751709	-0.0146411629393697	0.00159255252219737	-0.0123684434220195	-0.0026282137259841
667	78.979621887207	-5.39478826522827	-4.87627840042114	-0.0100957229733467	0.013930176384747	-0.0409397818148136	-0.00847235135734081
668	75.7328796386719	-4.42076539993286	-5.6554970741272	-0.00197886489331722	0.00938473641872406	-0.0311995539814234	-0.00457625929266214
669	77.0315780639648	-4.09609127044678	-5.78536653518677	-0.00522560812532902	0.01100810803473	-0.0260047651827335	0.000618529506027699
670	77.6809234619141	-5.07011413574219	-5.6554970741272	0.00191722682211548	-0.00165419070981443	-0.0152905117720366	0.00451462110504508
671	78.3302764892578	-5.39478826522827	-5.59056186676025	0.00354059832170606	-0.0026282137259841	-0.00912170019000769	0.00126787810586393
672	77.6809234619141	-4.7454400062561	-5.98017120361328	0.0295145437121391	0.00354059832170606	-0.00944637414067984	-0.00425158534198999
673	78.979621887207	-4.7454400062561	-5.78536653518677	0.0197743140161037	-0.0149658378213644	-0.00652430532500148	0.000943203864153475
674	75.7328796386719	-4.09609127044678	-5.78536653518677	0.00321592413820326	-0.0191866029053926	-0.00392691092565656	-0.000355493422830477
675	77.0315780639648	-3.44674253463745	-5.85030126571655	0.0116574559360743	-0.0182125810533762	-0.00132951640989631	0.00970941036939621
676	76.3822326660156	-3.77141690254211	-5.59056186676025	0.0106834331527352	-0.0208099745213985	0.00483929552137852	0.00548864435404539
677	76.3822326660156	-3.44674253463745	-5.78536653518677	0.0252937767654657	-0.0117190945893526	0.00808603875339031	0.01100810803473
678	77.0315780639648	-3.77141690254211	-6.04510593414307	0.0162028968334198	-0.0133424662053585	0.00191722682211548	0.00451462110504508
679	77.6809234619141	-4.42076539993286	-5.3957576751709	0.0194496400654316	0.00354059832170606	-0.0100957229733467	0.0113327819854021
680	75.7328796386719	-2.47271966934204	-5.72043180465698	0.0158782228827477	0.00321592413820326	-0.000355493422830477	-0.00944637414067984
681	75.7328796386719	-3.12206816673279	-5.98017120361328	-0.000680167751852423	0.012956153601408	-0.0165892094373703	0.00646266713738441
682	75.7328796386719	-2.79739379882813	-5.9152364730835	0.0226963832974434	0.0226963832974434	-0.0110697457566857	-0.0149658378213644
683	75.7328796386719	-3.12206816673279	-5.52562713623047	-0.00684897974133492	0.00516396993771195	-0.0110697457566857	0.00321592413820326
684	77.0315780639648	-3.44674253463745	-5.13601779937744	-0.0113944197073579	0.00938473641872406	-0.00392691092565656	0.000618529506027699
685	77.0315780639648	-4.09609127044678	-5.00614833831787	0.00776136433705688	-0.0152905117720366	-0.00132951640989631	0.00548864435404539
686	77.0315780639648	-3.44674253463745	-5.46069240570068	-0.00814767740666866	-0.00555028254166245	-0.00425158534198999	-0.0152905117720366
687	77.0315780639648	-4.09609127044678	-5.33082246780396	-0.00717365415766835	0.00646266713738441	-0.0143164889886975	-0.00782300252467394
688	75.0835342407227	-3.12206816673279	-5.85030126571655	-0.00619963090866804	0.00938473641872406	-0.00684897974133492	-0.00457625929266214
689	75.0835342407227	-2.79739379882813	-5.3957576751709	-0.00652430532500148	0.00354059832170606	0.00159255252219737	-0.00652430532500148
690	77.6809234619141	-4.09609127044678	-5.26588773727417	-0.00197886489331722	-0.0247060675173998	0.0269171483814716	0.00159255252219737
691	77.6809234619141	-4.09609127044678	-4.94121360778809	-0.0107450718060136	-0.0169138833880424	0.0178262684494257	-0.00230353930965066
692	78.3302764892578	-3.77141690254211	-5.13601779937744	-0.00295288790948689	-0.00165419070981443	0.00678734155371785	-0.00944637414067984
693	77.0315780639648	-3.77141690254211	-5.26588773727417	0.00126787810586393	-0.0204853005707264	0.0207483377307653	-0.00457625929266214
694	75.7328796386719	-3.12206816673279	-5.6554970741272	0.000618529506027699	-0.0165892094373703	0.0200989879667759	0.00386527273803949
695	77.0315780639648	-3.12206816673279	-5.72043180465698	0.00483929552137852	-0.0243813935667276	0.0142548503354192	0.00418994715437293
696	75.7328796386719	-2.47271966934204	-5.46069240570068	0.00354059832170606	-0.0276281367987394	0.0152288740500808	0.00354059832170606
697	75.7328796386719	-2.79739379882813	-5.3957576751709	0.01100810803473	-0.021459324285388	0.0233457311987877	-0.00619963090866804
698	77.6809234619141	-3.77141690254211	-4.94121360778809	0.0136055024340749	0.00711201597005129	0.0113327819854021	0.00613799272105098
699	76.3822326660156	-3.44674253463745	-5.59056186676025	0.0210730116814375	0.00613799272105098	-0.00782300252467394	0.00451462110504508
700	76.3822326660156	-2.47271966934204	-5.6554970741272	0.0103587592020631	0.0171769186854362	-0.0130177913233638	-0.00392691092565656
701	75.7328796386719	-2.47271966934204	-5.6554970741272	0.00386527273803949	0.0236704051494598	-0.0185372550040483	-0.00197886489331722
702	76.3822326660156	-2.47271966934204	-5.72043180465698	0.00451462110504508	0.0213976856321096	-0.0188619289547205	-0.00360223650932312
703	75.7328796386719	-2.14804530143738	-5.59056186676025	0.00321592413820326	0.0233457311987877	-0.0198359526693821	0.000293855206109583
704	77.0315780639648	-3.12206816673279	-6.04510593414307	0.00938473641872406	0.0295145437121391	-0.0266541130840778	0.00354059832170606
705	77.0315780639648	-3.44674253463745	-5.6554970741272	0.0022419011220336	0.020423661917448	-0.0117190945893526	-0.00165419070981443
706	77.0315780639648	-3.77141690254211	-6.11004114151001	-0.0110697457566857	0.0158782228827477	-0.0169138833880424	-0.000355493422830477
707	76.3822326660156	-3.44674253463745	-6.11004114151001	-0.0152905117720366	0.0301638916134834	-0.0282774847000837	-0.0113944197073579
708	76.3822326660156	-2.79739379882813	-6.30484533309937	-0.0107450718060136	0.0321119390428066	-0.0331475995481014	-0.000355493422830477
709	75.0835342407227	-2.47271966934204	-6.23991060256958	-0.0104203969240189	0.036657378077507	-0.0175632312893867	-0.00944637414067984
710	74.4341812133789	-2.79739379882813	-5.78536653518677	-0.00522560812532902	0.0246444288641214	-0.0117190945893526	0.00159255252219737
711	74.4341812133789	-3.44674253463745	-6.11004114151001	-0.00619963090866804	0.000943203864153475	-0.00295288790948689	-0.00132951640989631
712	73.7848358154297	-3.44674253463745	-5.9152364730835	-0.0126931173726916	0.0158782228827477	0.00483929552137852	0.000293855206109583
713	74.4341812133789	-2.47271966934204	-6.30484533309937	-0.00360223650932312	0.0210730116814375	-0.0100957229733467	-0.00132951640989631
714	72.4861373901367	-2.79739379882813	-5.6554970741272	-0.00327756232582033	0.0337353087961674	-0.00684897974133492	-0.00360223650932312
715	75.7328796386719	-3.44674253463745	-5.3957576751709	-0.00652430532500148	0.0541897900402546	-0.0152905117720366	0.000618529506027699
716	71.8367919921875	-3.12206816673279	-5.13601779937744	-0.00879702530801296	0.0395794473588467	-0.00197886489331722	-0.00587495695799589
717	72.4861373901367	-2.79739379882813	-5.72043180465698	0.00581331877037883	0.0181509424000978	-0.00295288790948689	0.000618529506027699
718	75.0835342407227	-4.09609127044678	-5.33082246780396	0.0145795252174139	0.0116574559360743	-0.00230353930965066	0.00256657530553639
719	75.7328796386719	-4.09609127044678	-5.46069240570068	0.00159255252219737	0.00776136433705688	0.00386527273803949	0.00841071270406246
720	72.4861373901367	-2.79739379882813	-5.46069240570068	-0.00782300252467394	0.00126787810586393	-0.000680167751852423	0.00386527273803949
721	73.7848358154297	-2.14804530143738	-5.13601779937744	-0.0204853005707264	-0.0175632312893867	0.013930176384747	0.00776136433705688
722	73.1354827880859	-3.12206816673279	-5.13601779937744	-0.0152905117720366	-0.0350956469774246	0.0191249661147594	-3.08191010844894e-05
723	74.4341812133789	-2.47271966934204	-5.52562713623047	-0.00555028254166245	-0.0409397818148136	0.0158782228827477	-0.00100484199356288
724	73.1354827880859	-2.47271966934204	-5.3957576751709	-0.0133424662053585	-0.0480826161801815	0.0168522447347641	0.0103587592020631
725	76.3822326660156	-3.77141690254211	-5.20095300674438	0.0149041991680861	-0.0662643760442734	0.0236704051494598	0.00289124972186983
726	75.7328796386719	-3.44674253463745	-4.87627840042114	-0.0169138833880424	-0.0607449151575565	0.0155535480007529	-0.00425158534198999
727	75.0835342407227	-3.44674253463745	-5.13601779937744	-0.0143164889886975	-0.0467839203774929	-0.00392691092565656	-0.00684897974133492
728	75.7328796386719	-3.44674253463745	-5.13601779937744	-0.0165892094373703	-0.0419138073921204	0.00970941036939621	-0.00522560812532902
729	75.7328796386719	-2.79739379882813	-5.72043180465698	-0.00652430532500148	-0.00197886489331722	-0.00425158534198999	0.00354059832170606
730	74.4341812133789	-2.14804530143738	-6.04510593414307	-0.00814767740666866	0.0022419011220336	-0.00555028254166245	-0.00100484199356288
731	75.0835342407227	-2.47271966934204	-5.78536653518677	-0.0113944197073579	0.00159255252219737	-0.0104203969240189	0.00256657530553639
732	75.0835342407227	-2.14804530143738	-5.72043180465698	-0.00490093370899558	-0.0126931173726916	-0.00977104809135199	-0.00295288790948689
733	75.0835342407227	-2.47271966934204	-5.52562713623047	-0.0026282137259841	0.00289124972186983	-0.0136671401560307	0.000943203864153475
734	75.7328796386719	-3.12206816673279	-5.3957576751709	0.00873538758605719	0.0155535480007529	-0.0172385573387146	0.00354059832170606
735	76.3822326660156	-3.77141690254211	-5.6554970741272	-0.00425158534198999	0.0171769186854362	-0.0198359526693821	0.000293855206109583
736	75.7328796386719	-3.77141690254211	-6.11004114151001	0.00451462110504508	-0.00425158534198999	0.00581331877037883	0.00386527273803949
737	74.4341812133789	-3.12206816673279	-6.36978054046631	0.012956153601408	-0.0126931173726916	0.0132808275520802	0.00776136433705688
738	77.0315780639648	-3.12206816673279	-5.98017120361328	0.0223717093467712	0.00776136433705688	-0.00100484199356288	0.00354059832170606
739	77.0315780639648	-3.12206816673279	-6.04510593414307	0.0100340843200684	0.0126314787194133	-3.08191010844894e-05	0.00646266713738441
740	75.0835342407227	-2.79739379882813	-6.04510593414307	0.00483929552137852	0.0295145437121391	0.00321592413820326	-0.00230353930965066
741	75.7328796386719	-3.12206816673279	-6.30484533309937	0.00256657530553639	0.0230210572481155	0.00256657530553639	-0.000355493422830477
742	75.0835342407227	-3.44674253463745	-5.72043180465698	-0.00360223650932312	0.012956153601408	-3.08191010844894e-05	-0.00327756232582033
743	75.0835342407227	-3.12206816673279	-5.72043180465698	0.00711201597005129	0.0126314787194133	-0.000680167751852423	-0.00100484199356288
744	75.0835342407227	-3.12206816673279	-5.85030126571655	0.00418994715437293	0.0175015944987535	0.0126314787194133	-0.00197886489331722
745	76.3822326660156	-4.09609127044678	-5.26588773727417	0.0145795252174139	0.0158782228827477	-3.08191010844894e-05	0.00646266713738441
746	77.0315780639648	-3.77141690254211	-5.52562713623047	-0.00847235135734081	0.0191249661147594	-0.0110697457566857	-3.08191010844894e-05
747	75.7328796386719	-3.12206816673279	-5.6554970741272	-0.0152905117720366	0.020423661917448	-0.0208099745213985	-0.00749832857400179
748	77.6809234619141	-3.77141690254211	-5.72043180465698	-0.00814767740666866	0.013930176384747	-0.0302255302667618	-0.00555028254166245
749	75.7328796386719	-3.12206816673279	-5.52562713623047	-0.00587495695799589	0.0145795252174139	-0.0201606266200542	-0.00652430532500148
750	76.3822326660156	-3.12206816673279	-5.52562713623047	-0.00977104809135199	0.0353586822748184	-0.0273034609854221	-0.00327756232582033
751	75.0835342407227	-3.12206816673279	-5.72043180465698	-0.00717365415766835	0.0317872650921345	-0.0204853005707264	-0.00684897974133492
752	76.3822326660156	-3.12206816673279	-5.72043180465698	-3.08191010844894e-05	0.0360080301761627	-0.0120437685400248	0.00321592413820326
753	75.7328796386719	-2.79739379882813	-5.98017120361328	0.00451462110504508	0.0343846566975117	-0.0110697457566857	-0.00522560812532902
754	78.979621887207	-3.77141690254211	-5.6554970741272	-0.00522560812532902	0.0405534692108631	0.00126787810586393	0.00289124972186983
755	77.0315780639648	-3.77141690254211	-5.3957576751709	-0.000680167751852423	0.0395794473588467	0.00808603875339031	0.00613799272105098
756	78.3302764892578	-4.42076539993286	-5.3957576751709	0.000293855206109583	0.031137915328145	0.0149041991680861	-0.00392691092565656
757	75.7328796386719	-3.12206816673279	-5.33082246780396	0.0152288740500808	-0.00977104809135199	0.0149041991680861	0.00483929552137852
758	77.0315780639648	-3.77141690254211	-5.52562713623047	0.0142548503354192	-0.0318489037454128	0.00970941036939621	0.00613799272105098
759	75.7328796386719	-2.79739379882813	-5.85030126571655	0.0175015944987535	-0.0217839982360601	0.00613799272105098	0.0126314787194133
760	77.0315780639648	-3.12206816673279	-5.78536653518677	0.00970941036939621	-0.0188619289547205	-0.00360223650932312	0.00776136433705688
761	75.7328796386719	-3.44674253463745	-5.52562713623047	0.00938473641872406	-0.0247060675173998	-0.0107450718060136	-0.000355493422830477
762	76.3822326660156	-3.44674253463745	-5.6554970741272	0.000618529506027699	-0.0279528107494116	-0.00230353930965066	-0.00425158534198999
763	76.3822326660156	-2.47271966934204	-5.6554970741272	0.00938473641872406	-0.0260047651827335	-0.00977104809135199	-0.00652430532500148
764	75.7328796386719	-2.79739379882813	-6.36978054046631	0.01100810803473	-0.0162645354866982	0.000943203864153475	-0.00100484199356288
765	77.6809234619141	-3.12206816673279	-6.69445466995239	0.00970941036939621	-0.0201606266200542	-0.00360223650932312	0.00256657530553639
766	77.0315780639648	-3.77141690254211	-6.36978054046631	-0.0126931173726916	-0.0143164889886975	-0.0133424662053585	-0.0100957229733467
767	76.3822326660156	-3.44674253463745	-6.43471527099609	-0.0146411629393697	-0.0217839982360601	-0.0159398596733809	-0.0156151866540313
768	77.0315780639648	-4.42076539993286	-6.43471527099609	-0.00782300252467394	-0.0139918150380254	-0.00782300252467394	-0.0026282137259841
769	75.0835342407227	-3.12206816673279	-6.30484533309937	0.0022419011220336	-0.00327756232582033	-0.00879702530801296	-0.00392691092565656
770	75.7328796386719	-3.44674253463745	-6.36978054046631	-0.00522560812532902	-0.0026282137259841	0.0022419011220336	0.000618529506027699
771	75.0835342407227	-3.44674253463745	-6.56458520889282	-0.00392691092565656	-0.000680167751852423	-0.00879702530801296	-0.000680167751852423
772	75.7328796386719	-3.44674253463745	-6.49965000152588	-0.00717365415766835	0.0136055024340749	-0.00814767740666866	-3.08191010844894e-05
773	75.7328796386719	-3.44674253463745	-6.04510593414307	0.00581331877037883	0.00354059832170606	-0.00100484199356288	0.000293855206109583
774	77.0315780639648	-4.7454400062561	-6.11004114151001	-0.00425158534198999	-0.00587495695799589	0.00289124972186983	0.00483929552137852
775	77.6809234619141	-4.09609127044678	-6.11004114151001	-0.00100484199356288	0.000943203864153475	0.00418994715437293	0.000943203864153475
776	77.6809234619141	-4.42076539993286	-6.17497587203979	0.0100340843200684	0.00516396993771195	0.00418994715437293	0.00418994715437293
777	76.3822326660156	-3.12206816673279	-6.04510593414307	0.0142548503354192	0.00321592413820326	-0.00327756232582033	0.0145795252174139
778	77.6809234619141	-4.42076539993286	-5.59056186676025	0.0158782228827477	0.0278911720961332	-0.0182125810533762	0.0022419011220336
779	75.7328796386719	-3.77141690254211	-5.9152364730835	0.013930176384747	0.0275664981454611	-0.0182125810533762	0.0022419011220336
780	75.0835342407227	-4.42076539993286	-5.33082246780396	0.00808603875339031	0.0405534692108631	-0.021459324285388	0.00548864435404539
781	77.6809234619141	-5.07011413574219	-5.07108306884766	0.0103587592020631	0.0343846566975117	-0.023407369852066	0.0113327819854021
782	77.6809234619141	-5.07011413574219	-5.26588773727417	-0.00782300252467394	0.0265924744307995	-0.0250307414680719	-0.00327756232582033
783	77.6809234619141	-4.42076539993286	-5.46069240570068	0.00354059832170606	0.0162028968334198	-0.0230826959013939	-0.00490093370899558
784	75.0835342407227	-4.09609127044678	-5.33082246780396	0.00548864435404539	0.0142548503354192	0.000618529506027699	0.0106834331527352
785	76.3822326660156	-3.44674253463745	-5.6554970741272	-0.00165419070981443	0.00678734155371785	0.0022419011220336	0.00321592413820326
786	76.3822326660156	-3.44674253463745	-5.78536653518677	-0.00814767740666866	0.0252937767654657	-0.00100484199356288	-0.00360223650932312
787	77.0315780639648	-4.7454400062561	-5.20095300674438	-0.0221086721867323	0.0269171483814716	-0.00717365415766835	-0.00944637414067984
788	77.0315780639648	-3.77141690254211	-5.78536653518677	-0.00912170019000769	0.0136055024340749	-0.00522560812532902	0.00126787810586393
789	76.3822326660156	-3.44674253463745	-5.78536653518677	0.000618529506027699	0.0152288740500808	-0.0169138833880424	-0.00132951640989631
790	76.3822326660156	-3.12206816673279	-5.9152364730835	-0.00327756232582033	0.0197743140161037	-0.00165419070981443	-0.00652430532500148
791	76.3822326660156	-3.77141690254211	-5.6554970741272	-0.00522560812532902	0.00289124972186983	-0.00197886489331722	-0.00230353930965066
792	76.3822326660156	-3.44674253463745	-5.72043180465698	-0.00490093370899558	-0.0188619289547205	0.00354059832170606	-0.00652430532500148
793	77.0315780639648	-3.77141690254211	-5.59056186676025	0.00483929552137852	-0.0350956469774246	0.00159255252219737	0.00548864435404539
794	77.6809234619141	-4.42076539993286	-5.52562713623047	-0.0026282137259841	-0.0149658378213644	0.00646266713738441	-0.000680167751852423
795	77.0315780639648	-5.07011413574219	-6.04510593414307	-0.00425158534198999	-0.0260047651827335	0.0113327819854021	0.00451462110504508
796	77.0315780639648	-4.7454400062561	-6.04510593414307	-0.00457625929266214	-0.0370436906814575	0.0301638916134834	-3.08191010844894e-05
797	75.7328796386719	-4.09609127044678	-6.11004114151001	-3.08191010844894e-05	-0.0497059896588326	0.0412028171122074	0.0123068047687411
798	78.3302764892578	-4.7454400062561	-5.98017120361328	0.011982130818069	-0.0500306636095047	0.0376313999295235	-0.00230353930965066
799	75.7328796386719	-4.09609127044678	-6.23991060256958	0.00906006153672934	-0.0448358729481697	0.040228795260191	0.00354059832170606
800	76.3822326660156	-5.39478826522827	-6.23991060256958	-0.00912170019000769	-0.0587968714535236	0.0444495603442192	0.000943203864153475
801	77.0315780639648	-5.71946287155151	-6.11004114151001	-0.0117190945893526	-0.0480826161801815	0.0239950809627771	0.00743668992072344
802	77.6809234619141	-5.39478826522827	-5.6554970741272	0.00678734155371785	-0.03444629535079	0.0171769186854362	-0.00847235135734081
803	77.6809234619141	-5.39478826522827	-5.20095300674438	-0.000355493422830477	-0.0146411629393697	-0.00360223650932312	-0.00360223650932312
804	76.3822326660156	-4.7454400062561	-5.6554970741272	0.0142548503354192	0.00126787810586393	-0.00327756232582033	0.00841071270406246
805	75.7328796386719	-4.7454400062561	-5.52562713623047	0.00451462110504508	-0.00392691092565656	-0.0139918150380254	0.000293855206109583
806	76.3822326660156	-5.39478826522827	-5.72043180465698	-0.00782300252467394	0.00873538758605719	-0.0217839982360601	-0.00619963090866804
807	78.3302764892578	-5.71946287155151	-5.3957576751709	-0.0123684434220195	0.020423661917448	-0.0402904339134693	-0.00814767740666866
808	77.0315780639648	-5.07011413574219	-5.59056186676025	-0.00684897974133492	-0.00814767740666866	-0.0299008563160896	-0.00619963090866804
809	76.3822326660156	-4.7454400062561	-5.52562713623047	0.00386527273803949	-0.00425158534198999	-0.0130177913233638	-0.0026282137259841
810	78.3302764892578	-4.42076539993286	-5.52562713623047	-0.00100484199356288	-0.00555028254166245	-0.00619963090866804	0.00159255252219737
811	75.7328796386719	-4.7454400062561	-5.00614833831787	-0.000355493422830477	0.00159255252219737	-0.00555028254166245	-0.0026282137259841
812	77.0315780639648	-4.7454400062561	-5.6554970741272	0.00386527273803949	-0.00425158534198999	-0.00197886489331722	-0.0026282137259841
813	75.7328796386719	-4.7454400062561	-5.72043180465698	-0.00457625929266214	-0.000680167751852423	-0.0152905117720366	-0.00392691092565656
814	78.979621887207	-5.39478826522827	-5.59056186676025	-3.08191010844894e-05	-0.000355493422830477	-0.0188619289547205	0.00126787810586393
815	77.6809234619141	-4.7454400062561	-5.3957576751709	-0.0217839982360601	-0.00392691092565656	-0.0026282137259841	-3.08191010844894e-05
816	78.3302764892578	-5.39478826522827	-5.26588773727417	0.00516396993771195	-0.0149658378213644	0.00938473641872406	-0.0026282137259841
817	76.3822326660156	-4.42076539993286	-5.20095300674438	0.0100340843200684	-0.0130177913233638	0.0191249661147594	0.00418994715437293
818	77.6809234619141	-5.39478826522827	-5.6554970741272	0.0200989879667759	0.00581331877037883	-0.000680167751852423	0.00516396993771195
819	75.7328796386719	-3.77141690254211	-5.6554970741272	0.00354059832170606	0.00354059832170606	0.00289124972186983	0.00451462110504508
820	78.3302764892578	-5.39478826522827	-5.3957576751709	0.013930176384747	0.00451462110504508	0.00906006153672934	-0.00457625929266214
821	77.6809234619141	-4.42076539993286	-5.3957576751709	-0.00165419070981443	-3.08191010844894e-05	0.00970941036939621	0.00191722682211548
822	77.6809234619141	-5.39478826522827	-5.13601779937744	0.00418994715437293	-0.0143164889886975	0.0136055024340749	0.000943203864153475
823	78.3302764892578	-4.7454400062561	-5.26588773727417	0.0123068047687411	-0.0276281367987394	0.0243197549134493	-0.00360223650932312
824	77.6809234619141	-5.07011413574219	-5.20095300674438	0.00678734155371785	-0.0165892094373703	0.0123068047687411	0.00743668992072344
825	75.7328796386719	-3.77141690254211	-5.98017120361328	-0.00879702530801296	-0.0120437685400248	0.0168522447347641	0.00126787810586393
826	75.0835342407227	-4.09609127044678	-5.59056186676025	0.00159255252219737	0.01847561635077	0.000293855206109583	-0.00652430532500148
827	78.3302764892578	-4.09609127044678	-6.11004114151001	-0.0130177913233638	0.0155535480007529	-0.0169138833880424	-0.00814767740666866
828	75.7328796386719	-3.77141690254211	-6.11004114151001	-0.00230353930965066	0.0168522447347641	-0.00392691092565656	-0.00197886489331722
829	75.7328796386719	-3.44674253463745	-5.98017120361328	0.000293855206109583	0.0116574559360743	-0.00295288790948689	-0.00295288790948689
830	75.7328796386719	-3.44674253463745	-6.23991060256958	-3.08191010844894e-05	0.000618529506027699	0.00256657530553639	-0.00360223650932312
831	77.0315780639648	-4.09609127044678	-5.78536653518677	-0.00944637414067984	0.00873538758605719	0.0162028968334198	-0.00165419070981443
832	75.0835342407227	-3.77141690254211	-5.72043180465698	-0.00360223650932312	0.00613799272105098	-0.00230353930965066	0.00191722682211548
833	75.7328796386719	-4.09609127044678	-5.85030126571655	0.0022419011220336	0.0236704051494598	-0.00587495695799589	-0.00847235135734081
834	76.3822326660156	-4.7454400062561	-5.46069240570068	0.0327612869441509	0.0259431265294552	-0.0198359526693821	0.00191722682211548
835	77.6809234619141	-4.09609127044678	-5.52562713623047	-3.08191010844894e-05	0.0249691028147936	-0.00717365415766835	-0.00457625929266214
836	76.3822326660156	-4.7454400062561	-5.78536653518677	0.0123068047687411	0.00613799272105098	-0.00977104809135199	-0.00717365415766835
837	78.3302764892578	-4.7454400062561	-5.3957576751709	0.0200989879667759	-0.000355493422830477	-0.00165419070981443	0.00159255252219737
838	77.0315780639648	-4.09609127044678	-5.33082246780396	0.0168522447347641	0.00581331877037883	-0.00814767740666866	0.00126787810586393
839	76.3822326660156	-3.77141690254211	-5.46069240570068	0.0126314787194133	0.0116574559360743	-0.00749832857400179	-0.00100484199356288
840	77.0315780639648	-4.7454400062561	-5.13601779937744	0.00711201597005129	0.0168522447347641	-0.0126931173726916	-0.00360223650932312
841	78.979621887207	-4.09609127044678	-4.68147373199463	0.0145795252174139	0.0233457311987877	-0.0224333461374044	-0.00392691092565656
842	77.0315780639648	-4.42076539993286	-4.68147373199463	0.0213976856321096	0.0243197549134493	-0.0172385573387146	-0.00197886489331722
843	77.6809234619141	-4.7454400062561	-5.13601779937744	0.0191249661147594	0.0126314787194133	-0.0149658378213644	0.00418994715437293
844	77.0315780639648	-4.42076539993286	-5.20095300674438	0.0136055024340749	0.0200989879667759	-0.0136671401560307	0.000293855206109583
845	77.6809234619141	-3.77141690254211	-5.3957576751709	0.00581331877037883	0.0158782228827477	-0.00522560812532902	0.000943203864153475
846	75.0835342407227	-3.12206816673279	-5.13601779937744	-0.00522560812532902	0.0314625911414623	-0.0149658378213644	-0.00814767740666866
847	77.6809234619141	-4.7454400062561	-4.68147373199463	-0.0146411629393697	0.0392547734081745	-0.0399657599627972	-0.0126931173726916
848	75.0835342407227	-3.44674253463745	-5.52562713623047	-0.00555028254166245	0.0330859608948231	-0.0146411629393697	-0.0100957229733467
849	75.7328796386719	-3.77141690254211	-5.78536653518677	-0.0195112787187099	0.0220470335334539	-0.0276281367987394	-0.00457625929266214
850	74.4341812133789	-4.09609127044678	-5.52562713623047	-0.0195112787187099	-0.00197886489331722	-0.00814767740666866	-0.00814767740666866
851	74.4341812133789	-4.7454400062561	-5.52562713623047	-0.0126931173726916	-0.02697878703475	0.01100810803473	-0.00425158534198999
852	75.0835342407227	-3.12206816673279	-5.72043180465698	-0.0120437685400248	-0.0204853005707264	0.0197743140161037	-0.000680167751852423
853	74.4341812133789	-3.44674253463745	-5.33082246780396	-0.0104203969240189	-0.0250307414680719	0.000943203864153475	-0.000355493422830477
854	76.3822326660156	-4.42076539993286	-5.72043180465698	-0.0110697457566857	-0.0136671401560307	0.0113327819854021	0.00354059832170606
855	75.0835342407227	-4.09609127044678	-5.72043180465698	-0.0149658378213644	-0.0165892094373703	0.0132808275520802	0.000618529506027699
856	75.7328796386719	-3.77141690254211	-5.85030126571655	-0.00100484199356288	-0.0175632312893867	0.0181509424000978	0.00126787810586393
857	75.0835342407227	-4.7454400062561	-5.3957576751709	0.00191722682211548	-0.0308748781681061	0.0233457311987877	0.00483929552137852
858	75.7328796386719	-3.77141690254211	-6.11004114151001	-0.00360223650932312	-0.0250307414680719	0.00906006153672934	0.00841071270406246
859	73.1354827880859	-3.77141690254211	-5.9152364730835	0.000943203864153475	-0.0195112787187099	0.00743668992072344	0.00970941036939621
860	75.0835342407227	-5.39478826522827	-5.6554970741272	-0.0139918150380254	-0.0191866029053926	0.00126787810586393	0.00678734155371785
861	75.0835342407227	-5.07011413574219	-5.6554970741272	-0.0100957229733467	-0.0113944197073579	-0.0120437685400248	-0.0026282137259841
862	75.7328796386719	-4.42076539993286	-6.23991060256958	-0.0217839982360601	0.00321592413820326	-0.0191866029053926	-0.00230353930965066
863	75.0835342407227	-4.7454400062561	-5.98017120361328	-0.0191866029053926	0.0226963832974434	-0.0360696688294411	0.00938473641872406
864	75.7328796386719	-4.42076539993286	-5.13601779937744	-0.00295288790948689	0.0252937767654657	-0.0256800893694162	0.00776136433705688
865	73.1354827880859	-3.44674253463745	-5.3957576751709	-0.00749832857400179	0.0252937767654657	-0.0237320438027382	0.00126787810586393
866	73.1354827880859	-3.77141690254211	-5.9152364730835	-0.0172385573387146	0.0441248863935471	-0.0324982516467571	-0.00132951640989631
867	75.7328796386719	-4.7454400062561	-5.6554970741272	-0.0256800893694162	0.0512677207589149	-0.0402904339134693	-0.00587495695799589
868	73.1354827880859	-3.77141690254211	-5.59056186676025	-0.0130177913233638	0.0376313999295235	-0.0324982516467571	0.00159255252219737
869	73.1354827880859	-4.42076539993286	-5.20095300674438	-0.00879702530801296	0.00159255252219737	-0.00555028254166245	0.00516396993771195
870	77.0315780639648	-5.39478826522827	-4.87627840042114	-0.00879702530801296	-0.021459324285388	0.020423661917448	-0.00327756232582033
871	76.3822326660156	-4.7454400062561	-5.07108306884766	-0.0110697457566857	-0.0227580219507217	0.0233457311987877	-0.000680167751852423
872	76.3822326660156	-4.7454400062561	-5.33082246780396	-0.00587495695799589	-0.017887907102704	0.0155535480007529	0.00159255252219737
873	75.0835342407227	-3.12206816673279	-5.46069240570068	-0.00717365415766835	-0.00977104809135199	0.0197743140161037	0.00191722682211548
874	75.7328796386719	-3.77141690254211	-5.59056186676025	-0.00684897974133492	-0.00100484199356288	0.013930176384747	0.00711201597005129
875	74.4341812133789	-3.44674253463745	-5.72043180465698	-0.00749832857400179	-0.0247060675173998	0.0252937767654657	0.00743668992072344
876	78.3302764892578	-3.77141690254211	-5.46069240570068	0.00678734155371785	-0.0169138833880424	0.0149041991680861	0.0022419011220336
877	77.0315780639648	-3.44674253463745	-5.20095300674438	0.013930176384747	-0.0113944197073579	0.00256657530553639	0.00548864435404539
878	76.3822326660156	-4.09609127044678	-5.72043180465698	0.0145795252174139	0.00678734155371785	-0.00944637414067984	0.00451462110504508
879	75.7328796386719	-4.09609127044678	-5.6554970741272	0.0116574559360743	0.0191249661147594	-0.0240567177534103	-0.00100484199356288
880	77.6809234619141	-4.7454400062561	-5.46069240570068	0.000943203864153475	0.0262678004801273	-0.0237320438027382	0.00808603875339031
881	78.3302764892578	-4.09609127044678	-5.6554970741272	-0.00100484199356288	0.0321119390428066	-0.0185372550040483	0.00159255252219737
882	77.0315780639648	-4.7454400062561	-5.33082246780396	0.00613799272105098	0.0295145437121391	-0.0156151866540313	0.00126787810586393
883	77.0315780639648	-4.7454400062561	-5.13601779937744	-0.00782300252467394	0.00873538758605719	0.00289124972186983	0.00126787810586393
884	77.6809234619141	-4.7454400062561	-5.6554970741272	-0.00360223650932312	-0.00944637414067984	0.012956153601408	0.00711201597005129
885	75.7328796386719	-4.42076539993286	-5.72043180465698	0.0142548503354192	-0.0247060675173998	0.0337353087961674	-0.00425158534198999
886	75.7328796386719	-4.09609127044678	-5.85030126571655	-0.0130177913233638	-0.0273034609854221	0.040228795260191	-0.00587495695799589
887	78.3302764892578	-4.7454400062561	-5.59056186676025	-0.00392691092565656	-0.02697878703475	0.0295145437121391	-0.00977104809135199
888	77.0315780639648	-3.77141690254211	-6.04510593414307	-0.00457625929266214	-0.0279528107494116	0.0191249661147594	-0.00555028254166245
889	76.3822326660156	-4.09609127044678	-5.26588773727417	0.0168522447347641	-0.0286021586507559	0.00711201597005129	-0.00652430532500148
890	77.0315780639648	-5.39478826522827	-5.6554970741272	0.0113327819854021	-0.0182125810533762	0.0132808275520802	0.00126787810586393
891	78.3302764892578	-4.7454400062561	-6.11004114151001	-0.00555028254166245	-0.0188619289547205	-0.000680167751852423	-0.00522560812532902
892	76.3822326660156	-4.7454400062561	-6.11004114151001	-0.00555028254166245	-0.0139918150380254	0.0145795252174139	0.00321592413820326
893	77.6809234619141	-4.09609127044678	-5.9152364730835	-0.00425158534198999	-0.0175632312893867	-0.00392691092565656	0.0022419011220336
894	76.3822326660156	-4.09609127044678	-5.52562713623047	0.011982130818069	0.00483929552137852	-0.00230353930965066	0.00289124972186983
895	77.0315780639648	-3.77141690254211	-5.6554970741272	0.01100810803473	0.00678734155371785	0.00776136433705688	0.00646266713738441
896	75.7328796386719	-3.77141690254211	-5.78536653518677	0.0162028968334198	-0.00977104809135199	0.0116574559360743	0.00418994715437293
897	78.979621887207	-5.07011413574219	-5.3957576751709	0.0236704051494598	-0.0139918150380254	0.0175015944987535	0.00776136433705688
898	75.7328796386719	-3.77141690254211	-5.72043180465698	0.0188002903014421	-0.00392691092565656	0.00873538758605719	-0.00132951640989631
899	78.3302764892578	-5.07011413574219	-5.3957576751709	0.0223717093467712	0.0168522447347641	-3.08191010844894e-05	0.00873538758605719
900	78.3302764892578	-4.09609127044678	-5.33082246780396	0.00808603875339031	0.0249691028147936	-0.0139918150380254	0.00483929552137852
901	78.979621887207	-4.42076539993286	-5.59056186676025	0.00354059832170606	0.0386054255068302	-0.0217839982360601	-0.00457625929266214
902	76.3822326660156	-3.44674253463745	-5.78536653518677	-0.0130177913233638	0.0363327041268349	-0.0305502042174339	0.000293855206109583
903	78.3302764892578	-3.77141690254211	-5.78536653518677	-0.0117190945893526	0.0308132413774729	-0.0273034609854221	-0.00100484199356288
904	77.0315780639648	-4.42076539993286	-5.52562713623047	0.0158782228827477	0.0347093306481838	-0.0276281367987394	0.00159255252219737
905	77.6809234619141	-5.07011413574219	-5.3957576751709	0.0175015944987535	0.0207483377307653	-0.0182125810533762	0.00354059832170606
906	76.3822326660156	-3.12206816673279	-5.3957576751709	-0.00847235135734081	0.0236704051494598	-0.0243813935667276	-0.00230353930965066
907	77.6809234619141	-5.07011413574219	-5.6554970741272	-0.0130177913233638	0.0262678004801273	-0.0341216214001179	-0.00879702530801296
908	76.3822326660156	-3.44674253463745	-5.9152364730835	-0.0185372550040483	0.0249691028147936	-0.017887907102704	-0.00619963090866804
909	78.3302764892578	-5.07011413574219	-5.72043180465698	-0.00197886489331722	0.0213976856321096	-0.00555028254166245	-0.000680167751852423
910	78.3302764892578	-4.42076539993286	-6.04510593414307	-0.00782300252467394	0.00776136433705688	0.0132808275520802	-0.000355493422830477
911	77.0315780639648	-4.7454400062561	-5.72043180465698	-0.00490093370899558	-0.0217839982360601	0.0191249661147594	0.000618529506027699
912	77.6809234619141	-4.7454400062561	-5.33082246780396	-3.08191010844894e-05	-0.0493813157081604	0.0239950809627771	-0.0100957229733467
913	77.0315780639648	-3.77141690254211	-5.59056186676025	0.0022419011220336	-0.0474332682788372	0.0298392176628113	-0.00165419070981443
914	75.7328796386719	-3.12206816673279	-6.23991060256958	0.00776136433705688	-0.0389917381107807	0.0197743140161037	-0.0026282137259841
915	76.3822326660156	-3.44674253463745	-6.04510593414307	0.0022419011220336	-0.0286021586507559	0.0197743140161037	0.00646266713738441
916	76.3822326660156	-3.77141690254211	-6.11004114151001	0.00483929552137852	-0.0107450718060136	0.00938473641872406	-0.00522560812532902
917	77.6809234619141	-4.09609127044678	-5.78536653518677	0.0116574559360743	-0.0126931173726916	0.00776136433705688	0.000943203864153475
918	77.0315780639648	-3.44674253463745	-6.23991060256958	0.00841071270406246	-0.000355493422830477	0.00191722682211548	0.00581331877037883
919	78.3302764892578	-5.07011413574219	-5.59056186676025	0.011982130818069	0.00516396993771195	0.00159255252219737	0.00711201597005129
920	77.0315780639648	-3.77141690254211	-5.98017120361328	-0.00619963090866804	0.00418994715437293	-0.000680167751852423	0.00483929552137852
921	75.7328796386719	-3.44674253463745	-6.04510593414307	0.00289124972186983	0.0126314787194133	-0.021459324285388	0.00354059832170606
922	77.0315780639648	-4.7454400062561	-5.78536653518677	-0.00879702530801296	-0.00197886489331722	-0.00977104809135199	-0.00847235135734081
923	77.0315780639648	-4.42076539993286	-6.11004114151001	0.00516396993771195	-0.00522560812532902	-0.0240567177534103	-0.00100484199356288
924	77.6809234619141	-3.77141690254211	-6.17497587203979	0.00354059832170606	0.0194496400654316	-0.0217839982360601	0.00159255252219737
925	77.0315780639648	-3.44674253463745	-5.72043180465698	0.000293855206109583	0.0327612869441509	-0.0149658378213644	0.00451462110504508
926	78.979621887207	-4.42076539993286	-5.78536653518677	-0.0156151866540313	0.0340599827468395	-0.0266541130840778	-0.00327756232582033
927	77.6809234619141	-4.7454400062561	-5.98017120361328	-0.0152905117720366	0.045423585921526	-0.0383423902094364	-0.0113944197073579
928	77.0315780639648	-3.44674253463745	-5.85030126571655	-0.00912170019000769	0.0379560738801956	-0.0240567177534103	-0.00360223650932312
929	75.7328796386719	-3.77141690254211	-5.26588773727417	-0.00197886489331722	0.0347093306481838	-0.0230826959013939	-0.000680167751852423
930	78.3302764892578	-3.77141690254211	-5.13601779937744	-0.00717365415766835	0.0194496400654316	-0.00587495695799589	0.00418994715437293
931	75.7328796386719	-3.44674253463745	-5.6554970741272	-0.00619963090866804	0.0207483377307653	-0.00360223650932312	0.000618529506027699
932	77.0315780639648	-3.77141690254211	-5.6554970741272	-3.08191010844894e-05	0.0194496400654316	-0.00944637414067984	0.00613799272105098
933	78.3302764892578	-4.42076539993286	-5.72043180465698	0.00159255252219737	0.00386527273803949	-0.0152905117720366	0.00126787810586393
934	79.6289749145508	-4.7454400062561	-5.26588773727417	0.00646266713738441	0.00386527273803949	-0.00165419070981443	0.00581331877037883
935	77.6809234619141	-4.09609127044678	-5.26588773727417	0.00581331877037883	-0.0237320438027382	0.00938473641872406	0.00451462110504508
936	77.0315780639648	-4.7454400062561	-4.94121360778809	0.00678734155371785	-0.0542514286935329	0.0262678004801273	0.00321592413820326
937	78.3302764892578	-3.44674253463745	-5.59056186676025	0.0301638916134834	-0.0649656802415848	0.0213976856321096	0.00191722682211548
938	76.3822326660156	-4.09609127044678	-5.78536653518677	0.0194496400654316	-0.0584721975028515	0.0275664981454611	0.00808603875339031
939	77.6809234619141	-4.42076539993286	-5.6554970741272	0.0239950809627771	-0.0389917381107807	0.0230210572481155	0.01100810803473
940	78.3302764892578	-4.7454400062561	-5.26588773727417	0.0103587592020631	-0.0198359526693821	0.0132808275520802	0.00418994715437293
941	78.979621887207	-3.77141690254211	-5.3957576751709	0.0171769186854362	-0.017887907102704	0.0145795252174139	0.00451462110504508
942	78.3302764892578	-4.09609127044678	-5.20095300674438	0.00873538758605719	-0.00977104809135199	0.011982130818069	0.000943203864153475
943	78.3302764892578	-4.7454400062561	-5.3957576751709	0.0100340843200684	-0.0126931173726916	0.0136055024340749	0.0100340843200684
944	78.979621887207	-4.7454400062561	-5.59056186676025	0.0132808275520802	-0.0104203969240189	0.020423661917448	0.00873538758605719
945	77.0315780639648	-3.44674253463745	-5.6554970741272	0.00516396993771195	-0.0123684434220195	0.0142548503354192	0.00548864435404539
946	77.6809234619141	-4.42076539993286	-5.72043180465698	-0.0175632312893867	0.000618529506027699	-0.00425158534198999	-0.00197886489331722
947	79.6289749145508	-5.07011413574219	-5.9152364730835	-0.00684897974133492	0.00613799272105098	-0.00652430532500148	-0.0110697457566857
948	76.3822326660156	-3.44674253463745	-5.9152364730835	-0.00522560812532902	0.00516396993771195	-0.0130177913233638	-0.00425158534198999
949	77.6809234619141	-4.7454400062561	-6.17497587203979	0.0113327819854021	0.0194496400654316	-0.00944637414067984	0.00191722682211548
950	77.6809234619141	-4.42076539993286	-5.6554970741272	-0.00392691092565656	0.0226963832974434	-0.0133424662053585	-0.000355493422830477
951	78.979621887207	-5.07011413574219	-5.6554970741272	-0.00230353930965066	0.0145795252174139	-0.0107450718060136	-0.00230353930965066
952	78.3302764892578	-5.07011413574219	-5.85030126571655	-0.00652430532500148	0.0158782228827477	-0.0169138833880424	-0.00457625929266214
953	78.979621887207	-5.71946287155151	-5.85030126571655	-0.00457625929266214	0.0162028968334198	-0.0224333461374044	-0.00425158534198999
954	78.3302764892578	-5.71946287155151	-5.78536653518677	-0.00879702530801296	0.0288651939481497	-0.032173577696085	0.00354059832170606
955	78.979621887207	-4.7454400062561	-5.6554970741272	-0.00814767740666866	0.0317872650921345	-0.0386670641601086	0.00776136433705688
956	75.7328796386719	-4.42076539993286	-5.9152364730835	0.00126787810586393	0.0350340083241463	-0.0324982516467571	0.00256657530553639
957	79.6289749145508	-5.39478826522827	-5.85030126571655	-0.00230353930965066	0.0243197549134493	-0.0328229255974293	0.00321592413820326
958	76.3822326660156	-4.42076539993286	-5.46069240570068	0.00646266713738441	0.020423661917448	-0.028926832601428	0.00516396993771195
959	78.979621887207	-6.0441370010376	-5.13601779937744	0.00808603875339031	0.0252937767654657	-0.0266541130840778	0.00483929552137852
960	77.6809234619141	-5.39478826522827	-5.3957576751709	0.00418994715437293	0.0217223595827818	-0.0211346503347158	0.00483929552137852
961	78.3302764892578	-5.71946287155151	-5.3957576751709	0.00256657530553639	0.0210730116814375	-0.00327756232582033	0.00483929552137852
962	78.3302764892578	-5.39478826522827	-5.33082246780396	0.0103587592020631	-0.0211346503347158	0.0136055024340749	-0.0107450718060136
963	78.979621887207	-5.71946287155151	-5.00614833831787	0.0103587592020631	-0.0539267547428608	0.025618452578783	-0.00360223650932312
964	77.0315780639648	-4.42076539993286	-5.26588773727417	0.00743668992072344	-0.0497059896588326	0.0226963832974434	-0.00749832857400179
965	77.6809234619141	-4.7454400062561	-5.00614833831787	0.0171769186854362	-0.0497059896588326	0.0298392176628113	0.00776136433705688
966	77.0315780639648	-4.42076539993286	-5.13601779937744	0.012956153601408	-0.03444629535079	0.0480209775269032	-0.00457625929266214
967	77.6809234619141	-5.39478826522827	-5.07108306884766	-0.00457625929266214	-0.0237320438027382	0.020423661917448	-0.00749832857400179
968	75.7328796386719	-3.77141690254211	-5.3957576751709	-0.00100484199356288	-0.0162645354866982	0.00613799272105098	-0.00425158534198999
969	78.3302764892578	-5.07011413574219	-5.13601779937744	0.00418994715437293	-0.00977104809135199	0.00289124972186983	-0.0026282137259841
970	78.3302764892578	-4.42076539993286	-5.26588773727417	0.00516396993771195	-0.0139918150380254	0.00418994715437293	-0.00100484199356288
971	77.6809234619141	-4.7454400062561	-5.26588773727417	-0.00619963090866804	0.00289124972186983	0.00386527273803949	-0.00230353930965066
972	78.3302764892578	-3.77141690254211	-5.59056186676025	-0.00652430532500148	0.00711201597005129	-0.0159398596733809	-0.0110697457566857
973	78.3302764892578	-4.42076539993286	-5.9152364730835	0.00321592413820326	0.00646266713738441	-0.0165892094373703	0.00451462110504508
974	78.3302764892578	-4.7454400062561	-5.59056186676025	-0.00295288790948689	0.00841071270406246	-0.0201606266200542	-0.00360223650932312
975	77.0315780639648	-3.44674253463745	-5.59056186676025	-0.00555028254166245	0.020423661917448	-0.0162645354866982	0.00970941036939621
976	78.3302764892578	-3.12206816673279	-5.52562713623047	0.00418994715437293	0.011982130818069	-0.0133424662053585	0.00126787810586393
977	77.0315780639648	-3.44674253463745	-5.59056186676025	0.012956153601408	0.0275664981454611	-0.00619963090866804	0.00938473641872406
978	77.0315780639648	-4.42076539993286	-5.9152364730835	0.00808603875339031	0.0350340083241463	-0.0165892094373703	0.00483929552137852
979	77.6809234619141	-4.7454400062561	-6.17497587203979	0.00970941036939621	0.0330859608948231	-0.0185372550040483	0.00256657530553639
980	78.3302764892578	-4.42076539993286	-5.85030126571655	0.00841071270406246	0.0178262684494257	-0.00457625929266214	0.00354059832170606
981	77.0315780639648	-3.44674253463745	-5.72043180465698	-0.00197886489331722	0.00354059832170606	0.012956153601408	0.00191722682211548
982	78.979621887207	-4.7454400062561	-5.98017120361328	0.00678734155371785	-0.0263294391334057	0.0181509424000978	-0.00392691092565656
983	78.3302764892578	-4.42076539993286	-5.6554970741272	-0.00490093370899558	-0.0253554154187441	0.0194496400654316	0.00613799272105098
984	76.3822326660156	-4.42076539993286	-6.11004114151001	-0.00652430532500148	-0.00457625929266214	0.00321592413820326	0.00191722682211548
985	75.0835342407227	-3.12206816673279	-6.36978054046631	-0.00392691092565656	0.0168522447347641	0.00516396993771195	0.00321592413820326
986	77.6809234619141	-4.09609127044678	-6.30484533309937	-0.0165892094373703	0.0178262684494257	-0.00912170019000769	-0.000355493422830477
987	76.3822326660156	-4.09609127044678	-5.78536653518677	-0.0247060675173998	0.0265924744307995	-0.0188619289547205	-0.00360223650932312
988	75.0835342407227	-3.44674253463745	-5.6554970741272	-0.00879702530801296	0.0282158460468054	-0.0328229255974293	0.00256657530553639
989	76.3822326660156	-4.09609127044678	-5.33082246780396	-0.0224333461374044	0.0210730116814375	-0.0282774847000837	-0.000680167751852423
990	75.7328796386719	-3.44674253463745	-5.72043180465698	-0.0175632312893867	0.00548864435404539	-0.0117190945893526	0.00256657530553639
991	73.7848358154297	-2.47271966934204	-5.6554970741272	-0.00944637414067984	-0.00100484199356288	-0.00879702530801296	-0.00165419070981443
992	75.0835342407227	-3.44674253463745	-5.59056186676025	-0.00879702530801296	-0.00749832857400179	-0.0143164889886975	-0.000355493422830477
993	74.4341812133789	-2.79739379882813	-5.52562713623047	-0.00555028254166245	-0.00522560812532902	-0.0107450718060136	-0.00100484199356288
994	73.7848358154297	-3.44674253463745	-5.33082246780396	-0.00360223650932312	-0.0224333461374044	-0.00684897974133492	0.0022419011220336
995	74.4341812133789	-3.77141690254211	-5.26588773727417	0.000943203864153475	0.00678734155371785	0.00321592413820326	0.000618529506027699
996	75.0835342407227	-4.7454400062561	-5.07108306884766	0.000618529506027699	-0.0266541130840778	0.0136055024340749	0.00386527273803949
997	76.3822326660156	-4.7454400062561	-5.59056186676025	0.011982130818069	-0.0250307414680719	0.0246444288641214	0.00418994715437293
998	75.0835342407227	-3.44674253463745	-5.52562713623047	0.0106834331527352	-0.0250307414680719	0.0220470335334539	0.00613799272105098
999	75.7328796386719	-3.77141690254211	-5.46069240570068	0.00841071270406246	-0.043212503194809	0.0382807515561581	0.00841071270406246
1000	75.0835342407227	-4.09609127044678	-5.07108306884766	0.00938473641872406	-0.0402904339134693	0.0288651939481497	0.012956153601408
1001	75.0835342407227	-3.77141690254211	-5.07108306884766	0.000293855206109583	-0.0350956469774246	0.0304885655641556	0.00126787810586393
1002	74.4341812133789	-3.44674253463745	-5.46069240570068	-0.00392691092565656	-0.0156151866540313	0.0223717093467712	-0.00327756232582033
1003	76.3822326660156	-3.77141690254211	-5.6554970741272	-0.00457625929266214	-0.0188619289547205	0.012956153601408	-3.08191010844894e-05
1004	77.0315780639648	-4.7454400062561	-5.52562713623047	0.0100340843200684	-0.00587495695799589	0.00613799272105098	0.00256657530553639
1005	77.0315780639648	-4.7454400062561	-5.26588773727417	0.00938473641872406	-0.00587495695799589	0.00126787810586393	0.000293855206109583
1006	75.7328796386719	-3.44674253463745	-5.26588773727417	-0.00847235135734081	0.0158782228827477	-0.00652430532500148	-3.08191010844894e-05
1007	77.6809234619141	-4.7454400062561	-5.07108306884766	-0.0162645354866982	0.0288651939481497	-0.0253554154187441	-0.00587495695799589
1008	75.0835342407227	-3.44674253463745	-5.85030126571655	-0.0130177913233638	0.0259431265294552	-0.0211346503347158	0.000618529506027699
1009	78.979621887207	-4.42076539993286	-5.6554970741272	-0.00327756232582033	0.0220470335334539	-0.0208099745213985	0.0022419011220336
1010	78.979621887207	-3.44674253463745	-6.43471527099609	0.00256657530553639	0.00126787810586393	-0.00392691092565656	-0.000355493422830477
1011	77.0315780639648	-3.44674253463745	-6.30484533309937	0.00191722682211548	-0.0402904339134693	-0.017887907102704	-0.00425158534198999
1012	76.3822326660156	-2.79739379882813	-5.72043180465698	0.0113327819854021	0.00808603875339031	-0.00847235135734081	0.000943203864153475
1013	78.3302764892578	-3.12206816673279	-6.04510593414307	0.00516396993771195	0.00938473641872406	-0.0110697457566857	-0.00100484199356288
1014	78.3302764892578	-4.09609127044678	-6.17497587203979	0.00126787810586393	0.0246444288641214	-0.0182125810533762	0.00483929552137852
1015	79.6289749145508	-4.09609127044678	-6.23991060256958	0.0246444288641214	0.0149041991680861	-0.0195112787187099	0.0022419011220336
1016	78.3302764892578	-4.09609127044678	-6.17497587203979	0.00289124972186983	0.00483929552137852	-0.00295288790948689	0.00418994715437293
1017	77.0315780639648	-3.77141690254211	-6.23991060256958	0.0194496400654316	-0.0250307414680719	0.00159255252219737	-3.08191010844894e-05
1018	78.979621887207	-3.77141690254211	-5.52562713623047	0.00581331877037883	0.0142548503354192	0.00159255252219737	-0.00230353930965066
1019	78.979621887207	-3.77141690254211	-5.52562713623047	0.0100340843200684	0.0116574559360743	0.00581331877037883	-0.000355493422830477
1020	77.6809234619141	-2.79739379882813	-5.98017120361328	0.00743668992072344	0.0142548503354192	0.00581331877037883	-0.00100484199356288
1021	77.0315780639648	-3.44674253463745	-5.6554970741272	0.0191249661147594	0.0123068047687411	-0.00619963090866804	-0.00295288790948689
1022	75.7328796386719	-3.12206816673279	-5.72043180465698	0.00646266713738441	0.0324366129934788	-0.0110697457566857	-0.0143164889886975
1023	76.3822326660156	-3.44674253463745	-5.6554970741272	0.0149041991680861	0.0450989119708538	-0.0136671401560307	-0.00165419070981443
1024	78.3302764892578	-4.42076539993286	-5.13601779937744	0.0188002903014421	0.0412028171122074	-0.00132951640989631	-0.00425158534198999
1025	78.979621887207	-4.7454400062561	-4.94121360778809	-0.00619963090866804	0.0350340083241463	-0.00879702530801296	-0.00197886489331722
1026	77.0315780639648	-3.44674253463745	-5.46069240570068	0.000618529506027699	0.0337353087961674	-0.0133424662053585	-0.00652430532500148
1027	77.6809234619141	-3.77141690254211	-5.59056186676025	-0.0204853005707264	0.0343846566975117	-0.0311995539814234	-0.017887907102704
1028	76.3822326660156	-3.44674253463745	-5.3957576751709	0.000618529506027699	0.0343846566975117	-0.0334722734987736	-0.00360223650932312
1029	78.3302764892578	-4.42076539993286	-5.33082246780396	-0.000680167751852423	0.0317872650921345	-0.0373683646321297	0.00126787810586393
1030	77.6809234619141	-3.77141690254211	-5.72043180465698	-0.00165419070981443	-0.00555028254166245	-0.0165892094373703	-0.00392691092565656
1031	77.0315780639648	-3.44674253463745	-5.46069240570068	-0.000355493422830477	-0.00132951640989631	-0.0139918150380254	-0.000680167751852423
1032	76.3822326660156	-3.44674253463745	-5.98017120361328	-0.00717365415766835	0.0181509424000978	-0.0126931173726916	-0.00555028254166245
1033	75.7328796386719	-3.44674253463745	-5.98017120361328	0.00191722682211548	0.0191249661147594	-0.0162645354866982	0.00548864435404539
1034	78.979621887207	-4.42076539993286	-5.85030126571655	-0.00295288790948689	0.00970941036939621	-0.0107450718060136	-0.00392691092565656
1035	78.3302764892578	-4.09609127044678	-5.52562713623047	0.00483929552137852	0.00906006153672934	-0.0110697457566857	-0.00197886489331722
1036	78.979621887207	-4.42076539993286	-5.6554970741272	-0.00555028254166245	-0.00327756232582033	0.00386527273803949	0.00256657530553639
1037	77.0315780639648	-3.12206816673279	-5.72043180465698	0.012956153601408	-0.00392691092565656	0.01100810803473	-0.00230353930965066
1038	78.979621887207	-4.7454400062561	-5.72043180465698	0.00743668992072344	-0.000680167751852423	-3.08191010844894e-05	0.00191722682211548
1039	77.6809234619141	-3.44674253463745	-6.11004114151001	0.00906006153672934	-0.00100484199356288	0.0149041991680861	0.00321592413820326
1040	77.6809234619141	-3.44674253463745	-5.9152364730835	-0.00944637414067984	-0.0282774847000837	0.00548864435404539	0.000618529506027699
1041	77.6809234619141	-3.12206816673279	-5.9152364730835	-0.00717365415766835	-0.0250307414680719	0.0113327819854021	-0.00197886489331722
1042	77.6809234619141	-3.12206816673279	-6.23991060256958	0.0136055024340749	-0.0331475995481014	0.0116574559360743	0.00126787810586393
1043	77.0315780639648	-2.79739379882813	-6.11004114151001	0.012956153601408	-0.0308748781681061	0.0100340843200684	-0.00100484199356288
1044	78.979621887207	-4.42076539993286	-5.6554970741272	-0.00619963090866804	-0.0175632312893867	0.0155535480007529	-0.00132951640989631
1045	78.3302764892578	-4.09609127044678	-5.72043180465698	0.00841071270406246	-0.0230826959013939	0.031137915328145	-0.00295288790948689
1046	76.3822326660156	-3.77141690254211	-5.85030126571655	0.00256657530553639	-0.0162645354866982	0.0123068047687411	-0.0100957229733467
1047	76.3822326660156	-3.44674253463745	-5.85030126571655	-0.0195112787187099	-0.0299008563160896	0.0100340843200684	-0.0107450718060136
1048	76.3822326660156	-4.09609127044678	-5.33082246780396	-0.00684897974133492	-0.0139918150380254	0.00613799272105098	-0.00912170019000769
1049	77.6809234619141	-4.09609127044678	-5.33082246780396	0.000943203864153475	-0.0221086721867323	0.0168522447347641	0.000943203864153475
1050	77.0315780639648	-3.44674253463745	-5.78536653518677	-0.00360223650932312	-0.00944637414067984	0.0171769186854362	0.00581331877037883
1051	76.3822326660156	-3.12206816673279	-5.85030126571655	0.000293855206109583	-0.0243813935667276	0.0178262684494257	-0.00522560812532902
1052	75.7328796386719	-3.44674253463745	-5.72043180465698	-0.00847235135734081	-0.0279528107494116	0.0123068047687411	0.00289124972186983
1053	75.7328796386719	-2.79739379882813	-5.78536653518677	0.00386527273803949	-0.0253554154187441	0.00354059832170606	-0.00132951640989631
1054	77.6809234619141	-4.42076539993286	-5.59056186676025	-0.00197886489331722	-0.0217839982360601	0.00126787810586393	0.00646266713738441
1055	78.3302764892578	-4.42076539993286	-5.13601779937744	-0.000680167751852423	0.00613799272105098	-0.00360223650932312	-0.00230353930965066
1056	77.6809234619141	-4.42076539993286	-5.46069240570068	-0.00100484199356288	0.000293855206109583	0.00613799272105098	0.0022419011220336
1057	77.0315780639648	-3.77141690254211	-5.72043180465698	-0.00327756232582033	-0.0211346503347158	0.00678734155371785	0.00191722682211548
1058	77.6809234619141	-4.42076539993286	-5.26588773727417	0.000943203864153475	-0.0165892094373703	0.000293855206109583	0.00841071270406246
1059	77.6809234619141	-4.7454400062561	-5.46069240570068	0.00354059832170606	-0.0159398596733809	-0.0100957229733467	0.00581331877037883
1060	75.7328796386719	-3.12206816673279	-5.3957576751709	0.00126787810586393	-0.0107450718060136	-0.0136671401560307	0.00126787810586393
1061	76.3822326660156	-3.77141690254211	-5.52562713623047	0.00386527273803949	-0.0162645354866982	-0.00749832857400179	0.00418994715437293
1062	76.3822326660156	-3.44674253463745	-5.78536653518677	-0.00295288790948689	-0.0256800893694162	-0.0130177913233638	-0.0026282137259841
1063	78.979621887207	-3.77141690254211	-5.98017120361328	0.00581331877037883	0.00613799272105098	-0.00749832857400179	0.00321592413820326
1064	78.3302764892578	-4.42076539993286	-5.59056186676025	0.00289124972186983	0.0136055024340749	-0.00132951640989631	0.000943203864153475
1065	77.0315780639648	-3.77141690254211	-5.52562713623047	0.00289124972186983	0.0213976856321096	-0.00652430532500148	-0.00587495695799589
1066	77.0315780639648	-3.44674253463745	-6.04510593414307	-0.00652430532500148	0.0431508645415306	-0.017887907102704	-0.00522560812532902
1067	78.3302764892578	-4.42076539993286	-5.9152364730835	-0.0152905117720366	0.0373067259788513	-0.0182125810533762	-0.00619963090866804
1068	76.3822326660156	-3.44674253463745	-6.11004114151001	-0.00360223650932312	0.041852168738842	-0.0139918150380254	-0.00100484199356288
1069	78.3302764892578	-4.7454400062561	-6.23991060256958	0.000943203864153475	0.0541897900402546	-0.0201606266200542	0.000618529506027699
1070	76.3822326660156	-3.44674253463745	-6.43471527099609	0.0022419011220336	0.0606832765042782	-0.00879702530801296	0.00191722682211548
1071	77.6809234619141	-3.77141690254211	-6.23991060256958	-0.00327756232582033	0.0610079504549503	-0.0224333461374044	-0.00197886489331722
1072	76.3822326660156	-4.09609127044678	-5.85030126571655	-0.00100484199356288	0.0480209775269032	-0.0198359526693821	0.00256657530553639
1073	77.0315780639648	-5.07011413574219	-5.6554970741272	-0.00392691092565656	0.0353586822748184	-0.0156151866540313	-0.00619963090866804
1074	76.3822326660156	-3.77141690254211	-6.43471527099609	0.00613799272105098	0.0223717093467712	-0.0107450718060136	0.00354059832170606
1075	77.0315780639648	-4.42076539993286	-6.43471527099609	-0.00360223650932312	-0.00490093370899558	0.00808603875339031	-0.00230353930965066
1076	77.6809234619141	-4.09609127044678	-5.59056186676025	0.0106834331527352	-0.039641086012125	0.0220470335334539	0.00289124972186983
1077	77.0315780639648	-4.7454400062561	-5.85030126571655	0.0100340843200684	-0.0454852245748043	0.0343846566975117	0.0116574559360743
1078	75.0835342407227	-4.09609127044678	-5.46069240570068	0.0213976856321096	-0.0409397818148136	0.0275664981454611	0.00711201597005129
1079	77.0315780639648	-5.71946287155151	-5.26588773727417	0.0145795252174139	-0.0503553375601768	0.0295145437121391	0.00581331877037883
1080	77.6809234619141	-5.39478826522827	-5.46069240570068	0.0126314787194133	-0.0458098985254765	0.0155535480007529	0.00321592413820326
1081	77.0315780639648	-6.0441370010376	-5.33082246780396	0.0136055024340749	-0.0247060675173998	0.00970941036939621	0.000943203864153475
1082	76.3822326660156	-5.07011413574219	-5.33082246780396	0.00743668992072344	-0.0123684434220195	0.00516396993771195	-0.0026282137259841
1083	76.3822326660156	-4.42076539993286	-5.46069240570068	0.00841071270406246	0.00126787810586393	-0.0162645354866982	0.00159255252219737
1084	78.3302764892578	-5.39478826522827	-5.33082246780396	0.00451462110504508	0.00418994715437293	-0.0159398596733809	0.00126787810586393
1085	75.7328796386719	-5.07011413574219	-5.00614833831787	-0.00457625929266214	0.00191722682211548	-0.0152905117720366	0.00386527273803949
1086	77.0315780639648	-5.39478826522827	-5.46069240570068	-0.00360223650932312	0.00873538758605719	-0.017887907102704	-0.0136671401560307
1087	76.3822326660156	-4.42076539993286	-5.6554970741272	-0.00749832857400179	0.0022419011220336	-0.0230826959013939	-0.00132951640989631
1088	77.6809234619141	-5.07011413574219	-5.3957576751709	-0.00100484199356288	-0.0120437685400248	-0.0191866029053926	-0.00944637414067984
1089	75.7328796386719	-3.44674253463745	-5.59056186676025	-0.00717365415766835	0.0022419011220336	-0.00197886489331722	-0.00652430532500148
1090	77.0315780639648	-4.09609127044678	-5.13601779937744	0.00581331877037883	0.00321592413820326	-0.00457625929266214	-0.00457625929266214
1091	77.6809234619141	-4.7454400062561	-5.33082246780396	0.0022419011220336	-0.00425158534198999	0.0142548503354192	0.00321592413820326
1092	77.6809234619141	-5.07011413574219	-5.78536653518677	0.000618529506027699	0.000293855206109583	0.0152288740500808	-0.00425158534198999
1093	77.6809234619141	-4.7454400062561	-5.6554970741272	-0.00230353930965066	0.00191722682211548	0.0246444288641214	-0.00100484199356288
1094	78.3302764892578	-5.07011413574219	-5.3957576751709	-0.00132951640989631	0.000618529506027699	0.00906006153672934	0.00548864435404539
1095	75.7328796386719	-4.42076539993286	-6.04510593414307	-0.00425158534198999	-0.0117190945893526	0.0181509424000978	0.00613799272105098
1096	76.3822326660156	-3.44674253463745	-6.04510593414307	0.0113327819854021	-0.0149658378213644	0.0197743140161037	-0.00165419070981443
1097	76.3822326660156	-3.12206816673279	-6.17497587203979	0.0103587592020631	-0.0172385573387146	0.0243197549134493	0.00938473641872406
1098	77.6809234619141	-4.42076539993286	-6.30484533309937	0.01100810803473	0.00711201597005129	0.00970941036939621	-0.000355493422830477
1099	77.6809234619141	-4.42076539993286	-6.17497587203979	0.0142548503354192	0.00970941036939621	0.00418994715437293	0.00776136433705688
1100	77.6809234619141	-4.42076539993286	-6.43471527099609	0.0158782228827477	0.0259431265294552	0.000618529506027699	0.00321592413820326
1101	77.6809234619141	-4.42076539993286	-6.17497587203979	-0.0117190945893526	0.0373067259788513	-0.0143164889886975	0.00938473641872406
1102	78.3302764892578	-4.7454400062561	-5.85030126571655	-0.00782300252467394	0.0317872650921345	-0.0273034609854221	-0.000355493422830477
1103	75.0835342407227	-3.12206816673279	-6.04510593414307	0.0022419011220336	0.0330859608948231	-0.0191866029053926	0.000618529506027699
1104	76.3822326660156	-3.12206816673279	-5.98017120361328	-0.00619963090866804	0.0525664202868938	-0.0308748781681061	-0.00132951640989631
1105	76.3822326660156	-3.12206816673279	-6.49965000152588	-0.00912170019000769	0.0353586822748184	-0.0357449948787689	0.0022419011220336
1106	77.0315780639648	-4.42076539993286	-6.11004114151001	0.011982130818069	0.0343846566975117	-0.043212503194809	-0.00295288790948689
1107	75.7328796386719	-3.12206816673279	-5.85030126571655	-0.0136671401560307	0.0376313999295235	-0.0549007803201675	-0.0107450718060136
1108	77.0315780639648	-4.42076539993286	-5.20095300674438	-0.00944637414067984	0.0532157681882381	-0.0536020807921886	-0.00132951640989631
1109	75.7328796386719	-3.12206816673279	-5.72043180465698	-0.00977104809135199	0.0564625114202499	-0.0448358729481697	-0.00684897974133492
1110	74.4341812133789	-3.44674253463745	-5.78536653518677	-0.0107450718060136	0.0428261905908585	-0.0363943427801132	-0.00327756232582033
1111	75.0835342407227	-3.44674253463745	-5.3957576751709	-0.00457625929266214	0.0171769186854362	-0.0318489037454128	-0.00197886489331722
1112	73.7848358154297	-3.77141690254211	-5.33082246780396	-3.08191010844894e-05	0.0304885655641556	-0.0247060675173998	-0.00457625929266214
1113	73.1354827880859	-3.44674253463745	-5.52562713623047	-0.00847235135734081	0.0350340083241463	-0.0217839982360601	-0.00879702530801296
1114	73.7848358154297	-3.77141690254211	-5.20095300674438	0.00418994715437293	0.0171769186854362	-0.0217839982360601	0.00418994715437293
1115	75.7328796386719	-4.09609127044678	-5.33082246780396	-0.0133424662053585	-0.00392691092565656	-0.000355493422830477	0.00581331877037883
1116	73.1354827880859	-3.12206816673279	-5.59056186676025	0.00581331877037883	-0.0471085943281651	0.0265924744307995	0.00354059832170606
1117	75.0835342407227	-4.42076539993286	-5.46069240570068	0.00808603875339031	-0.0769786313176155	0.0421768426895142	-0.00392691092565656
1118	74.4341812133789	-3.12206816673279	-5.46069240570068	0.01100810803473	-0.0821734219789505	0.0463976077735424	0.00581331877037883
1119	74.4341812133789	-4.09609127044678	-5.13601779937744	0.00776136433705688	-0.086394190788269	0.0515923984348774	0.00483929552137852
1120	75.0835342407227	-4.09609127044678	-5.07108306884766	0.00516396993771195	-0.0636669844388962	0.0509430468082428	0.01100810803473
1121	75.7328796386719	-4.7454400062561	-5.33082246780396	-0.00879702530801296	-0.0607449151575565	0.040228795260191	-0.00197886489331722
1122	75.0835342407227	-4.7454400062561	-5.52562713623047	0.00483929552137852	-0.0587968714535236	0.0405534692108631	0.00386527273803949
1123	75.7328796386719	-4.7454400062561	-5.3957576751709	-0.00425158534198999	-0.0545761026442051	0.0324366129934788	0.00646266713738441
1124	74.4341812133789	-4.42076539993286	-5.52562713623047	-0.0123684434220195	-0.0406151078641415	0.0269171483814716	0.0022419011220336
1125	74.4341812133789	-3.44674253463745	-5.3957576751709	-0.0100957229733467	-0.0357449948787689	0.0350340083241463	0.00386527273803949
1126	73.7848358154297	-4.09609127044678	-5.07108306884766	-0.0247060675173998	-0.0250307414680719	0.000293855206109583	0.000618529506027699
1127	74.4341812133789	-3.12206816673279	-5.3957576751709	-0.00912170019000769	-0.0100957229733467	-0.00490093370899558	-0.00684897974133492
1128	74.4341812133789	-4.7454400062561	-5.6554970741272	-0.00522560812532902	-0.00944637414067984	-0.0126931173726916	-0.0026282137259841
1129	73.7848358154297	-3.44674253463745	-6.04510593414307	-0.0126931173726916	-0.00587495695799589	-0.00587495695799589	-0.00360223650932312
1130	72.4861373901367	-3.44674253463745	-6.30484533309937	0.00321592413820326	-0.000355493422830477	0.000943203864153475	0.00548864435404539
1131	73.7848358154297	-4.09609127044678	-6.04510593414307	-0.0201606266200542	0.0197743140161037	-0.00165419070981443	0.00191722682211548
1132	73.7848358154297	-3.44674253463745	-5.6554970741272	-0.00912170019000769	0.00906006153672934	0.00776136433705688	-0.000355493422830477
1133	74.4341812133789	-3.77141690254211	-6.17497587203979	0.00743668992072344	0.00841071270406246	0.000943203864153475	-0.00490093370899558
1134	72.4861373901367	-2.79739379882813	-5.72043180465698	-0.00425158534198999	0.00873538758605719	0.000618529506027699	0.00613799272105098
1135	75.7328796386719	-4.7454400062561	-5.59056186676025	-0.00977104809135199	0.0207483377307653	-0.000355493422830477	-0.00490093370899558
1136	74.4341812133789	-3.44674253463745	-5.85030126571655	-0.0172385573387146	0.00873538758605719	0.0100340843200684	0.0123068047687411
1137	75.7328796386719	-4.7454400062561	-5.46069240570068	0.00906006153672934	0.00711201597005129	0.01847561635077	0.000293855206109583
1138	74.4341812133789	-3.44674253463745	-5.46069240570068	0.00938473641872406	0.0288651939481497	-0.00457625929266214	0.00711201597005129
1139	73.1354827880859	-4.42076539993286	-5.33082246780396	0.00808603875339031	0.0314625911414623	-0.0185372550040483	0.00906006153672934
1140	77.0315780639648	-4.42076539993286	-5.52562713623047	-0.00457625929266214	0.0350340083241463	-0.0136671401560307	0.00678734155371785
1141	75.7328796386719	-4.7454400062561	-5.33082246780396	0.00548864435404539	0.0282158460468054	-0.0247060675173998	0.00191722682211548
1142	76.3822326660156	-4.09609127044678	-5.33082246780396	-0.0204853005707264	0.0217223595827818	-0.021459324285388	-3.08191010844894e-05
1143	75.0835342407227	-4.7454400062561	-4.87627840042114	0.0123068047687411	0.0132808275520802	-0.0217839982360601	-0.00360223650932312
1144	74.4341812133789	-3.77141690254211	-4.81134366989136	0.0197743140161037	0.025618452578783	-0.0146411629393697	-0.00295288790948689
1145	75.7328796386719	-4.09609127044678	-5.46069240570068	0.00646266713738441	0.0233457311987877	-0.00392691092565656	0.00841071270406246
1146	77.0315780639648	-4.42076539993286	-5.33082246780396	-0.00879702530801296	0.00970941036939621	-0.0110697457566857	-0.000680167751852423
1147	75.7328796386719	-3.12206816673279	-4.81134366989136	-0.0159398596733809	0.00126787810586393	-0.00295288790948689	-0.00619963090866804
1148	77.6809234619141	-4.7454400062561	-5.07108306884766	-0.00619963090866804	-0.0263294391334057	0.0132808275520802	-0.0126931173726916
1149	75.7328796386719	-3.44674253463745	-5.3957576751709	-0.00555028254166245	-0.0227580219507217	0.0132808275520802	-0.0100957229733467
1150	75.7328796386719	-3.44674253463745	-5.33082246780396	-0.0110697457566857	-0.0237320438027382	0.0259431265294552	0.000293855206109583
1151	75.7328796386719	-3.44674253463745	-5.33082246780396	-0.00522560812532902	-0.0256800893694162	0.0158782228827477	0.00191722682211548
1152	77.0315780639648	-4.09609127044678	-5.26588773727417	-0.00100484199356288	-0.021459324285388	0.0100340843200684	-0.00132951640989631
1153	75.0835342407227	-3.44674253463745	-5.72043180465698	0.00743668992072344	-0.0113944197073579	-0.000680167751852423	0.00841071270406246
1154	77.0315780639648	-3.77141690254211	-5.9152364730835	0.0022419011220336	0.011982130818069	-0.00327756232582033	-0.00327756232582033
1155	77.6809234619141	-4.42076539993286	-5.59056186676025	0.00516396993771195	0.00938473641872406	-0.00425158534198999	-0.00100484199356288
1156	78.979621887207	-4.09609127044678	-5.46069240570068	0.0136055024340749	-0.0182125810533762	0.00548864435404539	0.00483929552137852
1157	76.3822326660156	-4.42076539993286	-5.46069240570068	0.0178262684494257	-0.0100957229733467	0.0103587592020631	-0.00360223650932312
1158	77.0315780639648	-3.44674253463745	-5.9152364730835	0.0171769186854362	-0.0146411629393697	0.00613799272105098	0.00906006153672934
1159	75.7328796386719	-3.12206816673279	-5.78536653518677	0.0149041991680861	-0.0104203969240189	0.01100810803473	0.00743668992072344
1160	78.3302764892578	-4.42076539993286	-5.6554970741272	0.0113327819854021	-0.00912170019000769	-0.00132951640989631	0.00906006153672934
1161	77.0315780639648	-3.77141690254211	-5.52562713623047	0.00841071270406246	-0.00912170019000769	0.000293855206109583	0.00548864435404539
1162	78.979621887207	-4.7454400062561	-5.78536653518677	0.00418994715437293	0.0142548503354192	-0.00165419070981443	-0.0100957229733467
1163	76.3822326660156	-4.42076539993286	-6.04510593414307	0.013930176384747	0.0126314787194133	-0.0152905117720366	-0.00100484199356288
1164	75.0835342407227	-3.44674253463745	-5.9152364730835	0.00938473641872406	0.0142548503354192	-0.0302255302667618	0.00451462110504508
1165	75.7328796386719	-3.44674253463745	-5.98017120361328	0.00581331877037883	0.00873538758605719	-0.0406151078641415	-0.00555028254166245
1166	76.3822326660156	-4.42076539993286	-5.52562713623047	0.000293855206109583	0.01100810803473	-0.0584721975028515	-0.0110697457566857
1167	75.7328796386719	-3.44674253463745	-6.36978054046631	-0.0204853005707264	0.0593845807015896	-0.0711344927549362	-0.0149658378213644
1168	77.0315780639648	-4.7454400062561	-5.3957576751709	-0.00912170019000769	0.093475379049778	-0.0776279792189598	-0.00847235135734081
1169	78.3302764892578	-3.44674253463745	-5.9152364730835	-0.00490093370899558	0.0905533134937286	-0.0675630792975426	-0.00555028254166245
1170	75.7328796386719	-3.77141690254211	-6.04510593414307	-0.0143164889886975	0.0769169926643372	-0.0539267547428608	-0.0026282137259841
1171	75.7328796386719	-3.77141690254211	-5.85030126571655	-0.0120437685400248	0.0636053457856178	-0.0435371771454811	-0.00749832857400179
1172	75.7328796386719	-3.77141690254211	-5.72043180465698	-0.00327756232582033	0.0421768426895142	-0.0305502042174339	0.0022419011220336
1173	76.3822326660156	-3.44674253463745	-5.59056186676025	-0.00230353930965066	0.0239950809627771	-0.0211346503347158	-0.00522560812532902
1174	75.7328796386719	-3.44674253463745	-5.52562713623047	-0.00490093370899558	0.00159255252219737	-3.08191010844894e-05	0.00126787810586393
1175	78.3302764892578	-5.07011413574219	-5.72043180465698	-0.00392691092565656	-0.0201606266200542	0.029189869761467	0.00873538758605719
1176	77.6809234619141	-4.42076539993286	-6.17497587203979	0.00159255252219737	-0.0454852245748043	0.0200989879667759	0.00581331877037883
1177	78.3302764892578	-4.42076539993286	-5.6554970741272	0.0100340843200684	-0.104575946927071	0.0535404421389103	0.00581331877037883
1178	75.0835342407227	-3.44674253463745	-5.85030126571655	0.0175015944987535	-0.103277251124382	0.0564625114202499	0.00386527273803949
1179	77.0315780639648	-3.77141690254211	-5.59056186676025	0.0123068047687411	-0.068537101149559	0.0399041213095188	0.00743668992072344
1180	77.0315780639648	-4.42076539993286	-5.20095300674438	0.0136055024340749	-0.0337969474494457	0.0330859608948231	-0.00165419070981443
1181	77.6809234619141	-4.7454400062561	-5.59056186676025	0.00516396993771195	-0.0253554154187441	0.0213976856321096	0.0022419011220336
1182	78.3302764892578	-4.42076539993286	-5.72043180465698	0.00581331877037883	-0.00587495695799589	0.0220470335334539	-0.00230353930965066
1183	77.6809234619141	-4.7454400062561	-5.52562713623047	0.00581331877037883	-0.0107450718060136	0.0200989879667759	-0.00490093370899558
1184	75.7328796386719	-3.12206816673279	-5.78536653518677	-0.0113944197073579	-0.00197886489331722	0.0100340843200684	-0.00165419070981443
1185	77.6809234619141	-3.77141690254211	-5.72043180465698	0.00873538758605719	-0.0162645354866982	0.025618452578783	0.00321592413820326
1186	76.3822326660156	-3.44674253463745	-5.52562713623047	-0.00912170019000769	-0.00652430532500148	0.012956153601408	-0.00847235135734081
1187	75.0835342407227	-3.77141690254211	-5.85030126571655	-0.00912170019000769	0.00970941036939621	-0.00684897974133492	-0.00327756232582033
1188	77.0315780639648	-4.42076539993286	-5.72043180465698	-0.000355493422830477	0.0252937767654657	-0.00977104809135199	-0.00684897974133492
1189	78.3302764892578	-4.09609127044678	-5.78536653518677	-3.08191010844894e-05	0.0171769186854362	-0.00555028254166245	-0.0107450718060136
1190	76.3822326660156	-3.44674253463745	-6.36978054046631	0.00321592413820326	0.01847561635077	-0.0026282137259841	-0.00522560812532902
1191	76.3822326660156	-3.44674253463745	-5.72043180465698	0.012956153601408	0.0100340843200684	-0.00944637414067984	-0.00132951640989631
1192	77.0315780639648	-3.44674253463745	-5.52562713623047	0.00354059832170606	0.00256657530553639	-0.00977104809135199	0.0022419011220336
1193	75.7328796386719	-3.77141690254211	-5.78536653518677	0.0106834331527352	0.00841071270406246	-0.0211346503347158	-0.00327756232582033
1194	76.3822326660156	-3.77141690254211	-5.85030126571655	0.0145795252174139	0.0269171483814716	-0.028926832601428	-0.00100484199356288
1195	77.0315780639648	-4.42076539993286	-5.46069240570068	0.0106834331527352	0.0210730116814375	-0.0169138833880424	0.0106834331527352
1196	78.979621887207	-4.7454400062561	-5.98017120361328	0.0152288740500808	0.0149041991680861	-0.0182125810533762	-0.00132951640989631
1197	77.6809234619141	-4.7454400062561	-5.78536653518677	0.013930176384747	0.00321592413820326	-0.00197886489331722	0.0155535480007529
1198	78.979621887207	-3.77141690254211	-6.17497587203979	0.0145795252174139	0.00516396993771195	-0.0107450718060136	0.00191722682211548
1199	75.7328796386719	-3.44674253463745	-6.43471527099609	0.013930176384747	0.0282158460468054	-0.0188619289547205	0.00776136433705688
1200	77.0315780639648	-4.42076539993286	-5.6554970741272	0.00418994715437293	0.0389300994575024	-0.0159398596733809	0.0197743140161037
1201	77.6809234619141	-4.09609127044678	-5.52562713623047	-0.0149658378213644	0.0334106348454952	-0.00652430532500148	-0.000355493422830477
1202	78.979621887207	-4.42076539993286	-5.46069240570068	-0.00230353930965066	0.0519170723855495	-0.0126931173726916	-0.00197886489331722
1203	75.7328796386719	-3.44674253463745	-5.33082246780396	-0.00360223650932312	0.0480209775269032	-0.0188619289547205	0.00159255252219737
1204	77.0315780639648	-3.77141690254211	-5.00614833831787	-3.08191010844894e-05	0.0389300994575024	-0.0146411629393697	0.00581331877037883
1205	77.0315780639648	-4.09609127044678	-5.26588773727417	-0.00847235135734081	0.0165275707840919	-0.00132951640989631	-0.0026282137259841
1206	76.3822326660156	-3.77141690254211	-5.59056186676025	-0.00327756232582033	0.0132808275520802	0.00289124972186983	-0.00457625929266214
1207	76.3822326660156	-3.77141690254211	-5.33082246780396	-0.0204853005707264	-0.00360223650932312	-0.00327756232582033	-0.00814767740666866
1208	77.0315780639648	-4.7454400062561	-5.33082246780396	-0.0152905117720366	-0.0204853005707264	0.00159255252219737	-0.00165419070981443
1209	77.0315780639648	-4.7454400062561	-4.74640893936157	-0.00295288790948689	-0.0230826959013939	0.0116574559360743	0.00191722682211548
1210	76.3822326660156	-4.09609127044678	-5.33082246780396	-0.00522560812532902	-0.0331475995481014	0.0278911720961332	-0.00132951640989631
1211	76.3822326660156	-3.77141690254211	-5.6554970741272	0.000293855206109583	-0.0480826161801815	0.0340599827468395	-0.00847235135734081
1212	75.7328796386719	-4.42076539993286	-5.59056186676025	-0.00327756232582033	-0.0587968714535236	0.0275664981454611	-0.00490093370899558
1213	76.3822326660156	-3.77141690254211	-5.78536653518677	0.00191722682211548	-0.0503553375601768	0.0113327819854021	0.00126787810586393
1214	77.6809234619141	-5.39478826522827	-5.20095300674438	0.00938473641872406	-0.0425631552934647	0.00548864435404539	-0.00132951640989631
1215	77.6809234619141	-5.07011413574219	-5.26588773727417	-0.00652430532500148	-0.0399657599627972	0.0353586822748184	0.00191722682211548
1216	77.6809234619141	-6.0441370010376	-5.26588773727417	0.00808603875339031	-0.032173577696085	0.0207483377307653	0.00386527273803949
1217	76.3822326660156	-5.07011413574219	-5.72043180465698	0.01847561635077	-0.0146411629393697	0.0152288740500808	-0.00619963090866804
1218	77.0315780639648	-5.07011413574219	-5.6554970741272	0.012956153601408	0.0145795252174139	-0.0260047651827335	0.000618529506027699
1219	75.7328796386719	-4.7454400062561	-5.78536653518677	0.00970941036939621	0.0343846566975117	-0.0373683646321297	-0.00230353930965066
1220	76.3822326660156	-4.7454400062561	-5.72043180465698	0.00548864435404539	0.0379560738801956	-0.0299008563160896	0.0116574559360743
1221	77.0315780639648	-4.7454400062561	-5.20095300674438	0.00191722682211548	0.0447742342948914	-0.0373683646321297	0.00191722682211548
1222	75.0835342407227	-4.09609127044678	-6.17497587203979	0.0116574559360743	0.0376313999295235	-0.0406151078641415	-0.00425158534198999
1223	76.3822326660156	-4.09609127044678	-6.43471527099609	0.00321592413820326	0.0233457311987877	-0.0305502042174339	0.00191722682211548
1224	77.6809234619141	-4.42076539993286	-5.9152364730835	0.0145795252174139	0.0246444288641214	-0.0266541130840778	-3.08191010844894e-05
1225	78.979621887207	-4.7454400062561	-5.72043180465698	-0.00327756232582033	0.00776136433705688	-0.0227580219507217	0.00386527273803949
1226	76.3822326660156	-3.77141690254211	-5.72043180465698	-0.0169138833880424	-0.00782300252467394	-0.00847235135734081	-0.00490093370899558
1227	77.6809234619141	-4.09609127044678	-5.59056186676025	-0.0162645354866982	0.00256657530553639	-0.0152905117720366	-0.00749832857400179
1228	76.3822326660156	-4.09609127044678	-5.98017120361328	-0.0139918150380254	0.00970941036939621	-0.0152905117720366	-0.00555028254166245
1229	78.979621887207	-4.7454400062561	-6.23991060256958	0.0022419011220336	0.0132808275520802	-0.017887907102704	0.00646266713738441
1230	76.3822326660156	-3.44674253463745	-5.85030126571655	0.000293855206109583	0.000618529506027699	-0.00197886489331722	0.00841071270406246
1231	77.6809234619141	-3.77141690254211	-5.72043180465698	0.00841071270406246	-0.0110697457566857	0.0113327819854021	-0.000680167751852423
1232	75.7328796386719	-3.12206816673279	-5.6554970741272	-0.00555028254166245	-0.0253554154187441	0.01100810803473	0.00289124972186983
1233	77.0315780639648	-3.44674253463745	-5.59056186676025	0.013930176384747	-0.0279528107494116	0.0181509424000978	-0.00360223650932312
1234	78.3302764892578	-4.09609127044678	-5.33082246780396	-0.00782300252467394	-0.0383423902094364	0.0239950809627771	0.00321592413820326
1235	78.3302764892578	-4.7454400062561	-5.46069240570068	0.00776136433705688	-0.0500306636095047	0.0288651939481497	0.00159255252219737
1236	77.6809234619141	-4.09609127044678	-5.52562713623047	0.00841071270406246	-0.0578228458762169	0.0681507885456085	0.00321592413820326
1237	76.3822326660156	-3.12206816673279	-5.52562713623047	0.0194496400654316	-0.0376930385828018	0.0116574559360743	-0.00197886489331722
1238	78.3302764892578	-3.77141690254211	-5.26588773727417	0.0213976856321096	0.00613799272105098	-0.000355493422830477	0.0022419011220336
1239	76.3822326660156	-3.12206816673279	-5.13601779937744	0.0158782228827477	0.0337353087961674	-0.0276281367987394	0.000618529506027699
1240	75.7328796386719	-2.79739379882813	-5.52562713623047	0.0103587592020631	0.0226963832974434	-0.021459324285388	-3.08191010844894e-05
1241	76.3822326660156	-3.12206816673279	-5.52562713623047	0.000618529506027699	0.0103587592020631	-0.0227580219507217	-0.00295288790948689
1242	75.7328796386719	-3.12206816673279	-5.6554970741272	0.00970941036939621	0.00841071270406246	-0.0302255302667618	-0.00619963090866804
1243	76.3822326660156	-3.12206816673279	-5.3957576751709	-0.00425158534198999	0.0022419011220336	-0.023407369852066	0.00191722682211548
1244	77.0315780639648	-3.12206816673279	-5.52562713623047	0.01100810803473	0.0265924744307995	-0.0217839982360601	-0.00392691092565656
1245	77.0315780639648	-3.44674253463745	-5.00614833831787	-0.00814767740666866	0.0580858811736107	-0.00977104809135199	-0.00230353930965066
1246	76.3822326660156	-2.79739379882813	-5.3957576751709	-0.0100957229733467	0.0681507885456085	-0.0311995539814234	-0.00425158534198999
1247	78.979621887207	-3.44674253463745	-5.85030126571655	-0.0143164889886975	0.0814624354243279	-0.0516540370881557	-0.00360223650932312
1248	75.7328796386719	-3.12206816673279	-5.78536653518677	-0.00684897974133492	0.0353586822748184	-0.0211346503347158	-0.00522560812532902
1249	78.3302764892578	-3.77141690254211	-5.6554970741272	0.0022419011220336	0.0175015944987535	-0.0113944197073579	-0.00522560812532902
1250	78.979621887207	-3.12206816673279	-5.72043180465698	-0.00230353930965066	0.00126787810586393	-0.00555028254166245	0.00256657530553639
1251	76.3822326660156	-2.79739379882813	-5.52562713623047	-0.00977104809135199	-0.0334722734987736	0.0103587592020631	0.00321592413820326
1252	77.0315780639648	-2.79739379882813	-5.78536653518677	-0.00522560812532902	-0.0545761026442051	0.013930176384747	0.00418994715437293
1253	74.4341812133789	-2.79739379882813	-6.43471527099609	0.00126787810586393	-0.0490566417574883	0.00873538758605719	-3.08191010844894e-05
1254	78.3302764892578	-4.09609127044678	-6.11004114151001	-0.00132951640989631	-0.0256800893694162	0.00776136433705688	0.00289124972186983
1255	77.0315780639648	-3.77141690254211	-5.98017120361328	-0.00879702530801296	-0.0237320438027382	0.0285405199974775	0.00873538758605719
1256	77.0315780639648	-4.09609127044678	-5.98017120361328	0.00613799272105098	-0.050680011510849	0.0282158460468054	0.0136055024340749
1257	73.7848358154297	-2.47271966934204	-5.98017120361328	0.00548864435404539	-0.0649656802415848	0.0645793676376343	0.000618529506027699
1258	77.0315780639648	-4.09609127044678	-5.98017120361328	-0.00684897974133492	-0.0584721975028515	0.0671767666935921	0.00386527273803949
1259	75.7328796386719	-2.79739379882813	-6.30484533309937	0.00776136433705688	-0.0230826959013939	0.0593845807015896	0.00159255252219737
1260	74.4341812133789	-2.47271966934204	-6.23991060256958	0.00159255252219737	-0.00522560812532902	0.0314625911414623	-0.00100484199356288
1261	74.4341812133789	-2.47271966934204	-5.78536653518677	-0.00555028254166245	0.00906006153672934	0.0217223595827818	-0.00425158534198999
1262	73.7848358154297	-2.47271966934204	-5.6554970741272	-3.08191010844894e-05	0.00354059832170606	0.0188002903014421	0.00289124972186983
1263	73.7848358154297	-2.47271966934204	-5.33082246780396	-0.00425158534198999	0.00321592413820326	0.0103587592020631	0.000943203864153475
1264	75.0835342407227	-3.77141690254211	-5.26588773727417	-0.00587495695799589	0.00970941036939621	-0.00230353930965066	0.00613799272105098
1265	75.0835342407227	-3.77141690254211	-5.46069240570068	-3.08191010844894e-05	0.00451462110504508	-0.0208099745213985	-0.000680167751852423
1266	73.7848358154297	-2.47271966934204	-5.46069240570068	-0.0188619289547205	0.00743668992072344	-0.0354203209280968	-0.00197886489331722
1267	76.3822326660156	-3.44674253463745	-5.59056186676025	-0.021459324285388	0.0259431265294552	-0.0594462193548679	-0.0130177913233638
1268	75.0835342407227	-3.44674253463745	-5.3957576751709	-0.0104203969240189	0.0356833562254906	-0.0545761026442051	-0.00879702530801296
1269	76.3822326660156	-3.77141690254211	-5.00614833831787	-0.00912170019000769	0.0298392176628113	-0.043212503194809	-0.00944637414067984
1270	74.4341812133789	-2.79739379882813	-5.72043180465698	-0.0159398596733809	0.0158782228827477	-0.0308748781681061	-0.000680167751852423
1271	75.0835342407227	-2.79739379882813	-5.6554970741272	-0.0198359526693821	0.00354059832170606	-0.023407369852066	0.00289124972186983
1272	75.0835342407227	-3.12206816673279	-5.33082246780396	-0.00100484199356288	-0.03444629535079	-0.00749832857400179	0.00646266713738441
1273	75.7328796386719	-3.12206816673279	-5.33082246780396	0.00126787810586393	-0.021459324285388	-0.00652430532500148	-0.00230353930965066
1274	75.0835342407227	-2.79739379882813	-5.3957576751709	0.000293855206109583	-0.0266541130840778	0.00451462110504508	0.00613799272105098
1275	77.0315780639648	-2.79739379882813	-5.3957576751709	0.0249691028147936	-0.00912170019000769	-0.00100484199356288	-3.08191010844894e-05
1276	78.3302764892578	-3.44674253463745	-5.78536653518677	0.00613799272105098	-0.0136671401560307	0.00970941036939621	0.0113327819854021
1277	78.3302764892578	-2.79739379882813	-5.9152364730835	0.0226963832974434	-0.0217839982360601	0.0259431265294552	0.0116574559360743
1278	77.0315780639648	-2.79739379882813	-5.6554970741272	0.0178262684494257	-0.0172385573387146	0.0298392176628113	0.00841071270406246
1279	78.979621887207	-3.77141690254211	-5.46069240570068	0.0246444288641214	-0.0198359526693821	0.0207483377307653	0.00841071270406246
1280	78.979621887207	-2.79739379882813	-5.46069240570068	0.00841071270406246	-0.0328229255974293	0.0467222817242146	0.00548864435404539
1281	78.979621887207	-3.77141690254211	-5.3957576751709	-0.000680167751852423	-0.0399657599627972	0.0360080301761627	-0.00879702530801296
1282	77.0315780639648	-3.12206816673279	-5.72043180465698	0.0116574559360743	-0.0188619289547205	0.0327612869441509	-3.08191010844894e-05
1283	78.3302764892578	-2.79739379882813	-5.78536653518677	0.00483929552137852	-0.0113944197073579	0.0327612869441509	0.00159255252219737
1284	75.7328796386719	-1.82337093353271	-5.9152364730835	0.0236704051494598	-0.0201606266200542	0.0379560738801956	-0.00587495695799589
1285	77.6809234619141	-3.12206816673279	-5.46069240570068	-0.00782300252467394	-0.00197886489331722	0.0207483377307653	-0.00327756232582033
1286	77.0315780639648	-2.14804530143738	-5.33082246780396	-0.0133424662053585	0.0171769186854362	-0.00587495695799589	-0.00295288790948689
1287	77.6809234619141	-2.14804530143738	-5.6554970741272	-0.0240567177534103	0.0480209775269032	-0.0367190167307854	-0.0117190945893526
1288	76.3822326660156	-2.14804530143738	-5.78536653518677	-0.0143164889886975	0.0502936989068985	-0.0334722734987736	-0.00717365415766835
1289	77.6809234619141	-3.77141690254211	-6.11004114151001	-0.0165892094373703	0.0688001364469528	-0.0367190167307854	-0.00132951640989631
1290	77.0315780639648	-2.14804530143738	-5.78536653518677	0.00126787810586393	0.069124810397625	-0.0286021586507559	-0.000355493422830477
1291	75.7328796386719	-2.47271966934204	-5.6554970741272	-0.00457625929266214	0.052891094237566	-0.0292515084147453	-0.000355493422830477
1292	77.0315780639648	-2.14804530143738	-5.59056186676025	-0.0026282137259841	0.0373067259788513	-0.0110697457566857	-0.00847235135734081
1293	77.0315780639648	-2.47271966934204	-5.72043180465698	-0.00392691092565656	0.0210730116814375	-0.00912170019000769	0.00418994715437293
1294	77.0315780639648	-2.14804530143738	-6.04510593414307	0.00841071270406246	0.00970941036939621	0.0126314787194133	0.000943203864153475
1295	78.979621887207	-3.12206816673279	-5.72043180465698	0.00321592413820326	0.00354059832170606	0.0113327819854021	0.00483929552137852
1296	78.3302764892578	-3.44674253463745	-5.3957576751709	0.00646266713738441	-0.00555028254166245	0.0168522447347641	0.0022419011220336
1297	77.0315780639648	-2.14804530143738	-5.59056186676025	0.0155535480007529	0.000293855206109583	0.0100340843200684	0.00418994715437293
1298	78.3302764892578	-3.44674253463745	-5.26588773727417	0.0191249661147594	0.00841071270406246	-0.0104203969240189	0.00548864435404539
1299	77.0315780639648	-2.47271966934204	-5.72043180465698	0.0132808275520802	0.0178262684494257	-0.021459324285388	0.00191722682211548
1300	77.6809234619141	-2.14804530143738	-5.85030126571655	0.00159255252219737	0.0168522447347641	-0.0286021586507559	0.00581331877037883
1301	77.0315780639648	-2.47271966934204	-6.11004114151001	0.00483929552137852	0.0334106348454952	-0.0471085943281651	-0.00360223650932312
1302	77.0315780639648	-2.47271966934204	-5.9152364730835	0.01100810803473	0.0399041213095188	-0.0552254542708397	-0.00522560812532902
1303	77.0315780639648	-2.14804530143738	-5.78536653518677	0.00938473641872406	0.0412028171122074	-0.050680011510849	0.00256657530553639
1304	78.979621887207	-2.47271966934204	-5.46069240570068	-0.00847235135734081	0.0593845807015896	-0.0376930385828018	0.00159255252219737
1305	77.6809234619141	-3.12206816673279	-5.59056186676025	-0.00197886489331722	0.0470469556748867	-0.0360696688294411	0.00191722682211548
1306	77.6809234619141	-2.47271966934204	-5.78536653518677	-0.0159398596733809	0.0434755384922028	-0.0266541130840778	-0.00392691092565656
1307	77.6809234619141	-1.49869668483734	-5.72043180465698	-0.0172385573387146	0.0483456552028656	-0.023407369852066	-0.00490093370899558
1308	77.6809234619141	-3.12206816673279	-5.59056186676025	-0.0100957229733467	0.0441248863935471	-0.0165892094373703	-0.00555028254166245
1309	77.6809234619141	-2.79739379882813	-5.52562713623047	-0.00619963090866804	0.0223717093467712	0.00581331877037883	0.000943203864153475
1310	77.6809234619141	-2.14804530143738	-5.46069240570068	-0.00100484199356288	0.0155535480007529	0.00354059832170606	0.00354059832170606
1311	76.3822326660156	-1.82337093353271	-6.04510593414307	-0.000680167751852423	-0.00912170019000769	0.0158782228827477	-0.00684897974133492
1312	76.3822326660156	-2.14804530143738	-6.04510593414307	0.0136055024340749	-0.0266541130840778	0.00873538758605719	0.00289124972186983
1313	76.3822326660156	-1.82337093353271	-5.98017120361328	-3.08191010844894e-05	-0.0445111989974976	0.0155535480007529	-0.000355493422830477
1314	77.6809234619141	-1.82337093353271	-6.30484533309937	0.00808603875339031	-0.0237320438027382	-0.000355493422830477	0.00548864435404539
1315	78.979621887207	-2.79739379882813	-5.52562713623047	-0.00619963090866804	-0.0126931173726916	0.00711201597005129	-0.00717365415766835
1316	78.979621887207	-3.44674253463745	-5.26588773727417	-0.00977104809135199	-0.0318489037454128	0.0171769186854362	0.00159255252219737
1317	78.3302764892578	-1.49869668483734	-6.49965000152588	0.013930176384747	-0.0412644557654858	0.0321119390428066	-0.0026282137259841
1318	78.979621887207	-2.79739379882813	-6.17497587203979	0.0171769186854362	-0.0441865250468254	0.0262678004801273	0.00970941036939621
1319	78.979621887207	-3.12206816673279	-6.49965000152588	0.0181509424000978	-0.0574981719255447	0.0298392176628113	-0.00197886489331722
1320	77.0315780639648	-2.14804530143738	-6.23991060256958	0.0197743140161037	-0.063342310488224	0.0295145437121391	0.00321592413820326
1321	77.6809234619141	-2.14804530143738	-5.78536653518677	0.00548864435404539	-0.0724331885576248	0.0282158460468054	-0.00327756232582033
1322	76.3822326660156	-1.82337093353271	-5.46069240570068	0.00938473641872406	-0.0587968714535236	0.00548864435404539	-0.00782300252467394
1323	78.3302764892578	-2.79739379882813	-5.72043180465698	0.00873538758605719	-0.0347709693014622	0.00548864435404539	-0.00490093370899558
1324	78.979621887207	-3.12206816673279	-5.59056186676025	0.012956153601408	-0.0253554154187441	-0.00555028254166245	0.00256657530553639
1325	77.0315780639648	-3.12206816673279	-5.52562713623047	0.0123068047687411	-0.0282774847000837	0.0191249661147594	0.000943203864153475
1326	76.3822326660156	-2.14804530143738	-5.59056186676025	-0.000355493422830477	-0.00555028254166245	0.00548864435404539	-0.00522560812532902
1327	77.6809234619141	-1.82337093353271	-5.52562713623047	-0.0162645354866982	0.0239950809627771	-0.0104203969240189	-0.0104203969240189
1328	78.3302764892578	-2.79739379882813	-5.07108306884766	-0.00522560812532902	0.0213976856321096	-0.0139918150380254	-0.00522560812532902
1329	78.979621887207	-2.79739379882813	-5.20095300674438	-0.00814767740666866	0.0136055024340749	0.00516396993771195	-0.00717365415766835
1330	76.3822326660156	-2.14804530143738	-5.59056186676025	-0.00392691092565656	0.0145795252174139	0.00451462110504508	0.00191722682211548
1331	78.3302764892578	-1.49869668483734	-5.26588773727417	-0.0172385573387146	0.0217223595827818	-0.0152905117720366	-0.00392691092565656
1332	77.0315780639648	-1.49869668483734	-5.26588773727417	-0.00327756232582033	0.0272418223321438	-0.0256800893694162	-0.00295288790948689
1333	78.3302764892578	-2.14804530143738	-5.20095300674438	-0.00360223650932312	0.0226963832974434	-0.0237320438027382	0.00451462110504508
1334	77.6809234619141	-1.82337093353271	-5.33082246780396	-0.00652430532500148	0.0158782228827477	-0.023407369852066	0.000618529506027699
1335	79.6289749145508	-3.44674253463745	-5.26588773727417	-0.00100484199356288	0.0132808275520802	-0.00879702530801296	-0.00230353930965066
1336	78.3302764892578	-3.12206816673279	-5.46069240570068	0.000943203864153475	-0.0237320438027382	0.00289124972186983	0.00418994715437293
1337	77.6809234619141	-2.79739379882813	-5.6554970741272	0.0116574559360743	-0.0363943427801132	0.0213976856321096	-0.000355493422830477
1338	78.979621887207	-3.44674253463745	-5.52562713623047	0.011982130818069	-0.0419138073921204	0.0142548503354192	0.00808603875339031
1339	78.979621887207	-3.44674253463745	-5.78536653518677	0.0136055024340749	-0.0357449948787689	0.036657378077507	0.00613799272105098
1340	77.0315780639648	-1.82337093353271	-5.52562713623047	0.0155535480007529	-0.0536020807921886	0.0467222817242146	-3.08191010844894e-05
1341	77.6809234619141	-2.79739379882813	-5.85030126571655	0.00256657530553639	-0.038017712533474	0.0330859608948231	-0.0026282137259841
1342	77.0315780639648	-2.47271966934204	-6.36978054046631	0.00191722682211548	-3.08191010844894e-05	0.0580858811736107	-0.00879702530801296
1343	78.979621887207	-3.77141690254211	-6.30484533309937	0.0197743140161037	0.00354059832170606	0.0194496400654316	-0.0026282137259841
1344	78.979621887207	-3.77141690254211	-6.04510593414307	0.0022419011220336	0.0175015944987535	-0.00230353930965066	-0.00912170019000769
1345	78.3302764892578	-3.77141690254211	-5.78536653518677	0.0171769186854362	0.00516396993771195	0.00613799272105098	0.00386527273803949
1346	77.6809234619141	-2.79739379882813	-5.98017120361328	0.00126787810586393	0.00516396993771195	-0.00977104809135199	-0.00977104809135199
1347	77.0315780639648	-2.47271966934204	-6.30484533309937	-0.00100484199356288	-0.000355493422830477	-0.0169138833880424	-0.0104203969240189
1348	78.3302764892578	-3.77141690254211	-6.11004114151001	-3.08191010844894e-05	-0.00587495695799589	-0.0237320438027382	-0.0156151866540313
1349	78.979621887207	-3.77141690254211	-5.52562713623047	0.00386527273803949	0.00386527273803949	-0.0191866029053926	-0.000355493422830477
1350	77.6809234619141	-2.79739379882813	-5.9152364730835	0.00418994715437293	-0.00392691092565656	-0.0172385573387146	-0.00490093370899558
1351	77.6809234619141	-3.12206816673279	-5.46069240570068	0.000293855206109583	-0.00490093370899558	0.00613799272105098	-0.00327756232582033
1352	77.6809234619141	-3.12206816673279	-5.46069240570068	0.00289124972186983	-3.08191010844894e-05	-0.00230353930965066	-0.00782300252467394
1353	77.0315780639648	-2.79739379882813	-5.72043180465698	-0.00490093370899558	0.00613799272105098	-0.00684897974133492	0.000293855206109583
1354	77.6809234619141	-3.12206816673279	-5.9152364730835	0.00354059832170606	-0.00977104809135199	0.00354059832170606	0.00581331877037883
1355	78.979621887207	-3.44674253463745	-5.72043180465698	0.00386527273803949	-0.0123684434220195	0.0181509424000978	-0.00457625929266214
1356	79.6289749145508	-3.77141690254211	-5.52562713623047	0.00581331877037883	0.00191722682211548	0.0136055024340749	0.00418994715437293
1357	77.0315780639648	-2.79739379882813	-5.3957576751709	0.0165275707840919	-0.00197886489331722	0.0230210572481155	-0.000355493422830477
1358	79.6289749145508	-4.09609127044678	-5.13601779937744	0.0126314787194133	0.0360080301761627	-3.08191010844894e-05	0.000618529506027699
1359	77.6809234619141	-3.12206816673279	-5.6554970741272	0.00516396993771195	0.0444495603442192	-0.00814767740666866	0.00516396993771195
1360	78.3302764892578	-3.12206816673279	-5.78536653518677	0.0132808275520802	0.045423585921526	-0.0156151866540313	0.00354059832170606
1361	77.0315780639648	-2.47271966934204	-5.6554970741272	-0.0107450718060136	0.0334106348454952	-0.0201606266200542	0.00418994715437293
1362	77.6809234619141	-2.14804530143738	-5.52562713623047	0.01100810803473	0.0324366129934788	-0.0409397818148136	-0.00717365415766835
1363	76.3822326660156	-1.82337093353271	-5.46069240570068	-0.00392691092565656	0.0262678004801273	-0.0445111989974976	-0.000355493422830477
1364	78.979621887207	-3.44674253463745	-5.00614833831787	-0.00165419070981443	0.040228795260191	-0.0402904339134693	0.0022419011220336
1365	78.3302764892578	-2.79739379882813	-5.46069240570068	-0.00490093370899558	0.0363327041268349	-0.0393164120614529	0.00581331877037883
1366	78.3302764892578	-2.14804530143738	-5.72043180465698	-0.00782300252467394	0.0282158460468054	-0.0389917381107807	-0.00327756232582033
1367	77.0315780639648	-1.49869668483734	-5.85030126571655	-0.00490093370899558	0.0347093306481838	-0.0526280589401722	-0.0113944197073579
1368	79.6289749145508	-3.12206816673279	-5.52562713623047	0.00386527273803949	0.0330859608948231	-0.0454852245748043	-0.0026282137259841
1369	78.979621887207	-2.47271966934204	-5.72043180465698	-0.00197886489331722	0.0360080301761627	-0.0276281367987394	-0.0026282137259841
1370	77.6809234619141	-1.82337093353271	-5.6554970741272	-0.00165419070981443	0.0298392176628113	-0.0188619289547205	-0.00197886489331722
1371	77.0315780639648	-0.84934800863266	-6.36978054046631	-0.00587495695799589	0.0249691028147936	-0.00555028254166245	-0.00425158534198999
1372	77.0315780639648	-1.17402231693268	-6.23991060256958	-0.00652430532500148	0.0298392176628113	-0.000355493422830477	0.00256657530553639
1373	77.0315780639648	-0.84934800863266	-6.23991060256958	0.0145795252174139	0.0282158460468054	-3.08191010844894e-05	0.00581331877037883
1374	77.0315780639648	-0.84934800863266	-6.23991060256958	0.0106834331527352	0.031137915328145	0.00613799272105098	0.00386527273803949
1375	78.3302764892578	-2.14804530143738	-6.11004114151001	0.00516396993771195	0.0301638916134834	0.0149041991680861	0.000293855206109583
1376	78.3302764892578	-1.82337093353271	-6.04510593414307	0.00581331877037883	0.0259431265294552	0.0301638916134834	0.00483929552137852
1377	77.0315780639648	-1.17402231693268	-6.75938940048218	0.0165275707840919	-0.0363943427801132	0.0441248863935471	0.0100340843200684
1378	78.979621887207	-2.14804530143738	-6.30484533309937	0.025618452578783	-0.0630176365375519	0.0421768426895142	0.00548864435404539
1379	78.3302764892578	-1.17402231693268	-6.36978054046631	0.0158782228827477	-0.0467839203774929	0.0386054255068302	0.00354059832170606
1380	77.0315780639648	-0.84934800863266	-6.17497587203979	0.0100340843200684	-0.0415891297161579	0.0278911720961332	0.000943203864153475
1381	77.0315780639648	-1.17402231693268	-6.30484533309937	0.0126314787194133	-0.0260047651827335	0.0155535480007529	-0.00165419070981443
1382	76.3822326660156	-1.17402231693268	-6.11004114151001	0.00938473641872406	-0.0260047651827335	0.0188002903014421	-0.000680167751852423
1383	77.0315780639648	-1.17402231693268	-6.43471527099609	0.00711201597005129	-0.0172385573387146	0.0100340843200684	-0.00392691092565656
1384	77.6809234619141	-2.14804530143738	-5.59056186676025	0.00678734155371785	0.0022419011220336	0.00841071270406246	0.00256657530553639
1385	77.6809234619141	-2.14804530143738	-5.46069240570068	0.011982130818069	0.0155535480007529	-0.00100484199356288	0.0022419011220336
1386	76.3822326660156	-1.17402231693268	-5.78536653518677	-0.0162645354866982	0.036657378077507	-0.0217839982360601	0.00256657530553639
1387	76.3822326660156	-1.49869668483734	-5.33082246780396	-0.021459324285388	0.0509430468082428	-0.0402904339134693	-0.00717365415766835
1388	75.7328796386719	-1.82337093353271	-5.13601779937744	-0.0139918150380254	0.0399041213095188	-0.0490566417574883	-0.00977104809135199
1389	77.0315780639648	-1.82337093353271	-5.20095300674438	-0.0143164889886975	0.0123068047687411	-0.0354203209280968	-0.00230353930965066
1390	75.7328796386719	-0.84934800863266	-5.33082246780396	-0.0117190945893526	-0.0136671401560307	-0.00327756232582033	0.00613799272105098
1391	75.7328796386719	-0.84934800863266	-5.26588773727417	-0.00619963090866804	-0.0152905117720366	0.00646266713738441	-0.000680167751852423
1392	75.0835342407227	-0.524673700332642	-5.26588773727417	-0.0113944197073579	-0.0308748781681061	0.0197743140161037	-0.00847235135734081
1393	75.7328796386719	-0.84934800863266	-5.07108306884766	-0.00555028254166245	-0.03444629535079	0.000293855206109583	0.00386527273803949
1394	73.7848358154297	-0.84934800863266	-5.26588773727417	-0.00522560812532902	-0.0117190945893526	0.00841071270406246	0.00646266713738441
1395	77.0315780639648	-2.14804530143738	-5.20095300674438	-0.0126931173726916	-0.00425158534198999	-0.00522560812532902	0.000293855206109583
1396	76.3822326660156	-1.49869668483734	-5.52562713623047	-0.00392691092565656	-0.0126931173726916	0.0132808275520802	0.0022419011220336
1397	75.7328796386719	-1.17402231693268	-5.6554970741272	0.00321592413820326	-0.0260047651827335	0.0272418223321438	0.0116574559360743
1398	75.7328796386719	-1.49869668483734	-5.46069240570068	0.00841071270406246	-0.0406151078641415	0.0347093306481838	-0.000355493422830477
1399	76.3822326660156	-0.84934800863266	-5.3957576751709	0.0126314787194133	-0.0422384813427925	0.0356833562254906	0.00418994715437293
1400	73.1354827880859	-0.524673700332642	-6.30484533309937	-0.0026282137259841	-0.0315242260694504	0.0249691028147936	0.00613799272105098
1401	73.7848358154297	-0.84934800863266	-6.43471527099609	-0.0026282137259841	-0.0263294391334057	0.0132808275520802	0.00418994715437293
1402	74.4341812133789	-0.524673700332642	-6.36978054046631	-0.0123684434220195	0.00678734155371785	-0.00165419070981443	-0.00490093370899558
1403	75.7328796386719	-1.17402231693268	-6.23991060256958	0.0136055024340749	0.0155535480007529	-0.0100957229733467	0.00256657530553639
1404	77.6809234619141	-1.49869668483734	-5.85030126571655	0.00646266713738441	0.0210730116814375	-0.0139918150380254	0.000293855206109583
1405	76.3822326660156	-1.82337093353271	-5.20095300674438	0.000618529506027699	0.0376313999295235	-0.0276281367987394	-0.000355493422830477
1406	75.7328796386719	-1.17402231693268	-5.78536653518677	-0.00684897974133492	0.0470469556748867	-0.0409397818148136	-0.0026282137259841
1407	75.7328796386719	-1.17402231693268	-5.85030126571655	-0.0149658378213644	0.06393001973629	-0.0626929625868797	-0.00847235135734081
1408	76.3822326660156	-1.49869668483734	-5.85030126571655	-0.0126931173726916	0.0522417463362217	-0.0523033849895	-0.0100957229733467
1409	78.3302764892578	-1.82337093353271	-5.52562713623047	-0.00944637414067984	0.0590599067509174	-0.0487319678068161	0.00256657530553639
1410	77.0315780639648	-1.17402231693268	-5.78536653518677	-0.0113944197073579	0.0512677207589149	-0.0363943427801132	-0.00749832857400179
1411	77.0315780639648	-0.84934800863266	-5.07108306884766	-0.00392691092565656	0.0389300994575024	-0.0208099745213985	-0.00165419070981443
1412	77.6809234619141	-0.84934800863266	-5.52562713623047	-0.00490093370899558	0.00159255252219737	-0.00230353930965066	-0.00230353930965066
1413	77.0315780639648	-0.84934800863266	-5.6554970741272	-0.00652430532500148	-0.00977104809135199	0.0113327819854021	0.000618529506027699
1414	77.6809234619141	-0.84934800863266	-5.72043180465698	-0.00587495695799589	-0.0221086721867323	0.0168522447347641	0.00516396993771195
1415	78.3302764892578	-1.49869668483734	-5.33082246780396	-0.00717365415766835	-0.0253554154187441	0.029189869761467	0.000293855206109583
1416	79.6289749145508	-2.14804530143738	-5.26588773727417	-0.0100957229733467	-0.0399657599627972	0.0278911720961332	0.020423661917448
1417	77.0315780639648	-0.524673700332642	-5.33082246780396	-0.00879702530801296	-0.048407293856144	0.0551638156175613	0.00711201597005129
1418	78.979621887207	-2.14804530143738	-5.20095300674438	0.0181509424000978	-0.0435371771454811	0.0425015166401863	0.000618529506027699
1419	78.3302764892578	-1.49869668483734	-5.72043180465698	-0.000355493422830477	-0.0360696688294411	0.0506183728575706	0.0123068047687411
1420	78.3302764892578	-1.49869668483734	-5.6554970741272	0.00581331877037883	-0.0389917381107807	0.012956153601408	-0.00132951640989631
1421	78.3302764892578	-1.17402231693268	-5.6554970741272	0.011982130818069	-0.0243813935667276	0.01100810803473	0.00613799272105098
1422	78.3302764892578	-1.17402231693268	-5.52562713623047	0.00159255252219737	-0.00652430532500148	-0.0110697457566857	0.000618529506027699
1423	77.6809234619141	-0.84934800863266	-5.3957576751709	0.00970941036939621	0.013930176384747	-0.0230826959013939	0.00354059832170606
1424	80.9276733398438	-2.14804530143738	-5.3957576751709	0.00743668992072344	0.0386054255068302	-0.0438618510961533	0.00191722682211548
1425	78.979621887207	-1.82337093353271	-5.3957576751709	0.00516396993771195	0.0525664202868938	-0.0445111989974976	0.00516396993771195
1426	78.3302764892578	-1.17402231693268	-5.78536653518677	-0.00684897974133492	0.0515923984348774	-0.0617189407348633	-0.00555028254166245
1427	77.0315780639648	-0.524673700332642	-5.6554970741272	-0.00977104809135199	0.0434755384922028	-0.0536020807921886	-0.0130177913233638
1428	79.6289749145508	-2.14804530143738	-5.33082246780396	0.00126787810586393	0.0314625911414623	-0.0425631552934647	-0.000680167751852423
1429	77.6809234619141	-1.17402231693268	-5.3957576751709	-0.00425158534198999	0.0412028171122074	-0.0454852245748043	0.00126787810586393
1430	77.0315780639648	-1.17402231693268	-5.59056186676025	-0.00230353930965066	0.00711201597005129	-0.0247060675173998	0.00256657530553639
1431	77.6809234619141	-0.524673700332642	-5.78536653518677	-0.0139918150380254	-0.00619963090866804	-0.00619963090866804	0.000618529506027699
1432	77.6809234619141	-1.17402231693268	-5.6554970741272	-0.00814767740666866	-0.0175632312893867	0.0123068047687411	-3.08191010844894e-05
1433	77.6809234619141	-0.199999377131462	-5.9152364730835	0.0116574559360743	-0.038017712533474	0.0288651939481497	0.00386527273803949
1434	77.0315780639648	-1.17402231693268	-6.17497587203979	-0.00555028254166245	-0.0591215454041958	0.0392547734081745	0.00159255252219737
1435	78.3302764892578	-1.82337093353271	-6.04510593414307	-0.00392691092565656	-0.0604202412068844	0.0532157681882381	0.0022419011220336
1436	78.979621887207	-2.47271966934204	-6.17497587203979	-0.00327756232582033	-0.0740565657615662	0.0412028171122074	-0.000355493422830477
1437	78.3302764892578	-0.84934800863266	-5.98017120361328	0.0126314787194133	-0.0799007043242455	0.0457482598721981	-0.0123684434220195
1438	79.6289749145508	-1.82337093353271	-5.85030126571655	0.0223717093467712	-0.0818487480282784	0.0421768426895142	0.000943203864153475
1439	78.3302764892578	-1.49869668483734	-6.11004114151001	0.00418994715437293	-0.0708098188042641	0.0395794473588467	-0.000355493422830477
1440	77.0315780639648	-0.84934800863266	-5.9152364730835	0.0113327819854021	-0.0630176365375519	0.0363327041268349	0.0106834331527352
1441	77.0315780639648	-1.49869668483734	-5.78536653518677	-0.00522560812532902	-0.0360696688294411	0.0165275707840919	0.0022419011220336
1442	77.0315780639648	-0.84934800863266	-5.78536653518677	-0.00392691092565656	-0.0276281367987394	0.012956153601408	0.00256657530553639
1443	80.2783203125	-1.49869668483734	-6.23991060256958	0.00126787810586393	-0.00555028254166245	-0.00652430532500148	-3.08191010844894e-05
1444	79.6289749145508	-2.14804530143738	-5.98017120361328	-0.00360223650932312	0.0158782228827477	-0.0240567177534103	0.00613799272105098
1445	78.979621887207	-2.14804530143738	-5.72043180465698	0.00808603875339031	0.0126314787194133	-0.0156151866540313	0.00126787810586393
1446	77.6809234619141	-0.524673700332642	-5.85030126571655	-0.00879702530801296	0.0149041991680861	-0.0263294391334057	-0.000355493422830477
1447	78.979621887207	-0.84934800863266	-5.59056186676025	-0.00230353930965066	0.0152288740500808	-0.0393164120614529	-0.00392691092565656
1448	78.979621887207	-2.47271966934204	-5.46069240570068	0.0136055024340749	0.0239950809627771	-0.0458098985254765	-0.00490093370899558
1449	80.9276733398438	-2.14804530143738	-5.6554970741272	0.00126787810586393	0.031137915328145	-0.02697878703475	-0.00132951640989631
1450	77.6809234619141	-1.17402231693268	-5.13601779937744	-0.0100957229733467	0.0379560738801956	-0.0273034609854221	0.0022419011220336
1451	78.979621887207	-2.14804530143738	-4.74640893936157	0.00483929552137852	0.0259431265294552	-0.0305502042174339	0.000943203864153475
1452	78.979621887207	-1.82337093353271	-4.55160427093506	-0.00555028254166245	0.0210730116814375	-0.00879702530801296	-0.00132951640989631
1453	80.2783203125	-2.14804530143738	-5.00614833831787	-0.00879702530801296	0.0236704051494598	-0.0100957229733467	0.00354059832170606
1454	78.3302764892578	-2.14804530143738	-5.00614833831787	0.00418994715437293	-0.000680167751852423	0.00256657530553639	0.00386527273803949
1455	78.3302764892578	-1.49869668483734	-5.78536653518677	0.01100810803473	-0.0026282137259841	0.0149041991680861	0.000943203864153475
1456	78.3302764892578	-1.17402231693268	-5.9152364730835	0.00938473641872406	-0.0133424662053585	0.0178262684494257	0.000293855206109583
1457	77.0315780639648	-1.49869668483734	-5.59056186676025	0.01100810803473	-0.0370436906814575	0.0489950031042099	0.00581331877037883
1458	78.979621887207	-2.14804530143738	-5.59056186676025	0.0145795252174139	-0.0370436906814575	0.0213976856321096	0.00581331877037883
1459	80.2783203125	-2.79739379882813	-5.20095300674438	0.0126314787194133	-0.0217839982360601	0.0194496400654316	0.00678734155371785
1460	78.979621887207	-2.14804530143738	-5.52562713623047	0.00548864435404539	-0.00912170019000769	0.0142548503354192	0.00289124972186983
1461	78.979621887207	-2.79739379882813	-5.6554970741272	-3.08191010844894e-05	-0.00684897974133492	-0.0113944197073579	0.00256657530553639
1462	79.6289749145508	-2.47271966934204	-6.04510593414307	-0.00684897974133492	0.00808603875339031	-0.0107450718060136	0.00256657530553639
1463	77.0315780639648	-1.82337093353271	-6.04510593414307	-0.00165419070981443	0.00516396993771195	-0.0253554154187441	0.00581331877037883
1464	77.0315780639648	-0.84934800863266	-5.78536653518677	-0.00165419070981443	0.029189869761467	-0.0182125810533762	0.0022419011220336
1465	78.979621887207	-2.79739379882813	-5.26588773727417	-0.00977104809135199	0.0285405199974775	-0.0146411629393697	0.00354059832170606
1466	78.979621887207	-2.79739379882813	-6.04510593414307	-0.00457625929266214	0.0399041213095188	-0.0185372550040483	-0.00847235135734081
1467	77.0315780639648	-1.82337093353271	-6.30484533309937	-0.00717365415766835	0.0314625911414623	-0.0250307414680719	-0.00944637414067984
1468	78.3302764892578	-2.79739379882813	-6.17497587203979	-0.00392691092565656	0.0298392176628113	-0.0224333461374044	-0.0152905117720366
1469	77.6809234619141	-1.82337093353271	-5.6554970741272	-0.00425158534198999	0.036657378077507	-0.0117190945893526	-0.00749832857400179
1470	78.979621887207	-2.47271966934204	-5.59056186676025	-0.00522560812532902	0.0353586822748184	-0.0026282137259841	-0.0113944197073579
1471	78.3302764892578	-2.79739379882813	-5.26588773727417	-0.00555028254166245	0.0334106348454952	0.00711201597005129	-0.00425158534198999
1472	78.979621887207	-1.82337093353271	-5.6554970741272	-0.00490093370899558	-0.00230353930965066	0.0194496400654316	-0.00490093370899558
1473	78.3302764892578	-1.49869668483734	-5.98017120361328	-0.000355493422830477	-0.0149658378213644	0.00581331877037883	-0.000355493422830477
1474	79.6289749145508	-3.12206816673279	-5.9152364730835	-0.00132951640989631	0.00938473641872406	0.00191722682211548	0.000943203864153475
1475	80.2783203125	-3.12206816673279	-5.46069240570068	-0.0026282137259841	0.011982130818069	-0.000355493422830477	0.00191722682211548
1476	78.979621887207	-2.14804530143738	-5.52562713623047	0.00841071270406246	-0.00165419070981443	0.00321592413820326	-0.00490093370899558
1477	77.0315780639648	-2.47271966934204	-5.00614833831787	0.0165275707840919	-0.0149658378213644	0.00483929552137852	0.00386527273803949
1478	80.2783203125	-3.77141690254211	-5.33082246780396	0.0194496400654316	0.00938473641872406	-0.00944637414067984	0.00938473641872406
1479	78.979621887207	-2.79739379882813	-5.52562713623047	0.020423661917448	0.0181509424000978	-0.00327756232582033	0.0113327819854021
1480	77.6809234619141	-3.12206816673279	-5.59056186676025	0.00873538758605719	0.0295145437121391	-0.017887907102704	-0.00100484199356288
1481	78.3302764892578	-3.44674253463745	-5.33082246780396	-0.00555028254166245	0.0149041991680861	-0.0165892094373703	-0.00295288790948689
1482	79.6289749145508	-4.09609127044678	-5.33082246780396	-0.00392691092565656	0.0022419011220336	-0.0143164889886975	0.00191722682211548
1483	78.3302764892578	-3.77141690254211	-5.13601779937744	-0.00490093370899558	-0.0126931173726916	-0.00100484199356288	-0.00555028254166245
1484	78.3302764892578	-2.79739379882813	-5.33082246780396	0.0249691028147936	-0.0110697457566857	-0.00295288790948689	0.00126787810586393
1485	78.3302764892578	-2.79739379882813	-5.6554970741272	-0.00490093370899558	0.0181509424000978	-0.00295288790948689	0.00354059832170606
1486	80.2783203125	-3.12206816673279	-5.59056186676025	-0.0191866029053926	0.0434755384922028	-0.0354203209280968	-3.08191010844894e-05
1487	77.6809234619141	-3.12206816673279	-5.33082246780396	-0.0146411629393697	0.0415274947881699	-0.0487319678068161	-0.00782300252467394
1488	80.9276733398438	-3.77141690254211	-5.52562713623047	-0.00717365415766835	0.0334106348454952	-0.0467839203774929	-0.00717365415766835
1489	77.6809234619141	-2.14804530143738	-5.20095300674438	-0.000680167751852423	0.031137915328145	-0.0415891297161579	-0.00295288790948689
1490	78.979621887207	-3.44674253463745	-5.33082246780396	-0.00847235135734081	0.0308132413774729	-0.0311995539814234	0.00581331877037883
1491	78.979621887207	-3.12206816673279	-5.52562713623047	-0.00555028254166245	0.0158782228827477	-0.0113944197073579	-0.00717365415766835
1492	79.6289749145508	-3.44674253463745	-5.33082246780396	-0.0104203969240189	-0.00360223650932312	-0.017887907102704	0.0022419011220336
1493	78.3302764892578	-2.79739379882813	-5.72043180465698	-0.000355493422830477	0.0155535480007529	-0.0133424662053585	-0.00879702530801296
1494	77.6809234619141	-2.14804530143738	-5.6554970741272	-0.00165419070981443	0.0217223595827818	-0.0107450718060136	0.00386527273803949
1495	77.6809234619141	-1.49869668483734	-5.59056186676025	-0.00944637414067984	0.000293855206109583	0.0149041991680861	-0.00100484199356288
1496	77.6809234619141	-1.82337093353271	-5.3957576751709	0.00743668992072344	-0.0402904339134693	0.0304885655641556	0.00126787810586393
1497	77.6809234619141	-1.49869668483734	-5.9152364730835	0.0171769186854362	-0.0523033849895	0.0535404421389103	0.000293855206109583
1498	77.6809234619141	-2.79739379882813	-6.04510593414307	0.0165275707840919	-0.0568488240242004	0.0382807515561581	0.00289124972186983
1499	78.3302764892578	-2.47271966934204	-5.6554970741272	0.0275664981454611	-0.0493813157081604	0.0298392176628113	0.00418994715437293
1500	78.3302764892578	-1.17402231693268	-5.72043180465698	0.00841071270406246	-0.03444629535079	0.0356833562254906	0.000618529506027699
1501	76.3822326660156	-1.49869668483734	-6.11004114151001	0.00743668992072344	-0.0487319678068161	0.0392547734081745	0.0022419011220336
1502	77.6809234619141	-1.17402231693268	-5.98017120361328	0.00808603875339031	-0.0471085943281651	0.0392547734081745	-0.00425158534198999
1503	77.0315780639648	-1.49869668483734	-6.04510593414307	0.0116574559360743	-0.0435371771454811	0.0415274947881699	-0.00555028254166245
1504	78.3302764892578	-2.47271966934204	-5.72043180465698	0.0132808275520802	-0.0389917381107807	0.0376313999295235	0.00808603875339031
1505	78.979621887207	-2.79739379882813	-5.59056186676025	0.0103587592020631	-0.0370436906814575	0.0236704051494598	0.000293855206109583
1506	78.979621887207	-2.47271966934204	-5.33082246780396	0.0149041991680861	-0.0195112787187099	0.00711201597005129	0.00418994715437293
1507	77.6809234619141	-1.82337093353271	-5.3957576751709	-0.00197886489331722	0.000943203864153475	-0.0130177913233638	-0.0136671401560307
1508	78.3302764892578	-2.79739379882813	-5.13601779937744	-0.00814767740666866	0.0132808275520802	-0.0152905117720366	-0.0120437685400248
1509	78.3302764892578	-1.17402231693268	-5.6554970741272	0.00159255252219737	0.0155535480007529	-0.0204853005707264	-0.000355493422830477
1510	77.0315780639648	-0.84934800863266	-5.72043180465698	0.000618529506027699	0.00581331877037883	-0.0159398596733809	0.00321592413820326
1511	77.6809234619141	-2.47271966934204	-5.26588773727417	-0.00912170019000769	0.0126314787194133	-0.0143164889886975	0.00289124972186983
1512	77.0315780639648	-2.14804530143738	-5.26588773727417	-0.00879702530801296	0.0022419011220336	-0.00977104809135199	-0.00522560812532902
1513	78.3302764892578	-1.49869668483734	-5.33082246780396	-0.00230353930965066	-0.0162645354866982	-0.00619963090866804	0.00354059832170606
1514	76.3822326660156	-1.17402231693268	-4.94121360778809	0.0022419011220336	0.00873538758605719	-0.0107450718060136	0.00289124972186983
1515	78.979621887207	-2.47271966934204	-5.46069240570068	-0.00425158534198999	0.0145795252174139	0.000293855206109583	0.00126787810586393
1516	75.7328796386719	-0.84934800863266	-5.6554970741272	-0.0126931173726916	0.0103587592020631	0.00354059832170606	0.00711201597005129
1517	77.6809234619141	-1.82337093353271	-5.6554970741272	0.0116574559360743	-0.0104203969240189	0.012956153601408	0.00548864435404539
1518	75.7328796386719	-0.84934800863266	-5.3957576751709	0.0165275707840919	-0.0107450718060136	0.0175015944987535	0.00548864435404539
1519	78.979621887207	-2.79739379882813	-5.26588773727417	0.0022419011220336	0.00451462110504508	-0.00295288790948689	0.00743668992072344
1520	76.3822326660156	-1.17402231693268	-5.52562713623047	0.00483929552137852	0.0106834331527352	-0.00392691092565656	0.00126787810586393
1521	76.3822326660156	-1.49869668483734	-5.72043180465698	0.00256657530553639	0.00159255252219737	-0.0156151866540313	-0.00327756232582033
1522	75.7328796386719	-1.49869668483734	-5.85030126571655	-0.00360223650932312	-0.00814767740666866	-0.0107450718060136	-0.00197886489331722
1523	75.7328796386719	-1.49869668483734	-5.78536653518677	-0.00619963090866804	-0.00327756232582033	-0.0133424662053585	-0.00327756232582033
1524	77.0315780639648	-2.14804530143738	-6.17497587203979	-0.021459324285388	0.00321592413820326	-0.0110697457566857	-0.00360223650932312
1525	76.3822326660156	-2.47271966934204	-5.78536653518677	-0.00717365415766835	0.00743668992072344	-0.00490093370899558	0.00613799272105098
1526	76.3822326660156	-2.14804530143738	-5.6554970741272	-0.0172385573387146	0.0226963832974434	-0.0250307414680719	-0.0026282137259841
1527	75.0835342407227	-1.49869668483734	-6.23991060256958	-0.0107450718060136	0.0126314787194133	-0.0266541130840778	-0.00847235135734081
1528	76.3822326660156	-2.47271966934204	-5.6554970741272	-0.00814767740666866	0.00516396993771195	-0.0152905117720366	-0.00522560812532902
1529	74.4341812133789	-1.82337093353271	-5.85030126571655	-0.00230353930965066	0.0100340843200684	-0.0100957229733467	0.000618529506027699
1530	74.4341812133789	-1.17402231693268	-5.72043180465698	-3.08191010844894e-05	-0.00230353930965066	0.0116574559360743	0.0022419011220336
1531	75.0835342407227	-1.82337093353271	-5.59056186676025	-0.0120437685400248	-0.0208099745213985	0.0239950809627771	0.00808603875339031
1532	74.4341812133789	-1.17402231693268	-5.3957576751709	-0.0208099745213985	-0.0204853005707264	0.0145795252174139	-0.00230353930965066
1533	75.0835342407227	-1.17402231693268	-5.78536653518677	0.00678734155371785	0.000618529506027699	0.0175015944987535	-0.00555028254166245
1534	75.7328796386719	-2.14804530143738	-5.98017120361328	0.00711201597005129	0.025618452578783	0.000293855206109583	0.00548864435404539
1535	76.3822326660156	-3.12206816673279	-5.59056186676025	0.00191722682211548	0.0168522447347641	0.000293855206109583	0.00711201597005129
1536	74.4341812133789	-1.82337093353271	-5.59056186676025	0.00451462110504508	0.0022419011220336	0.0100340843200684	0.00354059832170606
1537	76.3822326660156	-2.14804530143738	-5.59056186676025	0.01100810803473	-0.0240567177534103	0.0200989879667759	0.00743668992072344
1538	75.7328796386719	-1.49869668483734	-5.46069240570068	0.00548864435404539	-0.0237320438027382	0.0168522447347641	0.00711201597005129
1539	76.3822326660156	-2.47271966934204	-5.3957576751709	0.00483929552137852	-0.0117190945893526	0.00516396993771195	0.0126314787194133
1540	77.6809234619141	-1.49869668483734	-5.72043180465698	-0.00360223650932312	-0.00425158534198999	-0.00522560812532902	0.00256657530553639
1541	75.7328796386719	-1.17402231693268	-5.78536653518677	-0.00392691092565656	0.0116574559360743	-0.0133424662053585	-0.000680167751852423
1542	76.3822326660156	-1.17402231693268	-5.52562713623047	-0.00295288790948689	0.0295145437121391	-0.0185372550040483	0.00289124972186983
1543	75.0835342407227	-1.17402231693268	-5.46069240570068	-0.0104203969240189	0.0191249661147594	-0.0201606266200542	-0.00132951640989631
1544	78.979621887207	-2.14804530143738	-5.26588773727417	-0.00132951640989631	0.0262678004801273	-0.0295761823654175	-0.00392691092565656
1545	78.979621887207	-2.47271966934204	-5.3957576751709	-0.00360223650932312	0.0265924744307995	-0.0373683646321297	-0.00587495695799589
1546	77.6809234619141	-2.79739379882813	-5.3957576751709	-0.0208099745213985	0.0265924744307995	-0.0497059896588326	-0.00327756232582033
1547	77.0315780639648	-1.49869668483734	-5.59056186676025	-0.0198359526693821	0.0450989119708538	-0.0613942667841911	-0.00555028254166245
1548	78.979621887207	-2.47271966934204	-5.3957576751709	-0.0159398596733809	0.0564625114202499	-0.0789266750216484	-0.00717365415766835
1549	78.979621887207	-1.82337093353271	-5.3957576751709	0.000293855206109583	0.0558131635189056	-0.0721085146069527	-0.00132951640989631
1550	78.979621887207	-1.49869668483734	-5.33082246780396	-0.00977104809135199	0.0515923984348774	-0.0532774068415165	-0.00165419070981443
1551	77.0315780639648	-1.17402231693268	-5.52562713623047	-0.00327756232582033	0.0412028171122074	-0.0350956469774246	0.000943203864153475
1552	77.0315780639648	-1.17402231693268	-5.59056186676025	-3.08191010844894e-05	0.0194496400654316	-0.0240567177534103	-0.00652430532500148
1553	78.979621887207	-1.82337093353271	-5.6554970741272	-0.00197886489331722	-0.00619963090866804	0.011982130818069	0.000618529506027699
1554	78.979621887207	-2.47271966934204	-5.3957576751709	0.011982130818069	-0.0126931173726916	0.0298392176628113	-0.0026282137259841
1555	77.6809234619141	-1.49869668483734	-5.3957576751709	-0.0136671401560307	-0.0324982516467571	0.0444495603442192	0.00646266713738441
1556	77.0315780639648	-1.49869668483734	-5.52562713623047	-0.00132951640989631	-0.0409397818148136	0.0554884895682335	0.00548864435404539
1557	78.979621887207	-1.82337093353271	-5.98017120361328	0.0181509424000978	-0.0487319678068161	0.0623066499829292	-0.000680167751852423
1558	77.0315780639648	-1.49869668483734	-5.9152364730835	0.020423661917448	-0.0337969474494457	0.0532157681882381	0.00711201597005129
1559	79.6289749145508	-1.82337093353271	-6.17497587203979	0.0236704051494598	-0.0123684434220195	0.0330859608948231	0.00321592413820326
1560	77.6809234619141	-1.17402231693268	-6.23991060256958	0.0200989879667759	-0.0143164889886975	0.0360080301761627	0.00841071270406246
1561	77.6809234619141	-1.17402231693268	-6.11004114151001	0.00516396993771195	-0.00912170019000769	0.0191249661147594	-0.00425158534198999
1562	77.0315780639648	-1.82337093353271	-5.52562713623047	0.00841071270406246	-0.021459324285388	0.01100810803473	0.00451462110504508
1563	77.6809234619141	-1.82337093353271	-6.43471527099609	0.00808603875339031	0.00906006153672934	-3.08191010844894e-05	-0.00327756232582033
1564	77.0315780639648	-1.17402231693268	-6.36978054046631	0.00451462110504508	0.0210730116814375	0.00191722682211548	0.00126787810586393
1565	78.979621887207	-2.79739379882813	-5.72043180465698	-0.00392691092565656	0.0226963832974434	-3.08191010844894e-05	0.00678734155371785
1566	79.6289749145508	-2.47271966934204	-5.52562713623047	-0.00132951640989631	0.0356833562254906	-0.02697878703475	-0.00425158534198999
1567	77.0315780639648	-1.49869668483734	-5.85030126571655	-0.0143164889886975	0.0564625114202499	-0.0480826161801815	-0.00327756232582033
1568	78.979621887207	-2.79739379882813	-5.46069240570068	-0.0247060675173998	0.060358602553606	-0.0467839203774929	0.000943203864153475
1569	78.979621887207	-2.14804530143738	-5.9152364730835	-0.0149658378213644	0.0463976077735424	-0.039641086012125	-0.000355493422830477
1570	78.979621887207	-1.82337093353271	-5.98017120361328	-0.00587495695799589	0.0103587592020631	-0.00490093370899558	0.00126787810586393
1571	78.979621887207	-1.82337093353271	-5.6554970741272	-0.00360223650932312	-0.00360223650932312	0.0136055024340749	0.00516396993771195
1572	79.6289749145508	-2.47271966934204	-5.78536653518677	-0.000355493422830477	-0.0117190945893526	0.00808603875339031	0.00126787810586393
1573	78.979621887207	-2.79739379882813	-5.3957576751709	0.00418994715437293	-0.0159398596733809	0.00646266713738441	0.00581331877037883
1574	77.0315780639648	-2.14804530143738	-5.3957576751709	0.00289124972186983	-0.00619963090866804	-0.00295288790948689	0.00256657530553639
1575	77.6809234619141	-1.17402231693268	-5.6554970741272	-0.00457625929266214	-0.0123684434220195	0.00159255252219737	-0.00327756232582033
1576	77.6809234619141	-0.84934800863266	-5.6554970741272	0.00613799272105098	-0.0117190945893526	-0.00587495695799589	0.00516396993771195
1577	79.6289749145508	-2.47271966934204	-5.52562713623047	0.0210730116814375	-0.0328229255974293	0.01847561635077	-0.00197886489331722
1578	78.3302764892578	-1.17402231693268	-5.46069240570068	0.00613799272105098	-0.0412644557654858	0.0171769186854362	-0.0026282137259841
1579	80.2783203125	-2.47271966934204	-5.13601779937744	0.0213976856321096	-0.0266541130840778	0.0103587592020631	0.00451462110504508
1580	77.0315780639648	-1.17402231693268	-5.46069240570068	0.000618529506027699	-0.0123684434220195	0.00711201597005129	0.00808603875339031
1581	78.3302764892578	-1.49869668483734	-5.6554970741272	0.00678734155371785	-0.017887907102704	-0.000680167751852423	0.000618529506027699
1582	78.979621887207	-2.14804530143738	-5.85030126571655	0.00354059832170606	-0.0104203969240189	0.00776136433705688	-0.00392691092565656
1583	79.6289749145508	-2.47271966934204	-5.78536653518677	0.0123068047687411	-0.00555028254166245	0.00516396993771195	0.00159255252219737
1584	77.6809234619141	-1.82337093353271	-5.78536653518677	0.0100340843200684	0.00126787810586393	0.00159255252219737	0.00451462110504508
1585	78.3302764892578	-1.49869668483734	-6.23991060256958	0.00451462110504508	-0.0100957229733467	0.011982130818069	0.00321592413820326
1586	78.3302764892578	-0.524673700332642	-6.11004114151001	-0.0100957229733467	-0.00230353930965066	0.00808603875339031	-0.00684897974133492
1587	78.3302764892578	-1.17402231693268	-6.49965000152588	0.00451462110504508	0.0103587592020631	-0.00879702530801296	-0.00555028254166245
1588	78.3302764892578	-1.17402231693268	-6.43471527099609	-0.0133424662053585	0.011982130818069	0.00289124972186983	-0.0136671401560307
1589	78.979621887207	-2.47271966934204	-6.11004114151001	-0.00555028254166245	0.0145795252174139	-0.00977104809135199	-3.08191010844894e-05
1590	78.3302764892578	-1.82337093353271	-6.11004114151001	-0.00684897974133492	0.00808603875339031	-0.0130177913233638	0.00386527273803949
1591	78.3302764892578	-2.14804530143738	-5.9152364730835	-0.0123684434220195	0.00646266713738441	-0.023407369852066	0.00256657530553639
1592	77.0315780639648	-1.49869668483734	-5.9152364730835	-0.00587495695799589	0.00516396993771195	-0.028926832601428	0.0022419011220336
1593	76.3822326660156	-0.84934800863266	-6.43471527099609	-3.08191010844894e-05	0.00646266713738441	-0.0357449948787689	0.00386527273803949
1594	78.979621887207	-1.82337093353271	-6.36978054046631	0.00743668992072344	0.0142548503354192	-0.0409397818148136	0.00126787810586393
1595	78.3302764892578	-1.82337093353271	-6.04510593414307	0.00191722682211548	0.0317872650921345	-0.0393164120614529	0.00906006153672934
1596	78.3302764892578	-2.14804530143738	-5.59056186676025	0.00646266713738441	0.00548864435404539	-0.0273034609854221	-0.0026282137259841
1597	76.3822326660156	-1.17402231693268	-5.59056186676025	0.012956153601408	-0.00132951640989631	-0.00879702530801296	0.00191722682211548
1598	78.979621887207	-2.47271966934204	-5.3957576751709	0.0171769186854362	0.0022419011220336	0.00970941036939621	0.00808603875339031
1599	77.0315780639648	-1.17402231693268	-5.98017120361328	0.00743668992072344	-0.0172385573387146	0.0217223595827818	0.0113327819854021
1600	79.6289749145508	-2.14804530143738	-5.3957576751709	0.0142548503354192	-0.0324982516467571	0.0512677207589149	0.00646266713738441
1601	78.3302764892578	-2.47271966934204	-5.26588773727417	-0.00165419070981443	-0.0383423902094364	0.0545144639909267	-0.00165419070981443
1602	78.979621887207	-2.14804530143738	-5.26588773727417	-0.00327756232582033	-0.0571734979748726	0.0626313239336014	-0.0026282137259841
1603	78.979621887207	-2.14804530143738	-5.26588773727417	0.000618529506027699	-0.0516540370881557	0.0642546936869621	0.00126787810586393
1604	79.6289749145508	-2.14804530143738	-5.00614833831787	0.00256657530553639	-0.0454852245748043	0.0545144639909267	0.00711201597005129
1605	78.3302764892578	-2.14804530143738	-5.46069240570068	0.00191722682211548	-0.0360696688294411	0.0444495603442192	0.00483929552137852
1606	78.3302764892578	-1.17402231693268	-5.9152364730835	-0.00847235135734081	-0.00847235135734081	0.0217223595827818	-0.0026282137259841
1607	77.6809234619141	-1.17402231693268	-5.72043180465698	-0.0165892094373703	0.0158782228827477	-0.0146411629393697	-0.0100957229733467
1608	80.9276733398438	-1.82337093353271	-5.33082246780396	-0.00425158534198999	0.0194496400654316	-0.0276281367987394	-0.00652430532500148
1609	78.3302764892578	-1.82337093353271	-5.3957576751709	0.0022419011220336	0.0350340083241463	-0.0250307414680719	-0.00814767740666866
1610	78.979621887207	-1.17402231693268	-5.33082246780396	-0.00165419070981443	0.0363327041268349	-0.0253554154187441	-0.00327756232582033
1611	78.979621887207	-1.49869668483734	-5.78536653518677	-0.00814767740666866	0.0295145437121391	-0.0240567177534103	-0.00490093370899558
1612	79.6289749145508	-2.79739379882813	-5.33082246780396	-0.0126931173726916	0.0194496400654316	-0.023407369852066	0.00191722682211548
1613	77.6809234619141	-2.14804530143738	-5.26588773727417	0.0262678004801273	0.0262678004801273	-0.017887907102704	0.00191722682211548
1614	77.6809234619141	-1.17402231693268	-5.52562713623047	0.00516396993771195	0.0223717093467712	-0.0227580219507217	-0.000355493422830477
1615	77.0315780639648	-1.17402231693268	-5.3957576751709	0.0188002903014421	0.0158782228827477	-0.00522560812532902	-3.08191010844894e-05
1616	79.6289749145508	-2.47271966934204	-5.52562713623047	0.0100340843200684	-0.00360223650932312	-0.0100957229733467	0.00159255252219737
1617	77.0315780639648	-1.82337093353271	-5.85030126571655	0.00548864435404539	0.00646266713738441	0.00354059832170606	0.0103587592020631
1618	79.6289749145508	-3.44674253463745	-5.72043180465698	0.0188002903014421	-0.0104203969240189	0.0022419011220336	0.0155535480007529
1619	77.0315780639648	-1.17402231693268	-5.98017120361328	0.0162028968334198	-0.0136671401560307	0.00841071270406246	0.00256657530553639
1620	77.0315780639648	-2.14804530143738	-5.9152364730835	0.0113327819854021	-0.00977104809135199	-0.0026282137259841	0.00646266713738441
1621	77.6809234619141	-3.12206816673279	-5.9152364730835	-0.00814767740666866	-0.00619963090866804	0.00256657530553639	-0.00100484199356288
1622	78.3302764892578	-3.44674253463745	-5.72043180465698	-0.000355493422830477	-0.0113944197073579	-0.00847235135734081	0.00516396993771195
1623	77.0315780639648	-2.47271966934204	-6.23991060256958	0.013930176384747	-0.0172385573387146	0.000618529506027699	-0.00684897974133492
1624	77.6809234619141	-2.47271966934204	-6.36978054046631	0.00970941036939621	-0.0188619289547205	0.0106834331527352	-0.00230353930965066
1625	78.3302764892578	-2.79739379882813	-6.36978054046631	0.00743668992072344	0.00548864435404539	0.00191722682211548	-0.00230353930965066
1626	77.0315780639648	-2.79739379882813	-6.30484533309937	-0.0107450718060136	0.00711201597005129	-0.00392691092565656	-0.00717365415766835
1627	77.6809234619141	-2.79739379882813	-5.59056186676025	-0.00684897974133492	0.0100340843200684	-0.0221086721867323	-0.00684897974133492
1628	76.3822326660156	-2.47271966934204	-5.52562713623047	-0.00749832857400179	0.00743668992072344	-0.0240567177534103	-0.00814767740666866
1629	78.979621887207	-3.12206816673279	-5.46069240570068	-0.00425158534198999	0.00808603875339031	-0.0159398596733809	-0.00197886489331722
1630	78.3302764892578	-2.79739379882813	-5.3957576751709	0.00256657530553639	0.01847561635077	-0.0100957229733467	0.00159255252219737
1631	78.3302764892578	-2.47271966934204	-5.52562713623047	0.013930176384747	0.0223717093467712	-0.00717365415766835	0.000943203864153475
1632	78.3302764892578	-2.47271966934204	-5.33082246780396	0.00126787810586393	0.0467222817242146	-0.028926832601428	0.000293855206109583
1633	77.6809234619141	-2.47271966934204	-5.26588773727417	-0.00100484199356288	0.0522417463362217	-0.0295761823654175	-0.00392691092565656
1634	77.6809234619141	-2.47271966934204	-4.81134366989136	-0.00425158534198999	0.0330859608948231	-0.0243813935667276	0.00743668992072344
1635	78.3302764892578	-1.82337093353271	-5.3957576751709	-0.000355493422830477	0.00678734155371785	-0.017887907102704	0.00483929552137852
1636	78.979621887207	-2.47271966934204	-5.3957576751709	0.00873538758605719	-0.0113944197073579	-0.00165419070981443	0.00743668992072344
1637	77.6809234619141	-1.17402231693268	-5.26588773727417	0.0116574559360743	-0.0123684434220195	-0.00619963090866804	-0.00619963090866804
1638	78.979621887207	-2.14804530143738	-5.26588773727417	0.00386527273803949	-0.0172385573387146	-0.0191866029053926	0.00678734155371785
1639	78.3302764892578	-0.84934800863266	-5.26588773727417	0.0123068047687411	-0.00944637414067984	-0.0162645354866982	0.0168522447347641
1640	77.0315780639648	-0.84934800863266	-5.26588773727417	-0.00295288790948689	0.011982130818069	-0.03444629535079	-0.00100484199356288
1641	78.3302764892578	-2.14804530143738	-5.46069240570068	-0.00295288790948689	0.000943203864153475	-0.0324982516467571	0.00321592413820326
1642	78.979621887207	-1.49869668483734	-5.59056186676025	-0.00327756232582033	-0.00392691092565656	-0.0240567177534103	-0.00587495695799589
1643	77.0315780639648	-1.17402231693268	-5.59056186676025	0.000943203864153475	-0.000355493422830477	-0.0182125810533762	0.000293855206109583
1644	76.3822326660156	-0.199999377131462	-5.78536653518677	-0.0104203969240189	0.00354059832170606	-0.00490093370899558	0.00451462110504508
1645	79.6289749145508	-1.49869668483734	-5.72043180465698	-0.00944637414067984	0.0152288740500808	0.0022419011220336	-0.0026282137259841
1646	76.3822326660156	-0.199999377131462	-6.30484533309937	-0.0107450718060136	0.00970941036939621	0.00776136433705688	-0.00555028254166245
1647	78.979621887207	-1.82337093353271	-6.04510593414307	-0.0198359526693821	0.00581331877037883	0.00581331877037883	-0.00782300252467394
1648	77.0315780639648	-0.524673700332642	-6.43471527099609	-0.0120437685400248	-0.00295288790948689	0.0243197549134493	-0.00782300252467394
1649	78.979621887207	-1.82337093353271	-5.9152364730835	-0.00425158534198999	-0.0279528107494116	0.0363327041268349	-0.00100484199356288
1650	77.0315780639648	-1.17402231693268	-5.98017120361328	-0.000355493422830477	-0.0253554154187441	0.0460729338228703	-0.00717365415766835
1651	77.6809234619141	-1.49869668483734	-5.85030126571655	-0.00165419070981443	-0.00977104809135199	0.0425015166401863	0.00126787810586393
1652	77.6809234619141	-1.49869668483734	-6.04510593414307	0.0103587592020631	0.00126787810586393	0.0165275707840919	-0.00230353930965066
1653	78.3302764892578	-1.82337093353271	-6.17497587203979	-0.00944637414067984	0.0181509424000978	0.00159255252219737	-0.00165419070981443
1654	77.0315780639648	-1.49869668483734	-6.17497587203979	0.0100340843200684	0.0252937767654657	0.000943203864153475	-0.000355493422830477
1655	76.3822326660156	-1.17402231693268	-6.23991060256958	0.00418994715437293	0.00613799272105098	-0.0156151866540313	0.00386527273803949
1656	76.3822326660156	-1.17402231693268	-5.46069240570068	0.00354059832170606	-0.0227580219507217	-0.00425158534198999	0.000943203864153475
1657	75.0835342407227	-1.17402231693268	-5.3957576751709	0.0149041991680861	-0.0185372550040483	0.0197743140161037	0.00613799272105098
1658	76.3822326660156	-1.49869668483734	-5.52562713623047	0.0191249661147594	-0.0240567177534103	0.01847561635077	0.0295145437121391
1659	74.4341812133789	-0.84934800863266	-5.6554970741272	0.00938473641872406	-0.0237320438027382	0.0168522447347641	0.0103587592020631
1660	74.4341812133789	-0.84934800863266	-5.59056186676025	0.000293855206109583	-0.0286021586507559	0.01100810803473	0.000293855206109583
1661	73.7848358154297	-1.17402231693268	-5.20095300674438	-0.00749832857400179	-0.0256800893694162	0.011982130818069	0.0103587592020631
1662	75.0835342407227	-1.82337093353271	-5.33082246780396	-0.00295288790948689	-0.0286021586507559	0.00548864435404539	-0.00197886489331722
1663	74.4341812133789	-0.84934800863266	-5.33082246780396	0.0178262684494257	-0.0331475995481014	0.0100340843200684	0.000293855206109583
1664	74.4341812133789	-0.84934800863266	-5.46069240570068	-0.00425158534198999	-0.0279528107494116	0.0272418223321438	0.00613799272105098
1665	76.3822326660156	-1.82337093353271	-5.33082246780396	-0.0126931173726916	-0.0126931173726916	0.0239950809627771	0.00613799272105098
1666	76.3822326660156	-1.17402231693268	-5.6554970741272	-0.0136671401560307	0.00613799272105098	0.00386527273803949	-0.00555028254166245
1667	75.7328796386719	-1.82337093353271	-5.33082246780396	-0.0146411629393697	-0.00230353930965066	-0.00977104809135199	-0.000355493422830477
1668	75.0835342407227	-0.84934800863266	-5.46069240570068	-0.0224333461374044	-0.0165892094373703	0.00191722682211548	-0.0026282137259841
1669	75.7328796386719	-1.49869668483734	-5.07108306884766	-0.0152905117720366	-0.0139918150380254	-3.08191010844894e-05	0.0022419011220336
1670	77.6809234619141	-2.14804530143738	-5.52562713623047	-0.0110697457566857	-0.0126931173726916	0.0175015944987535	0.00451462110504508
1671	76.3822326660156	-2.14804530143738	-5.46069240570068	-0.00490093370899558	-0.0149658378213644	0.0132808275520802	0.00581331877037883
1672	77.6809234619141	-2.14804530143738	-5.3957576751709	-0.00717365415766835	-0.0113944197073579	0.0106834331527352	-0.00295288790948689
1673	77.0315780639648	-1.82337093353271	-5.3957576751709	-0.0026282137259841	-0.00100484199356288	-0.0123684434220195	0.000293855206109583
1674	76.3822326660156	-0.524673700332642	-5.26588773727417	-0.00490093370899558	-0.000680167751852423	-0.0172385573387146	0.00873538758605719
1675	75.7328796386719	-1.17402231693268	-5.26588773727417	-0.00197886489331722	0.00548864435404539	-0.02697878703475	-0.00327756232582033
1676	78.3302764892578	-2.47271966934204	-5.3957576751709	-0.00295288790948689	-0.00230353930965066	-0.0143164889886975	0.00483929552137852
1677	76.3822326660156	-0.524673700332642	-5.9152364730835	-0.00230353930965066	-0.0026282137259841	-0.0139918150380254	0.00126787810586393
1678	78.979621887207	-2.14804530143738	-5.52562713623047	0.00808603875339031	0.011982130818069	-0.0182125810533762	0.00451462110504508
1679	77.6809234619141	-0.84934800863266	-6.36978054046631	0.00256657530553639	0.0236704051494598	-0.0136671401560307	0.00289124972186983
1680	77.6809234619141	-1.17402231693268	-6.17497587203979	0.00354059832170606	0.0343846566975117	-0.0188619289547205	0.00581331877037883
1681	77.6809234619141	-0.199999377131462	-5.26588773727417	0.000618529506027699	0.0301638916134834	-0.0224333461374044	-0.000355493422830477
1682	77.6809234619141	-1.82337093353271	-6.04510593414307	-0.00782300252467394	0.0308132413774729	-0.0324982516467571	-0.00360223650932312
1683	76.3822326660156	-0.199999377131462	-6.36978054046631	0.0149041991680861	0.0207483377307653	-0.0211346503347158	-0.00392691092565656
1684	77.0315780639648	-1.17402231693268	-6.36978054046631	-0.00749832857400179	0.0249691028147936	-0.0136671401560307	0.00613799272105098
1685	78.3302764892578	-1.82337093353271	-6.17497587203979	0.00159255252219737	0.0158782228827477	-0.0123684434220195	-0.00230353930965066
1686	79.6289749145508	-2.14804530143738	-5.98017120361328	-0.00132951640989631	0.00483929552137852	-0.0100957229733467	-0.00230353930965066
1687	78.3302764892578	-2.14804530143738	-5.26588773727417	-0.00717365415766835	0.0171769186854362	-0.0253554154187441	-0.0143164889886975
1688	77.0315780639648	-1.17402231693268	-5.85030126571655	0.000293855206109583	0.00906006153672934	-0.0149658378213644	-0.00684897974133492
1689	77.0315780639648	-1.17402231693268	-5.98017120361328	-0.00425158534198999	0.00483929552137852	-0.0133424662053585	-0.00944637414067984
1690	77.6809234619141	-2.47271966934204	-5.6554970741272	0.00126787810586393	-0.00782300252467394	0.00711201597005129	0.000618529506027699
1691	78.3302764892578	-2.14804530143738	-5.26588773727417	0.0200989879667759	-0.0230826959013939	0.0278911720961332	-0.00814767740666866
1692	78.3302764892578	-2.47271966934204	-5.13601779937744	-0.00944637414067984	-0.0230826959013939	0.0262678004801273	-0.00165419070981443
1693	77.6809234619141	-2.14804530143738	-4.74640893936157	0.00776136433705688	-0.00912170019000769	0.0210730116814375	-0.00749832857400179
1694	77.0315780639648	-1.17402231693268	-5.3957576751709	0.01100810803473	-0.0126931173726916	0.031137915328145	-0.00457625929266214
1695	78.979621887207	-2.47271966934204	-5.52562713623047	0.0165275707840919	-0.0110697457566857	0.0275664981454611	-0.00717365415766835
1696	76.3822326660156	-2.14804530143738	-5.00614833831787	0.00841071270406246	-0.0133424662053585	0.0340599827468395	0.00548864435404539
1697	77.6809234619141	-0.84934800863266	-5.52562713623047	0.0142548503354192	-0.0175632312893867	0.0217223595827818	0.00191722682211548
1698	79.6289749145508	-2.47271966934204	-5.00614833831787	0.0230210572481155	0.0123068047687411	0.00321592413820326	0.00386527273803949
1699	77.6809234619141	-1.17402231693268	-5.33082246780396	0.01100810803473	0.0116574559360743	-0.00912170019000769	0.00678734155371785
1700	77.0315780639648	-1.17402231693268	-5.6554970741272	0.0116574559360743	0.0249691028147936	-0.0136671401560307	0.00191722682211548
1701	78.979621887207	-2.47271966934204	-5.52562713623047	0.00289124972186983	0.036657378077507	-0.0253554154187441	-0.00100484199356288
1702	78.979621887207	-2.14804530143738	-5.59056186676025	-0.00100484199356288	0.0486703291535378	-0.0399657599627972	0.00256657530553639
1703	79.6289749145508	-2.47271966934204	-5.72043180465698	0.00776136433705688	0.0509430468082428	-0.0399657599627972	-0.00652430532500148
1704	77.6809234619141	-1.17402231693268	-5.85030126571655	0.0100340843200684	0.0434755384922028	-0.02697878703475	0.00841071270406246
1705	77.6809234619141	-1.17402231693268	-5.9152364730835	0.0233457311987877	0.0334106348454952	-0.0211346503347158	-0.00522560812532902
1706	78.3302764892578	-2.14804530143738	-6.17497587203979	-0.00457625929266214	0.045423585921526	-0.0399657599627972	-0.00165419070981443
1707	78.3302764892578	-2.14804530143738	-5.98017120361328	-0.00684897974133492	0.0405534692108631	-0.0500306636095047	-0.00392691092565656
1708	77.6809234619141	-1.49869668483734	-6.62951993942261	-0.00425158534198999	0.0317872650921345	-0.0500306636095047	-0.0110697457566857
1709	78.979621887207	-1.49869668483734	-6.43471527099609	-3.08191010844894e-05	0.00451462110504508	-0.0279528107494116	-0.00587495695799589
1710	78.979621887207	-0.84934800863266	-6.17497587203979	-0.000355493422830477	0.00938473641872406	-0.0152905117720366	-0.00327756232582033
1711	78.3302764892578	-1.17402231693268	-6.04510593414307	-0.00360223650932312	-0.0198359526693821	-0.00652430532500148	0.00159255252219737
1712	77.6809234619141	-0.84934800863266	-6.04510593414307	-0.00814767740666866	-0.0240567177534103	0.00126787810586393	-0.00132951640989631
1713	77.6809234619141	-1.17402231693268	-6.11004114151001	0.00289124972186983	-0.0263294391334057	-0.0107450718060136	-0.00782300252467394
1714	78.979621887207	-1.17402231693268	-6.11004114151001	0.000293855206109583	-0.0334722734987736	0.01847561635077	0.00159255252219737
1715	78.3302764892578	-1.82337093353271	-5.59056186676025	-0.00392691092565656	-0.0458098985254765	0.025618452578783	0.00743668992072344
1716	79.6289749145508	-2.14804530143738	-5.46069240570068	0.0210730116814375	-0.0662643760442734	0.0438002124428749	-0.00490093370899558
1717	77.0315780639648	-1.17402231693268	-5.46069240570068	0.0168522447347641	-0.0799007043242455	0.0535404421389103	0.00386527273803949
1718	78.979621887207	-2.14804530143738	-5.52562713623047	0.0165275707840919	-0.0591215454041958	0.0470469556748867	0.00354059832170606
1719	77.0315780639648	-1.82337093353271	-5.85030126571655	0.0116574559360743	-0.0370436906814575	0.0337353087961674	0.00321592413820326
1720	77.0315780639648	-2.14804530143738	-5.46069240570068	0.00711201597005129	-0.0250307414680719	0.0210730116814375	0.00159255252219737
1721	78.979621887207	-3.12206816673279	-5.26588773727417	0.00711201597005129	-0.0133424662053585	0.0230210572481155	-0.000355493422830477
1722	78.3302764892578	-2.79739379882813	-5.20095300674438	0.0022419011220336	-0.0126931173726916	0.0123068047687411	-0.00619963090866804
1723	78.3302764892578	-2.79739379882813	-5.07108306884766	0.012956153601408	0.0197743140161037	-0.00360223650932312	0.00191722682211548
1724	77.0315780639648	-2.79739379882813	-5.3957576751709	0.00808603875339031	0.0295145437121391	0.000943203864153475	0.00289124972186983
1725	76.3822326660156	-1.82337093353271	-5.6554970741272	0.00354059832170606	0.0327612869441509	-3.08191010844894e-05	0.0022419011220336
1726	77.6809234619141	-1.82337093353271	-5.59056186676025	-0.00977104809135199	0.0373067259788513	-0.0217839982360601	0.00256657530553639
1727	77.0315780639648	-2.14804530143738	-5.13601779937744	-0.0104203969240189	0.0483456552028656	-0.0386670641601086	-0.00587495695799589
1728	78.3302764892578	-1.82337093353271	-5.46069240570068	-0.00555028254166245	0.0405534692108631	-0.0467839203774929	-0.00132951640989631
1729	76.3822326660156	-1.49869668483734	-5.26588773727417	-0.00360223650932312	0.0450989119708538	-0.028926832601428	-0.00100484199356288
1730	78.3302764892578	-1.82337093353271	-5.6554970741272	-0.00587495695799589	0.0327612869441509	-0.0357449948787689	0.00354059832170606
1731	77.0315780639648	-2.14804530143738	-5.72043180465698	0.00289124972186983	0.0386054255068302	-0.03444629535079	0.00386527273803949
1732	78.3302764892578	-2.14804530143738	-5.52562713623047	-0.0143164889886975	0.0223717093467712	-0.0370436906814575	0.00418994715437293
1733	77.0315780639648	-1.82337093353271	-5.72043180465698	0.01100810803473	0.0269171483814716	-0.0341216214001179	-0.000355493422830477
1734	79.6289749145508	-3.12206816673279	-5.33082246780396	0.0239950809627771	0.011982130818069	-0.0208099745213985	-0.00684897974133492
1735	77.6809234619141	-2.79739379882813	-5.13601779937744	-0.00295288790948689	0.00451462110504508	0.00126787810586393	0.00516396993771195
1736	79.6289749145508	-3.44674253463745	-5.3957576751709	0.00873538758605719	-0.0165892094373703	0.0152288740500808	0.00418994715437293
1737	77.0315780639648	-1.82337093353271	-5.85030126571655	0.0145795252174139	-0.0185372550040483	0.0330859608948231	0.00289124972186983
1738	79.6289749145508	-3.44674253463745	-5.6554970741272	0.0165275707840919	-0.00782300252467394	0.0262678004801273	0.0022419011220336
1739	76.3822326660156	-2.47271966934204	-5.85030126571655	0.0223717093467712	0.00289124972186983	0.0236704051494598	0.00451462110504508
1740	78.3302764892578	-3.12206816673279	-5.3957576751709	0.00678734155371785	0.01100810803473	0.0226963832974434	0.00711201597005129
1741	78.979621887207	-3.44674253463745	-5.6554970741272	0.00808603875339031	-0.0198359526693821	0.0249691028147936	-0.00717365415766835
1742	78.979621887207	-4.09609127044678	-6.04510593414307	0.00743668992072344	-0.0477579422295094	0.041852168738842	-0.00392691092565656
1743	78.3302764892578	-3.77141690254211	-6.17497587203979	0.000293855206109583	-0.0263294391334057	0.0162028968334198	-0.00814767740666866
1744	77.0315780639648	-2.79739379882813	-6.04510593414307	0.00386527273803949	-0.021459324285388	0.00808603875339031	0.00743668992072344
1745	77.0315780639648	-2.47271966934204	-6.36978054046631	0.00841071270406246	-0.0240567177534103	0.000293855206109583	-0.00847235135734081
1746	78.3302764892578	-3.12206816673279	-5.9152364730835	-0.0146411629393697	0.00906006153672934	-0.0311995539814234	-0.00555028254166245
1747	77.6809234619141	-3.44674253463745	-5.78536653518677	-0.0191866029053926	0.0304885655641556	-0.055874802172184	-0.00912170019000769
1748	78.3302764892578	-2.79739379882813	-6.49965000152588	-0.00717365415766835	0.0408781431615353	-0.0623682886362076	-0.00555028254166245
1749	77.0315780639648	-2.47271966934204	-6.36978054046631	0.00191722682211548	0.0360080301761627	-0.0510046854615211	-0.00652430532500148
1750	77.0315780639648	-2.79739379882813	-6.23991060256958	-0.0110697457566857	0.0285405199974775	-0.0347709693014622	0.00126787810586393
1751	77.6809234619141	-2.47271966934204	-6.04510593414307	-0.00522560812532902	0.00711201597005129	-0.0260047651827335	-0.00490093370899558
1752	75.7328796386719	-2.47271966934204	-5.59056186676025	-0.00944637414067984	0.00256657530553639	-0.00490093370899558	-0.00847235135734081
1753	77.0315780639648	-2.14804530143738	-5.52562713623047	0.00289124972186983	0.013930176384747	-0.00327756232582033	-0.00392691092565656
1754	78.3302764892578	-3.12206816673279	-5.6554970741272	0.00321592413820326	0.00776136433705688	0.00808603875339031	0.00418994715437293
1755	78.979621887207	-3.12206816673279	-5.33082246780396	-0.00457625929266214	-0.00555028254166245	0.0262678004801273	0.00451462110504508
1756	78.3302764892578	-2.79739379882813	-5.59056186676025	0.00516396993771195	-0.0315242260694504	0.0441248863935471	0.00386527273803949
1757	77.0315780639648	-1.82337093353271	-5.52562713623047	0.00743668992072344	-0.055874802172184	0.0597092546522617	-0.00295288790948689
1758	77.6809234619141	-3.12206816673279	-4.87627840042114	0.0210730116814375	-0.0448358729481697	0.047696303576231	0.020423661917448
1759	77.6809234619141	-1.49869668483734	-5.20095300674438	0.01100810803473	-0.0587968714535236	0.045423585921526	0.0223717093467712
1760	76.3822326660156	-2.14804530143738	-5.20095300674438	0.00743668992072344	-0.0704851448535919	0.041852168738842	0.00743668992072344
1761	79.6289749145508	-3.12206816673279	-5.46069240570068	0.0022419011220336	-0.0477579422295094	0.0295145437121391	-0.000680167751852423
1762	78.3302764892578	-2.47271966934204	-5.13601779937744	0.00289124972186983	-0.0331475995481014	0.0158782228827477	-0.00100484199356288
1763	78.979621887207	-2.14804530143738	-5.00614833831787	0.0142548503354192	-0.0139918150380254	0.00483929552137852	-0.00100484199356288
1764	78.3302764892578	-2.14804530143738	-5.07108306884766	0.0126314787194133	-0.00879702530801296	-0.00944637414067984	-0.00392691092565656
1765	77.0315780639648	-1.17402231693268	-5.46069240570068	0.0022419011220336	0.0123068047687411	-0.0100957229733467	0.00711201597005129
1766	76.3822326660156	-1.82337093353271	-5.9152364730835	0.00678734155371785	0.00646266713738441	-0.0354203209280968	-0.00360223650932312
1767	77.6809234619141	-2.14804530143738	-5.33082246780396	-0.00944637414067984	0.0181509424000978	-0.0438618510961533	-0.00879702530801296
1768	78.3302764892578	-2.14804530143738	-5.85030126571655	-0.00132951640989631	0.0132808275520802	-0.0399657599627972	-0.0130177913233638
1769	76.3822326660156	-1.17402231693268	-5.78536653518677	0.000293855206109583	0.0334106348454952	-0.0402904339134693	0.00289124972186983
1770	75.7328796386719	-0.84934800863266	-6.17497587203979	-0.00100484199356288	0.0282158460468054	-0.0165892094373703	-0.0110697457566857
1771	76.3822326660156	-2.14804530143738	-6.11004114151001	0.0165275707840919	0.0262678004801273	-0.0133424662053585	0.00483929552137852
1772	75.0835342407227	-1.17402231693268	-5.78536653518677	-0.0191866029053926	0.0220470335334539	-0.0113944197073579	-0.00717365415766835
1773	75.7328796386719	-1.17402231693268	-5.9152364730835	-0.00652430532500148	0.0246444288641214	-3.08191010844894e-05	-0.00490093370899558
1774	76.3822326660156	-2.14804530143738	-6.17497587203979	0.00126787810586393	0.01100810803473	0.00808603875339031	0.00321592413820326
1775	77.0315780639648	-2.47271966934204	-5.98017120361328	0.00191722682211548	0.00191722682211548	0.0282158460468054	0.00548864435404539
1776	76.3822326660156	-1.82337093353271	-5.9152364730835	-0.000355493422830477	-0.00425158534198999	0.0272418223321438	0.00451462110504508
1777	73.7848358154297	-1.49869668483734	-6.04510593414307	0.00126787810586393	-0.0172385573387146	0.0200989879667759	0.00581331877037883
1778	75.0835342407227	-2.47271966934204	-6.30484533309937	-0.00555028254166245	-0.0191866029053926	0.0106834331527352	-0.000680167751852423
1779	73.7848358154297	-1.17402231693268	-6.17497587203979	0.000943203864153475	-0.0110697457566857	0.00970941036939621	0.00808603875339031
1780	75.0835342407227	-2.47271966934204	-5.98017120361328	-0.00717365415766835	-0.0113944197073579	0.00191722682211548	0.00289124972186983
1781	75.0835342407227	-2.47271966934204	-5.3957576751709	-3.08191010844894e-05	-0.00977104809135199	-0.00425158534198999	0.00191722682211548
1782	76.3822326660156	-2.47271966934204	-5.3957576751709	-0.000680167751852423	0.000943203864153475	-0.017887907102704	-0.00100484199356288
1783	75.7328796386719	-2.79739379882813	-6.04510593414307	-0.00360223650932312	0.0324366129934788	-0.00944637414067984	0.0171769186854362
1784	75.0835342407227	-2.14804530143738	-5.59056186676025	0.00743668992072344	0.0142548503354192	-0.0172385573387146	0.000293855206109583
1785	73.7848358154297	-1.49869668483734	-5.78536653518677	-0.00684897974133492	0.00256657530553639	-0.00360223650932312	0.00808603875339031
1786	73.7848358154297	-1.17402231693268	-5.6554970741272	-0.0123684434220195	0.00126787810586393	-0.00165419070981443	-0.00684897974133492
1787	73.7848358154297	-2.79739379882813	-5.46069240570068	-0.0211346503347158	0.011982130818069	-0.00912170019000769	-0.00555028254166245
1788	77.0315780639648	-1.49869668483734	-5.52562713623047	-0.0198359526693821	0.00678734155371785	-0.0253554154187441	-0.00652430532500148
1789	76.3822326660156	-1.49869668483734	-5.78536653518677	-0.0149658378213644	0.0136055024340749	-0.017887907102704	-0.00132951640989631
1790	75.7328796386719	-1.49869668483734	-5.9152364730835	-0.00814767740666866	0.0158782228827477	-0.00717365415766835	0.00191722682211548
1791	75.7328796386719	-1.82337093353271	-5.6554970741272	-0.0117190945893526	0.00613799272105098	-0.00619963090866804	0.00483929552137852
1792	76.3822326660156	-1.49869668483734	-5.46069240570068	-0.0100957229733467	0.00256657530553639	-0.00652430532500148	-3.08191010844894e-05
1793	75.7328796386719	-0.84934800863266	-5.59056186676025	-0.00100484199356288	0.0022419011220336	-0.0146411629393697	-0.00100484199356288
1794	78.3302764892578	-2.14804530143738	-5.33082246780396	-0.00165419070981443	0.00613799272105098	-0.00977104809135199	0.00711201597005129
1795	78.979621887207	-2.14804530143738	-5.59056186676025	0.01100810803473	0.0162028968334198	-0.0182125810533762	0.00548864435404539
1796	78.979621887207	-2.47271966934204	-5.78536653518677	0.00386527273803949	0.0158782228827477	-0.0221086721867323	0.00711201597005129
1797	77.0315780639648	-0.84934800863266	-5.85030126571655	0.0152288740500808	0.00581331877037883	-0.00230353930965066	0.00126787810586393
1798	78.3302764892578	-2.79739379882813	-5.72043180465698	0.0168522447347641	0.01847561635077	-0.0133424662053585	0.00418994715437293
1799	77.0315780639648	-1.17402231693268	-5.72043180465698	0.0171769186854362	0.0415274947881699	-0.0165892094373703	0.00159255252219737
1800	78.979621887207	-2.79739379882813	-5.26588773727417	0.0103587592020631	0.0463976077735424	-0.0156151866540313	0.00418994715437293
1801	77.6809234619141	-1.49869668483734	-5.85030126571655	0.000943203864153475	0.0395794473588467	-0.0211346503347158	-0.000355493422830477
1802	76.3822326660156	-1.49869668483734	-5.85030126571655	-0.00749832857400179	0.0317872650921345	-0.0243813935667276	0.00613799272105098
1803	77.0315780639648	-0.84934800863266	-6.49965000152588	0.00191722682211548	0.0158782228827477	-0.0100957229733467	-0.00490093370899558
1804	77.0315780639648	-1.82337093353271	-6.17497587203979	0.00776136433705688	0.0178262684494257	-0.00749832857400179	0.00321592413820326
1805	77.6809234619141	-2.14804530143738	-6.04510593414307	-0.00360223650932312	0.00289124972186983	0.0188002903014421	0.00289124972186983
1806	78.3302764892578	-2.79739379882813	-5.9152364730835	0.000293855206109583	0.0252937767654657	-0.00197886489331722	-0.00587495695799589
1807	77.6809234619141	-1.49869668483734	-6.49965000152588	-0.023407369852066	0.040228795260191	-0.0185372550040483	-0.0110697457566857
1808	77.6809234619141	-2.47271966934204	-6.36978054046631	0.000618529506027699	0.01847561635077	-0.0113944197073579	-0.0100957229733467
1809	77.0315780639648	-1.17402231693268	-5.9152364730835	0.00711201597005129	0.0269171483814716	-0.00977104809135199	-0.00814767740666866
1810	76.3822326660156	-1.49869668483734	-5.78536653518677	-0.00100484199356288	0.0168522447347641	0.00126787810586393	0.00516396993771195
1811	77.0315780639648	-1.49869668483734	-5.72043180465698	0.0162028968334198	0.0226963832974434	-0.000680167751852423	-0.00457625929266214
1812	77.6809234619141	-2.14804530143738	-5.46069240570068	0.000618529506027699	-0.0026282137259841	0.000943203864153475	-0.00555028254166245
1813	78.3302764892578	-3.12206816673279	-5.78536653518677	0.0126314787194133	-0.0100957229733467	0.0100340843200684	-0.00587495695799589
1814	76.3822326660156	-1.82337093353271	-5.52562713623047	0.011982130818069	-0.00717365415766835	0.000943203864153475	-0.00587495695799589
1815	76.3822326660156	-1.17402231693268	-5.6554970741272	-0.00197886489331722	-0.0143164889886975	0.0126314787194133	-0.00165419070981443
1816	77.0315780639648	-1.49869668483734	-5.46069240570068	0.0155535480007529	-0.023407369852066	0.0162028968334198	0.000943203864153475
1817	78.979621887207	-2.79739379882813	-5.07108306884766	0.0162028968334198	-0.0311995539814234	0.0126314787194133	0.00678734155371785
1818	78.979621887207	-1.49869668483734	-5.13601779937744	0.0155535480007529	-0.0253554154187441	0.011982130818069	0.00256657530553639
1819	77.0315780639648	-1.82337093353271	-5.52562713623047	0.0142548503354192	-0.0354203209280968	0.0181509424000978	0.00743668992072344
1820	78.3302764892578	-2.79739379882813	-4.81134366989136	0.00289124972186983	-0.0399657599627972	0.020423661917448	0.00354059832170606
1821	78.979621887207	-2.79739379882813	-5.33082246780396	0.00483929552137852	-0.0243813935667276	0.00418994715437293	0.00418994715437293
1822	78.3302764892578	-2.47271966934204	-5.3957576751709	-0.0104203969240189	-0.0276281367987394	0.00451462110504508	-0.00197886489331722
1823	78.979621887207	-3.12206816673279	-5.13601779937744	-0.00555028254166245	-0.0523033849895	0.00938473641872406	0.00191722682211548
1824	76.3822326660156	-1.49869668483734	-5.13601779937744	-0.00457625929266214	-0.0581475235521793	0.0197743140161037	0.00321592413820326
1825	77.6809234619141	-1.49869668483734	-6.11004114151001	-0.00327756232582033	-0.0594462193548679	0.0197743140161037	0.00418994715437293
1826	76.3822326660156	-1.17402231693268	-5.9152364730835	0.00191722682211548	-0.0347709693014622	0.011982130818069	-0.0130177913233638
1827	77.6809234619141	-1.49869668483734	-5.85030126571655	-0.0149658378213644	-0.0318489037454128	0.000943203864153475	-0.00197886489331722
1828	77.0315780639648	-2.14804530143738	-5.78536653518677	-0.00522560812532902	-0.0175632312893867	0.00321592413820326	-0.00912170019000769
1829	78.979621887207	-2.79739379882813	-5.72043180465698	-0.00230353930965066	-0.00197886489331722	-0.00392691092565656	-0.00230353930965066
1830	77.0315780639648	-0.84934800863266	-6.36978054046631	-0.00749832857400179	0.00646266713738441	-0.00587495695799589	-3.08191010844894e-05
1831	77.6809234619141	-1.49869668483734	-6.56458520889282	-0.0120437685400248	-0.00652430532500148	0.00483929552137852	0.00321592413820326
1832	76.3822326660156	-1.17402231693268	-6.69445466995239	-0.00522560812532902	-0.0026282137259841	0.00159255252219737	-0.00522560812532902
1833	75.7328796386719	-1.49869668483734	-6.43471527099609	-0.00230353930965066	0.00646266713738441	-0.00782300252467394	0.00418994715437293
1834	77.6809234619141	-2.14804530143738	-6.17497587203979	-0.00132951640989631	0.0116574559360743	-0.0120437685400248	-0.000355493422830477
1835	78.3302764892578	-3.44674253463745	-5.85030126571655	0.00613799272105098	0.0197743140161037	-0.00684897974133492	0.00613799272105098
1836	77.6809234619141	-2.47271966934204	-5.98017120361328	-0.0159398596733809	0.0210730116814375	-0.017887907102704	-0.00165419070981443
1837	77.0315780639648	-2.79739379882813	-6.11004114151001	0.0132808275520802	0.00743668992072344	-0.0175632312893867	0.0210730116814375
1838	78.979621887207	-2.79739379882813	-5.9152364730835	0.0100340843200684	0.0207483377307653	-0.0224333461374044	-0.00197886489331722
1839	77.0315780639648	-1.82337093353271	-5.85030126571655	0.011982130818069	0.0142548503354192	-0.0107450718060136	0.00386527273803949
1840	77.0315780639648	-2.47271966934204	-5.52562713623047	0.00711201597005129	0.0100340843200684	0.00613799272105098	-0.000355493422830477
1841	78.3302764892578	-2.79739379882813	-5.33082246780396	0.0155535480007529	-0.0107450718060136	0.00743668992072344	-0.00327756232582033
1842	78.979621887207	-3.12206816673279	-5.00614833831787	0.00743668992072344	-0.0123684434220195	0.0106834331527352	-0.00295288790948689
1843	78.3302764892578	-2.79739379882813	-5.3957576751709	0.00548864435404539	0.0152288740500808	0.0100340843200684	-0.00619963090866804
1844	77.0315780639648	-1.82337093353271	-5.59056186676025	0.0191249661147594	0.0162028968334198	0.0132808275520802	-0.00197886489331722
1845	76.3822326660156	-1.82337093353271	-5.59056186676025	0.000618529506027699	0.00841071270406246	0.0175015944987535	-3.08191010844894e-05
1846	77.0315780639648	-1.82337093353271	-5.6554970741272	-0.00522560812532902	0.011982130818069	0.00321592413820326	-0.0117190945893526
1847	78.3302764892578	-2.79739379882813	-5.33082246780396	-0.0172385573387146	0.0191249661147594	-0.0146411629393697	-0.00977104809135199
1848	77.6809234619141	-2.47271966934204	-4.87627840042114	-0.00425158534198999	0.00548864435404539	-0.0191866029053926	-0.00327756232582033
1849	78.3302764892578	-2.79739379882813	-5.07108306884766	0.000618529506027699	0.0226963832974434	-0.0240567177534103	-0.00457625929266214
1850	78.979621887207	-2.14804530143738	-5.6554970741272	-0.0100957229733467	0.0434755384922028	-0.0311995539814234	-0.00327756232582033
1851	77.0315780639648	-1.82337093353271	-5.6554970741272	-0.00619963090866804	0.0606832765042782	-0.0393164120614529	0.00126787810586393
1852	77.6809234619141	-1.82337093353271	-5.6554970741272	0.00321592413820326	0.0450989119708538	-0.0438618510961533	-0.00132951640989631
1853	77.0315780639648	-1.49869668483734	-5.46069240570068	0.00548864435404539	0.0340599827468395	-0.0253554154187441	0.00289124972186983
1854	78.979621887207	-3.12206816673279	-5.07108306884766	0.00613799272105098	0.00613799272105098	-0.00977104809135199	0.00970941036939621
1855	77.0315780639648	-2.79739379882813	-5.6554970741272	0.01100810803473	-0.0237320438027382	0.0252937767654657	0.00970941036939621
1856	79.6289749145508	-3.12206816673279	-5.26588773727417	0.00678734155371785	-0.0613942667841911	0.0532157681882381	-0.000355493422830477
1857	77.0315780639648	-2.14804530143738	-5.52562713623047	0.0298392176628113	-0.0763292834162712	0.0580858811736107	0.000943203864153475
1858	78.3302764892578	-3.44674253463745	-5.20095300674438	0.0162028968334198	-0.0419138073921204	0.0379560738801956	0.0178262684494257
1859	77.0315780639648	-2.47271966934204	-5.3957576751709	0.0132808275520802	-0.023407369852066	0.0340599827468395	0.013930176384747
1860	76.3822326660156	-2.79739379882813	-5.52562713623047	0.0168522447347641	-0.0185372550040483	0.0149041991680861	0.00321592413820326
1861	77.0315780639648	-3.12206816673279	-5.72043180465698	0.000943203864153475	0.00289124972186983	0.0126314787194133	-0.00360223650932312
1862	78.3302764892578	-3.44674253463745	-5.52562713623047	0.00354059832170606	-0.00490093370899558	0.00646266713738441	-0.00522560812532902
1863	77.0315780639648	-2.47271966934204	-5.6554970741272	0.00906006153672934	0.00289124972186983	0.00191722682211548	0.000618529506027699
1864	77.0315780639648	-2.79739379882813	-5.6554970741272	0.00938473641872406	0.00418994715437293	-0.00555028254166245	0.00711201597005129
1865	78.979621887207	-3.44674253463745	-6.04510593414307	-0.00132951640989631	-0.00879702530801296	0.00386527273803949	0.00126787810586393
1866	77.0315780639648	-3.44674253463745	-5.9152364730835	-0.0104203969240189	0.01100810803473	-0.00587495695799589	-0.00457625929266214
1867	78.3302764892578	-4.09609127044678	-6.11004114151001	-0.0208099745213985	0.0226963832974434	-0.0279528107494116	-0.0117190945893526
1868	76.3822326660156	-3.44674253463745	-6.23991060256958	-0.0156151866540313	0.0233457311987877	-0.0198359526693821	-0.0133424662053585
1869	78.3302764892578	-3.77141690254211	-6.04510593414307	-0.0165892094373703	0.0298392176628113	-0.0146411629393697	0.000293855206109583
1870	78.3302764892578	-3.77141690254211	-5.52562713623047	-0.00652430532500148	0.0136055024340749	-0.00944637414067984	0.0022419011220336
1871	78.3302764892578	-3.77141690254211	-5.52562713623047	-0.0026282137259841	0.00451462110504508	-0.00814767740666866	-0.00619963090866804
1872	78.3302764892578	-3.44674253463745	-5.52562713623047	0.000943203864153475	-0.00587495695799589	-0.00327756232582033	-0.000355493422830477
1873	78.979621887207	-4.09609127044678	-5.59056186676025	0.00776136433705688	-0.00619963090866804	-0.00977104809135199	-0.00717365415766835
1874	78.3302764892578	-3.77141690254211	-5.46069240570068	0.00483929552137852	0.0155535480007529	-0.0195112787187099	0.00289124972186983
1875	77.6809234619141	-2.79739379882813	-5.59056186676025	0.00711201597005129	0.01847561635077	-0.0198359526693821	-0.00100484199356288
1876	76.3822326660156	-3.77141690254211	-5.26588773727417	0.00743668992072344	0.0308132413774729	-0.0240567177534103	-0.00425158534198999
1877	76.3822326660156	-2.79739379882813	-5.46069240570068	0.0149041991680861	0.0425015166401863	-0.0263294391334057	0.00613799272105098
1878	78.3302764892578	-3.44674253463745	-5.13601779937744	0.0200989879667759	0.0350340083241463	-0.0350956469774246	0.00548864435404539
1879	78.3302764892578	-2.47271966934204	-5.3957576751709	0.0132808275520802	0.0343846566975117	-0.0360696688294411	0.00256657530553639
1880	77.0315780639648	-2.47271966934204	-5.26588773727417	0.00256657530553639	0.036657378077507	-0.0260047651827335	0.00808603875339031
1881	77.6809234619141	-3.12206816673279	-5.07108306884766	0.00483929552137852	0.0262678004801273	-0.0185372550040483	-0.00197886489331722
1882	77.0315780639648	-2.14804530143738	-5.00614833831787	0.0236704051494598	0.036657378077507	0.00289124972186983	-0.00587495695799589
1883	77.6809234619141	-2.14804530143738	-5.3957576751709	0.00321592413820326	0.0324366129934788	0.0100340843200684	-0.00587495695799589
1884	77.0315780639648	-1.82337093353271	-5.46069240570068	-0.00684897974133492	0.0369820520281792	0.011982130818069	-0.0026282137259841
1885	79.6289749145508	-2.79739379882813	-5.3957576751709	-0.0104203969240189	0.0373067259788513	0.0181509424000978	-0.000355493422830477
1886	78.3302764892578	-2.14804530143738	-5.9152364730835	-0.0133424662053585	0.0343846566975117	0.0175015944987535	-0.00717365415766835
1887	78.979621887207	-3.12206816673279	-5.6554970741272	-0.0227580219507217	0.01100810803473	-0.0100957229733467	-0.00587495695799589
1888	76.3822326660156	-1.17402231693268	-5.72043180465698	-0.0133424662053585	-0.0350956469774246	-0.00652430532500148	-0.00230353930965066
1889	77.0315780639648	-2.47271966934204	-5.26588773727417	-0.00360223650932312	-0.00684897974133492	-0.0143164889886975	0.00386527273803949
1890	77.6809234619141	-2.47271966934204	-5.78536653518677	-0.000680167751852423	0.00159255252219737	-0.0130177913233638	0.00191722682211548
1891	77.6809234619141	-2.47271966934204	-6.17497587203979	-0.0117190945893526	0.00321592413820326	-0.017887907102704	0.00646266713738441
1892	78.3302764892578	-2.14804530143738	-6.17497587203979	0.000293855206109583	-0.0126931173726916	-0.0143164889886975	-0.00327756232582033
1893	78.3302764892578	-2.79739379882813	-5.98017120361328	-0.00327756232582033	-0.00360223650932312	-0.0276281367987394	0.00289124972186983
1894	77.6809234619141	-1.82337093353271	-6.11004114151001	0.00289124972186983	0.00418994715437293	-0.0328229255974293	0.000618529506027699
1895	76.3822326660156	-1.82337093353271	-5.85030126571655	0.00354059832170606	-0.0126931173726916	-0.0305502042174339	-0.00197886489331722
1896	76.3822326660156	-1.49869668483734	-6.11004114151001	0.0149041991680861	-0.0253554154187441	-0.00165419070981443	0.00613799272105098
1897	76.3822326660156	-1.49869668483734	-6.23991060256958	0.0226963832974434	-0.0324982516467571	0.00873538758605719	0.00548864435404539
1898	77.6809234619141	-2.47271966934204	-5.6554970741272	0.0181509424000978	-0.0204853005707264	0.0100340843200684	0.0022419011220336
1899	77.0315780639648	-2.47271966934204	-5.72043180465698	0.0158782228827477	0.00451462110504508	-0.00327756232582033	0.00191722682211548
1900	76.3822326660156	-1.82337093353271	-5.78536653518677	0.00808603875339031	0.0207483377307653	-0.00132951640989631	0.00126787810586393
1901	75.7328796386719	-2.14804530143738	-5.52562713623047	-0.00490093370899558	0.029189869761467	-0.0136671401560307	-0.00814767740666866
1902	76.3822326660156	-1.82337093353271	-5.33082246780396	-0.00490093370899558	0.0252937767654657	-0.00132951640989631	-0.000680167751852423
1903	75.7328796386719	-2.14804530143738	-5.59056186676025	-0.000680167751852423	0.0210730116814375	0.01100810803473	-0.00100484199356288
1904	75.7328796386719	-1.49869668483734	-5.46069240570068	-0.00912170019000769	-0.00392691092565656	0.0230210572481155	0.00418994715437293
1905	76.3822326660156	-2.79739379882813	-5.46069240570068	0.00256657530553639	-0.032173577696085	0.0269171483814716	0.00256657530553639
1906	77.6809234619141	-2.79739379882813	-5.3957576751709	-0.00749832857400179	-0.0477579422295094	0.0463976077735424	0.00159255252219737
1907	73.7848358154297	-2.14804530143738	-5.20095300674438	-0.0208099745213985	-0.0607449151575565	0.0282158460468054	-0.00522560812532902
1908	77.6809234619141	-2.47271966934204	-5.3957576751709	-0.00977104809135199	-0.0805500522255898	0.052891094237566	-0.00912170019000769
1909	73.1354827880859	-1.82337093353271	-5.6554970741272	-0.00717365415766835	-0.0646410062909126	0.0317872650921345	0.0022419011220336
1910	75.0835342407227	-1.82337093353271	-5.6554970741272	-0.00522560812532902	-0.0513293594121933	0.0376313999295235	0.00938473641872406
1911	73.7848358154297	-1.49869668483734	-5.46069240570068	-0.00490093370899558	-0.0445111989974976	0.0441248863935471	0.00191722682211548
1912	75.7328796386719	-1.49869668483734	-5.46069240570068	0.00418994715437293	-0.0406151078641415	0.0431508645415306	0.000618529506027699
1913	74.4341812133789	-1.17402231693268	-5.33082246780396	0.00418994715437293	-0.0347709693014622	0.0223717093467712	0.00126787810586393
1914	76.3822326660156	-2.47271966934204	-5.33082246780396	0.000943203864153475	-0.0191866029053926	0.0113327819854021	0.00841071270406246
1915	75.7328796386719	-2.14804530143738	-5.46069240570068	0.00808603875339031	-0.0227580219507217	0.00743668992072344	0.00938473641872406
1916	75.7328796386719	-1.82337093353271	-5.59056186676025	-0.00587495695799589	-0.0282774847000837	0.00646266713738441	0.00808603875339031
1917	73.7848358154297	-1.17402231693268	-5.52562713623047	0.0132808275520802	-0.0428878292441368	0.0200989879667759	0.00354059832170606
1918	76.3822326660156	-2.79739379882813	-5.13601779937744	0.012956153601408	-0.0324982516467571	0.00808603875339031	0.00613799272105098
1919	75.0835342407227	-2.14804530143738	-5.20095300674438	0.00516396993771195	-0.0260047651827335	0.012956153601408	0.00126787810586393
1920	75.7328796386719	-1.49869668483734	-5.52562713623047	0.00256657530553639	-0.0152905117720366	0.00126787810586393	0.00354059832170606
1921	74.4341812133789	-1.17402231693268	-5.9152364730835	-0.00392691092565656	-0.00652430532500148	0.000943203864153475	0.00289124972186983
1922	75.7328796386719	-1.49869668483734	-5.52562713623047	-0.00522560812532902	0.0126314787194133	-0.00977104809135199	-0.000355493422830477
1923	74.4341812133789	-1.17402231693268	-5.78536653518677	0.00126787810586393	0.0213976856321096	-0.0133424662053585	-0.0026282137259841
1924	75.7328796386719	-1.82337093353271	-6.11004114151001	0.00548864435404539	0.0243197549134493	-0.0247060675173998	-0.00165419070981443
1925	77.0315780639648	-1.82337093353271	-5.6554970741272	0.000618529506027699	0.0243197549134493	-0.0204853005707264	-0.00100484199356288
1926	77.0315780639648	-2.47271966934204	-6.04510593414307	-0.00652430532500148	0.0489950031042099	-0.0360696688294411	-0.00490093370899558
1927	76.3822326660156	-1.17402231693268	-6.43471527099609	-0.0123684434220195	0.0671767666935921	-0.0584721975028515	-0.0107450718060136
1928	77.6809234619141	-2.47271966934204	-6.04510593414307	0.00159255252219737	0.0866572186350822	-0.0542514286935329	-0.0130177913233638
1929	76.3822326660156	-1.17402231693268	-5.78536653518677	-0.0165892094373703	0.0772416666150093	-0.0600955672562122	-0.00327756232582033
1930	75.7328796386719	-1.82337093353271	-5.98017120361328	-0.00100484199356288	0.0671767666935921	-0.0360696688294411	0.00191722682211548
1931	76.3822326660156	-1.49869668483734	-6.11004114151001	-0.0143164889886975	0.0425015166401863	-0.0256800893694162	-0.0104203969240189
1932	76.3822326660156	-1.49869668483734	-5.98017120361328	0.000943203864153475	0.0168522447347641	-0.00717365415766835	-0.00457625929266214
1933	76.3822326660156	-1.49869668483734	-5.9152364730835	0.00873538758605719	-0.00652430532500148	0.00418994715437293	-0.00490093370899558
1934	77.6809234619141	-2.79739379882813	-5.26588773727417	0.0210730116814375	0.00581331877037883	-0.00197886489331722	0.00321592413820326
1935	78.979621887207	-2.47271966934204	-5.20095300674438	-0.00619963090866804	0.012956153601408	-0.00392691092565656	0.00354059832170606
1936	75.7328796386719	-1.49869668483734	-5.13601779937744	0.0181509424000978	-0.00555028254166245	-3.08191010844894e-05	0.000293855206109583
1937	77.0315780639648	-1.49869668483734	-5.3957576751709	0.00289124972186983	-0.0247060675173998	0.0145795252174139	0.00354059832170606
1938	78.3302764892578	-3.12206816673279	-5.46069240570068	0.0171769186854362	0.00126787810586393	0.00613799272105098	-0.00197886489331722
1939	78.3302764892578	-1.82337093353271	-5.78536653518677	0.0113327819854021	-0.0250307414680719	0.0116574559360743	0.00581331877037883
1940	76.3822326660156	-1.49869668483734	-5.52562713623047	0.00808603875339031	-0.0260047651827335	0.0246444288641214	0.00451462110504508
1941	77.6809234619141	-2.47271966934204	-5.13601779937744	0.00256657530553639	-0.0266541130840778	0.0226963832974434	-0.00100484199356288
1942	77.0315780639648	-2.47271966934204	-4.68147373199463	0.00548864435404539	-0.00782300252467394	0.011982130818069	-0.00100484199356288
1943	77.0315780639648	-1.82337093353271	-4.81134366989136	-0.00555028254166245	0.00678734155371785	0.00159255252219737	0.00483929552137852
1944	76.3822326660156	-1.17402231693268	-5.59056186676025	0.000293855206109583	0.0226963832974434	-0.00782300252467394	-0.00197886489331722
1945	78.3302764892578	-1.82337093353271	-5.85030126571655	0.00808603875339031	0.0353586822748184	-0.0117190945893526	-0.00100484199356288
1946	77.0315780639648	-2.14804530143738	-5.3957576751709	-0.0156151866540313	0.0447742342948914	-0.0182125810533762	-0.00392691092565656
1947	77.0315780639648	-1.49869668483734	-5.52562713623047	-0.0165892094373703	0.0444495603442192	-0.0425631552934647	-0.0120437685400248
1948	78.3302764892578	-2.47271966934204	-5.13601779937744	-0.00879702530801296	0.0343846566975117	-0.0363943427801132	-0.00165419070981443
1949	77.0315780639648	-1.17402231693268	-5.52562713623047	-0.0120437685400248	0.0379560738801956	-0.0389917381107807	-0.00684897974133492
1950	77.0315780639648	-1.17402231693268	-5.98017120361328	-0.00457625929266214	0.0262678004801273	-0.0208099745213985	-0.00782300252467394
1951	78.3302764892578	-1.49869668483734	-6.49965000152588	-0.00749832857400179	0.0142548503354192	-0.0123684434220195	0.00548864435404539
1952	76.3822326660156	-0.84934800863266	-6.04510593414307	-0.00717365415766835	-0.00749832857400179	-0.00782300252467394	-0.00100484199356288
1953	76.3822326660156	-1.17402231693268	-6.04510593414307	0.0175015944987535	-0.0253554154187441	-0.00295288790948689	0.00159255252219737
1954	77.6809234619141	-2.14804530143738	-5.98017120361328	0.0126314787194133	-0.0373683646321297	0.0213976856321096	0.00386527273803949
1955	78.3302764892578	-2.79739379882813	-6.17497587203979	0.0022419011220336	-0.0376930385828018	0.0168522447347641	-0.00132951640989631
1956	76.3822326660156	-2.14804530143738	-6.30484533309937	0.0197743140161037	-0.0389917381107807	0.0321119390428066	0.01100810803473
1957	77.0315780639648	-1.49869668483734	-6.56458520889282	0.00516396993771195	-0.032173577696085	0.0334106348454952	0.000943203864153475
1958	78.3302764892578	-2.14804530143738	-6.23991060256958	0.0100340843200684	-0.0282774847000837	0.0158782228827477	-0.00295288790948689
1959	77.0315780639648	-1.49869668483734	-6.49965000152588	0.00873538758605719	-0.0217839982360601	0.013930176384747	0.00808603875339031
1960	76.3822326660156	-0.84934800863266	-5.9152364730835	-0.000680167751852423	-3.08191010844894e-05	0.0113327819854021	0.00483929552137852
1961	77.0315780639648	-2.14804530143738	-5.78536653518677	-0.00879702530801296	-0.00425158534198999	0.00483929552137852	0.000293855206109583
1962	77.6809234619141	-2.47271966934204	-5.9152364730835	0.0162028968334198	0.00256657530553639	0.00256657530553639	-0.0113944197073579
1963	77.0315780639648	-2.79739379882813	-5.72043180465698	0.011982130818069	0.0132808275520802	-0.00360223650932312	-0.00197886489331722
1964	75.7328796386719	-0.84934800863266	-5.98017120361328	0.0149041991680861	0.00321592413820326	0.000943203864153475	-0.00619963090866804
1965	77.0315780639648	-1.49869668483734	-5.78536653518677	-0.00295288790948689	0.00646266713738441	0.00289124972186983	-0.0026282137259841
1966	78.3302764892578	-2.14804530143738	-5.6554970741272	-0.000680167751852423	0.013930176384747	-0.0130177913233638	-0.00684897974133492
1967	77.0315780639648	-2.14804530143738	-5.46069240570068	-0.0146411629393697	0.0233457311987877	-0.0399657599627972	-0.00490093370899558
1968	78.3302764892578	-2.14804530143738	-6.04510593414307	-0.00619963090866804	0.00970941036939621	-0.0279528107494116	-0.00522560812532902
1969	75.7328796386719	-1.17402231693268	-5.98017120361328	-0.000355493422830477	0.0236704051494598	-0.0328229255974293	-0.00295288790948689
1970	77.6809234619141	-1.49869668483734	-5.52562713623047	0.00873538758605719	0.0207483377307653	-0.0250307414680719	0.00613799272105098
1971	76.3822326660156	-1.17402231693268	-5.26588773727417	-0.00912170019000769	-3.08191010844894e-05	-0.0169138833880424	-0.00977104809135199
1972	77.0315780639648	-1.49869668483734	-5.20095300674438	0.0162028968334198	-0.028926832601428	0.00256657530553639	-0.00619963090866804
1973	75.7328796386719	-1.17402231693268	-5.6554970741272	-0.00360223650932312	-0.0221086721867323	0.00451462110504508	0.00191722682211548
1974	77.6809234619141	-1.17402231693268	-5.85030126571655	0.00256657530553639	-0.0221086721867323	0.00159255252219737	0.00354059832170606
1975	78.3302764892578	-2.47271966934204	-5.3957576751709	-0.00100484199356288	-0.0256800893694162	0.00970941036939621	-0.00425158534198999
1976	77.6809234619141	-2.14804530143738	-5.3957576751709	-0.00132951640989631	-0.0273034609854221	0.0188002903014421	0.011982130818069
1977	75.0835342407227	-0.84934800863266	-5.3957576751709	0.0226963832974434	-0.0350956469774246	0.0149041991680861	0.00906006153672934
1978	79.6289749145508	-2.79739379882813	-4.94121360778809	0.0220470335334539	-0.0136671401560307	0.0103587592020631	0.0100340843200684
1979	76.3822326660156	-1.49869668483734	-5.59056186676025	0.00678734155371785	0.0100340843200684	-0.00132951640989631	0.00581331877037883
1980	77.6809234619141	-1.17402231693268	-5.59056186676025	0.00256657530553639	0.0178262684494257	-0.0195112787187099	-0.00165419070981443
1981	77.6809234619141	-1.82337093353271	-5.46069240570068	0.00678734155371785	0.0210730116814375	-0.0266541130840778	0.000293855206109583
1982	78.3302764892578	-2.47271966934204	-5.46069240570068	0.0100340843200684	0.0330859608948231	-0.0311995539814234	-0.00457625929266214
1983	78.3302764892578	-1.82337093353271	-5.46069240570068	0.00711201597005129	0.0285405199974775	-0.03444629535079	-0.00457625929266214
1984	77.0315780639648	-1.17402231693268	-5.13601779937744	0.00678734155371785	0.0337353087961674	-0.0263294391334057	-0.00392691092565656
1985	75.7328796386719	-1.17402231693268	-5.85030126571655	0.00711201597005129	0.0301638916134834	-0.0159398596733809	0.00386527273803949
1986	78.979621887207	-1.17402231693268	-5.9152364730835	0.00581331877037883	0.0314625911414623	-0.0195112787187099	-0.000680167751852423
1987	77.0315780639648	-1.82337093353271	-6.11004114151001	0.0145795252174139	0.0223717093467712	-0.0165892094373703	-0.0152905117720366
1988	77.0315780639648	-1.82337093353271	-6.36978054046631	0.00970941036939621	-0.00522560812532902	-0.00457625929266214	-0.00425158534198999
1989	76.3822326660156	-0.524673700332642	-6.11004114151001	0.00808603875339031	-0.0279528107494116	0.029189869761467	0.00386527273803949
1990	77.0315780639648	-1.49869668483734	-5.85030126571655	0.00841071270406246	-0.0412644557654858	0.041852168738842	0.00191722682211548
1991	76.3822326660156	-1.82337093353271	-6.36978054046631	-0.00555028254166245	-0.0617189407348633	0.0441248863935471	-0.0026282137259841
1992	76.3822326660156	-2.47271966934204	-6.17497587203979	-0.0136671401560307	-0.0675630792975426	0.0483456552028656	-0.00490093370899558
1993	77.0315780639648	-1.17402231693268	-5.78536653518677	-0.00425158534198999	-0.0597708933055401	0.0450989119708538	-0.00814767740666866
1994	77.0315780639648	-1.82337093353271	-5.78536653518677	-0.00749832857400179	-0.0406151078641415	0.0152288740500808	0.00613799272105098
1995	77.0315780639648	-1.82337093353271	-5.98017120361328	-0.0182125810533762	-0.0224333461374044	0.0243197549134493	0.00191722682211548
1996	77.6809234619141	-2.79739379882813	-5.13601779937744	-0.0139918150380254	-0.0334722734987736	0.0188002903014421	0.00321592413820326
1997	76.3822326660156	-1.82337093353271	-5.98017120361328	0.00516396993771195	-0.0389917381107807	0.0162028968334198	-0.00652430532500148
1998	78.3302764892578	-3.12206816673279	-5.3957576751709	-0.00327756232582033	-0.0172385573387146	0.0022419011220336	0.00938473641872406
1999	75.7328796386719	-1.82337093353271	-5.52562713623047	-3.08191010844894e-05	-0.0237320438027382	0.00451462110504508	0.000943203864153475
2000	76.3822326660156	-3.12206816673279	-5.20095300674438	-0.00100484199356288	-0.00360223650932312	-0.00457625929266214	0.00613799272105098
[truncated: 6,620 more rows]
