# Supplementary material for: Precise instruction and consideration of the vertical and horizontal force component increases validity and reliability of the 90:20 Isometric Posterior Chain Test
Source: PLoS One. 2024 Oct 28;19(10):e0312843. doi: 10.1371/journal.pone.0312843 (PMC11515970; doi:10.1371/journal.pone.0312843)
Supplement: S1 File — (ZIP) [file pone.0312843.s001.zip › S1_Raw_Data/M1_P12_vh_2.csv]

1	73.8705520629883	-2.14804530143738	-5.59056186676025	0.00776136433705688	0.0376313999295235	-0.0136671401560307	0.00386527273803949
2	75.8185958862305	-3.44674253463745	-5.52562713623047	-0.0130177913233638	0.0314625911414623	-0.0123684434220195	0.00321592413820326
3	74.5198974609375	-2.47271966934204	-5.85030126571655	0.0113327819854021	0.0285405199974775	-0.0185372550040483	-0.000680167751852423
4	73.8705520629883	-2.47271966934204	-5.78536653518677	-0.00814767740666866	0.0155535480007529	-0.0107450718060136	-3.08191010844894e-05
5	73.8705520629883	-2.79739379882813	-5.46069240570068	0.00126787810586393	-0.00847235135734081	-0.00360223650932312	-0.0026282137259841
6	74.5198974609375	-3.12206816673279	-5.3957576751709	0.00386527273803949	-0.0409397818148136	0.0162028968334198	0.00776136433705688
7	73.2211990356445	-2.14804530143738	-5.85030126571655	0.000293855206109583	-0.048407293856144	0.0239950809627771	-0.00100484199356288
8	74.5198974609375	-2.47271966934204	-6.04510593414307	-0.000680167751852423	-0.028926832601428	0.013930176384747	-0.00100484199356288
9	75.1692428588867	-3.44674253463745	-5.6554970741272	-0.00652430532500148	-0.00619963090866804	-0.00327756232582033	0.00354059832170606
10	75.8185958862305	-2.47271966934204	-5.85030126571655	-0.00814767740666866	-0.0026282137259841	-0.0120437685400248	-0.00327756232582033
11	74.5198974609375	-3.44674253463745	-5.13601779937744	-0.00555028254166245	-0.0198359526693821	-0.00555028254166245	-0.00392691092565656
12	75.1692428588867	-3.12206816673279	-5.46069240570068	-0.00684897974133492	-0.0208099745213985	0.00548864435404539	-0.00522560812532902
13	73.8705520629883	-2.14804530143738	-5.9152364730835	-0.00522560812532902	0.0022419011220336	-0.00230353930965066	-0.00132951640989631
14	75.1692428588867	-2.47271966934204	-5.78536653518677	-0.00814767740666866	0.0188002903014421	-0.00360223650932312	0.00873538758605719
15	73.8705520629883	-2.47271966934204	-5.9152364730835	-0.0136671401560307	0.0373067259788513	-0.00522560812532902	-0.00717365415766835
16	74.5198974609375	-2.79739379882813	-5.9152364730835	0.000293855206109583	0.0392547734081745	-0.000355493422830477	-0.00360223650932312
17	75.1692428588867	-3.44674253463745	-5.46069240570068	-0.00847235135734081	0.0288651939481497	-0.0152905117720366	0.00418994715437293
18	75.8185958862305	-3.44674253463745	-5.13601779937744	-0.00879702530801296	0.0343846566975117	-0.0165892094373703	-0.00490093370899558
19	73.8705520629883	-2.79739379882813	-5.85030126571655	-0.0107450718060136	0.0217223595827818	-0.0136671401560307	0.00646266713738441
20	76.4679412841797	-3.77141690254211	-5.9152364730835	-0.000680167751852423	0.01847561635077	0.00256657530553639	0.00321592413820326
21	73.2211990356445	-2.79739379882813	-5.78536653518677	0.0210730116814375	0.0239950809627771	-0.00327756232582033	0.00873538758605719
22	76.4679412841797	-3.44674253463745	-5.6554970741272	0.000943203864153475	0.0142548503354192	-0.0104203969240189	-3.08191010844894e-05
23	73.2211990356445	-2.47271966934204	-5.85030126571655	0.0103587592020631	0.0246444288641214	-0.00944637414067984	-0.00165419070981443
24	75.8185958862305	-3.77141690254211	-5.78536653518677	-0.0136671401560307	0.0188002903014421	-0.0247060675173998	0.00191722682211548
25	75.1692428588867	-3.44674253463745	-6.04510593414307	0.000618529506027699	0.0210730116814375	-0.00879702530801296	-0.00360223650932312
26	75.8185958862305	-3.77141690254211	-5.72043180465698	-0.0117190945893526	-0.00749832857400179	-0.00360223650932312	0.00483929552137852
27	75.1692428588867	-3.12206816673279	-5.85030126571655	0.00873538758605719	-0.0243813935667276	0.0181509424000978	0.00191722682211548
28	75.8185958862305	-2.47271966934204	-5.78536653518677	0.012956153601408	-0.0266541130840778	0.0100340843200684	-0.000355493422830477
29	73.8705520629883	-2.47271966934204	-5.85030126571655	0.0171769186854362	-0.0260047651827335	0.00743668992072344	-0.0026282137259841
30	74.5198974609375	-2.79739379882813	-5.78536653518677	-0.00619963090866804	-0.0198359526693821	-0.00360223650932312	-0.0139918150380254
31	75.1692428588867	-2.47271966934204	-5.20095300674438	-0.00522560812532902	-0.0263294391334057	-0.000680167751852423	-0.0026282137259841
32	73.8705520629883	-2.47271966934204	-5.72043180465698	-0.00165419070981443	-0.0204853005707264	0.00289124972186983	-0.00425158534198999
33	73.8705520629883	-1.82337093353271	-5.59056186676025	0.000618529506027699	-0.0201606266200542	0.00646266713738441	-0.00587495695799589
34	74.5198974609375	-2.79739379882813	-5.78536653518677	-0.000355493422830477	-0.0204853005707264	0.0100340843200684	-0.000355493422830477
35	73.2211990356445	-2.14804530143738	-5.85030126571655	-0.00165419070981443	-0.0188619289547205	0.020423661917448	-0.0026282137259841
36	73.8705520629883	-2.14804530143738	-5.33082246780396	-0.0026282137259841	-0.0123684434220195	0.0181509424000978	-0.00425158534198999
37	75.1692428588867	-2.14804530143738	-5.33082246780396	0.0175015944987535	-0.0169138833880424	0.0165275707840919	-0.00912170019000769
38	75.8185958862305	-4.09609127044678	-5.52562713623047	0.0113327819854021	-0.021459324285388	0.00581331877037883	-0.0026282137259841
39	73.2211990356445	-2.14804530143738	-5.52562713623047	-0.00522560812532902	-0.0191866029053926	-0.0110697457566857	-0.00132951640989631
40	73.8705520629883	-2.47271966934204	-5.78536653518677	0.0136055024340749	0.0103587592020631	-0.0117190945893526	0.00321592413820326
41	75.8185958862305	-3.12206816673279	-5.3957576751709	0.0171769186854362	0.01847561635077	-0.00619963090866804	0.000943203864153475
42	75.1692428588867	-2.14804530143738	-5.59056186676025	0.0158782228827477	0.0158782228827477	-0.0198359526693821	-0.00132951640989631
43	75.1692428588867	-2.47271966934204	-5.33082246780396	0.0136055024340749	0.0207483377307653	-0.0162645354866982	-0.000355493422830477
44	76.4679412841797	-3.44674253463745	-5.59056186676025	-0.00490093370899558	0.00613799272105098	-0.00814767740666866	0.00711201597005129
45	74.5198974609375	-2.79739379882813	-5.9152364730835	0.00938473641872406	-0.0217839982360601	0.00548864435404539	-0.000355493422830477
46	75.1692428588867	-2.79739379882813	-5.78536653518677	0.00873538758605719	-0.0292515084147453	0.0165275707840919	0.000943203864153475
47	75.1692428588867	-2.47271966934204	-5.59056186676025	0.0132808275520802	-0.0441865250468254	0.0265924744307995	-0.00977104809135199
48	75.8185958862305	-3.44674253463745	-5.46069240570068	0.00841071270406246	-0.0347709693014622	0.0373067259788513	0.00126787810586393
49	73.2211990356445	-1.49869668483734	-5.3957576751709	-0.00944637414067984	-0.0175632312893867	0.0272418223321438	-0.00197886489331722
50	72.5718536376953	-2.79739379882813	-5.59056186676025	0.000293855206109583	0.00321592413820326	0.00776136433705688	-0.0136671401560307
51	75.1692428588867	-2.14804530143738	-6.62951993942261	-0.00360223650932312	0.0022419011220336	0.00581331877037883	-0.0104203969240189
52	73.2211990356445	-1.82337093353271	-6.36978054046631	-0.00425158534198999	0.00808603875339031	0.00678734155371785	-0.00717365415766835
53	73.8705520629883	-2.79739379882813	-5.59056186676025	-0.00652430532500148	0.0165275707840919	-0.00197886489331722	-0.0156151866540313
54	75.1692428588867	-2.79739379882813	-5.3957576751709	-0.00490093370899558	0.00808603875339031	-0.00392691092565656	0.00289124972186983
55	73.8705520629883	-2.47271966934204	-5.33082246780396	0.000943203864153475	0.00354059832170606	-0.000355493422830477	-0.0104203969240189
56	72.5718536376953	-2.47271966934204	-6.11004114151001	-0.00782300252467394	0.00743668992072344	-0.00619963090866804	0.00289124972186983
57	73.2211990356445	-1.49869668483734	-6.49965000152588	-0.00100484199356288	-0.0139918150380254	-3.08191010844894e-05	0.000293855206109583
58	75.8185958862305	-3.12206816673279	-6.23991060256958	-0.00977104809135199	-0.0133424662053585	0.00743668992072344	-0.00814767740666866
59	73.2211990356445	-1.82337093353271	-6.36978054046631	0.000293855206109583	-0.021459324285388	0.00678734155371785	-0.00425158534198999
60	71.9225006103516	-1.82337093353271	-6.17497587203979	0.00191722682211548	-0.0110697457566857	0.0158782228827477	0.00159255252219737
61	75.1692428588867	-2.47271966934204	-6.04510593414307	0.0158782228827477	0.0103587592020631	0.0181509424000978	-0.0026282137259841
62	73.8705520629883	-2.14804530143738	-5.85030126571655	0.00483929552137852	0.00873538758605719	-0.0100957229733467	-0.000355493422830477
63	75.1692428588867	-2.79739379882813	-5.78536653518677	-0.0159398596733809	0.00808603875339031	-0.017887907102704	-0.00684897974133492
64	73.8705520629883	-2.14804530143738	-6.23991060256958	0.00711201597005129	0.0217223595827818	-0.0318489037454128	0.00386527273803949
65	74.5198974609375	-1.82337093353271	-6.30484533309937	0.00289124972186983	0.020423661917448	-0.0370436906814575	-0.00619963090866804
66	74.5198974609375	-2.47271966934204	-5.3957576751709	-0.00100484199356288	0.036657378077507	-0.0386670641601086	-0.00457625929266214
67	73.2211990356445	-2.79739379882813	-5.26588773727417	0.00126787810586393	0.020423661917448	-0.0389917381107807	-0.00749832857400179
68	72.5718536376953	-1.49869668483734	-5.46069240570068	0.00873538758605719	0.0246444288641214	-0.0363943427801132	-0.00392691092565656
69	73.8705520629883	-2.14804530143738	-5.98017120361328	0.00743668992072344	0.0295145437121391	-0.0412644557654858	0.00483929552137852
70	74.5198974609375	-3.12206816673279	-5.59056186676025	-0.00749832857400179	0.0486703291535378	-0.0357449948787689	0.00191722682211548
71	73.2211990356445	-1.49869668483734	-5.98017120361328	-0.00197886489331722	0.0412028171122074	-0.0195112787187099	-0.00230353930965066
72	73.2211990356445	-2.14804530143738	-5.72043180465698	0.00354059832170606	0.0288651939481497	-0.00847235135734081	0.00159255252219737
73	74.5198974609375	-1.49869668483734	-5.3957576751709	-0.00165419070981443	-0.0107450718060136	0.0252937767654657	-0.00587495695799589
74	72.5718536376953	-1.49869668483734	-5.26588773727417	-0.00197886489331722	-0.0341216214001179	0.0330859608948231	-0.00165419070981443
75	73.2211990356445	-1.82337093353271	-5.72043180465698	0.00841071270406246	-0.0162645354866982	0.0308132413774729	0.000293855206109583
76	74.5198974609375	-1.49869668483734	-5.98017120361328	0.0178262684494257	-0.0123684434220195	0.0350340083241463	0.00483929552137852
77	75.1692428588867	-2.47271966934204	-5.52562713623047	0.0178262684494257	-0.0198359526693821	0.0213976856321096	0.00451462110504508
78	73.8705520629883	-1.82337093353271	-5.33082246780396	0.00873538758605719	-0.0217839982360601	0.0181509424000978	0.00711201597005129
79	73.8705520629883	-1.82337093353271	-5.52562713623047	0.0152288740500808	-0.0185372550040483	0.0123068047687411	0.00841071270406246
80	74.5198974609375	-2.79739379882813	-4.94121360778809	0.00873538758605719	-0.0100957229733467	0.0178262684494257	0.000618529506027699
81	74.5198974609375	-1.49869668483734	-5.78536653518677	0.0162028968334198	-0.0139918150380254	0.0178262684494257	0.00938473641872406
82	76.4679412841797	-2.79739379882813	-5.6554970741272	0.00678734155371785	-0.0165892094373703	0.00970941036939621	0.0022419011220336
83	76.4679412841797	-2.14804530143738	-5.72043180465698	-0.00814767740666866	0.000618529506027699	-0.00327756232582033	-0.00295288790948689
84	73.2211990356445	-1.82337093353271	-5.78536653518677	0.00418994715437293	0.00289124972186983	-0.0195112787187099	0.00256657530553639
85	73.8705520629883	-1.82337093353271	-5.78536653518677	-0.00587495695799589	0.00970941036939621	-0.0162645354866982	0.00581331877037883
86	73.8705520629883	-1.17402231693268	-5.46069240570068	-0.00457625929266214	0.0168522447347641	-0.0195112787187099	0.00256657530553639
87	75.8185958862305	-2.47271966934204	-5.78536653518677	0.00354059832170606	0.0236704051494598	-0.017887907102704	0.00159255252219737
88	74.5198974609375	-3.12206816673279	-5.78536653518677	-0.00977104809135199	0.0213976856321096	-0.0169138833880424	-0.00197886489331722
89	74.5198974609375	-2.47271966934204	-5.52562713623047	-0.000355493422830477	0.01847561635077	-0.0156151866540313	-3.08191010844894e-05
90	72.5718536376953	-1.49869668483734	-5.85030126571655	-0.0110697457566857	0.020423661917448	-0.0263294391334057	-0.00327756232582033
91	75.8185958862305	-2.47271966934204	-5.52562713623047	-0.00100484199356288	0.0200989879667759	-0.00360223650932312	0.00289124972186983
92	74.5198974609375	-1.82337093353271	-5.46069240570068	0.0106834331527352	0.0246444288641214	-0.0182125810533762	-0.00165419070981443
93	75.8185958862305	-2.47271966934204	-5.98017120361328	-0.00230353930965066	0.0265924744307995	-0.00457625929266214	-3.08191010844894e-05
94	74.5198974609375	-2.79739379882813	-6.17497587203979	-0.00100484199356288	0.0282158460468054	-0.00749832857400179	0.00386527273803949
95	75.8185958862305	-2.14804530143738	-6.23991060256958	-0.00230353930965066	0.0230210572481155	-0.00619963090866804	0.00354059832170606
96	75.1692428588867	-2.47271966934204	-6.11004114151001	0.00841071270406246	0.0223717093467712	0.00354059832170606	-0.00555028254166245
97	76.4679412841797	-2.47271966934204	-6.11004114151001	0.00516396993771195	0.00776136433705688	-0.00912170019000769	0.00386527273803949
98	73.8705520629883	-2.14804530143738	-5.85030126571655	0.00159255252219737	-0.00782300252467394	-0.00327756232582033	-0.00457625929266214
99	75.1692428588867	-1.17402231693268	-6.30484533309937	0.01100810803473	-0.0139918150380254	-0.00814767740666866	0.00776136433705688
100	75.8185958862305	-2.47271966934204	-6.17497587203979	0.0149041991680861	-0.0260047651827335	0.0168522447347641	0.00548864435404539
101	74.5198974609375	-1.17402231693268	-5.85030126571655	0.0162028968334198	-0.0279528107494116	0.0226963832974434	0.00808603875339031
102	75.8185958862305	-2.14804530143738	-5.59056186676025	0.0132808275520802	-0.0227580219507217	0.011982130818069	0.00483929552137852
103	75.8185958862305	-2.47271966934204	-5.72043180465698	-0.000680167751852423	-0.0256800893694162	0.00548864435404539	0.00483929552137852
104	73.2211990356445	-0.84934800863266	-5.52562713623047	-0.00457625929266214	-0.00392691092565656	0.00289124972186983	0.00613799272105098
105	73.8705520629883	-1.82337093353271	-5.3957576751709	0.00418994715437293	-0.00944637414067984	-0.00392691092565656	0.011982130818069
106	73.8705520629883	-1.17402231693268	-5.6554970741272	-0.00165419070981443	-0.032173577696085	0.00776136433705688	0.00483929552137852
107	76.4679412841797	-3.12206816673279	-5.52562713623047	0.00906006153672934	-0.0221086721867323	-0.00457625929266214	-0.00717365415766835
108	75.1692428588867	-2.47271966934204	-5.26588773727417	-0.00684897974133492	-0.017887907102704	0.00418994715437293	-3.08191010844894e-05
109	75.1692428588867	-2.79739379882813	-5.20095300674438	0.000943203864153475	-0.00555028254166245	-0.00360223650932312	0.00191722682211548
110	73.8705520629883	-1.49869668483734	-5.46069240570068	-0.00490093370899558	0.00970941036939621	-0.0159398596733809	0.00743668992072344
111	75.8185958862305	-2.79739379882813	-5.3957576751709	-0.00944637414067984	0.0252937767654657	-0.0217839982360601	-0.00132951640989631
112	73.2211990356445	-1.17402231693268	-5.59056186676025	0.00516396993771195	0.0441248863935471	-0.0217839982360601	-0.0026282137259841
113	75.1692428588867	-2.79739379882813	-5.46069240570068	-0.00652430532500148	0.0587352328002453	-0.0490566417574883	-0.000355493422830477
114	74.5198974609375	-2.47271966934204	-5.6554970741272	-0.00587495695799589	0.0467222817242146	-0.0399657599627972	0.00418994715437293
115	75.1692428588867	-2.79739379882813	-5.72043180465698	0.00516396993771195	0.0434755384922028	-0.0425631552934647	0.00256657530553639
116	75.1692428588867	-2.47271966934204	-5.26588773727417	0.0113327819854021	0.0502936989068985	-0.0341216214001179	-0.00100484199356288
117	75.8185958862305	-2.79739379882813	-5.33082246780396	0.00418994715437293	0.0298392176628113	-0.0370436906814575	-0.00327756232582033
118	74.5198974609375	-2.14804530143738	-5.26588773727417	0.0116574559360743	0.00841071270406246	-0.0143164889886975	0.00159255252219737
119	73.8705520629883	-2.14804530143738	-5.9152364730835	-0.00165419070981443	-0.0133424662053585	0.0022419011220336	0.000618529506027699
120	75.1692428588867	-2.47271966934204	-5.6554970741272	0.011982130818069	-0.0211346503347158	0.0188002903014421	0.00581331877037883
121	74.5198974609375	-2.14804530143738	-5.78536653518677	0.0126314787194133	-0.00944637414067984	0.036657378077507	0.00841071270406246
122	73.8705520629883	-2.47271966934204	-5.59056186676025	0.00516396993771195	-0.0474332682788372	0.0684754624962807	-0.00425158534198999
123	73.8705520629883	-2.47271966934204	-5.52562713623047	0.00126787810586393	-0.0610695891082287	0.0548391379415989	0.0106834331527352
124	72.5718536376953	-1.49869668483734	-5.85030126571655	-0.00652430532500148	-0.0630176365375519	0.0415274947881699	0.000618529506027699
125	73.2211990356445	-2.14804530143738	-5.9152364730835	-0.0100957229733467	-0.0750305876135826	0.0347093306481838	0.00321592413820326
126	72.5718536376953	-1.82337093353271	-5.85030126571655	0.0262678004801273	-0.0857448354363441	0.0538651160895824	-0.00392691092565656
127	74.5198974609375	-2.47271966934204	-5.3957576751709	-0.00197886489331722	-0.0821734219789505	0.0382807515561581	0.00483929552137852
128	73.8705520629883	-2.79739379882813	-5.59056186676025	0.00581331877037883	-0.0565241500735283	0.0220470335334539	-0.00879702530801296
129	75.1692428588867	-3.77141690254211	-5.26588773727417	-0.00425158534198999	-0.0386670641601086	-0.0026282137259841	-0.0026282137259841
130	72.5718536376953	-1.82337093353271	-5.52562713623047	-0.00749832857400179	-0.0146411629393697	-0.0224333461374044	-0.00847235135734081
131	74.5198974609375	-2.47271966934204	-5.85030126571655	-0.00132951640989631	0.00418994715437293	-0.0273034609854221	-0.00879702530801296
132	73.2211990356445	-1.82337093353271	-5.85030126571655	-0.00295288790948689	-0.00165419070981443	-0.0217839982360601	-0.0146411629393697
133	74.5198974609375	-3.44674253463745	-5.46069240570068	-0.00327756232582033	0.000293855206109583	-0.0363943427801132	-0.00944637414067984
134	74.5198974609375	-3.12206816673279	-5.59056186676025	0.0123068047687411	0.000943203864153475	-0.017887907102704	-0.00782300252467394
135	75.1692428588867	-3.44674253463745	-5.52562713623047	0.00548864435404539	0.000293855206109583	-0.00295288790948689	-0.00619963090866804
136	75.1692428588867	-3.44674253463745	-5.52562713623047	0.00938473641872406	-0.00230353930965066	0.00678734155371785	-0.00619963090866804
137	74.5198974609375	-3.44674253463745	-5.59056186676025	-0.00879702530801296	0.00191722682211548	-3.08191010844894e-05	-0.00327756232582033
138	73.8705520629883	-3.44674253463745	-5.3957576751709	-0.00684897974133492	-0.00392691092565656	-0.00132951640989631	-0.0026282137259841
139	72.5718536376953	-2.47271966934204	-5.78536653518677	0.00159255252219737	0.0239950809627771	0.00808603875339031	0.00613799272105098
140	74.5198974609375	-3.44674253463745	-5.72043180465698	0.0126314787194133	0.0239950809627771	-0.0026282137259841	0.000943203864153475
141	71.9225006103516	-3.44674253463745	-5.3957576751709	0.01100810803473	0.0343846566975117	0.000618529506027699	0.00191722682211548
142	74.5198974609375	-4.09609127044678	-5.07108306884766	0.0165275707840919	0.0246444288641214	-0.00782300252467394	-0.00100484199356288
143	73.2211990356445	-2.47271966934204	-5.59056186676025	0.0022419011220336	0.0194496400654316	-0.0130177913233638	-0.00652430532500148
144	73.2211990356445	-2.14804530143738	-5.72043180465698	0.00191722682211548	0.0188002903014421	-0.0136671401560307	0.000618529506027699
145	73.2211990356445	-2.47271966934204	-5.78536653518677	0.00191722682211548	-0.00392691092565656	-0.0130177913233638	0.00321592413820326
146	73.2211990356445	-2.47271966934204	-5.72043180465698	-0.0126931173726916	-0.0110697457566857	-0.00652430532500148	0.00289124972186983
147	71.9225006103516	-2.47271966934204	-5.3957576751709	0.01847561635077	0.00548864435404539	-0.0159398596733809	-0.00230353930965066
148	75.1692428588867	-3.77141690254211	-5.26588773727417	-0.00230353930965066	0.00418994715437293	-0.0159398596733809	-0.00684897974133492
149	74.5198974609375	-3.44674253463745	-5.46069240570068	-0.00652430532500148	-0.00132951640989631	-0.00652430532500148	0.00354059832170606
150	73.2211990356445	-2.79739379882813	-5.72043180465698	0.00678734155371785	-3.08191010844894e-05	-0.00912170019000769	0.000293855206109583
151	72.5718536376953	-2.79739379882813	-5.78536653518677	-0.00619963090866804	-0.00912170019000769	-0.00230353930965066	-0.0026282137259841
152	73.2211990356445	-2.79739379882813	-5.6554970741272	0.00516396993771195	-0.0347709693014622	0.012956153601408	-0.000355493422830477
153	75.1692428588867	-3.44674253463745	-5.46069240570068	-0.00490093370899558	-0.0337969474494457	0.0145795252174139	0.00126787810586393
154	73.8705520629883	-3.12206816673279	-5.59056186676025	-0.00392691092565656	-0.0123684434220195	0.0100340843200684	0.000943203864153475
155	72.5718536376953	-2.47271966934204	-5.6554970741272	0.00354059832170606	-0.00490093370899558	0.00451462110504508	-0.00165419070981443
156	73.2211990356445	-2.79739379882813	-6.56458520889282	0.000618529506027699	-0.023407369852066	0.0217223595827818	0.00516396993771195
157	74.5198974609375	-3.44674253463745	-6.04510593414307	0.00321592413820326	0.00126787810586393	0.00159255252219737	-0.0026282137259841
158	75.8185958862305	-3.77141690254211	-6.11004114151001	0.00321592413820326	0.00776136433705688	0.00289124972186983	-0.00230353930965066
159	71.9225006103516	-2.47271966934204	-6.23991060256958	-0.00522560812532902	0.0175015944987535	-0.0123684434220195	0.00516396993771195
160	74.5198974609375	-3.44674253463745	-6.11004114151001	0.0142548503354192	0.0317872650921345	-0.0130177913233638	0.00743668992072344
161	73.8705520629883	-3.44674253463745	-5.78536653518677	0.00159255252219737	0.020423661917448	0.00191722682211548	-3.08191010844894e-05
162	74.5198974609375	-3.44674253463745	-6.49965000152588	0.00418994715437293	0.0194496400654316	-0.0123684434220195	-3.08191010844894e-05
163	71.9225006103516	-2.47271966934204	-6.36978054046631	-0.0123684434220195	0.0022419011220336	0.0149041991680861	-0.00457625929266214
164	73.2211990356445	-2.47271966934204	-5.98017120361328	-0.00814767740666866	-0.00587495695799589	0.00646266713738441	-0.000355493422830477
165	72.5718536376953	-2.47271966934204	-5.6554970741272	-0.00327756232582033	-0.00912170019000769	0.00321592413820326	0.00159255252219737
166	73.8705520629883	-2.14804530143738	-5.72043180465698	-0.000355493422830477	-0.0198359526693821	0.00873538758605719	-0.00717365415766835
167	72.5718536376953	-2.14804530143738	-5.6554970741272	0.0022419011220336	-0.0308748781681061	0.00256657530553639	0.00354059832170606
168	75.1692428588867	-3.12206816673279	-5.98017120361328	-0.000680167751852423	-0.0360696688294411	0.0220470335334539	-0.0107450718060136
169	73.8705520629883	-3.44674253463745	-5.78536653518677	-0.00230353930965066	-0.028926832601428	0.0145795252174139	0.00776136433705688
170	74.5198974609375	-3.44674253463745	-6.11004114151001	0.000293855206109583	-0.000355493422830477	-0.00392691092565656	-0.000355493422830477
171	73.2211990356445	-2.47271966934204	-6.36978054046631	-0.0175632312893867	-0.00100484199356288	0.00289124972186983	-0.00847235135734081
172	75.1692428588867	-3.44674253463745	-5.98017120361328	-0.000680167751852423	-0.000355493422830477	-0.0123684434220195	-0.00782300252467394
173	74.5198974609375	-3.44674253463745	-5.78536653518677	0.00808603875339031	-0.00230353930965066	-0.0227580219507217	-0.0110697457566857
174	75.1692428588867	-2.47271966934204	-6.23991060256958	-0.00522560812532902	-0.00425158534198999	-0.0240567177534103	0.00354059832170606
175	72.5718536376953	-2.47271966934204	-5.98017120361328	0.000618529506027699	0.0162028968334198	-0.0273034609854221	-0.00490093370899558
176	73.8705520629883	-2.79739379882813	-5.9152364730835	0.0239950809627771	0.0106834331527352	-0.0354203209280968	0.000618529506027699
177	73.8705520629883	-2.47271966934204	-5.72043180465698	0.013930176384747	0.00646266713738441	-0.0276281367987394	-0.00490093370899558
178	74.5198974609375	-3.44674253463745	-5.52562713623047	-0.00457625929266214	0.0233457311987877	-0.0308748781681061	0.00516396993771195
179	71.9225006103516	-2.79739379882813	-5.07108306884766	0.00873538758605719	0.0285405199974775	-0.0354203209280968	0.00126787810586393
180	75.1692428588867	-3.12206816673279	-5.33082246780396	0.012956153601408	0.0213976856321096	-0.0201606266200542	0.00646266713738441
181	75.1692428588867	-3.44674253463745	-5.46069240570068	0.0168522447347641	0.0113327819854021	0.000293855206109583	-0.00197886489331722
182	75.8185958862305	-3.12206816673279	-5.9152364730835	0.00743668992072344	-0.00619963090866804	0.00808603875339031	0.00548864435404539
183	72.5718536376953	-2.14804530143738	-5.72043180465698	0.00548864435404539	-0.0133424662053585	0.0152288740500808	-0.00295288790948689
184	73.8705520629883	-2.47271966934204	-5.72043180465698	-0.00782300252467394	-0.0357449948787689	0.0207483377307653	-0.00132951640989631
185	72.5718536376953	-1.82337093353271	-5.3957576751709	0.000293855206109583	-0.0441865250468254	0.0321119390428066	0.00191722682211548
186	73.8705520629883	-2.14804530143738	-5.59056186676025	0.00451462110504508	-0.0373683646321297	0.0314625911414623	0.00841071270406246
187	71.9225006103516	-1.49869668483734	-5.9152364730835	0.00159255252219737	-0.0201606266200542	0.0301638916134834	0.0022419011220336
188	75.1692428588867	-3.12206816673279	-5.85030126571655	0.000943203864153475	-0.0480826161801815	0.00970941036939621	0.00646266713738441
189	74.5198974609375	-2.47271966934204	-5.78536653518677	-0.00847235135734081	-0.0402904339134693	0.00970941036939621	0.00483929552137852
190	75.1692428588867	-3.44674253463745	-5.72043180465698	-0.00717365415766835	0.00289124972186983	-0.0211346503347158	0.00256657530553639
191	72.5718536376953	-1.82337093353271	-5.78536653518677	-0.0113944197073579	0.00776136433705688	-0.0159398596733809	0.000943203864153475
192	74.5198974609375	-3.12206816673279	-5.26588773727417	-0.00652430532500148	-0.00652430532500148	-0.0149658378213644	-0.000680167751852423
193	74.5198974609375	-2.79739379882813	-5.98017120361328	-0.00717365415766835	-0.00717365415766835	-0.00587495695799589	0.00191722682211548
194	72.5718536376953	-2.47271966934204	-5.85030126571655	-0.00555028254166245	-0.00360223650932312	-0.0113944197073579	0.00776136433705688
195	72.5718536376953	-1.82337093353271	-5.9152364730835	0.00321592413820326	0.00159255252219737	0.00191722682211548	0.00354059832170606
196	73.2211990356445	-1.49869668483734	-5.78536653518677	-0.00132951640989631	0.00873538758605719	-0.00522560812532902	0.00159255252219737
197	71.9225006103516	-1.49869668483734	-5.72043180465698	0.0246444288641214	0.0022419011220336	0.00321592413820326	-0.00360223650932312
198	74.5198974609375	-2.79739379882813	-5.78536653518677	-0.00555028254166245	-0.0136671401560307	-0.00132951640989631	-0.000680167751852423
199	74.5198974609375	-2.47271966934204	-5.46069240570068	0.0191249661147594	-0.00425158534198999	0.00321592413820326	-0.00782300252467394
200	74.5198974609375	-2.47271966934204	-5.98017120361328	0.0100340843200684	-0.0250307414680719	0.00483929552137852	0.0126314787194133
201	74.5198974609375	-2.79739379882813	-5.78536653518677	0.0171769186854362	-0.0175632312893867	0.0136055024340749	0.00418994715437293
202	74.5198974609375	-2.14804530143738	-5.72043180465698	0.01100810803473	0.00191722682211548	0.000943203864153475	0.00873538758605719
203	71.2731552124023	-1.49869668483734	-5.78536653518677	0.013930176384747	-0.0188619289547205	-0.00197886489331722	0.0022419011220336
204	73.8705520629883	-1.82337093353271	-5.3957576751709	0.00646266713738441	-0.0195112787187099	-0.0208099745213985	0.00581331877037883
205	73.2211990356445	-1.82337093353271	-5.26588773727417	-0.00327756232582033	-0.00360223650932312	-0.021459324285388	-0.00684897974133492
206	72.5718536376953	-2.14804530143738	-5.59056186676025	-0.00197886489331722	0.0171769186854362	-0.0198359526693821	0.00159255252219737
207	71.9225006103516	-0.84934800863266	-5.6554970741272	0.00321592413820326	0.0373067259788513	-0.0273034609854221	-0.00295288790948689
208	74.5198974609375	-2.14804530143738	-5.59056186676025	-0.00587495695799589	0.0382807515561581	-0.0282774847000837	-0.000355493422830477
209	73.8705520629883	-2.14804530143738	-5.3957576751709	0.000293855206109583	0.0226963832974434	-0.0217839982360601	-0.00360223650932312
210	73.8705520629883	-2.47271966934204	-5.13601779937744	-0.00652430532500148	0.0213976856321096	-0.0295761823654175	0.00159255252219737
211	72.5718536376953	-0.84934800863266	-5.52562713623047	-0.00814767740666866	0.0126314787194133	-0.0230826959013939	-0.00230353930965066
212	73.8705520629883	-2.47271966934204	-5.72043180465698	-0.00619963090866804	-0.0113944197073579	-0.0117190945893526	-0.00392691092565656
213	72.5718536376953	-1.17402231693268	-5.78536653518677	-0.000680167751852423	-0.0172385573387146	-0.00295288790948689	-0.00457625929266214
214	71.9225006103516	-1.82337093353271	-5.78536653518677	-0.0152905117720366	-0.00912170019000769	-3.08191010844894e-05	-0.00522560812532902
215	71.9225006103516	-1.17402231693268	-5.59056186676025	-0.00879702530801296	-0.00522560812532902	0.00711201597005129	-0.00360223650932312
216	73.2211990356445	-1.49869668483734	-5.52562713623047	0.00613799272105098	-0.0172385573387146	0.0155535480007529	0.00581331877037883
217	73.2211990356445	-1.49869668483734	-5.52562713623047	-0.00814767740666866	-0.0324982516467571	0.00354059832170606	-0.00230353930965066
218	72.5718536376953	-1.82337093353271	-5.59056186676025	-0.00684897974133492	-0.0224333461374044	-0.00717365415766835	0.000943203864153475
219	74.5198974609375	-2.79739379882813	-5.6554970741272	-0.0126931173726916	-0.0211346503347158	-0.0139918150380254	0.00191722682211548
220	73.2211990356445	-1.82337093353271	-5.9152364730835	0.00938473641872406	-0.0243813935667276	-0.00782300252467394	0.00678734155371785
221	73.8705520629883	-2.79739379882813	-5.20095300674438	0.0106834331527352	-0.0224333461374044	0.00678734155371785	0.0106834331527352
222	72.5718536376953	-1.82337093353271	-5.46069240570068	0.00126787810586393	-0.038017712533474	0.00613799272105098	0.000943203864153475
223	72.5718536376953	-1.82337093353271	-5.3957576751709	0.00451462110504508	-0.0175632312893867	0.00613799272105098	-0.0026282137259841
224	72.5718536376953	-2.14804530143738	-4.87627840042114	0.0100340843200684	-0.0143164889886975	0.00516396993771195	0.00191722682211548
225	71.2731552124023	-2.47271966934204	-5.72043180465698	0.0149041991680861	0.00483929552137852	0.0317872650921345	0.00386527273803949
226	72.5718536376953	-1.82337093353271	-5.78536653518677	0.013930176384747	-0.0169138833880424	0.0369820520281792	-0.00782300252467394
227	72.5718536376953	-1.82337093353271	-5.78536653518677	-0.00327756232582033	-0.0159398596733809	0.0314625911414623	0.000618529506027699
228	73.8705520629883	-3.12206816673279	-5.52562713623047	0.00548864435404539	-0.00912170019000769	0.0223717093467712	-0.00100484199356288
229	74.5198974609375	-3.12206816673279	-5.6554970741272	-0.0107450718060136	-0.0107450718060136	0.01847561635077	-0.00425158534198999
230	74.5198974609375	-2.79739379882813	-5.20095300674438	-0.000680167751852423	-0.00197886489331722	0.013930176384747	-0.00230353930965066
231	71.9225006103516	-2.14804530143738	-5.6554970741272	-0.00295288790948689	0.0175015944987535	0.00938473641872406	-0.00522560812532902
232	73.2211990356445	-3.12206816673279	-5.6554970741272	0.00256657530553639	0.0236704051494598	-0.00944637414067984	-0.00847235135734081
233	72.5718536376953	-2.14804530143738	-5.78536653518677	0.00418994715437293	0.036657378077507	-0.0331475995481014	-0.00912170019000769
234	72.5718536376953	-1.49869668483734	-5.6554970741272	-0.00295288790948689	0.0392547734081745	-0.02697878703475	-0.00165419070981443
235	74.5198974609375	-3.44674253463745	-5.52562713623047	-0.00295288790948689	0.0217223595827818	-0.0260047651827335	-0.0107450718060136
236	73.2211990356445	-3.44674253463745	-5.20095300674438	0.00321592413820326	0.0275664981454611	-0.0227580219507217	0.00191722682211548
237	71.9225006103516	-2.14804530143738	-5.52562713623047	0.00646266713738441	0.0168522447347641	-0.00555028254166245	-0.00619963090866804
238	71.9225006103516	-2.47271966934204	-5.9152364730835	0.0113327819854021	0.0152288740500808	-0.0120437685400248	-0.00165419070981443
239	74.5198974609375	-3.12206816673279	-5.9152364730835	-0.00847235135734081	0.0106834331527352	0.000293855206109583	-0.00782300252467394
240	71.9225006103516	-1.82337093353271	-5.6554970741272	0.0194496400654316	0.0175015944987535	0.00483929552137852	-0.00295288790948689
241	73.8705520629883	-3.44674253463745	-5.33082246780396	0.0252937767654657	0.0171769186854362	0.0220470335334539	-0.00392691092565656
242	72.5718536376953	-2.14804530143738	-5.59056186676025	0.0162028968334198	0.0145795252174139	0.0327612869441509	-0.00132951640989631
243	73.2211990356445	-1.82337093353271	-5.6554970741272	0.0142548503354192	-0.0425631552934647	0.0252937767654657	-3.08191010844894e-05
244	72.5718536376953	-2.79739379882813	-5.6554970741272	0.011982130818069	-0.0331475995481014	0.0145795252174139	-0.00197886489331722
245	73.8705520629883	-3.12206816673279	-5.6554970741272	0.0123068047687411	-0.0286021586507559	0.0132808275520802	-3.08191010844894e-05
246	71.9225006103516	-1.82337093353271	-5.85030126571655	0.0175015944987535	-0.0471085943281651	0.0207483377307653	0.00289124972186983
247	73.2211990356445	-2.14804530143738	-5.85030126571655	0.0132808275520802	-0.0347709693014622	0.0181509424000978	-0.00165419070981443
248	73.8705520629883	-3.44674253463745	-5.72043180465698	0.0288651939481497	-0.00197886489331722	-0.0123684434220195	-0.000680167751852423
249	72.5718536376953	-1.82337093353271	-5.59056186676025	0.0295145437121391	0.00711201597005129	-0.0230826959013939	-3.08191010844894e-05
250	72.5718536376953	-2.14804530143738	-5.78536653518677	-0.0146411629393697	0.0295145437121391	-0.0276281367987394	0.000293855206109583
251	75.1692428588867	-2.79739379882813	-5.46069240570068	0.00516396993771195	0.00581331877037883	-0.0308748781681061	-0.00587495695799589
252	72.5718536376953	-1.82337093353271	-5.85030126571655	-0.00165419070981443	0.000618529506027699	-0.02697878703475	-0.00749832857400179
253	73.8705520629883	-2.14804530143738	-5.78536653518677	-0.00360223650932312	-0.0117190945893526	-0.0156151866540313	-0.00392691092565656
254	74.5198974609375	-3.77141690254211	-5.3957576751709	-0.00132951640989631	-0.0113944197073579	0.00354059832170606	0.0022419011220336
255	75.8185958862305	-3.44674253463745	-5.00614833831787	0.000943203864153475	-0.00457625929266214	0.00289124972186983	-0.00132951640989631
256	73.8705520629883	-3.12206816673279	-5.13601779937744	0.0106834331527352	-0.00619963090866804	-0.000355493422830477	0.00743668992072344
257	76.4679412841797	-3.44674253463745	-5.46069240570068	0.000943203864153475	-3.08191010844894e-05	0.00126787810586393	-0.00295288790948689
258	72.5718536376953	-3.44674253463745	-5.33082246780396	0.00678734155371785	-0.00587495695799589	-0.00392691092565656	0.00191722682211548
259	73.8705520629883	-2.14804530143738	-5.78536653518677	0.00321592413820326	-0.00425158534198999	0.00808603875339031	0.00289124972186983
260	72.5718536376953	-2.47271966934204	-5.46069240570068	0.011982130818069	0.00906006153672934	0.00451462110504508	0.00191722682211548
261	74.5198974609375	-3.44674253463745	-5.59056186676025	0.00516396993771195	0.0230210572481155	-0.00749832857400179	0.000618529506027699
262	71.9225006103516	-2.14804530143738	-5.52562713623047	0.0022419011220336	0.0314625911414623	-0.0113944197073579	0.00289124972186983
263	73.8705520629883	-3.12206816673279	-5.6554970741272	-0.00197886489331722	0.0123068047687411	-0.0188619289547205	0.00776136433705688
264	73.8705520629883	-3.44674253463745	-5.72043180465698	-0.0146411629393697	-0.00457625929266214	-0.0133424662053585	0.0126314787194133
265	75.1692428588867	-3.77141690254211	-6.17497587203979	0.00386527273803949	-0.00717365415766835	-0.0204853005707264	-0.00100484199356288
266	72.5718536376953	-3.44674253463745	-5.6554970741272	0.00191722682211548	0.00646266713738441	-0.0123684434220195	0.0106834331527352
267	73.2211990356445	-2.47271966934204	-5.6554970741272	0.000293855206109583	0.0145795252174139	-0.0250307414680719	-0.00100484199356288
268	72.5718536376953	-2.47271966934204	-5.59056186676025	-0.00944637414067984	0.0100340843200684	-0.0247060675173998	-3.08191010844894e-05
269	74.5198974609375	-2.14804530143738	-5.78536653518677	-0.00295288790948689	-0.0100957229733467	-0.0152905117720366	0.00159255252219737
270	71.9225006103516	-2.14804530143738	-5.9152364730835	-0.0123684434220195	-0.00652430532500148	-0.0172385573387146	0.000293855206109583
271	75.1692428588867	-3.44674253463745	-5.6554970741272	-0.00684897974133492	-0.028926832601428	-0.00100484199356288	0.00418994715437293
272	71.9225006103516	-2.14804530143738	-5.52562713623047	-0.0107450718060136	-0.0458098985254765	0.0149041991680861	-0.00425158534198999
273	74.5198974609375	-3.44674253463745	-5.20095300674438	-0.00132951640989631	-0.0552254542708397	0.00516396993771195	-0.00132951640989631
274	73.8705520629883	-3.12206816673279	-5.46069240570068	-0.00652430532500148	-0.0610695891082287	0.0269171483814716	0.00159255252219737
275	74.5198974609375	-2.79739379882813	-5.72043180465698	-0.00197886489331722	-0.0490566417574883	0.0210730116814375	0.00646266713738441
276	74.5198974609375	-2.14804530143738	-5.9152364730835	0.0181509424000978	-0.0503553375601768	0.0252937767654657	0.000293855206109583
277	75.1692428588867	-3.44674253463745	-5.3957576751709	-0.00360223650932312	-0.0594462193548679	0.0295145437121391	0.000293855206109583
278	73.8705520629883	-2.79739379882813	-5.33082246780396	0.00321592413820326	-0.0516540370881557	0.0155535480007529	-0.00295288790948689
279	73.2211990356445	-2.79739379882813	-5.59056186676025	-0.0123684434220195	-0.0425631552934647	0.0246444288641214	0.000293855206109583
280	73.2211990356445	-2.79739379882813	-5.13601779937744	0.0116574559360743	-0.0536020807921886	0.0412028171122074	0.00483929552137852
281	73.8705520629883	-2.47271966934204	-5.3957576751709	0.00613799272105098	-0.0467839203774929	0.0408781431615353	0.0103587592020631
282	72.5718536376953	-2.79739379882813	-5.46069240570068	0.0188002903014421	-0.0273034609854221	0.0269171483814716	0.000943203864153475
283	75.1692428588867	-3.12206816673279	-5.72043180465698	0.0113327819854021	-0.00684897974133492	-0.000680167751852423	0.00483929552137852
284	73.8705520629883	-2.47271966934204	-5.72043180465698	-0.00490093370899558	0.00646266713738441	-0.0165892094373703	0.00613799272105098
285	74.5198974609375	-2.79739379882813	-5.52562713623047	-0.00165419070981443	0.0246444288641214	-0.0224333461374044	-0.00132951640989631
286	73.8705520629883	-2.47271966934204	-5.13601779937744	0.00418994715437293	0.0252937767654657	-0.0107450718060136	0.00159255252219737
287	75.1692428588867	-3.12206816673279	-5.26588773727417	0.00776136433705688	0.0324366129934788	-0.0224333461374044	0.00418994715437293
288	73.2211990356445	-1.17402231693268	-5.85030126571655	0.00808603875339031	0.0243197549134493	-0.0302255302667618	-0.000680167751852423
289	73.2211990356445	-2.79739379882813	-5.78536653518677	0.0126314787194133	0.0239950809627771	-0.0318489037454128	0.00191722682211548
290	72.5718536376953	-1.49869668483734	-5.6554970741272	-0.00652430532500148	0.0334106348454952	-0.0305502042174339	-0.00490093370899558
291	73.2211990356445	-1.82337093353271	-5.78536653518677	0.00321592413820326	0.0382807515561581	-0.0315242260694504	0.00776136433705688
292	72.5718536376953	-1.49869668483734	-6.11004114151001	-3.08191010844894e-05	0.0249691028147936	-0.0195112787187099	-0.00749832857400179
293	73.8705520629883	-2.79739379882813	-5.26588773727417	0.00581331877037883	0.0136055024340749	-0.0169138833880424	-0.00879702530801296
294	72.5718536376953	-1.17402231693268	-5.78536653518677	-3.08191010844894e-05	-0.00749832857400179	0.00483929552137852	-0.00555028254166245
295	73.8705520629883	-1.82337093353271	-5.9152364730835	-0.00360223650932312	0.00613799272105098	-0.00457625929266214	-0.00197886489331722
296	73.2211990356445	-0.84934800863266	-5.85030126571655	-0.000355493422830477	0.0022419011220336	-0.00977104809135199	-0.0026282137259841
297	73.8705520629883	-0.84934800863266	-5.78536653518677	-0.00197886489331722	0.00516396993771195	-0.0146411629393697	-0.00132951640989631
298	73.8705520629883	-2.14804530143738	-5.59056186676025	-0.000680167751852423	-0.00165419070981443	-0.0165892094373703	0.00159255252219737
299	74.5198974609375	-2.79739379882813	-5.13601779937744	-0.00847235135734081	-0.00230353930965066	-0.0204853005707264	0.000618529506027699
300	74.5198974609375	-2.14804530143738	-5.46069240570068	0.013930176384747	-0.000355493422830477	-0.00879702530801296	0.00906006153672934
301	71.9225006103516	-1.82337093353271	-5.9152364730835	0.0116574559360743	0.0100340843200684	-0.00782300252467394	0.00970941036939621
302	73.8705520629883	-2.14804530143738	-5.46069240570068	0.0152288740500808	0.0233457311987877	-0.00587495695799589	-0.00652430532500148
303	73.8705520629883	-1.82337093353271	-5.52562713623047	-0.00619963090866804	0.0334106348454952	-0.0162645354866982	-0.00295288790948689
304	71.9225006103516	-0.199999377131462	-5.72043180465698	-0.00197886489331722	0.0356833562254906	-0.0266541130840778	-0.00457625929266214
305	73.2211990356445	-1.49869668483734	-5.20095300674438	0.00159255252219737	0.0399041213095188	-0.0363943427801132	0.00256657530553639
306	74.5198974609375	-1.49869668483734	-5.20095300674438	0.00159255252219737	0.0252937767654657	-0.017887907102704	-0.00522560812532902
307	73.8705520629883	-2.14804530143738	-5.59056186676025	0.011982130818069	0.0113327819854021	-0.0266541130840778	-3.08191010844894e-05
308	73.2211990356445	-1.17402231693268	-5.6554970741272	0.00646266713738441	0.000943203864153475	-0.0117190945893526	-0.00360223650932312
309	75.1692428588867	-2.14804530143738	-5.46069240570068	0.00548864435404539	0.0200989879667759	-0.0198359526693821	-0.000355493422830477
310	73.2211990356445	-1.17402231693268	-5.6554970741272	-0.00879702530801296	0.0379560738801956	-0.0263294391334057	-0.00197886489331722
311	72.5718536376953	-1.49869668483734	-5.33082246780396	-0.00619963090866804	0.0207483377307653	-0.0152905117720366	-0.00457625929266214
312	73.8705520629883	-1.49869668483734	-5.13601779937744	-0.00327756232582033	-0.00327756232582033	0.0100340843200684	-0.0130177913233638
313	73.2211990356445	-0.524673700332642	-5.78536653518677	0.00159255252219737	-0.0152905117720366	0.0149041991680861	-0.00619963090866804
314	73.8705520629883	-0.524673700332642	-5.9152364730835	-0.00425158534198999	-0.0337969474494457	0.020423661917448	-0.0026282137259841
315	72.5718536376953	-0.524673700332642	-5.6554970741272	0.0246444288641214	-0.0328229255974293	0.0155535480007529	0.00613799272105098
316	73.2211990356445	-1.17402231693268	-6.04510593414307	0.0171769186854362	-0.0604202412068844	0.0321119390428066	-0.00555028254166245
317	71.9225006103516	-0.84934800863266	-5.6554970741272	-0.00490093370899558	-0.0536020807921886	0.0278911720961332	-0.00944637414067984
318	72.5718536376953	-0.199999377131462	-5.6554970741272	0.0152288740500808	-0.0503553375601768	0.0168522447347641	-0.00392691092565656
319	73.2211990356445	-1.82337093353271	-5.72043180465698	-0.00392691092565656	-0.0360696688294411	0.00548864435404539	-0.000355493422830477
320	73.8705520629883	-1.17402231693268	-6.36978054046631	0.00906006153672934	-0.0227580219507217	0.0223717093467712	-0.000680167751852423
321	72.5718536376953	-1.49869668483734	-6.17497587203979	0.0126314787194133	0.00711201597005129	0.0152288740500808	0.00711201597005129
322	74.5198974609375	-1.17402231693268	-6.11004114151001	0.013930176384747	0.00743668992072344	0.0022419011220336	-0.00490093370899558
323	73.2211990356445	-0.84934800863266	-6.17497587203979	0.00938473641872406	-0.00165419070981443	-0.000680167751852423	0.00159255252219737
324	71.9225006103516	-0.524673700332642	-6.04510593414307	0.00418994715437293	0.0100340843200684	-0.00425158534198999	-0.00392691092565656
325	72.5718536376953	-0.524673700332642	-5.59056186676025	-0.00652430532500148	0.0197743140161037	-0.00652430532500148	0.00191722682211548
326	73.2211990356445	-0.524673700332642	-6.36978054046631	0.00386527273803949	0.0347093306481838	-0.0143164889886975	-0.00197886489331722
327	74.5198974609375	-1.49869668483734	-5.59056186676025	-3.08191010844894e-05	0.031137915328145	-0.0146411629393697	0.00354059832170606
328	73.8705520629883	-1.17402231693268	-5.6554970741272	-0.0117190945893526	0.00808603875339031	-0.0126931173726916	-0.00555028254166245
329	73.2211990356445	-0.84934800863266	-5.52562713623047	0.00938473641872406	-0.0188619289547205	-0.00717365415766835	0.0132808275520802
330	73.2211990356445	-1.49869668483734	-5.33082246780396	0.00256657530553639	-0.0169138833880424	0.0155535480007529	-0.00230353930965066
331	71.9225006103516	-1.49869668483734	-5.33082246780396	0.00873538758605719	-0.02697878703475	0.00516396993771195	-0.00652430532500148
332	74.5198974609375	-1.82337093353271	-6.04510593414307	0.00938473641872406	-0.0295761823654175	0.0158782228827477	0.000618529506027699
333	71.9225006103516	-0.84934800863266	-5.9152364730835	0.0132808275520802	-0.0389917381107807	0.01847561635077	0.000293855206109583
334	72.5718536376953	-1.49869668483734	-5.3957576751709	-0.00360223650932312	-0.0581475235521793	0.0152288740500808	-0.00522560812532902
335	74.5198974609375	-1.82337093353271	-5.26588773727417	-0.00652430532500148	-0.0464592464268208	0.0460729338228703	0.00289124972186983
336	74.5198974609375	-2.14804530143738	-5.20095300674438	0.000943203864153475	-0.038017712533474	0.0327612869441509	0.00321592413820326
337	73.8705520629883	-1.82337093353271	-5.00614833831787	-0.00132951640989631	-0.0334722734987736	0.0236704051494598	0.00516396993771195
338	71.9225006103516	-1.17402231693268	-5.9152364730835	-0.00782300252467394	-0.0337969474494457	0.0239950809627771	-3.08191010844894e-05
339	71.9225006103516	-0.524673700332642	-5.6554970741272	-0.00587495695799589	-0.028926832601428	0.0162028968334198	0.0126314787194133
340	72.5718536376953	-0.84934800863266	-5.78536653518677	-0.0126931173726916	-0.0299008563160896	0.0175015944987535	0.00386527273803949
341	73.8705520629883	-1.82337093353271	-5.26588773727417	0.00418994715437293	-0.0256800893694162	0.0252937767654657	0.00646266713738441
342	72.5718536376953	-0.84934800863266	-5.52562713623047	-0.00327756232582033	-0.0276281367987394	0.00483929552137852	0.00418994715437293
343	73.2211990356445	-1.17402231693268	-5.52562713623047	-0.00360223650932312	0.0116574559360743	-0.00619963090866804	0.00711201597005129
344	73.2211990356445	-1.82337093353271	-5.59056186676025	0.000618529506027699	0.0285405199974775	-0.0162645354866982	0.00418994715437293
345	74.5198974609375	-1.82337093353271	-5.6554970741272	-0.0026282137259841	0.0343846566975117	-0.0149658378213644	0.00743668992072344
346	72.5718536376953	-1.49869668483734	-5.72043180465698	0.000618529506027699	0.045423585921526	-0.0175632312893867	0.00159255252219737
347	72.5718536376953	-1.17402231693268	-5.52562713623047	-0.0026282137259841	0.0330859608948231	-0.0221086721867323	-0.00490093370899558
348	74.5198974609375	-2.47271966934204	-5.72043180465698	-0.00587495695799589	0.0275664981454611	-0.0165892094373703	0.00289124972186983
349	72.5718536376953	-0.84934800863266	-5.26588773727417	0.00126787810586393	0.0298392176628113	-0.023407369852066	0.00906006153672934
350	72.5718536376953	-1.17402231693268	-5.52562713623047	-0.00977104809135199	0.0444495603442192	-0.0253554154187441	-0.00165419070981443
351	73.8705520629883	-2.14804530143738	-5.46069240570068	0.000293855206109583	0.0480209775269032	-0.0247060675173998	-3.08191010844894e-05
352	72.5718536376953	-0.84934800863266	-5.9152364730835	0.00386527273803949	0.0226963832974434	-0.021459324285388	-0.00977104809135199
353	72.5718536376953	-2.14804530143738	-5.6554970741272	-0.0100957229733467	0.0162028968334198	-0.0195112787187099	0.00548864435404539
354	75.8185958862305	-2.79739379882813	-5.59056186676025	-0.00100484199356288	0.00613799272105098	-0.0243813935667276	0.000293855206109583
355	74.5198974609375	-2.14804530143738	-5.33082246780396	0.000618529506027699	0.01100810803473	-0.00619963090866804	0.000943203864153475
356	74.5198974609375	-2.14804530143738	-5.3957576751709	0.0022419011220336	0.0152288740500808	-0.0130177913233638	0.00938473641872406
357	74.5198974609375	-2.47271966934204	-5.78536653518677	-0.00132951640989631	0.0220470335334539	-0.0250307414680719	-3.08191010844894e-05
358	74.5198974609375	-2.14804530143738	-5.52562713623047	0.0106834331527352	0.0132808275520802	-0.0165892094373703	-0.00230353930965066
359	71.2731552124023	-0.524673700332642	-5.9152364730835	-0.0230826959013939	-3.08191010844894e-05	-0.00977104809135199	0.00289124972186983
360	72.5718536376953	-1.82337093353271	-5.72043180465698	0.0165275707840919	-0.0100957229733467	0.00678734155371785	0.0022419011220336
361	72.5718536376953	-1.49869668483734	-5.6554970741272	0.0158782228827477	-0.0139918150380254	0.0226963832974434	0.00354059832170606
362	72.5718536376953	-1.17402231693268	-5.46069240570068	0.011982130818069	-0.0191866029053926	0.0210730116814375	0.00354059832170606
363	73.8705520629883	-2.47271966934204	-5.72043180465698	0.0165275707840919	-0.0240567177534103	0.0272418223321438	0.00159255252219737
364	74.5198974609375	-2.47271966934204	-5.46069240570068	0.00159255252219737	-0.0182125810533762	0.0282158460468054	0.00418994715437293
365	73.8705520629883	-2.47271966934204	-5.59056186676025	0.00191722682211548	-0.0169138833880424	0.0249691028147936	-0.00230353930965066
366	74.5198974609375	-2.79739379882813	-5.59056186676025	0.0155535480007529	-0.0146411629393697	0.0200989879667759	-3.08191010844894e-05
367	71.9225006103516	-1.82337093353271	-5.3957576751709	0.0288651939481497	0.00386527273803949	0.01100810803473	-0.00587495695799589
368	71.9225006103516	-1.82337093353271	-5.52562713623047	-0.0146411629393697	0.00386527273803949	0.000943203864153475	-0.00717365415766835
369	71.9225006103516	-1.49869668483734	-5.78536653518677	-0.0107450718060136	0.00970941036939621	-0.00392691092565656	0.000618529506027699
370	72.5718536376953	-1.49869668483734	-5.72043180465698	-0.0208099745213985	0.0152288740500808	-0.00555028254166245	-0.0107450718060136
371	73.2211990356445	-2.47271966934204	-5.78536653518677	-0.0143164889886975	0.0158782228827477	-0.00327756232582033	-0.00944637414067984
372	71.2731552124023	-2.14804530143738	-5.78536653518677	-0.0110697457566857	0.0246444288641214	-0.00977104809135199	-0.00360223650932312
373	71.9225006103516	-2.79739379882813	-5.3957576751709	-0.00749832857400179	0.0308132413774729	-0.0169138833880424	-0.00522560812532902
374	73.8705520629883	-2.79739379882813	-5.59056186676025	-0.00912170019000769	0.0252937767654657	-0.0100957229733467	0.00159255252219737
375	69.9744567871094	-1.82337093353271	-5.6554970741272	-0.00360223650932312	0.0230210572481155	-0.00977104809135199	-0.00327756232582033
376	71.2731552124023	-1.82337093353271	-5.98017120361328	-0.00944637414067984	0.00646266713738441	-0.00977104809135199	-0.00425158534198999
377	71.2731552124023	-1.82337093353271	-6.04510593414307	0.0233457311987877	-0.0211346503347158	0.00126787810586393	-0.00392691092565656
378	73.2211990356445	-3.12206816673279	-5.33082246780396	0.0106834331527352	-0.0146411629393697	-0.0120437685400248	-0.00490093370899558
379	72.5718536376953	-2.14804530143738	-5.33082246780396	-0.00327756232582033	-0.00132951640989631	-0.0117190945893526	0.00418994715437293
380	73.2211990356445	-2.79739379882813	-5.20095300674438	0.00354059832170606	0.00386527273803949	-0.0113944197073579	0.00516396993771195
381	70.6238098144531	-1.82337093353271	-5.6554970741272	0.00646266713738441	0.0178262684494257	-0.00490093370899558	-0.00197886489331722
382	72.5718536376953	-2.79739379882813	-5.78536653518677	0.00581331877037883	0.0162028968334198	-0.032173577696085	0.00548864435404539
383	71.9225006103516	-2.47271966934204	-5.52562713623047	0.000618529506027699	0.0223717093467712	-0.0266541130840778	-0.000355493422830477
384	74.5198974609375	-3.12206816673279	-5.3957576751709	-0.0113944197073579	0.0327612869441509	-0.032173577696085	0.0123068047687411
385	71.9225006103516	-2.79739379882813	-5.6554970741272	-0.00555028254166245	0.0356833562254906	-0.0243813935667276	0.00256657530553639
386	73.2211990356445	-3.12206816673279	-5.52562713623047	0.000618529506027699	0.0431508645415306	-0.0100957229733467	-0.00165419070981443
387	71.2731552124023	-2.47271966934204	-5.33082246780396	-0.00879702530801296	0.0321119390428066	-0.017887907102704	-0.0026282137259841
388	71.2731552124023	-1.82337093353271	-5.9152364730835	-0.000680167751852423	0.0343846566975117	-0.0136671401560307	-0.00587495695799589
389	71.2731552124023	-2.47271966934204	-5.6554970741272	-0.00879702530801296	0.0389300994575024	-0.00782300252467394	0.00548864435404539
390	71.2731552124023	-2.79739379882813	-5.59056186676025	-0.0208099745213985	0.0376313999295235	-0.0159398596733809	-0.00717365415766835
391	70.6238098144531	-1.49869668483734	-6.36978054046631	-0.0130177913233638	0.012956153601408	-0.00555028254166245	0.00159255252219737
392	73.2211990356445	-2.79739379882813	-5.46069240570068	-0.0113944197073579	-0.00879702530801296	-0.00684897974133492	0.000293855206109583
393	69.9744567871094	-1.17402231693268	-5.6554970741272	-0.0110697457566857	-0.0136671401560307	0.00841071270406246	-0.00879702530801296
394	71.2731552124023	-2.14804530143738	-5.72043180465698	-0.0100957229733467	-0.00749832857400179	0.00483929552137852	0.000293855206109583
395	71.9225006103516	-2.14804530143738	-5.72043180465698	-0.0149658378213644	0.00873538758605719	-0.00782300252467394	0.00289124972186983
396	71.9225006103516	-2.79739379882813	-5.6554970741272	-0.0113944197073579	0.00451462110504508	-0.00100484199356288	0.00613799272105098
397	72.5718536376953	-2.47271966934204	-5.52562713623047	-0.0146411629393697	0.00743668992072344	-0.00652430532500148	-0.00327756232582033
398	71.2731552124023	-2.79739379882813	-5.46069240570068	0.00386527273803949	-0.0110697457566857	-0.00197886489331722	-0.00327756232582033
399	70.6238098144531	-1.17402231693268	-5.46069240570068	-0.00197886489331722	-0.0305502042174339	0.0136055024340749	0.00386527273803949
400	72.5718536376953	-2.14804530143738	-5.59056186676025	0.00873538758605719	-0.0230826959013939	0.01100810803473	0.000943203864153475
401	69.9744567871094	-1.49869668483734	-5.98017120361328	0.00776136433705688	-0.0292515084147453	0.0340599827468395	0.000618529506027699
402	71.9225006103516	-3.12206816673279	-5.6554970741272	-0.00165419070981443	-0.0510046854615211	0.0236704051494598	0.00256657530553639
403	72.5718536376953	-2.47271966934204	-5.59056186676025	-0.00165419070981443	-0.0474332682788372	0.0431508645415306	-0.00327756232582033
404	72.5718536376953	-3.12206816673279	-5.59056186676025	-0.00230353930965066	-0.0561994761228561	0.0210730116814375	0.00418994715437293
405	72.5718536376953	-2.14804530143738	-5.20095300674438	-0.00327756232582033	-0.038017712533474	0.0233457311987877	0.00321592413820326
406	70.6238098144531	-2.14804530143738	-5.46069240570068	-0.00132951640989631	-0.0247060675173998	0.0145795252174139	0.0022419011220336
407	70.6238098144531	-1.49869668483734	-6.04510593414307	0.0168522447347641	-0.00879702530801296	0.020423661917448	-3.08191010844894e-05
408	70.6238098144531	-2.14804530143738	-5.9152364730835	-0.00100484199356288	-0.0117190945893526	0.00841071270406246	0.00386527273803949
409	69.9744567871094	-1.17402231693268	-5.59056186676025	-0.0152905117720366	0.00418994715437293	0.00646266713738441	-0.00652430532500148
410	72.5718536376953	-2.47271966934204	-5.52562713623047	-0.00912170019000769	0.00418994715437293	-0.0146411629393697	-0.000355493422830477
411	70.6238098144531	-1.49869668483734	-5.46069240570068	-0.0100957229733467	0.00516396993771195	-0.0211346503347158	-0.00684897974133492
412	72.5718536376953	-2.47271966934204	-5.33082246780396	-0.0104203969240189	-0.00100484199356288	-0.0133424662053585	-3.08191010844894e-05
413	70.6238098144531	-1.49869668483734	-5.9152364730835	0.00711201597005129	-0.00717365415766835	-0.00587495695799589	-0.00457625929266214
414	71.9225006103516	-2.14804530143738	-5.85030126571655	-0.00749832857400179	-0.00230353930965066	-0.00165419070981443	0.00548864435404539
415	70.6238098144531	-2.14804530143738	-5.6554970741272	-0.0107450718060136	0.0116574559360743	-0.0133424662053585	-0.00425158534198999
416	70.6238098144531	-2.14804530143738	-5.52562713623047	0.00808603875339031	0.00711201597005129	0.00743668992072344	0.00289124972186983
417	70.6238098144531	-1.49869668483734	-5.72043180465698	0.020423661917448	0.0106834331527352	0.00483929552137852	0.00321592413820326
418	69.9744567871094	-1.82337093353271	-5.33082246780396	-0.0107450718060136	-0.0026282137259841	0.0116574559360743	-0.000355493422830477
419	72.5718536376953	-2.47271966934204	-5.59056186676025	0.00776136433705688	-0.0172385573387146	0.0233457311987877	0.000943203864153475
420	71.2731552124023	-2.14804530143738	-5.9152364730835	0.00808603875339031	-0.00555028254166245	0.0243197549134493	0.00581331877037883
421	71.9225006103516	-1.82337093353271	-5.9152364730835	0.0116574559360743	-0.0123684434220195	0.0243197549134493	-0.00457625929266214
422	70.6238098144531	-2.14804530143738	-5.6554970741272	0.00354059832170606	0.0145795252174139	0.000618529506027699	0.00354059832170606
423	71.2731552124023	-2.79739379882813	-5.52562713623047	-0.00327756232582033	0.00873538758605719	-0.0107450718060136	0.000618529506027699
424	71.2731552124023	-3.44674253463745	-5.46069240570068	0.00256657530553639	0.00451462110504508	-0.00814767740666866	0.00126787810586393
425	71.9225006103516	-1.49869668483734	-5.72043180465698	-0.0162645354866982	0.0230210572481155	-0.0250307414680719	-0.000680167751852423
426	71.9225006103516	-2.79739379882813	-5.78536653518677	-0.0117190945893526	0.025618452578783	-0.0182125810533762	-0.000355493422830477
427	72.5718536376953	-2.47271966934204	-5.6554970741272	-0.00944637414067984	0.0175015944987535	-0.0165892094373703	-0.00360223650932312
428	71.9225006103516	-3.12206816673279	-5.52562713623047	-0.0123684434220195	-0.00425158534198999	-0.0208099745213985	-0.00360223650932312
429	71.2731552124023	-1.82337093353271	-5.6554970741272	-0.0175632312893867	0.000943203864153475	-0.0208099745213985	0.00321592413820326
430	71.9225006103516	-2.47271966934204	-5.3957576751709	-0.0208099745213985	0.0149041991680861	-0.0204853005707264	-0.00782300252467394
431	71.9225006103516	-2.47271966934204	-5.26588773727417	-0.0107450718060136	0.00678734155371785	-0.0156151866540313	-0.00977104809135199
432	72.5718536376953	-2.79739379882813	-5.52562713623047	-0.00684897974133492	-0.00165419070981443	-0.0133424662053585	-0.00165419070981443
433	69.9744567871094	-1.49869668483734	-6.36978054046631	-0.00782300252467394	-0.00587495695799589	-0.0026282137259841	-0.00360223650932312
434	70.6238098144531	-2.14804530143738	-5.72043180465698	-0.0139918150380254	-0.0104203969240189	0.00418994715437293	0.00451462110504508
435	70.6238098144531	-1.82337093353271	-5.72043180465698	-3.08191010844894e-05	-0.0100957229733467	0.0155535480007529	0.00289124972186983
436	70.6238098144531	-1.82337093353271	-5.3957576751709	0.0194496400654316	-0.00587495695799589	0.0278911720961332	0.00321592413820326
437	71.2731552124023	-1.82337093353271	-5.20095300674438	-0.0165892094373703	-0.00977104809135199	0.031137915328145	0.00126787810586393
438	72.5718536376953	-2.79739379882813	-5.52562713623047	0.00418994715437293	-0.0159398596733809	0.0288651939481497	0.00354059832170606
439	73.2211990356445	-2.79739379882813	-5.3957576751709	-0.0146411629393697	-0.0159398596733809	0.0197743140161037	0.000943203864153475
440	71.2731552124023	-1.17402231693268	-5.26588773727417	0.00159255252219737	-0.0230826959013939	0.0343846566975117	0.00516396993771195
441	71.9225006103516	-1.17402231693268	-5.52562713623047	0.00841071270406246	-0.00230353930965066	0.0463976077735424	0.00418994715437293
442	69.9744567871094	-2.14804530143738	-5.46069240570068	0.00321592413820326	0.00776136433705688	0.00516396993771195	0.0155535480007529
443	73.8705520629883	-2.79739379882813	-5.33082246780396	-0.00652430532500148	0.00386527273803949	0.00159255252219737	0.00483929552137852
444	72.5718536376953	-1.49869668483734	-5.52562713623047	-0.0143164889886975	0.00548864435404539	-0.0107450718060136	0.011982130818069
445	71.2731552124023	-1.49869668483734	-5.85030126571655	-0.00944637414067984	0.00678734155371785	-0.0217839982360601	0.0116574559360743
446	71.9225006103516	-1.49869668483734	-5.59056186676025	-0.00555028254166245	0.00743668992072344	-0.0273034609854221	0.0106834331527352
447	73.2211990356445	-2.47271966934204	-5.85030126571655	0.000943203864153475	0.00516396993771195	-0.0383423902094364	0.00613799272105098
448	73.2211990356445	-2.14804530143738	-5.52562713623047	0.00289124972186983	0.0350340083241463	-0.0386670641601086	0.000293855206109583
449	71.2731552124023	-1.49869668483734	-5.46069240570068	-0.0211346503347158	0.0308132413774729	-0.0409397818148136	0.00548864435404539
450	72.5718536376953	-2.47271966934204	-5.33082246780396	-0.00619963090866804	0.045423585921526	-0.0373683646321297	0.0022419011220336
451	71.2731552124023	-2.14804530143738	-5.72043180465698	-0.00912170019000769	0.0444495603442192	-0.0302255302667618	-0.00587495695799589
452	73.2211990356445	-2.79739379882813	-5.6554970741272	-0.00977104809135199	0.0324366129934788	-0.0204853005707264	-0.00360223650932312
453	71.9225006103516	-1.82337093353271	-5.85030126571655	0.000943203864153475	0.0132808275520802	-0.0104203969240189	-0.00457625929266214
454	71.2731552124023	-1.82337093353271	-5.85030126571655	-0.00814767740666866	0.000293855206109583	0.00613799272105098	-0.00197886489331722
455	72.5718536376953	-1.17402231693268	-5.78536653518677	-0.00619963090866804	-0.0026282137259841	0.0132808275520802	0.000943203864153475
456	71.9225006103516	-1.49869668483734	-5.52562713623047	-0.0117190945893526	-3.08191010844894e-05	0.0207483377307653	-0.00425158534198999
457	71.9225006103516	-1.49869668483734	-5.98017120361328	0.00906006153672934	-3.08191010844894e-05	0.0116574559360743	0.0022419011220336
458	73.8705520629883	-2.47271966934204	-5.6554970741272	0.00289124972186983	-0.00425158534198999	0.00841071270406246	0.000293855206109583
459	74.5198974609375	-2.47271966934204	-5.6554970741272	-0.0208099745213985	-0.00197886489331722	0.00548864435404539	0.00743668992072344
460	71.9225006103516	-2.14804530143738	-5.6554970741272	0.00906006153672934	0.00386527273803949	0.000618529506027699	-0.00522560812532902
461	72.5718536376953	-0.84934800863266	-5.78536653518677	0.0155535480007529	-0.0143164889886975	0.00289124972186983	0.00776136433705688
462	73.2211990356445	-2.79739379882813	-5.33082246780396	0.0113327819854021	0.0220470335334539	-0.00457625929266214	0.00548864435404539
463	74.5198974609375	-2.47271966934204	-5.59056186676025	0.0175015944987535	0.0298392176628113	-0.0240567177534103	0.000293855206109583
464	71.9225006103516	-0.84934800863266	-5.9152364730835	-0.00360223650932312	0.0473716296255589	-0.0302255302667618	0.00581331877037883
465	73.2211990356445	-0.84934800863266	-5.98017120361328	0.013930176384747	0.0460729338228703	-0.0279528107494116	0.00646266713738441
466	72.5718536376953	-1.82337093353271	-5.9152364730835	-0.00619963090866804	0.0389300994575024	-0.0182125810533762	0.00451462110504508
467	73.2211990356445	-1.82337093353271	-5.59056186676025	0.011982130818069	0.0230210572481155	-0.0107450718060136	0.000943203864153475
468	74.5198974609375	-2.79739379882813	-5.3957576751709	0.00289124972186983	0.0165275707840919	-0.0123684434220195	-0.00100484199356288
469	75.8185958862305	-2.47271966934204	-5.46069240570068	0.00646266713738441	0.00581331877037883	-0.00814767740666866	0.00906006153672934
470	73.2211990356445	-2.47271966934204	-5.72043180465698	0.000293855206109583	-0.00522560812532902	-0.0026282137259841	0.00321592413820326
471	74.5198974609375	-2.47271966934204	-5.78536653518677	-0.00717365415766835	-0.0139918150380254	0.00451462110504508	-0.00100484199356288
472	73.2211990356445	-2.47271966934204	-5.72043180465698	0.00678734155371785	-0.038017712533474	0.00711201597005129	-0.00360223650932312
473	72.5718536376953	-1.49869668483734	-6.30484533309937	-0.00652430532500148	-0.0253554154187441	-0.00197886489331722	0.00516396993771195
474	71.9225006103516	-1.17402231693268	-5.72043180465698	-0.00490093370899558	-0.00717365415766835	-0.00652430532500148	0.00516396993771195
475	73.2211990356445	-1.82337093353271	-5.52562713623047	-0.00132951640989631	0.000943203864153475	-0.000680167751852423	0.00451462110504508
476	72.5718536376953	-1.49869668483734	-5.72043180465698	0.00451462110504508	-0.00555028254166245	0.00191722682211548	0.0022419011220336
477	75.1692428588867	-2.14804530143738	-5.72043180465698	-0.00132951640989631	0.00711201597005129	0.000618529506027699	0.000293855206109583
478	74.5198974609375	-2.79739379882813	-5.6554970741272	0.00289124972186983	0.00483929552137852	-0.00652430532500148	0.00418994715437293
479	74.5198974609375	-2.47271966934204	-5.52562713623047	-0.00684897974133492	0.00613799272105098	-0.00327756232582033	0.00613799272105098
480	73.2211990356445	-1.82337093353271	-5.52562713623047	0.011982130818069	0.0217223595827818	0.00289124972186983	0.00646266713738441
481	72.5718536376953	-1.82337093353271	-5.3957576751709	0.0132808275520802	0.0275664981454611	-0.00100484199356288	0.00418994715437293
482	73.8705520629883	-2.79739379882813	-5.59056186676025	0.0155535480007529	0.0155535480007529	0.0022419011220336	-0.00100484199356288
483	73.2211990356445	-2.47271966934204	-5.9152364730835	0.012956153601408	0.00873538758605719	0.00646266713738441	0.00483929552137852
484	72.5718536376953	-1.82337093353271	-5.46069240570068	0.00906006153672934	-0.00782300252467394	0.000943203864153475	0.00126787810586393
485	75.1692428588867	-2.47271966934204	-5.52562713623047	0.0132808275520802	-0.00522560812532902	0.00451462110504508	0.00548864435404539
486	74.5198974609375	-2.47271966934204	-5.52562713623047	0.00646266713738441	0.00386527273803949	0.00873538758605719	-0.00132951640989631
487	75.1692428588867	-2.47271966934204	-5.20095300674438	0.0145795252174139	-0.0026282137259841	0.0103587592020631	-0.00392691092565656
488	71.9225006103516	-1.82337093353271	-5.59056186676025	0.00841071270406246	-0.0136671401560307	0.00711201597005129	-0.00230353930965066
489	73.2211990356445	-1.82337093353271	-5.98017120361328	-0.0100957229733467	-0.0318489037454128	0.0142548503354192	-0.00425158534198999
490	72.5718536376953	-1.49869668483734	-5.98017120361328	-0.0139918150380254	-0.0191866029053926	0.0178262684494257	0.000293855206109583
491	73.2211990356445	-1.49869668483734	-5.9152364730835	-0.0123684434220195	-0.0175632312893867	0.00711201597005129	-0.00425158534198999
492	74.5198974609375	-2.14804530143738	-5.59056186676025	-0.00944637414067984	-0.0110697457566857	0.0123068047687411	-3.08191010844894e-05
493	75.1692428588867	-2.14804530143738	-5.3957576751709	-0.0139918150380254	-0.00555028254166245	-0.0130177913233638	-0.000680167751852423
494	74.5198974609375	-2.14804530143738	-5.33082246780396	-0.0123684434220195	0.0142548503354192	-0.0126931173726916	0.0103587592020631
495	75.1692428588867	-3.12206816673279	-5.6554970741272	-0.00555028254166245	0.031137915328145	-0.02697878703475	0.00159255252219737
496	72.5718536376953	-2.14804530143738	-5.72043180465698	-0.00522560812532902	0.0220470335334539	-0.0162645354866982	0.00418994715437293
497	73.2211990356445	-1.17402231693268	-5.85030126571655	0.00256657530553639	0.01100810803473	-0.0159398596733809	0.00321592413820326
498	71.9225006103516	-0.84934800863266	-5.78536653518677	0.011982130818069	0.00970941036939621	-0.0191866029053926	-0.00230353930965066
499	74.5198974609375	-1.17402231693268	-5.72043180465698	0.0178262684494257	0.00191722682211548	-0.00847235135734081	0.0100340843200684
500	73.2211990356445	-2.14804530143738	-5.52562713623047	0.0191249661147594	-0.00490093370899558	0.00386527273803949	0.00906006153672934
501	73.2211990356445	-1.17402231693268	-5.85030126571655	0.0207483377307653	-0.0286021586507559	0.0178262684494257	0.00646266713738441
502	73.8705520629883	-1.49869668483734	-6.30484533309937	0.0194496400654316	-0.032173577696085	0.0213976856321096	0.00516396993771195
503	73.8705520629883	-1.17402231693268	-6.04510593414307	0.0197743140161037	-0.0487319678068161	0.0220470335334539	0.00191722682211548
504	73.2211990356445	-0.84934800863266	-5.78536653518677	0.00613799272105098	-0.0617189407348633	0.0327612869441509	0.00483929552137852
505	74.5198974609375	-1.49869668483734	-5.3957576751709	0.0155535480007529	-0.0458098985254765	0.0168522447347641	0.00613799272105098
506	73.2211990356445	-0.84934800863266	-5.52562713623047	0.000293855206109583	-0.028926832601428	0.0265924744307995	-0.00132951640989631
507	73.2211990356445	-1.49869668483734	-5.78536653518677	0.0220470335334539	-0.02697878703475	0.013930176384747	-0.00327756232582033
508	73.2211990356445	-0.84934800863266	-5.9152364730835	0.0155535480007529	-0.0172385573387146	0.00938473641872406	-0.00165419070981443
509	74.5198974609375	-1.82337093353271	-5.72043180465698	-0.00749832857400179	0.01100810803473	-0.00717365415766835	-0.00425158534198999
510	71.9225006103516	-0.199999377131462	-5.85030126571655	-0.00652430532500148	0.0321119390428066	-0.0237320438027382	-0.00490093370899558
511	75.8185958862305	-2.47271966934204	-5.85030126571655	-0.0120437685400248	0.0379560738801956	-0.032173577696085	-0.00165419070981443
512	73.2211990356445	-0.524673700332642	-5.6554970741272	-0.0130177913233638	0.0343846566975117	-0.0399657599627972	-0.00717365415766835
513	74.5198974609375	-2.14804530143738	-5.78536653518677	-0.0152905117720366	0.0447742342948914	-0.0467839203774929	-0.00977104809135199
514	75.1692428588867	-1.82337093353271	-5.72043180465698	-0.00782300252467394	0.0152288740500808	-0.0230826959013939	-0.00100484199356288
515	74.5198974609375	-2.14804530143738	-5.6554970741272	-0.00100484199356288	0.0288651939481497	-0.0123684434220195	0.000293855206109583
516	73.2211990356445	-1.82337093353271	-5.6554970741272	-0.00490093370899558	0.0181509424000978	-0.00652430532500148	-0.000680167751852423
517	75.1692428588867	-2.79739379882813	-5.46069240570068	-0.00684897974133492	0.0171769186854362	0.00191722682211548	-0.00587495695799589
518	73.2211990356445	-0.524673700332642	-5.78536653518677	0.00191722682211548	0.00678734155371785	-0.00327756232582033	-0.0104203969240189
519	71.9225006103516	-1.17402231693268	-5.46069240570068	-0.00392691092565656	0.00289124972186983	0.00873538758605719	-0.000680167751852423
520	74.5198974609375	-1.82337093353271	-5.85030126571655	0.00970941036939621	-0.00879702530801296	0.0191249661147594	0.00321592413820326
521	72.5718536376953	-2.14804530143738	-5.46069240570068	0.00808603875339031	-0.0146411629393697	0.0324366129934788	0.00256657530553639
522	75.1692428588867	-1.82337093353271	-5.3957576751709	0.0113327819854021	-0.017887907102704	0.0395794473588467	-0.0113944197073579
523	72.5718536376953	-1.49869668483734	-5.59056186676025	0.00711201597005129	-0.0182125810533762	0.0239950809627771	-0.00587495695799589
524	73.2211990356445	-1.17402231693268	-5.6554970741272	-0.00782300252467394	0.00321592413820326	-0.00879702530801296	-0.00717365415766835
525	71.9225006103516	-2.14804530143738	-5.26588773727417	-0.00425158534198999	0.0259431265294552	-0.0195112787187099	0.000943203864153475
526	73.2211990356445	-1.49869668483734	-5.46069240570068	-0.000680167751852423	0.0330859608948231	-0.0195112787187099	-0.0113944197073579
527	72.5718536376953	-1.17402231693268	-5.98017120361328	0.00808603875339031	0.0506183728575706	-0.0276281367987394	-0.00879702530801296
528	71.9225006103516	-1.17402231693268	-5.6554970741272	0.00126787810586393	0.0295145437121391	-0.038017712533474	-0.0107450718060136
529	73.8705520629883	-2.14804530143738	-5.59056186676025	-0.00879702530801296	0.036657378077507	-0.021459324285388	0.00386527273803949
530	73.2211990356445	-0.524673700332642	-5.85030126571655	-0.00587495695799589	0.0496443510055542	-0.0367190167307854	-0.00392691092565656
531	74.5198974609375	-2.14804530143738	-5.26588773727417	-0.0110697457566857	0.0360080301761627	-0.0198359526693821	0.00613799272105098
532	72.5718536376953	-0.84934800863266	-5.9152364730835	-3.08191010844894e-05	0.0175015944987535	-0.0143164889886975	-0.00587495695799589
533	71.9225006103516	-2.14804530143738	-5.72043180465698	-0.00197886489331722	0.0175015944987535	0.000293855206109583	-0.00360223650932312
534	75.1692428588867	-2.14804530143738	-5.72043180465698	-0.00360223650932312	0.0191249661147594	0.0116574559360743	-0.00165419070981443
535	73.8705520629883	-2.47271966934204	-5.6554970741272	0.0100340843200684	0.0330859608948231	0.00548864435404539	0.00581331877037883
536	75.1692428588867	-2.14804530143738	-5.59056186676025	-0.00457625929266214	0.0197743140161037	0.0106834331527352	-0.00230353930965066
537	73.2211990356445	-1.49869668483734	-5.3957576751709	0.0106834331527352	0.0295145437121391	0.00418994715437293	0.00289124972186983
538	71.9225006103516	-1.82337093353271	-5.85030126571655	0.00483929552137852	0.00451462110504508	-0.00295288790948689	-0.00295288790948689
539	72.5718536376953	-0.524673700332642	-5.98017120361328	0.000618529506027699	-0.0123684434220195	0.0022419011220336	-0.00132951640989631
540	73.8705520629883	-2.14804530143738	-6.04510593414307	0.00906006153672934	-0.0389917381107807	0.00483929552137852	0.00191722682211548
541	73.8705520629883	-1.82337093353271	-5.72043180465698	0.0178262684494257	-0.0425631552934647	0.0106834331527352	0.00386527273803949
542	73.8705520629883	-1.82337093353271	-6.36978054046631	0.0158782228827477	-0.0451605506241322	0.00646266713738441	0.00354059832170606
543	72.5718536376953	-0.84934800863266	-5.78536653518677	0.00873538758605719	-0.0493813157081604	0.00451462110504508	0.013930176384747
544	73.8705520629883	-2.14804530143738	-5.59056186676025	0.0103587592020631	-0.0500306636095047	0.00386527273803949	0.00776136433705688
545	73.8705520629883	-2.14804530143738	-5.78536653518677	0.00743668992072344	-0.0412644557654858	0.00516396993771195	0.0126314787194133
546	75.1692428588867	-2.14804530143738	-5.9152364730835	0.0145795252174139	-0.0383423902094364	0.00289124972186983	0.0136055024340749
547	74.5198974609375	-1.82337093353271	-6.17497587203979	0.0136055024340749	-0.0357449948787689	0.00256657530553639	0.00289124972186983
548	73.8705520629883	-0.84934800863266	-6.11004114151001	0.0145795252174139	-0.0201606266200542	0.00159255252219737	-0.00392691092565656
549	72.5718536376953	-0.84934800863266	-5.9152364730835	-0.0104203969240189	0.00646266713738441	0.00743668992072344	0.00418994715437293
550	72.5718536376953	-1.17402231693268	-5.78536653518677	-0.0026282137259841	0.0175015944987535	-0.017887907102704	0.00289124972186983
551	74.5198974609375	-1.82337093353271	-5.72043180465698	-0.00717365415766835	0.00613799272105098	-0.00684897974133492	0.00289124972186983
552	73.2211990356445	-0.84934800863266	-6.36978054046631	0.00126787810586393	0.00613799272105098	-0.00522560812532902	-0.00327756232582033
553	72.5718536376953	-0.84934800863266	-6.04510593414307	-0.00555028254166245	0.0142548503354192	-0.0211346503347158	-0.00132951640989631
554	74.5198974609375	-1.82337093353271	-5.78536653518677	-0.0100957229733467	0.0272418223321438	-0.0146411629393697	0.00191722682211548
555	73.8705520629883	-1.49869668483734	-5.85030126571655	-0.0100957229733467	0.0412028171122074	-0.00555028254166245	0.00678734155371785
556	73.2211990356445	-1.17402231693268	-5.59056186676025	-0.00295288790948689	0.0425015166401863	-0.0149658378213644	0.00516396993771195
557	72.5718536376953	-0.524673700332642	-6.23991060256958	-0.0133424662053585	0.0347093306481838	-0.00717365415766835	0.00159255252219737
558	75.8185958862305	-1.17402231693268	-6.04510593414307	-0.00717365415766835	-0.00327756232582033	0.01847561635077	-0.00100484199356288
559	73.2211990356445	-0.84934800863266	-6.17497587203979	-0.00619963090866804	-0.0480826161801815	0.0200989879667759	0.00483929552137852
560	75.1692428588867	-0.524673700332642	-5.98017120361328	0.0022419011220336	-0.0487319678068161	0.0285405199974775	0.00613799272105098
561	74.5198974609375	-1.49869668483734	-5.3957576751709	0.01847561635077	-0.0581475235521793	0.0515923984348774	0.0233457311987877
562	74.5198974609375	-0.524673700332642	-5.78536653518677	0.0103587592020631	-0.0587968714535236	0.040228795260191	-0.00197886489331722
563	72.5718536376953	-0.84934800863266	-6.17497587203979	0.0178262684494257	-0.0438618510961533	0.0158782228827477	0.00873538758605719
564	75.8185958862305	-2.14804530143738	-5.78536653518677	0.00483929552137852	-0.0279528107494116	0.00191722682211548	0.00418994715437293
565	74.5198974609375	-1.49869668483734	-5.59056186676025	0.0132808275520802	-0.0146411629393697	-0.0117190945893526	0.00743668992072344
566	76.4679412841797	-1.49869668483734	-5.52562713623047	0.011982130818069	-0.00977104809135199	-0.0162645354866982	0.000618529506027699
567	74.5198974609375	-1.49869668483734	-5.46069240570068	0.013930176384747	-0.0162645354866982	-0.0152905117720366	-0.00522560812532902
568	73.2211990356445	-0.84934800863266	-5.33082246780396	0.0113327819854021	-0.0123684434220195	-0.0169138833880424	0.00354059832170606
569	72.5718536376953	-0.199999377131462	-5.98017120361328	0.00191722682211548	0.00159255252219737	-0.0250307414680719	-0.00327756232582033
570	73.8705520629883	-1.17402231693268	-6.23991060256958	0.00354059832170606	0.0249691028147936	-0.0367190167307854	-0.00555028254166245
571	74.5198974609375	-1.82337093353271	-6.04510593414307	-0.0143164889886975	0.0298392176628113	-0.0370436906814575	-0.0026282137259841
572	73.8705520629883	-1.17402231693268	-6.04510593414307	-0.0026282137259841	0.0395794473588467	-0.02697878703475	-0.00652430532500148
573	71.9225006103516	-1.49869668483734	-5.78536653518677	-0.00749832857400179	0.0369820520281792	-0.0211346503347158	-0.00847235135734081
574	75.8185958862305	-1.82337093353271	-5.72043180465698	-0.00619963090866804	0.0175015944987535	0.00289124972186983	-0.00457625929266214
575	74.5198974609375	-1.49869668483734	-5.6554970741272	-0.00522560812532902	0.00808603875339031	0.0178262684494257	-0.00392691092565656
576	74.5198974609375	-2.14804530143738	-6.04510593414307	-0.00360223650932312	0.00321592413820326	0.0210730116814375	-0.00619963090866804
577	72.5718536376953	-0.84934800863266	-6.17497587203979	0.0022419011220336	-0.00944637414067984	0.0262678004801273	-0.00197886489331722
578	73.8705520629883	-0.84934800863266	-6.11004114151001	0.000618529506027699	-0.02697878703475	0.0246444288641214	0.00126787810586393
579	72.5718536376953	-1.17402231693268	-6.11004114151001	-0.00782300252467394	-0.0393164120614529	0.0100340843200684	-0.00425158534198999
580	73.8705520629883	-1.17402231693268	-5.98017120361328	0.00743668992072344	-0.0331475995481014	0.0399041213095188	0.00873538758605719
581	75.1692428588867	-1.49869668483734	-5.6554970741272	0.025618452578783	-0.0282774847000837	0.0356833562254906	0.00321592413820326
582	73.2211990356445	-1.17402231693268	-6.30484533309937	0.00873538758605719	-0.0328229255974293	0.0126314787194133	0.000293855206109583
583	72.5718536376953	-1.49869668483734	-5.72043180465698	0.0165275707840919	-0.0295761823654175	0.0106834331527352	-0.0026282137259841
584	75.8185958862305	-2.14804530143738	-5.59056186676025	-0.00165419070981443	-0.00944637414067984	-0.0107450718060136	0.00678734155371785
585	73.8705520629883	-2.14804530143738	-5.85030126571655	-0.00425158534198999	0.00126787810586393	-0.00944637414067984	0.00451462110504508
586	75.1692428588867	-2.14804530143738	-5.85030126571655	0.0103587592020631	0.0132808275520802	-0.0117190945893526	0.00873538758605719
587	73.8705520629883	-1.17402231693268	-5.59056186676025	0.00743668992072344	0.0217223595827818	-0.0159398596733809	-0.00684897974133492
588	75.1692428588867	-2.14804530143738	-5.9152364730835	-0.00360223650932312	0.0288651939481497	-0.0279528107494116	0.00321592413820326
589	71.9225006103516	-0.524673700332642	-6.23991060256958	-0.00652430532500148	0.0408781431615353	-0.0311995539814234	0.00386527273803949
590	72.5718536376953	-0.524673700332642	-6.11004114151001	-0.00522560812532902	0.0496443510055542	-0.0406151078641415	-0.00782300252467394
591	74.5198974609375	-1.17402231693268	-6.23991060256958	0.00126787810586393	0.049319677054882	-0.048407293856144	0.00386527273803949
592	73.2211990356445	-0.84934800863266	-5.9152364730835	-0.00555028254166245	0.0444495603442192	-0.0402904339134693	-0.00392691092565656
593	72.5718536376953	-2.14804530143738	-5.20095300674438	0.00418994715437293	0.0548391379415989	-0.0341216214001179	-0.000355493422830477
594	75.1692428588867	-2.14804530143738	-5.85030126571655	-0.0107450718060136	0.049319677054882	-0.0328229255974293	-0.00392691092565656
595	74.5198974609375	-1.82337093353271	-5.85030126571655	0.011982130818069	0.0382807515561581	-0.0172385573387146	-0.000680167751852423
596	75.8185958862305	-2.47271966934204	-5.9152364730835	0.0171769186854362	0.0353586822748184	-0.00944637414067984	0.00126787810586393
597	72.5718536376953	-0.524673700332642	-5.78536653518677	-0.00327756232582033	0.0431508645415306	-0.0221086721867323	-0.00619963090866804
598	74.5198974609375	-1.17402231693268	-5.9152364730835	0.00418994715437293	0.0473716296255589	-0.0253554154187441	-0.00100484199356288
599	73.2211990356445	-0.524673700332642	-5.78536653518677	-0.00490093370899558	0.0399041213095188	-0.0230826959013939	-0.00392691092565656
600	72.5718536376953	-1.17402231693268	-5.98017120361328	0.00938473641872406	0.0239950809627771	-0.023407369852066	-0.00197886489331722
601	73.2211990356445	-1.82337093353271	-5.85030126571655	0.0162028968334198	0.0181509424000978	-0.00619963090866804	0.00548864435404539
602	73.2211990356445	-1.49869668483734	-6.11004114151001	0.00970941036939621	-3.08191010844894e-05	-0.0110697457566857	0.000618529506027699
603	73.2211990356445	-1.49869668483734	-5.78536653518677	0.0100340843200684	-0.00197886489331722	-0.00555028254166245	0.000943203864153475
604	75.1692428588867	-2.14804530143738	-5.85030126571655	0.00743668992072344	0.0178262684494257	-0.02697878703475	0.00613799272105098
605	73.2211990356445	-0.84934800863266	-5.9152364730835	-0.00522560812532902	0.0200989879667759	-0.0253554154187441	0.00483929552137852
606	73.8705520629883	-1.17402231693268	-5.78536653518677	-0.00490093370899558	0.0207483377307653	-0.0182125810533762	0.00743668992072344
607	73.8705520629883	-0.524673700332642	-6.11004114151001	0.00516396993771195	-0.00230353930965066	0.00646266713738441	-0.00555028254166245
608	73.8705520629883	-2.14804530143738	-5.85030126571655	0.01100810803473	-0.00977104809135199	0.00191722682211548	0.00126787810586393
609	73.8705520629883	-1.82337093353271	-5.85030126571655	0.01100810803473	-0.0217839982360601	0.0178262684494257	-0.00555028254166245
610	74.5198974609375	-2.47271966934204	-5.3957576751709	-0.0117190945893526	0.00256657530553639	0.00613799272105098	-0.00100484199356288
611	71.9225006103516	-0.524673700332642	-5.78536653518677	0.0022419011220336	-0.00652430532500148	0.000618529506027699	-0.00619963090866804
612	73.2211990356445	-1.82337093353271	-5.46069240570068	0.00418994715437293	-0.00944637414067984	0.0162028968334198	-0.0149658378213644
613	74.5198974609375	-1.82337093353271	-5.9152364730835	-0.00425158534198999	-0.0360696688294411	0.0116574559360743	-0.0104203969240189
614	74.5198974609375	-1.82337093353271	-5.9152364730835	-0.00490093370899558	-0.0474332682788372	0.0282158460468054	-0.00100484199356288
615	73.8705520629883	-2.14804530143738	-5.85030126571655	-0.00522560812532902	-0.0409397818148136	0.0321119390428066	-0.00782300252467394
616	75.1692428588867	-2.14804530143738	-5.59056186676025	-0.000680167751852423	-0.0334722734987736	0.0285405199974775	0.000943203864153475
617	73.2211990356445	-1.49869668483734	-6.11004114151001	-0.000680167751852423	-0.00717365415766835	0.00743668992072344	-0.00295288790948689
618	72.5718536376953	-1.49869668483734	-5.98017120361328	-0.00977104809135199	0.00386527273803949	-0.0126931173726916	-0.00555028254166245
619	71.9225006103516	-1.82337093353271	-6.17497587203979	-0.00490093370899558	-0.00555028254166245	-0.0104203969240189	-0.00392691092565656
620	73.2211990356445	-1.17402231693268	-5.59056186676025	0.00418994715437293	0.00451462110504508	-0.00100484199356288	0.00126787810586393
621	73.2211990356445	-0.84934800863266	-6.43471527099609	0.0265924744307995	-0.00490093370899558	0.0113327819854021	0.000943203864153475
622	71.9225006103516	-1.49869668483734	-6.04510593414307	0.011982130818069	-0.0198359526693821	0.0116574559360743	-0.000680167751852423
623	74.5198974609375	-1.82337093353271	-6.04510593414307	-0.00749832857400179	-0.0169138833880424	0.00516396993771195	-0.00230353930965066
624	72.5718536376953	-1.17402231693268	-5.98017120361328	-0.00165419070981443	-0.0143164889886975	-3.08191010844894e-05	0.00418994715437293
625	71.9225006103516	-0.84934800863266	-5.78536653518677	-0.00295288790948689	-0.0198359526693821	0.00256657530553639	0.0022419011220336
626	71.9225006103516	-1.17402231693268	-5.85030126571655	-0.00652430532500148	0.00191722682211548	-0.00977104809135199	-0.00977104809135199
627	72.5718536376953	-0.524673700332642	-5.98017120361328	0.00256657530553639	0.00808603875339031	-0.0120437685400248	-0.00490093370899558
628	73.2211990356445	-1.17402231693268	-5.9152364730835	0.00418994715437293	0.013930176384747	-0.0350956469774246	-0.00360223650932312
629	75.1692428588867	-1.82337093353271	-5.52562713623047	-0.00295288790948689	0.0285405199974775	-0.0204853005707264	-0.00100484199356288
630	73.8705520629883	-2.47271966934204	-4.94121360778809	-0.00879702530801296	0.0463976077735424	-0.0204853005707264	-0.00425158534198999
631	72.5718536376953	-0.84934800863266	-5.46069240570068	-0.0126931173726916	0.0304885655641556	-0.0217839982360601	-0.00652430532500148
632	73.8705520629883	-2.47271966934204	-5.07108306884766	-0.00197886489331722	0.0168522447347641	0.0022419011220336	-0.00717365415766835
633	73.8705520629883	-1.82337093353271	-5.46069240570068	-0.00165419070981443	0.0217223595827818	0.000293855206109583	-0.0026282137259841
634	75.1692428588867	-2.14804530143738	-5.26588773727417	0.000943203864153475	0.0181509424000978	0.0116574559360743	-0.00457625929266214
635	74.5198974609375	-2.14804530143738	-5.00614833831787	0.00321592413820326	-3.08191010844894e-05	0.0158782228827477	-0.00684897974133492
636	74.5198974609375	-2.47271966934204	-4.74640893936157	0.0103587592020631	-0.0247060675173998	0.0233457311987877	0.00646266713738441
637	74.5198974609375	-2.14804530143738	-5.07108306884766	0.00289124972186983	-0.0188619289547205	0.0178262684494257	-0.00425158534198999
638	72.5718536376953	-1.17402231693268	-5.33082246780396	0.00548864435404539	-0.0276281367987394	0.0152288740500808	-0.00100484199356288
639	72.5718536376953	-1.82337093353271	-5.26588773727417	0.012956153601408	-0.0402904339134693	0.013930176384747	0.00873538758605719
640	73.2211990356445	-2.14804530143738	-5.20095300674438	0.01100810803473	-0.0662643760442734	0.0343846566975117	-0.0026282137259841
641	73.8705520629883	-1.17402231693268	-5.85030126571655	0.0194496400654316	-0.0646410062909126	0.0379560738801956	0.00159255252219737
642	73.8705520629883	-2.14804530143738	-5.3957576751709	0.0217223595827818	-0.0477579422295094	0.0188002903014421	0.00289124972186983
643	72.5718536376953	-1.17402231693268	-5.59056186676025	0.0155535480007529	-0.0299008563160896	0.000618529506027699	0.0022419011220336
644	71.9225006103516	-2.14804530143738	-6.11004114151001	0.00711201597005129	-0.0159398596733809	-0.0104203969240189	-0.0026282137259841
645	75.1692428588867	-1.82337093353271	-6.36978054046631	0.000618529506027699	0.000618529506027699	-0.0130177913233638	-3.08191010844894e-05
646	74.5198974609375	-2.14804530143738	-5.59056186676025	0.0145795252174139	0.0246444288641214	-0.0256800893694162	-0.00555028254166245
647	74.5198974609375	-2.47271966934204	-5.59056186676025	0.0132808275520802	0.0373067259788513	-0.0266541130840778	-0.00457625929266214
648	75.1692428588867	-2.14804530143738	-5.46069240570068	-0.0117190945893526	0.0340599827468395	-0.0308748781681061	-0.00522560812532902
649	73.8705520629883	-2.47271966934204	-5.26588773727417	-0.00360223650932312	0.0330859608948231	-0.032173577696085	-0.00230353930965066
650	73.2211990356445	-1.17402231693268	-5.9152364730835	-0.0149658378213644	0.036657378077507	-0.0347709693014622	0.00191722682211548
651	72.5718536376953	-0.84934800863266	-5.98017120361328	-0.0117190945893526	0.0369820520281792	-0.0201606266200542	0.00159255252219737
652	74.5198974609375	-1.82337093353271	-5.52562713623047	-0.000355493422830477	0.0298392176628113	-0.00912170019000769	-0.00490093370899558
653	74.5198974609375	-2.47271966934204	-5.52562713623047	-0.00652430532500148	0.0207483377307653	-0.00490093370899558	-3.08191010844894e-05
654	74.5198974609375	-2.47271966934204	-5.85030126571655	-0.00912170019000769	-0.00165419070981443	0.0136055024340749	0.000618529506027699
655	73.8705520629883	-2.47271966934204	-5.26588773727417	0.000943203864153475	-0.000680167751852423	0.0243197549134493	-0.00717365415766835
656	71.9225006103516	-1.17402231693268	-6.17497587203979	0.000943203864153475	-0.0133424662053585	0.0275664981454611	-0.00165419070981443
657	72.5718536376953	-1.17402231693268	-5.85030126571655	0.00743668992072344	-0.0149658378213644	0.0210730116814375	-0.00165419070981443
658	72.5718536376953	-1.17402231693268	-5.78536653518677	0.0123068047687411	-0.00652430532500148	0.00906006153672934	-0.0026282137259841
659	73.8705520629883	-1.17402231693268	-5.85030126571655	-0.00327756232582033	-0.00587495695799589	0.0100340843200684	-3.08191010844894e-05
660	75.1692428588867	-1.49869668483734	-5.72043180465698	0.00159255252219737	0.00678734155371785	0.0158782228827477	0.00613799272105098
661	73.2211990356445	-1.17402231693268	-5.3957576751709	0.0165275707840919	-0.000680167751852423	0.0194496400654316	0.00906006153672934
662	73.8705520629883	-2.47271966934204	-5.59056186676025	0.00548864435404539	-3.08191010844894e-05	0.00841071270406246	0.000618529506027699
663	74.5198974609375	-2.14804530143738	-5.98017120361328	-0.000355493422830477	-0.00555028254166245	0.00321592413820326	-0.000680167751852423
664	72.5718536376953	-0.84934800863266	-5.9152364730835	-0.000680167751852423	-0.021459324285388	0.00289124972186983	0.00354059832170606
665	73.2211990356445	-1.49869668483734	-5.85030126571655	-0.00912170019000769	-0.00425158534198999	0.00451462110504508	-3.08191010844894e-05
666	72.5718536376953	-1.49869668483734	-5.78536653518677	-0.00230353930965066	0.0194496400654316	-0.00197886489331722	0.00256657530553639
667	73.2211990356445	-1.49869668483734	-5.6554970741272	0.00418994715437293	0.0188002903014421	-0.0100957229733467	-0.00360223650932312
668	73.8705520629883	-2.14804530143738	-5.85030126571655	-0.00555028254166245	0.0282158460468054	-0.0182125810533762	-3.08191010844894e-05
669	75.1692428588867	-2.79739379882813	-5.46069240570068	-0.00749832857400179	0.0480209775269032	-0.0276281367987394	-0.00230353930965066
670	73.2211990356445	-1.49869668483734	-5.9152364730835	-0.00847235135734081	0.06393001973629	-0.0438618510961533	-0.00717365415766835
671	73.8705520629883	-1.49869668483734	-5.9152364730835	0.00613799272105098	0.0554884895682335	-0.0441865250468254	-0.00197886489331722
672	71.9225006103516	-1.82337093353271	-5.46069240570068	0.0106834331527352	0.0360080301761627	-0.0360696688294411	-0.0113944197073579
673	75.1692428588867	-3.12206816673279	-5.07108306884766	0.00841071270406246	0.0470469556748867	-0.0299008563160896	-0.00100484199356288
674	73.8705520629883	-1.82337093353271	-5.33082246780396	0.0162028968334198	0.0340599827468395	-0.0230826959013939	-0.000680167751852423
675	73.8705520629883	-1.82337093353271	-5.9152364730835	0.013930176384747	0.0363327041268349	-0.0240567177534103	-0.00425158534198999
676	72.5718536376953	-1.49869668483734	-5.85030126571655	0.0178262684494257	0.0233457311987877	-0.0224333461374044	-3.08191010844894e-05
677	75.8185958862305	-1.82337093353271	-5.85030126571655	0.0116574559360743	0.00743668992072344	-0.023407369852066	0.0022419011220336
678	73.8705520629883	-2.79739379882813	-5.26588773727417	-0.000355493422830477	-0.0152905117720366	-0.00165419070981443	-0.00457625929266214
679	73.2211990356445	-1.82337093353271	-5.07108306884766	0.0158782228827477	-0.0464592464268208	0.0022419011220336	0.00418994715437293
680	73.8705520629883	-2.79739379882813	-5.07108306884766	-0.00782300252467394	-0.0497059896588326	0.0226963832974434	0.00873538758605719
681	73.2211990356445	-2.47271966934204	-5.78536653518677	0.0126314787194133	-0.0341216214001179	0.0308132413774729	0.00873538758605719
682	74.5198974609375	-3.12206816673279	-5.59056186676025	-0.00392691092565656	-0.0172385573387146	0.0162028968334198	0.00256657530553639
683	73.8705520629883	-2.14804530143738	-5.85030126571655	-0.0152905117720366	-0.0107450718060136	0.00483929552137852	-0.00197886489331722
684	71.9225006103516	-2.14804530143738	-5.78536653518677	-0.00977104809135199	-0.00100484199356288	0.00126787810586393	0.00581331877037883
685	73.2211990356445	-2.14804530143738	-5.52562713623047	-0.0165892094373703	0.000943203864153475	-0.00100484199356288	0.000618529506027699
686	71.9225006103516	-2.14804530143738	-5.52562713623047	-0.0143164889886975	-0.00652430532500148	0.0301638916134834	-0.00197886489331722
687	73.2211990356445	-2.47271966934204	-5.98017120361328	-0.0026282137259841	-0.0311995539814234	0.0152288740500808	-0.00457625929266214
688	74.5198974609375	-3.12206816673279	-5.6554970741272	-0.00749832857400179	-0.0227580219507217	0.0175015944987535	-3.08191010844894e-05
689	75.8185958862305	-3.12206816673279	-5.3957576751709	-0.00717365415766835	-0.0162645354866982	0.000293855206109583	0.00743668992072344
690	73.2211990356445	-2.14804530143738	-5.78536653518677	-0.0117190945893526	-0.00684897974133492	-0.0100957229733467	-0.00100484199356288
691	74.5198974609375	-2.79739379882813	-5.72043180465698	-0.00977104809135199	-0.00425158534198999	-0.0110697457566857	-0.00587495695799589
692	72.5718536376953	-2.14804530143738	-5.3957576751709	-0.00457625929266214	-0.0146411629393697	-0.0146411629393697	-0.0113944197073579
693	74.5198974609375	-3.44674253463745	-5.6554970741272	-0.00392691092565656	-0.00360223650932312	-0.023407369852066	-0.00587495695799589
694	73.8705520629883	-2.47271966934204	-6.43471527099609	0.0246444288641214	-0.00295288790948689	-0.0208099745213985	0.000943203864153475
695	73.8705520629883	-2.79739379882813	-6.36978054046631	0.011982130818069	0.000618529506027699	-0.0279528107494116	0.00646266713738441
696	72.5718536376953	-2.14804530143738	-6.36978054046631	0.0126314787194133	-0.00847235135734081	-0.00912170019000769	0.00289124972186983
697	74.5198974609375	-2.79739379882813	-6.17497587203979	0.00613799272105098	-0.0302255302667618	-0.00782300252467394	-0.00977104809135199
698	73.8705520629883	-3.44674253463745	-5.46069240570068	0.00678734155371785	-0.0224333461374044	0.00191722682211548	-0.00619963090866804
699	71.9225006103516	-2.47271966934204	-5.6554970741272	0.00776136433705688	-0.0146411629393697	0.00126787810586393	0.012956153601408
700	74.5198974609375	-3.44674253463745	-5.72043180465698	0.0126314787194133	-0.0130177913233638	0.0165275707840919	-3.08191010844894e-05
701	72.5718536376953	-2.47271966934204	-6.23991060256958	0.0236704051494598	-0.00392691092565656	0.0103587592020631	0.00711201597005129
702	73.2211990356445	-3.12206816673279	-5.52562713623047	0.0106834331527352	-0.00100484199356288	0.00711201597005129	0.000943203864153475
703	73.2211990356445	-2.79739379882813	-5.3957576751709	-0.00360223650932312	-0.0126931173726916	0.0207483377307653	-3.08191010844894e-05
704	72.5718536376953	-1.82337093353271	-5.46069240570068	-0.00912170019000769	-0.00847235135734081	0.012956153601408	0.00191722682211548
705	72.5718536376953	-2.47271966934204	-5.52562713623047	-0.0110697457566857	-0.00782300252467394	0.013930176384747	-0.000355493422830477
706	73.2211990356445	-2.47271966934204	-5.98017120361328	0.000618529506027699	-0.00425158534198999	0.0100340843200684	-0.00165419070981443
707	72.5718536376953	-2.14804530143738	-5.98017120361328	0.000293855206109583	0.000618529506027699	-0.00295288790948689	-0.00490093370899558
708	73.2211990356445	-3.44674253463745	-5.26588773727417	-0.00847235135734081	-0.00392691092565656	-0.00295288790948689	-0.00652430532500148
709	74.5198974609375	-4.09609127044678	-5.3957576751709	-0.0113944197073579	-0.00230353930965066	-0.0113944197073579	0.00581331877037883
710	73.2211990356445	-1.82337093353271	-5.52562713623047	-0.0175632312893867	0.00159255252219737	-0.0162645354866982	-0.0143164889886975
711	72.5718536376953	-2.47271966934204	-5.72043180465698	-0.00749832857400179	0.00581331877037883	-0.00555028254166245	0.00126787810586393
712	73.8705520629883	-2.14804530143738	-5.78536653518677	-0.0100957229733467	-0.00100484199356288	-0.00717365415766835	-0.0143164889886975
713	73.8705520629883	-3.12206816673279	-5.6554970741272	-0.0026282137259841	-0.00587495695799589	-0.00165419070981443	-0.00944637414067984
714	72.5718536376953	-2.79739379882813	-5.59056186676025	-0.00457625929266214	-0.0250307414680719	-3.08191010844894e-05	-0.000680167751852423
715	72.5718536376953	-2.47271966934204	-5.46069240570068	0.00483929552137852	-0.0302255302667618	0.00906006153672934	0.00159255252219737
716	73.8705520629883	-1.82337093353271	-5.52562713623047	-0.00165419070981443	-0.028926832601428	0.0149041991680861	0.000293855206109583
717	75.1692428588867	-2.79739379882813	-5.72043180465698	0.00451462110504508	-0.0299008563160896	0.0200989879667759	-0.00717365415766835
718	74.5198974609375	-3.12206816673279	-6.17497587203979	0.00548864435404539	-0.0425631552934647	0.0223717093467712	-0.0120437685400248
719	72.5718536376953	-1.82337093353271	-5.72043180465698	0.00808603875339031	-0.0295761823654175	0.0197743140161037	0.00451462110504508
720	75.1692428588867	-3.12206816673279	-5.72043180465698	0.0116574559360743	-0.0237320438027382	0.0282158460468054	-0.00295288790948689
721	71.9225006103516	-2.47271966934204	-5.59056186676025	0.0288651939481497	-0.0156151866540313	0.025618452578783	0.00678734155371785
722	74.5198974609375	-3.12206816673279	-5.20095300674438	0.0158782228827477	-0.00652430532500148	0.0155535480007529	-0.00392691092565656
723	74.5198974609375	-2.79739379882813	-5.6554970741272	0.0213976856321096	-0.00132951640989631	0.0103587592020631	-0.00555028254166245
724	71.9225006103516	-2.14804530143738	-5.9152364730835	0.013930176384747	-0.00619963090866804	0.00289124972186983	0.000293855206109583
725	71.2731552124023	-1.82337093353271	-5.72043180465698	0.0022419011220336	-0.0204853005707264	-3.08191010844894e-05	0.0022419011220336
726	71.9225006103516	-2.14804530143738	-5.85030126571655	0.00613799272105098	0.00906006153672934	0.000293855206109583	-0.0100957229733467
727	73.8705520629883	-3.44674253463745	-5.72043180465698	0.00581331877037883	0.00191722682211548	0.00418994715437293	0.00191722682211548
728	74.5198974609375	-2.47271966934204	-5.26588773727417	0.0152288740500808	0.00646266713738441	-0.00457625929266214	-0.0117190945893526
729	73.2211990356445	-2.79739379882813	-5.3957576751709	0.000943203864153475	-0.00100484199356288	-0.00587495695799589	0.00126787810586393
730	72.5718536376953	-2.47271966934204	-6.23991060256958	-0.00197886489331722	0.00613799272105098	-0.0117190945893526	-0.0104203969240189
731	72.5718536376953	-1.82337093353271	-5.85030126571655	0.00191722682211548	-0.00165419070981443	-0.00847235135734081	-0.00912170019000769
732	71.9225006103516	-1.82337093353271	-5.52562713623047	0.00386527273803949	-0.0198359526693821	-0.000680167751852423	-0.00847235135734081
733	74.5198974609375	-2.14804530143738	-5.52562713623047	-0.00847235135734081	-0.00392691092565656	-0.00912170019000769	-0.0110697457566857
734	72.5718536376953	-1.17402231693268	-5.72043180465698	-0.00457625929266214	0.00841071270406246	-0.0266541130840778	0.000293855206109583
735	71.9225006103516	-1.17402231693268	-5.59056186676025	0.000618529506027699	0.00808603875339031	-0.0256800893694162	0.000943203864153475
736	71.9225006103516	-1.17402231693268	-5.9152364730835	-0.00619963090866804	0.0162028968334198	-0.0175632312893867	-0.00197886489331722
737	72.5718536376953	-1.49869668483734	-5.9152364730835	0.00678734155371785	0.0236704051494598	-0.021459324285388	0.000293855206109583
738	73.8705520629883	-1.17402231693268	-5.9152364730835	-0.00295288790948689	0.0308132413774729	-0.0208099745213985	-0.0100957229733467
739	73.2211990356445	-1.82337093353271	-6.04510593414307	-0.00684897974133492	0.0460729338228703	-0.0360696688294411	-3.08191010844894e-05
740	74.5198974609375	-2.14804530143738	-5.52562713623047	0.0168522447347641	0.0412028171122074	-0.0185372550040483	0.00483929552137852
741	71.9225006103516	-1.17402231693268	-5.52562713623047	0.0106834331527352	0.0226963832974434	0.0100340843200684	0.00483929552137852
742	73.8705520629883	-2.14804530143738	-5.72043180465698	0.0132808275520802	0.0249691028147936	0.0132808275520802	0.00321592413820326
743	74.5198974609375	-0.84934800863266	-5.9152364730835	0.0145795252174139	0.0197743140161037	0.011982130818069	0.00159255252219737
744	72.5718536376953	-0.84934800863266	-5.85030126571655	0.00159255252219737	0.0155535480007529	0.00711201597005129	0.00548864435404539
745	71.9225006103516	-1.17402231693268	-5.52562713623047	0.00516396993771195	0.0158782228827477	-0.00392691092565656	-0.0026282137259841
746	72.5718536376953	-1.17402231693268	-5.6554970741272	0.00873538758605719	0.0162028968334198	0.00970941036939621	0.000943203864153475
747	73.2211990356445	-1.82337093353271	-5.3957576751709	0.00776136433705688	0.0126314787194133	-0.00522560812532902	-0.00100484199356288
748	74.5198974609375	-2.47271966934204	-5.6554970741272	-0.00132951640989631	0.00289124972186983	-0.00717365415766835	0.00159255252219737
749	74.5198974609375	-2.14804530143738	-5.72043180465698	0.000293855206109583	0.00321592413820326	-0.00587495695799589	0.00418994715437293
750	74.5198974609375	-2.14804530143738	-5.3957576751709	-0.00652430532500148	0.00321592413820326	-0.0230826959013939	0.000943203864153475
751	71.9225006103516	-1.17402231693268	-5.59056186676025	-0.00912170019000769	0.00743668992072344	-0.00847235135734081	0.00613799272105098
752	75.1692428588867	-2.79739379882813	-5.3957576751709	-0.00295288790948689	0.00386527273803949	-0.00522560812532902	-0.00165419070981443
753	73.2211990356445	-1.49869668483734	-5.46069240570068	-0.00230353930965066	-0.0139918150380254	0.00516396993771195	-0.00619963090866804
754	72.5718536376953	-1.17402231693268	-5.85030126571655	-0.00749832857400179	-0.017887907102704	-0.00132951640989631	0.00483929552137852
755	71.9225006103516	-0.199999377131462	-5.98017120361328	-0.00587495695799589	-0.00197886489331722	-0.00360223650932312	0.00451462110504508
756	73.2211990356445	-0.84934800863266	-5.72043180465698	-0.00652430532500148	-3.08191010844894e-05	0.00581331877037883	0.00711201597005129
757	71.9225006103516	-0.84934800863266	-5.78536653518677	-0.00360223650932312	0.00776136433705688	0.00191722682211548	-0.00295288790948689
758	72.5718536376953	-0.84934800863266	-5.72043180465698	-0.00360223650932312	0.00289124972186983	-0.00555028254166245	-0.00132951640989631
759	73.2211990356445	-1.82337093353271	-5.20095300674438	0.00354059832170606	-0.00490093370899558	-0.00425158534198999	0.00743668992072344
760	74.5198974609375	-1.82337093353271	-5.6554970741272	0.00613799272105098	-0.0172385573387146	-0.000680167751852423	0.0123068047687411
761	72.5718536376953	-1.82337093353271	-5.59056186676025	0.0207483377307653	-0.0159398596733809	0.0168522447347641	0.00613799272105098
762	75.1692428588867	-1.82337093353271	-5.59056186676025	0.0123068047687411	-0.0169138833880424	0.00841071270406246	-0.000680167751852423
763	72.5718536376953	-0.199999377131462	-5.85030126571655	0.00289124972186983	-0.0169138833880424	0.0149041991680861	0.0022419011220336
764	73.2211990356445	-1.17402231693268	-5.72043180465698	-0.00230353930965066	-0.00555028254166245	0.0132808275520802	0.00581331877037883
765	72.5718536376953	-0.84934800863266	-5.46069240570068	0.000943203864153475	0.00808603875339031	-0.0139918150380254	0.00159255252219737
766	73.2211990356445	-0.84934800863266	-5.78536653518677	-0.00197886489331722	0.0194496400654316	-0.0188619289547205	-0.000680167751852423
767	73.2211990356445	-0.84934800863266	-5.98017120361328	0.00126787810586393	0.0269171483814716	-0.0117190945893526	-0.00295288790948689
768	75.1692428588867	-2.14804530143738	-5.59056186676025	0.000293855206109583	0.01847561635077	-0.0230826959013939	0.00159255252219737
769	73.8705520629883	-1.49869668483734	-5.6554970741272	-0.00392691092565656	0.0171769186854362	-0.0146411629393697	0.00483929552137852
770	74.5198974609375	-1.82337093353271	-5.59056186676025	-0.00912170019000769	0.0188002903014421	-0.0328229255974293	0.00483929552137852
771	71.9225006103516	-0.84934800863266	-5.59056186676025	-0.0133424662053585	0.029189869761467	-0.0175632312893867	-0.00230353930965066
772	75.1692428588867	-1.82337093353271	-5.46069240570068	-0.00847235135734081	0.0213976856321096	-0.0299008563160896	0.000293855206109583
773	71.9225006103516	-0.524673700332642	-6.11004114151001	-0.0113944197073579	0.0116574559360743	-0.0156151866540313	-0.000680167751852423
774	73.2211990356445	-0.84934800863266	-5.85030126571655	-0.00327756232582033	0.00873538758605719	-0.0224333461374044	0.00354059832170606
775	71.2731552124023	-0.199999377131462	-5.6554970741272	-0.00230353930965066	-0.00165419070981443	-0.00782300252467394	0.00386527273803949
776	72.5718536376953	-1.82337093353271	-5.52562713623047	-3.08191010844894e-05	-0.0276281367987394	0.00776136433705688	-0.00132951640989631
777	73.2211990356445	-0.199999377131462	-5.46069240570068	0.00126787810586393	-0.0539267547428608	0.0330859608948231	0.00321592413820326
778	72.5718536376953	-0.84934800863266	-5.59056186676025	0.00906006153672934	-0.0841214656829834	0.0382807515561581	-0.00490093370899558
779	73.8705520629883	-1.49869668483734	-5.72043180465698	0.00354059832170606	-0.0954850688576698	0.0486703291535378	0.00354059832170606
780	74.5198974609375	-1.49869668483734	-5.78536653518677	0.0145795252174139	-0.0850954875349998	0.0408781431615353	0.00646266713738441
781	73.2211990356445	-1.49869668483734	-5.3957576751709	0.0155535480007529	-0.0630176365375519	0.0597092546522617	-0.00132951640989631
782	73.2211990356445	-1.49869668483734	-5.46069240570068	0.01100810803473	-0.0402904339134693	0.025618452578783	-0.00295288790948689
783	71.9225006103516	-0.524673700332642	-5.3957576751709	-0.00132951640989631	-0.0260047651827335	0.0188002903014421	-0.00100484199356288
784	71.9225006103516	-1.49869668483734	-5.07108306884766	0.00808603875339031	-0.00944637414067984	0.00159255252219737	0.00418994715437293
785	72.5718536376953	-0.84934800863266	-5.46069240570068	0.00613799272105098	0.000293855206109583	-0.00555028254166245	-0.00132951640989631
786	71.9225006103516	-0.84934800863266	-5.46069240570068	0.00581331877037883	0.011982130818069	-0.00490093370899558	0.00126787810586393
787	72.5718536376953	-0.524673700332642	-5.6554970741272	0.00938473641872406	0.0100340843200684	-0.00717365415766835	-0.000680167751852423
788	73.2211990356445	-2.47271966934204	-5.33082246780396	0.01847561635077	0.0178262684494257	-0.0146411629393697	-0.00555028254166245
789	73.8705520629883	-1.82337093353271	-5.20095300674438	0.0168522447347641	0.0301638916134834	-0.0162645354866982	-0.00165419070981443
790	73.2211990356445	-1.82337093353271	-5.26588773727417	-3.08191010844894e-05	0.0600339286029339	-0.0399657599627972	-0.00165419070981443
791	71.9225006103516	-1.17402231693268	-5.72043180465698	0.00354059832170606	0.0649040415883064	-0.0386670641601086	-0.0117190945893526
792	73.8705520629883	-2.14804530143738	-5.46069240570068	-3.08191010844894e-05	0.0509430468082428	-0.0315242260694504	-0.000355493422830477
793	71.2731552124023	-0.84934800863266	-6.04510593414307	-0.00132951640989631	0.0502936989068985	-0.0373683646321297	-0.0156151866540313
794	71.9225006103516	-1.17402231693268	-5.59056186676025	-0.000355493422830477	0.0564625114202499	-0.0393164120614529	0.000293855206109583
795	73.2211990356445	-1.82337093353271	-5.52562713623047	-0.00977104809135199	0.0613326244056225	-0.0292515084147453	-0.00230353930965066
796	73.2211990356445	-2.14804530143738	-5.72043180465698	0.00256657530553639	0.0450989119708538	-0.0247060675173998	0.00808603875339031
797	71.2731552124023	-2.14804530143738	-5.3957576751709	-0.00684897974133492	0.0301638916134834	-0.0120437685400248	-0.00587495695799589
798	71.2731552124023	-1.17402231693268	-5.85030126571655	-0.00100484199356288	0.00646266713738441	-0.0136671401560307	0.00126787810586393
799	71.9225006103516	-1.17402231693268	-5.98017120361328	0.00906006153672934	-0.0198359526693821	0.0171769186854362	-0.00587495695799589
800	70.6238098144531	-1.17402231693268	-6.17497587203979	0.0142548503354192	-0.0315242260694504	0.0217223595827818	0.00516396993771195
801	73.8705520629883	-1.82337093353271	-5.52562713623047	0.0136055024340749	-0.0324982516467571	0.0428261905908585	0.00646266713738441
802	70.6238098144531	-0.524673700332642	-5.72043180465698	0.00938473641872406	-0.0276281367987394	0.0347093306481838	0.0022419011220336
803	69.9744567871094	-0.84934800863266	-5.52562713623047	0.00451462110504508	-0.0221086721867323	0.01847561635077	0.00289124972186983
804	70.6238098144531	-1.49869668483734	-5.6554970741272	-0.00847235135734081	-0.00327756232582033	0.00711201597005129	0.00126787810586393
805	71.2731552124023	-2.14804530143738	-5.78536653518677	0.00776136433705688	-0.0152905117720366	0.00548864435404539	0.00581331877037883
806	71.2731552124023	-1.49869668483734	-5.78536653518677	0.00581331877037883	-0.0191866029053926	0.0191249661147594	-3.08191010844894e-05
807	70.6238098144531	-1.82337093353271	-5.72043180465698	-0.0152905117720366	-0.021459324285388	0.0175015944987535	-0.000680167751852423
808	72.5718536376953	-2.79739379882813	-5.52562713623047	-0.0162645354866982	-0.0146411629393697	0.00418994715437293	-0.00425158534198999
809	71.9225006103516	-2.47271966934204	-5.52562713623047	-0.0126931173726916	-0.0188619289547205	0.00451462110504508	0.000618529506027699
810	71.2731552124023	-2.47271966934204	-5.6554970741272	-0.0230826959013939	0.00159255252219737	0.00581331877037883	0.00159255252219737
811	71.9225006103516	-2.47271966934204	-5.59056186676025	-0.0195112787187099	-0.000680167751852423	0.0100340843200684	-0.00555028254166245
812	71.2731552124023	-2.14804530143738	-5.9152364730835	-0.0224333461374044	-0.00912170019000769	-0.00197886489331722	0.00191722682211548
813	70.6238098144531	-1.49869668483734	-6.30484533309937	-0.021459324285388	0.00613799272105098	-0.0120437685400248	-0.000680167751852423
814	71.9225006103516	-2.79739379882813	-5.3957576751709	-0.0243813935667276	0.00743668992072344	-0.0172385573387146	-0.00457625929266214
815	73.2211990356445	-3.12206816673279	-5.07108306884766	-0.0104203969240189	0.020423661917448	-0.0279528107494116	0.0103587592020631
816	71.2731552124023	-2.14804530143738	-5.59056186676025	-0.0230826959013939	0.0158782228827477	-0.0130177913233638	-0.00684897974133492
817	72.5718536376953	-2.47271966934204	-5.59056186676025	-0.00490093370899558	0.0210730116814375	-0.0198359526693821	0.00678734155371785
818	70.6238098144531	-2.14804530143738	-5.6554970741272	-0.00652430532500148	0.0321119390428066	-0.0299008563160896	0.000618529506027699
819	70.6238098144531	-1.82337093353271	-5.78536653518677	-0.00360223650932312	0.0304885655641556	-0.0302255302667618	0.00321592413820326
820	69.9744567871094	-1.49869668483734	-5.59056186676025	-0.00490093370899558	0.0233457311987877	-0.00360223650932312	0.00841071270406246
821	73.8705520629883	-2.47271966934204	-5.26588773727417	0.000293855206109583	0.0132808275520802	0.00808603875339031	0.00191722682211548
822	70.6238098144531	-1.49869668483734	-5.78536653518677	0.00516396993771195	0.00191722682211548	0.0265924744307995	0.00386527273803949
823	71.9225006103516	-1.82337093353271	-5.9152364730835	-0.0126931173726916	-0.0117190945893526	0.0405534692108631	0.00581331877037883
824	71.2731552124023	-2.79739379882813	-5.72043180465698	-0.0130177913233638	-0.0110697457566857	0.0236704051494598	0.0022419011220336
825	72.5718536376953	-2.47271966934204	-5.52562713623047	-0.00230353930965066	-0.0221086721867323	0.0220470335334539	0.00873538758605719
826	69.9744567871094	-2.14804530143738	-5.20095300674438	-0.0130177913233638	-0.0360696688294411	0.0327612869441509	0.00516396993771195
827	70.6238098144531	-1.82337093353271	-5.26588773727417	-0.017887907102704	-0.0123684434220195	0.0220470335334539	-0.00327756232582033
828	73.2211990356445	-1.82337093353271	-5.52562713623047	-0.00912170019000769	-0.0195112787187099	0.00841071270406246	0.00581331877037883
829	71.9225006103516	-1.82337093353271	-5.6554970741272	-0.0156151866540313	-0.0026282137259841	0.00516396993771195	0.00418994715437293
830	70.6238098144531	-1.82337093353271	-5.9152364730835	-0.0165892094373703	0.0223717093467712	-0.00912170019000769	-0.00100484199356288
831	73.2211990356445	-2.79739379882813	-5.6554970741272	-0.0165892094373703	0.0210730116814375	-0.0208099745213985	0.000943203864153475
832	71.2731552124023	-1.17402231693268	-5.3957576751709	-0.00197886489331722	0.0145795252174139	-0.0311995539814234	0.00126787810586393
833	72.5718536376953	-1.82337093353271	-5.33082246780396	-0.00360223650932312	0.00354059832170606	-0.0363943427801132	0.00159255252219737
834	72.5718536376953	-2.79739379882813	-5.52562713623047	-0.00587495695799589	0.01100810803473	-0.0243813935667276	0.0100340843200684
835	73.8705520629883	-3.12206816673279	-5.52562713623047	-0.00457625929266214	0.020423661917448	-0.0305502042174339	0.00906006153672934
836	71.9225006103516	-2.14804530143738	-5.52562713623047	-0.0133424662053585	0.0197743140161037	-0.0237320438027382	0.00678734155371785
837	73.2211990356445	-2.79739379882813	-5.33082246780396	-0.00392691092565656	0.0145795252174139	-0.0250307414680719	0.0022419011220336
838	73.2211990356445	-2.47271966934204	-5.33082246780396	0.000293855206109583	0.0103587592020631	-0.0221086721867323	-0.00327756232582033
839	72.5718536376953	-1.82337093353271	-5.26588773727417	-0.0146411629393697	0.0171769186854362	-0.017887907102704	0.00581331877037883
840	72.5718536376953	-1.82337093353271	-5.46069240570068	0.012956153601408	0.00516396993771195	0.00516396993771195	0.00451462110504508
841	75.1692428588867	-2.79739379882813	-5.72043180465698	0.0123068047687411	-0.00132951640989631	0.0162028968334198	0.00613799272105098
842	72.5718536376953	-1.17402231693268	-5.85030126571655	0.00938473641872406	-0.0341216214001179	0.0295145437121391	-0.00197886489331722
843	73.2211990356445	-2.14804530143738	-5.6554970741272	0.0136055024340749	-0.0360696688294411	0.0343846566975117	0.00613799272105098
844	74.5198974609375	-2.47271966934204	-6.11004114151001	0.00646266713738441	-0.00392691092565656	0.0334106348454952	0.00289124972186983
845	74.5198974609375	-2.47271966934204	-5.9152364730835	0.00711201597005129	-0.00847235135734081	0.00646266713738441	0.00126787810586393
846	72.5718536376953	-2.47271966934204	-5.9152364730835	-0.0126931173726916	0.000943203864153475	0.0171769186854362	0.00256657530553639
847	73.2211990356445	-1.82337093353271	-6.36978054046631	-0.00425158534198999	0.00256657530553639	-0.0026282137259841	-0.00360223650932312
848	72.5718536376953	-1.17402231693268	-5.9152364730835	0.0116574559360743	-0.0026282137259841	-0.0107450718060136	0.00483929552137852
849	73.2211990356445	-1.49869668483734	-5.85030126571655	-0.00132951640989631	0.00191722682211548	-0.0130177913233638	0.00678734155371785
850	73.2211990356445	-1.49869668483734	-5.85030126571655	0.0123068047687411	0.00386527273803949	-0.0156151866540313	-0.00457625929266214
851	75.1692428588867	-2.47271966934204	-5.46069240570068	0.0103587592020631	0.00516396993771195	-0.017887907102704	0.00159255252219737
852	73.2211990356445	-1.17402231693268	-5.6554970741272	0.00743668992072344	0.0022419011220336	-0.0123684434220195	-0.00847235135734081
853	75.8185958862305	-2.79739379882813	-5.6554970741272	0.00483929552137852	-0.00684897974133492	-0.0208099745213985	-0.00749832857400179
854	75.1692428588867	-2.14804530143738	-5.85030126571655	0.00321592413820326	-0.0208099745213985	-0.00132951640989631	0.00483929552137852
855	73.2211990356445	-2.14804530143738	-5.85030126571655	0.00418994715437293	-0.0165892094373703	0.00483929552137852	0.00354059832170606
856	74.5198974609375	-1.49869668483734	-5.9152364730835	0.0191249661147594	-0.0286021586507559	0.0162028968334198	-0.00100484199356288
857	75.1692428588867	-2.14804530143738	-5.59056186676025	0.00808603875339031	-0.0334722734987736	0.00841071270406246	0.000618529506027699
858	75.1692428588867	-2.47271966934204	-5.13601779937744	0.0100340843200684	-0.0448358729481697	0.0149041991680861	-0.00490093370899558
859	73.2211990356445	-2.79739379882813	-5.6554970741272	0.00159255252219737	-0.0334722734987736	0.01100810803473	0.00483929552137852
860	73.2211990356445	-1.49869668483734	-5.9152364730835	0.00906006153672934	-0.0126931173726916	0.00938473641872406	0.000618529506027699
861	73.8705520629883	-2.14804530143738	-5.46069240570068	0.0126314787194133	-0.00457625929266214	0.00354059832170606	-0.00100484199356288
862	74.5198974609375	-1.82337093353271	-5.3957576751709	0.0106834331527352	0.0158782228827477	-0.00814767740666866	-0.00197886489331722
863	75.8185958862305	-2.14804530143738	-5.13601779937744	-0.0107450718060136	0.0162028968334198	-0.0204853005707264	-0.00165419070981443
864	74.5198974609375	-2.47271966934204	-5.33082246780396	-0.0026282137259841	0.0285405199974775	-0.0260047651827335	0.00418994715437293
865	75.1692428588867	-2.47271966934204	-5.59056186676025	0.00841071270406246	0.0369820520281792	-0.0350956469774246	-0.000355493422830477
866	75.1692428588867	-2.47271966934204	-5.46069240570068	-0.00684897974133492	0.0447742342948914	-0.021459324285388	-0.0026282137259841
867	73.8705520629883	-3.12206816673279	-5.59056186676025	-0.00230353930965066	0.0327612869441509	-0.0169138833880424	-0.00100484199356288
868	73.2211990356445	-1.82337093353271	-5.72043180465698	-0.0139918150380254	0.0188002903014421	-0.00944637414067984	-0.00652430532500148
869	73.8705520629883	-1.49869668483734	-5.6554970741272	-0.00555028254166245	0.00776136433705688	-0.0130177913233638	0.00678734155371785
870	73.2211990356445	-1.17402231693268	-5.59056186676025	-0.0026282137259841	0.0246444288641214	-0.00555028254166245	0.00321592413820326
871	75.1692428588867	-3.12206816673279	-5.85030126571655	-0.00652430532500148	0.0158782228827477	-0.00490093370899558	-0.00197886489331722
872	73.2211990356445	-1.17402231693268	-5.85030126571655	-0.00197886489331722	-0.0026282137259841	0.00613799272105098	-0.0126931173726916
873	73.8705520629883	-2.79739379882813	-5.59056186676025	-0.00749832857400179	-0.00879702530801296	0.0022419011220336	-0.0026282137259841
874	74.5198974609375	-2.47271966934204	-5.78536653518677	-0.00295288790948689	-0.0107450718060136	0.0178262684494257	0.00256657530553639
875	73.8705520629883	-1.17402231693268	-5.59056186676025	-0.00327756232582033	-0.0026282137259841	0.00808603875339031	0.00938473641872406
876	73.2211990356445	-1.49869668483734	-5.52562713623047	0.00451462110504508	-0.00619963090866804	0.00743668992072344	-0.00619963090866804
877	72.5718536376953	-1.49869668483734	-5.72043180465698	0.00548864435404539	0.00191722682211548	0.00483929552137852	-0.00392691092565656
878	75.1692428588867	-2.47271966934204	-5.59056186676025	0.00808603875339031	-0.00230353930965066	-0.00490093370899558	0.00354059832170606
879	73.2211990356445	-2.79739379882813	-5.52562713623047	-0.00327756232582033	0.00289124972186983	-0.00912170019000769	-0.00295288790948689
880	74.5198974609375	-2.79739379882813	-5.6554970741272	0.0022419011220336	0.00906006153672934	0.00516396993771195	0.00289124972186983
881	73.8705520629883	-0.84934800863266	-5.72043180465698	0.0152288740500808	0.0113327819854021	0.0155535480007529	-0.000355493422830477
882	75.1692428588867	-2.47271966934204	-5.3957576751709	0.00873538758605719	0.0275664981454611	-0.00132951640989631	-0.00327756232582033
883	74.5198974609375	-2.14804530143738	-5.13601779937744	0.0213976856321096	0.01100810803473	0.00581331877037883	0.00646266713738441
884	74.5198974609375	-1.49869668483734	-5.6554970741272	0.00516396993771195	0.00451462110504508	-0.000680167751852423	0.0022419011220336
885	73.2211990356445	-1.49869668483734	-5.85030126571655	0.00970941036939621	0.0226963832974434	-0.00879702530801296	-0.00197886489331722
886	75.1692428588867	-2.47271966934204	-5.9152364730835	0.0194496400654316	0.0298392176628113	-0.0282774847000837	-0.00652430532500148
887	75.1692428588867	-2.14804530143738	-5.46069240570068	0.0207483377307653	0.0142548503354192	-0.0107450718060136	-0.00165419070981443
888	73.8705520629883	-2.14804530143738	-5.46069240570068	0.00191722682211548	0.0113327819854021	-0.0162645354866982	-0.00684897974133492
889	72.5718536376953	-1.17402231693268	-5.6554970741272	-0.00100484199356288	0.0272418223321438	-0.0276281367987394	-0.00327756232582033
890	73.2211990356445	-1.49869668483734	-6.04510593414307	-0.00749832857400179	0.0373067259788513	-0.0302255302667618	-0.000680167751852423
891	74.5198974609375	-1.17402231693268	-5.98017120361328	-0.0113944197073579	0.0298392176628113	-0.0224333461374044	0.000618529506027699
892	73.8705520629883	-1.82337093353271	-5.52562713623047	-0.00619963090866804	0.0113327819854021	-0.0149658378213644	-0.00490093370899558
893	73.2211990356445	-2.14804530143738	-5.78536653518677	-0.00295288790948689	0.0116574559360743	-0.017887907102704	-0.00360223650932312
894	73.2211990356445	-0.84934800863266	-5.85030126571655	-0.00425158534198999	0.00354059832170606	0.00159255252219737	-0.00295288790948689
895	72.5718536376953	-1.17402231693268	-5.46069240570068	-0.00197886489331722	-0.0188619289547205	0.0155535480007529	-0.00555028254166245
896	75.1692428588867	-2.14804530143738	-5.85030126571655	0.00321592413820326	-0.0266541130840778	0.0301638916134834	-0.00197886489331722
897	73.2211990356445	-2.14804530143738	-5.85030126571655	0.00354059832170606	-0.0243813935667276	0.0269171483814716	-0.00717365415766835
898	73.8705520629883	-1.17402231693268	-5.98017120361328	0.00711201597005129	-0.0253554154187441	0.0100340843200684	-0.00782300252467394
899	73.2211990356445	-0.84934800863266	-5.6554970741272	0.0022419011220336	-0.0250307414680719	0.01847561635077	0.00354059832170606
900	75.8185958862305	-2.14804530143738	-5.72043180465698	0.00646266713738441	-0.0204853005707264	0.00970941036939621	0.00873538758605719
901	72.5718536376953	-1.49869668483734	-5.72043180465698	0.0158782228827477	-0.0201606266200542	0.0230210572481155	-0.00100484199356288
902	73.8705520629883	-1.82337093353271	-5.72043180465698	0.0155535480007529	-0.0162645354866982	0.00743668992072344	0.000293855206109583
903	75.1692428588867	-1.82337093353271	-5.78536653518677	0.00613799272105098	0.000943203864153475	0.00938473641872406	-0.00295288790948689
904	75.8185958862305	-2.14804530143738	-5.59056186676025	0.00321592413820326	-0.0237320438027382	0.01100810803473	-0.00165419070981443
905	74.5198974609375	-2.14804530143738	-5.72043180465698	-0.00197886489331722	-0.0172385573387146	0.00646266713738441	0.00256657530553639
906	73.2211990356445	-1.49869668483734	-5.6554970741272	0.00711201597005129	-0.0143164889886975	0.0113327819854021	0.00321592413820326
907	72.5718536376953	-0.84934800863266	-5.78536653518677	0.0152288740500808	-0.0182125810533762	0.00321592413820326	-0.0162645354866982
908	73.8705520629883	-1.17402231693268	-5.98017120361328	0.01100810803473	-0.00522560812532902	-0.00230353930965066	-0.000355493422830477
909	75.1692428588867	-1.49869668483734	-6.30484533309937	-0.0130177913233638	0.0113327819854021	-0.00944637414067984	-0.00165419070981443
910	75.1692428588867	-2.14804530143738	-5.52562713623047	-0.00522560812532902	0.0360080301761627	-0.0273034609854221	-0.00782300252467394
911	72.5718536376953	-0.84934800863266	-5.98017120361328	-0.00619963090866804	0.045423585921526	-0.0276281367987394	0.000618529506027699
912	75.1692428588867	-2.14804530143738	-5.6554970741272	0.0145795252174139	0.0373067259788513	-0.0347709693014622	-0.0136671401560307
913	73.2211990356445	-0.524673700332642	-5.85030126571655	-0.00555028254166245	0.036657378077507	-0.0256800893694162	-0.00619963090866804
914	73.8705520629883	-1.49869668483734	-5.9152364730835	-3.08191010844894e-05	0.0483456552028656	-0.0311995539814234	-0.00425158534198999
915	73.2211990356445	-0.84934800863266	-5.98017120361328	-0.00165419070981443	0.0337353087961674	-0.0243813935667276	-0.00555028254166245
916	73.2211990356445	-1.49869668483734	-6.11004114151001	0.00159255252219737	0.0347093306481838	-0.0211346503347158	-0.00165419070981443
917	72.5718536376953	-0.524673700332642	-6.11004114151001	-0.00587495695799589	0.0236704051494598	-0.00522560812532902	-0.00425158534198999
918	72.5718536376953	-1.17402231693268	-5.78536653518677	-3.08191010844894e-05	0.0155535480007529	-0.0139918150380254	0.00256657530553639
919	75.1692428588867	-1.49869668483734	-5.6554970741272	-0.0139918150380254	0.00386527273803949	-0.00490093370899558	-0.00197886489331722
920	74.5198974609375	-1.49869668483734	-6.23991060256958	0.00418994715437293	-0.00457625929266214	-0.00587495695799589	0.00970941036939621
921	75.1692428588867	-1.49869668483734	-5.85030126571655	-3.08191010844894e-05	-0.0240567177534103	0.0168522447347641	0.000943203864153475
922	72.5718536376953	-1.17402231693268	-6.62951993942261	0.00126787810586393	-0.0350956469774246	0.00418994715437293	0.00873538758605719
923	73.2211990356445	-0.84934800863266	-6.49965000152588	-0.00847235135734081	-0.0584721975028515	0.0142548503354192	-0.00165419070981443
924	74.5198974609375	-2.14804530143738	-6.17497587203979	-0.0104203969240189	-0.0529527328908443	0.00808603875339031	0.00776136433705688
925	74.5198974609375	-2.14804530143738	-5.78536653518677	0.00646266713738441	-0.0266541130840778	0.0155535480007529	0.00418994715437293
926	74.5198974609375	-2.14804530143738	-5.46069240570068	0.0168522447347641	-0.023407369852066	0.0022419011220336	0.00678734155371785
927	73.2211990356445	-1.17402231693268	-6.04510593414307	0.0100340843200684	-0.0143164889886975	0.011982130818069	-0.00847235135734081
928	72.5718536376953	-0.84934800863266	-6.69445466995239	0.0158782228827477	-0.0104203969240189	0.00418994715437293	0.000293855206109583
929	73.8705520629883	-1.82337093353271	-6.56458520889282	-0.00132951640989631	-0.00717365415766835	-0.000680167751852423	-0.00100484199356288
930	75.1692428588867	-2.14804530143738	-5.6554970741272	-0.00814767740666866	0.012956153601408	-0.00944637414067984	-0.00197886489331722
931	71.9225006103516	-0.84934800863266	-5.9152364730835	-0.00230353930965066	0.0252937767654657	-0.0146411629393697	-0.000680167751852423
932	73.8705520629883	-1.82337093353271	-5.46069240570068	-0.00327756232582033	0.0116574559360743	-0.00619963090866804	-0.00132951640989631
933	73.8705520629883	-0.84934800863266	-6.11004114151001	0.0165275707840919	0.0213976856321096	-0.00555028254166245	-0.000680167751852423
934	72.5718536376953	-0.84934800863266	-6.11004114151001	0.0181509424000978	0.0210730116814375	-0.0113944197073579	0.00678734155371785
935	72.5718536376953	-0.84934800863266	-5.85030126571655	0.00743668992072344	0.0304885655641556	-0.00684897974133492	-0.0026282137259841
936	72.5718536376953	-1.49869668483734	-5.78536653518677	0.0236704051494598	0.0447742342948914	-0.00457625929266214	0.00256657530553639
937	71.9225006103516	-1.49869668483734	-6.43471527099609	0.00581331877037883	0.0356833562254906	-0.0130177913233638	-0.00490093370899558
938	71.9225006103516	-0.84934800863266	-5.72043180465698	0.00938473641872406	0.0288651939481497	-0.000680167751852423	0.000943203864153475
939	74.5198974609375	-2.14804530143738	-5.85030126571655	0.00289124972186983	0.0145795252174139	-0.0123684434220195	0.00126787810586393
940	71.9225006103516	-1.17402231693268	-6.04510593414307	0.00159255252219737	0.000293855206109583	0.000618529506027699	0.0113327819854021
941	74.5198974609375	-2.47271966934204	-5.85030126571655	0.0152288740500808	0.011982130818069	-0.000680167751852423	0.00711201597005129
942	72.5718536376953	-0.84934800863266	-5.98017120361328	-0.00327756232582033	0.00906006153672934	-0.0117190945893526	0.00613799272105098
943	72.5718536376953	-1.49869668483734	-6.30484533309937	-0.00847235135734081	0.00776136433705688	-0.0191866029053926	0.00711201597005129
944	73.8705520629883	-2.14804530143738	-5.3957576751709	0.00386527273803949	0.00906006153672934	-0.0263294391334057	0.0116574559360743
945	74.5198974609375	-2.47271966934204	-6.43471527099609	-0.0139918150380254	0.0188002903014421	-0.0266541130840778	0.00159255252219737
946	73.8705520629883	-1.82337093353271	-5.9152364730835	0.0022419011220336	0.00678734155371785	-0.0169138833880424	-3.08191010844894e-05
947	71.9225006103516	-1.17402231693268	-5.98017120361328	0.00191722682211548	0.0200989879667759	-0.0182125810533762	0.00289124972186983
948	71.9225006103516	-1.17402231693268	-5.98017120361328	0.000943203864153475	0.0145795252174139	-0.0204853005707264	0.00354059832170606
949	73.8705520629883	-1.17402231693268	-5.85030126571655	-0.00295288790948689	0.0116574559360743	-0.0156151866540313	0.01100810803473
950	73.8705520629883	-2.47271966934204	-5.46069240570068	-0.0104203969240189	0.00581331877037883	-0.0152905117720366	-0.00782300252467394
951	73.8705520629883	-1.82337093353271	-5.9152364730835	-0.00100484199356288	-0.00847235135734081	-0.00619963090866804	-0.00522560812532902
952	73.8705520629883	-2.14804530143738	-5.85030126571655	0.012956153601408	-0.0188619289547205	0.00841071270406246	-3.08191010844894e-05
953	73.2211990356445	-1.17402231693268	-5.78536653518677	-0.00295288790948689	-0.0221086721867323	0.00516396993771195	-0.00100484199356288
954	72.5718536376953	-0.84934800863266	-5.72043180465698	0.00418994715437293	-0.0211346503347158	0.012956153601408	0.00256657530553639
955	74.5198974609375	-2.47271966934204	-5.72043180465698	0.0265924744307995	-0.0175632312893867	0.0162028968334198	-0.00165419070981443
956	73.2211990356445	-2.14804530143738	-5.52562713623047	0.011982130818069	-0.0120437685400248	0.0233457311987877	-3.08191010844894e-05
957	73.8705520629883	-2.14804530143738	-5.72043180465698	0.0149041991680861	-0.017887907102704	0.0158782228827477	0.0022419011220336
958	72.5718536376953	-1.49869668483734	-6.17497587203979	-0.00490093370899558	-0.0331475995481014	0.00646266713738441	0.00938473641872406
959	73.8705520629883	-1.49869668483734	-6.04510593414307	0.00646266713738441	-0.0250307414680719	0.00451462110504508	0.00841071270406246
960	72.5718536376953	-1.17402231693268	-6.49965000152588	0.0100340843200684	-0.0376930385828018	0.0113327819854021	0.0103587592020631
961	73.8705520629883	-2.14804530143738	-5.59056186676025	0.0022419011220336	-0.0435371771454811	0.0249691028147936	0.0113327819854021
962	71.9225006103516	-0.84934800863266	-5.6554970741272	0.00321592413820326	-0.0347709693014622	0.0252937767654657	0.00159255252219737
963	73.8705520629883	-1.17402231693268	-5.78536653518677	-0.00457625929266214	-0.0292515084147453	0.0243197549134493	0.00776136433705688
964	74.5198974609375	-2.14804530143738	-5.78536653518677	-0.00684897974133492	-0.0175632312893867	-0.0026282137259841	0.00711201597005129
965	75.1692428588867	-2.14804530143738	-5.72043180465698	-0.00360223650932312	0.00354059832170606	-0.00197886489331722	0.00354059832170606
966	73.8705520629883	-2.14804530143738	-5.6554970741272	0.00354059832170606	0.00711201597005129	0.00646266713738441	-3.08191010844894e-05
967	74.5198974609375	-1.49869668483734	-5.9152364730835	0.00516396993771195	0.00191722682211548	0.0142548503354192	0.000618529506027699
968	71.9225006103516	-0.84934800863266	-5.6554970741272	0.0136055024340749	0.00678734155371785	0.0162028968334198	-0.000355493422830477
969	73.8705520629883	-1.17402231693268	-5.46069240570068	0.00256657530553639	0.00289124972186983	-3.08191010844894e-05	0.00711201597005129
970	73.8705520629883	-1.49869668483734	-5.72043180465698	0.0145795252174139	0.0207483377307653	-0.00977104809135199	-0.0117190945893526
971	74.5198974609375	-2.47271966934204	-5.3957576751709	-0.00749832857400179	0.0233457311987877	-0.0250307414680719	0.00289124972186983
972	73.2211990356445	-1.17402231693268	-5.72043180465698	-0.000355493422830477	0.0298392176628113	-0.0139918150380254	-0.00522560812532902
973	73.2211990356445	-1.17402231693268	-5.46069240570068	0.00743668992072344	0.0233457311987877	-0.0247060675173998	-0.00165419070981443
974	73.8705520629883	-1.49869668483734	-5.13601779937744	-0.00360223650932312	0.0269171483814716	-0.0318489037454128	-0.00360223650932312
975	74.5198974609375	-1.82337093353271	-5.3957576751709	-0.000355493422830477	0.0327612869441509	-0.0253554154187441	0.000943203864153475
976	73.8705520629883	-1.82337093353271	-5.72043180465698	0.000943203864153475	0.0376313999295235	-0.017887907102704	0.000943203864153475
977	73.8705520629883	-2.47271966934204	-5.6554970741272	-0.000680167751852423	0.0171769186854362	-0.023407369852066	0.00126787810586393
978	71.9225006103516	-1.49869668483734	-5.59056186676025	-0.000355493422830477	0.00418994715437293	-0.0100957229733467	-0.00912170019000769
979	71.9225006103516	-1.17402231693268	-5.3957576751709	-0.00327756232582033	-0.00100484199356288	-0.0165892094373703	0.00906006153672934
980	72.5718536376953	-0.524673700332642	-5.3957576751709	0.00483929552137852	-0.0123684434220195	0.00678734155371785	-0.00100484199356288
981	73.8705520629883	-2.14804530143738	-5.3957576751709	0.0149041991680861	-0.0230826959013939	0.0175015944987535	0.00873538758605719
982	71.9225006103516	-0.84934800863266	-5.9152364730835	0.0142548503354192	-0.0143164889886975	0.00873538758605719	-0.00684897974133492
983	71.9225006103516	-1.82337093353271	-5.59056186676025	-0.00327756232582033	-0.00132951640989631	0.0100340843200684	0.00321592413820326
984	74.5198974609375	-2.14804530143738	-5.59056186676025	0.0178262684494257	-0.0110697457566857	0.00841071270406246	0.00646266713738441
985	74.5198974609375	-2.47271966934204	-5.46069240570068	-0.00360223650932312	-0.00944637414067984	0.00354059832170606	0.00548864435404539
986	73.8705520629883	-1.82337093353271	-5.33082246780396	-0.000355493422830477	-0.0123684434220195	0.011982130818069	0.00776136433705688
987	72.5718536376953	-0.84934800863266	-5.26588773727417	-0.00230353930965066	-0.00197886489331722	0.00743668992072344	-0.000680167751852423
988	71.2731552124023	-1.17402231693268	-5.98017120361328	-0.00165419070981443	0.00451462110504508	0.0136055024340749	-0.00327756232582033
989	71.2731552124023	-1.17402231693268	-5.59056186676025	-0.00587495695799589	0.0113327819854021	-0.00555028254166245	0.00321592413820326
990	73.2211990356445	-1.17402231693268	-5.72043180465698	-0.0133424662053585	0.0252937767654657	-0.00814767740666866	-0.00879702530801296
991	73.8705520629883	-2.79739379882813	-5.07108306884766	-0.0110697457566857	0.0363327041268349	-0.0221086721867323	-0.00392691092565656
992	73.2211990356445	-0.524673700332642	-5.52562713623047	-0.00717365415766835	0.0165275707840919	-0.0162645354866982	-3.08191010844894e-05
993	73.2211990356445	-2.14804530143738	-5.33082246780396	-3.08191010844894e-05	0.00256657530553639	-0.0100957229733467	-0.00165419070981443
994	75.1692428588867	-1.82337093353271	-5.6554970741272	-0.0026282137259841	-0.0191866029053926	-0.00944637414067984	-0.00327756232582033
995	73.2211990356445	-2.14804530143738	-5.6554970741272	0.000943203864153475	-0.0227580219507217	0.00646266713738441	0.00808603875339031
996	74.5198974609375	-2.14804530143738	-6.11004114151001	-3.08191010844894e-05	-0.0227580219507217	0.00613799272105098	0.00418994715437293
997	73.8705520629883	-2.14804530143738	-5.98017120361328	-0.00490093370899558	-0.0104203969240189	0.00873538758605719	-0.00425158534198999
998	73.8705520629883	-2.14804530143738	-5.9152364730835	0.00906006153672934	0.00646266713738441	-0.0182125810533762	0.000618529506027699
999	73.2211990356445	-1.17402231693268	-6.04510593414307	0.00678734155371785	0.0233457311987877	-0.0165892094373703	0.00776136433705688
1000	72.5718536376953	-1.49869668483734	-5.85030126571655	0.0136055024340749	0.0168522447347641	-0.00847235135734081	0.00159255252219737
1001	72.5718536376953	-1.82337093353271	-5.85030126571655	0.0200989879667759	0.0142548503354192	-0.00197886489331722	-0.00425158534198999
1002	73.2211990356445	-1.82337093353271	-5.59056186676025	0.0136055024340749	0.0136055024340749	-0.0117190945893526	0.000943203864153475
1003	74.5198974609375	-2.47271966934204	-5.59056186676025	0.0162028968334198	0.0116574559360743	-0.0123684434220195	0.000943203864153475
1004	75.1692428588867	-2.47271966934204	-5.52562713623047	0.0191249661147594	0.00548864435404539	-0.0130177913233638	0.00646266713738441
1005	73.8705520629883	-2.47271966934204	-5.33082246780396	0.00711201597005129	0.00873538758605719	-0.00847235135734081	0.00451462110504508
1006	75.1692428588867	-2.14804530143738	-5.59056186676025	0.00646266713738441	0.00289124972186983	-0.00295288790948689	0.0100340843200684
1007	73.2211990356445	-2.47271966934204	-5.72043180465698	0.00418994715437293	0.00808603875339031	0.00159255252219737	-0.00944637414067984
1008	73.2211990356445	-1.49869668483734	-5.6554970741272	-0.00555028254166245	-0.0104203969240189	0.00516396993771195	-0.00522560812532902
1009	73.2211990356445	-1.82337093353271	-5.59056186676025	-0.00977104809135199	-0.0143164889886975	0.00906006153672934	-0.00165419070981443
1010	73.2211990356445	-1.49869668483734	-5.59056186676025	-0.0136671401560307	-0.0165892094373703	0.0207483377307653	-0.0110697457566857
1011	74.5198974609375	-2.47271966934204	-5.07108306884766	-0.0113944197073579	-0.0123684434220195	0.0175015944987535	-0.0026282137259841
1012	74.5198974609375	-1.82337093353271	-5.33082246780396	-0.0110697457566857	-0.00360223650932312	0.00548864435404539	-0.0113944197073579
1013	74.5198974609375	-2.47271966934204	-5.33082246780396	-0.00879702530801296	-0.00295288790948689	0.00191722682211548	-0.0104203969240189
1014	75.1692428588867	-2.47271966934204	-5.46069240570068	-0.00490093370899558	-0.0123684434220195	0.00386527273803949	-0.00327756232582033
1015	73.8705520629883	-1.17402231693268	-5.59056186676025	-0.0149658378213644	-0.023407369852066	0.0123068047687411	-0.00879702530801296
1016	72.5718536376953	-2.14804530143738	-5.59056186676025	0.00646266713738441	-0.0130177913233638	0.0171769186854362	-0.000680167751852423
1017	74.5198974609375	-0.84934800863266	-5.59056186676025	0.00159255252219737	-0.0156151866540313	0.0230210572481155	0.00126787810586393
1018	74.5198974609375	-2.79739379882813	-5.26588773727417	0.00354059832170606	-0.0250307414680719	0.00970941036939621	-0.00555028254166245
1019	73.2211990356445	-2.14804530143738	-5.6554970741272	0.00191722682211548	-0.0247060675173998	0.00581331877037883	0.000293855206109583
1020	73.8705520629883	-2.14804530143738	-5.59056186676025	-0.00425158534198999	-0.0230826959013939	0.0100340843200684	-0.000355493422830477
1021	73.2211990356445	-1.49869668483734	-6.36978054046631	-0.00132951640989631	-0.0198359526693821	0.020423661917448	-0.00132951640989631
1022	73.8705520629883	-2.14804530143738	-5.3957576751709	0.0220470335334539	-0.0165892094373703	0.00776136433705688	-0.00717365415766835
1023	73.2211990356445	-2.47271966934204	-5.26588773727417	0.0236704051494598	-0.00555028254166245	0.00906006153672934	0.000618529506027699
1024	75.1692428588867	-3.44674253463745	-5.52562713623047	0.0181509424000978	0.000293855206109583	-0.00230353930965066	0.00289124972186983
1025	73.8705520629883	-2.14804530143738	-6.23991060256958	0.0022419011220336	-0.00360223650932312	0.00711201597005129	0.00126787810586393
1026	75.1692428588867	-3.12206816673279	-6.17497587203979	0.00289124972186983	0.0132808275520802	-0.0113944197073579	0.00516396993771195
1027	73.2211990356445	-3.12206816673279	-6.04510593414307	0.011982130818069	0.0142548503354192	-0.00684897974133492	-0.00652430532500148
1028	72.5718536376953	-2.47271966934204	-6.17497587203979	-0.0120437685400248	0.0106834331527352	-0.0247060675173998	0.00386527273803949
1029	71.2731552124023	-2.14804530143738	-6.04510593414307	-0.0104203969240189	0.0207483377307653	-0.0217839982360601	-3.08191010844894e-05
1030	72.5718536376953	-2.14804530143738	-6.17497587203979	0.01100810803473	0.0395794473588467	-0.0308748781681061	0.000293855206109583
1031	73.8705520629883	-2.47271966934204	-5.98017120361328	0.0152288740500808	0.0379560738801956	-0.0279528107494116	-0.000355493422830477
1032	71.9225006103516	-2.79739379882813	-5.72043180465698	0.00191722682211548	0.0200989879667759	-0.0208099745213985	-0.00100484199356288
1033	74.5198974609375	-2.79739379882813	-5.3957576751709	-0.00197886489331722	0.00711201597005129	-0.00749832857400179	0.00354059832170606
1034	71.9225006103516	-2.14804530143738	-5.72043180465698	-0.00555028254166245	-0.00587495695799589	-0.00879702530801296	0.00191722682211548
1035	73.2211990356445	-1.82337093353271	-5.59056186676025	0.00743668992072344	-0.00392691092565656	0.00678734155371785	0.00126787810586393
1036	72.5718536376953	-3.12206816673279	-5.46069240570068	-3.08191010844894e-05	0.00159255252219737	0.00646266713738441	0.00516396993771195
1037	72.5718536376953	-3.44674253463745	-5.85030126571655	0.00776136433705688	0.00483929552137852	0.00159255252219737	-0.00165419070981443
1038	73.2211990356445	-2.47271966934204	-5.98017120361328	0.0217223595827818	0.0113327819854021	-0.0123684434220195	0.00256657530553639
1039	73.2211990356445	-2.79739379882813	-5.9152364730835	-0.00457625929266214	0.00159255252219737	-0.0146411629393697	0.00613799272105098
1040	73.8705520629883	-3.77141690254211	-5.33082246780396	0.0103587592020631	0.00191722682211548	-0.00327756232582033	0.00581331877037883
1041	71.9225006103516	-2.14804530143738	-5.78536653518677	0.0123068047687411	-0.00749832857400179	0.00483929552137852	0.00256657530553639
1042	72.5718536376953	-2.47271966934204	-5.3957576751709	0.00581331877037883	0.00159255252219737	-0.00879702530801296	0.00841071270406246
1043	74.5198974609375	-3.44674253463745	-5.78536653518677	0.00354059832170606	-0.0107450718060136	0.00613799272105098	-0.00879702530801296
1044	73.8705520629883	-3.77141690254211	-5.72043180465698	-0.00749832857400179	-0.00555028254166245	-0.0156151866540313	0.00354059832170606
1045	73.2211990356445	-3.44674253463745	-5.6554970741272	-0.00912170019000769	-3.08191010844894e-05	-0.0110697457566857	0.0022419011220336
1046	71.9225006103516	-2.47271966934204	-5.59056186676025	0.00191722682211548	0.00418994715437293	-0.00197886489331722	0.00418994715437293
1047	72.5718536376953	-2.14804530143738	-5.59056186676025	-0.000680167751852423	0.011982130818069	-0.00912170019000769	-0.0026282137259841
1048	74.5198974609375	-3.12206816673279	-5.6554970741272	-0.00490093370899558	0.00483929552137852	-0.00879702530801296	0.00256657530553639
1049	74.5198974609375	-4.09609127044678	-5.85030126571655	0.000943203864153475	0.0200989879667759	-0.0136671401560307	0.00191722682211548
1050	73.8705520629883	-3.44674253463745	-5.52562713623047	-0.0123684434220195	0.0360080301761627	-0.0198359526693821	0.000293855206109583
1051	71.9225006103516	-2.79739379882813	-5.85030126571655	-0.0107450718060136	0.00938473641872406	-0.021459324285388	-0.00457625929266214
1052	73.8705520629883	-3.77141690254211	-5.46069240570068	-0.00392691092565656	-0.0100957229733467	-0.0169138833880424	-0.00230353930965066
1053	74.5198974609375	-3.12206816673279	-5.26588773727417	0.00159255252219737	-0.00944637414067984	-0.00912170019000769	-0.00457625929266214
1054	71.9225006103516	-2.79739379882813	-5.3957576751709	-0.00100484199356288	-0.00749832857400179	0.0132808275520802	0.00289124972186983
1055	71.9225006103516	-3.12206816673279	-6.04510593414307	0.00289124972186983	-0.00684897974133492	0.00613799272105098	0.00126787810586393
1056	72.5718536376953	-2.47271966934204	-5.78536653518677	0.00483929552137852	-0.00392691092565656	0.0136055024340749	0.000293855206109583
1057	71.9225006103516	-2.79739379882813	-5.9152364730835	0.00711201597005129	-0.00360223650932312	0.00776136433705688	0.00418994715437293
1058	72.5718536376953	-3.77141690254211	-5.72043180465698	0.00321592413820326	-0.02697878703475	-0.00230353930965066	-0.000680167751852423
1059	73.8705520629883	-4.42076539993286	-5.20095300674438	0.011982130818069	-0.02697878703475	0.00841071270406246	0.000618529506027699
1060	73.2211990356445	-3.12206816673279	-5.59056186676025	0.0022419011220336	-0.0240567177534103	0.0386054255068302	0.00354059832170606
1061	75.1692428588867	-3.77141690254211	-5.72043180465698	0.00289124972186983	-0.0282774847000837	0.0395794473588467	0.00646266713738441
1062	72.5718536376953	-2.47271966934204	-5.85030126571655	0.00451462110504508	-0.0221086721867323	0.0272418223321438	0.000943203864153475
1063	73.2211990356445	-2.79739379882813	-5.72043180465698	0.00776136433705688	-0.0250307414680719	0.0158782228827477	-0.00327756232582033
1064	74.5198974609375	-3.77141690254211	-5.52562713623047	0.000943203864153475	-0.0162645354866982	0.00743668992072344	-3.08191010844894e-05
1065	75.1692428588867	-3.77141690254211	-5.3957576751709	0.00289124972186983	0.00841071270406246	0.000943203864153475	-0.00100484199356288
1066	73.2211990356445	-3.77141690254211	-5.46069240570068	0.0181509424000978	0.0022419011220336	0.00321592413820326	0.000293855206109583
1067	73.8705520629883	-4.09609127044678	-5.72043180465698	-0.000355493422830477	0.0113327819854021	-0.0152905117720366	-0.000355493422830477
1068	71.9225006103516	-3.12206816673279	-5.98017120361328	-0.00360223650932312	0.0142548503354192	-0.0198359526693821	-0.00555028254166245
1069	73.8705520629883	-3.12206816673279	-5.98017120361328	0.0022419011220336	0.029189869761467	-0.0302255302667618	-0.00327756232582033
1070	73.2211990356445	-3.44674253463745	-5.52562713623047	-0.00132951640989631	0.045423585921526	-0.0441865250468254	0.00418994715437293
1071	73.2211990356445	-3.44674253463745	-5.6554970741272	-0.00392691092565656	0.0535404421389103	-0.0490566417574883	-0.00814767740666866
1072	73.8705520629883	-4.09609127044678	-5.59056186676025	-0.00814767740666866	0.036657378077507	-0.0419138073921204	-0.00327756232582033
1073	73.8705520629883	-2.79739379882813	-5.98017120361328	0.000618529506027699	0.0301638916134834	-0.0422384813427925	-0.00847235135734081
1074	73.2211990356445	-3.12206816673279	-5.98017120361328	-0.00717365415766835	0.00970941036939621	-0.0263294391334057	-0.00912170019000769
1075	73.2211990356445	-3.12206816673279	-6.43471527099609	0.00646266713738441	-0.00165419070981443	-0.000680167751852423	-0.00132951640989631
1076	71.9225006103516	-2.79739379882813	-6.17497587203979	-0.00327756232582033	-0.00522560812532902	0.0210730116814375	-0.000680167751852423
1077	72.5718536376953	-3.44674253463745	-6.17497587203979	-0.00327756232582033	-0.00165419070981443	0.0142548503354192	0.00386527273803949
1078	72.5718536376953	-2.79739379882813	-6.23991060256958	0.00418994715437293	-0.0217839982360601	0.0213976856321096	-0.00425158534198999
1079	75.1692428588867	-3.77141690254211	-5.6554970741272	-0.00684897974133492	-0.0143164889886975	0.00970941036939621	0.00386527273803949
1080	73.8705520629883	-2.79739379882813	-5.78536653518677	0.00321592413820326	-0.0256800893694162	0.0243197549134493	-0.00392691092565656
1081	75.1692428588867	-4.7454400062561	-5.26588773727417	0.0113327819854021	-0.0104203969240189	0.0230210572481155	0.00646266713738441
1082	71.9225006103516	-2.79739379882813	-5.52562713623047	0.00321592413820326	-0.00100484199356288	0.0181509424000978	0.000618529506027699
1083	73.2211990356445	-3.44674253463745	-5.26588773727417	0.00483929552137852	-0.0191866029053926	0.00159255252219737	-0.00360223650932312
1084	73.8705520629883	-4.09609127044678	-5.13601779937744	0.01847561635077	-0.0113944197073579	0.00743668992072344	-0.00230353930965066
1085	74.5198974609375	-4.42076539993286	-5.46069240570068	0.00126787810586393	0.0100340843200684	-0.00912170019000769	0.00256657530553639
1086	74.5198974609375	-4.09609127044678	-5.33082246780396	0.00776136433705688	0.0223717093467712	-0.00652430532500148	-0.00684897974133492
1087	74.5198974609375	-4.42076539993286	-5.20095300674438	0.000943203864153475	0.0259431265294552	-0.0240567177534103	0.00159255252219737
1088	71.9225006103516	-2.79739379882813	-5.59056186676025	0.00386527273803949	0.0145795252174139	-0.0162645354866982	-0.000680167751852423
1089	75.1692428588867	-4.09609127044678	-5.26588773727417	0.000618529506027699	-0.00100484199356288	-0.0104203969240189	0.00354059832170606
1090	73.2211990356445	-4.09609127044678	-5.13601779937744	-0.00360223650932312	-0.000355493422830477	-0.0198359526693821	-0.00197886489331722
1091	73.2211990356445	-3.44674253463745	-5.9152364730835	-0.00327756232582033	-0.0165892094373703	-0.00165419070981443	-0.00490093370899558
1092	73.8705520629883	-4.09609127044678	-5.59056186676025	0.00938473641872406	-0.0493813157081604	0.00808603875339031	-0.00100484199356288
1093	73.2211990356445	-3.12206816673279	-5.72043180465698	-3.08191010844894e-05	-0.0623682886362076	0.0116574559360743	-0.00490093370899558
1094	72.5718536376953	-2.79739379882813	-5.72043180465698	-0.00327756232582033	-0.0613942667841911	0.0142548503354192	-0.00100484199356288
1095	73.2211990356445	-3.12206816673279	-5.33082246780396	0.01100810803473	-0.0532774068415165	0.00613799272105098	0.00548864435404539
1096	72.5718536376953	-3.12206816673279	-5.3957576751709	-0.00392691092565656	-0.0292515084147453	0.0132808275520802	0.0022419011220336
1097	72.5718536376953	-3.44674253463745	-5.9152364730835	0.00516396993771195	-0.0299008563160896	-0.00100484199356288	-0.00425158534198999
1098	71.2731552124023	-3.12206816673279	-6.36978054046631	-0.00327756232582033	-0.0146411629393697	0.00808603875339031	-0.00782300252467394
1099	73.8705520629883	-4.7454400062561	-5.52562713623047	-0.0123684434220195	-0.023407369852066	0.0158782228827477	0.00418994715437293
1100	73.2211990356445	-3.12206816673279	-6.30484533309937	0.01100810803473	-0.0256800893694162	0.0207483377307653	-0.00652430532500148
1101	73.8705520629883	-4.7454400062561	-5.78536653518677	0.00159255252219737	-0.0311995539814234	0.0334106348454952	0.00159255252219737
1102	73.2211990356445	-3.12206816673279	-6.23991060256958	0.00418994715437293	-0.0286021586507559	0.0613326244056225	-0.000680167751852423
1103	73.2211990356445	-3.77141690254211	-6.30484533309937	-0.00165419070981443	-0.0227580219507217	0.0152288740500808	0.00256657530553639
1104	73.2211990356445	-4.09609127044678	-5.6554970741272	-0.00295288790948689	-0.0253554154187441	0.0194496400654316	-0.000355493422830477
1105	74.5198974609375	-4.7454400062561	-5.52562713623047	-0.00392691092565656	-0.00749832857400179	0.0162028968334198	0.00548864435404539
1106	73.2211990356445	-4.09609127044678	-5.6554970741272	-0.00490093370899558	0.000618529506027699	0.013930176384747	-0.00327756232582033
1107	73.8705520629883	-3.77141690254211	-5.52562713623047	0.00354059832170606	0.0178262684494257	-0.0175632312893867	0.00386527273803949
1108	72.5718536376953	-2.79739379882813	-5.85030126571655	0.000618529506027699	0.0304885655641556	-0.0406151078641415	-0.00912170019000769
1109	75.1692428588867	-4.42076539993286	-5.9152364730835	-0.00327756232582033	0.0265924744307995	-0.0480826161801815	0.00548864435404539
1110	73.8705520629883	-4.09609127044678	-5.6554970741272	-0.00295288790948689	0.0399041213095188	-0.0445111989974976	-0.00490093370899558
1111	73.2211990356445	-3.12206816673279	-5.52562713623047	0.000293855206109583	0.0304885655641556	-0.0490566417574883	-0.00327756232582033
1112	74.5198974609375	-4.09609127044678	-5.6554970741272	0.011982130818069	0.020423661917448	-0.0363943427801132	-0.00652430532500148
1113	71.2731552124023	-2.79739379882813	-5.3957576751709	0.0106834331527352	-0.0208099745213985	-0.0357449948787689	0.000293855206109583
1114	73.2211990356445	-3.77141690254211	-5.78536653518677	0.0126314787194133	-0.0253554154187441	-0.0100957229733467	-3.08191010844894e-05
1115	73.8705520629883	-4.42076539993286	-5.6554970741272	0.0123068047687411	-0.0117190945893526	-0.0026282137259841	0.00289124972186983
1116	74.5198974609375	-4.42076539993286	-5.59056186676025	0.0113327819854021	-0.0126931173726916	0.0324366129934788	0.00354059832170606
1117	73.2211990356445	-4.42076539993286	-5.52562713623047	0.0178262684494257	-0.0175632312893867	0.0330859608948231	0.00386527273803949
1118	73.8705520629883	-3.12206816673279	-5.72043180465698	0.011982130818069	-0.03444629535079	0.0382807515561581	-3.08191010844894e-05
1119	73.2211990356445	-3.44674253463745	-5.46069240570068	-0.0156151866540313	-0.00977104809135199	0.0373067259788513	0.00354059832170606
1120	73.8705520629883	-3.77141690254211	-5.59056186676025	0.00483929552137852	-0.0126931173726916	0.013930176384747	-0.000355493422830477
1121	74.5198974609375	-4.7454400062561	-5.59056186676025	-0.0126931173726916	-0.00197886489331722	0.0210730116814375	0.0106834331527352
1122	73.2211990356445	-3.44674253463745	-5.98017120361328	0.020423661917448	-0.00425158534198999	-3.08191010844894e-05	-0.00132951640989631
1123	72.5718536376953	-3.44674253463745	-5.3957576751709	-0.00652430532500148	-0.0169138833880424	-0.00847235135734081	-0.00295288790948689
1124	73.2211990356445	-4.09609127044678	-5.3957576751709	-0.0120437685400248	-0.00749832857400179	-0.0146411629393697	0.00191722682211548
1125	73.8705520629883	-4.09609127044678	-5.20095300674438	-0.00652430532500148	0.0142548503354192	-0.0354203209280968	0.000293855206109583
1126	72.5718536376953	-3.77141690254211	-5.59056186676025	-0.0110697457566857	0.0288651939481497	-0.0458098985254765	-0.00100484199356288
1127	71.9225006103516	-3.44674253463745	-5.78536653518677	-0.00814767740666866	0.0376313999295235	-0.0467839203774929	0.00159255252219737
1128	73.2211990356445	-3.77141690254211	-5.85030126571655	0.00159255252219737	0.0155535480007529	-0.0292515084147453	-0.00652430532500148
1129	74.5198974609375	-3.77141690254211	-5.78536653518677	-0.00490093370899558	-0.00717365415766835	-0.00782300252467394	0.00451462110504508
1130	75.1692428588867	-4.7454400062561	-5.52562713623047	0.00126787810586393	0.012956153601408	-0.00912170019000769	-0.00360223650932312
1131	73.2211990356445	-4.42076539993286	-5.33082246780396	-0.00392691092565656	-0.00522560812532902	0.00289124972186983	-0.00522560812532902
1132	75.1692428588867	-4.7454400062561	-5.72043180465698	0.000293855206109583	-0.0328229255974293	0.0168522447347641	-0.00425158534198999
1133	72.5718536376953	-3.44674253463745	-5.85030126571655	0.00159255252219737	-0.03444629535079	0.0149041991680861	-0.00490093370899558
1134	74.5198974609375	-4.42076539993286	-5.72043180465698	-0.0159398596733809	-0.0273034609854221	0.0207483377307653	-0.000680167751852423
1135	74.5198974609375	-4.09609127044678	-5.46069240570068	-0.00619963090866804	-0.0130177913233638	0.0188002903014421	-0.000680167751852423
1136	75.1692428588867	-4.09609127044678	-5.59056186676025	0.0116574559360743	-0.00749832857400179	0.0285405199974775	-0.00522560812532902
1137	74.5198974609375	-4.09609127044678	-5.46069240570068	-0.00490093370899558	-0.0240567177534103	0.0149041991680861	-0.00782300252467394
1138	74.5198974609375	-4.7454400062561	-5.52562713623047	0.00321592413820326	-0.0279528107494116	0.0106834331527352	0.0022419011220336
1139	71.2731552124023	-3.44674253463745	-5.72043180465698	0.00613799272105098	-0.0208099745213985	0.00938473641872406	-0.00425158534198999
1140	72.5718536376953	-3.44674253463745	-5.78536653518677	0.00646266713738441	0.00126787810586393	0.00646266713738441	0.0113327819854021
1141	74.5198974609375	-4.09609127044678	-5.6554970741272	0.0162028968334198	-0.00879702530801296	0.00841071270406246	0.000618529506027699
1142	73.8705520629883	-3.44674253463745	-5.6554970741272	0.00808603875339031	0.00386527273803949	0.00970941036939621	-0.00295288790948689
1143	73.2211990356445	-3.44674253463745	-5.26588773727417	0.0100340843200684	-0.00847235135734081	0.0022419011220336	-0.00749832857400179
1144	75.1692428588867	-4.7454400062561	-5.52562713623047	-0.00230353930965066	0.00191722682211548	-0.0123684434220195	-0.00165419070981443
1145	73.2211990356445	-4.09609127044678	-5.59056186676025	0.00581331877037883	0.0210730116814375	-0.00879702530801296	0.000943203864153475
1146	75.1692428588867	-4.09609127044678	-6.04510593414307	-0.00490093370899558	0.0343846566975117	-0.0152905117720366	-0.00814767740666866
1147	72.5718536376953	-3.44674253463745	-6.30484533309937	0.00970941036939621	0.0314625911414623	-0.021459324285388	0.000293855206109583
1148	73.8705520629883	-3.44674253463745	-6.30484533309937	0.012956153601408	0.0269171483814716	-0.0227580219507217	0.000618529506027699
1149	74.5198974609375	-4.42076539993286	-5.9152364730835	0.00354059832170606	-0.0026282137259841	-0.00847235135734081	-0.00165419070981443
1150	75.1692428588867	-3.44674253463745	-6.04510593414307	-0.0104203969240189	-0.023407369852066	-0.0185372550040483	-0.00100484199356288
1151	73.8705520629883	-4.42076539993286	-5.72043180465698	0.013930176384747	-0.028926832601428	-0.00360223650932312	-0.00425158534198999
1152	73.2211990356445	-3.44674253463745	-6.36978054046631	-0.00587495695799589	-0.0636669844388962	0.00743668992072344	0.000618529506027699
1153	73.8705520629883	-3.77141690254211	-5.6554970741272	-0.00230353930965066	-0.0617189407348633	0.00711201597005129	-0.00132951640989631
1154	75.8185958862305	-3.77141690254211	-5.52562713623047	-0.00165419070981443	-0.0419138073921204	0.0162028968334198	0.00841071270406246
1155	72.5718536376953	-2.47271966934204	-5.46069240570068	-0.0100957229733467	-0.0318489037454128	0.00970941036939621	0.00256657530553639
1156	73.8705520629883	-3.12206816673279	-5.85030126571655	-0.0026282137259841	-0.0185372550040483	0.0100340843200684	0.00451462110504508
1157	72.5718536376953	-2.47271966934204	-5.72043180465698	0.000618529506027699	-0.0217839982360601	0.0158782228827477	-0.0026282137259841
1158	73.8705520629883	-2.47271966934204	-5.52562713623047	-0.00555028254166245	-0.0305502042174339	0.00386527273803949	-0.000680167751852423
1159	74.5198974609375	-3.44674253463745	-5.3957576751709	-0.0123684434220195	-0.0260047651827335	0.0171769186854362	0.0022419011220336
1160	75.1692428588867	-3.12206816673279	-5.13601779937744	-0.00230353930965066	-0.0169138833880424	0.0408781431615353	0.00354059832170606
1161	75.1692428588867	-3.77141690254211	-5.13601779937744	0.0113327819854021	-0.0185372550040483	0.0373067259788513	0.00321592413820326
1162	73.8705520629883	-2.47271966934204	-5.6554970741272	0.00581331877037883	-0.0204853005707264	0.013930176384747	0.00354059832170606
1163	72.5718536376953	-2.47271966934204	-5.78536653518677	-0.00814767740666866	-0.00230353930965066	0.0126314787194133	0.000618529506027699
1164	73.8705520629883	-3.44674253463745	-5.6554970741272	0.0210730116814375	-0.0152905117720366	-0.00782300252467394	0.00483929552137852
1165	72.5718536376953	-2.47271966934204	-5.6554970741272	0.0100340843200684	-0.00944637414067984	-0.000355493422830477	0.000293855206109583
1166	73.8705520629883	-2.79739379882813	-5.26588773727417	0.0113327819854021	0.00451462110504508	-0.0117190945893526	0.00159255252219737
1167	75.1692428588867	-3.44674253463745	-4.81134366989136	-0.00360223650932312	0.00386527273803949	-0.00717365415766835	-0.00197886489331722
1168	75.1692428588867	-4.7454400062561	-5.3957576751709	0.0113327819854021	-0.00522560812532902	-0.0139918150380254	0.000943203864153475
1169	73.8705520629883	-3.77141690254211	-5.3957576751709	-0.00327756232582033	0.00581331877037883	-0.00100484199356288	-0.00327756232582033
1170	73.8705520629883	-3.12206816673279	-5.85030126571655	-0.00197886489331722	0.0207483377307653	-0.0263294391334057	0.00191722682211548
1171	75.1692428588867	-3.77141690254211	-5.59056186676025	-0.0110697457566857	0.0236704051494598	-0.0159398596733809	0.000618529506027699
1172	72.5718536376953	-3.44674253463745	-6.11004114151001	-0.0100957229733467	0.0132808275520802	-0.0172385573387146	-0.0026282137259841
1173	74.5198974609375	-4.09609127044678	-5.85030126571655	-0.00912170019000769	0.0142548503354192	-0.0227580219507217	-0.00295288790948689
1174	74.5198974609375	-3.44674253463745	-6.23991060256958	-0.0198359526693821	0.0142548503354192	-0.0208099745213985	-0.00360223650932312
1175	71.9225006103516	-2.14804530143738	-5.9152364730835	-0.0123684434220195	0.0116574559360743	-0.0126931173726916	-0.00132951640989631
1176	71.9225006103516	-3.12206816673279	-6.36978054046631	-0.00522560812532902	0.00581331877037883	-0.0195112787187099	-0.00230353930965066
1177	73.8705520629883	-2.47271966934204	-6.36978054046631	-0.00619963090866804	0.0145795252174139	-0.000355493422830477	-0.000680167751852423
1178	75.1692428588867	-3.44674253463745	-6.04510593414307	-0.00457625929266214	-0.00587495695799589	-0.0120437685400248	-0.00619963090866804
1179	74.5198974609375	-3.12206816673279	-5.26588773727417	-0.0139918150380254	-0.0195112787187099	0.0165275707840919	-0.00132951640989631
1180	74.5198974609375	-4.09609127044678	-5.9152364730835	0.00386527273803949	-0.0260047651827335	0.0191249661147594	0.00581331877037883
1181	73.2211990356445	-2.47271966934204	-6.49965000152588	0.000618529506027699	-0.0182125810533762	0.0347093306481838	0.000618529506027699
1182	73.8705520629883	-4.09609127044678	-5.59056186676025	0.00191722682211548	-0.0221086721867323	0.0171769186854362	0.00516396993771195
1183	73.8705520629883	-3.44674253463745	-5.9152364730835	0.0314625911414623	-0.00132951640989631	0.000943203864153475	0.00126787810586393
1184	73.2211990356445	-3.44674253463745	-5.59056186676025	0.0171769186854362	0.00646266713738441	-0.0217839982360601	0.00289124972186983
1185	72.5718536376953	-3.12206816673279	-5.59056186676025	0.0123068047687411	0.0223717093467712	-0.0250307414680719	-0.00360223650932312
1186	72.5718536376953	-2.79739379882813	-5.72043180465698	0.00970941036939621	0.0145795252174139	-0.0191866029053926	0.00743668992072344
1187	75.1692428588867	-4.09609127044678	-5.85030126571655	0.00808603875339031	-0.00490093370899558	-0.0188619289547205	-0.00652430532500148
1188	73.8705520629883	-3.77141690254211	-5.52562713623047	0.0191249661147594	-3.08191010844894e-05	-0.0240567177534103	-0.00814767740666866
1189	73.2211990356445	-3.77141690254211	-5.59056186676025	0.012956153601408	0.00873538758605719	-0.0123684434220195	-0.00619963090866804
1190	73.2211990356445	-2.79739379882813	-5.72043180465698	-0.00295288790948689	0.0295145437121391	-0.0224333461374044	-0.00360223650932312
1191	72.5718536376953	-2.47271966934204	-5.52562713623047	0.00256657530553639	0.0145795252174139	-0.0110697457566857	-0.00392691092565656
1192	74.5198974609375	-3.77141690254211	-5.46069240570068	0.0217223595827818	0.0103587592020631	-0.00327756232582033	-0.00555028254166245
1193	74.5198974609375	-2.14804530143738	-6.11004114151001	0.0126314787194133	0.00516396993771195	0.00970941036939621	-0.00555028254166245
1194	72.5718536376953	-2.14804530143738	-5.78536653518677	0.00548864435404539	0.000943203864153475	0.00646266713738441	0.00483929552137852
1195	73.2211990356445	-3.44674253463745	-5.59056186676025	-0.00490093370899558	0.011982130818069	-0.0026282137259841	0.00256657530553639
1196	75.1692428588867	-3.44674253463745	-5.52562713623047	-0.0026282137259841	0.0230210572481155	-0.00555028254166245	0.00743668992072344
1197	75.1692428588867	-3.44674253463745	-5.33082246780396	-0.00132951640989631	0.0158782228827477	-0.0113944197073579	-0.00230353930965066
1198	72.5718536376953	-2.79739379882813	-5.59056186676025	0.00191722682211548	0.0165275707840919	-0.0260047651827335	-0.00555028254166245
1199	73.2211990356445	-2.47271966934204	-5.85030126571655	-0.00522560812532902	0.0158782228827477	-0.0227580219507217	-0.00360223650932312
1200	74.5198974609375	-2.79739379882813	-5.78536653518677	0.00743668992072344	0.0285405199974775	-0.00782300252467394	0.00516396993771195
1201	73.8705520629883	-2.47271966934204	-5.6554970741272	0.0243197549134493	0.0334106348454952	-0.00944637414067984	0.00776136433705688
1202	73.8705520629883	-3.12206816673279	-5.3957576751709	-0.00587495695799589	0.0275664981454611	-0.0165892094373703	0.00191722682211548
1203	73.8705520629883	-3.44674253463745	-5.3957576751709	0.0162028968334198	0.0149041991680861	-0.0143164889886975	-0.00197886489331722
1204	73.2211990356445	-3.12206816673279	-5.46069240570068	0.00938473641872406	0.00646266713738441	-0.00425158534198999	0.00321592413820326
1205	75.8185958862305	-3.44674253463745	-5.59056186676025	0.00613799272105098	0.00776136433705688	-0.0104203969240189	0.00386527273803949
1206	74.5198974609375	-3.44674253463745	-5.46069240570068	0.00581331877037883	0.00808603875339031	0.000618529506027699	0.0022419011220336
1207	73.2211990356445	-2.47271966934204	-5.52562713623047	0.0178262684494257	0.00451462110504508	0.00678734155371785	0.000293855206109583
1208	72.5718536376953	-2.47271966934204	-5.6554970741272	0.00581331877037883	-0.00555028254166245	0.0155535480007529	-0.000355493422830477
1209	73.8705520629883	-3.12206816673279	-5.6554970741272	0.00191722682211548	-0.0266541130840778	0.0149041991680861	-0.000680167751852423
1210	73.8705520629883	-3.12206816673279	-5.3957576751709	0.00516396993771195	-0.0100957229733467	0.0136055024340749	-0.00295288790948689
1211	73.2211990356445	-2.47271966934204	-5.9152364730835	-0.00457625929266214	-0.00912170019000769	0.000943203864153475	0.00483929552137852
1212	73.8705520629883	-3.12206816673279	-5.3957576751709	-0.00749832857400179	-0.0182125810533762	0.00906006153672934	-0.000680167751852423
1213	73.2211990356445	-1.82337093353271	-5.85030126571655	0.00126787810586393	-0.0409397818148136	0.01847561635077	-0.00425158534198999
1214	72.5718536376953	-2.14804530143738	-5.78536653518677	-0.00230353930965066	-0.0503553375601768	0.0155535480007529	0.00191722682211548
1215	74.5198974609375	-3.12206816673279	-5.3957576751709	-0.0026282137259841	-0.0331475995481014	0.0194496400654316	0.00548864435404539
1216	73.8705520629883	-3.12206816673279	-5.3957576751709	0.00613799272105098	-0.00717365415766835	0.025618452578783	0.00483929552137852
1217	74.5198974609375	-3.12206816673279	-5.6554970741272	0.00418994715437293	0.0106834331527352	-0.00490093370899558	0.000293855206109583
1218	71.9225006103516	-2.47271966934204	-6.43471527099609	0.000293855206109583	-0.00230353930965066	-0.0130177913233638	0.00581331877037883
1219	73.2211990356445	-2.47271966934204	-6.43471527099609	0.00711201597005129	0.00938473641872406	-0.0185372550040483	0.00483929552137852
1220	73.2211990356445	-2.47271966934204	-6.30484533309937	-0.00555028254166245	0.0314625911414623	-0.0146411629393697	0.00711201597005129
1221	75.1692428588867	-3.12206816673279	-5.85030126571655	0.0136055024340749	0.0288651939481497	-0.00717365415766835	0.00711201597005129
1222	72.5718536376953	-1.82337093353271	-5.72043180465698	-0.00100484199356288	0.0191249661147594	-0.00165419070981443	0.00516396993771195
1223	73.8705520629883	-2.47271966934204	-6.49965000152588	0.00126787810586393	0.00126787810586393	0.000293855206109583	0.00256657530553639
1224	74.5198974609375	-3.12206816673279	-6.17497587203979	-0.00425158534198999	-0.00782300252467394	0.0158782228827477	0.00841071270406246
1225	75.1692428588867	-2.79739379882813	-5.98017120361328	-0.00522560812532902	-0.00684897974133492	0.0197743140161037	-0.00457625929266214
1226	73.8705520629883	-2.79739379882813	-5.59056186676025	-3.08191010844894e-05	-0.00425158534198999	0.0158782228827477	-0.000680167751852423
1227	73.8705520629883	-1.49869668483734	-5.6554970741272	0.00906006153672934	-0.0227580219507217	0.0100340843200684	-0.000680167751852423
1228	72.5718536376953	-1.82337093353271	-5.72043180465698	0.01100810803473	0.0022419011220336	0.00451462110504508	0.00386527273803949
1229	75.1692428588867	-2.47271966934204	-5.98017120361328	0.00711201597005129	0.00126787810586393	-0.0146411629393697	-0.00295288790948689
1230	73.8705520629883	-2.79739379882813	-5.85030126571655	0.00256657530553639	0.00256657530553639	-0.0152905117720366	0.000618529506027699
1231	72.5718536376953	-3.12206816673279	-5.33082246780396	0.00516396993771195	-0.00587495695799589	-0.0240567177534103	-0.00165419070981443
1232	73.2211990356445	-2.79739379882813	-5.52562713623047	0.0168522447347641	-0.0201606266200542	-0.0204853005707264	-0.000680167751852423
1233	72.5718536376953	-1.82337093353271	-5.3957576751709	-0.00295288790948689	-0.0324982516467571	-0.0188619289547205	-0.00360223650932312
1234	73.2211990356445	-2.79739379882813	-5.13601779937744	0.0155535480007529	-0.0276281367987394	-0.00977104809135199	-0.000355493422830477
1235	75.1692428588867	-3.77141690254211	-5.52562713623047	-0.00977104809135199	-0.00295288790948689	0.00159255252219737	-0.00360223650932312
1236	74.5198974609375	-2.79739379882813	-5.46069240570068	0.00711201597005129	0.00906006153672934	-0.00425158534198999	-0.00100484199356288
1237	73.8705520629883	-3.77141690254211	-5.3957576751709	-0.00457625929266214	0.00938473641872406	-0.00879702530801296	0.00191722682211548
1238	71.9225006103516	-2.47271966934204	-5.26588773727417	0.00451462110504508	0.0022419011220336	0.00808603875339031	-0.00230353930965066
1239	73.2211990356445	-2.47271966934204	-5.26588773727417	-0.00165419070981443	-0.0126931173726916	0.0168522447347641	0.000293855206109583
1240	71.9225006103516	-1.82337093353271	-5.46069240570068	0.0132808275520802	-0.00814767740666866	0.0304885655641556	0.00483929552137852
1241	74.5198974609375	-4.09609127044678	-5.6554970741272	0.0113327819854021	-0.0230826959013939	0.00841071270406246	0.00678734155371785
1242	71.9225006103516	-2.14804530143738	-5.9152364730835	0.0175015944987535	0.000618529506027699	0.00776136433705688	0.0207483377307653
1243	73.2211990356445	-3.44674253463745	-5.52562713623047	0.0123068047687411	0.00418994715437293	-0.00684897974133492	0.00126787810586393
1244	74.5198974609375	-3.44674253463745	-5.59056186676025	0.0113327819854021	-0.00587495695799589	-0.00944637414067984	0.00418994715437293
1245	75.8185958862305	-3.44674253463745	-5.33082246780396	0.00841071270406246	-0.0026282137259841	-0.00295288790948689	-0.00490093370899558
1246	73.8705520629883	-3.12206816673279	-5.78536653518677	0.0123068047687411	-0.0175632312893867	0.01100810803473	0.0100340843200684
1247	73.8705520629883	-3.77141690254211	-6.17497587203979	0.0136055024340749	-0.0279528107494116	0.000618529506027699	0.0022419011220336
1248	73.2211990356445	-1.82337093353271	-6.43471527099609	-0.00197886489331722	-0.0276281367987394	0.01100810803473	-0.0026282137259841
1249	72.5718536376953	-2.47271966934204	-5.85030126571655	-0.0204853005707264	-0.0198359526693821	-0.00522560812532902	0.00159255252219737
1250	74.5198974609375	-2.14804530143738	-5.78536653518677	-0.00425158534198999	0.0022419011220336	0.00841071270406246	-0.00782300252467394
1251	74.5198974609375	-3.44674253463745	-5.85030126571655	-0.0156151866540313	0.0106834331527352	-0.00944637414067984	0.00159255252219737
1252	72.5718536376953	-1.82337093353271	-6.11004114151001	-0.00490093370899558	0.0158782228827477	0.0022419011220336	-0.00132951640989631
1253	72.5718536376953	-2.14804530143738	-5.59056186676025	-0.00814767740666866	0.0152288740500808	-0.0113944197073579	-0.00132951640989631
1254	74.5198974609375	-2.79739379882813	-5.72043180465698	-0.0139918150380254	-0.00944637414067984	-0.0104203969240189	-0.00230353930965066
1255	74.5198974609375	-3.12206816673279	-5.85030126571655	-0.0201606266200542	-0.0133424662053585	0.000943203864153475	-0.000680167751852423
1256	73.2211990356445	-2.79739379882813	-5.72043180465698	-0.00814767740666866	-0.0334722734987736	0.00451462110504508	-0.00717365415766835
1257	73.8705520629883	-3.12206816673279	-5.3957576751709	-0.0133424662053585	-0.0211346503347158	-0.000680167751852423	-0.00295288790948689
1258	73.8705520629883	-2.47271966934204	-5.46069240570068	-0.00652430532500148	-0.00684897974133492	-0.00555028254166245	-0.00457625929266214
1259	73.2211990356445	-1.82337093353271	-5.85030126571655	-0.00652430532500148	-0.00165419070981443	-0.00814767740666866	0.00159255252219737
1260	71.9225006103516	-1.82337093353271	-5.85030126571655	-0.00684897974133492	0.00256657530553639	-0.00100484199356288	-0.00522560812532902
1261	74.5198974609375	-3.44674253463745	-5.78536653518677	0.00256657530553639	-0.000680167751852423	-0.00879702530801296	0.0022419011220336
1262	71.9225006103516	-1.82337093353271	-5.78536653518677	-0.00327756232582033	-0.00327756232582033	0.00548864435404539	-0.00457625929266214
1263	73.2211990356445	-3.77141690254211	-4.94121360778809	-0.00132951640989631	0.00289124972186983	-0.00392691092565656	0.00256657530553639
1264	75.1692428588867	-3.44674253463745	-5.00614833831787	-0.00360223650932312	0.00581331877037883	-0.00587495695799589	0.00354059832170606
1265	74.5198974609375	-3.77141690254211	-5.33082246780396	0.00743668992072344	0.0152288740500808	-0.00522560812532902	0.00126787810586393
1266	73.8705520629883	-3.44674253463745	-5.78536653518677	-0.00619963090866804	0.0178262684494257	0.00191722682211548	-0.0026282137259841
1267	73.8705520629883	-3.44674253463745	-5.3957576751709	-0.0026282137259841	0.0165275707840919	-0.0143164889886975	-0.00132951640989631
1268	72.5718536376953	-1.49869668483734	-5.85030126571655	0.011982130818069	0.0217223595827818	-0.00457625929266214	-0.00392691092565656
1269	72.5718536376953	-2.47271966934204	-5.52562713623047	-0.0026282137259841	0.00743668992072344	-0.0185372550040483	0.00776136433705688
1270	72.5718536376953	-1.82337093353271	-5.52562713623047	-0.00295288790948689	0.01847561635077	-0.0185372550040483	-0.00392691092565656
1271	74.5198974609375	-3.12206816673279	-5.6554970741272	-0.00165419070981443	0.0162028968334198	-0.0169138833880424	-0.00392691092565656
1272	71.9225006103516	-1.49869668483734	-5.6554970741272	-0.00684897974133492	0.0142548503354192	-0.0139918150380254	-0.00360223650932312
1273	73.8705520629883	-3.44674253463745	-5.46069240570068	-0.00360223650932312	0.00483929552137852	-0.0201606266200542	-0.00100484199356288
1274	73.2211990356445	-2.79739379882813	-5.59056186676025	-0.00100484199356288	0.000618529506027699	-0.0120437685400248	0.00289124972186983
1275	73.2211990356445	-2.14804530143738	-5.52562713623047	-0.00360223650932312	-0.00587495695799589	-0.00847235135734081	-0.0026282137259841
1276	72.5718536376953	-2.14804530143738	-5.72043180465698	0.00938473641872406	-0.0221086721867323	0.00776136433705688	-0.00230353930965066
1277	73.8705520629883	-2.47271966934204	-5.85030126571655	-0.00327756232582033	-0.028926832601428	0.0116574559360743	0.000943203864153475
1278	73.2211990356445	-2.79739379882813	-5.59056186676025	-0.00197886489331722	-0.0295761823654175	0.0136055024340749	0.00191722682211548
1279	73.2211990356445	-2.79739379882813	-5.46069240570068	-0.0026282137259841	-0.0276281367987394	0.00321592413820326	0.00808603875339031
1280	72.5718536376953	-2.14804530143738	-5.6554970741272	0.00386527273803949	-0.0324982516467571	0.0226963832974434	0.000293855206109583
1281	71.9225006103516	-1.82337093353271	-5.52562713623047	0.0226963832974434	-0.0195112787187099	0.0363327041268349	0.00646266713738441
1282	73.2211990356445	-3.44674253463745	-5.33082246780396	0.0103587592020631	-0.0217839982360601	0.0275664981454611	-0.00197886489331722
1283	73.8705520629883	-2.79739379882813	-5.72043180465698	0.0136055024340749	-0.00912170019000769	0.0226963832974434	-0.000355493422830477
1284	73.8705520629883	-2.79739379882813	-5.9152364730835	0.00776136433705688	-0.00977104809135199	0.0116574559360743	-0.000680167751852423
1285	73.8705520629883	-2.14804530143738	-5.9152364730835	0.0145795252174139	0.00776136433705688	-0.0026282137259841	-0.00457625929266214
1286	72.5718536376953	-2.47271966934204	-5.78536653518677	0.0191249661147594	0.00873538758605719	0.00483929552137852	0.000943203864153475
1287	73.8705520629883	-2.14804530143738	-5.33082246780396	0.0132808275520802	0.0178262684494257	-0.00360223650932312	-0.00392691092565656
1288	72.5718536376953	-2.47271966934204	-5.26588773727417	0.01100810803473	0.0340599827468395	-0.021459324285388	-0.00327756232582033
1289	72.5718536376953	-1.49869668483734	-5.72043180465698	0.0136055024340749	0.0392547734081745	-0.0256800893694162	-0.000680167751852423
1290	71.9225006103516	-1.49869668483734	-5.98017120361328	0.012956153601408	0.0467222817242146	-0.0393164120614529	-0.00522560812532902
1291	74.5198974609375	-2.47271966934204	-5.85030126571655	-0.00230353930965066	0.0778910145163536	-0.0464592464268208	0.00126787810586393
1292	71.9225006103516	-1.49869668483734	-5.6554970741272	-0.000680167751852423	0.0736702531576157	-0.0565241500735283	-0.00490093370899558
1293	73.2211990356445	-2.47271966934204	-5.46069240570068	0.00873538758605719	0.0538651160895824	-0.0539267547428608	-0.0100957229733467
1294	73.8705520629883	-2.14804530143738	-5.59056186676025	0.00776136433705688	0.0217223595827818	-0.0471085943281651	-0.00522560812532902
1295	71.2731552124023	-1.82337093353271	-5.85030126571655	0.00256657530553639	0.012956153601408	-0.023407369852066	0.00548864435404539
1296	71.9225006103516	-1.49869668483734	-5.98017120361328	0.0207483377307653	0.00256657530553639	-0.00490093370899558	0.00418994715437293
1297	71.9225006103516	-1.82337093353271	-5.9152364730835	0.00970941036939621	-0.00360223650932312	0.00873538758605719	-0.00165419070981443
1298	74.5198974609375	-2.14804530143738	-5.72043180465698	0.0136055024340749	-0.0250307414680719	0.0285405199974775	-0.00132951640989631
1299	73.8705520629883	-2.47271966934204	-5.6554970741272	0.00711201597005129	-0.0146411629393697	0.0145795252174139	0.0103587592020631
1300	75.1692428588867	-2.14804530143738	-5.26588773727417	0.011982130818069	-0.0204853005707264	0.020423661917448	0.00678734155371785
1301	71.2731552124023	-1.49869668483734	-5.98017120361328	0.0158782228827477	-0.00782300252467394	0.0181509424000978	0.0100340843200684
1302	74.5198974609375	-2.47271966934204	-5.78536653518677	0.0158782228827477	-0.00847235135734081	0.00776136433705688	-0.000355493422830477
1303	73.8705520629883	-2.14804530143738	-5.78536653518677	-0.00165419070981443	-0.0227580219507217	0.0155535480007529	-0.00132951640989631
1304	73.8705520629883	-1.49869668483734	-5.78536653518677	-0.00490093370899558	-0.0221086721867323	0.00548864435404539	0.00938473641872406
1305	72.5718536376953	-1.17402231693268	-5.78536653518677	0.00516396993771195	-0.00197886489331722	0.0022419011220336	-0.0026282137259841
1306	73.2211990356445	-1.49869668483734	-5.59056186676025	-0.00360223650932312	0.011982130818069	-0.0113944197073579	-0.000355493422830477
1307	73.8705520629883	-2.14804530143738	-6.11004114151001	0.000943203864153475	0.0145795252174139	-0.00619963090866804	0.000293855206109583
1308	74.5198974609375	-2.47271966934204	-5.6554970741272	-0.00392691092565656	0.0168522447347641	-0.00944637414067984	0.0022419011220336
1309	71.2731552124023	-0.84934800863266	-5.6554970741272	-3.08191010844894e-05	0.00581331877037883	0.01100810803473	0.00159255252219737
1310	72.5718536376953	-1.82337093353271	-5.78536653518677	-0.00360223650932312	0.0136055024340749	-0.00165419070981443	0.00159255252219737
1311	71.9225006103516	-1.17402231693268	-5.59056186676025	-0.00619963090866804	0.000618529506027699	-0.00879702530801296	-0.00100484199356288
1312	73.8705520629883	-2.47271966934204	-5.3957576751709	0.00808603875339031	-0.0237320438027382	0.00289124972186983	-0.0136671401560307
1313	74.5198974609375	-1.49869668483734	-5.9152364730835	0.000618529506027699	-0.0328229255974293	0.0210730116814375	-0.00944637414067984
1314	73.8705520629883	-1.49869668483734	-5.52562713623047	0.000618529506027699	-0.0201606266200542	0.0246444288641214	0.000293855206109583
1315	71.2731552124023	-1.49869668483734	-5.6554970741272	-0.000355493422830477	-0.00425158534198999	0.011982130818069	-0.00295288790948689
1316	74.5198974609375	-2.14804530143738	-5.6554970741272	-0.00717365415766835	-0.0182125810533762	0.0301638916134834	0.00418994715437293
1317	74.5198974609375	-1.82337093353271	-5.33082246780396	0.00159255252219737	-0.017887907102704	0.025618452578783	-0.00327756232582033
1318	73.8705520629883	-2.14804530143738	-5.26588773727417	-0.0100957229733467	-0.0107450718060136	0.0103587592020631	-0.000355493422830477
1319	71.2731552124023	-0.84934800863266	-5.9152364730835	-0.0100957229733467	0.00678734155371785	-0.00360223650932312	0.000293855206109583
1320	75.1692428588867	-2.14804530143738	-5.98017120361328	-0.0123684434220195	0.00256657530553639	0.00451462110504508	-0.000680167751852423
1321	73.2211990356445	0.124674938619137	-5.9152364730835	0.00613799272105098	0.0165275707840919	0.00581331877037883	0.0106834331527352
1322	74.5198974609375	-2.79739379882813	-5.26588773727417	0.00126787810586393	0.0288651939481497	-0.0126931173726916	-0.00100484199356288
1323	73.8705520629883	-2.47271966934204	-5.46069240570068	-0.00684897974133492	0.0171769186854362	-0.0130177913233638	-0.00230353930965066
1324	75.1692428588867	-2.14804530143738	-5.9152364730835	0.00159255252219737	0.0178262684494257	-0.02697878703475	0.000943203864153475
1325	73.2211990356445	-1.82337093353271	-6.17497587203979	-0.0107450718060136	0.0382807515561581	-0.0266541130840778	0.000618529506027699
1326	74.5198974609375	-2.79739379882813	-5.72043180465698	-0.00295288790948689	0.0288651939481497	-0.0172385573387146	0.00126787810586393
1327	71.9225006103516	-0.84934800863266	-5.85030126571655	0.00289124972186983	0.00126787810586393	-0.00425158534198999	-0.000355493422830477
1328	73.2211990356445	-1.49869668483734	-5.78536653518677	-0.00457625929266214	-0.00230353930965066	0.00354059832170606	-0.00457625929266214
1329	72.5718536376953	-1.17402231693268	-5.52562713623047	0.01100810803473	-0.0217839982360601	0.013930176384747	-0.000355493422830477
1330	74.5198974609375	-2.14804530143738	-5.78536653518677	-0.00132951640989631	-0.00327756232582033	-0.000355493422830477	0.00386527273803949
1331	71.9225006103516	-0.524673700332642	-6.49965000152588	-0.00847235135734081	0.00126787810586393	-0.00230353930965066	-0.00165419070981443
1332	75.1692428588867	-2.79739379882813	-6.23991060256958	0.000943203864153475	-0.00717365415766835	-0.00619963090866804	-0.000680167751852423
1333	71.9225006103516	-0.84934800863266	-6.30484533309937	-0.00944637414067984	-0.0110697457566857	-3.08191010844894e-05	-0.00392691092565656
1334	72.5718536376953	-1.17402231693268	-6.23991060256958	-0.0100957229733467	0.00354059832170606	-0.0130177913233638	0.00386527273803949
1335	72.5718536376953	-0.84934800863266	-5.9152364730835	-0.0117190945893526	0.00386527273803949	-0.000680167751852423	0.00386527273803949
1336	72.5718536376953	-2.14804530143738	-5.85030126571655	0.00191722682211548	0.0158782228827477	-0.00522560812532902	0.000618529506027699
1337	71.9225006103516	-0.84934800863266	-6.56458520889282	0.000943203864153475	0.020423661917448	-0.00977104809135199	0.000618529506027699
1338	71.2731552124023	-0.84934800863266	-5.85030126571655	-3.08191010844894e-05	0.0142548503354192	-0.0139918150380254	-0.00197886489331722
1339	73.2211990356445	-2.47271966934204	-5.78536653518677	0.00289124972186983	0.01847561635077	-0.0175632312893867	0.00159255252219737
1340	72.5718536376953	-1.49869668483734	-5.78536653518677	-0.00684897974133492	0.00451462110504508	-0.00230353930965066	0.00126787810586393
1341	73.8705520629883	-1.82337093353271	-5.85030126571655	0.0165275707840919	-0.0120437685400248	0.0181509424000978	-0.00425158534198999
1342	71.9225006103516	-1.49869668483734	-5.59056186676025	0.0194496400654316	-0.0175632312893867	0.0113327819854021	0.00289124972186983
1343	71.9225006103516	-1.49869668483734	-5.85030126571655	0.0168522447347641	-0.0211346503347158	0.0126314787194133	-0.00230353930965066
1344	73.2211990356445	-2.79739379882813	-5.26588773727417	0.00711201597005129	-0.00717365415766835	-0.0126931173726916	0.00126787810586393
1345	73.2211990356445	-2.47271966934204	-5.46069240570068	0.0126314787194133	-0.00717365415766835	0.000618529506027699	-0.0026282137259841
1346	73.8705520629883	-2.47271966934204	-5.26588773727417	0.0191249661147594	-0.00230353930965066	0.00516396993771195	0.0022419011220336
1347	73.8705520629883	-2.47271966934204	-5.13601779937744	0.0236704051494598	0.000943203864153475	0.0103587592020631	-0.00425158534198999
1348	72.5718536376953	-1.49869668483734	-5.13601779937744	0.00581331877037883	-0.0026282137259841	0.000943203864153475	-0.00295288790948689
1349	71.9225006103516	-1.82337093353271	-5.72043180465698	0.00841071270406246	0.0116574559360743	0.011982130818069	-0.00197886489331722
1350	71.2731552124023	-2.14804530143738	-5.3957576751709	0.01100810803473	0.0168522447347641	-0.00977104809135199	0.000293855206109583
1351	72.5718536376953	-0.84934800863266	-5.6554970741272	0.00289124972186983	0.0116574559360743	-0.0026282137259841	-0.00879702530801296
1352	74.5198974609375	-3.12206816673279	-5.26588773727417	0.00126787810586393	0.00711201597005129	-0.0123684434220195	-0.00879702530801296
1353	71.2731552124023	-1.17402231693268	-5.20095300674438	0.000618529506027699	0.0308132413774729	-0.00912170019000769	-0.00847235135734081
1354	71.9225006103516	-1.82337093353271	-4.94121360778809	-0.00327756232582033	0.0259431265294552	-0.0227580219507217	-3.08191010844894e-05
1355	73.8705520629883	-2.47271966934204	-5.3957576751709	0.00126787810586393	0.0113327819854021	-0.00587495695799589	0.0022419011220336
1356	73.8705520629883	-2.47271966934204	-5.3957576751709	-0.000680167751852423	0.0165275707840919	-0.00717365415766835	0.00354059832170606
1357	73.2211990356445	-2.47271966934204	-5.52562713623047	-0.00165419070981443	0.0194496400654316	-0.0100957229733467	-0.00457625929266214
1358	71.2731552124023	-1.82337093353271	-5.72043180465698	-0.00717365415766835	0.01100810803473	-0.0139918150380254	-3.08191010844894e-05
1359	71.9225006103516	-1.49869668483734	-5.78536653518677	0.012956153601408	0.0149041991680861	-0.0152905117720366	0.00126787810586393
1360	74.5198974609375	-2.47271966934204	-5.46069240570068	-0.00230353930965066	0.013930176384747	-0.0149658378213644	0.0113327819854021
1361	71.9225006103516	-2.14804530143738	-5.72043180465698	-0.00197886489331722	0.00126787810586393	-0.00619963090866804	-0.00814767740666866
1362	74.5198974609375	-2.79739379882813	-5.46069240570068	0.000943203864153475	-0.00165419070981443	-0.0107450718060136	0.00321592413820326
1363	71.9225006103516	-1.49869668483734	-5.9152364730835	0.00418994715437293	-0.0152905117720366	-0.00100484199356288	0.000618529506027699
1364	72.5718536376953	-1.82337093353271	-5.46069240570068	0.00646266713738441	-0.00749832857400179	0.00451462110504508	0.00418994715437293
1365	71.9225006103516	-1.49869668483734	-5.85030126571655	0.01100810803473	-0.00879702530801296	0.00548864435404539	0.00354059832170606
1366	71.9225006103516	-2.14804530143738	-5.46069240570068	0.00938473641872406	-0.00782300252467394	0.00613799272105098	0.00613799272105098
1367	72.5718536376953	-2.47271966934204	-5.98017120361328	0.0158782228827477	-0.00977104809135199	0.0100340843200684	0.00191722682211548
1368	73.8705520629883	-2.79739379882813	-5.6554970741272	0.00970941036939621	-0.0305502042174339	0.020423661917448	0.00451462110504508
1369	74.5198974609375	-2.79739379882813	-5.46069240570068	0.00841071270406246	-0.0256800893694162	0.020423661917448	0.0022419011220336
1370	73.8705520629883	-3.12206816673279	-5.52562713623047	-0.00425158534198999	-0.0208099745213985	0.0181509424000978	-0.00522560812532902
1371	73.2211990356445	-1.82337093353271	-5.59056186676025	-0.00425158534198999	-0.000355493422830477	0.0197743140161037	-0.00457625929266214
1372	73.2211990356445	-2.47271966934204	-5.33082246780396	0.00743668992072344	-0.0185372550040483	0.0103587592020631	-0.00847235135734081
1373	71.2731552124023	-2.14804530143738	-5.9152364730835	-0.00100484199356288	-0.0120437685400248	0.0158782228827477	-0.0113944197073579
1374	71.2731552124023	-2.79739379882813	-6.11004114151001	-0.0120437685400248	-0.00197886489331722	0.00581331877037883	0.000618529506027699
1375	73.8705520629883	-2.47271966934204	-6.11004114151001	-0.00522560812532902	-0.00457625929266214	0.00289124972186983	-0.00522560812532902
1376	73.2211990356445	-3.12206816673279	-5.98017120361328	-0.00684897974133492	0.00289124972186983	0.00678734155371785	-0.000355493422830477
1377	74.5198974609375	-2.47271966934204	-5.9152364730835	-0.00782300252467394	0.00743668992072344	-0.00684897974133492	-0.00587495695799589
1378	71.9225006103516	-2.47271966934204	-5.72043180465698	-0.0104203969240189	-0.00295288790948689	-0.0130177913233638	-0.0026282137259841
1379	72.5718536376953	-2.14804530143738	-5.98017120361328	-0.00912170019000769	0.00776136433705688	-0.0136671401560307	0.00451462110504508
1380	73.2211990356445	-1.49869668483734	-5.9152364730835	-0.00100484199356288	0.01100810803473	-0.00490093370899558	0.00191722682211548
1381	74.5198974609375	-2.79739379882813	-5.72043180465698	0.000293855206109583	0.0168522447347641	-0.00425158534198999	0.00289124972186983
1382	71.9225006103516	-1.82337093353271	-5.72043180465698	-0.00295288790948689	0.0165275707840919	-0.0126931173726916	0.0022419011220336
1383	73.2211990356445	-1.82337093353271	-5.52562713623047	0.000943203864153475	0.0123068047687411	-0.0113944197073579	-0.00652430532500148
1384	71.9225006103516	-1.82337093353271	-5.13601779937744	-0.00749832857400179	0.01100810803473	-0.0175632312893867	-0.000680167751852423
1385	72.5718536376953	-2.79739379882813	-5.3957576751709	-0.000680167751852423	0.0191249661147594	-0.0195112787187099	0.00354059832170606
1386	71.9225006103516	-1.82337093353271	-5.78536653518677	-0.00100484199356288	0.00483929552137852	0.00126787810586393	0.0022419011220336
1387	72.5718536376953	-1.82337093353271	-5.72043180465698	0.00289124972186983	0.00289124972186983	-0.000680167751852423	-0.00490093370899558
1388	72.5718536376953	-2.79739379882813	-5.3957576751709	-0.00490093370899558	-0.00197886489331722	-0.00100484199356288	-0.00392691092565656
1389	74.5198974609375	-2.14804530143738	-5.26588773727417	-0.000355493422830477	0.00808603875339031	0.00873538758605719	0.000943203864153475
1390	73.8705520629883	-2.47271966934204	-5.3957576751709	-0.00587495695799589	0.0246444288641214	-0.00977104809135199	0.00159255252219737
1391	74.5198974609375	-2.47271966934204	-5.46069240570068	-0.0165892094373703	0.0265924744307995	-0.00944637414067984	-0.00490093370899558
1392	71.9225006103516	-1.82337093353271	-5.98017120361328	0.0022419011220336	0.00646266713738441	-0.00782300252467394	-3.08191010844894e-05
1393	71.9225006103516	-2.14804530143738	-5.78536653518677	-0.0026282137259841	-0.0159398596733809	0.0123068047687411	-0.0123684434220195
1394	73.2211990356445	-2.47271966934204	-5.59056186676025	0.00581331877037883	-0.0224333461374044	0.00841071270406246	-0.00847235135734081
1395	74.5198974609375	-2.79739379882813	-5.52562713623047	0.00678734155371785	-0.00457625929266214	0.00776136433705688	0.00159255252219737
1396	73.8705520629883	-2.47271966934204	-5.59056186676025	0.00776136433705688	-0.0152905117720366	0.00808603875339031	-0.00327756232582033
1397	73.8705520629883	-3.12206816673279	-5.6554970741272	0.00256657530553639	0.00386527273803949	-0.00749832857400179	-0.00100484199356288
1398	72.5718536376953	-2.79739379882813	-5.72043180465698	-0.00360223650932312	0.000943203864153475	-0.0204853005707264	-0.0107450718060136
1399	73.2211990356445	-2.47271966934204	-5.52562713623047	-0.00587495695799589	0.0269171483814716	-0.0126931173726916	0.000293855206109583
1400	71.2731552124023	-1.49869668483734	-5.78536653518677	0.0103587592020631	0.0308132413774729	-0.0240567177534103	-0.00132951640989631
1401	74.5198974609375	-2.79739379882813	-5.46069240570068	0.0165275707840919	0.0337353087961674	0.000943203864153475	0.000943203864153475
1402	71.2731552124023	-1.49869668483734	-5.52562713623047	0.0207483377307653	0.0194496400654316	-0.0159398596733809	-0.00165419070981443
1403	73.2211990356445	-2.47271966934204	-6.04510593414307	0.0136055024340749	0.0178262684494257	-0.00587495695799589	-0.00327756232582033
1404	73.8705520629883	-2.79739379882813	-6.17497587203979	0.00938473641872406	0.00321592413820326	-0.00587495695799589	-0.000680167751852423
1405	74.5198974609375	-3.12206816673279	-5.52562713623047	0.00970941036939621	0.0132808275520802	-0.00847235135734081	0.00906006153672934
1406	73.8705520629883	-2.47271966934204	-5.59056186676025	0.00418994715437293	0.0136055024340749	0.0022419011220336	-0.00327756232582033
1407	72.5718536376953	-2.14804530143738	-5.6554970741272	0.0132808275520802	0.00776136433705688	-0.000680167751852423	-0.000680167751852423
1408	71.2731552124023	-1.17402231693268	-5.52562713623047	0.0230210572481155	0.00321592413820326	-3.08191010844894e-05	-0.00717365415766835
1409	71.9225006103516	-1.49869668483734	-5.9152364730835	-0.00977104809135199	-0.0117190945893526	0.00418994715437293	-3.08191010844894e-05
1410	72.5718536376953	-1.49869668483734	-5.9152364730835	-0.00230353930965066	-0.0208099745213985	0.000943203864153475	0.00483929552137852
1411	75.1692428588867	-2.79739379882813	-5.3957576751709	-0.00392691092565656	0.00386527273803949	-0.00132951640989631	-0.00977104809135199
1412	71.2731552124023	-1.49869668483734	-5.78536653518677	0.000618529506027699	0.0220470335334539	0.00483929552137852	-0.00555028254166245
1413	74.5198974609375	-3.12206816673279	-5.3957576751709	-0.00619963090866804	0.00678734155371785	-0.0113944197073579	0.000943203864153475
1414	73.8705520629883	-2.79739379882813	-5.3957576751709	0.000618529506027699	0.0210730116814375	-0.0113944197073579	-0.00457625929266214
1415	73.2211990356445	-1.49869668483734	-5.9152364730835	0.00386527273803949	0.0246444288641214	-0.00977104809135199	0.0100340843200684
1416	71.2731552124023	-0.84934800863266	-5.72043180465698	-0.00619963090866804	0.0194496400654316	-0.0117190945893526	-0.000355493422830477
1417	72.5718536376953	-2.14804530143738	-5.85030126571655	-0.00879702530801296	0.0145795252174139	-0.0152905117720366	-0.00782300252467394
1418	72.5718536376953	-2.47271966934204	-5.9152364730835	0.0210730116814375	0.0022419011220336	-0.0172385573387146	-0.00197886489331722
1419	74.5198974609375	-3.12206816673279	-5.20095300674438	0.0252937767654657	0.020423661917448	-0.0308748781681061	-0.00165419070981443
1420	71.9225006103516	-2.14804530143738	-5.3957576751709	-0.00100484199356288	0.0181509424000978	-0.0240567177534103	0.0100340843200684
1421	73.2211990356445	-1.82337093353271	-5.9152364730835	0.00159255252219737	0.00126787810586393	-0.00684897974133492	0.00386527273803949
1422	70.6238098144531	-1.82337093353271	-5.6554970741272	0.0152288740500808	0.00418994715437293	-0.00132951640989631	-0.000355493422830477
1423	73.8705520629883	-2.79739379882813	-5.59056186676025	0.00743668992072344	0.0116574559360743	-0.00782300252467394	0.00548864435404539
1424	71.9225006103516	-2.47271966934204	-5.46069240570068	-0.00360223650932312	0.0142548503354192	-0.000680167751852423	0.0022419011220336
1425	73.2211990356445	-2.79739379882813	-5.3957576751709	0.0022419011220336	0.000618529506027699	0.00191722682211548	0.00938473641872406
1426	71.2731552124023	-2.14804530143738	-5.52562713623047	0.000618529506027699	-0.0123684434220195	0.01847561635077	0.00516396993771195
1427	72.5718536376953	-2.79739379882813	-5.72043180465698	-0.000680167751852423	-0.0253554154187441	0.0145795252174139	0.00418994715437293
1428	70.6238098144531	-1.49869668483734	-5.9152364730835	0.00256657530553639	-0.0331475995481014	0.0301638916134834	0.00386527273803949
1429	70.6238098144531	-2.14804530143738	-5.72043180465698	-0.0146411629393697	-0.0347709693014622	0.0259431265294552	0.00938473641872406
1430	69.9744567871094	-1.49869668483734	-5.78536653518677	-0.00555028254166245	-0.0266541130840778	0.0194496400654316	-0.00327756232582033
1431	71.9225006103516	-2.47271966934204	-5.52562713623047	-0.0117190945893526	-0.0286021586507559	0.0113327819854021	0.00548864435404539
1432	69.9744567871094	-1.49869668483734	-5.59056186676025	-0.0107450718060136	-0.0273034609854221	0.00743668992072344	-0.000355493422830477
1433	71.9225006103516	-3.12206816673279	-5.6554970741272	-3.08191010844894e-05	-0.0477579422295094	0.0113327819854021	-0.00100484199356288
1434	70.6238098144531	-1.82337093353271	-6.04510593414307	-0.0156151866540313	-0.0445111989974976	0.013930176384747	0.00191722682211548
1435	70.6238098144531	-2.14804530143738	-5.72043180465698	-0.0133424662053585	-0.0240567177534103	0.00548864435404539	0.000943203864153475
1436	70.6238098144531	-1.49869668483734	-5.85030126571655	-0.00717365415766835	-0.0279528107494116	0.0100340843200684	-0.00555028254166245
1437	69.9744567871094	-1.82337093353271	-5.59056186676025	-0.0026282137259841	-0.0201606266200542	0.00970941036939621	0.0022419011220336
1438	70.6238098144531	-1.49869668483734	-5.72043180465698	-0.00977104809135199	-0.0169138833880424	0.00743668992072344	-0.00717365415766835
1439	72.5718536376953	-2.79739379882813	-5.6554970741272	0.000293855206109583	-0.0159398596733809	0.00256657530553639	0.00808603875339031
1440	71.9225006103516	-2.47271966934204	-5.9152364730835	-0.00814767740666866	-0.0117190945893526	0.012956153601408	0.00581331877037883
1441	69.3251113891602	-1.49869668483734	-5.72043180465698	-0.00879702530801296	0.0100340843200684	0.0220470335334539	0.00808603875339031
1442	71.9225006103516	-3.12206816673279	-5.33082246780396	-0.00490093370899558	0.0200989879667759	0.0194496400654316	-0.00197886489331722
1443	71.9225006103516	-3.12206816673279	-5.26588773727417	0.00808603875339031	0.0275664981454611	0.00743668992072344	-0.000680167751852423
1444	71.2731552124023	-2.14804530143738	-5.59056186676025	0.00711201597005129	0.0288651939481497	-0.00522560812532902	-0.00230353930965066
1445	71.9225006103516	-2.14804530143738	-5.85030126571655	-0.00100484199356288	0.0308132413774729	-0.00457625929266214	0.00483929552137852
1446	71.9225006103516	-2.79739379882813	-5.98017120361328	-0.00392691092565656	0.0230210572481155	-0.0117190945893526	-0.00847235135734081
1447	71.9225006103516	-3.12206816673279	-5.46069240570068	-0.00814767740666866	0.0308132413774729	-0.0107450718060136	-0.00749832857400179
1448	69.9744567871094	-1.82337093353271	-5.6554970741272	0.00516396993771195	0.0217223595827818	-0.0273034609854221	-0.00944637414067984
1449	69.3251113891602	-1.49869668483734	-5.26588773727417	-0.00652430532500148	0.0317872650921345	-0.0224333461374044	0.000293855206109583
1450	69.9744567871094	-1.82337093353271	-5.46069240570068	-0.00132951640989631	0.0447742342948914	-0.0383423902094364	-0.00230353930965066
1451	69.3251113891602	-1.82337093353271	-5.85030126571655	-0.0149658378213644	0.0363327041268349	-0.0370436906814575	-0.0026282137259841
1452	72.5718536376953	-2.79739379882813	-6.04510593414307	-0.0143164889886975	0.00548864435404539	-0.0237320438027382	-0.00977104809135199
1453	69.3251113891602	-1.82337093353271	-6.23991060256958	-0.00522560812532902	0.000618529506027699	-0.0169138833880424	-0.000680167751852423
1454	71.2731552124023	-2.14804530143738	-6.04510593414307	-0.0126931173726916	-0.00879702530801296	-0.0100957229733467	-0.00360223650932312
1455	71.2731552124023	-3.12206816673279	-5.6554970741272	-0.00912170019000769	-0.00977104809135199	0.00289124972186983	0.00386527273803949
1456	72.5718536376953	-2.79739379882813	-5.9152364730835	-0.00295288790948689	-0.0100957229733467	0.00418994715437293	0.00289124972186983
1457	71.9225006103516	-3.12206816673279	-6.17497587203979	-0.000680167751852423	0.00191722682211548	0.00613799272105098	-0.00360223650932312
1458	73.8705520629883	-3.12206816673279	-5.78536653518677	0.00289124972186983	-0.0341216214001179	0.0113327819854021	-0.00327756232582033
1459	71.2731552124023	-2.79739379882813	-6.04510593414307	-0.0100957229733467	-0.03444629535079	0.0171769186854362	0.00743668992072344
1460	71.2731552124023	-1.82337093353271	-5.72043180465698	0.00970941036939621	-0.0438618510961533	0.0447742342948914	-0.0026282137259841
1461	69.9744567871094	-1.49869668483734	-5.52562713623047	0.0022419011220336	-0.0370436906814575	0.0324366129934788	0.000618529506027699
1462	71.2731552124023	-2.79739379882813	-5.3957576751709	0.00483929552137852	-0.028926832601428	0.0269171483814716	0.00191722682211548
1463	71.9225006103516	-3.12206816673279	-5.3957576751709	-0.00652430532500148	-0.03444629535079	0.00126787810586393	0.0136055024340749
1464	71.9225006103516	-2.79739379882813	-5.46069240570068	-0.00717365415766835	-0.0331475995481014	0.031137915328145	0.00970941036939621
1465	71.9225006103516	-3.12206816673279	-5.33082246780396	-0.0175632312893867	-0.0227580219507217	0.0282158460468054	0.0113327819854021
1466	72.5718536376953	-3.12206816673279	-5.33082246780396	0.00646266713738441	-0.0250307414680719	0.0288651939481497	0.00938473641872406
1467	71.2731552124023	-2.47271966934204	-5.26588773727417	0.00418994715437293	-0.0260047651827335	0.0259431265294552	0.00776136433705688
1468	70.6238098144531	-1.82337093353271	-5.46069240570068	-0.0175632312893867	0.00516396993771195	0.0233457311987877	-0.00197886489331722
1469	70.6238098144531	-1.82337093353271	-5.6554970741272	0.0158782228827477	0.0188002903014421	0.020423661917448	0.000293855206109583
1470	73.2211990356445	-3.12206816673279	-5.59056186676025	-0.00847235135734081	0.0415274947881699	-0.0182125810533762	-0.00165419070981443
1471	70.6238098144531	-2.14804530143738	-5.52562713623047	-0.00749832857400179	0.0360080301761627	-0.0260047651827335	-3.08191010844894e-05
1472	72.5718536376953	-2.79739379882813	-5.46069240570068	0.011982130818069	0.0282158460468054	-0.0383423902094364	-3.08191010844894e-05
1473	71.2731552124023	-1.49869668483734	-5.6554970741272	0.00354059832170606	0.0353586822748184	-0.0415891297161579	-0.00457625929266214
1474	72.5718536376953	-1.49869668483734	-5.59056186676025	0.00126787810586393	0.0317872650921345	-0.0419138073921204	0.0022419011220336
1475	71.2731552124023	-3.12206816673279	-5.72043180465698	-0.00165419070981443	0.047696303576231	-0.0373683646321297	0.00289124972186983
1476	73.8705520629883	-2.79739379882813	-5.72043180465698	0.000618529506027699	0.0463976077735424	-0.039641086012125	0.00516396993771195
1477	72.5718536376953	-2.14804530143738	-5.52562713623047	0.00191722682211548	0.0483456552028656	-0.039641086012125	0.00159255252219737
1478	72.5718536376953	-1.49869668483734	-5.78536653518677	-0.0026282137259841	0.0428261905908585	-0.0393164120614529	0.00678734155371785
1479	73.2211990356445	-2.79739379882813	-5.52562713623047	-0.00619963090866804	0.0373067259788513	-0.0204853005707264	0.000293855206109583
1480	71.9225006103516	-2.79739379882813	-5.59056186676025	-0.00619963090866804	0.0278911720961332	-0.00912170019000769	0.0106834331527352
1481	73.2211990356445	-1.82337093353271	-5.98017120361328	0.00159255252219737	-0.00230353930965066	0.0314625911414623	0.00970941036939621
1482	72.5718536376953	-1.82337093353271	-6.43471527099609	-0.00619963090866804	-0.00847235135734081	0.0373067259788513	0.000943203864153475
1483	73.8705520629883	-2.79739379882813	-6.17497587203979	-0.00425158534198999	0.00743668992072344	0.0278911720961332	0.0100340843200684
1484	73.2211990356445	-2.79739379882813	-6.43471527099609	-0.00100484199356288	0.012956153601408	-0.00230353930965066	0.00354059832170606
1485	70.6238098144531	-2.14804530143738	-5.6554970741272	-0.0107450718060136	0.0233457311987877	-0.00295288790948689	0.00873538758605719
1486	73.2211990356445	-2.14804530143738	-5.6554970741272	-0.00230353930965066	0.0213976856321096	-0.0120437685400248	0.00354059832170606
1487	73.2211990356445	-2.47271966934204	-6.36978054046631	-0.0130177913233638	0.0213976856321096	-0.0107450718060136	-0.000355493422830477
1488	75.1692428588867	-3.12206816673279	-5.6554970741272	-0.00360223650932312	0.0136055024340749	-0.0117190945893526	-0.00522560812532902
1489	71.9225006103516	-1.49869668483734	-5.85030126571655	-0.00100484199356288	0.00516396993771195	-0.0143164889886975	0.00191722682211548
1490	75.1692428588867	-2.79739379882813	-5.52562713623047	-0.0100957229733467	0.00451462110504508	-0.0191866029053926	0.00451462110504508
1491	71.9225006103516	-2.47271966934204	-5.3957576751709	0.00289124972186983	0.00289124972186983	-0.00749832857400179	-0.00360223650932312
1492	74.5198974609375	-3.12206816673279	-5.72043180465698	0.00841071270406246	-0.00165419070981443	-0.0026282137259841	-0.00652430532500148
1493	71.9225006103516	-1.82337093353271	-5.85030126571655	-0.00425158534198999	0.00321592413820326	-0.00490093370899558	0.00126787810586393
1494	73.2211990356445	-2.47271966934204	-5.6554970741272	-0.00555028254166245	-0.0026282137259841	0.000943203864153475	0.000293855206109583
1495	73.2211990356445	-2.47271966934204	-5.72043180465698	-0.00360223650932312	-0.00684897974133492	0.0191249661147594	-0.0100957229733467
1496	75.8185958862305	-3.12206816673279	-5.20095300674438	-0.00457625929266214	-0.0110697457566857	0.00711201597005129	0.00289124972186983
1497	71.9225006103516	-2.14804530143738	-5.13601779937744	-0.00230353930965066	-0.0198359526693821	0.00906006153672934	-0.00100484199356288
1498	73.2211990356445	-2.14804530143738	-5.3957576751709	-0.00977104809135199	-0.02697878703475	0.000293855206109583	-0.00165419070981443
1499	74.5198974609375	-1.49869668483734	-5.98017120361328	-0.0165892094373703	-0.0341216214001179	-0.000355493422830477	-0.00457625929266214
1500	73.2211990356445	-1.49869668483734	-5.98017120361328	-0.00749832857400179	-0.0143164889886975	-0.00619963090866804	0.00581331877037883
1501	73.8705520629883	-1.49869668483734	-5.9152364730835	0.000293855206109583	-0.00782300252467394	0.00321592413820326	0.00581331877037883
1502	73.2211990356445	-2.14804530143738	-5.6554970741272	-0.0159398596733809	0.00970941036939621	-0.0159398596733809	0.00483929552137852
1503	74.5198974609375	-2.14804530143738	-5.26588773727417	0.00613799272105098	0.000943203864153475	-0.00717365415766835	0.00159255252219737
1504	74.5198974609375	-2.79739379882813	-5.26588773727417	-0.0133424662053585	-0.00197886489331722	-0.0165892094373703	0.00516396993771195
1505	73.2211990356445	-1.49869668483734	-5.98017120361328	-3.08191010844894e-05	0.0223717093467712	-0.0133424662053585	0.00451462110504508
1506	73.2211990356445	-1.82337093353271	-5.98017120361328	-0.000680167751852423	0.00906006153672934	-0.00490093370899558	0.00678734155371785
1507	73.2211990356445	-2.47271966934204	-5.85030126571655	0.000943203864153475	0.00321592413820326	0.00516396993771195	-0.00457625929266214
1508	75.1692428588867	-3.12206816673279	-5.3957576751709	-0.00392691092565656	-0.0113944197073579	0.000618529506027699	0.000293855206109583
1509	72.5718536376953	-1.49869668483734	-5.46069240570068	-0.00230353930965066	-0.0123684434220195	0.00906006153672934	-0.00197886489331722
1510	74.5198974609375	-2.79739379882813	-5.3957576751709	0.00711201597005129	-0.000355493422830477	0.00711201597005129	-0.000355493422830477
1511	74.5198974609375	-2.47271966934204	-5.72043180465698	-0.0104203969240189	-0.0224333461374044	0.00581331877037883	-0.00425158534198999
1512	74.5198974609375	-3.12206816673279	-5.85030126571655	-0.00977104809135199	-0.0188619289547205	0.00776136433705688	-0.00197886489331722
1513	73.2211990356445	-1.17402231693268	-5.9152364730835	0.00646266713738441	0.00613799272105098	0.0181509424000978	-0.0123684434220195
1514	73.2211990356445	-2.47271966934204	-5.46069240570068	-0.017887907102704	0.00483929552137852	0.00289124972186983	0.000293855206109583
1515	73.8705520629883	-2.79739379882813	-5.33082246780396	-0.00197886489331722	0.0100340843200684	0.00548864435404539	-0.00555028254166245
1516	73.8705520629883	-2.79739379882813	-5.26588773727417	-0.0130177913233638	0.0191249661147594	-0.0133424662053585	-0.00522560812532902
1517	71.9225006103516	-2.47271966934204	-5.6554970741272	-3.08191010844894e-05	0.0210730116814375	-0.00977104809135199	-0.00912170019000769
1518	72.5718536376953	-2.14804530143738	-5.59056186676025	-0.000680167751852423	0.0191249661147594	-0.0191866029053926	-0.00847235135734081
1519	73.8705520629883	-1.49869668483734	-5.59056186676025	-0.0130177913233638	0.0239950809627771	-0.0162645354866982	-0.00619963090866804
1520	71.9225006103516	-1.82337093353271	-5.72043180465698	0.00386527273803949	0.0162028968334198	-0.0156151866540313	0.00678734155371785
1521	73.2211990356445	-1.49869668483734	-5.46069240570068	0.020423661917448	0.000618529506027699	0.00938473641872406	0.0103587592020631
1522	72.5718536376953	-1.82337093353271	-5.26588773727417	0.00191722682211548	-0.0224333461374044	-0.00197886489331722	0.00776136433705688
1523	74.5198974609375	-2.79739379882813	-5.85030126571655	0.0100340843200684	-0.0273034609854221	0.0149041991680861	-0.00230353930965066
1524	74.5198974609375	-2.47271966934204	-6.17497587203979	0.00159255252219737	-0.0286021586507559	0.0123068047687411	0.00613799272105098
1525	73.2211990356445	-1.82337093353271	-6.43471527099609	-0.00977104809135199	-0.00425158534198999	0.0149041991680861	0.00516396993771195
1526	72.5718536376953	-1.49869668483734	-6.17497587203979	0.013930176384747	-0.00230353930965066	0.0106834331527352	0.00386527273803949
1527	73.8705520629883	-2.47271966934204	-6.11004114151001	0.013930176384747	-0.00100484199356288	0.0223717093467712	-0.00197886489331722
1528	74.5198974609375	-2.47271966934204	-5.85030126571655	-0.00230353930965066	-0.0156151866540313	0.020423661917448	0.00418994715437293
1529	73.2211990356445	-1.49869668483734	-6.30484533309937	0.013930176384747	-0.0026282137259841	0.00613799272105098	0.00159255252219737
1530	74.5198974609375	-2.79739379882813	-6.04510593414307	-0.00782300252467394	0.0116574559360743	-0.0136671401560307	-0.00100484199356288
1531	73.8705520629883	-2.79739379882813	-5.6554970741272	-0.000680167751852423	0.0220470335334539	-0.0136671401560307	-0.00782300252467394
1532	74.5198974609375	-1.82337093353271	-5.72043180465698	-0.00749832857400179	0.00841071270406246	-0.00847235135734081	-0.00425158534198999
1533	72.5718536376953	-1.49869668483734	-5.6554970741272	0.00418994715437293	-0.00132951640989631	-0.0123684434220195	-0.00587495695799589
1534	73.8705520629883	-2.47271966934204	-5.26588773727417	0.00516396993771195	-0.00619963090866804	-0.00912170019000769	-0.00197886489331722
1535	73.8705520629883	-2.79739379882813	-5.52562713623047	-0.00684897974133492	0.0181509424000978	-0.0100957229733467	-0.00619963090866804
1536	75.1692428588867	-2.79739379882813	-5.46069240570068	0.00711201597005129	0.0168522447347641	-0.0107450718060136	0.0022419011220336
1537	75.1692428588867	-2.14804530143738	-5.3957576751709	0.000618529506027699	0.0217223595827818	-0.00717365415766835	-0.00360223650932312
1538	73.2211990356445	-1.49869668483734	-5.46069240570068	-0.00684897974133492	0.012956153601408	-0.00814767740666866	-0.00490093370899558
1539	73.2211990356445	-1.17402231693268	-5.20095300674438	-0.00100484199356288	0.00906006153672934	-0.00425158534198999	-0.000355493422830477
1540	73.2211990356445	-0.84934800863266	-5.13601779937744	-0.00425158534198999	-0.00230353930965066	0.012956153601408	-0.00132951640989631
1541	75.1692428588867	-1.49869668483734	-5.46069240570068	0.0022419011220336	-0.0188619289547205	0.0278911720961332	-0.000680167751852423
1542	72.5718536376953	-1.49869668483734	-5.52562713623047	0.000293855206109583	-0.0204853005707264	0.0265924744307995	0.00386527273803949
1543	74.5198974609375	-2.14804530143738	-5.52562713623047	0.00483929552137852	-0.0221086721867323	0.0181509424000978	0.000293855206109583
1544	73.8705520629883	-2.14804530143738	-5.59056186676025	-0.00619963090866804	-0.0305502042174339	0.00743668992072344	-0.0026282137259841
1545	73.2211990356445	-1.49869668483734	-5.3957576751709	-3.08191010844894e-05	-0.0185372550040483	0.013930176384747	0.00386527273803949
1546	73.8705520629883	-1.49869668483734	-5.46069240570068	0.00516396993771195	-0.0133424662053585	0.00646266713738441	0.00256657530553639
1547	73.8705520629883	-2.47271966934204	-5.72043180465698	0.00386527273803949	-0.0152905117720366	0.00483929552137852	-0.00490093370899558
1548	74.5198974609375	-2.47271966934204	-5.78536653518677	-0.00327756232582033	-0.00165419070981443	-0.00360223650932312	0.00354059832170606
1549	73.2211990356445	-1.17402231693268	-5.98017120361328	0.00418994715437293	0.0123068047687411	-0.00327756232582033	-0.000355493422830477
1550	74.5198974609375	-2.14804530143738	-5.59056186676025	-0.00587495695799589	0.0373067259788513	-0.00814767740666866	-0.00619963090866804
1551	74.5198974609375	-2.79739379882813	-5.33082246780396	-0.00782300252467394	0.0431508645415306	-0.0299008563160896	-0.00165419070981443
1552	74.5198974609375	-1.82337093353271	-6.36978054046631	-0.00392691092565656	0.029189869761467	-0.0146411629393697	-0.00197886489331722
1553	72.5718536376953	-1.49869668483734	-6.43471527099609	-0.00132951640989631	0.00386527273803949	-0.0139918150380254	-0.000680167751852423
1554	73.2211990356445	-1.82337093353271	-5.6554970741272	0.00418994715437293	-0.00782300252467394	-0.0107450718060136	0.000618529506027699
1555	75.1692428588867	-2.79739379882813	-5.59056186676025	-0.00295288790948689	0.00808603875339031	-0.00555028254166245	0.0106834331527352
1556	73.8705520629883	-2.14804530143738	-5.59056186676025	0.00711201597005129	0.0275664981454611	-0.017887907102704	0.00581331877037883
1557	74.5198974609375	-2.79739379882813	-5.33082246780396	0.00873538758605719	0.0324366129934788	-0.0250307414680719	0.00256657530553639
1558	72.5718536376953	-1.17402231693268	-6.04510593414307	0.020423661917448	0.0408781431615353	-0.0311995539814234	-0.00165419070981443
1559	73.2211990356445	-1.17402231693268	-6.11004114151001	0.0126314787194133	0.0564625114202499	-0.038017712533474	0.00938473641872406
1560	71.9225006103516	-1.49869668483734	-5.98017120361328	0.0145795252174139	0.0434755384922028	-0.0295761823654175	0.00841071270406246
1561	73.8705520629883	-1.17402231693268	-5.6554970741272	0.0262678004801273	0.0308132413774729	-0.0156151866540313	0.01100810803473
1562	71.9225006103516	-0.84934800863266	-5.52562713623047	0.0165275707840919	0.0142548503354192	-0.0120437685400248	0.00159255252219737
1563	75.1692428588867	-3.12206816673279	-5.46069240570068	0.00483929552137852	0.00613799272105098	-0.00392691092565656	0.00646266713738441
1564	74.5198974609375	-1.49869668483734	-5.52562713623047	-0.00522560812532902	-0.00100484199356288	0.00256657530553639	-3.08191010844894e-05
1565	73.8705520629883	-1.49869668483734	-5.98017120361328	0.0207483377307653	0.00970941036939621	-0.0120437685400248	0.000293855206109583
1566	71.9225006103516	-1.17402231693268	-5.9152364730835	-0.00587495695799589	0.0249691028147936	-0.00425158534198999	0.0022419011220336
1567	75.1692428588867	-1.49869668483734	-5.72043180465698	0.00256657530553639	0.0175015944987535	-0.00327756232582033	-0.0026282137259841
1568	73.8705520629883	-2.47271966934204	-5.59056186676025	-0.00619963090866804	0.0168522447347641	-0.00360223650932312	-0.00197886489331722
1569	73.8705520629883	-2.47271966934204	-5.46069240570068	-0.0100957229733467	0.00873538758605719	-0.00944637414067984	0.00776136433705688
1570	74.5198974609375	-2.47271966934204	-5.46069240570068	-0.0198359526693821	0.0132808275520802	-3.08191010844894e-05	0.000618529506027699
1571	75.1692428588867	-2.47271966934204	-5.78536653518677	-0.00879702530801296	0.0103587592020631	0.00646266713738441	0.00159255252219737
1572	74.5198974609375	-1.49869668483734	-5.98017120361328	-0.00392691092565656	0.0103587592020631	0.0158782228827477	-0.00295288790948689
1573	74.5198974609375	-1.17402231693268	-5.78536653518677	0.00159255252219737	0.012956153601408	0.0226963832974434	0.00386527273803949
1574	73.8705520629883	-2.47271966934204	-5.59056186676025	-0.00555028254166245	0.00516396993771195	0.0428261905908585	0.00841071270406246
1575	74.5198974609375	-2.47271966934204	-5.85030126571655	-0.00165419070981443	0.0162028968334198	0.0308132413774729	0.00321592413820326
1576	73.8705520629883	-2.79739379882813	-5.46069240570068	0.00678734155371785	0.0155535480007529	0.0275664981454611	0.00483929552137852
1577	74.5198974609375	-2.47271966934204	-5.78536653518677	0.00646266713738441	0.0132808275520802	0.0171769186854362	0.000943203864153475
1578	72.5718536376953	-1.17402231693268	-5.98017120361328	-0.00619963090866804	-0.0386670641601086	0.0330859608948231	-0.000355493422830477
1579	74.5198974609375	-1.82337093353271	-5.9152364730835	-0.00165419070981443	-0.0480826161801815	0.0152288740500808	0.00159255252219737
1580	71.9225006103516	-1.17402231693268	-5.98017120361328	0.01847561635077	-0.0376930385828018	0.0236704051494598	0.00451462110504508
1581	74.5198974609375	-2.14804530143738	-5.72043180465698	0.0103587592020631	-0.0263294391334057	0.00873538758605719	0.00386527273803949
1582	73.2211990356445	-2.47271966934204	-5.20095300674438	0.0145795252174139	-0.0188619289547205	0.0106834331527352	-0.00360223650932312
1583	74.5198974609375	-3.12206816673279	-5.6554970741272	0.0123068047687411	-0.0305502042174339	0.00678734155371785	0.00451462110504508
1584	73.2211990356445	-1.82337093353271	-5.72043180465698	-0.000680167751852423	-0.0143164889886975	-0.00197886489331722	0.00841071270406246
1585	73.2211990356445	-1.82337093353271	-5.9152364730835	0.00418994715437293	0.0158782228827477	-0.00749832857400179	0.00191722682211548
1586	73.2211990356445	-1.82337093353271	-5.9152364730835	0.0100340843200684	0.0327612869441509	-0.0165892094373703	0.0022419011220336
1587	74.5198974609375	-2.47271966934204	-5.78536653518677	0.0158782228827477	0.0295145437121391	-0.0156151866540313	-0.0026282137259841
1588	74.5198974609375	-2.79739379882813	-5.33082246780396	0.00970941036939621	0.0230210572481155	-0.0149658378213644	-0.00587495695799589
1589	73.8705520629883	-3.12206816673279	-5.72043180465698	0.00646266713738441	0.01847561635077	-0.00879702530801296	-0.00425158534198999
1590	75.1692428588867	-2.47271966934204	-5.78536653518677	0.00646266713738441	0.0356833562254906	-0.0169138833880424	-0.00327756232582033
1591	74.5198974609375	-3.12206816673279	-5.6554970741272	-0.00814767740666866	0.0334106348454952	-0.0247060675173998	-0.00425158534198999
1592	74.5198974609375	-1.49869668483734	-5.72043180465698	-0.00360223650932312	0.0116574559360743	-0.0159398596733809	-0.00912170019000769
1593	73.2211990356445	-1.82337093353271	-5.6554970741272	-0.0107450718060136	0.0116574559360743	-0.0282774847000837	-0.00392691092565656
1594	73.2211990356445	-2.47271966934204	-5.46069240570068	0.0217223595827818	-0.0188619289547205	-0.0113944197073579	-0.000680167751852423
1595	75.1692428588867	-3.12206816673279	-5.72043180465698	-0.00814767740666866	-0.0146411629393697	-0.0130177913233638	-0.0026282137259841
1596	74.5198974609375	-2.47271966934204	-5.78536653518677	-0.00522560812532902	-0.00684897974133492	-0.00230353930965066	0.00191722682211548
1597	74.5198974609375	-2.79739379882813	-5.59056186676025	0.00191722682211548	-0.00132951640989631	-0.0175632312893867	-0.00360223650932312
1598	72.5718536376953	-1.49869668483734	-6.43471527099609	-0.00717365415766835	0.00126787810586393	-0.0237320438027382	-0.00847235135734081
1599	73.8705520629883	-1.82337093353271	-6.43471527099609	-0.00587495695799589	-0.0126931173726916	-0.023407369852066	0.0116574559360743
1600	72.5718536376953	-1.49869668483734	-6.11004114151001	-0.00684897974133492	-0.0110697457566857	-0.0133424662053585	0.00321592413820326
1601	72.5718536376953	-1.82337093353271	-6.56458520889282	0.0181509424000978	0.00581331877037883	-0.00490093370899558	0.00841071270406246
1602	73.8705520629883	-2.14804530143738	-6.43471527099609	0.012956153601408	-0.000355493422830477	-0.00912170019000769	-0.00555028254166245
1603	75.1692428588867	-2.79739379882813	-6.30484533309937	-0.00587495695799589	-0.00295288790948689	0.0022419011220336	-0.00717365415766835
1604	71.9225006103516	-1.82337093353271	-6.43471527099609	-0.00490093370899558	-0.0165892094373703	-0.00555028254166245	-0.00457625929266214
1605	73.2211990356445	-2.14804530143738	-5.85030126571655	-0.00490093370899558	-0.0175632312893867	-0.00197886489331722	0.00126787810586393
1606	72.5718536376953	-1.17402231693268	-5.72043180465698	-0.00847235135734081	-0.0311995539814234	0.012956153601408	-0.000355493422830477
1607	73.8705520629883	-2.14804530143738	-6.04510593414307	-0.00197886489331722	-0.0279528107494116	0.01100810803473	-0.00230353930965066
1608	75.1692428588867	-2.47271966934204	-6.17497587203979	-0.00619963090866804	-0.0195112787187099	0.0100340843200684	-0.00684897974133492
1609	74.5198974609375	-3.12206816673279	-5.78536653518677	-0.0104203969240189	-0.00619963090866804	-0.0026282137259841	0.00548864435404539
1610	74.5198974609375	-2.47271966934204	-5.46069240570068	-0.00717365415766835	0.0249691028147936	-0.00587495695799589	-0.00587495695799589
1611	74.5198974609375	-3.12206816673279	-5.20095300674438	-0.0136671401560307	0.0317872650921345	-0.0250307414680719	0.00841071270406246
1612	73.8705520629883	-1.49869668483734	-5.3957576751709	-0.00360223650932312	0.0317872650921345	-0.032173577696085	-0.00814767740666866
1613	72.5718536376953	-1.82337093353271	-5.6554970741272	-0.00392691092565656	0.01847561635077	-0.0266541130840778	0.0022419011220336
1614	73.2211990356445	-2.14804530143738	-5.46069240570068	0.00289124972186983	0.0022419011220336	-0.0260047651827335	0.000293855206109583
1615	74.5198974609375	-3.12206816673279	-5.46069240570068	-0.00684897974133492	0.0132808275520802	-0.0120437685400248	-0.000355493422830477
1616	75.1692428588867	-2.79739379882813	-5.46069240570068	0.00970941036939621	0.0207483377307653	-0.00652430532500148	0.00581331877037883
1617	73.8705520629883	-2.79739379882813	-5.26588773727417	0.00354059832170606	0.0304885655641556	-0.00912170019000769	0.00451462110504508
1618	72.5718536376953	-1.82337093353271	-5.46069240570068	0.00289124972186983	0.0230210572481155	-0.0175632312893867	-0.00782300252467394
1619	73.2211990356445	-2.47271966934204	-5.72043180465698	0.00451462110504508	0.00516396993771195	0.000943203864153475	0.00418994715437293
1620	73.2211990356445	-1.82337093353271	-6.04510593414307	0.00776136433705688	-0.00555028254166245	0.0123068047687411	-0.00425158534198999
1621	71.9225006103516	-1.82337093353271	-6.04510593414307	0.0116574559360743	-0.0162645354866982	0.0171769186854362	0.00646266713738441
1622	74.5198974609375	-2.79739379882813	-5.52562713623047	0.0181509424000978	-0.0240567177534103	0.0123068047687411	-0.00295288790948689
1623	75.8185958862305	-2.79739379882813	-5.59056186676025	0.00970941036939621	-0.0100957229733467	0.00808603875339031	0.00321592413820326
1624	73.2211990356445	-1.82337093353271	-5.78536653518677	0.00451462110504508	-0.0162645354866982	0.0142548503354192	-0.00295288790948689
1625	72.5718536376953	-2.14804530143738	-5.98017120361328	-0.00555028254166245	-0.0149658378213644	-0.00165419070981443	0.00289124972186983
1626	72.5718536376953	-2.14804530143738	-6.04510593414307	0.0123068047687411	-0.017887907102704	0.0113327819854021	-0.00587495695799589
1627	71.9225006103516	-1.49869668483734	-6.04510593414307	-0.00132951640989631	-0.00360223650932312	0.00743668992072344	-3.08191010844894e-05
1628	74.5198974609375	-1.82337093353271	-6.04510593414307	0.00256657530553639	-0.00684897974133492	0.0136055024340749	-0.00782300252467394
1629	74.5198974609375	-2.79739379882813	-5.6554970741272	-0.0159398596733809	0.00289124972186983	-0.0026282137259841	-0.00392691092565656
1630	74.5198974609375	-2.79739379882813	-5.52562713623047	0.00256657530553639	0.00613799272105098	-0.00490093370899558	-0.00522560812532902
1631	75.1692428588867	-3.12206816673279	-5.52562713623047	0.00451462110504508	0.00548864435404539	-0.0104203969240189	0.00321592413820326
1632	73.2211990356445	-1.82337093353271	-6.04510593414307	0.00289124972186983	0.0162028968334198	-0.00684897974133492	-0.00814767740666866
1633	72.5718536376953	-1.82337093353271	-5.78536653518677	-0.00879702530801296	0.0262678004801273	-0.0201606266200542	-0.00717365415766835
1634	74.5198974609375	-3.12206816673279	-5.85030126571655	-0.0130177913233638	0.0347093306481838	-0.0282774847000837	0.00159255252219737
1635	75.1692428588867	-3.12206816673279	-5.6554970741272	0.0022419011220336	0.0330859608948231	-0.0292515084147453	0.00451462110504508
1636	74.5198974609375	-2.79739379882813	-5.6554970741272	-0.00749832857400179	0.0246444288641214	-0.0165892094373703	-0.00490093370899558
1637	73.8705520629883	-2.79739379882813	-5.59056186676025	0.00191722682211548	0.0113327819854021	-0.0204853005707264	0.00256657530553639
1638	73.8705520629883	-2.14804530143738	-6.17497587203979	0.0123068047687411	-0.00392691092565656	-0.0113944197073579	-0.00197886489331722
1639	74.5198974609375	-2.14804530143738	-6.17497587203979	0.0103587592020631	-0.0107450718060136	-0.00457625929266214	0.000943203864153475
1640	74.5198974609375	-2.14804530143738	-5.85030126571655	0.0220470335334539	-0.0256800893694162	0.011982130818069	0.00516396993771195
1641	71.9225006103516	-1.49869668483734	-6.04510593414307	0.0145795252174139	-0.023407369852066	0.0285405199974775	0.0116574559360743
1642	75.1692428588867	-3.12206816673279	-5.78536653518677	0.0171769186854362	-0.0191866029053926	0.0217223595827818	0.00613799272105098
1643	74.5198974609375	-2.47271966934204	-5.85030126571655	0.00613799272105098	-0.032173577696085	0.0162028968334198	-0.000355493422830477
1644	75.1692428588867	-1.82337093353271	-5.98017120361328	0.00516396993771195	-0.0448358729481697	0.0197743140161037	-0.00457625929266214
1645	72.5718536376953	-2.14804530143738	-6.36978054046631	-0.00977104809135199	-0.0438618510961533	0.013930176384747	0.0022419011220336
1646	73.8705520629883	-1.82337093353271	-6.04510593414307	0.0116574559360743	-0.0399657599627972	0.0246444288641214	0.00126787810586393
1647	73.2211990356445	-2.14804530143738	-6.62951993942261	-0.00555028254166245	-0.028926832601428	0.0175015944987535	-0.00522560812532902
1648	73.2211990356445	-1.82337093353271	-6.11004114151001	-0.00522560812532902	-0.02697878703475	0.0123068047687411	-0.00879702530801296
1649	75.1692428588867	-3.44674253463745	-5.59056186676025	-3.08191010844894e-05	-0.0126931173726916	0.00126787810586393	0.00321592413820326
1650	75.8185958862305	-3.44674253463745	-6.11004114151001	-0.0110697457566857	0.0022419011220336	-0.0227580219507217	-0.00814767740666866
1651	75.1692428588867	-3.12206816673279	-6.11004114151001	-0.0185372550040483	0.0158782228827477	-0.0243813935667276	-0.0104203969240189
1652	74.5198974609375	-2.14804530143738	-5.9152364730835	-0.0143164889886975	0.0132808275520802	-0.0133424662053585	-0.00555028254166245
1653	72.5718536376953	-2.14804530143738	-6.04510593414307	-0.0195112787187099	0.0126314787194133	-0.0123684434220195	-0.00100484199356288
1654	74.5198974609375	-2.79739379882813	-5.6554970741272	-0.00847235135734081	0.00451462110504508	-0.00847235135734081	-0.0026282137259841
1655	74.5198974609375	-3.44674253463745	-5.52562713623047	-0.00619963090866804	-0.000680167751852423	-0.00425158534198999	-0.00944637414067984
1656	75.1692428588867	-3.77141690254211	-5.98017120361328	-0.0100957229733467	0.00678734155371785	-0.00165419070981443	-0.00684897974133492
1657	72.5718536376953	-1.82337093353271	-6.04510593414307	-0.00360223650932312	-0.00165419070981443	-0.00749832857400179	-0.0104203969240189
1658	73.8705520629883	-2.14804530143738	-6.11004114151001	0.00841071270406246	-0.00977104809135199	-0.0113944197073579	-0.00132951640989631
1659	75.8185958862305	-3.12206816673279	-5.9152364730835	0.000943203864153475	-0.0133424662053585	-0.00717365415766835	0.00386527273803949
1660	75.8185958862305	-3.44674253463745	-5.3957576751709	0.0171769186854362	0.00646266713738441	0.00516396993771195	-0.000355493422830477
1661	73.2211990356445	-1.82337093353271	-5.85030126571655	0.00678734155371785	-0.00360223650932312	0.0236704051494598	0.00451462110504508
1662	75.1692428588867	-3.44674253463745	-5.9152364730835	0.0194496400654316	0.0116574559360743	-0.00912170019000769	-0.00360223650932312
1663	73.8705520629883	-2.14804530143738	-6.23991060256958	0.013930176384747	0.0165275707840919	-0.0169138833880424	0.00289124972186983
1664	73.8705520629883	-2.47271966934204	-6.17497587203979	0.00581331877037883	0.0327612869441509	-0.0305502042174339	0.00289124972186983
1665	74.5198974609375	-3.12206816673279	-5.6554970741272	0.00581331877037883	0.031137915328145	-0.0276281367987394	-0.00165419070981443
1666	76.4679412841797	-3.44674253463745	-5.72043180465698	0.0103587592020631	0.0252937767654657	-0.0208099745213985	-0.00912170019000769
1667	73.8705520629883	-2.79739379882813	-5.6554970741272	0.00483929552137852	0.0175015944987535	-0.00977104809135199	0.00321592413820326
1668	73.2211990356445	-2.47271966934204	-6.04510593414307	0.00548864435404539	0.00321592413820326	-0.00912170019000769	-0.00165419070981443
1669	73.2211990356445	-1.82337093353271	-6.30484533309937	0.00289124972186983	0.00646266713738441	-3.08191010844894e-05	0.0022419011220336
1670	75.8185958862305	-2.47271966934204	-6.17497587203979	0.00711201597005129	0.0100340843200684	-0.000680167751852423	0.0106834331527352
1671	75.1692428588867	-3.44674253463745	-5.85030126571655	0.00841071270406246	0.00938473641872406	0.0106834331527352	-0.000680167751852423
1672	73.8705520629883	-2.47271966934204	-5.98017120361328	0.0106834331527352	0.00970941036939621	-0.00165419070981443	0.00548864435404539
1673	73.2211990356445	-2.14804530143738	-5.85030126571655	0.00516396993771195	-0.00165419070981443	0.00808603875339031	-0.00295288790948689
1674	73.8705520629883	-3.44674253463745	-5.85030126571655	0.00938473641872406	-0.00749832857400179	-0.00717365415766835	0.00386527273803949
1675	74.5198974609375	-3.44674253463745	-5.98017120361328	0.00256657530553639	-0.00295288790948689	-3.08191010844894e-05	-0.000680167751852423
1676	72.5718536376953	-3.77141690254211	-5.9152364730835	-0.00360223650932312	-0.0113944197073579	0.00126787810586393	0.00613799272105098
1677	72.5718536376953	-2.14804530143738	-6.17497587203979	-0.00132951640989631	-0.0256800893694162	0.00970941036939621	-0.00619963090866804
1678	74.5198974609375	-2.79739379882813	-5.98017120361328	-0.0110697457566857	-0.0279528107494116	0.0022419011220336	0.00321592413820326
1679	75.1692428588867	-2.79739379882813	-6.43471527099609	0.000943203864153475	-0.0208099745213985	0.00970941036939621	-0.00360223650932312
1680	75.1692428588867	-4.09609127044678	-6.36978054046631	0.01100810803473	-0.0221086721867323	0.0145795252174139	0.00808603875339031
1681	73.2211990356445	-3.44674253463745	-6.43471527099609	0.00418994715437293	-0.0224333461374044	0.029189869761467	0.00483929552137852
1682	75.1692428588867	-4.09609127044678	-6.11004114151001	0.0022419011220336	-0.0100957229733467	0.020423661917448	-0.0026282137259841
1683	74.5198974609375	-2.47271966934204	-6.11004114151001	0.000618529506027699	-0.021459324285388	0.0171769186854362	-0.00165419070981443
1684	75.1692428588867	-3.44674253463745	-5.59056186676025	-0.000355493422830477	-0.00879702530801296	0.0132808275520802	0.00483929552137852
1685	74.5198974609375	-3.12206816673279	-5.3957576751709	0.00581331877037883	-0.00132951640989631	-0.00555028254166245	-0.00197886489331722
1686	74.5198974609375	-3.77141690254211	-5.6554970741272	0.00841071270406246	0.0142548503354192	-0.00977104809135199	0.00191722682211548
1687	75.8185958862305	-3.44674253463745	-5.72043180465698	0.0327612869441509	0.0191249661147594	-0.0169138833880424	0.00126787810586393
1688	75.1692428588867	-3.77141690254211	-5.6554970741272	-0.00327756232582033	0.012956153601408	-0.0211346503347158	-0.00295288790948689
1689	72.5718536376953	-2.14804530143738	-5.78536653518677	-0.00132951640989631	0.0145795252174139	-0.0237320438027382	-0.00327756232582033
1690	72.5718536376953	-3.12206816673279	-5.6554970741272	0.00808603875339031	0.0324366129934788	-0.0324982516467571	-0.00652430532500148
1691	75.1692428588867	-3.44674253463745	-5.20095300674438	-0.00490093370899558	0.0314625911414623	-0.0347709693014622	-0.00619963090866804
1692	72.5718536376953	-2.79739379882813	-6.04510593414307	-0.00100484199356288	0.0191249661147594	-0.0243813935667276	-0.0117190945893526
1693	73.2211990356445	-2.79739379882813	-5.9152364730835	-0.00684897974133492	0.013930176384747	-0.00814767740666866	-0.0107450718060136
1694	74.5198974609375	-3.77141690254211	-5.46069240570068	-0.00197886489331722	0.01100810803473	-0.0120437685400248	-0.000680167751852423
1695	74.5198974609375	-3.44674253463745	-5.6554970741272	0.00841071270406246	0.0155535480007529	-0.0130177913233638	-0.00847235135734081
1696	75.1692428588867	-3.44674253463745	-5.72043180465698	0.00743668992072344	0.0223717093467712	-0.00327756232582033	-0.000355493422830477
1697	73.2211990356445	-2.79739379882813	-5.78536653518677	-0.00360223650932312	0.0123068047687411	-0.00879702530801296	-0.00652430532500148
1698	72.5718536376953	-2.47271966934204	-6.04510593414307	0.00743668992072344	0.00841071270406246	-0.00230353930965066	-0.00100484199356288
1699	73.8705520629883	-2.79739379882813	-6.23991060256958	0.0171769186854362	0.00613799272105098	-0.00490093370899558	-0.00652430532500148
1700	75.8185958862305	-3.12206816673279	-6.11004114151001	0.00743668992072344	0.0132808275520802	-0.0104203969240189	0.00386527273803949
1701	74.5198974609375	-3.77141690254211	-5.9152364730835	0.0155535480007529	0.00646266713738441	0.00354059832170606	-0.00652430532500148
1702	73.8705520629883	-2.79739379882813	-5.9152364730835	0.0213976856321096	0.0165275707840919	0.00678734155371785	0.00354059832170606
1703	75.1692428588867	-3.44674253463745	-5.52562713623047	0.0171769186854362	0.00418994715437293	-0.00555028254166245	-0.00912170019000769
1704	74.5198974609375	-3.77141690254211	-5.78536653518677	-0.00684897974133492	0.00906006153672934	-0.00132951640989631	-0.000355493422830477
1705	75.1692428588867	-2.79739379882813	-6.17497587203979	-0.00132951640989631	0.0116574559360743	-0.0240567177534103	0.00646266713738441
1706	73.2211990356445	-2.79739379882813	-5.98017120361328	-0.0026282137259841	0.0262678004801273	-0.0204853005707264	-0.00165419070981443
1707	74.5198974609375	-3.12206816673279	-5.98017120361328	0.00126787810586393	0.0249691028147936	-0.0273034609854221	-0.00100484199356288
1708	74.5198974609375	-3.44674253463745	-5.59056186676025	-0.0126931173726916	0.0275664981454611	-0.0305502042174339	0.00354059832170606
1709	75.8185958862305	-4.09609127044678	-5.59056186676025	-0.00490093370899558	0.0431508645415306	-0.0185372550040483	-0.00749832857400179
1710	74.5198974609375	-2.47271966934204	-5.33082246780396	-0.00879702530801296	0.0463976077735424	-0.0302255302667618	-0.00392691092565656
1711	75.8185958862305	-3.44674253463745	-5.72043180465698	-0.00944637414067984	0.0188002903014421	-0.00814767740666866	-0.00749832857400179
1712	73.8705520629883	-2.79739379882813	-6.04510593414307	-0.0123684434220195	-0.000680167751852423	0.000618529506027699	0.000293855206109583
1713	75.1692428588867	-3.77141690254211	-5.78536653518677	-0.00425158534198999	-0.0136671401560307	0.00906006153672934	-0.00360223650932312
1714	74.5198974609375	-3.77141690254211	-5.59056186676025	-0.00197886489331722	-0.0445111989974976	0.0158782228827477	0.00743668992072344
1715	75.1692428588867	-3.44674253463745	-5.26588773727417	-0.00327756232582033	-0.0549007803201675	0.0457482598721981	-0.00165419070981443
1716	74.5198974609375	-3.77141690254211	-5.6554970741272	0.00126787810586393	-0.073731891810894	0.0421768426895142	0.000943203864153475
1717	73.8705520629883	-3.44674253463745	-5.98017120361328	-0.0104203969240189	-0.0672384053468704	0.0519170723855495	0.000943203864153475
1718	74.5198974609375	-2.14804530143738	-5.98017120361328	0.00289124972186983	-0.0419138073921204	0.0373067259788513	-0.00522560812532902
1719	72.5718536376953	-2.79739379882813	-6.04510593414307	0.0123068047687411	-0.0276281367987394	0.0230210572481155	-0.00132951640989631
1720	72.5718536376953	-2.79739379882813	-5.6554970741272	0.01100810803473	-0.00814767740666866	0.00581331877037883	0.00256657530553639
1721	74.5198974609375	-3.77141690254211	-5.3957576751709	0.0200989879667759	0.00548864435404539	0.0223717093467712	0.00808603875339031
1722	73.2211990356445	-2.79739379882813	-5.72043180465698	0.0165275707840919	0.00776136433705688	0.0022419011220336	0.00256657530553639
1723	74.5198974609375	-3.77141690254211	-5.9152364730835	0.011982130818069	-0.00100484199356288	-0.00360223650932312	0.00516396993771195
1724	72.5718536376953	-2.79739379882813	-5.98017120361328	0.00841071270406246	0.0113327819854021	-0.00100484199356288	0.000293855206109583
1725	73.8705520629883	-2.79739379882813	-5.9152364730835	0.00191722682211548	0.0155535480007529	-0.0208099745213985	0.00159255252219737
1726	73.8705520629883	-3.12206816673279	-5.46069240570068	-0.00165419070981443	0.0295145437121391	-0.0247060675173998	0.00159255252219737
1727	73.2211990356445	-2.79739379882813	-5.33082246780396	-0.0100957229733467	0.0343846566975117	-0.0217839982360601	0.0022419011220336
1728	73.2211990356445	-2.14804530143738	-5.59056186676025	0.0116574559360743	0.0340599827468395	-0.02697878703475	0.00581331877037883
1729	74.5198974609375	-3.44674253463745	-5.78536653518677	-0.000680167751852423	0.0295145437121391	-0.0247060675173998	-0.00360223650932312
1730	75.8185958862305	-3.44674253463745	-5.6554970741272	-0.00360223650932312	0.0489950031042099	-0.0354203209280968	0.00289124972186983
1731	75.1692428588867	-2.79739379882813	-5.85030126571655	-0.00392691092565656	0.0434755384922028	-0.0334722734987736	-0.00879702530801296
1732	73.8705520629883	-3.12206816673279	-5.59056186676025	-3.08191010844894e-05	0.0314625911414623	-0.0324982516467571	-0.00230353930965066
1733	75.1692428588867	-3.77141690254211	-5.33082246780396	-0.00619963090866804	0.0126314787194133	-0.023407369852066	0.0022419011220336
1734	74.5198974609375	-3.44674253463745	-5.46069240570068	0.00191722682211548	-0.0113944197073579	-0.00197886489331722	-0.00327756232582033
1735	75.1692428588867	-3.44674253463745	-5.78536653518677	0.0152288740500808	-0.00360223650932312	0.00938473641872406	-0.00944637414067984
1736	76.4679412841797	-3.44674253463745	-5.78536653518677	0.00386527273803949	0.0142548503354192	0.00743668992072344	0.00516396993771195
1737	74.5198974609375	-3.77141690254211	-5.59056186676025	0.011982130818069	0.0126314787194133	0.00743668992072344	-0.00587495695799589
1738	71.9225006103516	-2.14804530143738	-5.78536653518677	0.000943203864153475	0.00613799272105098	-0.00327756232582033	-0.0026282137259841
1739	72.5718536376953	-3.12206816673279	-5.78536653518677	0.00613799272105098	-0.0100957229733467	0.0132808275520802	-0.00165419070981443
1740	71.2731552124023	-2.14804530143738	-5.72043180465698	0.00711201597005129	-0.0169138833880424	0.00906006153672934	0.00938473641872406
1741	73.8705520629883	-2.79739379882813	-5.85030126571655	0.01100810803473	-0.0221086721867323	0.0314625911414623	0.00483929552137852
1742	74.5198974609375	-3.44674253463745	-5.3957576751709	0.0152288740500808	-0.00782300252467394	0.0165275707840919	0.00289124972186983
1743	72.5718536376953	-2.14804530143738	-5.9152364730835	0.0100340843200684	-0.000355493422830477	-0.000355493422830477	-0.00295288790948689
1744	73.8705520629883	-2.47271966934204	-5.52562713623047	0.00743668992072344	0.00970941036939621	-0.00749832857400179	0.00418994715437293
1745	74.5198974609375	-3.44674253463745	-5.26588773727417	0.00711201597005129	0.013930176384747	-0.023407369852066	-0.00100484199356288
1746	73.8705520629883	-2.79739379882813	-5.59056186676025	0.00808603875339031	0.0275664981454611	-0.0230826959013939	-0.00132951640989631
1747	75.8185958862305	-3.44674253463745	-5.78536653518677	0.00548864435404539	0.029189869761467	-0.0331475995481014	-0.00327756232582033
1748	74.5198974609375	-2.79739379882813	-5.6554970741272	0.000943203864153475	0.0168522447347641	-0.0334722734987736	-0.00360223650932312
1749	75.1692428588867	-3.44674253463745	-6.11004114151001	-0.0175632312893867	-0.0130177913233638	-0.0305502042174339	0.00354059832170606
1750	72.5718536376953	-1.82337093353271	-6.23991060256958	0.00418994715437293	-0.00619963090866804	-0.0217839982360601	-0.00522560812532902
1751	74.5198974609375	-2.47271966934204	-5.59056186676025	-0.0130177913233638	-0.023407369852066	-0.0159398596733809	-0.00684897974133492
1752	73.8705520629883	-2.79739379882813	-5.46069240570068	-0.000355493422830477	-0.0591215454041958	0.00841071270406246	-0.00522560812532902
1753	74.5198974609375	-3.44674253463745	-6.11004114151001	0.00159255252219737	-0.0422384813427925	0.012956153601408	-0.00684897974133492
1754	74.5198974609375	-2.79739379882813	-6.11004114151001	-0.00912170019000769	-0.0250307414680719	0.0158782228827477	-0.00522560812532902
1755	75.1692428588867	-3.12206816673279	-6.11004114151001	-0.00327756232582033	-0.0237320438027382	0.00970941036939621	0.00581331877037883
1756	74.5198974609375	-2.79739379882813	-5.59056186676025	0.00321592413820326	-0.0169138833880424	0.0285405199974775	-0.00230353930965066
1757	72.5718536376953	-2.47271966934204	-5.33082246780396	-0.00619963090866804	-0.0305502042174339	0.0217223595827818	0.00289124972186983
1758	73.2211990356445	-1.82337093353271	-5.33082246780396	0.00516396993771195	-0.0224333461374044	0.041852168738842	0.000293855206109583
1759	74.5198974609375	-2.14804530143738	-5.6554970741272	-0.00555028254166245	-0.0286021586507559	0.0334106348454952	-3.08191010844894e-05
1760	74.5198974609375	-2.79739379882813	-5.72043180465698	0.0194496400654316	-0.0334722734987736	0.0395794473588467	0.00808603875339031
1761	73.8705520629883	-3.12206816673279	-5.26588773727417	0.0123068047687411	-0.0383423902094364	0.0444495603442192	0.0142548503354192
1762	72.5718536376953	-1.82337093353271	-5.46069240570068	0.00906006153672934	-0.02697878703475	0.0168522447347641	0.01100810803473
1763	73.2211990356445	-3.12206816673279	-5.13601779937744	0.0165275707840919	-0.0211346503347158	0.0152288740500808	0.00743668992072344
1764	73.8705520629883	-2.79739379882813	-5.59056186676025	0.00613799272105098	-0.0247060675173998	-0.00132951640989631	0.00613799272105098
1765	74.5198974609375	-1.82337093353271	-5.9152364730835	0.00354059832170606	-0.0204853005707264	0.00678734155371785	0.00516396993771195
1766	72.5718536376953	-1.49869668483734	-6.04510593414307	0.0197743140161037	-0.0172385573387146	0.00646266713738441	-0.000680167751852423
1767	71.9225006103516	-2.47271966934204	-5.6554970741272	0.0113327819854021	-0.0152905117720366	0.000618529506027699	0.000943203864153475
1768	73.8705520629883	-2.47271966934204	-5.59056186676025	0.0116574559360743	-0.0143164889886975	-0.0133424662053585	-0.00490093370899558
1769	75.1692428588867	-3.12206816673279	-5.07108306884766	0.0116574559360743	0.025618452578783	-0.0279528107494116	-0.00100484199356288
1770	72.5718536376953	-2.14804530143738	-5.33082246780396	0.00451462110504508	0.0467222817242146	-0.0477579422295094	-0.000355493422830477
1771	74.5198974609375	-3.44674253463745	-5.33082246780396	-0.000680167751852423	0.0467222817242146	-0.0467839203774929	-0.00132951640989631
1772	72.5718536376953	-1.49869668483734	-5.98017120361328	-0.00619963090866804	0.0541897900402546	-0.0399657599627972	-0.00782300252467394
1773	72.5718536376953	-2.14804530143738	-5.78536653518677	-0.00230353930965066	0.0506183728575706	-0.0363943427801132	0.00256657530553639
1774	72.5718536376953	-1.82337093353271	-5.6554970741272	-0.00619963090866804	0.0428261905908585	-0.0191866029053926	-0.00555028254166245
1775	72.5718536376953	-2.79739379882813	-5.78536653518677	-0.00717365415766835	0.0483456552028656	-0.0143164889886975	0.00743668992072344
1776	72.5718536376953	-1.82337093353271	-5.98017120361328	0.00354059832170606	0.0441248863935471	0.00451462110504508	-0.00522560812532902
1777	71.2731552124023	-2.14804530143738	-5.9152364730835	0.000618529506027699	0.0450989119708538	0.0181509424000978	-0.00457625929266214
1778	74.5198974609375	-2.79739379882813	-5.6554970741272	-0.00717365415766835	-0.0130177913233638	0.0321119390428066	-0.00782300252467394
1779	72.5718536376953	-2.14804530143738	-5.6554970741272	-0.0117190945893526	-0.0282774847000837	0.0259431265294552	0.000943203864153475
1780	73.2211990356445	-2.47271966934204	-5.85030126571655	-0.00619963090866804	-0.0224333461374044	0.0392547734081745	0.00256657530553639
1781	73.8705520629883	-3.44674253463745	-5.78536653518677	0.00256657530553639	-0.00814767740666866	0.0181509424000978	0.00906006153672934
1782	72.5718536376953	-2.47271966934204	-5.52562713623047	0.0149041991680861	0.012956153601408	0.00873538758605719	0.0022419011220336
1783	74.5198974609375	-3.77141690254211	-5.6554970741272	0.00873538758605719	0.00548864435404539	-0.00360223650932312	0.00191722682211548
1784	75.8185958862305	-3.12206816673279	-5.78536653518677	0.0213976856321096	0.00678734155371785	-0.0217839982360601	-0.00814767740666866
1785	73.8705520629883	-2.47271966934204	-5.72043180465698	-0.000680167751852423	0.020423661917448	-0.0273034609854221	0.00451462110504508
1786	73.2211990356445	-2.79739379882813	-5.9152364730835	0.0142548503354192	0.0106834331527352	-0.0227580219507217	-0.00619963090866804
1787	71.9225006103516	-2.47271966934204	-5.59056186676025	0.00354059832170606	0.00711201597005129	-0.0169138833880424	0.00321592413820326
1788	73.8705520629883	-3.12206816673279	-5.85030126571655	0.00970941036939621	0.01100810803473	-0.0175632312893867	-0.000680167751852423
1789	73.8705520629883	-3.77141690254211	-6.11004114151001	-0.0146411629393697	0.00256657530553639	-0.0146411629393697	-0.00684897974133492
1790	72.5718536376953	-3.44674253463745	-5.72043180465698	-0.00165419070981443	0.00256657530553639	-0.0156151866540313	-0.000355493422830477
1791	73.2211990356445	-2.47271966934204	-5.78536653518677	-0.00782300252467394	-0.00100484199356288	-0.0107450718060136	0.0022419011220336
1792	72.5718536376953	-3.12206816673279	-5.6554970741272	-0.0026282137259841	-0.0026282137259841	0.00808603875339031	-0.00944637414067984
1793	73.2211990356445	-3.77141690254211	-5.46069240570068	-0.00684897974133492	-0.00912170019000769	0.00776136433705688	0.00159255252219737
1794	75.1692428588867	-3.44674253463745	-5.13601779937744	-0.0026282137259841	-0.0159398596733809	0.00678734155371785	-0.00490093370899558
1795	74.5198974609375	-3.44674253463745	-5.85030126571655	0.00613799272105098	-0.00684897974133492	0.00970941036939621	0.00678734155371785
1796	73.8705520629883	-3.77141690254211	-5.6554970741272	0.00711201597005129	-0.0123684434220195	0.00808603875339031	0.00418994715437293
1797	73.8705520629883	-3.77141690254211	-5.59056186676025	-0.00425158534198999	-0.0117190945893526	0.0116574559360743	-0.00100484199356288
1798	73.8705520629883	-2.47271966934204	-5.78536653518677	0.0106834331527352	-0.0026282137259841	0.00159255252219737	-0.00490093370899558
1799	71.9225006103516	-2.79739379882813	-5.72043180465698	0.00159255252219737	-0.0334722734987736	0.00289124972186983	0.00451462110504508
1800	73.8705520629883	-3.12206816673279	-5.59056186676025	0.0126314787194133	-0.0282774847000837	-0.00360223650932312	0.0022419011220336
1801	73.8705520629883	-3.77141690254211	-5.85030126571655	0.0103587592020631	-0.0237320438027382	-0.000680167751852423	0.00321592413820326
1802	73.2211990356445	-3.44674253463745	-5.72043180465698	0.00743668992072344	-3.08191010844894e-05	-0.00327756232582033	-0.00132951640989631
1803	74.5198974609375	-4.09609127044678	-5.46069240570068	0.00418994715437293	0.00321592413820326	-0.0149658378213644	0.00159255252219737
1804	72.5718536376953	-3.12206816673279	-5.6554970741272	0.00191722682211548	0.00873538758605719	-0.0286021586507559	0.00321592413820326
1805	73.2211990356445	-3.77141690254211	-5.26588773727417	0.00159255252219737	0.0113327819854021	-0.0308748781681061	0.000943203864153475
1806	75.8185958862305	-4.09609127044678	-5.3957576751709	0.000618529506027699	-0.0104203969240189	-0.0165892094373703	0.000943203864153475
1807	74.5198974609375	-4.09609127044678	-5.59056186676025	0.0178262684494257	-0.0247060675173998	-0.00652430532500148	-0.00457625929266214
1808	74.5198974609375	-4.09609127044678	-5.46069240570068	0.0022419011220336	-0.0263294391334057	-0.00457625929266214	-0.00197886489331722
1809	73.2211990356445	-3.12206816673279	-5.9152364730835	-0.000680167751852423	-0.00197886489331722	-0.00717365415766835	0.00548864435404539
1810	73.2211990356445	-2.79739379882813	-5.9152364730835	0.00289124972186983	0.0178262684494257	-0.0152905117720366	0.00321592413820326
1811	72.5718536376953	-2.79739379882813	-5.72043180465698	-0.00522560812532902	0.0145795252174139	-0.0169138833880424	-0.00522560812532902
1812	74.5198974609375	-2.47271966934204	-5.46069240570068	-0.00457625929266214	-0.00295288790948689	-3.08191010844894e-05	-0.00879702530801296
1813	74.5198974609375	-3.77141690254211	-5.72043180465698	-0.00295288790948689	-0.0120437685400248	0.0116574559360743	0.00159255252219737
1814	75.8185958862305	-3.77141690254211	-5.6554970741272	0.00516396993771195	-0.0162645354866982	0.0314625911414623	0.000943203864153475
1815	73.8705520629883	-3.12206816673279	-5.6554970741272	-0.00619963090866804	-3.08191010844894e-05	0.0405534692108631	-0.0026282137259841
1816	73.8705520629883	-2.79739379882813	-5.78536653518677	-0.00425158534198999	0.00289124972186983	-0.00100484199356288	-0.00814767740666866
1817	73.8705520629883	-2.14804530143738	-6.23991060256958	-0.00100484199356288	0.00126787810586393	0.0149041991680861	-0.00490093370899558
1818	75.1692428588867	-3.44674253463745	-5.98017120361328	0.00548864435404539	-0.00749832857400179	-0.00619963090866804	0.000618529506027699
1819	74.5198974609375	-3.44674253463745	-6.49965000152588	-0.00392691092565656	0.00256657530553639	-0.00912170019000769	-0.00230353930965066
1820	75.1692428588867	-3.77141690254211	-6.23991060256958	-0.00684897974133492	0.0162028968334198	-0.017887907102704	-0.0026282137259841
1821	72.5718536376953	-2.47271966934204	-6.43471527099609	0.00354059832170606	0.0285405199974775	-0.0152905117720366	0.00841071270406246
1822	75.1692428588867	-3.77141690254211	-6.11004114151001	0.00451462110504508	0.0428261905908585	-0.0331475995481014	-0.00327756232582033
1823	73.8705520629883	-2.79739379882813	-6.17497587203979	0.00906006153672934	0.0593845807015896	-0.0370436906814575	-0.00392691092565656
1824	73.8705520629883	-2.47271966934204	-6.23991060256958	0.00970941036939621	0.0470469556748867	-0.0412644557654858	-0.00749832857400179
1825	72.5718536376953	-2.47271966934204	-6.36978054046631	-0.00717365415766835	0.0314625911414623	-0.0263294391334057	-0.00619963090866804
1826	72.5718536376953	-2.47271966934204	-6.43471527099609	0.00906006153672934	0.0158782228827477	-0.0156151866540313	-0.00132951640989631
1827	72.5718536376953	-1.82337093353271	-6.43471527099609	0.01100810803473	0.00483929552137852	-0.000355493422830477	-0.00392691092565656
1828	73.2211990356445	-2.47271966934204	-6.36978054046631	-0.00295288790948689	-0.0175632312893867	0.00321592413820326	-0.00197886489331722
1829	74.5198974609375	-2.79739379882813	-5.98017120361328	0.00808603875339031	-0.0224333461374044	0.0126314787194133	0.00321592413820326
1830	73.2211990356445	-2.79739379882813	-5.59056186676025	-0.000355493422830477	-0.0139918150380254	0.00970941036939621	-0.00197886489331722
1831	73.8705520629883	-2.47271966934204	-5.6554970741272	0.00711201597005129	-0.0243813935667276	0.0207483377307653	-0.00165419070981443
1832	73.2211990356445	-2.79739379882813	-6.04510593414307	0.0100340843200684	-0.0282774847000837	0.0165275707840919	-0.00360223650932312
1833	74.5198974609375	-3.77141690254211	-5.6554970741272	-0.00132951640989631	-0.0386670641601086	0.0236704051494598	-0.00360223650932312
1834	75.8185958862305	-3.77141690254211	-5.20095300674438	0.01100810803473	-0.050680011510849	0.0158782228827477	0.00743668992072344
1835	73.8705520629883	-2.79739379882813	-5.20095300674438	0.0126314787194133	-0.0386670641601086	0.0233457311987877	-0.00100484199356288
1836	73.8705520629883	-2.79739379882813	-4.94121360778809	0.00126787810586393	-0.0347709693014622	0.0233457311987877	0.00256657530553639
1837	74.5198974609375	-3.12206816673279	-4.94121360778809	0.0175015944987535	-0.0419138073921204	0.0236704051494598	0.000293855206109583
1838	74.5198974609375	-4.09609127044678	-5.07108306884766	0.00613799272105098	-0.0419138073921204	0.020423661917448	-0.00555028254166245
1839	73.2211990356445	-2.47271966934204	-5.33082246780396	-3.08191010844894e-05	-0.0399657599627972	0.0233457311987877	-0.00197886489331722
1840	74.5198974609375	-3.77141690254211	-4.94121360778809	0.00386527273803949	-0.0406151078641415	0.0217223595827818	0.00646266713738441
1841	73.2211990356445	-2.14804530143738	-5.33082246780396	0.00516396993771195	-0.0402904339134693	0.0181509424000978	-0.00944637414067984
1842	74.5198974609375	-4.09609127044678	-5.00614833831787	0.0126314787194133	-0.0334722734987736	0.031137915328145	-0.00457625929266214
1843	73.8705520629883	-3.12206816673279	-5.46069240570068	-0.00977104809135199	-0.0250307414680719	0.0162028968334198	0.00451462110504508
1844	72.5718536376953	-3.12206816673279	-5.59056186676025	-0.0130177913233638	-0.0113944197073579	0.00776136433705688	0.00516396993771195
1845	73.2211990356445	-2.79739379882813	-5.72043180465698	0.000293855206109583	0.0100340843200684	-0.00392691092565656	-0.00977104809135199
1846	71.9225006103516	-2.79739379882813	-5.6554970741272	-0.00555028254166245	0.00613799272105098	-0.000680167751852423	0.00841071270406246
1847	73.2211990356445	-2.47271966934204	-5.52562713623047	0.00354059832170606	0.00776136433705688	-0.0143164889886975	-0.00944637414067984
1848	72.5718536376953	-2.79739379882813	-5.52562713623047	0.00191722682211548	0.0168522447347641	-0.0162645354866982	0.00646266713738441
1849	75.1692428588867	-4.09609127044678	-6.04510593414307	-0.00717365415766835	0.0217223595827818	-0.0227580219507217	-0.00165419070981443
1850	72.5718536376953	-2.79739379882813	-6.43471527099609	0.00418994715437293	0.0438002124428749	-0.0282774847000837	0.00386527273803949
1851	74.5198974609375	-4.09609127044678	-5.6554970741272	-0.00425158534198999	0.0447742342948914	-0.0347709693014622	-0.00197886489331722
1852	73.2211990356445	-3.44674253463745	-6.23991060256958	-0.00522560812532902	0.0412028171122074	-0.0276281367987394	-0.00230353930965066
1853	74.5198974609375	-4.42076539993286	-6.17497587203979	0.000293855206109583	0.0350340083241463	-0.0273034609854221	-0.00425158534198999
1854	74.5198974609375	-4.09609127044678	-5.85030126571655	0.00516396993771195	0.0217223595827818	-0.023407369852066	0.00159255252219737
1855	73.8705520629883	-3.12206816673279	-6.23991060256958	-0.0110697457566857	0.0243197549134493	-0.0133424662053585	-0.00392691092565656
1856	73.8705520629883	-3.12206816673279	-6.49965000152588	0.0197743140161037	0.0162028968334198	-0.0250307414680719	-0.000680167751852423
1857	75.1692428588867	-3.44674253463745	-6.43471527099609	0.00386527273803949	0.0149041991680861	-0.00522560812532902	-0.00912170019000769
1858	74.5198974609375	-3.77141690254211	-5.52562713623047	0.00873538758605719	0.00841071270406246	-0.00555028254166245	0.00354059832170606
1859	72.5718536376953	-3.77141690254211	-5.6554970741272	-0.00619963090866804	0.00159255252219737	-0.0120437685400248	-0.00230353930965066
1860	73.8705520629883	-3.77141690254211	-5.26588773727417	-0.00684897974133492	0.00418994715437293	0.00386527273803949	-0.00749832857400179
1861	73.2211990356445	-2.79739379882813	-5.6554970741272	0.00386527273803949	-0.00457625929266214	0.0155535480007529	0.00191722682211548
1862	75.1692428588867	-4.09609127044678	-5.85030126571655	-0.00360223650932312	0.00711201597005129	0.0113327819854021	-0.00100484199356288
1863	75.1692428588867	-3.12206816673279	-5.9152364730835	0.0175015944987535	0.0162028968334198	-0.00457625929266214	0.00483929552137852
1864	72.5718536376953	-3.12206816673279	-5.85030126571655	0.00354059832170606	0.00289124972186983	-0.00327756232582033	0.0123068047687411
1865	72.5718536376953	-2.47271966934204	-5.9152364730835	0.00581331877037883	-0.00100484199356288	-0.00230353930965066	-0.000355493422830477
1866	72.5718536376953	-2.79739379882813	-5.59056186676025	0.00354059832170606	-0.00587495695799589	0.00418994715437293	0.00711201597005129
1867	73.2211990356445	-2.79739379882813	-5.72043180465698	0.00159255252219737	-0.0318489037454128	0.0175015944987535	-0.00652430532500148
1868	73.2211990356445	-4.09609127044678	-6.11004114151001	0.0142548503354192	-0.0425631552934647	0.01847561635077	-3.08191010844894e-05
1869	75.1692428588867	-4.09609127044678	-5.72043180465698	0.00256657530553639	-0.0191866029053926	0.000943203864153475	0.00873538758605719
1870	72.5718536376953	-3.44674253463745	-5.85030126571655	0.00711201597005129	-0.00490093370899558	-0.023407369852066	-0.00100484199356288
1871	75.1692428588867	-4.09609127044678	-5.59056186676025	-0.00847235135734081	0.00646266713738441	-0.0224333461374044	-0.00132951640989631
1872	73.2211990356445	-2.79739379882813	-5.6554970741272	-0.00230353930965066	-0.00425158534198999	-0.00879702530801296	0.000618529506027699
1873	75.8185958862305	-4.7454400062561	-5.46069240570068	-0.00717365415766835	0.00483929552137852	-0.0126931173726916	0.00808603875339031
1874	74.5198974609375	-4.42076539993286	-5.59056186676025	-0.00684897974133492	-0.00457625929266214	-0.00977104809135199	0.00191722682211548
1875	75.1692428588867	-3.44674253463745	-5.98017120361328	-0.00457625929266214	-0.00132951640989631	0.00386527273803949	-0.00327756232582033
1876	72.5718536376953	-3.44674253463745	-5.72043180465698	-0.00165419070981443	0.00613799272105098	0.00808603875339031	0.00581331877037883
1877	74.5198974609375	-3.12206816673279	-5.46069240570068	-0.00749832857400179	0.00386527273803949	0.0103587592020631	0.00354059832170606
1878	73.8705520629883	-3.77141690254211	-5.20095300674438	-0.00684897974133492	-0.0311995539814234	0.0188002903014421	-0.00652430532500148
1879	75.1692428588867	-4.7454400062561	-5.13601779937744	-0.0120437685400248	-0.0331475995481014	0.011982130818069	0.00418994715437293
1880	74.5198974609375	-4.42076539993286	-5.72043180465698	-0.00912170019000769	-0.0211346503347158	0.0155535480007529	0.00516396993771195
1881	73.8705520629883	-3.12206816673279	-5.9152364730835	0.00289124972186983	-0.00360223650932312	0.0226963832974434	0.0106834331527352
1882	74.5198974609375	-4.42076539993286	-5.52562713623047	0.01100810803473	-0.0165892094373703	0.00613799272105098	0.0022419011220336
1883	76.4679412841797	-3.44674253463745	-5.85030126571655	-0.00490093370899558	-0.0133424662053585	0.00354059832170606	0.00289124972186983
1884	72.5718536376953	-3.12206816673279	-5.6554970741272	0.01100810803473	-0.0120437685400248	-0.0123684434220195	0.00776136433705688
1885	74.5198974609375	-3.44674253463745	-5.6554970741272	0.0217223595827818	-0.00912170019000769	-0.00912170019000769	0.00906006153672934
1886	73.2211990356445	-3.77141690254211	-5.72043180465698	0.00841071270406246	-0.0139918150380254	0.00938473641872406	0.00159255252219737
1887	73.8705520629883	-3.12206816673279	-5.98017120361328	0.0116574559360743	-0.0286021586507559	-0.00327756232582033	0.00159255252219737
1888	74.5198974609375	-4.09609127044678	-5.9152364730835	0.012956153601408	-0.0117190945893526	0.00548864435404539	0.000618529506027699
1889	75.1692428588867	-4.42076539993286	-5.52562713623047	-0.00749832857400179	-0.0107450718060136	0.00354059832170606	0.00548864435404539
1890	72.5718536376953	-3.12206816673279	-5.72043180465698	-0.00619963090866804	0.0197743140161037	-0.00425158534198999	-0.00197886489331722
1891	75.1692428588867	-4.42076539993286	-5.9152364730835	0.00126787810586393	0.011982130818069	-0.0117190945893526	-0.00425158534198999
1892	73.2211990356445	-3.12206816673279	-6.04510593414307	-0.00490093370899558	0.00548864435404539	-0.00814767740666866	-0.00879702530801296
1893	76.4679412841797	-4.42076539993286	-5.6554970741272	0.00613799272105098	0.00548864435404539	-0.00555028254166245	-0.00392691092565656
1894	73.8705520629883	-4.09609127044678	-5.9152364730835	0.000293855206109583	0.0155535480007529	-0.000355493422830477	-0.0026282137259841
1895	74.5198974609375	-3.44674253463745	-5.52562713623047	0.00938473641872406	0.00808603875339031	0.0100340843200684	-0.00197886489331722
1896	73.8705520629883	-3.44674253463745	-5.46069240570068	-0.00457625929266214	0.0113327819854021	0.01100810803473	0.00321592413820326
1897	73.8705520629883	-3.77141690254211	-5.52562713623047	0.013930176384747	0.00743668992072344	0.00548864435404539	-0.0136671401560307
1898	74.5198974609375	-4.09609127044678	-5.72043180465698	0.000293855206109583	-0.0107450718060136	0.01100810803473	0.00191722682211548
1899	75.8185958862305	-5.07011413574219	-5.52562713623047	0.00289124972186983	-0.00944637414067984	-0.00457625929266214	-0.000680167751852423
1900	73.8705520629883	-4.09609127044678	-5.6554970741272	0.000293855206109583	-0.0201606266200542	0.00776136433705688	-0.00684897974133492
1901	73.2211990356445	-3.77141690254211	-5.78536653518677	0.0210730116814375	-0.0250307414680719	0.0197743140161037	0.00776136433705688
1902	73.8705520629883	-4.42076539993286	-5.26588773727417	0.0197743140161037	-0.0243813935667276	0.00126787810586393	-0.00392691092565656
1903	74.5198974609375	-4.09609127044678	-5.59056186676025	0.0152288740500808	-0.028926832601428	0.00873538758605719	-0.000355493422830477
1904	71.9225006103516	-2.79739379882813	-5.9152364730835	0.00516396993771195	-0.0315242260694504	0.00256657530553639	-0.00684897974133492
1905	72.5718536376953	-3.12206816673279	-5.59056186676025	-0.00100484199356288	-0.00912170019000769	-0.0130177913233638	-0.00230353930965066
1906	73.2211990356445	-2.47271966934204	-5.72043180465698	0.00841071270406246	0.0213976856321096	-0.00619963090866804	-3.08191010844894e-05
1907	73.2211990356445	-3.12206816673279	-5.52562713623047	0.00191722682211548	0.0275664981454611	-0.0260047651827335	-3.08191010844894e-05
1908	74.5198974609375	-3.77141690254211	-5.3957576751709	-0.00457625929266214	0.0330859608948231	-0.0263294391334057	-0.00847235135734081
1909	74.5198974609375	-4.42076539993286	-5.13601779937744	0.0149041991680861	0.0389300994575024	-0.0305502042174339	-0.000355493422830477
1910	73.2211990356445	-3.12206816673279	-5.78536653518677	0.0116574559360743	0.0506183728575706	-0.0311995539814234	-0.00522560812532902
1911	75.1692428588867	-4.42076539993286	-5.72043180465698	-0.00522560812532902	0.0415274947881699	-0.0389917381107807	-0.00555028254166245
1912	72.5718536376953	-3.12206816673279	-5.85030126571655	0.000943203864153475	0.0145795252174139	-0.0201606266200542	-0.00392691092565656
1913	75.1692428588867	-4.7454400062561	-5.13601779937744	-0.00717365415766835	-0.000680167751852423	-0.0221086721867323	0.00451462110504508
1914	74.5198974609375	-4.09609127044678	-5.3957576751709	-0.0113944197073579	-0.023407369852066	-0.00749832857400179	-0.0026282137259841
1915	72.5718536376953	-3.44674253463745	-5.52562713623047	-0.0104203969240189	-0.0308748781681061	-0.0026282137259841	0.00321592413820326
1916	71.9225006103516	-3.44674253463745	-6.04510593414307	-0.00295288790948689	-0.000355493422830477	0.0022419011220336	-0.00457625929266214
1917	72.5718536376953	-3.44674253463745	-5.85030126571655	-0.00684897974133492	0.0142548503354192	-0.0149658378213644	-0.00522560812532902
1918	75.1692428588867	-4.42076539993286	-5.85030126571655	-0.00165419070981443	0.01100810803473	-0.0188619289547205	-0.00522560812532902
1919	73.8705520629883	-4.42076539993286	-5.3957576751709	-0.0110697457566857	0.000293855206109583	-0.0221086721867323	0.00191722682211548
1920	74.5198974609375	-5.07011413574219	-5.3957576751709	-0.0104203969240189	-0.0146411629393697	-0.0104203969240189	0.00321592413820326
1921	72.5718536376953	-3.77141690254211	-5.33082246780396	-0.00230353930965066	-0.0318489037454128	0.011982130818069	0.000293855206109583
1922	75.1692428588867	-4.42076539993286	-5.46069240570068	0.00873538758605719	-0.0503553375601768	0.00581331877037883	0.00159255252219737
1923	75.8185958862305	-4.7454400062561	-5.85030126571655	0.0149041991680861	-0.0584721975028515	0.0168522447347641	0.0022419011220336
1924	73.8705520629883	-3.12206816673279	-5.98017120361328	0.00289124972186983	-0.0510046854615211	0.0191249661147594	0.000293855206109583
1925	73.2211990356445	-4.09609127044678	-5.78536653518677	-0.00944637414067984	-0.0302255302667618	0.0103587592020631	0.00386527273803949
1926	72.5718536376953	-3.77141690254211	-5.6554970741272	-0.0107450718060136	0.0022419011220336	0.00289124972186983	-0.00197886489331722
1927	73.2211990356445	-3.44674253463745	-5.59056186676025	0.0262678004801273	-3.08191010844894e-05	0.00548864435404539	-0.00197886489331722
1928	75.1692428588867	-4.7454400062561	-5.72043180465698	-0.0026282137259841	-0.0230826959013939	0.0220470335334539	-0.00425158534198999
1929	75.1692428588867	-5.07011413574219	-5.59056186676025	0.00451462110504508	-0.0276281367987394	0.0308132413774729	0.00516396993771195
1930	73.8705520629883	-3.44674253463745	-6.30484533309937	-0.00425158534198999	-0.0191866029053926	0.0317872650921345	0.000293855206109583
1931	73.8705520629883	-3.44674253463745	-5.78536653518677	-0.00912170019000769	-0.0282774847000837	0.0171769186854362	0.00418994715437293
1932	73.8705520629883	-4.09609127044678	-5.3957576751709	0.00126787810586393	-0.0360696688294411	0.0246444288641214	0.000943203864153475
1933	74.5198974609375	-4.7454400062561	-5.33082246780396	-0.0110697457566857	-0.0266541130840778	0.0200989879667759	-0.00977104809135199
1934	73.2211990356445	-3.77141690254211	-6.11004114151001	-0.0123684434220195	-0.0110697457566857	-0.000680167751852423	0.00418994715437293
1935	72.5718536376953	-3.77141690254211	-5.9152364730835	0.00418994715437293	-0.0149658378213644	0.0149041991680861	0.00451462110504508
1936	73.8705520629883	-3.77141690254211	-5.52562713623047	-0.00360223650932312	-0.00230353930965066	0.0116574559360743	0.00776136433705688
1937	72.5718536376953	-3.44674253463745	-5.78536653518677	0.00418994715437293	0.00321592413820326	-0.00392691092565656	0.000293855206109583
1938	73.8705520629883	-3.44674253463745	-5.6554970741272	0.0278911720961332	0.00354059832170606	-0.0185372550040483	-3.08191010844894e-05
1939	75.1692428588867	-4.42076539993286	-5.33082246780396	0.00354059832170606	0.00678734155371785	-0.0243813935667276	0.00256657530553639
1940	77.1172943115234	-5.07011413574219	-5.6554970741272	0.00289124972186983	0.0145795252174139	-0.032173577696085	0.00289124972186983
1941	72.5718536376953	-3.44674253463745	-5.6554970741272	-0.00327756232582033	0.0249691028147936	-0.0204853005707264	0.00451462110504508
1942	76.4679412841797	-5.07011413574219	-5.3957576751709	0.00970941036939621	0.0220470335334539	-0.0263294391334057	-0.00230353930965066
1943	74.5198974609375	-4.42076539993286	-5.6554970741272	0.00743668992072344	0.00743668992072344	-0.0204853005707264	-0.0026282137259841
1944	73.8705520629883	-4.09609127044678	-5.6554970741272	-0.00132951640989631	0.0132808275520802	-0.032173577696085	-0.00100484199356288
1945	72.5718536376953	-3.77141690254211	-5.6554970741272	0.0123068047687411	0.0217223595827818	-0.0354203209280968	0.00386527273803949
1946	73.2211990356445	-3.77141690254211	-5.98017120361328	-0.00100484199356288	0.0175015944987535	-0.0172385573387146	0.00321592413820326
1947	73.8705520629883	-3.77141690254211	-5.9152364730835	0.0220470335334539	0.0165275707840919	-0.0126931173726916	0.00743668992072344
1948	75.1692428588867	-5.07011413574219	-5.78536653518677	0.00906006153672934	0.00646266713738441	0.00191722682211548	0.00418994715437293
1949	72.5718536376953	-4.42076539993286	-5.6554970741272	0.00873538758605719	-3.08191010844894e-05	0.00613799272105098	0.00354059832170606
1950	74.5198974609375	-4.09609127044678	-5.59056186676025	0.00711201597005129	0.00418994715437293	0.0113327819854021	0.000943203864153475
1951	73.2211990356445	-3.77141690254211	-5.6554970741272	-0.00782300252467394	-0.00132951640989631	0.0220470335334539	-0.00490093370899558
1952	75.1692428588867	-5.07011413574219	-5.78536653518677	0.0181509424000978	-0.0250307414680719	0.0252937767654657	-0.000355493422830477
1953	73.8705520629883	-3.44674253463745	-5.6554970741272	-0.00457625929266214	-0.0445111989974976	0.0317872650921345	-0.00879702530801296
1954	73.8705520629883	-3.77141690254211	-5.52562713623047	0.00126787810586393	-0.0448358729481697	0.0288651939481497	0.00256657530553639
1955	73.8705520629883	-4.09609127044678	-5.6554970741272	-0.00944637414067984	-0.0458098985254765	0.0282158460468054	0.00321592413820326
1956	75.1692428588867	-4.7454400062561	-5.33082246780396	0.0100340843200684	-0.0422384813427925	0.0308132413774729	-0.00100484199356288
1957	74.5198974609375	-4.7454400062561	-5.3957576751709	0.00386527273803949	-0.0240567177534103	0.0103587592020631	-0.00587495695799589
1958	75.8185958862305	-5.07011413574219	-5.78536653518677	0.0022419011220336	-0.0224333461374044	0.00256657530553639	-0.0026282137259841
1959	72.5718536376953	-3.44674253463745	-5.59056186676025	0.00256657530553639	-0.0165892094373703	-0.000355493422830477	-0.00165419070981443
1960	75.1692428588867	-3.77141690254211	-5.98017120361328	0.00808603875339031	-0.0230826959013939	-0.00457625929266214	0.00451462110504508
1961	71.2731552124023	-3.12206816673279	-5.85030126571655	0.01100810803473	-0.0256800893694162	0.0123068047687411	0.00126787810586393
1962	75.1692428588867	-5.07011413574219	-5.3957576751709	0.00808603875339031	-0.0198359526693821	0.0022419011220336	0.00548864435404539
1963	74.5198974609375	-4.42076539993286	-5.3957576751709	0.0106834331527352	-0.02697878703475	0.00516396993771195	0.000293855206109583
1964	75.1692428588867	-4.42076539993286	-5.72043180465698	0.0106834331527352	-0.0159398596733809	-0.00782300252467394	0.0158782228827477
1965	73.8705520629883	-3.77141690254211	-5.72043180465698	0.013930176384747	-0.0188619289547205	-0.00490093370899558	-0.00522560812532902
1966	75.1692428588867	-4.7454400062561	-5.6554970741272	0.00970941036939621	0.00159255252219737	-0.00197886489331722	0.000943203864153475
1967	73.2211990356445	-3.44674253463745	-5.52562713623047	0.0155535480007529	0.00418994715437293	-0.00100484199356288	-0.00100484199356288
1968	72.5718536376953	-3.77141690254211	-5.59056186676025	0.0162028968334198	0.0162028968334198	-0.0133424662053585	-0.00814767740666866
1969	75.1692428588867	-4.09609127044678	-5.46069240570068	0.00516396993771195	0.0275664981454611	-0.0152905117720366	-0.00230353930965066
1970	74.5198974609375	-4.7454400062561	-5.46069240570068	-0.0117190945893526	0.0457482598721981	-0.032173577696085	0.0022419011220336
1971	72.5718536376953	-3.12206816673279	-5.9152364730835	0.00711201597005129	0.0317872650921345	-0.0237320438027382	-0.00782300252467394
1972	75.1692428588867	-4.7454400062561	-5.6554970741272	0.00418994715437293	0.0165275707840919	-0.0302255302667618	-0.00522560812532902
1973	72.5718536376953	-3.12206816673279	-6.30484533309937	-0.0026282137259841	0.00483929552137852	-0.0227580219507217	-0.00847235135734081
1974	73.2211990356445	-3.77141690254211	-5.33082246780396	0.0103587592020631	0.011982130818069	-0.0195112787187099	-0.00197886489331722
1975	74.5198974609375	-4.09609127044678	-5.26588773727417	-0.00230353930965066	-0.00197886489331722	-0.0204853005707264	0.000943203864153475
1976	74.5198974609375	-4.7454400062561	-6.04510593414307	-0.00879702530801296	0.00873538758605719	-0.00879702530801296	0.000618529506027699
1977	74.5198974609375	-4.09609127044678	-6.17497587203979	0.00354059832170606	0.0168522447347641	-0.0182125810533762	-0.00490093370899558
1978	73.2211990356445	-4.7454400062561	-5.98017120361328	-0.00490093370899558	0.0207483377307653	-0.0273034609854221	0.000943203864153475
1979	73.2211990356445	-3.44674253463745	-5.78536653518677	-0.0113944197073579	0.0207483377307653	-0.0195112787187099	0.00159255252219737
1980	72.5718536376953	-3.44674253463745	-5.6554970741272	-0.0130177913233638	0.0194496400654316	0.00483929552137852	0.00516396993771195
1981	75.1692428588867	-4.42076539993286	-5.3957576751709	-0.000680167751852423	0.020423661917448	0.0220470335334539	-0.00230353930965066
1982	73.2211990356445	-3.44674253463745	-5.78536653518677	-0.00652430532500148	0.0175015944987535	0.0136055024340749	0.00191722682211548
1983	73.2211990356445	-3.12206816673279	-5.98017120361328	-0.00619963090866804	-0.00912170019000769	0.0200989879667759	-0.00522560812532902
1984	74.5198974609375	-4.42076539993286	-5.52562713623047	-0.00977104809135199	-0.0126931173726916	0.00191722682211548	0.000618529506027699
1985	74.5198974609375	-3.77141690254211	-5.52562713623047	-0.00587495695799589	-0.000680167751852423	0.013930176384747	-0.00425158534198999
1986	74.5198974609375	-4.42076539993286	-5.13601779937744	-0.0162645354866982	0.00873538758605719	0.0113327819854021	-0.00327756232582033
1987	72.5718536376953	-3.44674253463745	-5.07108306884766	-0.00230353930965066	0.0100340843200684	-0.000680167751852423	-0.0026282137259841
1988	72.5718536376953	-3.44674253463745	-5.59056186676025	-0.00327756232582033	-0.00230353930965066	0.00354059832170606	-0.0110697457566857
1989	75.8185958862305	-4.09609127044678	-6.04510593414307	0.00581331877037883	0.00873538758605719	0.0132808275520802	-0.00360223650932312
1990	74.5198974609375	-4.42076539993286	-5.26588773727417	-3.08191010844894e-05	0.0301638916134834	-0.0211346503347158	-0.00197886489331722
1991	73.2211990356445	-4.42076539993286	-5.3957576751709	-0.00197886489331722	0.0282158460468054	-0.0130177913233638	-0.0117190945893526
1992	75.8185958862305	-4.09609127044678	-5.52562713623047	0.00613799272105098	0.0188002903014421	-0.0126931173726916	-0.00522560812532902
1993	73.2211990356445	-3.77141690254211	-5.26588773727417	0.00646266713738441	0.00841071270406246	-0.0165892094373703	-0.00490093370899558
1994	74.5198974609375	-4.7454400062561	-5.26588773727417	-0.0117190945893526	-0.00360223650932312	-0.0221086721867323	-0.000355493422830477
1995	75.1692428588867	-4.7454400062561	-5.52562713623047	0.00581331877037883	0.00321592413820326	-0.0162645354866982	0.00289124972186983
1996	74.5198974609375	-4.09609127044678	-5.46069240570068	0.000618529506027699	0.00646266713738441	-0.0204853005707264	-0.00847235135734081
1997	74.5198974609375	-4.42076539993286	-5.59056186676025	0.00808603875339031	-0.00230353930965066	-0.0266541130840778	0.00418994715437293
1998	74.5198974609375	-4.7454400062561	-5.59056186676025	-0.00619963090866804	-0.0208099745213985	-0.0217839982360601	-0.00327756232582033
1999	72.5718536376953	-3.77141690254211	-5.3957576751709	0.00548864435404539	-0.0292515084147453	-0.00684897974133492	0.00581331877037883
2000	72.5718536376953	-4.09609127044678	-5.72043180465698	-0.00295288790948689	-0.0415891297161579	0.00743668992072344	0.00906006153672934
[truncated: 7,520 more rows]
