# Supplementary material for: Precise instruction and consideration of the vertical and horizontal force component increases validity and reliability of the 90:20 Isometric Posterior Chain Test
Source: PLoS One. 2024 Oct 28;19(10):e0312843. doi: 10.1371/journal.pone.0312843 (PMC11515970; doi:10.1371/journal.pone.0312843)
Supplement: S1 File — (ZIP) [file pone.0312843.s001.zip › S1_Raw_Data/M1_P12_vh_3.csv]

1	75.8185958862305	-4.42076539993286	-6.17497587203979	-0.00587495695799589	0.00906006153672934	-0.00165419070981443	-0.00490093370899558
2	76.4679412841797	-4.7454400062561	-6.49965000152588	-0.00132951640989631	0.00841071270406246	-0.0104203969240189	-0.00490093370899558
3	76.4679412841797	-5.07011413574219	-6.17497587203979	-0.000355493422830477	0.01100810803473	-0.0143164889886975	0.000618529506027699
4	75.1692428588867	-4.7454400062561	-6.04510593414307	0.00678734155371785	0.0136055024340749	-0.0100957229733467	-0.00295288790948689
5	75.1692428588867	-3.44674253463745	-5.9152364730835	0.0194496400654316	0.000293855206109583	-0.00684897974133492	0.00256657530553639
6	76.4679412841797	-5.07011413574219	-5.98017120361328	0.012956153601408	-0.0117190945893526	0.00159255252219737	0.00776136433705688
7	74.5198974609375	-4.09609127044678	-5.98017120361328	0.0149041991680861	-0.0143164889886975	-0.00360223650932312	0.00873538758605719
8	76.4679412841797	-5.07011413574219	-6.30484533309937	0.0178262684494257	-0.00100484199356288	-0.00295288790948689	0.00483929552137852
9	74.5198974609375	-4.42076539993286	-5.85030126571655	0.00938473641872406	0.0103587592020631	-0.00879702530801296	-0.00749832857400179
10	75.1692428588867	-4.42076539993286	-5.85030126571655	0.0175015944987535	0.00451462110504508	-0.0152905117720366	0.0022419011220336
11	74.5198974609375	-4.42076539993286	-5.46069240570068	0.00289124972186983	0.00678734155371785	-0.00749832857400179	-0.00230353930965066
12	74.5198974609375	-4.42076539993286	-5.26588773727417	0.00191722682211548	0.00321592413820326	-0.00749832857400179	-0.00749832857400179
13	75.8185958862305	-4.09609127044678	-5.6554970741272	0.0132808275520802	-0.00879702530801296	0.00451462110504508	0.00191722682211548
14	77.1172943115234	-5.07011413574219	-5.52562713623047	0.0113327819854021	-0.0133424662053585	-0.000355493422830477	-0.000355493422830477
15	77.1172943115234	-6.0441370010376	-5.3957576751709	-0.0110697457566857	-0.00749832857400179	0.00743668992072344	-0.00360223650932312
16	74.5198974609375	-4.7454400062561	-5.33082246780396	-0.0117190945893526	-0.00100484199356288	-0.00587495695799589	-0.00619963090866804
17	74.5198974609375	-5.39478826522827	-4.94121360778809	-0.0026282137259841	0.00581331877037883	-0.00490093370899558	-0.00522560812532902
18	76.4679412841797	-5.71946287155151	-5.00614833831787	0.0022419011220336	0.00873538758605719	-0.00587495695799589	-0.00327756232582033
19	77.1172943115234	-5.71946287155151	-5.3957576751709	0.0136055024340749	0.020423661917448	-0.00490093370899558	-0.0026282137259841
20	76.4679412841797	-6.0441370010376	-5.26588773727417	0.01100810803473	0.0152288740500808	-0.00360223650932312	0.0022419011220336
21	74.5198974609375	-4.7454400062561	-5.07108306884766	-0.00782300252467394	0.00970941036939621	-0.00165419070981443	0.00678734155371785
22	75.1692428588867	-4.7454400062561	-5.33082246780396	0.0178262684494257	-0.00522560812532902	-0.00912170019000769	-0.00522560812532902
23	77.1172943115234	-4.7454400062561	-5.3957576751709	0.00646266713738441	-0.000355493422830477	-3.08191010844894e-05	0.000943203864153475
24	77.1172943115234	-6.0441370010376	-5.20095300674438	0.0100340843200684	-0.0169138833880424	0.012956153601408	0.00548864435404539
25	77.1172943115234	-5.71946287155151	-5.52562713623047	0.00354059832170606	-0.0247060675173998	0.0275664981454611	0.01100810803473
26	75.8185958862305	-4.7454400062561	-5.85030126571655	0.0116574559360743	-0.0130177913233638	0.0233457311987877	0.00483929552137852
27	76.4679412841797	-6.36881113052368	-5.6554970741272	0.000293855206109583	-0.0133424662053585	0.00289124972186983	0.00191722682211548
28	75.1692428588867	-4.7454400062561	-5.78536653518677	0.00191722682211548	-0.0136671401560307	0.0181509424000978	0.0142548503354192
29	74.5198974609375	-5.39478826522827	-5.3957576751709	-0.00132951640989631	0.00256657530553639	0.0022419011220336	0.00256657530553639
30	76.4679412841797	-5.39478826522827	-5.26588773727417	-0.0123684434220195	-0.00165419070981443	0.0103587592020631	0.00418994715437293
31	75.8185958862305	-5.39478826522827	-5.59056186676025	-0.0133424662053585	-0.0110697457566857	0.00418994715437293	-0.00360223650932312
32	76.4679412841797	-5.39478826522827	-5.6554970741272	-0.0156151866540313	-0.0230826959013939	0.00548864435404539	0.000943203864153475
33	76.4679412841797	-5.71946287155151	-5.59056186676025	-0.00457625929266214	-0.0159398596733809	0.00418994715437293	0.00451462110504508
34	75.8185958862305	-4.09609127044678	-5.6554970741272	-0.00555028254166245	-0.0227580219507217	0.00678734155371785	-0.00100484199356288
35	75.8185958862305	-3.44674253463745	-5.72043180465698	-0.0139918150380254	-0.00814767740666866	-0.0165892094373703	-0.00912170019000769
36	75.8185958862305	-4.7454400062561	-5.26588773727417	-0.0165892094373703	0.0100340843200684	-0.00555028254166245	-0.00165419070981443
37	76.4679412841797	-4.42076539993286	-5.52562713623047	-0.0126931173726916	0.00678734155371785	-0.0149658378213644	-0.0117190945893526
38	77.1172943115234	-4.42076539993286	-5.9152364730835	-0.00944637414067984	0.0136055024340749	-0.00912170019000769	0.0113327819854021
39	76.4679412841797	-4.09609127044678	-5.85030126571655	-0.00165419070981443	0.0149041991680861	-0.00847235135734081	-0.00457625929266214
40	77.1172943115234	-4.42076539993286	-5.20095300674438	-0.00912170019000769	0.0103587592020631	-0.00684897974133492	0.00191722682211548
41	75.1692428588867	-4.42076539993286	-5.07108306884766	0.0022419011220336	0.00711201597005129	-0.00490093370899558	-0.00457625929266214
42	76.4679412841797	-4.09609127044678	-5.13601779937744	0.000943203864153475	0.00938473641872406	-0.0136671401560307	-0.00944637414067984
43	75.1692428588867	-3.12206816673279	-5.33082246780396	-0.00490093370899558	0.0145795252174139	-0.0169138833880424	-0.00392691092565656
44	75.1692428588867	-3.44674253463745	-5.33082246780396	0.0165275707840919	-0.00814767740666866	-0.00392691092565656	0.000293855206109583
45	74.5198974609375	-3.12206816673279	-5.59056186676025	0.0171769186854362	-0.0172385573387146	0.00191722682211548	-3.08191010844894e-05
46	77.1172943115234	-4.09609127044678	-5.3957576751709	0.0116574559360743	-0.0185372550040483	0.0100340843200684	0.00483929552137852
47	76.4679412841797	-3.77141690254211	-5.46069240570068	0.00711201597005129	-0.0324982516467571	-0.00100484199356288	-0.00197886489331722
48	75.8185958862305	-3.12206816673279	-5.72043180465698	0.0142548503354192	-0.039641086012125	0.00678734155371785	0.00548864435404539
49	74.5198974609375	-3.12206816673279	-5.3957576751709	0.0181509424000978	-0.0130177913233638	-0.0133424662053585	-0.000680167751852423
50	75.8185958862305	-4.42076539993286	-5.13601779937744	0.0116574559360743	0.00354059832170606	-0.0208099745213985	0.000943203864153475
51	75.1692428588867	-2.79739379882813	-5.33082246780396	0.0158782228827477	0.0155535480007529	-0.0136671401560307	-0.00490093370899558
52	76.4679412841797	-2.79739379882813	-5.3957576751709	0.00354059832170606	0.0165275707840919	-0.0221086721867323	0.00159255252219737
53	75.1692428588867	-2.79739379882813	-5.26588773727417	0.00873538758605719	0.0188002903014421	-0.0100957229733467	0.00418994715437293
54	77.1172943115234	-4.09609127044678	-5.52562713623047	0.0230210572481155	0.011982130818069	-0.00490093370899558	-0.00555028254166245
55	75.8185958862305	-3.44674253463745	-5.46069240570068	-0.00457625929266214	0.01847561635077	-0.00749832857400179	-0.00522560812532902
56	75.8185958862305	-2.79739379882813	-5.72043180465698	-0.00879702530801296	0.0145795252174139	-0.0126931173726916	-0.00457625929266214
57	76.4679412841797	-3.44674253463745	-5.33082246780396	-0.00749832857400179	0.011982130818069	-0.00425158534198999	-0.00587495695799589
58	77.7666397094727	-4.09609127044678	-5.26588773727417	-0.00814767740666866	0.0126314787194133	0.00386527273803949	-0.00230353930965066
59	75.8185958862305	-3.12206816673279	-5.52562713623047	0.00483929552137852	0.00743668992072344	0.011982130818069	0.0022419011220336
60	76.4679412841797	-3.44674253463745	-5.72043180465698	0.00483929552137852	-0.00230353930965066	0.00906006153672934	-0.00360223650932312
61	76.4679412841797	-2.79739379882813	-5.78536653518677	-0.00392691092565656	0.00613799272105098	0.00646266713738441	0.00321592413820326
62	77.1172943115234	-3.77141690254211	-5.6554970741272	-0.00490093370899558	-0.00132951640989631	-0.00197886489331722	-0.00490093370899558
63	76.4679412841797	-3.77141690254211	-5.52562713623047	0.00386527273803949	0.00516396993771195	-0.00522560812532902	0.00418994715437293
64	77.1172943115234	-3.44674253463745	-5.6554970741272	0.0132808275520802	0.0295145437121391	-0.0188619289547205	0.00191722682211548
65	74.5198974609375	-2.47271966934204	-5.6554970741272	0.0197743140161037	0.0239950809627771	-0.0182125810533762	0.00451462110504508
66	77.1172943115234	-4.09609127044678	-5.52562713623047	0.00613799272105098	0.0213976856321096	-0.0211346503347158	0.0213976856321096
67	75.1692428588867	-2.47271966934204	-5.78536653518677	0.01847561635077	0.0356833562254906	-0.0221086721867323	0.00159255252219737
68	75.8185958862305	-3.12206816673279	-5.46069240570068	0.0136055024340749	0.0324366129934788	-0.0256800893694162	0.00483929552137852
69	76.4679412841797	-3.44674253463745	-5.46069240570068	0.0152288740500808	0.0239950809627771	-0.0152905117720366	0.00256657530553639
70	76.4679412841797	-3.77141690254211	-5.3957576751709	-0.000355493422830477	0.00841071270406246	-0.00912170019000769	-0.00360223650932312
71	76.4679412841797	-3.44674253463745	-5.00614833831787	-0.00197886489331722	-0.00749832857400179	0.00548864435404539	0.00191722682211548
72	76.4679412841797	-4.42076539993286	-5.59056186676025	0.00256657530553639	-0.0126931173726916	0.00126787810586393	-3.08191010844894e-05
73	73.8705520629883	-2.14804530143738	-6.04510593414307	-0.00879702530801296	-0.0221086721867323	0.0188002903014421	0.000293855206109583
74	76.4679412841797	-2.47271966934204	-5.9152364730835	0.00418994715437293	-0.0165892094373703	0.0259431265294552	0.000618529506027699
75	76.4679412841797	-3.12206816673279	-5.6554970741272	-0.00912170019000769	-0.00490093370899558	0.0171769186854362	-0.00327756232582033
76	75.8185958862305	-2.79739379882813	-5.85030126571655	-0.00977104809135199	-0.0100957229733467	0.000293855206109583	-0.000680167751852423
77	76.4679412841797	-3.12206816673279	-5.3957576751709	0.00126787810586393	-0.00782300252467394	0.00613799272105098	-0.00457625929266214
78	77.1172943115234	-3.44674253463745	-5.85030126571655	-0.00425158534198999	-0.00814767740666866	0.00776136433705688	-0.000355493422830477
79	75.1692428588867	-1.17402231693268	-6.04510593414307	0.0168522447347641	-0.0260047651827335	0.00678734155371785	0.00159255252219737
80	75.1692428588867	-2.14804530143738	-6.04510593414307	0.00159255252219737	-0.00360223650932312	0.0100340843200684	-0.00100484199356288
81	74.5198974609375	-1.82337093353271	-5.98017120361328	-0.00327756232582033	-0.00555028254166245	0.00711201597005129	-0.00165419070981443
82	76.4679412841797	-3.44674253463745	-5.9152364730835	-0.000355493422830477	-0.00425158534198999	0.00678734155371785	-0.00782300252467394
83	76.4679412841797	-3.12206816673279	-5.20095300674438	0.000618529506027699	-0.00327756232582033	-0.00100484199356288	-0.0026282137259841
84	77.1172943115234	-3.12206816673279	-5.46069240570068	0.0269171483814716	-3.08191010844894e-05	-0.00587495695799589	0.00418994715437293
85	75.1692428588867	-2.14804530143738	-6.04510593414307	-0.00522560812532902	-0.00879702530801296	0.00938473641872406	0.000943203864153475
86	77.1172943115234	-3.44674253463745	-5.78536653518677	0.00808603875339031	-0.0191866029053926	0.0116574559360743	0.0100340843200684
87	74.5198974609375	-1.82337093353271	-5.72043180465698	0.00646266713738441	-0.0273034609854221	0.00646266713738441	0.000293855206109583
88	76.4679412841797	-3.44674253463745	-5.6554970741272	0.000943203864153475	-0.0156151866540313	0.00938473641872406	0.00613799272105098
89	75.8185958862305	-2.47271966934204	-5.52562713623047	-0.00684897974133492	0.00321592413820326	-0.00522560812532902	-0.000355493422830477
90	75.8185958862305	-3.12206816673279	-5.3957576751709	-0.00230353930965066	0.00191722682211548	-0.00327756232582033	0.00321592413820326
91	75.8185958862305	-2.79739379882813	-5.9152364730835	0.00841071270406246	0.0100340843200684	-0.0221086721867323	-0.00749832857400179
92	76.4679412841797	-3.77141690254211	-5.78536653518677	0.0145795252174139	0.012956153601408	-0.0282774847000837	-0.00100484199356288
93	75.1692428588867	-2.14804530143738	-5.85030126571655	0.0116574559360743	0.00516396993771195	-0.0188619289547205	0.00516396993771195
94	74.5198974609375	-2.14804530143738	-5.9152364730835	0.00451462110504508	0.00191722682211548	-0.0224333461374044	0.00256657530553639
95	75.8185958862305	-2.79739379882813	-5.85030126571655	0.00289124972186983	0.01100810803473	-0.0211346503347158	-0.00587495695799589
96	74.5198974609375	-3.44674253463745	-5.3957576751709	0.00159255252219737	0.0155535480007529	-0.0191866029053926	-0.00230353930965066
97	75.8185958862305	-3.44674253463745	-5.9152364730835	-0.00782300252467394	0.0223717093467712	-0.00944637414067984	-0.00555028254166245
98	73.8705520629883	-2.79739379882813	-6.04510593414307	0.00613799272105098	0.0136055024340749	-0.00392691092565656	-0.000680167751852423
99	75.1692428588867	-2.47271966934204	-5.98017120361328	-0.000680167751852423	0.00678734155371785	0.00613799272105098	0.00289124972186983
100	74.5198974609375	-2.14804530143738	-5.85030126571655	-3.08191010844894e-05	0.013930176384747	0.00256657530553639	0.000943203864153475
101	73.8705520629883	-2.14804530143738	-5.85030126571655	-0.00327756232582033	0.00906006153672934	0.012956153601408	0.00321592413820326
102	74.5198974609375	-2.47271966934204	-5.3957576751709	-0.00587495695799589	0.0149041991680861	-0.00327756232582033	-0.00230353930965066
103	75.8185958862305	-2.79739379882813	-5.6554970741272	-0.00360223650932312	0.00256657530553639	0.00191722682211548	-0.00100484199356288
104	76.4679412841797	-4.09609127044678	-5.59056186676025	0.00516396993771195	0.0168522447347641	-0.0110697457566857	-0.000680167751852423
105	76.4679412841797	-3.44674253463745	-5.59056186676025	0.0136055024340749	-3.08191010844894e-05	0.00743668992072344	-0.00814767740666866
106	74.5198974609375	-2.47271966934204	-5.72043180465698	0.00743668992072344	-0.0224333461374044	0.0123068047687411	0.0165275707840919
107	75.8185958862305	-3.12206816673279	-5.59056186676025	0.00354059832170606	-0.0247060675173998	0.0106834331527352	-0.000355493422830477
108	76.4679412841797	-4.09609127044678	-5.3957576751709	0.0126314787194133	-0.0195112787187099	0.0181509424000978	0.00613799272105098
109	74.5198974609375	-1.82337093353271	-5.9152364730835	0.000293855206109583	-0.0156151866540313	0.0113327819854021	-0.00100484199356288
110	75.1692428588867	-2.47271966934204	-5.78536653518677	-0.00360223650932312	-0.0286021586507559	0.0181509424000978	0.000943203864153475
111	73.8705520629883	-2.47271966934204	-5.46069240570068	0.0194496400654316	-0.0331475995481014	0.0233457311987877	0.000618529506027699
112	75.8185958862305	-3.44674253463745	-5.59056186676025	0.00321592413820326	-0.0331475995481014	0.00743668992072344	-0.00100484199356288
113	76.4679412841797	-4.09609127044678	-5.52562713623047	0.00678734155371785	-0.0162645354866982	0.00581331877037883	0.000943203864153475
114	75.1692428588867	-3.77141690254211	-5.3957576751709	-0.0026282137259841	0.0113327819854021	0.00191722682211548	0.00126787810586393
115	74.5198974609375	-2.79739379882813	-6.11004114151001	0.00354059832170606	0.00483929552137852	-0.00197886489331722	-0.0107450718060136
116	76.4679412841797	-4.42076539993286	-5.6554970741272	-0.0104203969240189	0.0246444288641214	-0.0107450718060136	-0.00879702530801296
117	75.8185958862305	-2.79739379882813	-5.98017120361328	0.00678734155371785	0.0158782228827477	-0.00977104809135199	-0.0201606266200542
118	74.5198974609375	-2.79739379882813	-5.78536653518677	-0.00522560812532902	0.01847561635077	-0.0126931173726916	-0.000680167751852423
119	74.5198974609375	-2.47271966934204	-5.78536653518677	-0.00425158534198999	0.0175015944987535	0.00451462110504508	-0.00295288790948689
120	74.5198974609375	-3.12206816673279	-5.46069240570068	0.00841071270406246	0.0194496400654316	-0.00652430532500148	-0.00360223650932312
121	74.5198974609375	-3.12206816673279	-6.04510593414307	-0.00100484199356288	0.0155535480007529	-0.0204853005707264	-0.00717365415766835
122	75.1692428588867	-2.47271966934204	-5.9152364730835	-0.0117190945893526	0.0295145437121391	-0.0302255302667618	-0.000680167751852423
123	75.8185958862305	-3.77141690254211	-5.85030126571655	0.00678734155371785	0.0343846566975117	-0.0311995539814234	0.00451462110504508
124	76.4679412841797	-3.12206816673279	-5.78536653518677	0.00418994715437293	0.025618452578783	-0.0357449948787689	0.00776136433705688
125	77.1172943115234	-4.09609127044678	-5.52562713623047	0.00354059832170606	0.000943203864153475	-0.017887907102704	0.00159255252219737
126	75.1692428588867	-2.79739379882813	-5.6554970741272	0.00581331877037883	0.000293855206109583	-0.00165419070981443	0.00191722682211548
127	75.8185958862305	-3.77141690254211	-5.46069240570068	-0.00782300252467394	0.0246444288641214	-0.00814767740666866	0.00321592413820326
128	75.1692428588867	-2.79739379882813	-5.9152364730835	0.00126787810586393	0.0236704051494598	-0.00879702530801296	0.0113327819854021
129	74.5198974609375	-3.12206816673279	-5.85030126571655	0.00159255252219737	0.0321119390428066	-0.00749832857400179	-0.00132951640989631
130	75.1692428588867	-3.12206816673279	-5.52562713623047	0.0022419011220336	0.0132808275520802	-0.0123684434220195	0.00613799272105098
131	73.8705520629883	-3.12206816673279	-5.6554970741272	-0.000355493422830477	0.0194496400654316	-0.00457625929266214	0.0022419011220336
132	74.5198974609375	-2.47271966934204	-5.46069240570068	-0.00295288790948689	0.0168522447347641	-0.0130177913233638	-0.000355493422830477
133	75.1692428588867	-3.12206816673279	-5.98017120361328	0.000943203864153475	0.00743668992072344	0.00841071270406246	-0.00392691092565656
134	75.8185958862305	-3.77141690254211	-5.52562713623047	0.00581331877037883	-0.0149658378213644	0.0158782228827477	-0.00100484199356288
135	74.5198974609375	-2.47271966934204	-5.85030126571655	-0.00717365415766835	-0.0152905117720366	0.0152288740500808	-0.00457625929266214
136	77.1172943115234	-3.77141690254211	-5.59056186676025	-0.00652430532500148	-0.0201606266200542	0.00678734155371785	-0.00977104809135199
137	74.5198974609375	-2.47271966934204	-5.59056186676025	-0.0026282137259841	-0.0165892094373703	-0.00555028254166245	-0.00360223650932312
138	73.8705520629883	-3.77141690254211	-5.20095300674438	0.00548864435404539	-0.00879702530801296	0.00970941036939621	0.00451462110504508
139	76.4679412841797	-3.77141690254211	-5.59056186676025	0.0155535480007529	-0.0201606266200542	0.0171769186854362	-0.0026282137259841
140	75.8185958862305	-3.77141690254211	-5.52562713623047	0.0126314787194133	-0.0276281367987394	0.01847561635077	-0.00327756232582033
141	76.4679412841797	-3.77141690254211	-5.3957576751709	-0.000680167751852423	-0.0299008563160896	0.00776136433705688	-0.00619963090866804
142	75.1692428588867	-2.79739379882813	-5.46069240570068	-0.00132951640989631	-0.0191866029053926	0.00646266713738441	-0.00490093370899558
143	75.1692428588867	-2.79739379882813	-5.52562713623047	0.00483929552137852	-0.0195112787187099	-0.00587495695799589	0.00289124972186983
144	73.2211990356445	-2.79739379882813	-5.52562713623047	0.0152288740500808	-0.00879702530801296	-0.00652430532500148	0.000293855206109583
145	75.1692428588867	-2.79739379882813	-5.98017120361328	0.0246444288641214	-0.00944637414067984	0.00451462110504508	0.00191722682211548
146	75.8185958862305	-4.09609127044678	-5.46069240570068	0.0136055024340749	0.00451462110504508	0.0103587592020631	0.00743668992072344
147	76.4679412841797	-3.44674253463745	-5.85030126571655	0.00970941036939621	0.00581331877037883	0.00159255252219737	0.00159255252219737
148	73.8705520629883	-2.79739379882813	-5.6554970741272	0.0149041991680861	0.0243197549134493	0.00126787810586393	-3.08191010844894e-05
149	75.8185958862305	-4.09609127044678	-5.00614833831787	0.00938473641872406	0.0275664981454611	0.00191722682211548	0.00289124972186983
150	76.4679412841797	-3.77141690254211	-5.20095300674438	0.00191722682211548	0.0217223595827818	-0.00652430532500148	0.00678734155371785
151	76.4679412841797	-4.09609127044678	-5.46069240570068	-0.00912170019000769	0.0217223595827818	-0.000680167751852423	0.00191722682211548
152	74.5198974609375	-3.44674253463745	-5.26588773727417	-0.00295288790948689	0.0386054255068302	-0.0188619289547205	-0.000680167751852423
153	74.5198974609375	-2.79739379882813	-5.9152364730835	-0.00392691092565656	0.0337353087961674	-0.038017712533474	-0.00100484199356288
154	76.4679412841797	-3.12206816673279	-5.78536653518677	-0.0159398596733809	0.045423585921526	-0.0376930385828018	0.00516396993771195
155	76.4679412841797	-2.79739379882813	-5.46069240570068	-0.0227580219507217	0.0441248863935471	-0.0613942667841911	0.00191722682211548
156	74.5198974609375	-3.12206816673279	-5.59056186676025	-0.0217839982360601	0.0421768426895142	-0.0636669844388962	-0.00295288790948689
157	75.1692428588867	-3.12206816673279	-5.46069240570068	-0.0266541130840778	0.0353586822748184	-0.0578228458762169	-0.00652430532500148
158	75.8185958862305	-4.09609127044678	-5.52562713623047	-0.0162645354866982	0.0285405199974775	-0.0513293594121933	-3.08191010844894e-05
159	76.4679412841797	-4.09609127044678	-5.6554970741272	-0.00652430532500148	0.0343846566975117	-0.0276281367987394	0.00451462110504508
160	76.4679412841797	-4.09609127044678	-5.59056186676025	0.00159255252219737	0.00711201597005129	-0.00847235135734081	-0.00197886489331722
161	76.4679412841797	-3.77141690254211	-5.46069240570068	-0.000355493422830477	-0.00847235135734081	0.00548864435404539	0.00191722682211548
162	73.2211990356445	-3.77141690254211	-5.20095300674438	-0.00717365415766835	-0.0286021586507559	0.0171769186854362	0.0022419011220336
163	74.5198974609375	-2.47271966934204	-5.98017120361328	0.00873538758605719	-0.023407369852066	0.0327612869441509	0.00970941036939621
164	73.2211990356445	-2.79739379882813	-6.11004114151001	-0.00197886489331722	-0.0292515084147453	0.047696303576231	0.00646266713738441
165	73.2211990356445	-2.79739379882813	-5.9152364730835	0.0265924744307995	-0.032173577696085	0.0626313239336014	0.00354059832170606
166	75.8185958862305	-3.77141690254211	-5.52562713623047	0.00938473641872406	-0.0617189407348633	0.0730208978056908	0.00289124972186983
167	73.8705520629883	-2.47271966934204	-5.78536653518677	0.0100340843200684	-0.0717838406562805	0.0587352328002453	0.00321592413820326
168	73.8705520629883	-3.44674253463745	-5.33082246780396	0.00516396993771195	-0.0555501282215118	0.0457482598721981	0.00483929552137852
169	75.1692428588867	-4.42076539993286	-5.3957576751709	0.0113327819854021	-0.0471085943281651	0.0392547734081745	0.0113327819854021
170	73.8705520629883	-3.77141690254211	-5.78536653518677	-0.00457625929266214	-0.0318489037454128	0.0165275707840919	0.0252937767654657
171	75.8185958862305	-3.77141690254211	-5.59056186676025	-0.0165892094373703	-0.0500306636095047	0.0252937767654657	-0.00295288790948689
172	74.5198974609375	-4.09609127044678	-5.59056186676025	0.00386527273803949	-0.0292515084147453	0.0158782228827477	0.00354059832170606
173	75.8185958862305	-3.77141690254211	-5.46069240570068	0.00483929552137852	-0.00165419070981443	-0.00619963090866804	0.00678734155371785
174	72.5718536376953	-2.79739379882813	-5.3957576751709	-0.00132951640989631	-0.00165419070981443	-0.00749832857400179	0.00451462110504508
175	75.1692428588867	-4.09609127044678	-5.3957576751709	-0.00749832857400179	0.0165275707840919	-0.0182125810533762	-0.00360223650932312
176	71.9225006103516	-2.47271966934204	-5.78536653518677	-0.00879702530801296	0.0106834331527352	-0.0230826959013939	-0.00717365415766835
177	74.5198974609375	-4.09609127044678	-5.59056186676025	-0.0117190945893526	0.0239950809627771	-0.0334722734987736	-0.00457625929266214
178	75.1692428588867	-3.12206816673279	-5.52562713623047	-0.0104203969240189	0.0438002124428749	-0.0367190167307854	-0.0026282137259841
179	75.1692428588867	-3.77141690254211	-5.46069240570068	0.0126314787194133	0.0532157681882381	-0.0311995539814234	0.00776136433705688
180	73.2211990356445	-3.12206816673279	-5.3957576751709	0.0126314787194133	0.0395794473588467	-0.0227580219507217	0.000943203864153475
181	74.5198974609375	-3.77141690254211	-6.04510593414307	0.00483929552137852	0.0399041213095188	-0.0341216214001179	-0.000355493422830477
182	73.8705520629883	-3.12206816673279	-6.23991060256958	0.0106834331527352	0.0275664981454611	-0.0354203209280968	-0.00100484199356288
183	73.8705520629883	-2.79739379882813	-5.85030126571655	0.0103587592020631	0.0285405199974775	-0.038017712533474	0.00938473641872406
184	73.2211990356445	-3.44674253463745	-5.52562713623047	0.012956153601408	0.0194496400654316	-0.0195112787187099	0.00678734155371785
185	73.2211990356445	-3.44674253463745	-5.33082246780396	0.0126314787194133	0.00289124972186983	-0.0133424662053585	0.0132808275520802
186	71.9225006103516	-2.79739379882813	-5.52562713623047	-0.0026282137259841	0.0142548503354192	-3.08191010844894e-05	0.0152288740500808
187	73.2211990356445	-3.77141690254211	-5.46069240570068	0.000293855206109583	0.0200989879667759	0.00321592413820326	0.00938473641872406
188	74.5198974609375	-3.44674253463745	-5.6554970741272	-0.00912170019000769	0.0100340843200684	0.00418994715437293	0.000293855206109583
189	72.5718536376953	-2.79739379882813	-5.78536653518677	-0.0143164889886975	0.0142548503354192	0.00354059832170606	0.00191722682211548
190	72.5718536376953	-2.79739379882813	-5.72043180465698	-0.0146411629393697	-0.00782300252467394	0.0158782228827477	-3.08191010844894e-05
191	72.5718536376953	-2.79739379882813	-5.59056186676025	-0.0240567177534103	-0.03444629535079	0.0246444288641214	0.00483929552137852
192	72.5718536376953	-2.47271966934204	-5.52562713623047	-0.0224333461374044	-0.0260047651827335	0.0347093306481838	-0.00132951640989631
193	73.8705520629883	-3.77141690254211	-5.46069240570068	-0.0182125810533762	-0.0107450718060136	0.0210730116814375	-0.00132951640989631
194	73.2211990356445	-3.77141690254211	-5.6554970741272	-0.0120437685400248	0.00938473641872406	0.0239950809627771	-0.00749832857400179
195	74.5198974609375	-4.09609127044678	-5.33082246780396	-0.0279528107494116	-0.00295288790948689	0.0116574559360743	-0.00587495695799589
196	71.9225006103516	-3.44674253463745	-5.26588773727417	-0.0263294391334057	-0.0253554154187441	0.00451462110504508	-0.0130177913233638
197	74.5198974609375	-3.77141690254211	-5.20095300674438	-0.0230826959013939	-0.0227580219507217	0.011982130818069	-0.00295288790948689
198	73.8705520629883	-2.47271966934204	-5.26588773727417	-0.0162645354866982	-0.0445111989974976	0.00841071270406246	0.00159255252219737
199	73.2211990356445	-3.12206816673279	-5.3957576751709	-0.00490093370899558	-0.0266541130840778	0.00970941036939621	-0.00425158534198999
200	73.8705520629883	-1.82337093353271	-5.59056186676025	-0.0026282137259841	-0.0224333461374044	0.00386527273803949	-0.00132951640989631
201	74.5198974609375	-3.12206816673279	-5.52562713623047	-0.0117190945893526	-0.0253554154187441	0.00841071270406246	-0.00295288790948689
202	75.8185958862305	-3.44674253463745	-5.52562713623047	-0.00684897974133492	-0.0156151866540313	-0.000355493422830477	0.000943203864153475
203	75.1692428588867	-3.44674253463745	-5.3957576751709	-0.000355493422830477	-0.00912170019000769	-0.00587495695799589	-0.00100484199356288
204	75.8185958862305	-3.77141690254211	-5.3957576751709	-0.00619963090866804	-0.00392691092565656	0.00386527273803949	-0.00327756232582033
205	75.1692428588867	-3.77141690254211	-5.33082246780396	0.0132808275520802	-0.0169138833880424	0.011982130818069	0.0113327819854021
206	75.1692428588867	-2.47271966934204	-5.85030126571655	0.00159255252219737	-0.0224333461374044	0.0207483377307653	0.000943203864153475
207	76.4679412841797	-4.09609127044678	-5.52562713623047	0.0178262684494257	-0.00879702530801296	0.020423661917448	0.0145795252174139
208	74.5198974609375	-2.47271966934204	-5.98017120361328	0.01847561635077	-0.0130177913233638	0.00970941036939621	-0.00132951640989631
209	74.5198974609375	-3.12206816673279	-5.6554970741272	0.00808603875339031	0.0178262684494257	-0.00749832857400179	0.0022419011220336
210	75.1692428588867	-3.12206816673279	-5.26588773727417	0.0233457311987877	0.0188002903014421	-0.00912170019000769	-0.00327756232582033
211	75.1692428588867	-3.12206816673279	-5.52562713623047	-0.000355493422830477	0.0171769186854362	-0.0126931173726916	-0.00230353930965066
212	74.5198974609375	-2.79739379882813	-5.9152364730835	0.00743668992072344	0.0236704051494598	-0.0149658378213644	-0.00490093370899558
213	73.2211990356445	-2.79739379882813	-5.9152364730835	0.0113327819854021	0.0428261905908585	-0.0315242260694504	-0.00360223650932312
214	75.8185958862305	-3.44674253463745	-5.78536653518677	0.00483929552137852	0.0577612072229385	-0.0324982516467571	-0.00457625929266214
215	73.8705520629883	-2.79739379882813	-5.59056186676025	-0.00619963090866804	0.0925013571977615	-0.0636669844388962	-0.00327756232582033
216	75.1692428588867	-4.09609127044678	-5.3957576751709	-0.0195112787187099	0.0827611312270164	-0.0617189407348633	-0.0139918150380254
217	73.8705520629883	-2.79739379882813	-5.6554970741272	-0.0130177913233638	0.0678261145949364	-0.0617189407348633	-0.0120437685400248
218	74.5198974609375	-3.44674253463745	-5.85030126571655	-0.00230353930965066	0.0733455792069435	-0.0626929625868797	-0.00944637414067984
219	74.5198974609375	-3.12206816673279	-5.59056186676025	-0.00814767740666866	0.0749689489603043	-0.0438618510961533	0.00711201597005129
220	74.5198974609375	-3.77141690254211	-5.52562713623047	0.00126787810586393	0.0567871853709221	-0.0253554154187441	-0.0120437685400248
221	73.8705520629883	-3.12206816673279	-5.72043180465698	-0.0136671401560307	0.0499690249562263	-0.0175632312893867	0.00126787810586393
222	74.5198974609375	-3.12206816673279	-5.6554970741272	-0.0133424662053585	0.0428261905908585	-0.0104203969240189	-0.00425158534198999
223	75.1692428588867	-4.09609127044678	-5.3957576751709	-0.00392691092565656	0.00516396993771195	-0.00749832857400179	0.00873538758605719
224	74.5198974609375	-3.12206816673279	-5.98017120361328	-0.00619963090866804	-0.00912170019000769	0.0142548503354192	0.00418994715437293
225	73.8705520629883	-3.12206816673279	-5.78536653518677	0.0158782228827477	-0.0500306636095047	0.0447742342948914	0.00678734155371785
226	76.4679412841797	-4.7454400062561	-5.6554970741272	0.00776136433705688	-0.0578228458762169	0.0509430468082428	0.00483929552137852
227	75.1692428588867	-3.12206816673279	-5.72043180465698	0.0103587592020631	-0.0883422344923019	0.0567871853709221	0.00191722682211548
228	74.5198974609375	-3.44674253463745	-5.59056186676025	0.0158782228827477	-0.100030511617661	0.0425015166401863	0.00808603875339031
229	76.4679412841797	-4.09609127044678	-5.33082246780396	0.00906006153672934	-0.0847708135843277	0.0369820520281792	0.00581331877037883
230	77.1172943115234	-4.42076539993286	-5.3957576751709	0.0194496400654316	-0.0626929625868797	0.0499690249562263	0.00354059832170606
231	77.1172943115234	-4.09609127044678	-5.3957576751709	0.00970941036939621	-0.0458098985254765	0.01847561635077	-0.00555028254166245
232	76.4679412841797	-4.42076539993286	-5.3957576751709	0.0158782228827477	-0.0360696688294411	0.00873538758605719	0.00711201597005129
233	75.1692428588867	-3.44674253463745	-5.26588773727417	0.0162028968334198	-0.0172385573387146	0.00289124972186983	0.00126787810586393
234	75.1692428588867	-3.12206816673279	-5.33082246780396	0.020423661917448	0.00289124972186983	0.00451462110504508	-0.00295288790948689
235	73.8705520629883	-2.79739379882813	-5.52562713623047	0.00191722682211548	0.0230210572481155	-0.0172385573387146	-0.00392691092565656
236	76.4679412841797	-3.77141690254211	-5.59056186676025	-0.00912170019000769	0.01847561635077	-0.0227580219507217	-0.00425158534198999
237	75.1692428588867	-3.77141690254211	-5.52562713623047	0.00841071270406246	0.013930176384747	-0.00977104809135199	-0.00457625929266214
238	77.1172943115234	-4.42076539993286	-5.3957576751709	0.0136055024340749	0.00613799272105098	-0.0172385573387146	-0.00230353930965066
239	77.1172943115234	-4.42076539993286	-5.26588773727417	0.0113327819854021	0.00906006153672934	-0.023407369852066	0.00126787810586393
240	77.1172943115234	-4.42076539993286	-5.00614833831787	0.00678734155371785	0.012956153601408	-0.00619963090866804	0.00256657530553639
241	75.8185958862305	-4.7454400062561	-4.94121360778809	-0.0100957229733467	-0.0026282137259841	-0.00587495695799589	-0.00879702530801296
242	75.1692428588867	-3.44674253463745	-5.6554970741272	-0.00977104809135199	-0.000680167751852423	-0.00814767740666866	-0.00490093370899558
243	74.5198974609375	-2.79739379882813	-5.6554970741272	-0.0123684434220195	0.00159255252219737	-0.00457625929266214	-0.000680167751852423
244	76.4679412841797	-3.77141690254211	-5.6554970741272	-0.0107450718060136	0.00418994715437293	-0.00132951640989631	0.00613799272105098
245	75.1692428588867	-3.12206816673279	-5.52562713623047	-0.00847235135734081	-0.0104203969240189	0.0217223595827818	-0.00132951640989631
246	76.4679412841797	-4.09609127044678	-5.46069240570068	-0.00555028254166245	-0.00392691092565656	0.013930176384747	0.00386527273803949
247	74.5198974609375	-3.12206816673279	-5.46069240570068	-0.0126931173726916	-0.00100484199356288	0.00776136433705688	0.00581331877037883
248	77.7666397094727	-4.42076539993286	-5.33082246780396	-0.00619963090866804	0.0103587592020631	-0.00295288790948689	0.00678734155371785
249	75.8185958862305	-4.42076539993286	-5.52562713623047	-0.0120437685400248	0.0308132413774729	-0.0217839982360601	-0.000680167751852423
250	76.4679412841797	-3.77141690254211	-5.85030126571655	-0.0100957229733467	0.0450989119708538	-0.023407369852066	-0.00457625929266214
251	74.5198974609375	-3.44674253463745	-5.78536653518677	-0.00555028254166245	0.0558131635189056	-0.048407293856144	-0.00360223650932312
252	77.7666397094727	-4.09609127044678	-5.46069240570068	-0.00977104809135199	0.0658780634403229	-0.050680011510849	-0.00132951640989631
253	76.4679412841797	-4.42076539993286	-5.72043180465698	0.00386527273803949	0.0824364572763443	-0.0516540370881557	-3.08191010844894e-05
254	75.1692428588867	-2.79739379882813	-6.11004114151001	-0.00587495695799589	0.0726962238550186	-0.0519787110388279	0.000293855206109583
255	76.4679412841797	-3.77141690254211	-5.6554970741272	-0.00295288790948689	0.0577612072229385	-0.0383423902094364	-0.000680167751852423
256	75.8185958862305	-3.44674253463745	-5.85030126571655	-0.0162645354866982	0.0304885655641556	-0.038017712533474	-0.0133424662053585
257	76.4679412841797	-4.09609127044678	-5.59056186676025	-0.0123684434220195	0.0265924744307995	-0.0282774847000837	-0.00132951640989631
258	77.7666397094727	-3.77141690254211	-5.52562713623047	0.0022419011220336	0.0220470335334539	-0.0266541130840778	-0.00197886489331722
259	74.5198974609375	-2.79739379882813	-5.52562713623047	0.00159255252219737	0.0175015944987535	-0.00457625929266214	0.00126787810586393
260	75.8185958862305	-3.44674253463745	-5.85030126571655	0.000618529506027699	0.00678734155371785	0.013930176384747	-0.00295288790948689
261	77.1172943115234	-3.44674253463745	-5.78536653518677	-0.00197886489331722	-0.0133424662053585	0.0226963832974434	-0.00165419070981443
262	77.1172943115234	-3.77141690254211	-5.52562713623047	-0.00100484199356288	-0.0104203969240189	0.0188002903014421	-0.000355493422830477
263	75.8185958862305	-3.44674253463745	-5.52562713623047	0.00483929552137852	-0.0363943427801132	0.0282158460468054	-0.000680167751852423
264	77.7666397094727	-4.09609127044678	-5.20095300674438	0.00873538758605719	-0.0672384053468704	0.0175015944987535	0.00906006153672934
265	76.4679412841797	-3.44674253463745	-5.00614833831787	0.01100810803473	-0.0811994001269341	0.0616573020815849	0.0239950809627771
266	75.8185958862305	-2.79739379882813	-5.78536653518677	0.0217223595827818	-0.0721085146069527	0.0519170723855495	0.00126787810586393
267	76.4679412841797	-3.44674253463745	-5.6554970741272	0.00678734155371785	-0.0662643760442734	0.0373067259788513	0.011982130818069
268	77.1172943115234	-4.42076539993286	-5.6554970741272	0.00548864435404539	-0.0516540370881557	0.0217223595827818	0.00678734155371785
269	75.1692428588867	-2.79739379882813	-5.85030126571655	0.0181509424000978	-0.028926832601428	0.0230210572481155	0.00548864435404539
270	75.8185958862305	-3.12206816673279	-6.11004114151001	0.00256657530553639	-0.0263294391334057	0.011982130818069	0.000618529506027699
271	75.1692428588867	-2.47271966934204	-6.04510593414307	-0.00977104809135199	-0.00847235135734081	0.0100340843200684	-0.00165419070981443
272	75.8185958862305	-3.12206816673279	-6.30484533309937	0.00483929552137852	-0.000680167751852423	0.000618529506027699	0.000293855206109583
273	76.4679412841797	-3.44674253463745	-5.85030126571655	-0.0113944197073579	0.011982130818069	-0.0143164889886975	-0.00425158534198999
274	76.4679412841797	-3.44674253463745	-5.52562713623047	0.00418994715437293	0.020423661917448	-0.0156151866540313	-0.00165419070981443
275	77.1172943115234	-2.79739379882813	-5.72043180465698	-0.00197886489331722	0.0197743140161037	-0.0120437685400248	-0.00165419070981443
276	77.1172943115234	-3.77141690254211	-5.26588773727417	-0.0113944197073579	0.0210730116814375	-0.0308748781681061	-0.0149658378213644
277	76.4679412841797	-3.44674253463745	-5.46069240570068	-0.0133424662053585	0.00548864435404539	-0.00684897974133492	-0.00522560812532902
278	75.8185958862305	-3.12206816673279	-5.59056186676025	-0.00717365415766835	0.0116574559360743	-0.0169138833880424	-0.00749832857400179
279	74.5198974609375	-2.14804530143738	-5.72043180465698	-0.00749832857400179	0.00776136433705688	-0.0152905117720366	0.000618529506027699
280	75.1692428588867	-2.79739379882813	-5.72043180465698	0.00516396993771195	0.013930176384747	-0.00555028254166245	-3.08191010844894e-05
281	75.1692428588867	-2.47271966934204	-5.78536653518677	-0.00522560812532902	0.0175015944987535	-0.0123684434220195	-0.00490093370899558
282	75.8185958862305	-3.44674253463745	-5.3957576751709	0.00483929552137852	0.0175015944987535	-0.0217839982360601	-0.000355493422830477
283	75.8185958862305	-3.44674253463745	-5.00614833831787	0.0136055024340749	0.0265924744307995	-0.0198359526693821	-0.00782300252467394
284	76.4679412841797	-3.77141690254211	-5.59056186676025	0.0103587592020631	0.013930176384747	-0.0279528107494116	0.00191722682211548
285	77.1172943115234	-3.77141690254211	-5.52562713623047	0.0191249661147594	-0.00652430532500148	0.00256657530553639	0.00191722682211548
286	73.8705520629883	-2.79739379882813	-5.46069240570068	0.0298392176628113	-0.0337969474494457	0.00678734155371785	0.00354059832170606
287	77.1172943115234	-3.44674253463745	-5.26588773727417	0.0188002903014421	-0.0104203969240189	0.00256657530553639	0.00548864435404539
288	75.1692428588867	-3.12206816673279	-5.26588773727417	0.020423661917448	0.0210730116814375	-0.00132951640989631	0.00776136433705688
289	74.5198974609375	-2.79739379882813	-5.26588773727417	0.0126314787194133	0.0438002124428749	-0.0149658378213644	-0.00165419070981443
290	75.1692428588867	-3.77141690254211	-4.94121360778809	0.00808603875339031	0.0512677207589149	-0.0110697457566857	-0.0026282137259841
291	75.1692428588867	-2.79739379882813	-5.07108306884766	0.0113327819854021	0.0269171483814716	-0.00132951640989631	-0.00555028254166245
292	75.1692428588867	-3.12206816673279	-5.52562713623047	0.00516396993771195	0.00743668992072344	0.00191722682211548	-0.000680167751852423
293	75.8185958862305	-2.47271966934204	-5.59056186676025	-0.00327756232582033	-0.0204853005707264	0.0158782228827477	0.00354059832170606
294	76.4679412841797	-4.42076539993286	-5.00614833831787	-0.00977104809135199	-0.0237320438027382	0.0191249661147594	-3.08191010844894e-05
295	75.1692428588867	-2.79739379882813	-5.33082246780396	-0.00717365415766835	-0.000680167751852423	0.00256657530553639	0.000293855206109583
296	77.1172943115234	-3.77141690254211	-5.20095300674438	-0.0175632312893867	0.01847561635077	-0.0263294391334057	-0.00425158534198999
297	75.8185958862305	-2.79739379882813	-5.85030126571655	-0.0201606266200542	0.0168522447347641	-0.0182125810533762	-0.00944637414067984
298	75.1692428588867	-2.79739379882813	-5.85030126571655	-0.0133424662053585	0.0171769186854362	-0.017887907102704	-0.00814767740666866
299	75.1692428588867	-3.44674253463745	-5.6554970741272	0.00289124972186983	-0.0208099745213985	0.01100810803473	-0.00230353930965066
300	74.5198974609375	-3.77141690254211	-5.3957576751709	-0.0117190945893526	-0.0386670641601086	0.0236704051494598	0.00906006153672934
301	75.1692428588867	-3.12206816673279	-5.59056186676025	-0.00522560812532902	-0.0493813157081604	0.0330859608948231	-0.00749832857400179
302	74.5198974609375	-3.12206816673279	-5.46069240570068	-0.00749832857400179	-0.0594462193548679	0.0334106348454952	-0.00197886489331722
303	75.1692428588867	-4.09609127044678	-5.72043180465698	0.00808603875339031	-0.0516540370881557	0.0269171483814716	-0.00230353930965066
304	74.5198974609375	-2.79739379882813	-5.9152364730835	0.00483929552137852	-0.0337969474494457	0.0213976856321096	0.00646266713738441
305	75.1692428588867	-3.44674253463745	-6.30484533309937	0.0230210572481155	-0.0376930385828018	0.0282158460468054	0.00841071270406246
306	75.8185958862305	-4.09609127044678	-5.98017120361328	0.0142548503354192	-0.039641086012125	0.025618452578783	0.00938473641872406
307	75.8185958862305	-3.12206816673279	-6.23991060256958	0.0100340843200684	-0.0334722734987736	0.01100810803473	-0.00555028254166245
308	74.5198974609375	-3.44674253463745	-5.33082246780396	0.0132808275520802	-0.0350956469774246	0.0392547734081745	0.00418994715437293
309	75.8185958862305	-4.7454400062561	-5.52562713623047	0.0113327819854021	-0.0334722734987736	0.00873538758605719	0.00321592413820326
310	76.4679412841797	-4.42076539993286	-5.6554970741272	0.00808603875339031	-0.0279528107494116	0.020423661917448	0.00289124972186983
311	76.4679412841797	-4.42076539993286	-5.59056186676025	0.00841071270406246	-0.0162645354866982	0.01847561635077	-0.00197886489331722
312	77.1172943115234	-4.7454400062561	-5.9152364730835	0.00483929552137852	-0.0139918150380254	0.00126787810586393	0.00483929552137852
313	75.8185958862305	-3.44674253463745	-5.59056186676025	0.00548864435404539	0.00841071270406246	0.00289124972186983	-0.00652430532500148
314	75.8185958862305	-3.77141690254211	-5.3957576751709	0.0022419011220336	0.0162028968334198	-0.0139918150380254	-0.00392691092565656
315	75.8185958862305	-3.77141690254211	-5.85030126571655	-0.0110697457566857	0.0356833562254906	-0.017887907102704	-0.000680167751852423
316	75.8185958862305	-3.44674253463745	-5.85030126571655	-0.0156151866540313	0.0217223595827818	-0.0286021586507559	-0.0133424662053585
317	75.8185958862305	-3.44674253463745	-5.78536653518677	-0.0182125810533762	0.011982130818069	-0.0260047651827335	-0.00587495695799589
318	76.4679412841797	-5.07011413574219	-5.59056186676025	-0.0139918150380254	0.0113327819854021	-0.0230826959013939	-0.00457625929266214
319	77.1172943115234	-4.7454400062561	-5.59056186676025	0.00483929552137852	0.00159255252219737	-0.0188619289547205	-0.00490093370899558
320	76.4679412841797	-4.7454400062561	-5.13601779937744	-0.00360223650932312	0.00938473641872406	-0.0130177913233638	0.00743668992072344
321	77.1172943115234	-4.42076539993286	-5.52562713623047	-0.00912170019000769	0.012956153601408	-0.0172385573387146	0.000293855206109583
322	75.1692428588867	-3.44674253463745	-5.85030126571655	-0.00425158534198999	0.0113327819854021	-0.0201606266200542	-0.00165419070981443
323	75.8185958862305	-3.12206816673279	-5.78536653518677	0.00873538758605719	0.0165275707840919	-0.0165892094373703	-0.000680167751852423
324	73.8705520629883	-3.77141690254211	-5.26588773727417	0.000618529506027699	0.0213976856321096	-0.032173577696085	0.000618529506027699
325	75.1692428588867	-4.09609127044678	-5.52562713623047	0.0168522447347641	0.00126787810586393	-0.00295288790948689	0.000293855206109583
326	76.4679412841797	-4.7454400062561	-5.13601779937744	0.0136055024340749	0.00581331877037883	-0.0146411629393697	0.00354059832170606
327	75.8185958862305	-3.77141690254211	-5.59056186676025	0.00841071270406246	0.0136055024340749	-0.0123684434220195	-0.00165419070981443
328	76.4679412841797	-4.7454400062561	-5.46069240570068	0.0191249661147594	0.0162028968334198	-0.0182125810533762	0.00711201597005129
329	77.7666397094727	-4.7454400062561	-5.59056186676025	-0.00360223650932312	0.0230210572481155	-0.0243813935667276	0.00808603875339031
330	75.1692428588867	-3.44674253463745	-5.52562713623047	0.000293855206109583	0.0259431265294552	-0.0146411629393697	0.00906006153672934
331	75.8185958862305	-3.77141690254211	-5.85030126571655	0.000943203864153475	0.0327612869441509	-0.0104203969240189	-0.00652430532500148
332	77.1172943115234	-4.42076539993286	-5.26588773727417	-0.00912170019000769	0.0337353087961674	-0.0156151866540313	-0.00197886489331722
333	76.4679412841797	-5.07011413574219	-5.26588773727417	0.00159255252219737	0.0405534692108631	-0.02697878703475	0.00873538758605719
334	74.5198974609375	-5.07011413574219	-5.52562713623047	0.00321592413820326	0.0515923984348774	-0.0276281367987394	-3.08191010844894e-05
335	77.7666397094727	-5.07011413574219	-5.33082246780396	-0.0110697457566857	0.0636053457856178	-0.0422384813427925	-0.00100484199356288
336	73.8705520629883	-3.77141690254211	-5.6554970741272	-0.0195112787187099	0.0405534692108631	-0.0474332682788372	-0.00782300252467394
337	77.1172943115234	-4.7454400062561	-5.33082246780396	-0.0159398596733809	0.00386527273803949	-0.0393164120614529	-0.00457625929266214
338	76.4679412841797	-5.07011413574219	-5.46069240570068	-0.00684897974133492	-0.00522560812532902	-0.0318489037454128	-0.00457625929266214
339	77.7666397094727	-5.07011413574219	-5.52562713623047	0.0152288740500808	0.00873538758605719	-0.0165892094373703	0.00354059832170606
340	76.4679412841797	-5.07011413574219	-5.72043180465698	-0.021459324285388	0.0249691028147936	-0.0130177913233638	0.00354059832170606
341	77.1172943115234	-5.39478826522827	-5.46069240570068	0.00516396993771195	0.0220470335334539	-0.0169138833880424	-0.00555028254166245
342	76.4679412841797	-5.07011413574219	-5.59056186676025	0.00613799272105098	0.0136055024340749	-0.0149658378213644	-0.00684897974133492
343	75.8185958862305	-3.77141690254211	-5.59056186676025	0.0136055024340749	-0.00230353930965066	-0.00944637414067984	0.000293855206109583
344	75.8185958862305	-5.07011413574219	-5.33082246780396	-0.00392691092565656	-0.0302255302667618	0.0217223595827818	0.00354059832170606
345	78.4159927368164	-4.7454400062561	-5.33082246780396	0.0217223595827818	-0.0773033052682877	0.0723715499043465	0.00906006153672934
346	74.5198974609375	-4.09609127044678	-5.98017120361328	0.0191249661147594	-0.0964590907096863	0.0824364572763443	0.00451462110504508
347	77.1172943115234	-5.39478826522827	-5.59056186676025	0.0106834331527352	-0.0844461396336555	0.0821117833256721	0.0123068047687411
348	77.1172943115234	-4.7454400062561	-5.78536653518677	0.0113327819854021	-0.0724331885576248	0.0610079504549503	-0.00165419070981443
349	76.4679412841797	-4.42076539993286	-5.9152364730835	-0.00360223650932312	-0.0493813157081604	0.0399041213095188	0.00873538758605719
350	75.8185958862305	-4.09609127044678	-5.52562713623047	0.00289124972186983	-0.0399657599627972	0.0308132413774729	0.00548864435404539
351	75.8185958862305	-4.09609127044678	-5.52562713623047	-0.00425158534198999	-0.0324982516467571	0.0399041213095188	-0.00295288790948689
352	73.8705520629883	-4.09609127044678	-5.72043180465698	-0.0107450718060136	-0.048407293856144	0.0272418223321438	-0.00425158534198999
353	76.4679412841797	-4.42076539993286	-5.6554970741272	-0.00717365415766835	-0.0347709693014622	0.0158782228827477	0.00613799272105098
354	75.8185958862305	-5.39478826522827	-5.3957576751709	-0.00165419070981443	-0.00652430532500148	0.0022419011220336	-0.00457625929266214
355	76.4679412841797	-5.39478826522827	-5.59056186676025	-0.00555028254166245	0.0155535480007529	-0.00490093370899558	-0.0110697457566857
356	74.5198974609375	-4.42076539993286	-5.3957576751709	-0.0165892094373703	0.00970941036939621	-0.0117190945893526	-0.0149658378213644
357	77.7666397094727	-5.39478826522827	-5.26588773727417	-0.0162645354866982	0.00711201597005129	-0.0263294391334057	-0.00847235135734081
358	76.4679412841797	-4.09609127044678	-5.98017120361328	-0.00749832857400179	0.01100810803473	-0.0191866029053926	-0.00749832857400179
359	76.4679412841797	-4.09609127044678	-5.85030126571655	-0.00684897974133492	0.00906006153672934	-0.00912170019000769	0.000293855206109583
360	75.1692428588867	-3.77141690254211	-5.78536653518677	-0.00587495695799589	0.00841071270406246	-0.00457625929266214	0.000618529506027699
361	77.7666397094727	-4.7454400062561	-5.85030126571655	-0.00327756232582033	0.0207483377307653	-0.0172385573387146	-0.000680167751852423
362	76.4679412841797	-4.7454400062561	-5.52562713623047	0.00581331877037883	0.0168522447347641	-0.0133424662053585	-0.00360223650932312
363	75.8185958862305	-4.42076539993286	-5.85030126571655	0.012956153601408	0.0217223595827818	-0.017887907102704	0.00256657530553639
364	76.4679412841797	-3.44674253463745	-6.36978054046631	0.00970941036939621	0.0252937767654657	-0.0227580219507217	0.000618529506027699
365	77.7666397094727	-5.07011413574219	-5.85030126571655	0.0171769186854362	0.00970941036939621	-0.0149658378213644	0.00776136433705688
366	75.1692428588867	-3.44674253463745	-5.6554970741272	0.00808603875339031	-0.00392691092565656	-0.00457625929266214	0.00776136433705688
367	77.1172943115234	-5.39478826522827	-5.59056186676025	0.0178262684494257	-0.0256800893694162	-0.0104203969240189	-0.00132951640989631
368	75.1692428588867	-3.44674253463745	-5.52562713623047	0.012956153601408	-0.0113944197073579	-0.0100957229733467	0.00159255252219737
369	76.4679412841797	-4.42076539993286	-5.33082246780396	0.0100340843200684	0.01100810803473	-0.0230826959013939	-0.000680167751852423
370	76.4679412841797	-4.42076539993286	-5.52562713623047	0.00159255252219737	0.0168522447347641	-0.0334722734987736	0.00159255252219737
371	77.7666397094727	-4.09609127044678	-5.59056186676025	-0.00555028254166245	0.0269171483814716	-0.0230826959013939	-0.00295288790948689
372	75.1692428588867	-4.09609127044678	-5.72043180465698	-0.00490093370899558	-0.0175632312893867	-0.00555028254166245	-0.00132951640989631
373	75.1692428588867	-3.44674253463745	-5.9152364730835	-0.0026282137259841	-0.0357449948787689	0.0207483377307653	0.00191722682211548
374	76.4679412841797	-2.79739379882813	-5.59056186676025	0.0022419011220336	-0.0363943427801132	0.0259431265294552	-0.00847235135734081
375	75.8185958862305	-3.12206816673279	-5.26588773727417	-0.0169138833880424	-0.0126931173726916	0.0132808275520802	-0.00912170019000769
376	76.4679412841797	-4.09609127044678	-5.20095300674438	-0.0123684434220195	0.00418994715437293	0.00906006153672934	-0.00425158534198999
377	74.5198974609375	-3.12206816673279	-5.52562713623047	-0.0130177913233638	-0.00912170019000769	0.0100340843200684	-0.00555028254166245
378	75.1692428588867	-3.12206816673279	-5.46069240570068	-0.00944637414067984	-0.00879702530801296	0.0220470335334539	-0.00879702530801296
379	75.1692428588867	-3.77141690254211	-5.26588773727417	-0.00132951640989631	-0.0182125810533762	0.00516396993771195	0.00808603875339031
380	75.8185958862305	-3.77141690254211	-5.33082246780396	0.00548864435404539	-0.0185372550040483	0.0106834331527352	-0.00879702530801296
381	75.1692428588867	-3.44674253463745	-5.26588773727417	0.0103587592020631	-0.0133424662053585	-0.00295288790948689	-0.0026282137259841
382	75.1692428588867	-2.14804530143738	-5.26588773727417	0.00613799272105098	-0.0107450718060136	-0.00555028254166245	-0.00392691092565656
383	75.8185958862305	-4.09609127044678	-5.33082246780396	0.0142548503354192	-0.00165419070981443	-0.0110697457566857	0.00191722682211548
384	75.1692428588867	-2.47271966934204	-5.6554970741272	0.0194496400654316	0.000943203864153475	-0.0117190945893526	-0.00782300252467394
385	75.1692428588867	-2.79739379882813	-5.78536653518677	0.0272418223321438	-0.0182125810533762	0.00516396993771195	0.000943203864153475
386	77.1172943115234	-3.44674253463745	-5.52562713623047	0.0243197549134493	-0.0133424662053585	0.0106834331527352	-0.00327756232582033
387	75.1692428588867	-2.47271966934204	-5.6554970741272	0.0200989879667759	0.00548864435404539	0.00678734155371785	-0.00490093370899558
388	74.5198974609375	-3.44674253463745	-5.33082246780396	0.0347093306481838	0.00548864435404539	0.0103587592020631	0.0136055024340749
389	77.1172943115234	-3.77141690254211	-5.26588773727417	0.0207483377307653	0.00776136433705688	0.00613799272105098	0.00354059832170606
390	77.1172943115234	-3.44674253463745	-5.72043180465698	0.0200989879667759	-0.00425158534198999	0.00906006153672934	0.000293855206109583
391	75.1692428588867	-3.44674253463745	-5.6554970741272	0.00970941036939621	-0.00684897974133492	0.0132808275520802	-0.0026282137259841
392	75.8185958862305	-3.77141690254211	-5.52562713623047	0.00289124972186983	-0.00197886489331722	0.0171769186854362	-0.00327756232582033
393	76.4679412841797	-4.09609127044678	-5.3957576751709	0.0132808275520802	0.0113327819854021	0.0113327819854021	0.00354059832170606
394	75.8185958862305	-2.79739379882813	-5.59056186676025	0.00808603875339031	0.00970941036939621	0.00646266713738441	-0.00847235135734081
395	75.1692428588867	-3.12206816673279	-5.52562713623047	-0.0152905117720366	0.0132808275520802	0.00418994715437293	-0.00652430532500148
396	75.8185958862305	-2.47271966934204	-5.9152364730835	-0.0172385573387146	0.0210730116814375	-0.00587495695799589	-0.0026282137259841
397	74.5198974609375	-2.79739379882813	-5.59056186676025	-0.0143164889886975	0.0200989879667759	-0.0208099745213985	-0.00392691092565656
398	76.4679412841797	-3.77141690254211	-5.59056186676025	-0.0126931173726916	0.0162028968334198	-0.0104203969240189	0.000943203864153475
399	77.1172943115234	-3.44674253463745	-5.52562713623047	-0.00132951640989631	0.0113327819854021	-0.0110697457566857	0.00191722682211548
400	76.4679412841797	-4.09609127044678	-5.3957576751709	0.00418994715437293	0.0145795252174139	-0.0104203969240189	0.00126787810586393
401	76.4679412841797	-3.12206816673279	-5.3957576751709	-0.0120437685400248	0.00451462110504508	-0.00197886489331722	0.00613799272105098
402	77.1172943115234	-3.77141690254211	-5.72043180465698	-0.00457625929266214	-0.00912170019000769	-0.00944637414067984	0.000293855206109583
403	74.5198974609375	-2.79739379882813	-5.9152364730835	-0.00587495695799589	-0.0211346503347158	-0.00490093370899558	0.00548864435404539
404	75.1692428588867	-3.77141690254211	-5.59056186676025	0.00191722682211548	0.01847561635077	-0.00555028254166245	-0.00490093370899558
405	74.5198974609375	-2.79739379882813	-5.6554970741272	0.00126787810586393	-0.0191866029053926	-0.00100484199356288	0.00613799272105098
406	77.1172943115234	-3.77141690254211	-5.59056186676025	0.00808603875339031	-0.0100957229733467	0.0175015944987535	0.000943203864153475
407	74.5198974609375	-2.79739379882813	-5.6554970741272	-0.0143164889886975	-0.0188619289547205	0.00906006153672934	0.00581331877037883
408	77.1172943115234	-3.44674253463745	-5.72043180465698	-0.0100957229733467	-0.00425158534198999	-0.00165419070981443	0.00516396993771195
409	76.4679412841797	-3.44674253463745	-5.9152364730835	0.0136055024340749	0.0191249661147594	-0.00749832857400179	0.00711201597005129
410	76.4679412841797	-2.79739379882813	-5.9152364730835	-0.00165419070981443	0.0145795252174139	0.00159255252219737	-0.00457625929266214
411	76.4679412841797	-3.12206816673279	-5.9152364730835	-0.00425158534198999	0.0123068047687411	0.00711201597005129	0.00191722682211548
412	76.4679412841797	-3.77141690254211	-5.33082246780396	0.000943203864153475	0.0123068047687411	-0.00132951640989631	-0.00457625929266214
413	76.4679412841797	-3.44674253463745	-5.46069240570068	-0.0026282137259841	0.0275664981454611	-0.00912170019000769	0.000943203864153475
414	75.8185958862305	-3.12206816673279	-5.9152364730835	0.00126787810586393	0.0155535480007529	-0.0162645354866982	0.000618529506027699
415	77.1172943115234	-3.44674253463745	-5.72043180465698	-0.00457625929266214	0.0168522447347641	-0.0247060675173998	-0.00490093370899558
416	75.1692428588867	-2.14804530143738	-5.98017120361328	-0.023407369852066	0.0360080301761627	-0.0347709693014622	-0.00879702530801296
417	77.1172943115234	-3.77141690254211	-5.72043180465698	-0.0146411629393697	0.0386054255068302	-0.0367190167307854	-0.0104203969240189
418	77.1172943115234	-3.12206816673279	-5.9152364730835	-0.0182125810533762	0.0610079504549503	-0.038017712533474	-0.00197886489331722
419	75.8185958862305	-1.82337093353271	-5.98017120361328	0.00159255252219737	0.0509430468082428	-0.0328229255974293	-0.00749832857400179
420	77.1172943115234	-2.79739379882813	-6.17497587203979	0.000943203864153475	0.0395794473588467	-0.0334722734987736	0.00581331877037883
421	75.1692428588867	-2.14804530143738	-6.30484533309937	-0.00522560812532902	0.0223717093467712	-0.028926832601428	0.00808603875339031
422	77.7666397094727	-3.44674253463745	-5.72043180465698	0.00711201597005129	0.01100810803473	-0.0273034609854221	0.00354059832170606
423	76.4679412841797	-4.09609127044678	-5.78536653518677	-0.000680167751852423	0.000293855206109583	-0.0162645354866982	-0.000680167751852423
424	77.7666397094727	-3.44674253463745	-5.59056186676025	0.0113327819854021	-0.0169138833880424	-0.0026282137259841	0.00678734155371785
425	76.4679412841797	-3.44674253463745	-5.3957576751709	0.0265924744307995	-0.0406151078641415	0.025618452578783	0.00808603875339031
426	76.4679412841797	-2.79739379882813	-6.11004114151001	0.0337353087961674	-0.0438618510961533	0.0288651939481497	-0.00230353930965066
427	75.8185958862305	-3.44674253463745	-5.98017120361328	0.0317872650921345	-0.0308748781681061	0.0239950809627771	0.00191722682211548
428	77.1172943115234	-4.09609127044678	-5.78536653518677	0.0233457311987877	-0.0383423902094364	0.0295145437121391	0.00646266713738441
429	75.1692428588867	-2.79739379882813	-5.9152364730835	0.0149041991680861	-0.0221086721867323	0.0269171483814716	-3.08191010844894e-05
430	76.4679412841797	-2.47271966934204	-5.85030126571655	0.0191249661147594	-0.0156151866540313	0.0577612072229385	0.00743668992072344
431	75.1692428588867	-2.47271966934204	-5.78536653518677	-0.0182125810533762	-0.0162645354866982	0.0343846566975117	0.0022419011220336
432	76.4679412841797	-2.14804530143738	-6.04510593414307	0.0136055024340749	-0.00847235135734081	0.0181509424000978	-3.08191010844894e-05
433	75.8185958862305	-3.12206816673279	-6.04510593414307	-0.00327756232582033	0.0168522447347641	0.00321592413820326	-0.00197886489331722
434	77.7666397094727	-3.44674253463745	-5.6554970741272	-0.000355493422830477	0.0282158460468054	-0.0198359526693821	0.00159255252219737
435	75.8185958862305	-3.77141690254211	-5.6554970741272	-0.00977104809135199	0.0327612869441509	-0.0302255302667618	-0.00814767740666866
436	77.7666397094727	-3.77141690254211	-5.13601779937744	-0.0185372550040483	0.0467222817242146	-0.0497059896588326	-0.0126931173726916
437	75.1692428588867	-3.12206816673279	-5.3957576751709	-0.0149658378213644	0.045423585921526	-0.0474332682788372	-0.00457625929266214
438	75.8185958862305	-2.47271966934204	-5.98017120361328	-0.00522560812532902	0.0285405199974775	-0.0542514286935329	-0.00327756232582033
439	74.5198974609375	-2.14804530143738	-5.85030126571655	-0.00684897974133492	0.00906006153672934	-0.0217839982360601	-0.00425158534198999
440	75.8185958862305	-2.79739379882813	-5.59056186676025	0.00289124972186983	0.000293855206109583	-0.0156151866540313	-0.00165419070981443
441	74.5198974609375	-2.79739379882813	-5.33082246780396	-0.00619963090866804	-0.00814767740666866	0.000943203864153475	-0.000355493422830477
442	75.1692428588867	-2.47271966934204	-5.33082246780396	-0.00490093370899558	-0.0305502042174339	0.00646266713738441	-3.08191010844894e-05
443	75.8185958862305	-3.77141690254211	-5.13601779937744	0.000618529506027699	-0.0276281367987394	0.0158782228827477	-0.00327756232582033
444	77.7666397094727	-4.42076539993286	-5.52562713623047	0.0145795252174139	-0.0376930385828018	0.0447742342948914	-0.00165419070981443
445	76.4679412841797	-3.12206816673279	-5.52562713623047	0.01847561635077	-0.0708098188042641	0.0675014406442642	0.00289124972186983
446	75.8185958862305	-3.12206816673279	-5.78536653518677	0.01847561635077	-0.0922383219003677	0.07431960105896	0.00678734155371785
447	75.8185958862305	-3.44674253463745	-5.52562713623047	0.0252937767654657	-0.095809742808342	0.0665274113416672	0.00841071270406246
448	75.1692428588867	-3.12206816673279	-5.52562713623047	0.0278911720961332	-0.0665890574455261	0.036657378077507	0.00678734155371785
449	73.8705520629883	-2.14804530143738	-5.59056186676025	0.0226963832974434	-0.0266541130840778	0.0100340843200684	0.00483929552137852
450	75.1692428588867	-2.79739379882813	-5.78536653518677	0.0197743140161037	-3.08191010844894e-05	-0.00684897974133492	-0.00490093370899558
451	74.5198974609375	-2.14804530143738	-6.11004114151001	0.00841071270406246	0.0168522447347641	-0.0227580219507217	-0.000680167751852423
452	74.5198974609375	-2.79739379882813	-6.17497587203979	0.00418994715437293	0.0243197549134493	-0.0165892094373703	-0.0026282137259841
453	74.5198974609375	-2.14804530143738	-6.30484533309937	0.00906006153672934	0.0158782228827477	-0.0256800893694162	-0.00295288790948689
454	75.8185958862305	-3.77141690254211	-5.6554970741272	0.00808603875339031	0.0392547734081745	-0.0328229255974293	0.00159255252219737
455	73.2211990356445	-2.14804530143738	-5.98017120361328	0.00483929552137852	0.0499690249562263	-0.0308748781681061	-0.00717365415766835
456	75.1692428588867	-3.44674253463745	-6.04510593414307	-0.0110697457566857	0.0431508645415306	-0.0480826161801815	-0.00295288790948689
457	73.2211990356445	-1.82337093353271	-5.78536653518677	-0.00587495695799589	0.0269171483814716	-0.0376930385828018	-0.00197886489331722
458	73.8705520629883	-3.44674253463745	-5.52562713623047	-0.000355493422830477	0.020423661917448	-0.039641086012125	-3.08191010844894e-05
459	75.8185958862305	-3.44674253463745	-5.52562713623047	-0.00587495695799589	0.0191249661147594	-0.00879702530801296	-0.00522560812532902
460	75.1692428588867	-4.09609127044678	-5.13601779937744	-0.000355493422830477	0.00548864435404539	0.00386527273803949	-0.00197886489331722
461	74.5198974609375	-3.77141690254211	-5.07108306884766	-0.0146411629393697	-0.0169138833880424	0.0217223595827818	-0.00522560812532902
462	73.8705520629883	-2.79739379882813	-5.72043180465698	-0.0107450718060136	-0.0104203969240189	0.0168522447347641	0.00548864435404539
463	72.5718536376953	-2.47271966934204	-5.59056186676025	-0.00847235135734081	0.000943203864153475	0.01100810803473	0.00516396993771195
464	71.9225006103516	-2.79739379882813	-5.46069240570068	-0.00652430532500148	-3.08191010844894e-05	0.0269171483814716	-0.000680167751852423
465	74.5198974609375	-3.77141690254211	-5.26588773727417	0.00841071270406246	-0.0149658378213644	0.0265924744307995	0.00289124972186983
466	74.5198974609375	-3.44674253463745	-4.94121360778809	-0.00197886489331722	-0.0120437685400248	0.0421768426895142	0.00841071270406246
467	73.2211990356445	-2.14804530143738	-5.33082246780396	-0.00555028254166245	-0.00652430532500148	0.013930176384747	0.00451462110504508
468	72.5718536376953	-3.12206816673279	-5.33082246780396	-0.000680167751852423	0.00126787810586393	-0.0104203969240189	0.00321592413820326
469	74.5198974609375	-4.42076539993286	-5.46069240570068	0.00159255252219737	0.01847561635077	-0.00522560812532902	0.00256657530553639
470	73.2211990356445	-4.09609127044678	-5.3957576751709	-0.0156151866540313	0.0181509424000978	-0.0175632312893867	0.000293855206109583
471	74.5198974609375	-4.09609127044678	-5.52562713623047	-0.0175632312893867	0.0298392176628113	-0.0227580219507217	-0.00522560812532902
472	73.2211990356445	-3.44674253463745	-5.13601779937744	-0.0152905117720366	0.0304885655641556	-0.0308748781681061	-0.00230353930965066
473	73.8705520629883	-3.77141690254211	-5.07108306884766	-0.0100957229733467	0.0259431265294552	-0.0282774847000837	0.00516396993771195
474	71.2731552124023	-2.79739379882813	-5.33082246780396	-0.0107450718060136	0.031137915328145	-0.0302255302667618	-0.000355493422830477
475	71.9225006103516	-3.12206816673279	-5.59056186676025	-0.0126931173726916	0.0421768426895142	-0.0373683646321297	-0.00522560812532902
476	73.8705520629883	-3.77141690254211	-5.52562713623047	-0.0247060675173998	0.0412028171122074	-0.0334722734987736	0.000293855206109583
477	71.2731552124023	-3.12206816673279	-5.72043180465698	-0.0221086721867323	0.0230210572481155	-0.0243813935667276	-0.0162645354866982
478	73.2211990356445	-3.12206816673279	-5.59056186676025	-0.00555028254166245	0.0321119390428066	-0.0250307414680719	-0.000355493422830477
479	71.9225006103516	-2.79739379882813	-5.46069240570068	-0.00782300252467394	0.0269171483814716	-0.00522560812532902	-0.0100957229733467
480	71.9225006103516	-3.12206816673279	-5.85030126571655	-0.00360223650932312	0.0178262684494257	-0.00165419070981443	0.00126787810586393
481	73.2211990356445	-2.79739379882813	-6.43471527099609	0.00159255252219737	-0.00230353930965066	0.0197743140161037	0.00256657530553639
482	75.1692428588867	-2.79739379882813	-5.85030126571655	0.0236704051494598	0.0022419011220336	-3.08191010844894e-05	0.000618529506027699
483	75.1692428588867	-4.09609127044678	-5.59056186676025	-0.00490093370899558	-0.00165419070981443	0.01100810803473	0.00808603875339031
484	73.2211990356445	-3.44674253463745	-5.13601779937744	0.0142548503354192	-0.0026282137259841	0.0136055024340749	0.00191722682211548
485	72.5718536376953	-2.79739379882813	-5.3957576751709	0.0100340843200684	-0.00944637414067984	0.0288651939481497	0.00418994715437293
486	74.5198974609375	-3.77141690254211	-5.6554970741272	0.0181509424000978	-0.00652430532500148	0.0298392176628113	0.000618529506027699
487	73.8705520629883	-3.12206816673279	-5.72043180465698	0.000943203864153475	0.0145795252174139	-0.00100484199356288	-3.08191010844894e-05
488	75.1692428588867	-3.12206816673279	-5.52562713623047	0.0149041991680861	0.00548864435404539	-0.00619963090866804	0.00354059832170606
489	75.8185958862305	-3.77141690254211	-5.52562713623047	0.0113327819854021	0.0142548503354192	0.00516396993771195	0.00256657530553639
490	75.8185958862305	-3.77141690254211	-5.20095300674438	0.013930176384747	-0.00392691092565656	0.00483929552137852	-0.00684897974133492
491	76.4679412841797	-3.77141690254211	-5.13601779937744	-0.0126931173726916	-0.00652430532500148	-0.00132951640989631	0.00159255252219737
492	75.8185958862305	-3.77141690254211	-5.33082246780396	-0.00879702530801296	-0.00717365415766835	0.00126787810586393	0.00159255252219737
493	77.1172943115234	-4.09609127044678	-5.3957576751709	-0.00814767740666866	0.000293855206109583	-0.00197886489331722	0.00191722682211548
494	73.2211990356445	-2.79739379882813	-5.98017120361328	-0.00749832857400179	0.0132808275520802	-0.00295288790948689	0.00483929552137852
495	76.4679412841797	-4.09609127044678	-5.20095300674438	-0.0156151866540313	0.0239950809627771	-0.0159398596733809	-0.00230353930965066
496	73.2211990356445	-3.12206816673279	-5.46069240570068	-0.0253554154187441	0.0168522447347641	-0.0195112787187099	-0.00522560812532902
497	77.1172943115234	-4.09609127044678	-5.07108306884766	-0.0107450718060136	-0.00100484199356288	-0.0107450718060136	-0.00230353930965066
498	75.8185958862305	-3.44674253463745	-5.6554970741272	-0.00847235135734081	-0.0165892094373703	-0.0120437685400248	-0.00197886489331722
499	76.4679412841797	-2.79739379882813	-5.6554970741272	0.00191722682211548	-0.0149658378213644	-0.00912170019000769	0.000293855206109583
500	74.5198974609375	-2.14804530143738	-5.72043180465698	-0.00327756232582033	-0.000355493422830477	-0.000680167751852423	0.00418994715437293
501	75.8185958862305	-2.79739379882813	-5.52562713623047	-0.00684897974133492	-0.00652430532500148	-0.0139918150380254	-0.00295288790948689
502	75.8185958862305	-3.77141690254211	-5.26588773727417	0.0561378374695778	-0.00749832857400179	-0.0100957229733467	-0.0026282137259841
503	77.7666397094727	-4.09609127044678	-5.07108306884766	0.000293855206109583	-0.0107450718060136	-0.0175632312893867	-0.00457625929266214
504	77.7666397094727	-3.77141690254211	-5.3957576751709	0.0265924744307995	0.00548864435404539	-0.0175632312893867	-0.000355493422830477
505	75.8185958862305	-3.77141690254211	-5.59056186676025	0.0304885655641556	0.000618529506027699	-0.00327756232582033	0.00418994715437293
506	74.5198974609375	-2.47271966934204	-5.98017120361328	0.0262678004801273	-0.000355493422830477	-0.00587495695799589	0.00386527273803949
507	75.8185958862305	-3.44674253463745	-5.59056186676025	0.0165275707840919	0.00938473641872406	-0.00619963090866804	0.00386527273803949
508	77.1172943115234	-3.44674253463745	-5.46069240570068	0.0178262684494257	0.0136055024340749	-0.00165419070981443	0.000293855206109583
509	76.4679412841797	-2.79739379882813	-5.6554970741272	0.0149041991680861	0.0158782228827477	-0.0156151866540313	0.00548864435404539
510	75.1692428588867	-2.47271966934204	-5.85030126571655	0.0100340843200684	0.000618529506027699	0.00841071270406246	-0.00425158534198999
511	76.4679412841797	-2.79739379882813	-5.6554970741272	0.00483929552137852	-0.00327756232582033	0.00418994715437293	-0.00587495695799589
512	75.8185958862305	-2.47271966934204	-5.72043180465698	0.00808603875339031	-0.00782300252467394	0.0236704051494598	-0.000680167751852423
513	76.4679412841797	-3.77141690254211	-5.52562713623047	-0.00912170019000769	-0.00684897974133492	0.0223717093467712	0.00289124972186983
514	75.8185958862305	-3.77141690254211	-5.3957576751709	-0.00132951640989631	-0.00132951640989631	0.0210730116814375	-0.00944637414067984
515	76.4679412841797	-4.09609127044678	-5.59056186676025	-0.0110697457566857	0.00289124972186983	0.013930176384747	0.000618529506027699
516	76.4679412841797	-4.42076539993286	-5.78536653518677	-0.0224333461374044	0.00418994715437293	0.00354059832170606	-0.00879702530801296
517	77.7666397094727	-4.42076539993286	-5.85030126571655	-0.0156151866540313	-0.0256800893694162	-0.00165419070981443	-0.00522560812532902
518	75.8185958862305	-2.79739379882813	-5.98017120361328	-0.00782300252467394	-0.0311995539814234	0.0142548503354192	-0.000680167751852423
519	75.1692428588867	-3.44674253463745	-5.78536653518677	-0.00684897974133492	-0.0373683646321297	0.0100340843200684	-0.00490093370899558
520	75.1692428588867	-3.12206816673279	-5.52562713623047	-0.00100484199356288	-0.043212503194809	0.0217223595827818	-0.00717365415766835
521	75.1692428588867	-3.44674253463745	-5.33082246780396	0.00451462110504508	-0.043212503194809	0.0152288740500808	-0.00165419070981443
522	75.8185958862305	-3.12206816673279	-5.6554970741272	-0.00717365415766835	-0.0250307414680719	0.0197743140161037	-3.08191010844894e-05
523	77.1172943115234	-4.09609127044678	-5.59056186676025	-0.000355493422830477	-0.00555028254166245	0.0103587592020631	0.00191722682211548
524	76.4679412841797	-4.09609127044678	-5.6554970741272	-0.00230353930965066	-0.0126931173726916	0.00711201597005129	0.00321592413820326
525	77.7666397094727	-4.42076539993286	-5.46069240570068	0.013930176384747	-0.0227580219507217	0.01847561635077	0.00711201597005129
526	75.1692428588867	-3.12206816673279	-5.59056186676025	0.00386527273803949	-0.0247060675173998	0.0249691028147936	0.00516396993771195
527	77.7666397094727	-4.7454400062561	-5.26588773727417	-0.00392691092565656	-0.02697878703475	0.0136055024340749	0.00776136433705688
528	75.8185958862305	-3.44674253463745	-5.78536653518677	-0.00522560812532902	-0.0286021586507559	0.0152288740500808	0.0116574559360743
529	75.1692428588867	-3.12206816673279	-5.59056186676025	-0.00457625929266214	-0.0217839982360601	0.00289124972186983	0.00483929552137852
530	74.5198974609375	-3.77141690254211	-5.6554970741272	0.00191722682211548	-0.0152905117720366	0.000943203864153475	-0.00360223650932312
531	75.1692428588867	-4.09609127044678	-5.33082246780396	-0.00327756232582033	-0.00295288790948689	-3.08191010844894e-05	-0.00230353930965066
532	75.1692428588867	-3.77141690254211	-5.6554970741272	-0.00295288790948689	-0.000355493422830477	-0.0143164889886975	-0.0026282137259841
533	76.4679412841797	-3.44674253463745	-5.33082246780396	-0.0146411629393697	0.00776136433705688	-0.0243813935667276	0.00289124972186983
534	76.4679412841797	-4.42076539993286	-5.72043180465698	0.00159255252219737	0.0149041991680861	-0.0201606266200542	-0.00555028254166245
535	75.8185958862305	-4.09609127044678	-5.85030126571655	-0.0146411629393697	0.0317872650921345	-0.0276281367987394	-0.00490093370899558
536	77.1172943115234	-4.42076539993286	-5.6554970741272	-0.0139918150380254	0.0278911720961332	-0.0357449948787689	-0.0113944197073579
537	75.1692428588867	-4.09609127044678	-5.46069240570068	-0.0195112787187099	0.0321119390428066	-0.0286021586507559	-3.08191010844894e-05
538	75.1692428588867	-4.42076539993286	-5.52562713623047	0.00191722682211548	0.020423661917448	-0.0311995539814234	-0.00165419070981443
539	76.4679412841797	-4.09609127044678	-4.81134366989136	0.0155535480007529	0.0149041991680861	-0.0136671401560307	-0.00327756232582033
540	76.4679412841797	-4.7454400062561	-5.6554970741272	-0.0026282137259841	0.00613799272105098	-0.0162645354866982	-0.00132951640989631
541	76.4679412841797	-4.7454400062561	-5.98017120361328	0.0126314787194133	-0.0026282137259841	-0.0152905117720366	0.000618529506027699
542	75.8185958862305	-3.77141690254211	-6.36978054046631	0.020423661917448	0.00711201597005129	-0.0104203969240189	-0.00555028254166245
543	75.1692428588867	-4.09609127044678	-5.78536653518677	0.00678734155371785	0.00743668992072344	-0.00847235135734081	0.00321592413820326
544	74.5198974609375	-4.09609127044678	-5.59056186676025	0.00451462110504508	0.00451462110504508	-0.00295288790948689	-0.00392691092565656
545	76.4679412841797	-3.77141690254211	-5.3957576751709	0.013930176384747	-0.0152905117720366	0.020423661917448	0.00126787810586393
546	77.7666397094727	-4.42076539993286	-5.6554970741272	0.0275664981454611	-0.0263294391334057	0.0197743140161037	0.00289124972186983
547	77.1172943115234	-3.44674253463745	-5.9152364730835	-0.00197886489331722	-0.0191866029053926	0.012956153601408	-0.00132951640989631
548	75.1692428588867	-3.77141690254211	-5.85030126571655	0.0197743140161037	-0.00457625929266214	0.00386527273803949	0.00256657530553639
549	76.4679412841797	-5.07011413574219	-5.26588773727417	0.000943203864153475	0.0207483377307653	-0.00717365415766835	0.00678734155371785
550	77.7666397094727	-4.7454400062561	-5.52562713623047	0.0126314787194133	0.0116574559360743	-0.00100484199356288	0.00126787810586393
551	77.7666397094727	-4.42076539993286	-5.20095300674438	0.0175015944987535	-0.0113944197073579	-0.00230353930965066	-0.000355493422830477
552	76.4679412841797	-4.42076539993286	-5.59056186676025	0.00354059832170606	-0.0221086721867323	-0.00132951640989631	0.00321592413820326
553	75.1692428588867	-3.44674253463745	-5.6554970741272	-0.000355493422830477	-0.017887907102704	0.011982130818069	0.00289124972186983
554	76.4679412841797	-2.79739379882813	-5.59056186676025	-3.08191010844894e-05	-0.0243813935667276	0.00938473641872406	-0.000680167751852423
555	75.1692428588867	-3.44674253463745	-5.33082246780396	-0.00944637414067984	-0.0156151866540313	-0.000680167751852423	-0.00684897974133492
556	76.4679412841797	-2.79739379882813	-5.46069240570068	-0.0182125810533762	0.00451462110504508	-0.0211346503347158	-0.00977104809135199
557	75.1692428588867	-2.47271966934204	-5.00614833831787	-0.0198359526693821	0.0149041991680861	-0.0188619289547205	-0.00457625929266214
558	77.1172943115234	-3.77141690254211	-5.26588773727417	-0.00847235135734081	0.0155535480007529	-0.0201606266200542	-0.00490093370899558
559	77.7666397094727	-3.44674253463745	-5.3957576751709	0.00418994715437293	0.0155535480007529	-0.00522560812532902	0.00970941036939621
560	78.4159927368164	-3.77141690254211	-5.3957576751709	0.00613799272105098	0.01100810803473	-0.00619963090866804	0.00418994715437293
561	75.8185958862305	-3.44674253463745	-5.33082246780396	0.000293855206109583	0.00483929552137852	-0.000680167751852423	0.00321592413820326
562	77.7666397094727	-4.09609127044678	-5.26588773727417	-0.00555028254166245	0.000618529506027699	0.00776136433705688	0.00386527273803949
563	74.5198974609375	-3.12206816673279	-5.13601779937744	0.0249691028147936	-0.00197886489331722	0.00743668992072344	0.00483929552137852
564	75.8185958862305	-2.14804530143738	-5.59056186676025	0.0220470335334539	-0.0130177913233638	0.0103587592020631	0.00678734155371785
565	74.5198974609375	-2.47271966934204	-5.72043180465698	0.0360080301761627	-0.0305502042174339	0.0217223595827818	0.00646266713738441
566	77.7666397094727	-3.77141690254211	-5.6554970741272	0.0353586822748184	-0.0376930385828018	0.0239950809627771	0.012956153601408
567	75.1692428588867	-2.79739379882813	-5.52562713623047	0.0278911720961332	-0.0373683646321297	0.0278911720961332	-0.0026282137259841
568	77.7666397094727	-3.77141690254211	-5.26588773727417	0.0288651939481497	-0.021459324285388	0.0113327819854021	0.013930176384747
569	76.4679412841797	-3.12206816673279	-5.26588773727417	0.0188002903014421	0.0171769186854362	-0.0110697457566857	0.000293855206109583
570	75.1692428588867	-3.44674253463745	-5.85030126571655	0.0149041991680861	0.025618452578783	-0.0159398596733809	-0.00100484199356288
571	75.8185958862305	-2.79739379882813	-6.49965000152588	0.0113327819854021	0.0330859608948231	-0.0221086721867323	0.00126787810586393
572	75.8185958862305	-3.12206816673279	-5.9152364730835	-0.000355493422830477	0.0301638916134834	-0.0324982516467571	-0.00197886489331722
573	75.1692428588867	-2.47271966934204	-5.85030126571655	0.0103587592020631	0.0386054255068302	-0.0334722734987736	-3.08191010844894e-05
574	77.7666397094727	-3.44674253463745	-5.46069240570068	-0.0136671401560307	0.047696303576231	-0.03444629535079	0.00516396993771195
575	75.8185958862305	-2.79739379882813	-5.72043180465698	-0.0185372550040483	0.0590599067509174	-0.0376930385828018	-3.08191010844894e-05
576	75.8185958862305	-2.47271966934204	-6.43471527099609	-0.0263294391334057	0.0463976077735424	-0.0464592464268208	-0.0143164889886975
577	74.5198974609375	-2.79739379882813	-5.72043180465698	-0.0341216214001179	0.0298392176628113	-0.0360696688294411	-0.00684897974133492
578	77.7666397094727	-3.77141690254211	-5.72043180465698	-0.0240567177534103	0.0399041213095188	-0.0360696688294411	-0.000355493422830477
579	77.7666397094727	-2.79739379882813	-6.17497587203979	-0.0165892094373703	0.025618452578783	-0.0143164889886975	-0.00197886489331722
580	77.1172943115234	-3.77141690254211	-5.6554970741272	-0.0123684434220195	0.00938473641872406	-0.00879702530801296	0.00126787810586393
581	77.1172943115234	-3.12206816673279	-5.3957576751709	-0.00749832857400179	-0.00944637414067984	0.0103587592020631	0.00808603875339031
582	75.8185958862305	-2.47271966934204	-5.98017120361328	-0.0208099745213985	-0.0448358729481697	0.0243197549134493	-0.00392691092565656
583	75.8185958862305	-2.79739379882813	-6.04510593414307	-0.000680167751852423	-0.0542514286935329	0.0330859608948231	-0.00490093370899558
584	78.4159927368164	-4.09609127044678	-5.78536653518677	-0.000680167751852423	-0.0529527328908443	0.0178262684494257	0.00159255252219737
585	77.1172943115234	-3.12206816673279	-5.72043180465698	0.013930176384747	-0.0477579422295094	0.0431508645415306	0.00711201597005129
586	75.8185958862305	-2.79739379882813	-5.85030126571655	0.00646266713738441	-0.0383423902094364	0.0304885655641556	-0.00944637414067984
587	77.1172943115234	-3.44674253463745	-5.52562713623047	0.00873538758605719	-0.0139918150380254	0.00841071270406246	0.00581331877037883
588	75.1692428588867	-2.79739379882813	-5.98017120361328	0.0210730116814375	-0.00490093370899558	-0.000355493422830477	-3.08191010844894e-05
589	75.1692428588867	-3.44674253463745	-5.9152364730835	0.0106834331527352	0.00906006153672934	0.000618529506027699	-0.00327756232582033
590	77.1172943115234	-3.77141690254211	-5.9152364730835	-0.0130177913233638	0.00678734155371785	-0.00230353930965066	0.00289124972186983
591	77.1172943115234	-3.44674253463745	-5.78536653518677	0.0123068047687411	0.011982130818069	-0.00912170019000769	-0.00652430532500148
592	77.1172943115234	-3.77141690254211	-5.6554970741272	-0.0188619289547205	0.0123068047687411	-0.0159398596733809	-0.0026282137259841
593	78.4159927368164	-3.44674253463745	-5.6554970741272	0.00548864435404539	0.0123068047687411	-0.00132951640989631	-0.00814767740666866
594	76.4679412841797	-2.47271966934204	-5.98017120361328	0.0207483377307653	0.0200989879667759	-0.0130177913233638	0.00159255252219737
595	75.8185958862305	-1.49869668483734	-6.23991060256958	-0.00912170019000769	0.0340599827468395	-0.0204853005707264	0.000943203864153475
596	75.1692428588867	-2.14804530143738	-6.11004114151001	0.00159255252219737	0.0262678004801273	-0.0292515084147453	-0.0126931173726916
597	77.1172943115234	-3.44674253463745	-5.6554970741272	-0.0104203969240189	0.0100340843200684	-0.0113944197073579	-0.00749832857400179
598	77.1172943115234	-3.44674253463745	-5.59056186676025	-0.00749832857400179	-0.00522560812532902	-0.00814767740666866	-0.00165419070981443
599	77.1172943115234	-3.44674253463745	-5.59056186676025	0.0106834331527352	-0.0276281367987394	0.0103587592020631	-0.00684897974133492
600	77.1172943115234	-3.77141690254211	-5.85030126571655	0.00354059832170606	-0.0334722734987736	0.0162028968334198	-3.08191010844894e-05
601	77.7666397094727	-3.44674253463745	-5.9152364730835	0.0379560738801956	-0.0286021586507559	0.0152288740500808	-0.0100957229733467
602	75.1692428588867	-2.14804530143738	-5.9152364730835	-0.000680167751852423	-0.0406151078641415	0.0314625911414623	-0.00360223650932312
603	75.1692428588867	-2.14804530143738	-5.9152364730835	0.00418994715437293	-0.0276281367987394	0.0168522447347641	0.00191722682211548
604	75.1692428588867	-2.14804530143738	-5.6554970741272	-0.000680167751852423	-0.0130177913233638	0.0233457311987877	0.00191722682211548
605	75.1692428588867	-2.14804530143738	-5.46069240570068	0.00548864435404539	-0.0152905117720366	0.0262678004801273	0.00321592413820326
606	76.4679412841797	-3.77141690254211	-5.52562713623047	0.0126314787194133	-0.0500306636095047	0.036657378077507	0.00418994715437293
607	75.1692428588867	-2.79739379882813	-5.98017120361328	0.0132808275520802	-0.0324982516467571	0.0321119390428066	-0.00132951640989631
608	75.8185958862305	-3.44674253463745	-5.52562713623047	0.00808603875339031	-0.0123684434220195	0.00613799272105098	0.0171769186854362
609	76.4679412841797	-3.12206816673279	-5.6554970741272	0.00191722682211548	0.0113327819854021	-0.00392691092565656	-0.00652430532500148
610	76.4679412841797	-2.79739379882813	-5.52562713623047	-0.0026282137259841	0.01847561635077	-0.0026282137259841	-0.00457625929266214
611	75.8185958862305	-2.14804530143738	-5.6554970741272	0.000293855206109583	0.0373067259788513	-0.0169138833880424	-0.00912170019000769
612	75.8185958862305	-2.47271966934204	-5.85030126571655	0.0113327819854021	0.0226963832974434	-0.00522560812532902	0.00354059832170606
613	77.1172943115234	-3.44674253463745	-6.04510593414307	-0.0026282137259841	0.0194496400654316	-0.0110697457566857	-0.00360223650932312
614	77.1172943115234	-3.44674253463745	-5.52562713623047	-0.00587495695799589	0.0158782228827477	-0.0123684434220195	0.00646266713738441
615	75.1692428588867	-2.47271966934204	-5.59056186676025	-0.00652430532500148	0.0223717093467712	-0.0126931173726916	-0.00814767740666866
616	76.4679412841797	-3.44674253463745	-5.98017120361328	-0.0130177913233638	0.00808603875339031	-0.0240567177534103	-0.00619963090866804
617	74.5198974609375	-2.14804530143738	-5.46069240570068	-0.00522560812532902	-0.00619963090866804	-0.017887907102704	-0.00425158534198999
618	75.1692428588867	-3.12206816673279	-5.6554970741272	-0.00717365415766835	0.00743668992072344	-0.0149658378213644	-0.00165419070981443
619	77.1172943115234	-3.12206816673279	-5.52562713623047	0.00126787810586393	0.011982130818069	-0.00912170019000769	-0.000680167751852423
620	75.8185958862305	-3.44674253463745	-5.6554970741272	-3.08191010844894e-05	0.0165275707840919	-0.00230353930965066	-0.000680167751852423
621	75.8185958862305	-2.47271966934204	-5.6554970741272	0.0162028968334198	0.0246444288641214	-0.0230826959013939	-0.00197886489331722
622	74.5198974609375	-2.14804530143738	-5.52562713623047	0.00678734155371785	0.0288651939481497	-0.0230826959013939	-0.00392691092565656
623	77.1172943115234	-3.12206816673279	-5.33082246780396	0.00548864435404539	0.0217223595827818	-0.0230826959013939	0.00159255252219737
624	75.1692428588867	-3.12206816673279	-5.59056186676025	0.0197743140161037	0.0142548503354192	-0.0123684434220195	0.00354059832170606
625	76.4679412841797	-2.47271966934204	-5.72043180465698	0.0194496400654316	-0.0243813935667276	0.0188002903014421	0.00711201597005129
626	76.4679412841797	-3.44674253463745	-5.72043180465698	0.0249691028147936	-0.0328229255974293	0.0178262684494257	0.00386527273803949
627	76.4679412841797	-2.14804530143738	-5.72043180465698	0.0158782228827477	-0.0165892094373703	0.011982130818069	0.00548864435404539
628	77.1172943115234	-3.12206816673279	-5.46069240570068	0.0162028968334198	-0.021459324285388	0.00938473641872406	0.00711201597005129
629	75.8185958862305	-3.12206816673279	-5.46069240570068	0.0165275707840919	0.00256657530553639	0.00678734155371785	0.00451462110504508
630	75.1692428588867	-2.47271966934204	-5.72043180465698	0.0100340843200684	0.00873538758605719	0.00646266713738441	0.00646266713738441
631	75.8185958862305	-2.47271966934204	-5.9152364730835	0.00289124972186983	0.00873538758605719	-0.00327756232582033	-3.08191010844894e-05
632	76.4679412841797	-3.44674253463745	-6.36978054046631	-0.00749832857400179	0.0142548503354192	-0.00100484199356288	0.000618529506027699
633	78.4159927368164	-3.44674253463745	-5.98017120361328	-0.00197886489331722	0.0100340843200684	0.00516396993771195	0.00418994715437293
634	74.5198974609375	-2.47271966934204	-6.17497587203979	-0.00165419070981443	0.0103587592020631	0.00289124972186983	-0.000355493422830477
635	76.4679412841797	-3.12206816673279	-5.78536653518677	-0.0113944197073579	0.0103587592020631	-0.00197886489331722	-0.00360223650932312
636	75.1692428588867	-2.47271966934204	-5.59056186676025	-0.0217839982360601	0.013930176384747	-0.00912170019000769	-0.0133424662053585
637	76.4679412841797	-3.44674253463745	-5.59056186676025	-0.0240567177534103	0.000293855206109583	-0.00717365415766835	-0.00392691092565656
638	73.8705520629883	-2.14804530143738	-5.9152364730835	-0.0133424662053585	0.0175015944987535	-0.0113944197073579	-0.00619963090866804
639	74.5198974609375	-1.82337093353271	-5.85030126571655	-0.0175632312893867	0.01847561635077	-0.0123684434220195	0.00711201597005129
640	73.8705520629883	-2.47271966934204	-5.72043180465698	-0.0120437685400248	0.00938473641872406	0.00354059832170606	0.00808603875339031
641	74.5198974609375	-2.47271966934204	-5.52562713623047	-0.00879702530801296	-0.0100957229733467	0.00743668992072344	0.00516396993771195
642	72.5718536376953	-2.14804530143738	-5.78536653518677	-0.00749832857400179	-0.0354203209280968	-0.00717365415766835	-0.00392691092565656
643	75.8185958862305	-3.12206816673279	-5.59056186676025	-0.00879702530801296	-0.000680167751852423	0.00289124972186983	0.00776136433705688
644	74.5198974609375	-3.12206816673279	-5.6554970741272	0.00938473641872406	-0.00132951640989631	0.00321592413820326	0.00483929552137852
645	74.5198974609375	-3.12206816673279	-5.3957576751709	0.0181509424000978	-0.0120437685400248	0.00483929552137852	0.00418994715437293
646	72.5718536376953	-1.82337093353271	-5.72043180465698	0.00873538758605719	-0.0104203969240189	0.0106834331527352	0.00646266713738441
647	73.8705520629883	-3.12206816673279	-5.26588773727417	0.00548864435404539	-0.0149658378213644	0.0022419011220336	-3.08191010844894e-05
648	75.1692428588867	-3.12206816673279	-5.59056186676025	0.0123068047687411	-0.00360223650932312	-0.0146411629393697	0.00841071270406246
649	75.1692428588867	-2.47271966934204	-5.9152364730835	0.0213976856321096	0.00938473641872406	-0.0175632312893867	0.000943203864153475
650	72.5718536376953	-1.49869668483734	-5.59056186676025	0.00970941036939621	0.0207483377307653	-0.0224333461374044	0.00646266713738441
651	74.5198974609375	-2.47271966934204	-5.52562713623047	0.00256657530553639	0.0220470335334539	-0.0224333461374044	-0.00165419070981443
652	73.8705520629883	-2.14804530143738	-5.9152364730835	-3.08191010844894e-05	0.012956153601408	-0.00814767740666866	0.00289124972186983
653	75.1692428588867	-3.44674253463745	-5.33082246780396	-0.00100484199356288	0.0126314787194133	-0.00555028254166245	0.00418994715437293
654	75.1692428588867	-2.79739379882813	-5.59056186676025	0.00841071270406246	0.00776136433705688	0.00743668992072344	0.000943203864153475
655	75.8185958862305	-3.44674253463745	-5.72043180465698	-0.0185372550040483	-0.00295288790948689	0.012956153601408	0.000618529506027699
656	75.1692428588867	-3.12206816673279	-5.3957576751709	-0.0195112787187099	-0.00197886489331722	-0.00327756232582033	-0.0139918150380254
657	75.8185958862305	-3.12206816673279	-5.46069240570068	-0.0227580219507217	-0.0159398596733809	-0.00847235135734081	-0.00100484199356288
658	73.2211990356445	-1.17402231693268	-5.72043180465698	-0.00944637414067984	-0.00879702530801296	-0.0162645354866982	0.00743668992072344
659	72.5718536376953	-2.79739379882813	-5.46069240570068	0.00451462110504508	0.0188002903014421	-0.0130177913233638	-0.00555028254166245
660	71.9225006103516	-2.14804530143738	-5.52562713623047	-0.0136671401560307	0.0217223595827818	-0.000680167751852423	-0.00490093370899558
661	71.9225006103516	-2.14804530143738	-5.78536653518677	-0.00684897974133492	0.0243197549134493	-0.00295288790948689	-0.00165419070981443
662	72.5718536376953	-1.49869668483734	-5.78536653518677	-0.0126931173726916	0.011982130818069	0.000618529506027699	-0.00847235135734081
663	74.5198974609375	-2.47271966934204	-5.72043180465698	0.0126314787194133	0.00906006153672934	-0.0120437685400248	0.00418994715437293
664	73.8705520629883	-2.47271966934204	-5.52562713623047	0.00191722682211548	0.0175015944987535	-0.0100957229733467	-0.00295288790948689
665	73.8705520629883	-3.44674253463745	-5.20095300674438	-0.0113944197073579	0.0136055024340749	-0.00425158534198999	0.0113327819854021
666	72.5718536376953	-1.82337093353271	-5.6554970741272	0.0100340843200684	0.000943203864153475	0.0113327819854021	0.00418994715437293
667	75.1692428588867	-3.44674253463745	-5.52562713623047	-0.0211346503347158	0.00256657530553639	-0.00912170019000769	0.00483929552137852
668	73.8705520629883	-2.47271966934204	-5.85030126571655	-0.0117190945893526	0.0191249661147594	-0.0156151866540313	0.00678734155371785
669	72.5718536376953	-2.14804530143738	-5.6554970741272	-0.00425158534198999	0.0337353087961674	-0.0227580219507217	0.00776136433705688
670	71.2731552124023	-1.82337093353271	-5.6554970741272	-0.0146411629393697	0.0213976856321096	-0.0156151866540313	0.000618529506027699
671	71.2731552124023	-2.47271966934204	-5.46069240570068	-0.0126931173726916	0.00711201597005129	-0.0169138833880424	-3.08191010844894e-05
672	71.9225006103516	-2.14804530143738	-5.46069240570068	0.0116574559360743	0.00841071270406246	-0.0188619289547205	-0.00392691092565656
673	73.2211990356445	-2.79739379882813	-5.78536653518677	-0.0188619289547205	0.012956153601408	-0.0273034609854221	0.00646266713738441
674	73.2211990356445	-2.47271966934204	-5.59056186676025	-0.00100484199356288	0.0188002903014421	-0.0149658378213644	-0.00197886489331722
675	71.9225006103516	-2.14804530143738	-6.36978054046631	-0.0172385573387146	0.0278911720961332	-0.0230826959013939	-0.00230353930965066
676	73.2211990356445	-2.79739379882813	-5.3957576751709	-0.0143164889886975	-0.000355493422830477	-0.017887907102704	-0.00814767740666866
677	71.2731552124023	-2.14804530143738	-5.46069240570068	-0.0162645354866982	-0.0409397818148136	-0.000355493422830477	-0.00587495695799589
678	73.2211990356445	-2.14804530143738	-5.3957576751709	-0.0208099745213985	-0.0311995539814234	0.00191722682211548	-0.00457625929266214
679	73.8705520629883	-2.79739379882813	-5.52562713623047	-0.00230353930965066	-0.00814767740666866	0.00743668992072344	-0.00132951640989631
680	73.2211990356445	-3.12206816673279	-5.72043180465698	-0.00652430532500148	-0.0195112787187099	0.0123068047687411	-0.00230353930965066
681	74.5198974609375	-3.12206816673279	-5.26588773727417	-0.0123684434220195	-0.0217839982360601	0.0197743140161037	-0.00230353930965066
682	73.8705520629883	-2.79739379882813	-5.26588773727417	-0.00814767740666866	-0.02697878703475	0.0317872650921345	-0.00619963090866804
683	71.9225006103516	-2.14804530143738	-5.3957576751709	0.00126787810586393	-0.0324982516467571	0.0412028171122074	-3.08191010844894e-05
684	72.5718536376953	-2.47271966934204	-5.26588773727417	-0.00587495695799589	-0.0376930385828018	0.0408781431615353	-0.00490093370899558
685	74.5198974609375	-3.12206816673279	-5.46069240570068	0.00743668992072344	-0.0591215454041958	0.0668520927429199	0.00646266713738441
686	74.5198974609375	-3.12206816673279	-5.33082246780396	0.00873538758605719	-0.0649656802415848	0.0632806718349457	0.000943203864153475
687	75.1692428588867	-3.12206816673279	-5.3957576751709	0.00418994715437293	-0.0513293594121933	0.0473716296255589	0.00354059832170606
688	73.2211990356445	-2.79739379882813	-5.46069240570068	0.00873538758605719	-0.0354203209280968	0.0334106348454952	-0.00165419070981443
689	73.8705520629883	-3.12206816673279	-5.13601779937744	0.0210730116814375	-0.0240567177534103	0.0321119390428066	0.00516396993771195
690	75.1692428588867	-3.44674253463745	-5.00614833831787	0.0181509424000978	-0.0159398596733809	0.0178262684494257	0.000618529506027699
691	76.4679412841797	-3.12206816673279	-5.46069240570068	0.0132808275520802	-0.00457625929266214	0.00386527273803949	0.01847561635077
692	74.5198974609375	-2.79739379882813	-5.6554970741272	0.0207483377307653	-0.00912170019000769	0.00743668992072344	-0.00197886489331722
693	74.5198974609375	-2.14804530143738	-5.72043180465698	0.011982130818069	0.0116574559360743	0.000943203864153475	-3.08191010844894e-05
694	73.8705520629883	-3.12206816673279	-5.72043180465698	0.01847561635077	0.0278911720961332	-0.0100957229733467	0.00678734155371785
695	73.2211990356445	-2.79739379882813	-5.6554970741272	0.00256657530553639	0.0392547734081745	-0.0217839982360601	-0.00490093370899558
696	75.1692428588867	-3.12206816673279	-5.52562713623047	0.000618529506027699	0.0450989119708538	-0.0250307414680719	-0.00197886489331722
697	74.5198974609375	-2.47271966934204	-5.6554970741272	0.00126787810586393	0.0379560738801956	-0.0363943427801132	-0.00587495695799589
698	75.1692428588867	-3.44674253463745	-5.6554970741272	-0.000355493422830477	0.0467222817242146	-0.0464592464268208	-0.00457625929266214
699	75.8185958862305	-4.09609127044678	-5.59056186676025	-0.000355493422830477	0.0535404421389103	-0.0357449948787689	-0.00165419070981443
700	76.4679412841797	-3.12206816673279	-5.3957576751709	-0.0130177913233638	0.0551638156175613	-0.0376930385828018	0.000293855206109583
701	76.4679412841797	-3.12206816673279	-5.46069240570068	-0.0120437685400248	0.0564625114202499	-0.038017712533474	-0.00197886489331722
702	76.4679412841797	-3.77141690254211	-5.33082246780396	-0.0204853005707264	0.0636053457856178	-0.0536020807921886	-0.0026282137259841
703	74.5198974609375	-2.47271966934204	-5.72043180465698	-0.0191866029053926	0.0694494843482971	-0.0448358729481697	0.00483929552137852
704	74.5198974609375	-2.47271966934204	-5.85030126571655	-0.0159398596733809	0.0778910145163536	-0.0578228458762169	0.00126787810586393
705	74.5198974609375	-2.47271966934204	-5.85030126571655	-0.00782300252467394	0.0749689489603043	-0.0305502042174339	0.0106834331527352
706	76.4679412841797	-3.77141690254211	-5.52562713623047	-0.0113944197073579	0.0567871853709221	-0.0208099745213985	0.00451462110504508
707	74.5198974609375	-2.47271966934204	-5.78536653518677	-0.00814767740666866	0.0200989879667759	-0.0136671401560307	0.0022419011220336
708	76.4679412841797	-3.77141690254211	-5.20095300674438	-0.00619963090866804	-3.08191010844894e-05	-0.00555028254166245	0.00906006153672934
709	76.4679412841797	-3.12206816673279	-5.26588773727417	-0.00619963090866804	-0.0253554154187441	-0.000355493422830477	0.00321592413820326
710	77.1172943115234	-4.09609127044678	-5.3957576751709	-0.00132951640989631	-0.048407293856144	0.0136055024340749	0.00321592413820326
711	76.4679412841797	-3.12206816673279	-5.3957576751709	-0.0110697457566857	-0.0574981719255447	0.0210730116814375	-3.08191010844894e-05
712	77.1172943115234	-3.12206816673279	-5.46069240570068	-0.00912170019000769	-0.0649656802415848	0.01847561635077	0.000618529506027699
713	76.4679412841797	-3.44674253463745	-5.26588773727417	0.00321592413820326	-0.0636669844388962	0.029189869761467	0.00386527273803949
714	75.1692428588867	-2.79739379882813	-5.59056186676025	-0.00230353930965066	-0.0458098985254765	0.0226963832974434	-0.000355493422830477
715	75.8185958862305	-3.12206816673279	-5.52562713623047	-0.00879702530801296	-0.0260047651827335	0.00711201597005129	-0.00847235135734081
716	75.1692428588867	-3.12206816673279	-5.85030126571655	-0.0182125810533762	-0.0175632312893867	0.00418994715437293	-0.00425158534198999
717	77.7666397094727	-2.79739379882813	-5.72043180465698	-0.0133424662053585	-0.0221086721867323	0.00548864435404539	-0.0169138833880424
718	77.1172943115234	-3.44674253463745	-5.46069240570068	-0.0123684434220195	0.013930176384747	0.0132808275520802	-0.00132951640989631
719	75.1692428588867	-2.47271966934204	-5.6554970741272	0.00906006153672934	-0.0126931173726916	0.0269171483814716	0.00126787810586393
720	76.4679412841797	-3.12206816673279	-5.52562713623047	0.000293855206109583	-0.0113944197073579	0.0155535480007529	-0.00295288790948689
721	75.8185958862305	-2.47271966934204	-5.72043180465698	0.0152288740500808	-0.00360223650932312	0.012956153601408	0.00613799272105098
722	77.1172943115234	-3.44674253463745	-5.6554970741272	0.00386527273803949	0.00126787810586393	-0.00522560812532902	-0.00457625929266214
723	75.8185958862305	-3.77141690254211	-6.04510593414307	0.00711201597005129	-0.00587495695799589	-0.00425158534198999	0.00354059832170606
724	76.4679412841797	-4.09609127044678	-6.11004114151001	0.011982130818069	-0.0133424662053585	0.00191722682211548	0.00159255252219737
725	74.5198974609375	-2.47271966934204	-5.85030126571655	0.020423661917448	-0.0175632312893867	0.0233457311987877	0.00743668992072344
726	75.8185958862305	-2.47271966934204	-5.9152364730835	0.0152288740500808	-0.0292515084147453	0.0285405199974775	0.00483929552137852
727	74.5198974609375	-2.14804530143738	-5.59056186676025	0.0197743140161037	-0.0328229255974293	0.0181509424000978	-0.00587495695799589
728	77.1172943115234	-3.12206816673279	-5.59056186676025	0.0272418223321438	-0.0224333461374044	0.0207483377307653	0.0113327819854021
729	75.1692428588867	-2.14804530143738	-5.98017120361328	0.0308132413774729	-0.0104203969240189	0.0100340843200684	0.00418994715437293
730	77.1172943115234	-2.47271966934204	-5.9152364730835	0.0230210572481155	-0.00944637414067984	0.0178262684494257	-0.00392691092565656
731	75.1692428588867	-1.82337093353271	-5.78536653518677	0.00970941036939621	-0.00912170019000769	0.0181509424000978	0.00321592413820326
732	75.8185958862305	-2.47271966934204	-5.52562713623047	0.0168522447347641	-0.0100957229733467	0.00613799272105098	-3.08191010844894e-05
733	77.1172943115234	-2.79739379882813	-5.59056186676025	0.0145795252174139	-0.00717365415766835	0.00321592413820326	0.00354059832170606
734	76.4679412841797	-3.77141690254211	-5.6554970741272	0.0149041991680861	0.0116574559360743	-0.00522560812532902	0.00256657530553639
735	76.4679412841797	-3.12206816673279	-5.3957576751709	-0.0100957229733467	0.0191249661147594	-0.0107450718060136	-0.00684897974133492
736	75.1692428588867	-2.79739379882813	-5.3957576751709	-0.00814767740666866	0.0288651939481497	-0.0341216214001179	-0.0104203969240189
737	76.4679412841797	-3.12206816673279	-5.26588773727417	-0.0133424662053585	0.0447742342948914	-0.0331475995481014	-0.0123684434220195
738	74.5198974609375	-2.47271966934204	-5.07108306884766	-0.0191866029053926	0.0678261145949364	-0.0435371771454811	-0.00782300252467394
739	75.8185958862305	-1.82337093353271	-5.26588773727417	-0.00847235135734081	0.0954234302043915	-0.043212503194809	0.00354059832170606
740	74.5198974609375	-2.47271966934204	-5.33082246780396	-0.00392691092565656	0.0983454957604408	-0.0451605506241322	-0.0117190945893526
741	75.1692428588867	-2.14804530143738	-5.6554970741272	-0.0156151866540313	0.0921766832470894	-0.0519787110388279	0.0022419011220336
742	75.8185958862305	-2.47271966934204	-5.52562713623047	-0.0136671401560307	0.0950987562537193	-0.0698357969522476	-0.00490093370899558
743	76.4679412841797	-3.44674253463745	-5.33082246780396	-0.00457625929266214	0.0899039655923843	-0.0743812397122383	0.000618529506027699
744	76.4679412841797	-3.77141690254211	-4.94121360778809	-0.00392691092565656	0.0856831967830658	-0.0688617751002312	0.00256657530553639
745	75.1692428588867	-3.77141690254211	-5.26588773727417	0.0207483377307653	0.0535404421389103	-0.0363943427801132	0.000943203864153475
746	74.5198974609375	-3.12206816673279	-5.52562713623047	0.0178262684494257	0.0395794473588467	-0.0230826959013939	0.00873538758605719
747	77.1172943115234	-4.09609127044678	-5.3957576751709	0.00191722682211548	0.00678734155371785	-0.0169138833880424	0.00159255252219737
748	75.8185958862305	-3.12206816673279	-5.78536653518677	-0.00392691092565656	-0.0152905117720366	-0.00814767740666866	0.00841071270406246
749	74.5198974609375	-2.47271966934204	-5.72043180465698	0.00451462110504508	-0.0247060675173998	0.00873538758605719	0.00256657530553639
750	75.1692428588867	-3.44674253463745	-5.78536653518677	-0.00587495695799589	-0.0821734219789505	0.0295145437121391	0.00126787810586393
751	75.8185958862305	-3.44674253463745	-5.52562713623047	-0.00587495695799589	-0.134445980191231	0.0704235062003136	-0.00165419070981443
752	74.5198974609375	-3.44674253463745	-5.78536653518677	0.012956153601408	-0.171783536672592	0.0879559218883514	0.00808603875339031
753	75.1692428588867	-3.44674253463745	-5.9152364730835	0.00516396993771195	-0.159121230244637	0.0752936229109764	-0.00230353930965066
754	75.8185958862305	-4.42076539993286	-5.6554970741272	0.0100340843200684	-0.124056406319141	0.0759429708123207	0.00646266713738441
755	75.1692428588867	-2.79739379882813	-5.6554970741272	-0.0136671401560307	-0.0792513489723206	0.0369820520281792	-0.00490093370899558
756	76.4679412841797	-5.39478826522827	-5.26588773727417	-0.0100957229733467	-0.0555501282215118	0.0236704051494598	-0.00490093370899558
757	75.1692428588867	-3.44674253463745	-5.72043180465698	-0.0146411629393697	-0.0389917381107807	0.0217223595827818	-0.0117190945893526
758	74.5198974609375	-3.12206816673279	-5.72043180465698	-0.00619963090866804	-0.0224333461374044	0.00678734155371785	-0.00619963090866804
759	76.4679412841797	-4.42076539993286	-5.6554970741272	0.000943203864153475	-0.0185372550040483	0.012956153601408	0.000943203864153475
760	76.4679412841797	-4.7454400062561	-5.52562713623047	0.00906006153672934	0.000618529506027699	0.0106834331527352	-0.00360223650932312
761	77.1172943115234	-4.42076539993286	-5.59056186676025	-0.0026282137259841	-0.0133424662053585	0.00808603875339031	0.00321592413820326
762	75.1692428588867	-3.44674253463745	-5.52562713623047	0.000618529506027699	-0.0172385573387146	-0.00100484199356288	-0.00230353930965066
763	75.1692428588867	-3.44674253463745	-5.59056186676025	0.013930176384747	-0.00814767740666866	-0.00197886489331722	0.000943203864153475
764	75.8185958862305	-3.44674253463745	-5.78536653518677	0.0116574559360743	-0.000355493422830477	-0.00392691092565656	0.00483929552137852
765	77.1172943115234	-4.7454400062561	-5.85030126571655	0.0152288740500808	-0.0117190945893526	0.00581331877037883	0.00516396993771195
766	75.8185958862305	-4.7454400062561	-5.52562713623047	0.0162028968334198	-0.0026282137259841	0.0136055024340749	-3.08191010844894e-05
767	75.8185958862305	-3.77141690254211	-5.78536653518677	0.0116574559360743	-0.00197886489331722	0.0022419011220336	-0.00587495695799589
768	74.5198974609375	-3.44674253463745	-5.59056186676025	0.00321592413820326	-0.00360223650932312	0.00646266713738441	0.00451462110504508
769	76.4679412841797	-4.42076539993286	-5.3957576751709	0.00613799272105098	-0.0195112787187099	0.00354059832170606	0.00321592413820326
770	76.4679412841797	-4.42076539993286	-5.59056186676025	0.0136055024340749	0.00970941036939621	-0.00132951640989631	0.00776136433705688
771	77.7666397094727	-4.09609127044678	-5.6554970741272	-0.00165419070981443	0.0116574559360743	0.000293855206109583	-0.00619963090866804
772	77.1172943115234	-4.7454400062561	-5.33082246780396	-3.08191010844894e-05	-0.0026282137259841	0.00873538758605719	-0.00392691092565656
773	74.5198974609375	-2.79739379882813	-5.59056186676025	0.00970941036939621	-0.0175632312893867	0.00418994715437293	-3.08191010844894e-05
774	75.1692428588867	-3.44674253463745	-5.3957576751709	0.01100810803473	0.0145795252174139	0.00678734155371785	-0.00100484199356288
775	75.1692428588867	-2.79739379882813	-5.33082246780396	-0.00490093370899558	0.0233457311987877	-0.00912170019000769	-0.0104203969240189
776	76.4679412841797	-3.77141690254211	-5.72043180465698	-0.0198359526693821	0.0285405199974775	-0.00879702530801296	-0.00847235135734081
777	75.8185958862305	-3.12206816673279	-5.6554970741272	-0.0130177913233638	0.0317872650921345	-0.0185372550040483	-0.00782300252467394
778	76.4679412841797	-3.77141690254211	-5.3957576751709	-0.000355493422830477	0.0233457311987877	-0.021459324285388	-0.00717365415766835
779	77.1172943115234	-4.09609127044678	-5.26588773727417	0.00483929552137852	0.0168522447347641	0.00159255252219737	-0.00360223650932312
780	77.7666397094727	-3.77141690254211	-5.33082246780396	-3.08191010844894e-05	0.0149041991680861	-0.00327756232582033	-0.00392691092565656
781	77.1172943115234	-3.44674253463745	-5.26588773727417	-0.00327756232582033	0.00841071270406246	-0.00847235135734081	-0.000355493422830477
782	74.5198974609375	-3.12206816673279	-5.59056186676025	-0.00555028254166245	0.0282158460468054	-0.0204853005707264	-0.00457625929266214
783	75.8185958862305	-2.47271966934204	-5.59056186676025	0.0123068047687411	0.0379560738801956	-0.03444629535079	0.00646266713738441
784	75.1692428588867	-2.47271966934204	-5.59056186676025	-0.000355493422830477	0.0515923984348774	-0.0357449948787689	0.000618529506027699
785	75.8185958862305	-2.79739379882813	-5.3957576751709	0.029189869761467	0.0408781431615353	-0.032173577696085	0.00126787810586393
786	77.1172943115234	-3.44674253463745	-5.20095300674438	0.0249691028147936	0.0252937767654657	-0.0250307414680719	0.0113327819854021
787	74.5198974609375	-2.47271966934204	-5.52562713623047	0.0285405199974775	0.0226963832974434	-0.0211346503347158	0.00418994715437293
788	75.1692428588867	-3.44674253463745	-5.52562713623047	0.0194496400654316	0.0324366129934788	-0.0243813935667276	0.00159255252219737
789	77.7666397094727	-3.77141690254211	-5.78536653518677	0.0165275707840919	0.029189869761467	-0.0185372550040483	0.00483929552137852
790	76.4679412841797	-3.44674253463745	-5.85030126571655	0.0188002903014421	0.0142548503354192	-0.00619963090866804	0.00354059832170606
791	76.4679412841797	-3.12206816673279	-5.78536653518677	-0.00327756232582033	-0.00457625929266214	0.00516396993771195	-0.00457625929266214
792	76.4679412841797	-3.12206816673279	-5.59056186676025	-0.0026282137259841	-0.0123684434220195	0.013930176384747	0.00354059832170606
793	77.7666397094727	-3.44674253463745	-5.3957576751709	-0.00197886489331722	-0.0169138833880424	0.00938473641872406	-0.00360223650932312
794	75.1692428588867	-2.14804530143738	-5.6554970741272	-0.00197886489331722	-0.0143164889886975	0.00516396993771195	0.00516396993771195
795	76.4679412841797	-3.77141690254211	-5.6554970741272	-0.0204853005707264	-0.0201606266200542	0.00321592413820326	-3.08191010844894e-05
796	75.1692428588867	-1.82337093353271	-5.98017120361328	-0.023407369852066	-0.0227580219507217	0.00289124972186983	-0.000680167751852423
797	75.8185958862305	-3.44674253463745	-6.04510593414307	-0.0185372550040483	-0.0276281367987394	0.00386527273803949	-0.00652430532500148
798	76.4679412841797	-3.77141690254211	-5.46069240570068	-0.00490093370899558	-0.0331475995481014	0.00613799272105098	0.00256657530553639
799	77.7666397094727	-3.44674253463745	-5.26588773727417	-0.00392691092565656	-0.0188619289547205	0.00938473641872406	0.00159255252219737
800	76.4679412841797	-3.12206816673279	-5.46069240570068	0.00711201597005129	-0.000355493422830477	0.0136055024340749	0.00906006153672934
801	77.7666397094727	-3.77141690254211	-5.72043180465698	0.00321592413820326	-0.00457625929266214	0.00191722682211548	-0.00295288790948689
802	75.8185958862305	-3.44674253463745	-5.72043180465698	0.00743668992072344	-0.023407369852066	0.0123068047687411	-0.0026282137259841
803	75.1692428588867	-3.12206816673279	-5.78536653518677	0.00873538758605719	0.000943203864153475	-0.00165419070981443	0.0022419011220336
804	75.1692428588867	-3.12206816673279	-5.52562713623047	0.0197743140161037	0.00646266713738441	0.0100340843200684	0.00873538758605719
805	75.1692428588867	-2.79739379882813	-5.59056186676025	0.0188002903014421	-0.0139918150380254	0.0103587592020631	0.00516396993771195
806	75.1692428588867	-2.47271966934204	-5.59056186676025	0.0116574559360743	-0.0146411629393697	0.0249691028147936	0.00483929552137852
807	76.4679412841797	-3.12206816673279	-5.9152364730835	0.00970941036939621	-0.00392691092565656	0.0106834331527352	0.0168522447347641
808	76.4679412841797	-3.44674253463745	-5.59056186676025	0.0191249661147594	0.00321592413820326	0.00548864435404539	0.00159255252219737
809	76.4679412841797	-2.79739379882813	-5.85030126571655	-0.00425158534198999	0.0116574559360743	-0.00944637414067984	0.000618529506027699
810	75.1692428588867	-1.82337093353271	-5.85030126571655	-0.0026282137259841	0.0207483377307653	-0.0117190945893526	0.00289124972186983
811	75.1692428588867	-2.14804530143738	-5.6554970741272	-0.00749832857400179	0.013930176384747	-0.0286021586507559	-0.00132951640989631
812	76.4679412841797	-2.14804530143738	-5.6554970741272	-0.0191866029053926	0.01100810803473	-0.0201606266200542	-0.0133424662053585
813	77.7666397094727	-3.12206816673279	-5.85030126571655	-0.00490093370899558	0.0340599827468395	-0.0315242260694504	0.00386527273803949
814	75.1692428588867	-2.47271966934204	-5.72043180465698	-0.00425158534198999	0.0434755384922028	-0.0253554154187441	-0.00555028254166245
815	76.4679412841797	-3.44674253463745	-5.59056186676025	-0.0136671401560307	0.0541897900402546	-0.0357449948787689	-0.00197886489331722
816	74.5198974609375	-1.82337093353271	-5.52562713623047	-0.0227580219507217	0.0499690249562263	-0.0363943427801132	-0.0026282137259841
817	76.4679412841797	-3.12206816673279	-5.46069240570068	-0.0247060675173998	0.0330859608948231	-0.0425631552934647	0.000618529506027699
818	74.5198974609375	-1.49869668483734	-5.59056186676025	0.0022419011220336	0.0295145437121391	-0.0305502042174339	-0.00425158534198999
819	74.5198974609375	-2.47271966934204	-5.59056186676025	0.00321592413820326	0.0350340083241463	-0.0191866029053926	-0.00879702530801296
820	74.5198974609375	-1.49869668483734	-5.85030126571655	0.0191249661147594	0.0269171483814716	-0.00814767740666866	-0.000680167751852423
821	74.5198974609375	-2.14804530143738	-5.9152364730835	-0.00977104809135199	0.0022419011220336	-0.0133424662053585	-0.0113944197073579
822	75.8185958862305	-2.47271966934204	-5.9152364730835	0.00516396993771195	-0.0113944197073579	0.00516396993771195	-3.08191010844894e-05
823	77.1172943115234	-3.44674253463745	-5.52562713623047	-0.00327756232582033	-0.00652430532500148	-0.00879702530801296	-0.00360223650932312
824	75.8185958862305	-3.12206816673279	-5.13601779937744	0.0275664981454611	-0.0126931173726916	0.0132808275520802	0.00256657530553639
825	75.8185958862305	-3.44674253463745	-5.46069240570068	0.00386527273803949	-0.0363943427801132	0.0197743140161037	0.00256657530553639
826	74.5198974609375	-2.14804530143738	-5.85030126571655	0.0136055024340749	-0.0669137313961983	0.0408781431615353	-0.00327756232582033
827	76.4679412841797	-3.12206816673279	-5.46069240570068	0.0123068047687411	-0.0591215454041958	0.031137915328145	0.00159255252219737
828	76.4679412841797	-3.12206816673279	-5.78536653518677	0.0181509424000978	-0.0493813157081604	0.0230210572481155	0.00126787810586393
829	74.5198974609375	-2.14804530143738	-5.78536653518677	0.0142548503354192	-0.0357449948787689	0.0236704051494598	0.00873538758605719
830	74.5198974609375	-1.82337093353271	-5.46069240570068	-0.00944637414067984	-0.0204853005707264	0.0152288740500808	0.000943203864153475
831	73.8705520629883	-2.14804530143738	-5.59056186676025	-0.00587495695799589	-0.00684897974133492	0.0152288740500808	-3.08191010844894e-05
832	74.5198974609375	-1.49869668483734	-5.9152364730835	0.0168522447347641	-0.00392691092565656	0.0181509424000978	-0.00132951640989631
833	76.4679412841797	-2.47271966934204	-5.78536653518677	-0.00230353930965066	-0.00684897974133492	0.0136055024340749	0.00418994715437293
834	77.1172943115234	-3.12206816673279	-5.78536653518677	-3.08191010844894e-05	-0.0217839982360601	0.0113327819854021	-0.00360223650932312
835	76.4679412841797	-2.14804530143738	-5.85030126571655	-0.0133424662053585	-0.0208099745213985	-0.000680167751852423	-0.00100484199356288
836	76.4679412841797	-2.79739379882813	-5.59056186676025	-0.0243813935667276	-0.00717365415766835	-0.00522560812532902	-0.0104203969240189
837	75.1692428588867	-2.47271966934204	-5.6554970741272	-0.0133424662053585	-0.00295288790948689	0.00354059832170606	0.000293855206109583
838	74.5198974609375	-2.14804530143738	-5.98017120361328	-0.00847235135734081	-0.000355493422830477	-0.00749832857400179	-0.00652430532500148
839	74.5198974609375	-3.12206816673279	-5.72043180465698	-0.00360223650932312	0.000943203864153475	0.011982130818069	-0.0026282137259841
840	75.8185958862305	-3.77141690254211	-5.72043180465698	0.00321592413820326	-0.0100957229733467	0.0171769186854362	0.000293855206109583
841	74.5198974609375	-3.44674253463745	-5.6554970741272	-0.00230353930965066	-0.00912170019000769	0.000618529506027699	-0.00457625929266214
842	74.5198974609375	-2.47271966934204	-5.59056186676025	0.00451462110504508	0.00418994715437293	-0.00847235135734081	-0.00230353930965066
843	76.4679412841797	-2.79739379882813	-5.6554970741272	0.00678734155371785	0.00289124972186983	-0.0299008563160896	0.00678734155371785
844	77.1172943115234	-3.12206816673279	-6.11004114151001	0.00256657530553639	0.013930176384747	-0.0318489037454128	-0.00197886489331722
845	76.4679412841797	-3.44674253463745	-5.6554970741272	0.01847561635077	0.00159255252219737	-0.0126931173726916	0.00808603875339031
846	75.1692428588867	-2.47271966934204	-5.78536653518677	0.0191249661147594	-0.00587495695799589	-0.00717365415766835	0.00548864435404539
847	75.8185958862305	-2.79739379882813	-5.6554970741272	0.0126314787194133	0.000618529506027699	-0.00717365415766835	0.0022419011220336
848	75.1692428588867	-2.47271966934204	-5.46069240570068	0.0142548503354192	0.00970941036939621	-0.00912170019000769	0.00873538758605719
849	75.1692428588867	-2.79739379882813	-5.26588773727417	0.0165275707840919	0.020423661917448	-0.00490093370899558	0.00418994715437293
850	76.4679412841797	-3.12206816673279	-5.85030126571655	-0.0026282137259841	0.0103587592020631	0.00386527273803949	-0.00717365415766835
851	75.8185958862305	-3.12206816673279	-5.6554970741272	0.00613799272105098	0.0103587592020631	0.0175015944987535	-0.00522560812532902
852	75.8185958862305	-2.79739379882813	-5.72043180465698	-0.00295288790948689	-0.00717365415766835	0.0220470335334539	-0.00587495695799589
853	74.5198974609375	-1.82337093353271	-5.72043180465698	-3.08191010844894e-05	-0.00197886489331722	0.0252937767654657	-0.000355493422830477
854	76.4679412841797	-3.12206816673279	-6.17497587203979	0.00808603875339031	0.011982130818069	0.0275664981454611	0.00126787810586393
855	74.5198974609375	-2.14804530143738	-5.6554970741272	-0.0100957229733467	0.0295145437121391	-0.00522560812532902	-0.00684897974133492
856	77.1172943115234	-3.12206816673279	-5.72043180465698	-0.00782300252467394	0.0360080301761627	-0.021459324285388	-0.0117190945893526
857	73.8705520629883	-2.47271966934204	-5.78536653518677	-0.00944637414067984	0.0382807515561581	-0.0165892094373703	-0.00165419070981443
858	75.8185958862305	-3.44674253463745	-5.46069240570068	-0.00165419070981443	0.0314625911414623	-0.0247060675173998	-0.00619963090866804
859	76.4679412841797	-3.44674253463745	-5.33082246780396	-0.00425158534198999	0.0379560738801956	-0.0130177913233638	0.00386527273803949
860	77.1172943115234	-3.77141690254211	-5.52562713623047	0.00321592413820326	0.0340599827468395	-0.00879702530801296	-0.00392691092565656
861	75.8185958862305	-3.44674253463745	-5.3957576751709	-0.00587495695799589	0.0561378374695778	-0.0172385573387146	0.000293855206109583
862	76.4679412841797	-2.79739379882813	-5.6554970741272	-0.00327756232582033	0.0532157681882381	-0.0363943427801132	0.00126787810586393
863	73.8705520629883	-2.14804530143738	-5.9152364730835	0.000943203864153475	0.0447742342948914	-0.0299008563160896	0.00256657530553639
864	75.1692428588867	-2.47271966934204	-5.85030126571655	0.013930176384747	0.0379560738801956	-0.0305502042174339	-0.000355493422830477
865	76.4679412841797	-2.47271966934204	-5.78536653518677	0.0171769186854362	0.00451462110504508	-0.00652430532500148	0.01100810803473
866	77.7666397094727	-3.44674253463745	-5.52562713623047	0.0145795252174139	-0.0256800893694162	-0.000680167751852423	0.00418994715437293
867	75.1692428588867	-2.14804530143738	-5.59056186676025	0.0223717093467712	-0.0230826959013939	0.00451462110504508	0.00776136433705688
868	76.4679412841797	-2.14804530143738	-5.59056186676025	0.011982130818069	-0.0292515084147453	0.00970941036939621	0.00808603875339031
869	77.1172943115234	-2.79739379882813	-5.85030126571655	0.0165275707840919	-0.032173577696085	0.0162028968334198	-0.00100484199356288
870	77.7666397094727	-3.44674253463745	-5.6554970741272	0.0165275707840919	-0.0435371771454811	0.0200989879667759	0.00354059832170606
871	77.1172943115234	-3.12206816673279	-5.46069240570068	0.00808603875339031	-0.0493813157081604	0.0213976856321096	-0.00360223650932312
872	77.7666397094727	-3.12206816673279	-5.3957576751709	0.000618529506027699	-0.0467839203774929	0.0226963832974434	-0.00230353930965066
873	75.1692428588867	-1.82337093353271	-5.26588773727417	0.000943203864153475	-0.0354203209280968	0.0162028968334198	0.00743668992072344
874	76.4679412841797	-1.82337093353271	-5.78536653518677	-0.00197886489331722	-0.0152905117720366	0.0132808275520802	-0.00295288790948689
875	74.5198974609375	-1.82337093353271	-5.72043180465698	-0.00392691092565656	0.00516396993771195	0.00191722682211548	-0.00457625929266214
876	75.1692428588867	-2.47271966934204	-5.85030126571655	-0.0107450718060136	0.01100810803473	-0.023407369852066	-0.00457625929266214
877	75.1692428588867	-2.47271966934204	-5.3957576751709	-0.0146411629393697	0.0243197549134493	-0.0286021586507559	-0.00360223650932312
878	77.7666397094727	-3.44674253463745	-5.3957576751709	-0.00684897974133492	0.0350340083241463	-0.028926832601428	-0.00782300252467394
879	76.4679412841797	-2.79739379882813	-5.26588773727417	-0.0120437685400248	0.0356833562254906	-0.0347709693014622	0.00289124972186983
880	77.7666397094727	-3.12206816673279	-5.6554970741272	0.000943203864153475	0.0301638916134834	-0.0204853005707264	-0.00230353930965066
881	77.1172943115234	-2.47271966934204	-5.78536653518677	-0.0117190945893526	0.0152288740500808	-0.00912170019000769	-0.00197886489331722
882	76.4679412841797	-3.44674253463745	-5.6554970741272	-0.0188619289547205	0.000943203864153475	-0.0182125810533762	0.00191722682211548
883	74.5198974609375	-2.79739379882813	-5.33082246780396	-0.00912170019000769	0.00548864435404539	-0.00944637414067984	-0.00230353930965066
884	73.8705520629883	-2.47271966934204	-5.59056186676025	0.00159255252219737	0.0171769186854362	-0.0133424662053585	0.0116574559360743
885	73.2211990356445	-2.14804530143738	-5.26588773727417	0.0213976856321096	-0.0126931173726916	0.0136055024340749	0.00483929552137852
886	74.5198974609375	-3.44674253463745	-5.20095300674438	0.0145795252174139	-0.0208099745213985	0.00841071270406246	0.00841071270406246
887	72.5718536376953	-2.14804530143738	-5.9152364730835	0.00386527273803949	-0.0123684434220195	0.0142548503354192	0.00516396993771195
888	75.1692428588867	-3.12206816673279	-5.52562713623047	0.012956153601408	-0.0130177913233638	-0.00360223650932312	0.00483929552137852
889	75.1692428588867	-2.79739379882813	-5.59056186676025	0.01100810803473	-0.0243813935667276	-0.000355493422830477	-0.00100484199356288
890	73.8705520629883	-2.47271966934204	-5.20095300674438	0.00451462110504508	0.00516396993771195	-0.00295288790948689	0.00711201597005129
891	72.5718536376953	-2.14804530143738	-5.20095300674438	-0.0143164889886975	0.00451462110504508	-0.0201606266200542	-0.00457625929266214
892	75.1692428588867	-3.77141690254211	-5.46069240570068	-0.0110697457566857	0.011982130818069	-0.0191866029053926	-0.00425158534198999
893	75.1692428588867	-2.79739379882813	-5.46069240570068	0.00841071270406246	0.020423661917448	-0.0204853005707264	-0.000355493422830477
894	71.9225006103516	-3.12206816673279	-5.52562713623047	-0.00977104809135199	0.0317872650921345	-0.0276281367987394	-0.00327756232582033
895	74.5198974609375	-3.12206816673279	-5.46069240570068	-0.0188619289547205	0.0412028171122074	-0.0263294391334057	-0.00944637414067984
896	73.2211990356445	-2.14804530143738	-5.59056186676025	-0.0302255302667618	0.0249691028147936	-0.0263294391334057	-0.00684897974133492
897	74.5198974609375	-3.44674253463745	-5.33082246780396	-0.0250307414680719	-0.00360223650932312	-0.00717365415766835	-0.00295288790948689
898	75.1692428588867	-3.12206816673279	-5.52562713623047	-0.0211346503347158	-0.00327756232582033	-0.000355493422830477	-3.08191010844894e-05
899	71.9225006103516	-1.82337093353271	-6.43471527099609	-0.0120437685400248	-0.000680167751852423	0.00483929552137852	-0.00619963090866804
900	72.5718536376953	-2.47271966934204	-5.78536653518677	-0.017887907102704	0.000293855206109583	0.0197743140161037	0.00873538758605719
901	72.5718536376953	-1.82337093353271	-6.17497587203979	-0.0117190945893526	0.00191722682211548	0.012956153601408	-0.00652430532500148
902	73.8705520629883	-3.44674253463745	-5.9152364730835	-0.0221086721867323	0.0194496400654316	0.000618529506027699	-0.00782300252467394
903	74.5198974609375	-3.12206816673279	-5.72043180465698	-0.0100957229733467	0.036657378077507	-0.00684897974133492	0.00743668992072344
904	74.5198974609375	-3.12206816673279	-5.85030126571655	0.00483929552137852	0.0347093306481838	-0.00327756232582033	0.00191722682211548
905	72.5718536376953	-2.79739379882813	-6.17497587203979	0.0100340843200684	0.00841071270406246	0.020423661917448	0.0165275707840919
906	71.9225006103516	-2.47271966934204	-6.17497587203979	0.00159255252219737	-0.0159398596733809	0.0363327041268349	0.00873538758605719
907	74.5198974609375	-2.79739379882813	-5.9152364730835	0.0126314787194133	-0.0334722734987736	0.0288651939481497	0.00873538758605719
908	75.1692428588867	-3.12206816673279	-5.9152364730835	0.00613799272105098	-0.0195112787187099	0.0188002903014421	0.00743668992072344
909	73.8705520629883	-2.47271966934204	-6.11004114151001	-0.00814767740666866	-0.0175632312893867	0.0113327819854021	0.0022419011220336
910	73.8705520629883	-2.47271966934204	-5.9152364730835	0.00581331877037883	-0.0204853005707264	0.00906006153672934	0.00451462110504508
911	73.2211990356445	-1.82337093353271	-5.9152364730835	0.00159255252219737	-0.0149658378213644	-0.00587495695799589	-0.00814767740666866
912	73.8705520629883	-2.14804530143738	-5.78536653518677	0.00354059832170606	-0.0188619289547205	-0.00717365415766835	0.00483929552137852
913	75.1692428588867	-2.47271966934204	-5.78536653518677	0.00678734155371785	0.00386527273803949	-0.00912170019000769	-0.00555028254166245
914	75.8185958862305	-3.44674253463745	-5.26588773727417	0.0132808275520802	-0.00619963090866804	-0.00522560812532902	-0.00392691092565656
915	75.8185958862305	-3.44674253463745	-5.00614833831787	-0.00295288790948689	0.01100810803473	-0.0100957229733467	-0.00522560812532902
916	73.8705520629883	-3.12206816673279	-4.81134366989136	-0.00814767740666866	0.00483929552137852	-0.0104203969240189	-0.0100957229733467
917	75.1692428588867	-3.44674253463745	-5.52562713623047	-0.0026282137259841	-0.0227580219507217	0.00841071270406246	-0.00879702530801296
918	74.5198974609375	-2.14804530143738	-5.46069240570068	-0.00490093370899558	-0.0221086721867323	0.013930176384747	-0.00619963090866804
919	74.5198974609375	-2.14804530143738	-5.6554970741272	-0.00619963090866804	-0.0315242260694504	0.0265924744307995	-0.00165419070981443
920	73.8705520629883	-1.82337093353271	-5.46069240570068	-0.00652430532500148	-0.03444629535079	0.0178262684494257	-0.00327756232582033
921	73.8705520629883	-2.14804530143738	-5.33082246780396	-0.00490093370899558	-0.0471085943281651	0.0558131635189056	-0.00749832857400179
922	75.1692428588867	-1.82337093353271	-5.33082246780396	-0.00652430532500148	-0.0419138073921204	0.0269171483814716	-0.00782300252467394
923	77.1172943115234	-2.79739379882813	-5.59056186676025	-0.00165419070981443	-0.0182125810533762	0.012956153601408	0.000293855206109583
924	75.8185958862305	-3.12206816673279	-5.26588773727417	0.00646266713738441	-0.00555028254166245	0.00289124972186983	0.00516396993771195
925	77.1172943115234	-3.12206816673279	-5.3957576751709	0.0136055024340749	-0.00912170019000769	0.0116574559360743	0.00938473641872406
926	75.1692428588867	-2.47271966934204	-5.52562713623047	0.0191249661147594	-0.00490093370899558	0.0175015944987535	-0.00230353930965066
927	77.1172943115234	-3.44674253463745	-5.26588773727417	0.00386527273803949	-0.00295288790948689	-0.00457625929266214	0.0022419011220336
928	73.8705520629883	-2.14804530143738	-5.52562713623047	0.0123068047687411	0.00938473641872406	-0.00457625929266214	0.00191722682211548
929	75.1692428588867	-2.14804530143738	-5.85030126571655	0.0116574559360743	0.00483929552137852	-0.0211346503347158	0.00191722682211548
930	75.8185958862305	-2.79739379882813	-5.59056186676025	0.0149041991680861	0.0158782228827477	-0.00879702530801296	0.00516396993771195
931	76.4679412841797	-2.79739379882813	-5.6554970741272	0.013930176384747	0.013930176384747	-0.0117190945893526	-0.00457625929266214
932	75.1692428588867	-2.79739379882813	-5.59056186676025	0.00808603875339031	0.00808603875339031	-0.0104203969240189	0.00906006153672934
933	75.1692428588867	-2.47271966934204	-5.59056186676025	0.0188002903014421	0.00906006153672934	-0.0100957229733467	0.00711201597005129
934	75.8185958862305	-2.47271966934204	-5.6554970741272	0.0136055024340749	0.012956153601408	-0.0139918150380254	-0.00230353930965066
935	75.8185958862305	-2.47271966934204	-6.04510593414307	-0.00165419070981443	0.0226963832974434	-0.00684897974133492	-0.0026282137259841
936	76.4679412841797	-3.12206816673279	-5.59056186676025	0.00841071270406246	0.025618452578783	-0.0195112787187099	0.000618529506027699
937	75.8185958862305	-1.82337093353271	-5.85030126571655	-0.0191866029053926	0.0158782228827477	-0.0113944197073579	-0.00295288790948689
938	74.5198974609375	-1.49869668483734	-5.72043180465698	0.00483929552137852	0.0191249661147594	-0.00749832857400179	-0.00132951640989631
939	75.8185958862305	-3.12206816673279	-5.33082246780396	0.00159255252219737	0.00808603875339031	0.00678734155371785	-0.00165419070981443
940	76.4679412841797	-2.79739379882813	-5.26588773727417	0.000293855206109583	-0.000680167751852423	0.01847561635077	0.00678734155371785
941	75.8185958862305	-2.79739379882813	-5.72043180465698	0.00581331877037883	0.00613799272105098	0.0188002903014421	0.00354059832170606
942	74.5198974609375	-2.14804530143738	-5.85030126571655	-0.00327756232582033	-0.0224333461374044	0.0191249661147594	0.000618529506027699
943	75.1692428588867	-2.79739379882813	-5.85030126571655	-0.00555028254166245	0.0022419011220336	0.00970941036939621	0.00159255252219737
944	73.8705520629883	-2.47271966934204	-5.9152364730835	0.00159255252219737	0.00711201597005129	-0.00392691092565656	0.00646266713738441
945	75.1692428588867	-2.47271966934204	-5.59056186676025	-0.00360223650932312	0.000943203864153475	-0.00100484199356288	0.00970941036939621
946	76.4679412841797	-3.44674253463745	-5.3957576751709	0.00711201597005129	0.0022419011220336	0.0103587592020631	0.00321592413820326
947	75.8185958862305	-2.47271966934204	-5.98017120361328	-0.00782300252467394	0.000293855206109583	-0.00782300252467394	0.00451462110504508
948	73.8705520629883	-2.47271966934204	-5.6554970741272	0.0191249661147594	0.00841071270406246	-0.00587495695799589	0.00873538758605719
949	77.1172943115234	-4.09609127044678	-5.59056186676025	-0.00327756232582033	0.0213976856321096	-0.0276281367987394	0.00483929552137852
950	75.1692428588867	-3.44674253463745	-5.6554970741272	0.0116574559360743	0.0259431265294552	-0.0243813935667276	0.00289124972186983
951	76.4679412841797	-3.77141690254211	-5.46069240570068	-0.000355493422830477	0.020423661917448	-0.0201606266200542	0.00386527273803949
952	77.1172943115234	-3.44674253463745	-5.07108306884766	-0.00392691092565656	0.00483929552137852	-0.0152905117720366	-0.00295288790948689
953	77.1172943115234	-3.77141690254211	-5.46069240570068	-0.00619963090866804	-0.000355493422830477	-0.0104203969240189	-0.00490093370899558
954	73.8705520629883	-2.47271966934204	-5.59056186676025	-0.00392691092565656	-0.00555028254166245	-0.00197886489331722	0.000618529506027699
955	76.4679412841797	-3.12206816673279	-5.6554970741272	-0.00684897974133492	0.00678734155371785	-0.00717365415766835	-0.00165419070981443
956	74.5198974609375	-2.14804530143738	-5.9152364730835	-0.0169138833880424	0.00678734155371785	-0.0191866029053926	-0.000355493422830477
957	76.4679412841797	-3.44674253463745	-5.13601779937744	-0.0146411629393697	-0.00327756232582033	-0.00814767740666866	-0.00847235135734081
958	75.8185958862305	-2.79739379882813	-5.00614833831787	-0.0123684434220195	0.00516396993771195	-0.00782300252467394	-0.00490093370899558
959	76.4679412841797	-3.12206816673279	-5.52562713623047	-0.00684897974133492	-0.00912170019000769	-0.00879702530801296	0.000618529506027699
960	75.8185958862305	-2.47271966934204	-5.6554970741272	-0.00717365415766835	0.00126787810586393	0.00159255252219737	0.0022419011220336
961	77.1172943115234	-3.77141690254211	-5.59056186676025	0.000943203864153475	-0.00457625929266214	-0.00944637414067984	-0.00360223650932312
962	76.4679412841797	-2.79739379882813	-5.52562713623047	-0.00944637414067984	-0.0026282137259841	-0.0204853005707264	-0.0100957229733467
963	75.8185958862305	-3.77141690254211	-5.26588773727417	0.00354059832170606	0.00938473641872406	-0.02697878703475	-0.0026282137259841
964	73.8705520629883	-2.79739379882813	-5.07108306884766	0.0123068047687411	0.0158782228827477	-0.0331475995481014	-0.0100957229733467
965	74.5198974609375	-2.14804530143738	-5.3957576751709	0.0165275707840919	0.012956153601408	-0.03444629535079	0.00743668992072344
966	75.8185958862305	-1.49869668483734	-5.98017120361328	0.0252937767654657	0.0162028968334198	-0.0165892094373703	0.00126787810586393
967	75.1692428588867	-2.47271966934204	-5.6554970741272	0.0106834331527352	0.0188002903014421	-0.028926832601428	0.00191722682211548
968	76.4679412841797	-2.47271966934204	-5.26588773727417	0.0233457311987877	0.0132808275520802	-0.0260047651827335	0.00418994715437293
969	74.5198974609375	-1.82337093353271	-5.46069240570068	0.013930176384747	0.01847561635077	-0.0260047651827335	0.00289124972186983
970	73.8705520629883	-1.49869668483734	-5.26588773727417	0.0132808275520802	-0.00425158534198999	-0.00944637414067984	-0.00652430532500148
971	74.5198974609375	-1.82337093353271	-5.26588773727417	0.00873538758605719	-0.00879702530801296	0.00613799272105098	-0.00749832857400179
972	74.5198974609375	-1.49869668483734	-5.98017120361328	-0.0188619289547205	-0.0169138833880424	0.00711201597005129	-0.000680167751852423
973	76.4679412841797	-2.79739379882813	-5.78536653518677	0.0100340843200684	-0.0256800893694162	0.0226963832974434	0.00516396993771195
974	77.1172943115234	-2.79739379882813	-5.3957576751709	0.00711201597005129	-0.0195112787187099	0.0220470335334539	-0.00587495695799589
975	74.5198974609375	-3.12206816673279	-5.20095300674438	0.0022419011220336	-0.00555028254166245	0.0197743140161037	-0.00717365415766835
976	73.8705520629883	-1.82337093353271	-5.3957576751709	-0.00944637414067984	-0.0110697457566857	0.0145795252174139	-0.0169138833880424
977	75.8185958862305	-2.79739379882813	-5.26588773727417	-3.08191010844894e-05	-0.0360696688294411	0.0171769186854362	-0.000355493422830477
978	75.1692428588867	-1.17402231693268	-5.98017120361328	0.00386527273803949	-0.00230353930965066	0.00711201597005129	-0.00425158534198999
979	73.8705520629883	-1.82337093353271	-5.78536653518677	0.0168522447347641	-0.00879702530801296	0.00321592413820326	0.00159255252219737
980	73.8705520629883	-1.17402231693268	-5.78536653518677	0.0188002903014421	0.00289124972186983	0.00646266713738441	-0.00587495695799589
981	73.2211990356445	-1.17402231693268	-5.6554970741272	0.0155535480007529	0.0191249661147594	-0.00230353930965066	-0.000355493422830477
982	76.4679412841797	-1.82337093353271	-5.3957576751709	0.00289124972186983	0.00938473641872406	0.0116574559360743	-0.00522560812532902
983	76.4679412841797	-2.79739379882813	-4.94121360778809	0.00970941036939621	-0.00587495695799589	0.0123068047687411	0.00516396993771195
984	75.8185958862305	-2.14804530143738	-5.3957576751709	0.0126314787194133	0.011982130818069	0.0145795252174139	-0.00717365415766835
985	75.8185958862305	-2.47271966934204	-5.26588773727417	0.00938473641872406	0.00483929552137852	0.0213976856321096	0.00516396993771195
986	74.5198974609375	-0.84934800863266	-5.78536653518677	0.0155535480007529	-0.00522560812532902	0.0301638916134834	0.00483929552137852
987	75.1692428588867	-2.47271966934204	-5.46069240570068	0.00776136433705688	-0.00847235135734081	0.0207483377307653	0.00451462110504508
988	73.8705520629883	-1.49869668483734	-5.59056186676025	0.0142548503354192	-0.0113944197073579	0.01100810803473	0.00678734155371785
989	74.5198974609375	-1.49869668483734	-5.33082246780396	0.00256657530553639	0.00159255252219737	0.00678734155371785	0.00548864435404539
990	75.8185958862305	-2.79739379882813	-5.78536653518677	-0.000355493422830477	0.00646266713738441	0.00418994715437293	-0.00132951640989631
991	75.1692428588867	-2.47271966934204	-5.46069240570068	-0.00555028254166245	-0.00132951640989631	0.00483929552137852	-0.000355493422830477
992	73.8705520629883	-1.82337093353271	-6.04510593414307	0.000943203864153475	-0.00814767740666866	-0.0104203969240189	-0.00197886489331722
993	73.2211990356445	-1.49869668483734	-6.23991060256958	-0.0113944197073579	-0.0227580219507217	0.00743668992072344	0.00191722682211548
994	76.4679412841797	-1.82337093353271	-6.04510593414307	-0.00230353930965066	-0.0123684434220195	-0.00425158534198999	0.00289124972186983
995	74.5198974609375	-1.82337093353271	-5.3957576751709	-0.00490093370899558	-0.00360223650932312	-0.0146411629393697	-0.00100484199356288
996	75.1692428588867	-3.12206816673279	-5.78536653518677	-0.0237320438027382	-0.00132951640989631	-0.0217839982360601	-0.00652430532500148
997	73.8705520629883	-1.82337093353271	-5.9152364730835	-0.0104203969240189	-0.00360223650932312	-0.0260047651827335	-0.00360223650932312
998	74.5198974609375	-1.82337093353271	-5.78536653518677	-0.00814767740666866	-0.00360223650932312	-0.0282774847000837	-0.0104203969240189
999	74.5198974609375	-2.47271966934204	-5.59056186676025	0.00548864435404539	0.00678734155371785	-0.023407369852066	0.00678734155371785
1000	75.8185958862305	-2.47271966934204	-5.46069240570068	-0.0026282137259841	0.0158782228827477	-0.0139918150380254	-0.00425158534198999
1001	74.5198974609375	-1.82337093353271	-5.26588773727417	-0.00587495695799589	0.0223717093467712	-0.0273034609854221	-0.00197886489331722
1002	74.5198974609375	-1.82337093353271	-5.98017120361328	-0.00749832857400179	0.00873538758605719	-0.03444629535079	-0.00132951640989631
1003	75.1692428588867	-1.82337093353271	-5.78536653518677	-0.00522560812532902	0.0217223595827818	-0.0266541130840778	0.00321592413820326
1004	75.8185958862305	-1.82337093353271	-5.6554970741272	0.000293855206109583	0.01847561635077	-0.0123684434220195	0.00970941036939621
1005	75.8185958862305	-1.82337093353271	-5.78536653518677	0.0100340843200684	0.000618529506027699	0.00678734155371785	0.00321592413820326
1006	76.4679412841797	-2.79739379882813	-5.33082246780396	0.0168522447347641	-0.0211346503347158	0.0181509424000978	0.00581331877037883
1007	73.8705520629883	-1.49869668483734	-5.33082246780396	0.0149041991680861	-0.0162645354866982	0.0317872650921345	0.00289124972186983
1008	75.1692428588867	-1.82337093353271	-5.85030126571655	0.00808603875339031	-0.0165892094373703	0.0243197549134493	0.0103587592020631
1009	76.4679412841797	-3.12206816673279	-5.9152364730835	0.0142548503354192	0.00191722682211548	0.00841071270406246	0.00191722682211548
1010	77.1172943115234	-2.47271966934204	-5.72043180465698	0.012956153601408	-0.0156151866540313	0.0103587592020631	0.00776136433705688
1011	76.4679412841797	-2.47271966934204	-5.59056186676025	0.011982130818069	-0.0273034609854221	0.00354059832170606	-0.00619963090866804
1012	77.1172943115234	-2.79739379882813	-5.6554970741272	0.00451462110504508	-0.0331475995481014	0.00970941036939621	-0.000355493422830477
1013	76.4679412841797	-2.79739379882813	-5.20095300674438	0.00841071270406246	-0.0117190945893526	0.000618529506027699	-3.08191010844894e-05
1014	73.2211990356445	-1.49869668483734	-5.98017120361328	-0.00165419070981443	0.00256657530553639	0.00126787810586393	-3.08191010844894e-05
1015	73.8705520629883	-1.82337093353271	-5.85030126571655	-0.00197886489331722	0.0132808275520802	-0.0156151866540313	-0.00652430532500148
1016	75.8185958862305	-1.82337093353271	-6.04510593414307	-0.0224333461374044	0.012956153601408	-0.021459324285388	-0.00684897974133492
1017	73.8705520629883	-2.14804530143738	-6.04510593414307	-0.0117190945893526	0.0197743140161037	-0.0107450718060136	-0.00814767740666866
1018	77.7666397094727	-2.79739379882813	-5.59056186676025	-0.0130177913233638	0.029189869761467	-0.0350956469774246	0.000618529506027699
1019	76.4679412841797	-2.14804530143738	-5.46069240570068	0.00289124972186983	0.0252937767654657	-0.0143164889886975	-0.000355493422830477
1020	77.1172943115234	-2.79739379882813	-5.85030126571655	-0.00360223650932312	0.00321592413820326	-0.00814767740666866	-0.00132951640989631
1021	75.8185958862305	-2.47271966934204	-5.85030126571655	0.000618529506027699	-0.00814767740666866	0.00354059832170606	-0.00100484199356288
1022	77.7666397094727	-2.79739379882813	-5.6554970741272	0.052891094237566	-0.00847235135734081	0.0106834331527352	-0.00425158534198999
1023	74.5198974609375	-1.49869668483734	-5.98017120361328	0.00483929552137852	-0.00360223650932312	0.00841071270406246	0.000943203864153475
1024	76.4679412841797	-1.82337093353271	-5.52562713623047	0.0249691028147936	0.00159255252219737	0.00873538758605719	0.000618529506027699
1025	74.5198974609375	-1.49869668483734	-5.52562713623047	0.0142548503354192	-0.0113944197073579	0.0171769186854362	0.00711201597005129
1026	77.1172943115234	-2.79739379882813	-5.78536653518677	0.0126314787194133	-0.0399657599627972	0.0337353087961674	0.0022419011220336
1027	74.5198974609375	-1.49869668483734	-6.04510593414307	0.0136055024340749	-0.0412644557654858	0.0301638916134834	-0.00295288790948689
1028	77.1172943115234	-2.79739379882813	-5.72043180465698	0.0155535480007529	-0.0464592464268208	0.0298392176628113	0.00906006153672934
1029	75.8185958862305	-2.47271966934204	-5.98017120361328	0.0142548503354192	-0.0224333461374044	0.0171769186854362	0.00451462110504508
1030	75.8185958862305	-1.49869668483734	-5.78536653518677	0.0142548503354192	-0.00132951640989631	-0.00230353930965066	0.00386527273803949
1031	74.5198974609375	-1.17402231693268	-5.59056186676025	-0.00944637414067984	0.0149041991680861	-0.0110697457566857	0.000293855206109583
1032	75.8185958862305	-1.82337093353271	-5.98017120361328	-0.00392691092565656	0.0106834331527352	-0.00977104809135199	-0.00132951640989631
1033	75.8185958862305	-2.47271966934204	-5.78536653518677	0.000293855206109583	0.00743668992072344	-0.000355493422830477	0.0022419011220336
1034	76.4679412841797	-2.79739379882813	-5.59056186676025	-0.000680167751852423	0.00581331877037883	-0.00912170019000769	0.000943203864153475
1035	76.4679412841797	-2.14804530143738	-5.52562713623047	-0.00619963090866804	0.0149041991680861	-0.00295288790948689	-0.0120437685400248
1036	75.8185958862305	-1.82337093353271	-5.46069240570068	-0.00814767740666866	0.031137915328145	-0.0350956469774246	-0.0139918150380254
1037	77.1172943115234	-2.47271966934204	-5.20095300674438	-0.0123684434220195	0.0295145437121391	-0.0195112787187099	-0.00295288790948689
1038	76.4679412841797	-2.79739379882813	-5.85030126571655	-0.0110697457566857	0.0295145437121391	-0.0243813935667276	-0.00749832857400179
1039	74.5198974609375	-1.17402231693268	-5.98017120361328	0.0113327819854021	0.0207483377307653	-0.0133424662053585	-3.08191010844894e-05
1040	75.8185958862305	-1.17402231693268	-5.52562713623047	0.000943203864153475	0.0321119390428066	-0.017887907102704	-0.00230353930965066
1041	74.5198974609375	-1.49869668483734	-5.52562713623047	-0.017887907102704	0.029189869761467	-0.0104203969240189	-0.00360223650932312
1042	76.4679412841797	-2.14804530143738	-5.20095300674438	0.00646266713738441	0.0142548503354192	-0.00652430532500148	-0.00230353930965066
1043	77.1172943115234	-2.14804530143738	-5.20095300674438	0.000618529506027699	0.0191249661147594	-0.0185372550040483	0.00483929552137852
1044	77.1172943115234	-2.47271966934204	-5.52562713623047	0.00970941036939621	0.0126314787194133	-0.0146411629393697	0.00256657530553639
1045	76.4679412841797	-2.47271966934204	-5.6554970741272	0.0116574559360743	-0.00652430532500148	0.00613799272105098	-0.00165419070981443
1046	75.8185958862305	-1.82337093353271	-5.85030126571655	0.01100810803473	-0.00295288790948689	0.00516396993771195	0.00776136433705688
1047	76.4679412841797	-2.14804530143738	-5.59056186676025	-0.0120437685400248	0.00873538758605719	-0.00490093370899558	-0.00327756232582033
1048	76.4679412841797	-1.49869668483734	-5.6554970741272	0.00970941036939621	0.000618529506027699	-0.000680167751852423	0.00743668992072344
1049	75.1692428588867	-1.49869668483734	-5.3957576751709	0.000293855206109583	-0.00165419070981443	0.00841071270406246	0.00418994715437293
1050	74.5198974609375	-1.49869668483734	-5.33082246780396	-3.08191010844894e-05	0.0132808275520802	-0.0123684434220195	-0.000680167751852423
1051	73.8705520629883	-2.14804530143738	-5.72043180465698	-0.00555028254166245	0.0113327819854021	-0.0107450718060136	-0.00327756232582033
1052	75.8185958862305	-1.82337093353271	-5.78536653518677	-0.0026282137259841	0.013930176384747	-0.0204853005707264	0.00256657530553639
1053	73.8705520629883	-1.17402231693268	-5.85030126571655	-3.08191010844894e-05	0.0278911720961332	-0.032173577696085	-0.00132951640989631
1054	75.8185958862305	-2.47271966934204	-5.6554970741272	0.0116574559360743	0.0314625911414623	-0.0331475995481014	0.00581331877037883
1055	75.1692428588867	-2.79739379882813	-5.52562713623047	-0.0120437685400248	0.041852168738842	-0.0260047651827335	-0.00457625929266214
1056	75.1692428588867	-2.79739379882813	-5.26588773727417	-0.0149658378213644	0.0304885655641556	-0.0299008563160896	-0.0110697457566857
1057	76.4679412841797	-2.47271966934204	-5.6554970741272	-0.00879702530801296	0.0171769186854362	-0.0152905117720366	-0.0026282137259841
1058	74.5198974609375	-1.17402231693268	-5.9152364730835	0.000293855206109583	0.01847561635077	-0.0159398596733809	0.00159255252219737
1059	74.5198974609375	-1.49869668483734	-5.85030126571655	-0.00457625929266214	0.000943203864153475	-0.00977104809135199	-0.000680167751852423
1060	74.5198974609375	-1.82337093353271	-5.59056186676025	0.00354059832170606	-0.0110697457566857	0.0152288740500808	0.00289124972186983
1061	73.8705520629883	-2.14804530143738	-5.6554970741272	-0.00100484199356288	-0.0146411629393697	0.0194496400654316	-0.00490093370899558
1062	74.5198974609375	-1.82337093353271	-5.78536653518677	0.000618529506027699	-0.0146411629393697	0.0230210572481155	0.00483929552137852
1063	75.8185958862305	-2.47271966934204	-5.6554970741272	-0.00847235135734081	-0.0172385573387146	0.00711201597005129	0.00646266713738441
1064	75.8185958862305	-3.12206816673279	-5.78536653518677	-0.00522560812532902	-0.0162645354866982	0.000943203864153475	0.00938473641872406
1065	75.8185958862305	-2.79739379882813	-5.85030126571655	0.000293855206109583	-0.0201606266200542	0.0149041991680861	0.0126314787194133
1066	74.5198974609375	-2.79739379882813	-5.20095300674438	0.00354059832170606	-0.038017712533474	0.0226963832974434	0.00646266713738441
1067	75.8185958862305	-2.79739379882813	-5.59056186676025	0.0022419011220336	-0.0347709693014622	0.0162028968334198	0.00808603875339031
1068	73.2211990356445	-1.49869668483734	-5.6554970741272	0.00386527273803949	-0.0175632312893867	0.0142548503354192	0.0197743140161037
1069	74.5198974609375	-2.47271966934204	-5.6554970741272	0.0123068047687411	0.00711201597005129	-0.00100484199356288	0.00548864435404539
1070	75.8185958862305	-2.47271966934204	-5.33082246780396	-0.00619963090866804	0.00516396993771195	0.00354059832170606	0.00256657530553639
1071	76.4679412841797	-2.47271966934204	-5.78536653518677	-0.00360223650932312	-0.00100484199356288	-0.00360223650932312	-0.00652430532500148
1072	75.8185958862305	-2.79739379882813	-5.3957576751709	-0.0104203969240189	-0.00425158534198999	0.0113327819854021	0.00776136433705688
1073	75.1692428588867	-2.79739379882813	-5.26588773727417	0.00906006153672934	-0.00619963090866804	-0.00165419070981443	-0.0026282137259841
1074	72.5718536376953	-1.82337093353271	-5.3957576751709	0.00191722682211548	0.00613799272105098	0.01847561635077	0.00938473641872406
1075	72.5718536376953	-1.82337093353271	-5.46069240570068	0.00873538758605719	-0.0100957229733467	0.0162028968334198	-0.00197886489331722
1076	75.1692428588867	-3.12206816673279	-5.46069240570068	-0.00100484199356288	0.00646266713738441	0.013930176384747	-0.00977104809135199
1077	73.8705520629883	-2.14804530143738	-5.6554970741272	-3.08191010844894e-05	0.00159255252219737	-0.0113944197073579	-0.0130177913233638
1078	73.2211990356445	-2.79739379882813	-5.52562713623047	-0.00717365415766835	-0.0136671401560307	-0.00782300252467394	-0.00717365415766835
1079	75.8185958862305	-3.12206816673279	-5.33082246780396	0.0136055024340749	-0.0149658378213644	0.00321592413820326	-3.08191010844894e-05
1080	74.5198974609375	-2.79739379882813	-5.46069240570068	0.0155535480007529	-0.0217839982360601	0.0126314787194133	-0.00100484199356288
1081	75.1692428588867	-3.12206816673279	-5.59056186676025	0.00808603875339031	-0.0266541130840778	0.00906006153672934	0.00418994715437293
1082	74.5198974609375	-2.14804530143738	-6.36978054046631	-0.000680167751852423	-0.00782300252467394	-0.00100484199356288	-0.000680167751852423
1083	73.2211990356445	-1.82337093353271	-6.43471527099609	0.00613799272105098	-0.0175632312893867	-0.00165419070981443	0.00126787810586393
1084	72.5718536376953	-1.49869668483734	-5.6554970741272	0.00516396993771195	-0.00977104809135199	-0.00587495695799589	-0.00230353930965066
1085	71.9225006103516	-2.14804530143738	-5.52562713623047	0.00581331877037883	-0.0230826959013939	0.012956153601408	0.00711201597005129
1086	73.8705520629883	-2.79739379882813	-5.33082246780396	0.0022419011220336	-0.0240567177534103	0.0113327819854021	0.0113327819854021
1087	73.2211990356445	-2.14804530143738	-5.85030126571655	0.00646266713738441	-0.00944637414067984	0.00613799272105098	0.0116574559360743
1088	73.8705520629883	-3.12206816673279	-5.59056186676025	-0.00457625929266214	-3.08191010844894e-05	-0.00165419070981443	0.00548864435404539
1089	73.8705520629883	-2.79739379882813	-5.59056186676025	0.00321592413820326	0.000293855206109583	-0.00392691092565656	0.0103587592020631
1090	72.5718536376953	-1.82337093353271	-5.78536653518677	0.00516396993771195	0.0175015944987535	-0.0224333461374044	0.0022419011220336
1091	72.5718536376953	-2.14804530143738	-5.6554970741272	-0.0139918150380254	0.0233457311987877	-0.0204853005707264	0.0022419011220336
1092	73.8705520629883	-2.14804530143738	-5.59056186676025	-0.0152905117720366	0.0239950809627771	-0.0204853005707264	-0.00100484199356288
1093	73.8705520629883	-2.79739379882813	-5.59056186676025	-0.0175632312893867	0.0350340083241463	-0.0276281367987394	0.00613799272105098
1094	72.5718536376953	-3.12206816673279	-5.3957576751709	-0.0217839982360601	0.0480209775269032	-0.0266541130840778	0.00386527273803949
1095	74.5198974609375	-2.79739379882813	-5.3957576751709	-0.0175632312893867	0.0457482598721981	-0.039641086012125	-0.00457625929266214
1096	72.5718536376953	-1.82337093353271	-5.52562713623047	-0.0315242260694504	0.052891094237566	-0.0461345724761486	-0.00977104809135199
1097	74.5198974609375	-3.12206816673279	-5.13601779937744	-0.0227580219507217	0.0441248863935471	-0.0305502042174339	-0.00749832857400179
1098	73.8705520629883	-2.47271966934204	-5.13601779937744	-0.0188619289547205	0.0321119390428066	-0.0282774847000837	-0.00360223650932312
1099	75.1692428588867	-2.79739379882813	-5.59056186676025	-0.00717365415766835	0.012956153601408	0.00613799272105098	0.000943203864153475
1100	74.5198974609375	-2.14804530143738	-5.52562713623047	-0.00879702530801296	-0.0191866029053926	0.013930176384747	-0.00165419070981443
1101	75.8185958862305	-2.47271966934204	-5.3957576751709	-0.0123684434220195	-0.0224333461374044	0.0197743140161037	-0.00652430532500148
1102	74.5198974609375	-2.79739379882813	-5.26588773727417	-0.00977104809135199	-0.00425158534198999	0.0239950809627771	-0.00230353930965066
1103	73.8705520629883	-1.82337093353271	-5.33082246780396	-0.0120437685400248	0.00159255252219737	0.00159255252219737	0.00126787810586393
1104	73.8705520629883	-2.47271966934204	-4.74640893936157	-0.00912170019000769	0.0168522447347641	0.00289124972186983	0.00906006153672934
1105	73.2211990356445	-2.79739379882813	-5.20095300674438	-0.00814767740666866	-0.0026282137259841	0.0197743140161037	0.00386527273803949
1106	74.5198974609375	-1.82337093353271	-5.72043180465698	0.00873538758605719	-0.0357449948787689	0.0369820520281792	0.00289124972186983
1107	73.8705520629883	-2.79739379882813	-5.6554970741272	-0.00197886489331722	-0.02697878703475	0.0233457311987877	0.00776136433705688
1108	73.8705520629883	-2.79739379882813	-5.52562713623047	0.0136055024340749	-0.0247060675173998	0.0162028968334198	0.00483929552137852
1109	73.8705520629883	-2.14804530143738	-5.72043180465698	-0.0185372550040483	0.0022419011220336	0.00776136433705688	0.00970941036939621
1110	72.5718536376953	-1.49869668483734	-5.52562713623047	0.00613799272105098	-0.00522560812532902	-3.08191010844894e-05	0.00548864435404539
1111	75.1692428588867	-1.49869668483734	-5.78536653518677	-0.021459324285388	-0.0188619289547205	-0.00197886489331722	-0.00197886489331722
1112	72.5718536376953	-1.49869668483734	-5.98017120361328	-0.0165892094373703	-0.00847235135734081	0.00191722682211548	0.00256657530553639
1113	75.1692428588867	-2.47271966934204	-5.59056186676025	0.000293855206109583	0.000293855206109583	0.00191722682211548	0.00386527273803949
1114	75.8185958862305	-2.47271966934204	-5.52562713623047	0.000618529506027699	0.00938473641872406	0.0116574559360743	-0.00425158534198999
1115	75.8185958862305	-3.12206816673279	-5.52562713623047	-0.0107450718060136	0.0123068047687411	-0.0130177913233638	0.0022419011220336
1116	74.5198974609375	-2.47271966934204	-5.20095300674438	-0.0117190945893526	0.0262678004801273	-0.00100484199356288	-0.00977104809135199
1117	77.1172943115234	-2.79739379882813	-5.59056186676025	-0.0139918150380254	0.0210730116814375	-0.00944637414067984	0.00613799272105098
1118	73.8705520629883	-1.17402231693268	-5.85030126571655	-0.00197886489331722	0.0207483377307653	-0.0113944197073579	-0.00132951640989631
1119	75.8185958862305	-1.82337093353271	-5.72043180465698	0.00126787810586393	0.0262678004801273	0.0100340843200684	0.000618529506027699
1120	74.5198974609375	-1.49869668483734	-5.72043180465698	0.000293855206109583	0.0175015944987535	-0.000355493422830477	-0.00490093370899558
1121	75.1692428588867	-2.14804530143738	-5.6554970741272	-0.00717365415766835	0.0171769186854362	-0.0175632312893867	-0.00619963090866804
1122	75.1692428588867	-1.49869668483734	-5.3957576751709	-0.0100957229733467	0.0178262684494257	-0.00749832857400179	-0.00230353930965066
1123	75.8185958862305	-2.47271966934204	-5.52562713623047	0.0123068047687411	0.0191249661147594	-0.0201606266200542	0.000618529506027699
1124	75.1692428588867	-2.14804530143738	-5.72043180465698	-3.08191010844894e-05	0.0200989879667759	-0.0123684434220195	-0.00522560812532902
1125	75.8185958862305	-3.12206816673279	-5.9152364730835	0.00548864435404539	0.0123068047687411	-0.0188619289547205	0.00354059832170606
1126	75.1692428588867	-1.82337093353271	-5.72043180465698	0.0113327819854021	0.00321592413820326	-0.00327756232582033	0.000943203864153475
1127	75.8185958862305	-2.79739379882813	-5.3957576751709	0.0126314787194133	-0.00977104809135199	-0.0188619289547205	-0.000355493422830477
1128	73.8705520629883	-1.49869668483734	-5.3957576751709	0.0116574559360743	-0.00749832857400179	-0.0143164889886975	0.00646266713738441
1129	75.8185958862305	-1.49869668483734	-5.6554970741272	-0.00165419070981443	0.00613799272105098	-0.0217839982360601	0.00354059832170606
1130	76.4679412841797	-2.47271966934204	-5.72043180465698	0.00808603875339031	0.0100340843200684	-0.00522560812532902	0.000293855206109583
1131	77.1172943115234	-2.79739379882813	-5.46069240570068	-0.00392691092565656	0.00191722682211548	-0.00392691092565656	0.00483929552137852
1132	76.4679412841797	-2.14804530143738	-5.52562713623047	-0.0113944197073579	-0.00879702530801296	-0.00782300252467394	-0.00165419070981443
1133	75.8185958862305	-1.82337093353271	-5.52562713623047	0.000943203864153475	-0.00360223650932312	-0.00230353930965066	0.00451462110504508
1134	75.1692428588867	-1.17402231693268	-5.46069240570068	0.00159255252219737	0.00743668992072344	0.00678734155371785	0.00289124972186983
1135	74.5198974609375	-1.82337093353271	-5.72043180465698	0.00126787810586393	0.0165275707840919	-0.00944637414067984	0.00386527273803949
1136	76.4679412841797	-2.79739379882813	-5.46069240570068	-0.00490093370899558	0.0200989879667759	-0.0162645354866982	-0.0146411629393697
1137	75.1692428588867	-1.82337093353271	-5.46069240570068	-0.00652430532500148	-0.0143164889886975	0.000618529506027699	-0.00717365415766835
1138	74.5198974609375	-1.82337093353271	-5.52562713623047	-0.00100484199356288	-0.0318489037454128	-0.000680167751852423	-0.00555028254166245
1139	75.1692428588867	-2.79739379882813	-5.20095300674438	0.00386527273803949	-0.0561994761228561	0.0282158460468054	0.00289124972186983
1140	76.4679412841797	-2.14804530143738	-5.07108306884766	-0.00912170019000769	-0.0386670641601086	0.0249691028147936	-0.00555028254166245
1141	73.8705520629883	-2.79739379882813	-5.26588773727417	0.00776136433705688	-0.0250307414680719	0.0217223595827818	0.00256657530553639
1142	74.5198974609375	-1.17402231693268	-5.9152364730835	0.00386527273803949	-0.0230826959013939	0.0191249661147594	-0.00587495695799589
1143	74.5198974609375	-2.47271966934204	-5.46069240570068	0.00678734155371785	-0.0152905117720366	-0.000355493422830477	-0.000680167751852423
1144	74.5198974609375	-1.82337093353271	-5.85030126571655	0.0155535480007529	-0.00944637414067984	0.00808603875339031	0.000943203864153475
1145	77.1172943115234	-2.14804530143738	-5.59056186676025	0.0197743140161037	-0.0143164889886975	0.012956153601408	0.000618529506027699
1146	75.8185958862305	-2.47271966934204	-4.94121360778809	0.0155535480007529	-0.0188619289547205	0.0188002903014421	-0.00295288790948689
1147	73.8705520629883	-2.14804530143738	-5.6554970741272	0.00516396993771195	0.00256657530553639	-0.00490093370899558	0.00191722682211548
1148	75.1692428588867	-1.82337093353271	-5.85030126571655	0.0126314787194133	0.0168522447347641	-0.00814767740666866	-0.00295288790948689
1149	75.8185958862305	-3.44674253463745	-5.46069240570068	-0.0120437685400248	0.0106834331527352	-0.017887907102704	-0.00327756232582033
1150	75.8185958862305	-3.12206816673279	-5.46069240570068	0.0149041991680861	0.00418994715437293	-0.00912170019000769	-0.00522560812532902
1151	75.8185958862305	-3.12206816673279	-5.52562713623047	-0.00944637414067984	-0.000680167751852423	-0.0104203969240189	-0.00717365415766835
1152	76.4679412841797	-2.79739379882813	-5.72043180465698	0.00483929552137852	0.000943203864153475	-0.00295288790948689	-0.00425158534198999
1153	75.8185958862305	-3.12206816673279	-5.52562713623047	-0.00684897974133492	0.0162028968334198	-0.0217839982360601	0.00159255252219737
1154	74.5198974609375	-2.14804530143738	-5.9152364730835	0.00159255252219737	0.01100810803473	-0.0104203969240189	-0.00814767740666866
1155	74.5198974609375	-2.47271966934204	-5.52562713623047	0.00483929552137852	0.0243197549134493	-0.0191866029053926	-0.00327756232582033
1156	75.1692428588867	-2.14804530143738	-5.78536653518677	-0.0123684434220195	0.0272418223321438	-0.0250307414680719	-0.0136671401560307
1157	74.5198974609375	-2.14804530143738	-5.46069240570068	-0.00847235135734081	0.0181509424000978	-0.0182125810533762	-0.0026282137259841
1158	76.4679412841797	-2.79739379882813	-5.13601779937744	0.00483929552137852	0.00906006153672934	-0.0139918150380254	-0.00944637414067984
1159	75.8185958862305	-3.44674253463745	-5.46069240570068	0.01100810803473	-0.00165419070981443	-0.00295288790948689	-0.00230353930965066
1160	76.4679412841797	-3.12206816673279	-5.72043180465698	0.0152288740500808	0.00581331877037883	-0.00132951640989631	-0.00392691092565656
1161	76.4679412841797	-3.77141690254211	-5.52562713623047	0.0132808275520802	0.0103587592020631	0.00711201597005129	-0.00782300252467394
1162	76.4679412841797	-3.77141690254211	-5.59056186676025	0.00418994715437293	0.0142548503354192	0.00678734155371785	-0.000355493422830477
1163	75.1692428588867	-2.79739379882813	-5.6554970741272	0.00808603875339031	0.0100340843200684	-0.00132951640989631	-0.00132951640989631
1164	75.1692428588867	-2.47271966934204	-5.59056186676025	0.0191249661147594	0.000293855206109583	0.00906006153672934	0.000618529506027699
1165	74.5198974609375	-3.12206816673279	-5.78536653518677	0.0158782228827477	-0.0276281367987394	0.0233457311987877	0.00873538758605719
1166	75.8185958862305	-3.77141690254211	-5.85030126571655	0.00418994715437293	-0.0383423902094364	0.0249691028147936	0.0126314787194133
1167	74.5198974609375	-2.47271966934204	-5.85030126571655	-0.00782300252467394	-0.0253554154187441	0.0200989879667759	0.00289124972186983
1168	76.4679412841797	-3.44674253463745	-5.52562713623047	0.01100810803473	-0.0217839982360601	0.0175015944987535	0.00581331877037883
1169	76.4679412841797	-3.44674253463745	-5.59056186676025	-0.00490093370899558	0.00516396993771195	0.00289124972186983	0.00289124972186983
1170	74.5198974609375	-2.47271966934204	-5.6554970741272	0.000618529506027699	0.0103587592020631	-0.00717365415766835	0.01100810803473
1171	73.8705520629883	-3.12206816673279	-5.85030126571655	-0.00977104809135199	0.00808603875339031	-0.0107450718060136	-0.00100484199356288
1172	75.1692428588867	-3.12206816673279	-5.98017120361328	-0.00295288790948689	0.00256657530553639	-0.0113944197073579	-0.00165419070981443
1173	75.8185958862305	-3.77141690254211	-5.6554970741272	0.00548864435404539	0.0168522447347641	-0.0169138833880424	0.00516396993771195
1174	76.4679412841797	-4.09609127044678	-5.52562713623047	-0.00587495695799589	0.0343846566975117	-0.0282774847000837	-0.00165419070981443
1175	75.8185958862305	-4.09609127044678	-5.33082246780396	-0.00425158534198999	0.0515923984348774	-0.0354203209280968	0.00256657530553639
1176	74.5198974609375	-3.12206816673279	-5.59056186676025	-0.0120437685400248	0.0463976077735424	-0.0591215454041958	-0.0100957229733467
1177	77.1172943115234	-4.09609127044678	-5.59056186676025	-0.00717365415766835	0.031137915328145	-0.0389917381107807	-0.00230353930965066
1178	77.1172943115234	-4.42076539993286	-5.98017120361328	0.000943203864153475	0.0116574559360743	-0.0302255302667618	-0.00652430532500148
1179	75.1692428588867	-2.79739379882813	-5.98017120361328	0.00451462110504508	-0.00619963090866804	-0.0182125810533762	-3.08191010844894e-05
1180	75.8185958862305	-3.12206816673279	-5.85030126571655	-0.0152905117720366	-0.0211346503347158	-0.00392691092565656	0.00646266713738441
1181	75.8185958862305	-2.79739379882813	-5.6554970741272	0.000293855206109583	-0.0331475995481014	-0.00132951640989631	-0.00814767740666866
1182	77.7666397094727	-3.77141690254211	-5.3957576751709	-0.00749832857400179	-0.0253554154187441	-0.00684897974133492	-0.00392691092565656
1183	75.8185958862305	-4.09609127044678	-5.6554970741272	-0.000680167751852423	-0.0230826959013939	0.000293855206109583	0.00386527273803949
1184	77.1172943115234	-4.42076539993286	-5.46069240570068	0.00321592413820326	-0.0354203209280968	0.0126314787194133	0.00451462110504508
1185	75.1692428588867	-4.09609127044678	-5.6554970741272	0.00418994715437293	-0.0376930385828018	0.036657378077507	0.00581331877037883
1186	75.1692428588867	-3.44674253463745	-5.85030126571655	0.00354059832170606	-0.0646410062909126	0.0535404421389103	0.00126787810586393
1187	76.4679412841797	-4.42076539993286	-5.13601779937744	-0.0104203969240189	-0.0613942667841911	0.0574365332722664	0.000293855206109583
1188	77.1172943115234	-4.09609127044678	-5.20095300674438	0.000943203864153475	-0.0523033849895	0.0386054255068302	0.00354059832170606
1189	74.5198974609375	-3.12206816673279	-5.85030126571655	0.00516396993771195	-0.0279528107494116	0.0252937767654657	0.00354059832170606
1190	76.4679412841797	-2.79739379882813	-5.85030126571655	-0.000355493422830477	-0.0217839982360601	0.0340599827468395	0.00386527273803949
1191	75.8185958862305	-3.44674253463745	-5.72043180465698	-0.0146411629393697	-0.0247060675173998	0.00711201597005129	0.00126787810586393
1192	75.1692428588867	-3.12206816673279	-5.3957576751709	0.00159255252219737	-0.00197886489331722	0.0165275707840919	-3.08191010844894e-05
1193	74.5198974609375	-2.79739379882813	-5.33082246780396	0.00191722682211548	-0.00100484199356288	0.0162028968334198	0.00256657530553639
1194	77.1172943115234	-4.09609127044678	-5.26588773727417	0.0197743140161037	0.00613799272105098	0.01100810803473	-0.00425158534198999
1195	76.4679412841797	-3.77141690254211	-5.59056186676025	-0.00132951640989631	0.0171769186854362	-0.00197886489331722	-0.00555028254166245
1196	77.1172943115234	-4.42076539993286	-5.33082246780396	-0.00392691092565656	0.013930176384747	-0.0230826959013939	-0.0120437685400248
1197	75.8185958862305	-2.14804530143738	-5.78536653518677	-0.0120437685400248	0.0200989879667759	-0.032173577696085	-0.00295288790948689
1198	76.4679412841797	-2.14804530143738	-5.6554970741272	0.00711201597005129	0.0301638916134834	-0.0445111989974976	0.000618529506027699
1199	75.8185958862305	-2.79739379882813	-5.46069240570068	0.00873538758605719	0.029189869761467	-0.0324982516467571	0.00451462110504508
1200	76.4679412841797	-2.79739379882813	-5.6554970741272	-0.00749832857400179	0.0236704051494598	-0.02697878703475	0.0022419011220336
1201	74.5198974609375	-1.82337093353271	-5.85030126571655	0.00483929552137852	0.020423661917448	-0.0256800893694162	-0.00555028254166245
1202	76.4679412841797	-1.82337093353271	-5.52562713623047	0.00581331877037883	0.0275664981454611	-0.0240567177534103	0.00776136433705688
1203	75.8185958862305	-3.12206816673279	-5.3957576751709	0.000293855206109583	0.0288651939481497	-0.0204853005707264	0.00289124972186983
1204	78.4159927368164	-3.44674253463745	-5.46069240570068	-0.00100484199356288	0.0304885655641556	-0.0139918150380254	-0.00457625929266214
1205	76.4679412841797	-2.79739379882813	-5.26588773727417	0.000943203864153475	0.013930176384747	0.0113327819854021	0.00646266713738441
1206	75.1692428588867	-2.14804530143738	-5.52562713623047	-0.0117190945893526	-0.00555028254166245	0.0175015944987535	-0.00555028254166245
1207	77.1172943115234	-3.44674253463745	-5.78536653518677	0.0162028968334198	-0.0100957229733467	0.0210730116814375	0.00354059832170606
1208	76.4679412841797	-2.14804530143738	-5.9152364730835	0.00354059832170606	-0.0230826959013939	0.0181509424000978	0.0171769186854362
1209	75.1692428588867	-3.12206816673279	-5.46069240570068	0.0158782228827477	-0.0211346503347158	0.0188002903014421	0.00483929552137852
1210	78.4159927368164	-3.44674253463745	-5.52562713623047	0.00808603875339031	-0.0217839982360601	0.013930176384747	0.00289124972186983
1211	76.4679412841797	-2.79739379882813	-5.33082246780396	0.0100340843200684	-0.0185372550040483	0.00970941036939621	-0.0026282137259841
1212	77.1172943115234	-3.12206816673279	-5.26588773727417	-0.00782300252467394	-0.0266541130840778	0.00873538758605719	0.000618529506027699
1213	75.1692428588867	-2.14804530143738	-5.6554970741272	0.00483929552137852	-0.00327756232582033	0.00126787810586393	0.00256657530553639
1214	75.1692428588867	-1.82337093353271	-5.98017120361328	-0.000355493422830477	-3.08191010844894e-05	-0.0133424662053585	0.00418994715437293
1215	73.8705520629883	-1.49869668483734	-5.85030126571655	-0.00230353930965066	0.01847561635077	-0.0152905117720366	-0.00782300252467394
1216	77.7666397094727	-2.79739379882813	-5.3957576751709	-0.00912170019000769	0.0171769186854362	-0.0331475995481014	-0.00619963090866804
1217	74.5198974609375	-1.17402231693268	-6.04510593414307	-0.00197886489331722	0.0207483377307653	-0.0324982516467571	-0.00197886489331722
1218	75.1692428588867	-2.47271966934204	-5.52562713623047	0.00321592413820326	0.0207483377307653	-0.0224333461374044	0.00256657530553639
1219	76.4679412841797	-1.82337093353271	-5.52562713623047	0.00321592413820326	0.0220470335334539	-0.0110697457566857	-0.00782300252467394
1220	76.4679412841797	-2.47271966934204	-5.46069240570068	-0.00814767740666866	0.0246444288641214	-0.00782300252467394	0.00386527273803949
1221	75.8185958862305	-2.14804530143738	-5.52562713623047	0.01847561635077	0.0347093306481838	-0.00230353930965066	-0.00132951640989631
1222	75.1692428588867	-1.82337093353271	-5.59056186676025	0.0113327819854021	0.0285405199974775	-0.0100957229733467	-0.00327756232582033
1223	74.5198974609375	-1.17402231693268	-5.46069240570068	0.0181509424000978	0.0249691028147936	0.00159255252219737	0.00159255252219737
1224	75.1692428588867	-1.82337093353271	-5.78536653518677	0.0321119390428066	0.00354059832170606	0.000293855206109583	-0.00295288790948689
1225	74.5198974609375	-1.49869668483734	-5.9152364730835	0.0197743140161037	-0.0169138833880424	0.0239950809627771	0.00873538758605719
1226	76.4679412841797	-3.12206816673279	-5.26588773727417	0.020423661917448	-0.028926832601428	0.0236704051494598	0.00483929552137852
1227	73.8705520629883	-1.49869668483734	-5.46069240570068	0.0168522447347641	-0.0201606266200542	0.0188002903014421	0.00289124972186983
1228	75.1692428588867	-2.79739379882813	-5.26588773727417	0.0188002903014421	-0.0311995539814234	0.00191722682211548	0.00451462110504508
1229	76.4679412841797	-2.47271966934204	-5.07108306884766	0.00743668992072344	-0.0195112787187099	0.00776136433705688	0.00613799272105098
1230	75.1692428588867	-2.79739379882813	-5.6554970741272	0.0145795252174139	-0.00230353930965066	0.000943203864153475	-0.00100484199356288
1231	75.8185958862305	-2.79739379882813	-5.9152364730835	0.000293855206109583	-0.00230353930965066	-0.00490093370899558	0.00256657530553639
1232	75.8185958862305	-2.79739379882813	-5.59056186676025	-0.00555028254166245	-0.0165892094373703	0.00451462110504508	-0.00327756232582033
1233	75.8185958862305	-2.14804530143738	-5.72043180465698	-0.00457625929266214	-0.0350956469774246	0.020423661917448	0.00159255252219737
1234	75.1692428588867	-1.82337093353271	-5.78536653518677	0.00776136433705688	-0.0373683646321297	0.0213976856321096	-0.00197886489331722
1235	75.1692428588867	-2.14804530143738	-5.33082246780396	-0.00749832857400179	-0.0224333461374044	0.00581331877037883	-0.00944637414067984
1236	74.5198974609375	-1.82337093353271	-5.98017120361328	-0.017887907102704	-0.0165892094373703	-0.00847235135734081	-0.00944637414067984
1237	75.1692428588867	-2.47271966934204	-5.9152364730835	-0.0169138833880424	-0.0146411629393697	-0.00717365415766835	-0.00749832857400179
1238	75.8185958862305	-3.12206816673279	-5.78536653518677	-0.00977104809135199	0.00418994715437293	-0.0260047651827335	-0.00360223650932312
1239	75.1692428588867	-1.49869668483734	-5.98017120361328	0.00159255252219737	0.00873538758605719	-0.0256800893694162	-0.0026282137259841
1240	75.1692428588867	-1.49869668483734	-5.78536653518677	0.00808603875339031	0.00451462110504508	-0.0162645354866982	0.00256657530553639
1241	75.1692428588867	-1.17402231693268	-6.17497587203979	-0.0146411629393697	0.013930176384747	-0.0253554154187441	-0.00977104809135199
1242	76.4679412841797	-2.47271966934204	-5.98017120361328	-0.0113944197073579	0.0171769186854362	-0.0230826959013939	-0.00132951640989631
1243	76.4679412841797	-2.14804530143738	-5.78536653518677	0.00321592413820326	0.0379560738801956	-0.0299008563160896	-0.00392691092565656
1244	74.5198974609375	-2.14804530143738	-5.72043180465698	0.011982130818069	0.047696303576231	-0.0337969474494457	0.00711201597005129
1245	75.1692428588867	-1.82337093353271	-5.98017120361328	0.00873538758605719	0.0434755384922028	-0.0247060675173998	0.00906006153672934
1246	75.8185958862305	-2.14804530143738	-5.9152364730835	0.00776136433705688	0.0304885655641556	-0.00230353930965066	0.00386527273803949
1247	74.5198974609375	-1.49869668483734	-6.11004114151001	0.0126314787194133	0.0142548503354192	-0.00717365415766835	-0.00100484199356288
1248	76.4679412841797	-2.79739379882813	-6.17497587203979	0.0126314787194133	-0.00100484199356288	0.00906006153672934	0.01847561635077
1249	75.1692428588867	-1.17402231693268	-6.69445466995239	0.0100340843200684	-0.0201606266200542	0.0149041991680861	-0.00847235135734081
1250	74.5198974609375	-1.49869668483734	-5.98017120361328	0.0123068047687411	-0.0152905117720366	0.0243197549134493	0.00581331877037883
1251	74.5198974609375	-1.49869668483734	-5.9152364730835	0.0181509424000978	-0.0182125810533762	0.029189869761467	-0.00295288790948689
1252	74.5198974609375	-1.49869668483734	-5.78536653518677	-0.00295288790948689	-0.0139918150380254	0.0132808275520802	-0.00457625929266214
1253	77.1172943115234	-2.79739379882813	-5.6554970741272	-0.00944637414067984	-0.0243813935667276	0.0103587592020631	0.00354059832170606
1254	77.1172943115234	-2.47271966934204	-5.52562713623047	0.00678734155371785	-0.00749832857400179	0.00321592413820326	0.00289124972186983
1255	76.4679412841797	-2.14804530143738	-5.59056186676025	-0.00165419070981443	0.00321592413820326	-0.00392691092565656	-0.00490093370899558
1256	74.5198974609375	-1.49869668483734	-5.85030126571655	-0.0120437685400248	0.00906006153672934	-0.00717365415766835	-0.00587495695799589
1257	76.4679412841797	-2.47271966934204	-5.85030126571655	-0.00652430532500148	-0.00360223650932312	-0.000355493422830477	-0.00912170019000769
1258	74.5198974609375	-1.17402231693268	-5.9152364730835	-0.00100484199356288	0.0022419011220336	0.000618529506027699	0.00483929552137852
1259	75.8185958862305	-1.17402231693268	-5.72043180465698	0.00841071270406246	0.00808603875339031	-3.08191010844894e-05	0.00126787810586393
1260	74.5198974609375	-1.49869668483734	-6.75938940048218	-0.00360223650932312	0.00808603875339031	-0.00327756232582033	-0.000680167751852423
1261	75.1692428588867	-1.82337093353271	-6.49965000152588	0.00126787810586393	0.00938473641872406	-0.0143164889886975	-3.08191010844894e-05
1262	74.5198974609375	-1.49869668483734	-6.17497587203979	-0.00619963090866804	0.00483929552137852	-0.0136671401560307	-0.00490093370899558
1263	77.1172943115234	-2.47271966934204	-6.49965000152588	0.000293855206109583	0.00678734155371785	-0.0165892094373703	-0.00100484199356288
1264	75.8185958862305	-2.47271966934204	-6.11004114151001	0.0022419011220336	0.0103587592020631	-0.023407369852066	-0.00100484199356288
1265	76.4679412841797	-2.47271966934204	-5.52562713623047	-0.0169138833880424	0.0136055024340749	-0.00457625929266214	0.00841071270406246
1266	73.8705520629883	-1.17402231693268	-6.30484533309937	-3.08191010844894e-05	-3.08191010844894e-05	-0.00100484199356288	0.00548864435404539
1267	77.1172943115234	-2.14804530143738	-5.9152364730835	0.0152288740500808	0.000293855206109583	0.00321592413820326	0.00354059832170606
1268	75.8185958862305	-2.14804530143738	-6.04510593414307	-0.00165419070981443	0.0126314787194133	0.00483929552137852	0.00354059832170606
1269	75.8185958862305	-1.82337093353271	-6.17497587203979	0.00483929552137852	0.00970941036939621	0.00938473641872406	0.00191722682211548
1270	74.5198974609375	-1.49869668483734	-5.59056186676025	-0.000355493422830477	0.0022419011220336	0.0165275707840919	0.00613799272105098
1271	75.8185958862305	-1.49869668483734	-5.33082246780396	0.00354059832170606	-0.00619963090866804	0.0178262684494257	0.000943203864153475
1272	74.5198974609375	-1.17402231693268	-5.72043180465698	-0.00165419070981443	-0.00490093370899558	0.0100340843200684	-0.00522560812532902
1273	75.1692428588867	-1.82337093353271	-5.9152364730835	0.012956153601408	0.00516396993771195	0.00711201597005129	0.00516396993771195
1274	75.1692428588867	-2.47271966934204	-5.59056186676025	0.0103587592020631	0.0213976856321096	-0.00327756232582033	0.00516396993771195
1275	76.4679412841797	-2.14804530143738	-5.52562713623047	0.000618529506027699	0.0415274947881699	-0.0263294391334057	-0.00490093370899558
1276	76.4679412841797	-2.47271966934204	-5.20095300674438	-0.00490093370899558	0.0301638916134834	-0.0376930385828018	-0.00717365415766835
1277	76.4679412841797	-1.17402231693268	-5.59056186676025	0.00159255252219737	-0.0126931173726916	-0.0302255302667618	-0.00652430532500148
1278	73.8705520629883	-1.17402231693268	-5.98017120361328	0.0123068047687411	-0.0100957229733467	-0.0162645354866982	0.000618529506027699
1279	77.1172943115234	-2.47271966934204	-5.59056186676025	0.00873538758605719	-0.0169138833880424	-0.0120437685400248	0.000943203864153475
1280	75.8185958862305	-2.14804530143738	-5.52562713623047	0.00841071270406246	-0.0191866029053926	0.00321592413820326	-3.08191010844894e-05
1281	76.4679412841797	-2.14804530143738	-5.59056186676025	-0.00555028254166245	-0.0126931173726916	0.00483929552137852	0.000618529506027699
1282	74.5198974609375	-1.17402231693268	-5.46069240570068	-0.00879702530801296	-0.0217839982360601	0.013930176384747	-0.00425158534198999
1283	75.1692428588867	-1.17402231693268	-5.6554970741272	0.00354059832170606	-0.0354203209280968	0.0200989879667759	0.00289124972186983
1284	76.4679412841797	-1.17402231693268	-5.9152364730835	0.00159255252219737	-0.0389917381107807	0.029189869761467	0.00159255252219737
1285	77.1172943115234	-2.47271966934204	-5.59056186676025	-0.00197886489331722	-0.0454852245748043	0.0314625911414623	0.00808603875339031
1286	74.5198974609375	-1.82337093353271	-5.72043180465698	0.0142548503354192	-0.0445111989974976	0.0373067259788513	-0.00100484199356288
1287	76.4679412841797	-2.79739379882813	-5.6554970741272	0.00321592413820326	-0.0311995539814234	0.00841071270406246	0.00354059832170606
1288	74.5198974609375	-0.84934800863266	-5.78536653518677	0.00581331877037883	-0.0162645354866982	0.0220470335334539	0.00451462110504508
1289	75.8185958862305	-2.79739379882813	-5.26588773727417	0.0145795252174139	-0.0120437685400248	0.0022419011220336	-0.000680167751852423
1290	76.4679412841797	-1.82337093353271	-5.72043180465698	0.0171769186854362	-0.0126931173726916	0.0103587592020631	0.00613799272105098
1291	76.4679412841797	-3.12206816673279	-6.23991060256958	-0.0188619289547205	-0.00392691092565656	0.00906006153672934	-0.00360223650932312
1292	75.8185958862305	-2.14804530143738	-5.72043180465698	0.00418994715437293	-0.0208099745213985	0.011982130818069	-0.00295288790948689
1293	74.5198974609375	-1.82337093353271	-5.59056186676025	0.0155535480007529	-0.000680167751852423	0.00841071270406246	0.00126787810586393
1294	74.5198974609375	-1.17402231693268	-5.6554970741272	0.00386527273803949	0.00938473641872406	-0.00684897974133492	0.000293855206109583
1295	74.5198974609375	-1.82337093353271	-5.3957576751709	-0.00912170019000769	0.0259431265294552	-0.00912170019000769	0.00289124972186983
1296	77.1172943115234	-1.82337093353271	-5.98017120361328	-0.0113944197073579	0.0382807515561581	-0.02697878703475	-0.0104203969240189
1297	74.5198974609375	-1.82337093353271	-5.85030126571655	-3.08191010844894e-05	0.0285405199974775	-0.0354203209280968	0.00126787810586393
1298	77.1172943115234	-2.14804530143738	-5.3957576751709	-0.0120437685400248	0.0350340083241463	-0.0305502042174339	-0.00587495695799589
1299	75.8185958862305	-2.47271966934204	-5.52562713623047	0.011982130818069	0.0392547734081745	-0.0191866029053926	-0.00100484199356288
1300	75.8185958862305	-2.14804530143738	-5.3957576751709	0.0269171483814716	0.0272418223321438	-0.0126931173726916	-0.00327756232582033
1301	76.4679412841797	-2.47271966934204	-5.20095300674438	0.00613799272105098	0.0233457311987877	-0.0126931173726916	0.00256657530553639
1302	76.4679412841797	-2.79739379882813	-5.78536653518677	-0.0149658378213644	0.0175015944987535	-0.0221086721867323	-0.0026282137259841
1303	75.1692428588867	-1.82337093353271	-5.9152364730835	0.00776136433705688	0.0265924744307995	-0.0260047651827335	0.0106834331527352
1304	74.5198974609375	-1.17402231693268	-5.6554970741272	0.00938473641872406	0.0392547734081745	-0.028926832601428	-0.00749832857400179
1305	74.5198974609375	-1.49869668483734	-5.3957576751709	0.0113327819854021	0.0288651939481497	-0.0315242260694504	0.00548864435404539
1306	76.4679412841797	-2.79739379882813	-5.07108306884766	0.01100810803473	0.029189869761467	-0.0175632312893867	0.000618529506027699
1307	73.8705520629883	-1.82337093353271	-5.46069240570068	0.00938473641872406	0.0334106348454952	-0.0237320438027382	-0.00165419070981443
1308	75.8185958862305	-2.79739379882813	-5.59056186676025	-0.00814767740666866	0.0330859608948231	-0.0276281367987394	0.00581331877037883
1309	76.4679412841797	-2.79739379882813	-5.78536653518677	0.0123068047687411	0.0386054255068302	-0.0331475995481014	0.0106834331527352
1310	75.1692428588867	-1.82337093353271	-5.72043180465698	-0.0026282137259841	0.0252937767654657	-0.0211346503347158	0.00386527273803949
1311	73.2211990356445	-1.82337093353271	-5.72043180465698	-0.00587495695799589	0.0181509424000978	-0.0243813935667276	0.00126787810586393
1312	75.1692428588867	-1.49869668483734	-5.72043180465698	-0.00684897974133492	0.00970941036939621	-0.00814767740666866	-0.00490093370899558
1313	76.4679412841797	-2.47271966934204	-4.94121360778809	-0.00327756232582033	0.00613799272105098	-0.00197886489331722	0.00126787810586393
1314	75.8185958862305	-2.79739379882813	-5.3957576751709	-0.00555028254166245	-0.00912170019000769	0.00970941036939621	0.00289124972186983
1315	75.8185958862305	-2.14804530143738	-5.33082246780396	-0.0201606266200542	0.00776136433705688	0.0158782228827477	-0.000355493422830477
1316	75.1692428588867	-1.49869668483734	-5.9152364730835	-0.0201606266200542	0.013930176384747	0.01100810803473	-3.08191010844894e-05
1317	75.8185958862305	-2.79739379882813	-5.46069240570068	-0.00684897974133492	-0.0162645354866982	0.0155535480007529	-0.0133424662053585
1318	77.7666397094727	-2.47271966934204	-5.46069240570068	-0.00847235135734081	-0.0286021586507559	0.01847561635077	0.00386527273803949
1319	76.4679412841797	-1.49869668483734	-5.6554970741272	0.00776136433705688	-0.0367190167307854	0.031137915328145	-0.00425158534198999
1320	75.1692428588867	-1.82337093353271	-5.9152364730835	-0.00684897974133492	-0.0341216214001179	0.0132808275520802	0.00354059832170606
1321	76.4679412841797	-1.49869668483734	-5.6554970741272	0.0149041991680861	-0.0292515084147453	0.0233457311987877	-0.00327756232582033
1322	76.4679412841797	-2.79739379882813	-5.3957576751709	0.00678734155371785	-0.0221086721867323	0.00516396993771195	-0.000680167751852423
1323	76.4679412841797	-2.47271966934204	-5.26588773727417	0.0152288740500808	-0.0175632312893867	-0.0026282137259841	-0.000355493422830477
1324	74.5198974609375	-2.79739379882813	-5.13601779937744	0.0223717093467712	0.00191722682211548	-0.00197886489331722	0.000293855206109583
1325	73.2211990356445	-1.49869668483734	-5.46069240570068	0.0207483377307653	-0.00490093370899558	-0.00749832857400179	0.00126787810586393
1326	74.5198974609375	-2.14804530143738	-5.78536653518677	0.0136055024340749	-0.00490093370899558	0.00418994715437293	0.00289124972186983
1327	73.8705520629883	-2.79739379882813	-5.46069240570068	0.00711201597005129	-0.000680167751852423	-3.08191010844894e-05	0.00191722682211548
1328	75.8185958862305	-2.47271966934204	-5.78536653518677	0.011982130818069	0.00256657530553639	-0.00425158534198999	0.0113327819854021
1329	73.2211990356445	-1.49869668483734	-5.78536653518677	-3.08191010844894e-05	0.00841071270406246	-0.00555028254166245	0.000618529506027699
1330	74.5198974609375	-1.82337093353271	-5.3957576751709	-0.00587495695799589	0.00516396993771195	0.000618529506027699	0.00451462110504508
1331	71.9225006103516	-1.49869668483734	-5.78536653518677	-0.0120437685400248	-0.00977104809135199	0.00613799272105098	-0.000680167751852423
1332	73.8705520629883	-1.17402231693268	-5.98017120361328	-0.0143164889886975	-0.0263294391334057	0.00646266713738441	0.00451462110504508
1333	71.9225006103516	-1.17402231693268	-5.85030126571655	-0.0175632312893867	-0.0243813935667276	0.00873538758605719	0.00256657530553639
1334	74.5198974609375	-2.47271966934204	-5.59056186676025	-0.000680167751852423	0.00256657530553639	-0.00392691092565656	0.00451462110504508
1335	73.8705520629883	-2.14804530143738	-5.59056186676025	-0.0182125810533762	0.00743668992072344	0.000618529506027699	-0.00879702530801296
1336	72.5718536376953	-2.79739379882813	-5.3957576751709	-0.0263294391334057	0.0233457311987877	-0.0159398596733809	-0.00847235135734081
1337	72.5718536376953	-2.47271966934204	-5.46069240570068	-0.0217839982360601	0.0171769186854362	-0.0204853005707264	-0.0100957229733467
1338	73.2211990356445	-1.82337093353271	-5.85030126571655	-0.0162645354866982	0.0132808275520802	-0.0162645354866982	0.00418994715437293
1339	72.5718536376953	-1.49869668483734	-5.72043180465698	0.000293855206109583	0.0116574559360743	-0.0136671401560307	0.000618529506027699
1340	73.2211990356445	-1.17402231693268	-5.78536653518677	-0.0159398596733809	-0.00197886489331722	0.00126787810586393	0.00938473641872406
1341	72.5718536376953	-1.49869668483734	-5.72043180465698	-0.0149658378213644	-0.00230353930965066	0.00418994715437293	-0.00327756232582033
1342	73.2211990356445	-1.49869668483734	-5.13601779937744	-0.017887907102704	-0.00490093370899558	0.00743668992072344	0.00548864435404539
1343	73.2211990356445	-2.14804530143738	-5.26588773727417	0.00516396993771195	-0.00717365415766835	0.00483929552137852	0.0103587592020631
1344	74.5198974609375	-3.12206816673279	-5.46069240570068	0.00711201597005129	-0.00782300252467394	0.00906006153672934	0.0022419011220336
1345	73.8705520629883	-2.47271966934204	-5.52562713623047	0.00646266713738441	-0.0208099745213985	0.01100810803473	0.00126787810586393
1346	72.5718536376953	-1.82337093353271	-5.78536653518677	0.013930176384747	-0.0188619289547205	0.0246444288641214	0.00126787810586393
1347	75.1692428588867	-2.14804530143738	-5.52562713623047	0.00808603875339031	-0.0263294391334057	0.029189869761467	0.00906006153672934
1348	72.5718536376953	-1.17402231693268	-5.33082246780396	0.00938473641872406	-0.021459324285388	0.0207483377307653	0.0100340843200684
1349	71.2731552124023	-1.82337093353271	-5.52562713623047	0.00970941036939621	-0.0139918150380254	0.0158782228827477	0.00906006153672934
1350	73.8705520629883	-2.79739379882813	-5.59056186676025	0.000293855206109583	0.00256657530553639	0.0100340843200684	0.00126787810586393
1351	74.5198974609375	-2.14804530143738	-5.72043180465698	-0.00782300252467394	-0.00457625929266214	0.0171769186854362	0.000293855206109583
1352	75.1692428588867	-2.79739379882813	-5.98017120361328	0.000293855206109583	0.0022419011220336	0.00354059832170606	0.0022419011220336
1353	73.2211990356445	-0.84934800863266	-5.98017120361328	-0.0026282137259841	0.00418994715437293	-0.00360223650932312	-0.00197886489331722
1354	71.2731552124023	-1.17402231693268	-5.98017120361328	-3.08191010844894e-05	0.00906006153672934	0.0100340843200684	0.00289124972186983
1355	71.9225006103516	-0.524673700332642	-6.17497587203979	-0.00879702530801296	0.0236704051494598	-0.0146411629393697	-0.00684897974133492
1356	75.8185958862305	-2.47271966934204	-5.6554970741272	-0.0217839982360601	0.0337353087961674	-0.0198359526693821	-0.00652430532500148
1357	73.2211990356445	-1.49869668483734	-5.98017120361328	-0.017887907102704	0.0356833562254906	-0.0311995539814234	-0.0104203969240189
1358	72.5718536376953	-2.14804530143738	-5.46069240570068	-0.0139918150380254	0.0444495603442192	-0.0357449948787689	-0.00230353930965066
1359	75.1692428588867	-2.14804530143738	-5.59056186676025	-0.0117190945893526	0.0463976077735424	-0.0347709693014622	-0.000355493422830477
1360	75.1692428588867	-2.79739379882813	-5.07108306884766	-0.0110697457566857	0.0327612869441509	-0.0308748781681061	0.00418994715437293
1361	75.1692428588867	-1.82337093353271	-5.59056186676025	-0.0110697457566857	0.0249691028147936	-0.021459324285388	0.000618529506027699
1362	74.5198974609375	-2.14804530143738	-5.6554970741272	-0.00847235135734081	-0.00197886489331722	-0.023407369852066	0.000618529506027699
1363	73.8705520629883	-0.84934800863266	-5.6554970741272	-0.00295288790948689	-0.00977104809135199	-0.00782300252467394	-0.00814767740666866
1364	74.5198974609375	-1.17402231693268	-5.3957576751709	-0.00132951640989631	-0.0195112787187099	-0.00360223650932312	0.0022419011220336
1365	75.8185958862305	-1.17402231693268	-5.46069240570068	-0.00230353930965066	-0.0302255302667618	0.0149041991680861	-0.000680167751852423
1366	76.4679412841797	-2.47271966934204	-4.87627840042114	0.00483929552137852	-0.0308748781681061	0.00970941036939621	0.00808603875339031
1367	73.8705520629883	-0.84934800863266	-5.52562713623047	-0.00197886489331722	-0.0146411629393697	0.00970941036939621	0.00418994715437293
1368	74.5198974609375	-1.17402231693268	-5.33082246780396	0.0162028968334198	-0.0175632312893867	0.00678734155371785	0.00646266713738441
1369	76.4679412841797	-2.47271966934204	-5.33082246780396	0.00711201597005129	-0.00977104809135199	0.00678734155371785	0.0022419011220336
1370	75.8185958862305	-2.14804530143738	-5.33082246780396	0.0165275707840919	0.00776136433705688	-3.08191010844894e-05	0.000943203864153475
1371	77.1172943115234	-2.14804530143738	-5.13601779937744	0.0158782228827477	-0.0152905117720366	0.00354059832170606	-0.00295288790948689
1372	76.4679412841797	-2.14804530143738	-4.94121360778809	0.00613799272105098	-0.0146411629393697	-0.00587495695799589	-3.08191010844894e-05
1373	77.1172943115234	-2.14804530143738	-5.59056186676025	0.00678734155371785	-0.0299008563160896	0.00581331877037883	-3.08191010844894e-05
1374	74.5198974609375	-1.82337093353271	-5.52562713623047	0.0022419011220336	-0.0120437685400248	0.0136055024340749	0.00483929552137852
1375	75.1692428588867	-1.82337093353271	-5.3957576751709	0.00126787810586393	0.00841071270406246	0.00516396993771195	-0.00392691092565656
1376	74.5198974609375	-1.17402231693268	-5.3957576751709	-0.00912170019000769	0.00256657530553639	0.000293855206109583	-0.00619963090866804
1377	76.4679412841797	-2.14804530143738	-5.00614833831787	0.000943203864153475	0.00386527273803949	0.00613799272105098	-0.00782300252467394
1378	75.8185958862305	-2.14804530143738	-4.94121360778809	0.000618529506027699	-0.00457625929266214	0.00159255252219737	-0.00944637414067984
1379	75.8185958862305	-1.82337093353271	-5.59056186676025	0.0181509424000978	0.0136055024340749	0.00841071270406246	-0.00652430532500148
1380	73.8705520629883	-1.49869668483734	-5.72043180465698	-0.0130177913233638	0.00516396993771195	0.0181509424000978	-0.00814767740666866
1381	75.1692428588867	-1.49869668483734	-5.78536653518677	-0.00587495695799589	0.0145795252174139	0.00841071270406246	-0.00555028254166245
1382	77.1172943115234	-2.47271966934204	-5.46069240570068	-0.0191866029053926	0.00808603875339031	-0.00392691092565656	-0.00587495695799589
1383	75.8185958862305	-2.14804530143738	-5.46069240570068	0.000293855206109583	0.00451462110504508	-0.0143164889886975	-0.00165419070981443
1384	74.5198974609375	-1.82337093353271	-5.72043180465698	0.0132808275520802	0.0181509424000978	-0.0136671401560307	0.00126787810586393
1385	74.5198974609375	-1.82337093353271	-5.85030126571655	0.0158782228827477	0.00354059832170606	-0.0198359526693821	-0.00295288790948689
1386	75.8185958862305	-2.47271966934204	-5.9152364730835	0.0103587592020631	0.00776136433705688	-0.0146411629393697	0.00711201597005129
1387	75.8185958862305	-1.17402231693268	-5.85030126571655	0.01100810803473	0.0223717093467712	-0.0201606266200542	0.00743668992072344
1388	76.4679412841797	-2.79739379882813	-5.52562713623047	0.0132808275520802	0.0324366129934788	-0.03444629535079	0.0103587592020631
1389	76.4679412841797	-2.14804530143738	-5.3957576751709	0.00256657530553639	0.0519170723855495	-0.0354203209280968	0.00289124972186983
1390	73.2211990356445	-1.49869668483734	-5.46069240570068	-0.00197886489331722	0.0587352328002453	-0.0253554154187441	0.0022419011220336
1391	74.5198974609375	-1.49869668483734	-5.98017120361328	-0.00749832857400179	0.0347093306481838	-0.023407369852066	-0.000355493422830477
1392	74.5198974609375	-0.84934800863266	-5.78536653518677	-0.00132951640989631	0.01847561635077	-0.00879702530801296	-0.000680167751852423
1393	76.4679412841797	-2.79739379882813	-5.78536653518677	0.00354059832170606	0.0175015944987535	-0.00392691092565656	-0.00327756232582033
1394	76.4679412841797	-3.12206816673279	-5.46069240570068	0.00873538758605719	0.0272418223321438	0.00256657530553639	0.00516396993771195
1395	77.1172943115234	-2.79739379882813	-5.52562713623047	-0.00425158534198999	0.0126314787194133	0.0106834331527352	-0.00457625929266214
1396	74.5198974609375	-1.82337093353271	-5.46069240570068	-0.0195112787187099	-0.00490093370899558	0.00581331877037883	-0.0107450718060136
1397	77.1172943115234	-3.12206816673279	-5.6554970741272	-0.0123684434220195	-0.0240567177534103	0.00841071270406246	-0.00100484199356288
1398	74.5198974609375	-1.82337093353271	-5.9152364730835	-0.00457625929266214	-0.0302255302667618	0.00711201597005129	-0.00782300252467394
1399	75.1692428588867	-1.82337093353271	-5.78536653518677	0.00354059832170606	-0.0240567177534103	0.01100810803473	0.00548864435404539
1400	75.1692428588867	-1.82337093353271	-5.52562713623047	-0.00392691092565656	-0.0324982516467571	0.0265924744307995	0.00289124972186983
1401	76.4679412841797	-2.14804530143738	-5.59056186676025	0.00159255252219737	-0.0464592464268208	0.031137915328145	-0.000355493422830477
1402	75.8185958862305	-1.82337093353271	-5.33082246780396	0.0100340843200684	-0.0458098985254765	0.0340599827468395	0.00159255252219737
1403	77.1172943115234	-3.12206816673279	-5.52562713623047	0.00646266713738441	-0.0451605506241322	0.0252937767654657	-0.000355493422830477
1404	75.8185958862305	-3.44674253463745	-5.72043180465698	0.0116574559360743	-0.0393164120614529	0.0233457311987877	0.00516396993771195
1405	75.1692428588867	-3.44674253463745	-5.52562713623047	0.0155535480007529	-0.0350956469774246	0.025618452578783	0.00191722682211548
1406	73.8705520629883	-2.14804530143738	-5.46069240570068	0.013930176384747	-0.0461345724761486	0.0262678004801273	0.00613799272105098
1407	76.4679412841797	-4.09609127044678	-5.20095300674438	0.00808603875339031	-0.02697878703475	0.0152288740500808	0.00256657530553639
1408	75.8185958862305	-2.79739379882813	-5.26588773727417	0.012956153601408	-0.0217839982360601	0.0100340843200684	0.00516396993771195
1409	75.1692428588867	-2.79739379882813	-5.59056186676025	0.00354059832170606	-0.0110697457566857	-0.00230353930965066	0.00483929552137852
1410	75.8185958862305	-2.47271966934204	-5.9152364730835	0.000293855206109583	-0.00522560812532902	-0.00555028254166245	-0.00295288790948689
1411	75.1692428588867	-2.79739379882813	-5.72043180465698	-0.00879702530801296	0.00808603875339031	-0.0182125810533762	-0.00360223650932312
1412	74.5198974609375	-2.79739379882813	-5.52562713623047	-0.00490093370899558	0.00126787810586393	-0.0117190945893526	0.000943203864153475
1413	75.1692428588867	-2.47271966934204	-5.46069240570068	-0.00912170019000769	0.0194496400654316	-0.0227580219507217	0.000943203864153475
1414	76.4679412841797	-3.12206816673279	-5.26588773727417	-0.00977104809135199	0.0438002124428749	-0.0247060675173998	-0.000680167751852423
1415	77.1172943115234	-3.44674253463745	-5.85030126571655	-0.0188619289547205	0.0642546936869621	-0.039641086012125	-0.00425158534198999
1416	76.4679412841797	-3.44674253463745	-5.6554970741272	-0.02697878703475	0.0675014406442642	-0.0539267547428608	-0.0120437685400248
1417	76.4679412841797	-2.79739379882813	-5.98017120361328	-0.0208099745213985	0.0684754624962807	-0.0539267547428608	-0.0100957229733467
1418	74.5198974609375	-2.14804530143738	-5.72043180465698	-0.0130177913233638	0.0577612072229385	-0.0493813157081604	-0.00522560812532902
1419	73.8705520629883	-2.47271966934204	-5.46069240570068	-0.00392691092565656	0.0606832765042782	-0.0438618510961533	-3.08191010844894e-05
1420	74.5198974609375	-3.12206816673279	-5.33082246780396	-0.000680167751852423	0.0480209775269032	-0.0263294391334057	-0.00684897974133492
1421	75.8185958862305	-2.79739379882813	-5.59056186676025	-0.00197886489331722	0.0239950809627771	-0.0243813935667276	-0.00132951640989631
1422	73.8705520629883	-2.14804530143738	-5.9152364730835	-0.00295288790948689	0.00938473641872406	-0.0120437685400248	-0.00295288790948689
1423	75.1692428588867	-2.79739379882813	-5.72043180465698	0.0233457311987877	0.0123068047687411	-0.0201606266200542	0.00743668992072344
1424	75.8185958862305	-3.44674253463745	-5.59056186676025	0.0158782228827477	-0.00457625929266214	0.000943203864153475	0.00126787810586393
1425	77.1172943115234	-3.12206816673279	-5.85030126571655	0.0223717093467712	-0.021459324285388	0.0259431265294552	0.00776136433705688
1426	74.5198974609375	-1.82337093353271	-5.9152364730835	0.0262678004801273	-0.0604202412068844	0.0545144639909267	0.00256657530553639
1427	76.4679412841797	-2.79739379882813	-5.52562713623047	0.0155535480007529	-0.0636669844388962	0.0428261905908585	0.00386527273803949
1428	75.1692428588867	-1.82337093353271	-5.9152364730835	0.0236704051494598	-0.072757862508297	0.0538651160895824	0.00386527273803949
1429	75.1692428588867	-3.77141690254211	-5.46069240570068	0.0220470335334539	-0.0626929625868797	0.0412028171122074	0.00776136433705688
1430	75.8185958862305	-2.79739379882813	-5.26588773727417	0.00841071270406246	-0.0701604709029198	0.0548391379415989	0.00126787810586393
1431	75.8185958862305	-3.12206816673279	-5.20095300674438	0.0126314787194133	-0.0698357969522476	0.031137915328145	-0.00457625929266214
1432	75.8185958862305	-2.79739379882813	-5.20095300674438	0.0132808275520802	-0.0730825439095497	0.0347093306481838	-0.00295288790948689
1433	75.8185958862305	-2.79739379882813	-5.20095300674438	0.00841071270406246	-0.0610695891082287	0.0389300994575024	0.00191722682211548
1434	75.8185958862305	-2.79739379882813	-5.33082246780396	0.013930176384747	-0.0529527328908443	0.0369820520281792	-0.00619963090866804
1435	73.8705520629883	-2.14804530143738	-5.52562713623047	-0.00132951640989631	-0.0282774847000837	0.0210730116814375	-0.00619963090866804
1436	75.8185958862305	-2.79739379882813	-5.52562713623047	-0.00717365415766835	-0.00847235135734081	-0.00522560812532902	-0.0123684434220195
1437	75.1692428588867	-1.82337093353271	-5.59056186676025	-0.00619963090866804	-0.00912170019000769	-0.00555028254166245	-0.00619963090866804
1438	73.2211990356445	-1.49869668483734	-5.46069240570068	-3.08191010844894e-05	-0.00197886489331722	-0.0130177913233638	-0.0026282137259841
1439	73.8705520629883	-1.49869668483734	-5.46069240570068	0.0106834331527352	0.0116574559360743	-0.0113944197073579	0.00483929552137852
1440	74.5198974609375	-1.49869668483734	-5.6554970741272	-0.00977104809135199	0.00191722682211548	-0.0100957229733467	-0.00652430532500148
1441	74.5198974609375	-2.14804530143738	-5.78536653518677	-0.00100484199356288	0.00548864435404539	-0.00165419070981443	-0.00425158534198999
1442	75.8185958862305	-3.12206816673279	-5.6554970741272	0.00548864435404539	0.00678734155371785	-0.00360223650932312	-0.00782300252467394
1443	75.1692428588867	-3.12206816673279	-5.33082246780396	0.000943203864153475	0.01847561635077	-0.0139918150380254	-0.00132951640989631
1444	75.1692428588867	-2.47271966934204	-5.46069240570068	-0.00912170019000769	0.0285405199974775	-0.0149658378213644	-0.00522560812532902
1445	74.5198974609375	-1.82337093353271	-6.04510593414307	0.01100810803473	0.0149041991680861	-0.000680167751852423	0.00418994715437293
1446	76.4679412841797	-3.12206816673279	-5.72043180465698	0.0168522447347641	0.0116574559360743	-0.00392691092565656	0.00483929552137852
1447	73.2211990356445	-2.14804530143738	-5.46069240570068	0.01100810803473	0.0233457311987877	-0.0334722734987736	0.00191722682211548
1448	75.1692428588867	-2.14804530143738	-5.72043180465698	0.0116574559360743	0.0558131635189056	-0.0565241500735283	0.00321592413820326
1449	75.1692428588867	-3.12206816673279	-5.00614833831787	0.00711201597005129	0.0623066499829292	-0.063342310488224	-0.000355493422830477
1450	76.4679412841797	-3.12206816673279	-5.13601779937744	0.0123068047687411	0.0808130875229836	-0.0607449151575565	-0.00944637414067984
1451	75.8185958862305	-3.44674253463745	-5.52562713623047	-0.0123684434220195	0.0778910145163536	-0.0623682886362076	-0.00587495695799589
1452	76.4679412841797	-3.12206816673279	-5.6554970741272	0.00516396993771195	0.0597092546522617	-0.0471085943281651	-0.00100484199356288
1453	75.1692428588867	-2.47271966934204	-5.59056186676025	-3.08191010844894e-05	0.0460729338228703	-0.0471085943281651	-0.00295288790948689
1454	75.1692428588867	-1.82337093353271	-5.9152364730835	-0.00230353930965066	0.0522417463362217	-0.0341216214001179	0.000618529506027699
1455	75.8185958862305	-3.12206816673279	-5.3957576751709	-0.00847235135734081	0.0717222020030022	-0.0279528107494116	-0.00457625929266214
1456	74.5198974609375	-1.82337093353271	-5.6554970741272	-0.0217839982360601	0.0538651160895824	-0.0318489037454128	-0.0113944197073579
1457	76.4679412841797	-2.79739379882813	-5.85030126571655	-0.0208099745213985	0.0181509424000978	0.0194496400654316	-0.00749832857400179
1458	76.4679412841797	-2.47271966934204	-5.98017120361328	-0.00327756232582033	-0.00619963090866804	0.0438002124428749	-0.000680167751852423
1459	73.8705520629883	-2.14804530143738	-6.04510593414307	-0.00587495695799589	0.00126787810586393	0.0343846566975117	0.00581331877037883
1460	75.8185958862305	-1.82337093353271	-5.9152364730835	-0.00197886489331722	-0.0172385573387146	0.040228795260191	-0.00360223650932312
1461	75.1692428588867	-1.82337093353271	-5.6554970741272	-0.00684897974133492	-0.0581475235521793	0.0447742342948914	-0.00197886489331722
1462	77.1172943115234	-2.14804530143738	-5.59056186676025	0.00711201597005129	-0.0626929625868797	0.011982130818069	0.0106834331527352
1463	75.1692428588867	-2.47271966934204	-5.78536653518677	0.0301638916134834	-0.0571734979748726	0.0532157681882381	0.00321592413820326
1464	77.7666397094727	-3.44674253463745	-5.3957576751709	0.00906006153672934	-0.0734072178602219	0.0213976856321096	0.00548864435404539
1465	73.8705520629883	-2.14804530143738	-5.6554970741272	0.0152288740500808	-0.0789266750216484	0.0561378374695778	0.00678734155371785
1466	77.1172943115234	-3.12206816673279	-5.78536653518677	0.0226963832974434	-0.0786020010709763	0.0389300994575024	0.00548864435404539
1467	74.5198974609375	-1.82337093353271	-5.72043180465698	0.0191249661147594	-0.0604202412068844	0.0304885655641556	0.0100340843200684
1468	78.4159927368164	-3.12206816673279	-5.3957576751709	0.0220470335334539	-0.0435371771454811	0.00386527273803949	0.00743668992072344
1469	76.4679412841797	-3.12206816673279	-5.98017120361328	0.0126314787194133	-0.0328229255974293	0.0217223595827818	0.00256657530553639
1470	75.1692428588867	-2.47271966934204	-5.9152364730835	0.0197743140161037	-0.0156151866540313	0.0123068047687411	-0.00230353930965066
1471	74.5198974609375	-2.14804530143738	-5.78536653518677	0.0145795252174139	-0.0185372550040483	0.0145795252174139	0.00548864435404539
1472	77.1172943115234	-2.79739379882813	-5.72043180465698	0.00678734155371785	-0.0149658378213644	0.0022419011220336	-0.00100484199356288
1473	76.4679412841797	-2.79739379882813	-5.3957576751709	0.0188002903014421	-0.00684897974133492	0.0113327819854021	0.00354059832170606
1474	75.8185958862305	-1.49869668483734	-5.07108306884766	0.0152288740500808	0.00418994715437293	-0.00684897974133492	0.00711201597005129
1475	75.8185958862305	-2.47271966934204	-5.85030126571655	0.0106834331527352	0.00711201597005129	-0.00490093370899558	-0.00619963090866804
1476	75.1692428588867	-3.12206816673279	-5.9152364730835	0.00126787810586393	0.0200989879667759	-0.0292515084147453	-3.08191010844894e-05
1477	76.4679412841797	-2.79739379882813	-5.78536653518677	-0.00912170019000769	0.0175015944987535	-0.0217839982360601	-0.00749832857400179
1478	75.8185958862305	-1.82337093353271	-5.98017120361328	-0.00717365415766835	0.0321119390428066	-0.0328229255974293	0.00678734155371785
1479	74.5198974609375	-1.82337093353271	-5.85030126571655	-0.00555028254166245	0.0506183728575706	-0.0347709693014622	-0.000680167751852423
1480	74.5198974609375	-2.14804530143738	-5.3957576751709	-0.00782300252467394	0.0558131635189056	-0.0341216214001179	-0.000680167751852423
1481	73.8705520629883	-2.14804530143738	-5.85030126571655	-0.0113944197073579	0.0597092546522617	-0.0406151078641415	-0.00230353930965066
1482	75.1692428588867	-2.14804530143738	-5.98017120361328	-0.0240567177534103	0.0590599067509174	-0.0503553375601768	0.00581331877037883
1483	74.5198974609375	-1.82337093353271	-6.04510593414307	-0.00652430532500148	0.0593845807015896	-0.0539267547428608	-3.08191010844894e-05
1484	77.1172943115234	-2.47271966934204	-6.23991060256958	-0.00814767740666866	0.0613326244056225	-0.0626929625868797	0.0022419011220336
1485	74.5198974609375	-1.49869668483734	-6.23991060256958	-0.00522560812532902	0.0506183728575706	-0.0373683646321297	0.00354059832170606
1486	75.1692428588867	-1.49869668483734	-5.6554970741272	-0.00587495695799589	0.0298392176628113	-0.0302255302667618	0.0100340843200684
1487	75.8185958862305	-2.79739379882813	-5.78536653518677	-0.00782300252467394	0.0373067259788513	-0.0217839982360601	-0.00132951640989631
1488	77.1172943115234	-3.44674253463745	-5.98017120361328	-0.000355493422830477	0.0334106348454952	-0.0208099745213985	0.00841071270406246
1489	75.1692428588867	-1.82337093353271	-6.04510593414307	-0.00490093370899558	0.020423661917448	-0.00749832857400179	0.000943203864153475
1490	75.8185958862305	-2.47271966934204	-5.9152364730835	0.00418994715437293	0.00906006153672934	0.00418994715437293	0.00256657530553639
1491	75.1692428588867	-1.82337093353271	-5.9152364730835	-0.0113944197073579	0.01100810803473	0.00483929552137852	-0.00782300252467394
1492	75.8185958862305	-2.47271966934204	-5.6554970741272	-0.0026282137259841	-0.0120437685400248	0.0181509424000978	0.00613799272105098
1493	75.1692428588867	-1.17402231693268	-6.17497587203979	0.00289124972186983	-0.0458098985254765	0.0269171483814716	0.00126787810586393
1494	76.4679412841797	-3.44674253463745	-5.59056186676025	-0.00295288790948689	-0.0458098985254765	0.036657378077507	-0.00425158534198999
1495	76.4679412841797	-3.12206816673279	-5.78536653518677	-0.00230353930965066	-0.0454852245748043	0.0324366129934788	-0.0113944197073579
1496	77.1172943115234	-2.79739379882813	-5.52562713623047	-0.0130177913233638	-0.0175632312893867	0.000943203864153475	-0.00879702530801296
1497	75.1692428588867	-2.14804530143738	-5.72043180465698	-0.00652430532500148	-0.0188619289547205	0.00743668992072344	-0.00684897974133492
1498	74.5198974609375	-2.47271966934204	-5.33082246780396	-0.00100484199356288	-0.00230353930965066	-0.0117190945893526	-0.00425158534198999
1499	74.5198974609375	-3.12206816673279	-5.72043180465698	0.00126787810586393	-0.0227580219507217	-0.00360223650932312	-0.00717365415766835
1500	75.8185958862305	-3.44674253463745	-5.52562713623047	-0.000680167751852423	-0.0198359526693821	0.00386527273803949	0.00451462110504508
1501	76.4679412841797	-3.44674253463745	-5.6554970741272	-0.00100484199356288	-0.02697878703475	0.00873538758605719	-0.00555028254166245
1502	74.5198974609375	-2.47271966934204	-5.72043180465698	-0.00652430532500148	-0.0311995539814234	0.0178262684494257	-0.00392691092565656
1503	75.1692428588867	-2.47271966934204	-5.72043180465698	0.0162028968334198	-0.0360696688294411	0.0165275707840919	0.00159255252219737
1504	76.4679412841797	-3.44674253463745	-5.46069240570068	-0.00327756232582033	-0.0334722734987736	0.00451462110504508	0.0022419011220336
1505	76.4679412841797	-2.79739379882813	-6.04510593414307	0.0197743140161037	-0.0341216214001179	0.0207483377307653	0.00159255252219737
1506	74.5198974609375	-2.14804530143738	-6.11004114151001	0.0226963832974434	-0.050680011510849	0.041852168738842	0.00808603875339031
1507	77.1172943115234	-3.12206816673279	-5.9152364730835	0.0243197549134493	-0.0438618510961533	0.031137915328145	0.0165275707840919
1508	74.5198974609375	-1.82337093353271	-5.78536653518677	0.0226963832974434	-0.0315242260694504	0.0213976856321096	0.00938473641872406
1509	75.1692428588867	-2.14804530143738	-5.59056186676025	0.0181509424000978	-0.017887907102704	0.0178262684494257	-0.00230353930965066
1510	74.5198974609375	-3.44674253463745	-5.46069240570068	0.0155535480007529	-3.08191010844894e-05	0.0149041991680861	-0.00100484199356288
1511	76.4679412841797	-3.44674253463745	-5.6554970741272	0.0132808275520802	-0.00684897974133492	0.00321592413820326	-0.00977104809135199
1512	75.8185958862305	-2.79739379882813	-5.6554970741272	0.00873538758605719	0.00678734155371785	0.000293855206109583	0.00386527273803949
1513	75.1692428588867	-2.14804530143738	-5.85030126571655	0.0100340843200684	0.0226963832974434	-0.00977104809135199	0.000293855206109583
1514	76.4679412841797	-2.79739379882813	-6.11004114151001	0.0149041991680861	0.0460729338228703	-0.017887907102704	-0.00132951640989631
1515	75.1692428588867	-2.14804530143738	-5.98017120361328	0.0145795252174139	0.0684754624962807	-0.0334722734987736	0.00126787810586393
1516	77.1172943115234	-3.44674253463745	-5.46069240570068	-0.00132951640989631	0.084059827029705	-0.0591215454041958	-0.0120437685400248
1517	75.1692428588867	-2.47271966934204	-5.85030126571655	-0.00912170019000769	0.0785403624176979	-0.0604202412068844	-0.0100957229733467
1518	75.1692428588867	-2.79739379882813	-5.78536653518677	-3.08191010844894e-05	0.0772416666150093	-0.0578228458762169	-0.00327756232582033
1519	76.4679412841797	-3.44674253463745	-5.78536653518677	0.0022419011220336	0.0707481801509857	-0.0662643760442734	-0.00522560812532902
1520	76.4679412841797	-3.12206816673279	-5.33082246780396	-0.00717365415766835	0.052891094237566	-0.0480826161801815	0.00451462110504508
1521	77.1172943115234	-3.12206816673279	-5.72043180465698	0.00126787810586393	0.0425015166401863	-0.0458098985254765	-0.00165419070981443
1522	77.1172943115234	-3.44674253463745	-5.3957576751709	-0.00522560812532902	0.0438002124428749	-0.0334722734987736	0.00159255252219737
1523	74.5198974609375	-2.47271966934204	-5.59056186676025	-0.00100484199356288	0.0545144639909267	-0.0393164120614529	0.00354059832170606
1524	74.5198974609375	-1.49869668483734	-6.17497587203979	0.00321592413820326	0.0502936989068985	-0.0318489037454128	-0.00165419070981443
1525	76.4679412841797	-3.77141690254211	-5.85030126571655	-0.0113944197073579	0.0210730116814375	-0.00132951640989631	-0.00197886489331722
1526	75.8185958862305	-3.12206816673279	-5.59056186676025	0.0123068047687411	-0.00912170019000769	0.0408781431615353	0.000293855206109583
1527	77.1172943115234	-2.79739379882813	-5.78536653518677	0.00646266713738441	-0.0120437685400248	0.0376313999295235	0.00776136433705688
1528	75.1692428588867	-2.47271966934204	-5.6554970741272	0.000943203864153475	-0.0347709693014622	0.0425015166401863	0.00483929552137852
1529	75.8185958862305	-3.12206816673279	-5.3957576751709	0.00256657530553639	-0.0454852245748043	0.0428261905908585	0.0100340843200684
1530	76.4679412841797	-3.44674253463745	-5.78536653518677	-0.00977104809135199	-0.0350956469774246	0.040228795260191	0.00386527273803949
1531	77.1172943115234	-3.44674253463745	-5.6554970741272	-0.0133424662053585	-0.0461345724761486	0.0265924744307995	-0.00132951640989631
1532	76.4679412841797	-3.12206816673279	-5.52562713623047	-0.00652430532500148	-0.0445111989974976	0.0334106348454952	-0.00360223650932312
1533	75.8185958862305	-3.12206816673279	-5.46069240570068	0.00711201597005129	-0.0406151078641415	0.0158782228827477	0.00711201597005129
1534	75.1692428588867	-2.47271966934204	-6.11004114151001	-0.00230353930965066	-0.0510046854615211	0.025618452578783	0.000943203864153475
1535	76.4679412841797	-2.47271966934204	-5.6554970741272	-0.00230353930965066	-0.0568488240242004	0.0197743140161037	0.00418994715437293
1536	75.8185958862305	-2.14804530143738	-5.98017120361328	-0.00652430532500148	-0.0477579422295094	0.011982130818069	-0.00749832857400179
1537	75.8185958862305	-2.47271966934204	-5.6554970741272	-0.0113944197073579	-0.0276281367987394	-0.00295288790948689	-0.00230353930965066
1538	76.4679412841797	-2.79739379882813	-5.33082246780396	-0.00360223650932312	-0.0136671401560307	-0.000355493422830477	0.0022419011220336
1539	76.4679412841797	-3.44674253463745	-5.72043180465698	-0.00100484199356288	-0.0139918150380254	-0.0133424662053585	0.000618529506027699
1540	76.4679412841797	-2.47271966934204	-5.59056186676025	0.00938473641872406	-0.0104203969240189	0.00548864435404539	0.00386527273803949
1541	77.7666397094727	-3.12206816673279	-5.6554970741272	0.0165275707840919	-0.0123684434220195	0.00548864435404539	0.0022419011220336
1542	76.4679412841797	-2.79739379882813	-5.72043180465698	0.0113327819854021	-0.0152905117720366	0.00191722682211548	-0.000355493422830477
1543	77.1172943115234	-3.12206816673279	-5.72043180465698	0.0106834331527352	-0.00782300252467394	0.00321592413820326	0.00354059832170606
1544	75.1692428588867	-1.49869668483734	-5.46069240570068	0.0116574559360743	-0.00457625929266214	0.0113327819854021	0.00321592413820326
1545	76.4679412841797	-3.44674253463745	-5.26588773727417	0.0200989879667759	-0.0165892094373703	0.00354059832170606	0.00451462110504508
1546	76.4679412841797	-3.12206816673279	-5.13601779937744	0.0262678004801273	-0.0204853005707264	0.0226963832974434	0.000943203864153475
1547	75.1692428588867	-2.14804530143738	-5.33082246780396	0.0275664981454611	-0.0191866029053926	0.00516396993771195	0.00483929552137852
1548	74.5198974609375	-2.47271966934204	-5.46069240570068	0.0269171483814716	-0.0026282137259841	0.0191249661147594	0.00516396993771195
1549	76.4679412841797	-3.77141690254211	-5.3957576751709	0.0239950809627771	-0.00587495695799589	-0.00619963090866804	0.00159255252219737
1550	76.4679412841797	-2.14804530143738	-5.78536653518677	0.0136055024340749	0.0188002903014421	0.000943203864153475	0.00678734155371785
1551	75.1692428588867	-2.47271966934204	-5.46069240570068	0.00289124972186983	0.0246444288641214	-0.017887907102704	0.00159255252219737
1552	75.1692428588867	-2.14804530143738	-5.3957576751709	0.0145795252174139	0.0379560738801956	-0.0318489037454128	-0.000355493422830477
1553	77.1172943115234	-3.12206816673279	-5.00614833831787	0.0162028968334198	0.0499690249562263	-0.0386670641601086	0.00289124972186983
1554	75.8185958862305	-2.79739379882813	-5.46069240570068	0.00191722682211548	0.0681507885456085	-0.0545761026442051	-0.00457625929266214
1555	74.5198974609375	-2.47271966934204	-5.46069240570068	-0.0156151866540313	0.0847091749310493	-0.0750305876135826	-0.0113944197073579
1556	75.8185958862305	-2.79739379882813	-5.59056186676025	-0.0198359526693821	0.0976961478590965	-0.0935370251536369	-0.00879702530801296
1557	74.5198974609375	-2.14804530143738	-5.6554970741272	-0.0305502042174339	0.0863325446844101	-0.100030511617661	-0.0100957229733467
1558	75.8185958862305	-2.47271966934204	-5.46069240570068	-0.0224333461374044	0.0804884135723114	-0.0734072178602219	-0.00392691092565656
1559	75.8185958862305	-3.44674253463745	-5.26588773727417	-0.0120437685400248	0.0720468759536743	-0.0620436146855354	-0.00847235135734081
1560	75.1692428588867	-2.47271966934204	-5.72043180465698	-0.0146411629393697	0.0675014406442642	-0.0373683646321297	-0.0146411629393697
1561	74.5198974609375	-3.77141690254211	-5.59056186676025	-0.00652430532500148	0.0376313999295235	-0.0279528107494116	0.000943203864153475
1562	73.2211990356445	-2.14804530143738	-5.85030126571655	-0.0175632312893867	0.0298392176628113	-0.00457625929266214	0.0022419011220336
1563	72.5718536376953	-2.47271966934204	-5.78536653518677	-0.0126931173726916	0.0168522447347641	0.0152288740500808	0.00678734155371785
1564	72.5718536376953	-1.82337093353271	-5.59056186676025	0.00516396993771195	-0.00587495695799589	0.0489950031042099	0.00191722682211548
1565	73.2211990356445	-2.47271966934204	-5.85030126571655	0.00743668992072344	-0.0334722734987736	0.0707481801509857	0.00776136433705688
1566	73.8705520629883	-2.79739379882813	-6.17497587203979	0.0168522447347641	-0.0714591667056084	0.0791897103190422	-0.00100484199356288
1567	71.2731552124023	-2.79739379882813	-6.23991060256958	0.00743668992072344	-0.0776279792189598	0.0694494843482971	0.00873538758605719
1568	73.8705520629883	-3.12206816673279	-6.11004114151001	0.0132808275520802	-0.0665890574455261	0.0535404421389103	0.00321592413820326
1569	74.5198974609375	-3.12206816673279	-5.52562713623047	0.0103587592020631	-0.0656150281429291	0.0369820520281792	0.00256657530553639
1570	72.5718536376953	-1.82337093353271	-5.78536653518677	-0.0104203969240189	-0.048407293856144	0.0314625911414623	-0.00295288790948689
1571	72.5718536376953	-2.47271966934204	-5.9152364730835	-0.00912170019000769	-0.0402904339134693	0.0213976856321096	0.00321592413820326
1572	72.5718536376953	-1.82337093353271	-6.43471527099609	-0.0123684434220195	-0.0441865250468254	0.0223717093467712	0.00776136433705688
1573	72.5718536376953	-3.44674253463745	-6.11004114151001	-0.0146411629393697	-0.0337969474494457	0.0113327819854021	0.00678734155371785
1574	73.2211990356445	-3.44674253463745	-5.6554970741272	-0.00749832857400179	-0.0113944197073579	0.01100810803473	-0.00652430532500148
1575	73.2211990356445	-3.12206816673279	-5.3957576751709	-0.0146411629393697	0.012956153601408	-0.0026282137259841	-0.00327756232582033
1576	71.2731552124023	-2.47271966934204	-6.11004114151001	-0.0188619289547205	0.00743668992072344	-0.0159398596733809	-0.00717365415766835
1577	73.2211990356445	-3.77141690254211	-5.26588773727417	-0.0237320438027382	-0.00749832857400179	-0.00749832857400179	0.000293855206109583
1578	72.5718536376953	-1.82337093353271	-5.98017120361328	-0.0113944197073579	-0.00977104809135199	0.00191722682211548	-0.000680167751852423
1579	72.5718536376953	-2.47271966934204	-5.72043180465698	-0.00847235135734081	-0.0191866029053926	0.011982130818069	0.0022419011220336
1580	71.2731552124023	-2.47271966934204	-5.85030126571655	-0.00587495695799589	-0.0227580219507217	0.0155535480007529	-0.0026282137259841
1581	72.5718536376953	-1.82337093353271	-5.72043180465698	0.00256657530553639	-0.0256800893694162	0.0223717093467712	0.00386527273803949
1582	71.2731552124023	-2.14804530143738	-5.59056186676025	-0.00295288790948689	-0.0191866029053926	0.00483929552137852	-0.00522560812532902
1583	73.8705520629883	-3.12206816673279	-5.07108306884766	0.000293855206109583	-0.0198359526693821	0.0100340843200684	0.0103587592020631
1584	75.1692428588867	-3.77141690254211	-5.59056186676025	0.01847561635077	-0.00392691092565656	-0.00360223650932312	-0.00197886489331722
1585	71.9225006103516	-2.14804530143738	-5.72043180465698	0.0165275707840919	-0.00132951640989631	0.0113327819854021	0.00678734155371785
1586	73.8705520629883	-2.14804530143738	-5.6554970741272	0.0213976856321096	-0.0204853005707264	0.0188002903014421	0.00256657530553639
1587	72.5718536376953	-2.79739379882813	-5.46069240570068	0.00938473641872406	-0.0172385573387146	0.0171769186854362	0.00321592413820326
1588	73.2211990356445	-3.12206816673279	-5.3957576751709	0.0152288740500808	-0.0113944197073579	0.00906006153672934	0.01100810803473
1589	71.2731552124023	-2.47271966934204	-5.3957576751709	0.00354059832170606	0.0145795252174139	0.00548864435404539	0.000293855206109583
1590	73.2211990356445	-1.82337093353271	-6.23991060256958	-0.00360223650932312	0.0282158460468054	0.00126787810586393	0.00451462110504508
1591	72.5718536376953	-2.14804530143738	-6.36978054046631	-0.0133424662053585	0.0399041213095188	-0.00912170019000769	0.00191722682211548
1592	73.2211990356445	-2.79739379882813	-5.85030126571655	-0.00782300252467394	0.0373067259788513	-0.0230826959013939	0.00289124972186983
1593	71.2731552124023	-1.82337093353271	-5.52562713623047	-0.0100957229733467	0.0379560738801956	-0.0292515084147453	0.00516396993771195
1594	74.5198974609375	-3.12206816673279	-5.98017120361328	-0.0175632312893867	0.0405534692108631	-0.0350956469774246	-0.000680167751852423
1595	73.8705520629883	-2.79739379882813	-5.6554970741272	-0.0100957229733467	0.0457482598721981	-0.0399657599627972	0.00354059832170606
1596	74.5198974609375	-3.44674253463745	-5.78536653518677	-0.0305502042174339	0.0428261905908585	-0.0493813157081604	-0.00522560812532902
1597	73.2211990356445	-2.14804530143738	-6.43471527099609	-0.0162645354866982	0.0587352328002453	-0.0613942667841911	-0.00684897974133492
1598	73.2211990356445	-1.49869668483734	-6.30484533309937	-0.0201606266200542	0.0963974520564079	-0.0574981719255447	0.000618529506027699
1599	73.2211990356445	-1.82337093353271	-6.04510593414307	-0.0130177913233638	0.0866572186350822	-0.0516540370881557	0.00483929552137852
1600	73.2211990356445	-3.12206816673279	-5.46069240570068	-0.00749832857400179	0.0610079504549503	-0.0305502042174339	-3.08191010844894e-05
1601	74.5198974609375	-2.47271966934204	-5.26588773727417	-0.00619963090866804	0.0360080301761627	-0.00977104809135199	-0.00132951640989631
1602	74.5198974609375	-1.82337093353271	-5.6554970741272	-0.00327756232582033	-0.0149658378213644	0.00386527273803949	-0.00100484199356288
1603	73.2211990356445	-2.14804530143738	-5.85030126571655	-0.00587495695799589	-0.0243813935667276	0.0223717093467712	0.0116574559360743
1604	75.8185958862305	-3.12206816673279	-5.6554970741272	0.0152288740500808	-0.0513293594121933	0.0272418223321438	0.00191722682211548
1605	74.5198974609375	-2.79739379882813	-5.46069240570068	0.0149041991680861	-0.0571734979748726	0.0473716296255589	0.00970941036939621
1606	73.8705520629883	-2.14804530143738	-5.78536653518677	0.0165275707840919	-0.0711344927549362	0.0600339286029339	0.00678734155371785
1607	75.8185958862305	-2.79739379882813	-5.26588773727417	0.0188002903014421	-0.0591215454041958	0.0379560738801956	0.00548864435404539
1608	73.8705520629883	-2.47271966934204	-5.72043180465698	0.0100340843200684	-0.0620436146855354	0.0399041213095188	0.00646266713738441
1609	73.8705520629883	-1.49869668483734	-5.59056186676025	0.0149041991680861	-0.0620436146855354	0.0463976077735424	0.00548864435404539
1610	77.1172943115234	-2.79739379882813	-5.3957576751709	0.0123068047687411	-0.048407293856144	0.0220470335334539	0.00321592413820326
1611	77.1172943115234	-2.79739379882813	-5.26588773727417	0.00873538758605719	-0.0334722734987736	0.0243197549134493	-0.00132951640989631
1612	76.4679412841797	-2.79739379882813	-5.20095300674438	0.00776136433705688	-0.0360696688294411	0.00938473641872406	-0.00197886489331722
1613	74.5198974609375	-2.14804530143738	-5.26588773727417	0.00808603875339031	-0.0383423902094364	0.00418994715437293	0.00386527273803949
1614	75.1692428588867	-2.14804530143738	-5.07108306884766	0.00743668992072344	-0.0243813935667276	0.00386527273803949	0.000943203864153475
1615	74.5198974609375	-0.84934800863266	-5.52562713623047	0.00873538758605719	0.0022419011220336	-0.00912170019000769	0.0022419011220336
1616	76.4679412841797	-3.12206816673279	-5.26588773727417	-0.0100957229733467	0.0100340843200684	-0.0230826959013939	-0.00749832857400179
1617	74.5198974609375	-1.82337093353271	-5.59056186676025	-0.0100957229733467	0.00808603875339031	-0.0221086721867323	-0.00749832857400179
1618	75.1692428588867	-2.14804530143738	-5.26588773727417	-0.00652430532500148	0.0162028968334198	-0.0237320438027382	-0.0026282137259841
1619	75.1692428588867	-2.47271966934204	-5.3957576751709	0.00613799272105098	0.0207483377307653	-0.0139918150380254	0.0022419011220336
1620	77.7666397094727	-3.44674253463745	-5.3957576751709	0.00776136433705688	0.0223717093467712	-0.0110697457566857	-0.00814767740666866
1621	76.4679412841797	-2.79739379882813	-6.23991060256958	0.00451462110504508	0.0450989119708538	-0.0221086721867323	0.00354059832170606
1622	76.4679412841797	-2.79739379882813	-6.04510593414307	0.00418994715437293	0.0363327041268349	-0.0263294391334057	0.000293855206109583
1623	73.2211990356445	-1.49869668483734	-6.36978054046631	0.0106834331527352	0.0269171483814716	-0.0156151866540313	0.00321592413820326
1624	75.1692428588867	-1.49869668483734	-6.23991060256958	0.013930176384747	0.0340599827468395	-0.0133424662053585	-0.00197886489331722
1625	76.4679412841797	-2.47271966934204	-5.98017120361328	0.0123068047687411	0.0158782228827477	-3.08191010844894e-05	0.00646266713738441
1626	76.4679412841797	-3.12206816673279	-5.78536653518677	0.0116574559360743	0.00711201597005129	0.0178262684494257	0.0126314787194133
1627	75.1692428588867	-1.49869668483734	-6.49965000152588	0.0106834331527352	0.00873538758605719	0.0022419011220336	0.00126787810586393
1628	74.5198974609375	-1.82337093353271	-6.36978054046631	0.00938473641872406	0.0230210572481155	-0.00912170019000769	-0.00327756232582033
1629	76.4679412841797	-2.79739379882813	-5.52562713623047	0.0217223595827818	0.0298392176628113	-0.0133424662053585	0.00159255252219737
1630	75.8185958862305	-3.12206816673279	-5.46069240570068	0.00321592413820326	0.0243197549134493	-0.0139918150380254	0.000943203864153475
1631	75.8185958862305	-2.14804530143738	-5.13601779937744	-0.00879702530801296	0.0226963832974434	-0.0123684434220195	0.0022419011220336
1632	77.1172943115234	-3.44674253463745	-5.00614833831787	-0.0149658378213644	0.0236704051494598	-0.0282774847000837	-0.00847235135734081
1633	75.1692428588867	-2.47271966934204	-5.46069240570068	-0.00944637414067984	0.0321119390428066	-0.0299008563160896	0.00581331877037883
1634	75.8185958862305	-2.47271966934204	-5.6554970741272	-0.00327756232582033	0.0363327041268349	-0.0260047651827335	-0.00457625929266214
1635	74.5198974609375	-1.82337093353271	-5.59056186676025	-0.0110697457566857	0.0158782228827477	-0.0188619289547205	-0.00295288790948689
1636	75.1692428588867	-2.47271966934204	-5.46069240570068	-0.0240567177534103	0.0314625911414623	-0.0230826959013939	-0.00587495695799589
1637	73.8705520629883	-2.14804530143738	-5.26588773727417	-0.0143164889886975	0.0168522447347641	-0.0240567177534103	-0.00847235135734081
1638	76.4679412841797	-3.44674253463745	-5.07108306884766	-0.00717365415766835	-0.00912170019000769	-0.00782300252467394	-0.00132951640989631
1639	76.4679412841797	-2.47271966934204	-5.26588773727417	-0.00814767740666866	-0.0273034609854221	0.011982130818069	-0.00587495695799589
1640	75.8185958862305	-2.14804530143738	-5.59056186676025	-0.00912170019000769	-0.0256800893694162	0.00776136433705688	-0.000355493422830477
1641	75.8185958862305	-2.79739379882813	-5.26588773727417	-0.00652430532500148	-0.0419138073921204	0.0275664981454611	-0.00587495695799589
1642	75.8185958862305	-3.44674253463745	-5.07108306884766	0.00289124972186983	-0.0532774068415165	0.0226963832974434	-0.00555028254166245
1643	75.1692428588867	-2.79739379882813	-4.87627840042114	-0.00717365415766835	-0.0513293594121933	0.0249691028147936	-0.000680167751852423
1644	74.5198974609375	-2.79739379882813	-4.87627840042114	0.0213976856321096	-0.0383423902094364	0.00711201597005129	-0.00132951640989631
1645	73.8705520629883	-1.82337093353271	-5.46069240570068	0.0168522447347641	-0.0334722734987736	0.0217223595827818	0.00548864435404539
1646	76.4679412841797	-3.44674253463745	-5.52562713623047	0.0249691028147936	-0.0286021586507559	0.0233457311987877	0.00191722682211548
1647	74.5198974609375	-1.82337093353271	-5.78536653518677	0.0233457311987877	-0.0191866029053926	0.01847561635077	0.00256657530553639
1648	76.4679412841797	-4.09609127044678	-5.3957576751709	0.012956153601408	-3.08191010844894e-05	0.00354059832170606	0.00678734155371785
1649	76.4679412841797	-3.12206816673279	-5.59056186676025	0.0213976856321096	-0.00230353930965066	0.00516396993771195	-0.00100484199356288
1650	74.5198974609375	-2.79739379882813	-5.3957576751709	0.0116574559360743	0.00548864435404539	-0.0120437685400248	0.00256657530553639
1651	74.5198974609375	-2.47271966934204	-5.98017120361328	0.0142548503354192	0.0265924744307995	-0.0149658378213644	0.00418994715437293
1652	74.5198974609375	-3.12206816673279	-5.85030126571655	0.00646266713738441	0.0269171483814716	-0.017887907102704	-0.00230353930965066
1653	76.4679412841797	-3.44674253463745	-5.52562713623047	0.00159255252219737	0.0145795252174139	-0.0217839982360601	-0.00197886489331722
1654	76.4679412841797	-3.77141690254211	-5.46069240570068	-0.0026282137259841	0.0155535480007529	-0.0143164889886975	-0.0110697457566857
1655	75.8185958862305	-3.44674253463745	-5.46069240570068	-0.00619963090866804	0.0285405199974775	-0.0152905117720366	-0.0120437685400248
1656	74.5198974609375	-2.79739379882813	-5.3957576751709	-0.0247060675173998	0.0421768426895142	-0.0334722734987736	-0.0133424662053585
1657	75.8185958862305	-3.77141690254211	-5.6554970741272	-0.0295761823654175	0.0363327041268349	-0.0299008563160896	-0.0227580219507217
1658	76.4679412841797	-3.44674253463745	-5.85030126571655	-0.00847235135734081	0.0285405199974775	-0.0243813935667276	-0.00619963090866804
1659	73.8705520629883	-2.47271966934204	-5.78536653518677	-0.00619963090866804	0.025618452578783	0.000293855206109583	-0.0113944197073579
1660	74.5198974609375	-3.44674253463745	-5.78536653518677	-0.000680167751852423	-0.0130177913233638	0.00678734155371785	-0.00522560812532902
1661	75.1692428588867	-2.47271966934204	-5.6554970741272	-0.00522560812532902	-0.0107450718060136	0.00159255252219737	-0.00100484199356288
1662	74.5198974609375	-2.79739379882813	-5.26588773727417	-0.00782300252467394	-0.0230826959013939	-0.00197886489331722	-0.00587495695799589
1663	76.4679412841797	-3.77141690254211	-5.6554970741272	-0.00847235135734081	-0.0120437685400248	-0.0117190945893526	-0.00425158534198999
1664	75.8185958862305	-4.42076539993286	-5.26588773727417	-0.00165419070981443	-0.00717365415766835	-0.00457625929266214	0.00548864435404539
1665	74.5198974609375	-3.12206816673279	-5.52562713623047	0.0178262684494257	-0.0126931173726916	0.00516396993771195	0.00289124972186983
1666	75.8185958862305	-3.12206816673279	-5.72043180465698	0.00808603875339031	-0.0383423902094364	0.0210730116814375	0.00451462110504508
1667	77.1172943115234	-3.77141690254211	-5.46069240570068	0.00906006153672934	-0.0363943427801132	0.0178262684494257	0.00386527273803949
1668	76.4679412841797	-4.09609127044678	-5.00614833831787	0.0132808275520802	-0.0347709693014622	0.00516396993771195	0.00354059832170606
1669	75.1692428588867	-3.44674253463745	-5.59056186676025	0.00321592413820326	-0.00165419070981443	0.00776136433705688	-0.00425158534198999
1670	75.1692428588867	-4.42076539993286	-5.26588773727417	-0.00165419070981443	0.000293855206109583	0.0126314787194133	0.00938473641872406
1671	76.4679412841797	-4.09609127044678	-5.33082246780396	0.0116574559360743	0.00418994715437293	0.012956153601408	-0.00619963090866804
1672	76.4679412841797	-4.7454400062561	-5.13601779937744	0.00256657530553639	-0.00522560812532902	0.0142548503354192	-0.00132951640989631
1673	75.8185958862305	-4.42076539993286	-5.26588773727417	0.00386527273803949	0.000618529506027699	0.00483929552137852	-3.08191010844894e-05
1674	74.5198974609375	-3.12206816673279	-5.07108306884766	0.00743668992072344	0.0145795252174139	0.000293855206109583	0.00451462110504508
1675	75.1692428588867	-3.44674253463745	-5.59056186676025	-0.00360223650932312	0.0246444288641214	-0.00392691092565656	-0.00457625929266214
1676	74.5198974609375	-3.44674253463745	-5.52562713623047	-0.0175632312893867	0.00613799272105098	-0.0149658378213644	-0.00912170019000769
1677	76.4679412841797	-4.42076539993286	-5.33082246780396	-0.00197886489331722	-0.00847235135734081	-0.00425158534198999	-0.0100957229733467
1678	77.1172943115234	-4.7454400062561	-5.26588773727417	-0.00847235135734081	-0.0146411629393697	-0.0169138833880424	-0.00522560812532902
1679	77.1172943115234	-4.42076539993286	-5.46069240570068	0.00126787810586393	-0.0126931173726916	-0.00879702530801296	-3.08191010844894e-05
1680	77.1172943115234	-4.09609127044678	-5.13601779937744	-0.00100484199356288	-0.00490093370899558	-0.00100484199356288	0.00386527273803949
1681	77.1172943115234	-4.09609127044678	-5.33082246780396	-0.00782300252467394	-0.0273034609854221	0.00159255252219737	-0.00327756232582033
1682	76.4679412841797	-4.7454400062561	-5.6554970741272	-0.00522560812532902	-0.0227580219507217	-0.00360223650932312	0.000618529506027699
1683	74.5198974609375	-3.44674253463745	-5.78536653518677	0.00548864435404539	-0.0360696688294411	0.00159255252219737	-0.00197886489331722
1684	76.4679412841797	-4.42076539993286	-5.46069240570068	0.00191722682211548	-0.0237320438027382	-0.0104203969240189	0.00451462110504508
1685	77.1172943115234	-4.42076539993286	-5.52562713623047	0.00841071270406246	-0.028926832601428	0.00256657530553639	0.00159255252219737
1686	75.1692428588867	-3.44674253463745	-4.94121360778809	0.0165275707840919	-0.0308748781681061	0.00776136433705688	0.00418994715437293
1687	75.8185958862305	-4.7454400062561	-5.46069240570068	0.0123068047687411	-0.0331475995481014	0.0100340843200684	0.00678734155371785
1688	75.1692428588867	-3.77141690254211	-5.46069240570068	0.0168522447347641	-0.0279528107494116	0.00516396993771195	0.00354059832170606
1689	77.1172943115234	-4.09609127044678	-5.59056186676025	0.00548864435404539	-0.0438618510961533	0.00386527273803949	-0.00100484199356288
1690	76.4679412841797	-3.77141690254211	-5.72043180465698	0.0123068047687411	-0.0464592464268208	0.0178262684494257	-0.000355493422830477
1691	75.1692428588867	-3.77141690254211	-5.6554970741272	0.000943203864153475	-0.0305502042174339	0.00289124972186983	-0.00587495695799589
1692	75.1692428588867	-3.44674253463745	-5.33082246780396	-0.00587495695799589	-0.0100957229733467	-0.00327756232582033	-0.00295288790948689
1693	75.1692428588867	-3.44674253463745	-5.6554970741272	0.00743668992072344	-0.00360223650932312	-0.00457625929266214	0.00289124972186983
1694	77.1172943115234	-4.42076539993286	-5.59056186676025	0.0171769186854362	-0.0026282137259841	0.000943203864153475	0.00711201597005129
1695	77.7666397094727	-4.42076539993286	-5.52562713623047	-3.08191010844894e-05	0.0116574559360743	0.00321592413820326	-0.00717365415766835
1696	76.4679412841797	-4.42076539993286	-5.52562713623047	-0.0136671401560307	0.0197743140161037	-0.0217839982360601	-0.00977104809135199
1697	75.1692428588867	-3.77141690254211	-5.46069240570068	-0.0123684434220195	0.00906006153672934	-0.00295288790948689	-0.0117190945893526
1698	75.1692428588867	-3.77141690254211	-5.20095300674438	-0.00230353930965066	0.0106834331527352	-0.00555028254166245	-0.00457625929266214
1699	75.8185958862305	-3.12206816673279	-5.78536653518677	-0.0026282137259841	0.00873538758605719	0.00418994715437293	-0.00100484199356288
1700	75.8185958862305	-3.44674253463745	-5.59056186676025	-0.0026282137259841	0.01100810803473	0.0236704051494598	-0.00132951640989631
1701	75.1692428588867	-3.12206816673279	-5.46069240570068	-0.0123684434220195	-0.00684897974133492	0.0126314787194133	-0.00327756232582033
1702	75.1692428588867	-3.44674253463745	-5.52562713623047	-0.00944637414067984	-0.00684897974133492	0.0188002903014421	-0.000680167751852423
1703	77.1172943115234	-4.7454400062561	-5.52562713623047	0.00613799272105098	-0.00684897974133492	0.0123068047687411	-0.00230353930965066
1704	75.1692428588867	-3.44674253463745	-5.46069240570068	-0.00749832857400179	0.00451462110504508	0.0103587592020631	0.00873538758605719
1705	75.8185958862305	-3.44674253463745	-5.78536653518677	0.0285405199974775	-0.00782300252467394	0.0171769186854362	0.00289124972186983
1706	75.8185958862305	-4.09609127044678	-5.52562713623047	0.00873538758605719	-0.0260047651827335	0.0246444288641214	0.00613799272105098
1707	75.1692428588867	-3.44674253463745	-5.72043180465698	0.00808603875339031	-0.0230826959013939	0.012956153601408	0.00841071270406246
1708	75.8185958862305	-4.09609127044678	-5.59056186676025	0.00841071270406246	-0.00425158534198999	0.0145795252174139	0.0126314787194133
1709	76.4679412841797	-4.42076539993286	-5.52562713623047	0.00483929552137852	0.00711201597005129	-0.00490093370899558	0.00841071270406246
1710	77.1172943115234	-3.44674253463745	-5.46069240570068	0.0194496400654316	0.0327612869441509	-0.017887907102704	-0.000355493422830477
1711	75.1692428588867	-3.12206816673279	-5.6554970741272	0.00776136433705688	0.0408781431615353	-0.0389917381107807	0.0022419011220336
1712	77.1172943115234	-4.42076539993286	-5.9152364730835	0.00191722682211548	0.036657378077507	-0.0315242260694504	0.00159255252219737
1713	77.7666397094727	-4.42076539993286	-5.59056186676025	0.000293855206109583	0.0288651939481497	-0.0445111989974976	0.000618529506027699
1714	73.8705520629883	-3.77141690254211	-5.6554970741272	0.00873538758605719	0.0327612869441509	-0.0415891297161579	0.00483929552137852
1715	76.4679412841797	-4.42076539993286	-5.52562713623047	-0.000680167751852423	0.029189869761467	-0.0480826161801815	-0.00652430532500148
1716	75.1692428588867	-2.79739379882813	-5.52562713623047	-0.0152905117720366	0.0382807515561581	-0.0467839203774929	-0.00717365415766835
1717	76.4679412841797	-3.77141690254211	-5.3957576751709	-0.00197886489331722	0.0282158460468054	-0.0376930385828018	-0.00490093370899558
1718	73.8705520629883	-3.12206816673279	-5.9152364730835	0.00678734155371785	0.0246444288641214	-0.0519787110388279	-0.00392691092565656
1719	75.1692428588867	-2.79739379882813	-5.78536653518677	0.011982130818069	0.0165275707840919	-0.023407369852066	-0.00392691092565656
1720	74.5198974609375	-2.47271966934204	-5.72043180465698	0.0100340843200684	0.00289124972186983	0.00613799272105098	-3.08191010844894e-05
1721	75.1692428588867	-2.47271966934204	-5.72043180465698	0.0136055024340749	-0.02697878703475	0.025618452578783	-0.00100484199356288
1722	73.8705520629883	-2.79739379882813	-5.59056186676025	0.00743668992072344	-0.0402904339134693	0.0347093306481838	-3.08191010844894e-05
1723	76.4679412841797	-2.79739379882813	-5.20095300674438	0.0103587592020631	-0.0363943427801132	0.0285405199974775	-3.08191010844894e-05
1724	76.4679412841797	-2.79739379882813	-5.46069240570068	0.0217223595827818	-0.0273034609854221	0.0308132413774729	0.000293855206109583
1725	76.4679412841797	-2.47271966934204	-5.59056186676025	0.0207483377307653	-0.0406151078641415	0.0431508645415306	0.00646266713738441
1726	73.8705520629883	-1.82337093353271	-5.72043180465698	0.0126314787194133	-0.0571734979748726	0.0441248863935471	0.00191722682211548
1727	75.8185958862305	-3.12206816673279	-5.52562713623047	0.0178262684494257	-0.0448358729481697	0.041852168738842	0.00516396993771195
1728	76.4679412841797	-2.79739379882813	-5.33082246780396	0.01100810803473	-0.0185372550040483	0.0158782228827477	0.00841071270406246
1729	75.8185958862305	-2.47271966934204	-5.52562713623047	0.0116574559360743	-0.00717365415766835	0.0116574559360743	0.00581331877037883
1730	73.8705520629883	-2.47271966934204	-5.6554970741272	0.00678734155371785	0.00613799272105098	0.01100810803473	0.00613799272105098
1731	75.8185958862305	-2.14804530143738	-5.59056186676025	0.0162028968334198	0.00646266713738441	0.00483929552137852	-0.00522560812532902
1732	73.8705520629883	-2.14804530143738	-5.59056186676025	-0.0123684434220195	0.00873538758605719	-0.00165419070981443	0.000943203864153475
1733	76.4679412841797	-2.47271966934204	-5.85030126571655	-0.00490093370899558	0.011982130818069	-0.0156151866540313	0.00548864435404539
1734	75.8185958862305	-3.44674253463745	-5.33082246780396	-0.00490093370899558	0.0106834331527352	-0.00165419070981443	0.00191722682211548
1735	77.1172943115234	-3.12206816673279	-5.33082246780396	-0.0152905117720366	0.00451462110504508	-0.00912170019000769	-0.00782300252467394
1736	75.1692428588867	-2.79739379882813	-5.6554970741272	-0.0282774847000837	0.0200989879667759	-0.023407369852066	-0.0149658378213644
1737	77.7666397094727	-2.47271966934204	-5.9152364730835	-0.0256800893694162	0.0171769186854362	-0.021459324285388	-0.00944637414067984
1738	73.8705520629883	-1.82337093353271	-5.85030126571655	-0.0117190945893526	0.0262678004801273	-0.0308748781681061	-0.00490093370899558
1739	75.1692428588867	-3.77141690254211	-5.6554970741272	-0.0120437685400248	0.0252937767654657	-0.0175632312893867	-0.00197886489331722
1740	76.4679412841797	-2.79739379882813	-5.3957576751709	-0.00522560812532902	0.0158782228827477	-0.0104203969240189	0.00613799272105098
1741	77.1172943115234	-3.44674253463745	-5.33082246780396	0.000293855206109583	-0.00522560812532902	-0.00295288790948689	0.00711201597005129
1742	73.8705520629883	-2.79739379882813	-6.17497587203979	0.0116574559360743	-0.000355493422830477	0.00256657530553639	0.00126787810586393
1743	75.1692428588867	-2.14804530143738	-6.11004114151001	0.0113327819854021	-0.0221086721867323	-0.00392691092565656	0.00126787810586393
1744	75.1692428588867	-2.79739379882813	-6.04510593414307	0.00451462110504508	-0.0156151866540313	-0.00457625929266214	0.00126787810586393
1745	75.8185958862305	-3.44674253463745	-5.78536653518677	0.025618452578783	-0.0221086721867323	0.0113327819854021	0.00743668992072344
1746	75.1692428588867	-2.14804530143738	-5.98017120361328	0.00808603875339031	-0.0279528107494116	0.0230210572481155	0.00581331877037883
1747	77.1172943115234	-3.44674253463745	-5.52562713623047	0.00711201597005129	-0.0243813935667276	0.00516396993771195	0.00354059832170606
1748	74.5198974609375	-2.14804530143738	-6.11004114151001	0.0149041991680861	-0.0162645354866982	0.01100810803473	0.00418994715437293
1749	76.4679412841797	-2.47271966934204	-6.11004114151001	0.0145795252174139	0.00548864435404539	-0.00132951640989631	0.00581331877037883
1750	74.5198974609375	-2.47271966934204	-5.98017120361328	0.0116574559360743	0.0132808275520802	-0.00684897974133492	-0.00327756232582033
1751	75.1692428588867	-3.44674253463745	-5.72043180465698	0.00613799272105098	0.0022419011220336	-0.00814767740666866	0.00678734155371785
1752	75.8185958862305	-1.82337093353271	-5.85030126571655	0.00711201597005129	0.011982130818069	-0.00944637414067984	0.000293855206109583
1753	76.4679412841797	-2.14804530143738	-5.72043180465698	0.00841071270406246	0.00970941036939621	-0.0117190945893526	0.00321592413820326
1754	76.4679412841797	-2.47271966934204	-5.78536653518677	0.00581331877037883	0.0103587592020631	-0.0198359526693821	0.00354059832170606
1755	75.8185958862305	-2.47271966934204	-6.23991060256958	0.013930176384747	0.0360080301761627	-0.0211346503347158	-0.0026282137259841
1756	75.8185958862305	-2.47271966934204	-5.9152364730835	-0.0185372550040483	0.0470469556748867	-0.0389917381107807	-0.00912170019000769
1757	75.1692428588867	-2.47271966934204	-6.04510593414307	-0.0182125810533762	0.0499690249562263	-0.0451605506241322	-0.00360223650932312
1758	73.8705520629883	-2.47271966934204	-5.85030126571655	-3.08191010844894e-05	0.0483456552028656	-0.0467839203774929	-0.00619963090866804
1759	77.1172943115234	-3.44674253463745	-5.59056186676025	-0.00490093370899558	0.0408781431615353	-0.028926832601428	0.00354059832170606
1760	76.4679412841797	-3.12206816673279	-5.85030126571655	0.00256657530553639	0.0239950809627771	-0.0117190945893526	-0.00555028254166245
1761	77.1172943115234	-3.44674253463745	-6.04510593414307	-0.00392691092565656	0.00808603875339031	-0.00490093370899558	0.000618529506027699
1762	75.8185958862305	-3.12206816673279	-5.52562713623047	-0.0136671401560307	0.0181509424000978	-0.00327756232582033	-0.00295288790948689
1763	75.1692428588867	-2.47271966934204	-5.78536653518677	-0.00490093370899558	0.0188002903014421	-0.00977104809135199	0.000943203864153475
1764	74.5198974609375	-2.14804530143738	-5.85030126571655	-0.00944637414067984	0.0165275707840919	-0.000680167751852423	-0.0026282137259841
1765	76.4679412841797	-3.77141690254211	-5.26588773727417	0.00548864435404539	-0.00879702530801296	0.012956153601408	0.00646266713738441
1766	75.1692428588867	-3.12206816673279	-5.59056186676025	0.00581331877037883	-0.0276281367987394	0.031137915328145	0.000943203864153475
1767	75.8185958862305	-3.44674253463745	-6.11004114151001	0.00613799272105098	-0.02697878703475	0.0282158460468054	-0.00522560812532902
1768	73.8705520629883	-2.47271966934204	-5.9152364730835	0.0126314787194133	-0.0188619289547205	0.0259431265294552	0.00581331877037883
1769	76.4679412841797	-4.09609127044678	-5.6554970741272	0.00938473641872406	-0.0172385573387146	0.012956153601408	0.00418994715437293
1770	75.1692428588867	-3.44674253463745	-5.33082246780396	0.00646266713738441	-0.023407369852066	0.00873538758605719	0.0022419011220336
1771	77.1172943115234	-3.44674253463745	-5.00614833831787	0.00386527273803949	-0.0113944197073579	0.00516396993771195	0.000618529506027699
1772	77.1172943115234	-3.77141690254211	-5.52562713623047	-0.0123684434220195	-0.00490093370899558	0.00418994715437293	-0.00100484199356288
1773	75.8185958862305	-4.09609127044678	-5.72043180465698	0.00386527273803949	-0.0243813935667276	0.00516396993771195	-0.00392691092565656
1774	74.5198974609375	-3.12206816673279	-5.85030126571655	0.00646266713738441	-0.0217839982360601	0.00289124972186983	-0.00587495695799589
1775	73.8705520629883	-3.44674253463745	-5.6554970741272	0.00321592413820326	0.012956153601408	-3.08191010844894e-05	-0.00912170019000769
1776	76.4679412841797	-3.77141690254211	-5.9152364730835	-0.0100957229733467	0.00906006153672934	-0.0211346503347158	-0.0117190945893526
1777	74.5198974609375	-3.44674253463745	-5.46069240570068	-0.0195112787187099	0.00613799272105098	-0.0169138833880424	-0.00425158534198999
1778	75.8185958862305	-3.77141690254211	-5.52562713623047	-0.00197886489331722	0.0149041991680861	-0.0230826959013939	-0.00392691092565656
1779	76.4679412841797	-3.77141690254211	-5.78536653518677	-0.00197886489331722	0.0262678004801273	-0.0240567177534103	-0.00132951640989631
1780	75.8185958862305	-4.09609127044678	-5.46069240570068	0.00548864435404539	0.0301638916134834	-0.0156151866540313	-0.00879702530801296
1781	76.4679412841797	-4.09609127044678	-5.59056186676025	-0.000680167751852423	0.0152288740500808	-0.0130177913233638	-0.000680167751852423
1782	75.8185958862305	-4.09609127044678	-5.6554970741272	-0.0130177913233638	-0.00457625929266214	-0.0117190945893526	-0.00977104809135199
1783	73.8705520629883	-4.09609127044678	-5.07108306884766	0.0347093306481838	-0.00457625929266214	-0.00587495695799589	-0.00457625929266214
1784	74.5198974609375	-3.12206816673279	-5.72043180465698	0.00256657530553639	-0.00327756232582033	-0.00555028254166245	-0.00684897974133492
1785	75.8185958862305	-3.44674253463745	-5.6554970741272	0.0165275707840919	-0.00847235135734081	0.0022419011220336	0.000293855206109583
1786	77.1172943115234	-3.77141690254211	-5.72043180465698	0.0126314787194133	-0.00879702530801296	0.00776136433705688	0.00126787810586393
1787	75.1692428588867	-2.79739379882813	-5.78536653518677	0.0191249661147594	-0.000355493422830477	-0.00295288790948689	0.000618529506027699
1788	76.4679412841797	-4.09609127044678	-5.59056186676025	0.0197743140161037	-0.00814767740666866	-0.00490093370899558	0.00451462110504508
1789	76.4679412841797	-3.44674253463745	-5.20095300674438	0.0123068047687411	0.00483929552137852	-0.00165419070981443	0.00711201597005129
1790	74.5198974609375	-3.12206816673279	-5.52562713623047	0.0155535480007529	-0.00360223650932312	-0.00392691092565656	-0.00230353930965066
1791	73.8705520629883	-2.79739379882813	-5.72043180465698	0.00970941036939621	-0.0100957229733467	-0.00197886489331722	-0.00327756232582033
1792	75.1692428588867	-2.79739379882813	-5.9152364730835	0.0123068047687411	-0.0104203969240189	-0.00912170019000769	-0.00652430532500148
1793	75.1692428588867	-3.44674253463745	-5.78536653518677	0.00646266713738441	0.00548864435404539	-0.0204853005707264	-0.000680167751852423
1794	75.8185958862305	-4.42076539993286	-5.52562713623047	0.0168522447347641	0.0162028968334198	-0.0152905117720366	0.00548864435404539
1795	75.8185958862305	-4.09609127044678	-5.13601779937744	-0.0126931173726916	0.0217223595827818	-0.0113944197073579	-0.00847235135734081
1796	77.1172943115234	-4.09609127044678	-5.46069240570068	-0.0146411629393697	0.0181509424000978	-0.0156151866540313	-0.00392691092565656
1797	75.1692428588867	-2.79739379882813	-5.98017120361328	-0.0191866029053926	0.0171769186854362	-0.00847235135734081	-0.0107450718060136
1798	75.8185958862305	-4.42076539993286	-5.6554970741272	-0.00879702530801296	0.0158782228827477	-0.00717365415766835	-0.00814767740666866
1799	77.1172943115234	-4.09609127044678	-5.26588773727417	-0.00295288790948689	0.00548864435404539	0.00646266713738441	-0.00230353930965066
1800	77.1172943115234	-4.09609127044678	-5.33082246780396	-0.0107450718060136	0.00483929552137852	0.011982130818069	-0.00425158534198999
1801	76.4679412841797	-4.09609127044678	-5.33082246780396	-0.0113944197073579	-3.08191010844894e-05	0.0220470335334539	-0.00392691092565656
1802	75.1692428588867	-3.77141690254211	-5.72043180465698	-0.000355493422830477	-0.00392691092565656	0.0230210572481155	-0.0107450718060136
1803	75.1692428588867	-2.79739379882813	-5.85030126571655	0.00159255252219737	-0.00555028254166245	0.0162028968334198	0.00613799272105098
1804	75.1692428588867	-3.77141690254211	-5.6554970741272	-0.00879702530801296	-0.0182125810533762	0.0236704051494598	0.000293855206109583
1805	74.5198974609375	-3.44674253463745	-5.72043180465698	0.00938473641872406	-0.0230826959013939	0.031137915328145	0.00678734155371785
1806	77.7666397094727	-4.09609127044678	-5.72043180465698	0.0210730116814375	-0.0311995539814234	0.0584105588495731	-0.00230353930965066
1807	75.1692428588867	-3.12206816673279	-5.52562713623047	0.013930176384747	-0.0237320438027382	0.0473716296255589	0.00711201597005129
1808	77.1172943115234	-4.42076539993286	-5.33082246780396	0.00970941036939621	-0.0217839982360601	0.01847561635077	0.00873538758605719
1809	75.8185958862305	-3.44674253463745	-6.11004114151001	0.0136055024340749	-0.0149658378213644	0.0116574559360743	0.00354059832170606
1810	75.8185958862305	-3.77141690254211	-5.9152364730835	0.0175015944987535	-0.00684897974133492	0.0100340843200684	0.00483929552137852
1811	74.5198974609375	-3.77141690254211	-5.85030126571655	0.0149041991680861	0.00418994715437293	-0.00165419070981443	-0.00587495695799589
1812	75.1692428588867	-3.44674253463745	-5.98017120361328	0.00354059832170606	-0.00360223650932312	0.00354059832170606	-0.00197886489331722
1813	76.4679412841797	-4.09609127044678	-5.52562713623047	0.00873538758605719	0.0158782228827477	-0.0139918150380254	-0.000355493422830477
1814	75.1692428588867	-4.7454400062561	-5.3957576751709	0.0103587592020631	0.0207483377307653	-0.0133424662053585	-3.08191010844894e-05
1815	75.8185958862305	-4.7454400062561	-5.52562713623047	0.0100340843200684	0.0334106348454952	-0.0130177913233638	-0.00132951640989631
1816	74.5198974609375	-4.7454400062561	-5.46069240570068	-0.0104203969240189	0.0343846566975117	-0.0363943427801132	-0.00912170019000769
1817	75.8185958862305	-4.42076539993286	-5.59056186676025	-0.0169138833880424	0.0356833562254906	-0.0389917381107807	-0.00490093370899558
1818	73.8705520629883	-3.44674253463745	-5.46069240570068	-0.0100957229733467	0.0408781431615353	-0.02697878703475	0.00289124972186983
1819	73.2211990356445	-4.09609127044678	-5.33082246780396	-0.0120437685400248	0.0236704051494598	-0.0253554154187441	-0.00295288790948689
1820	75.1692428588867	-4.7454400062561	-5.07108306884766	-0.000355493422830477	0.0197743140161037	-0.00619963090866804	0.000943203864153475
1821	73.8705520629883	-4.42076539993286	-5.3957576751709	-0.0100957229733467	0.013930176384747	-0.00879702530801296	0.00126787810586393
1822	73.8705520629883	-3.77141690254211	-5.59056186676025	-0.00814767740666866	0.00938473641872406	-0.0126931173726916	-0.00100484199356288
1823	72.5718536376953	-3.44674253463745	-5.59056186676025	-0.0149658378213644	0.0155535480007529	-0.0156151866540313	-0.00392691092565656
1824	75.1692428588867	-4.7454400062561	-5.26588773727417	-0.0123684434220195	0.0145795252174139	-0.0230826959013939	-0.00197886489331722
1825	72.5718536376953	-4.42076539993286	-5.13601779937744	-0.00652430532500148	0.0152288740500808	-0.0107450718060136	0.00841071270406246
1826	73.8705520629883	-4.09609127044678	-5.6554970741272	0.00516396993771195	-0.0113944197073579	-0.00522560812532902	0.00776136433705688
1827	73.8705520629883	-5.07011413574219	-5.3957576751709	-0.000355493422830477	-0.0117190945893526	-0.0026282137259841	0.00516396993771195
1828	73.2211990356445	-3.44674253463745	-5.85030126571655	0.00256657530553639	-0.0273034609854221	0.00548864435404539	0.0126314787194133
1829	72.5718536376953	-3.77141690254211	-5.85030126571655	0.00743668992072344	-0.00197886489331722	0.00906006153672934	0.000293855206109583
1830	73.2211990356445	-4.42076539993286	-5.52562713623047	-0.00977104809135199	0.0314625911414623	0.00321592413820326	0.0100340843200684
1831	73.2211990356445	-4.42076539993286	-5.26588773727417	-0.00197886489331722	0.0217223595827818	0.000943203864153475	-0.00295288790948689
1832	73.2211990356445	-4.7454400062561	-5.33082246780396	-0.00879702530801296	0.00451462110504508	-0.00555028254166245	0.00386527273803949
1833	72.5718536376953	-3.77141690254211	-5.78536653518677	0.00289124972186983	0.000943203864153475	0.0155535480007529	-0.000680167751852423
1834	73.8705520629883	-3.77141690254211	-5.98017120361328	-0.000355493422830477	0.000293855206109583	0.0197743140161037	0.00191722682211548
1835	73.8705520629883	-4.09609127044678	-5.85030126571655	-0.00782300252467394	0.0136055024340749	0.0191249661147594	-0.00230353930965066
1836	73.8705520629883	-5.07011413574219	-5.3957576751709	-0.017887907102704	0.0262678004801273	-0.0113944197073579	-0.00619963090866804
1837	72.5718536376953	-3.44674253463745	-5.6554970741272	-0.017887907102704	0.0165275707840919	-0.0130177913233638	-0.00295288790948689
1838	74.5198974609375	-4.09609127044678	-5.46069240570068	-0.0185372550040483	0.00808603875339031	-0.00944637414067984	-0.00100484199356288
1839	73.8705520629883	-5.07011413574219	-5.59056186676025	-0.00295288790948689	0.011982130818069	-0.00327756232582033	0.00386527273803949
1840	75.1692428588867	-5.07011413574219	-5.59056186676025	-0.00814767740666866	0.000943203864153475	0.000618529506027699	0.00256657530553639
1841	74.5198974609375	-4.7454400062561	-5.59056186676025	-0.00749832857400179	0.00581331877037883	0.00678734155371785	0.000943203864153475
1842	73.8705520629883	-5.39478826522827	-5.33082246780396	-0.0126931173726916	-0.00587495695799589	0.00321592413820326	0.00354059832170606
1843	72.5718536376953	-3.77141690254211	-5.59056186676025	-0.0165892094373703	-0.0182125810533762	0.00386527273803949	-0.00165419070981443
1844	74.5198974609375	-4.09609127044678	-5.52562713623047	-0.00522560812532902	-0.023407369852066	0.00873538758605719	0.00483929552137852
1845	74.5198974609375	-4.7454400062561	-5.59056186676025	-0.0139918150380254	-0.0363943427801132	0.0272418223321438	0.00808603875339031
1846	73.2211990356445	-5.07011413574219	-5.72043180465698	0.011982130818069	-0.0471085943281651	0.0327612869441509	0.00256657530553639
1847	74.5198974609375	-5.07011413574219	-5.78536653518677	0.00613799272105098	-0.0308748781681061	0.0226963832974434	0.00354059832170606
1848	73.2211990356445	-4.42076539993286	-5.6554970741272	0.00776136433705688	-0.0188619289547205	0.0116574559360743	0.00548864435404539
1849	74.5198974609375	-4.42076539993286	-5.3957576751709	-0.000355493422830477	-0.00132951640989631	0.00548864435404539	0.00418994715437293
1850	75.8185958862305	-5.39478826522827	-5.07108306884766	0.0022419011220336	0.012956153601408	0.00289124972186983	0.00256657530553639
1851	75.1692428588867	-4.7454400062561	-5.26588773727417	-0.00197886489331722	0.00386527273803949	0.00581331877037883	0.00126787810586393
1852	76.4679412841797	-5.07011413574219	-5.72043180465698	-0.00425158534198999	-0.00587495695799589	-0.00749832857400179	-0.00100484199356288
1853	76.4679412841797	-4.7454400062561	-5.52562713623047	0.00483929552137852	-0.00360223650932312	0.00516396993771195	0.00906006153672934
1854	75.8185958862305	-4.09609127044678	-5.59056186676025	0.000293855206109583	-0.00944637414067984	0.00321592413820326	0.00191722682211548
1855	75.1692428588867	-4.09609127044678	-5.3957576751709	-0.00197886489331722	-0.00392691092565656	-0.00230353930965066	-0.00132951640989631
1856	77.1172943115234	-5.39478826522827	-5.26588773727417	-0.0126931173726916	-0.00197886489331722	-0.0188619289547205	-0.00457625929266214
1857	74.5198974609375	-4.09609127044678	-5.59056186676025	-0.0195112787187099	-0.00197886489331722	-0.0204853005707264	-0.0126931173726916
1858	76.4679412841797	-5.07011413574219	-5.20095300674438	-0.0100957229733467	0.0136055024340749	-0.0451605506241322	-0.00490093370899558
1859	76.4679412841797	-4.42076539993286	-5.3957576751709	-0.00684897974133492	0.0353586822748184	-0.0399657599627972	-0.000680167751852423
1860	77.7666397094727	-5.07011413574219	-5.33082246780396	-0.00619963090866804	0.036657378077507	-0.0295761823654175	0.00548864435404539
1861	77.1172943115234	-4.42076539993286	-5.46069240570068	-0.00197886489331722	0.0301638916134834	-0.0247060675173998	-0.00749832857400179
1862	77.7666397094727	-5.39478826522827	-5.20095300674438	-0.0169138833880424	0.0178262684494257	-0.0208099745213985	0.00126787810586393
1863	75.8185958862305	-4.7454400062561	-5.78536653518677	-0.00197886489331722	0.0194496400654316	-0.0169138833880424	0.00646266713738441
1864	75.8185958862305	-4.09609127044678	-5.85030126571655	0.00483929552137852	0.0103587592020631	-0.00587495695799589	0.00386527273803949
1865	76.4679412841797	-3.44674253463745	-5.85030126571655	0.01847561635077	-0.00327756232582033	0.0181509424000978	0.00581331877037883
1866	77.7666397094727	-5.39478826522827	-5.46069240570068	0.0188002903014421	-0.02697878703475	0.0223717093467712	0.00938473641872406
1867	75.1692428588867	-3.77141690254211	-5.59056186676025	0.0149041991680861	-0.0139918150380254	0.0460729338228703	0.0022419011220336
1868	77.7666397094727	-5.39478826522827	-5.20095300674438	0.0132808275520802	-0.0104203969240189	0.0369820520281792	0.0113327819854021
1869	76.4679412841797	-4.7454400062561	-5.52562713623047	0.0217223595827818	-0.0107450718060136	0.020423661917448	0.00548864435404539
1870	76.4679412841797	-4.09609127044678	-5.78536653518677	0.00256657530553639	0.00678734155371785	0.0191249661147594	0.00646266713738441
1871	75.8185958862305	-3.77141690254211	-6.30484533309937	0.00776136433705688	-0.00619963090866804	0.0155535480007529	-0.00749832857400179
1872	75.8185958862305	-3.77141690254211	-5.72043180465698	0.0162028968334198	-0.00717365415766835	-0.00587495695799589	-0.00100484199356288
1873	76.4679412841797	-4.42076539993286	-5.6554970741272	-0.00295288790948689	-0.00814767740666866	-3.08191010844894e-05	-0.000680167751852423
1874	78.4159927368164	-5.39478826522827	-5.26588773727417	0.00354059832170606	0.00289124972186983	-0.00522560812532902	0.0022419011220336
1875	76.4679412841797	-4.7454400062561	-5.72043180465698	-0.00652430532500148	0.00678734155371785	-0.0149658378213644	0.000618529506027699
1876	75.8185958862305	-4.42076539993286	-5.78536653518677	-0.0169138833880424	0.0226963832974434	-0.0311995539814234	-0.0104203969240189
1877	77.7666397094727	-5.07011413574219	-5.6554970741272	-0.0162645354866982	0.0272418223321438	-0.0308748781681061	-0.00392691092565656
1878	77.7666397094727	-5.39478826522827	-5.9152364730835	-0.0126931173726916	0.0269171483814716	-0.03444629535079	-0.0113944197073579
1879	75.8185958862305	-4.09609127044678	-5.72043180465698	0.000293855206109583	0.0249691028147936	-0.0350956469774246	-0.00392691092565656
1880	75.8185958862305	-4.7454400062561	-5.9152364730835	0.00873538758605719	0.0022419011220336	-0.0221086721867323	0.00354059832170606
1881	76.4679412841797	-4.09609127044678	-6.04510593414307	0.00354059832170606	-0.017887907102704	-0.00295288790948689	-0.00522560812532902
1882	76.4679412841797	-5.71946287155151	-5.78536653518677	0.00451462110504508	-0.0328229255974293	-0.00457625929266214	-0.00230353930965066
1883	77.1172943115234	-5.71946287155151	-5.46069240570068	0.00808603875339031	-0.0295761823654175	0.00321592413820326	0.000293855206109583
1884	75.8185958862305	-5.39478826522827	-5.13601779937744	0.0149041991680861	-0.0204853005707264	-0.00165419070981443	-0.00197886489331722
1885	75.1692428588867	-4.7454400062561	-5.46069240570068	0.0126314787194133	-0.0357449948787689	0.0106834331527352	0.00678734155371785
1886	76.4679412841797	-5.07011413574219	-5.13601779937744	0.0188002903014421	-0.0393164120614529	0.0213976856321096	0.00548864435404539
1887	76.4679412841797	-6.0441370010376	-5.33082246780396	0.0175015944987535	-0.0409397818148136	0.0282158460468054	-0.00230353930965066
1888	77.1172943115234	-6.36881113052368	-5.33082246780396	0.00873538758605719	-0.0318489037454128	0.0197743140161037	0.0126314787194133
1889	76.4679412841797	-5.07011413574219	-5.6554970741272	0.0152288740500808	-0.0217839982360601	0.0152288740500808	-0.00165419070981443
1890	76.4679412841797	-5.71946287155151	-5.33082246780396	0.0116574559360743	-0.00619963090866804	0.0168522447347641	-0.00100484199356288
1891	76.4679412841797	-5.07011413574219	-5.59056186676025	-0.00652430532500148	-0.00327756232582033	0.0152288740500808	-0.00197886489331722
1892	75.8185958862305	-5.39478826522827	-5.3957576751709	-0.0143164889886975	-0.021459324285388	0.0116574559360743	0.000618529506027699
1893	75.1692428588867	-5.39478826522827	-5.85030126571655	0.0688001364469528	0.00191722682211548	0.0155535480007529	0.00159255252219737
1894	77.1172943115234	-6.36881113052368	-5.6554970741272	0.00841071270406246	0.000943203864153475	-0.00100484199356288	-0.00814767740666866
1895	77.7666397094727	-6.0441370010376	-5.98017120361328	-0.0149658378213644	0.0158782228827477	-3.08191010844894e-05	-0.00782300252467394
1896	76.4679412841797	-5.71946287155151	-5.3957576751709	-0.0221086721867323	0.0509430468082428	-0.0295761823654175	-0.00587495695799589
1897	77.7666397094727	-6.36881113052368	-6.04510593414307	-0.0230826959013939	0.0522417463362217	-0.0318489037454128	-0.0162645354866982
1898	76.4679412841797	-5.39478826522827	-5.46069240570068	-0.017887907102704	0.0519170723855495	-0.0260047651827335	0.00321592413820326
1899	75.8185958862305	-5.39478826522827	-5.78536653518677	-0.0107450718060136	0.036657378077507	-0.0227580219507217	-0.00847235135734081
1900	76.4679412841797	-4.7454400062561	-5.59056186676025	-0.00457625929266214	-0.00327756232582033	0.0022419011220336	0.00516396993771195
1901	75.8185958862305	-5.39478826522827	-5.72043180465698	-0.00814767740666866	-0.0113944197073579	0.00191722682211548	-0.00587495695799589
1902	75.8185958862305	-4.42076539993286	-5.78536653518677	-0.00490093370899558	-0.0240567177534103	0.00646266713738441	0.00386527273803949
1903	78.4159927368164	-4.7454400062561	-5.6554970741272	-0.00425158534198999	-0.0282774847000837	-0.00619963090866804	0.000618529506027699
1904	77.7666397094727	-6.0441370010376	-5.26588773727417	0.012956153601408	-0.0120437685400248	-0.0143164889886975	0.00126787810586393
1905	76.4679412841797	-4.7454400062561	-5.98017120361328	0.0126314787194133	-0.00392691092565656	-0.00619963090866804	0.00938473641872406
1906	75.8185958862305	-4.7454400062561	-5.6554970741272	0.0188002903014421	-0.00782300252467394	0.00418994715437293	0.00743668992072344
1907	78.4159927368164	-5.71946287155151	-5.33082246780396	0.0165275707840919	-0.00782300252467394	-0.000680167751852423	-0.000680167751852423
1908	76.4679412841797	-4.09609127044678	-5.52562713623047	0.0230210572481155	-0.0120437685400248	0.00841071270406246	0.00711201597005129
1909	77.1172943115234	-5.39478826522827	-5.00614833831787	0.0223717093467712	-0.0195112787187099	0.00451462110504508	0.00159255252219737
1910	77.7666397094727	-5.39478826522827	-4.81134366989136	0.00678734155371785	-0.0282774847000837	0.0158782228827477	0.00354059832170606
1911	78.4159927368164	-5.39478826522827	-5.20095300674438	-0.00360223650932312	-0.017887907102704	0.0239950809627771	0.00678734155371785
1912	79.0653381347656	-5.07011413574219	-5.20095300674438	-0.0149658378213644	0.00548864435404539	0.0142548503354192	0.000943203864153475
1913	79.0653381347656	-5.71946287155151	-5.20095300674438	0.00548864435404539	-0.0172385573387146	0.0210730116814375	-0.00197886489331722
1914	77.1172943115234	-5.39478826522827	-5.26588773727417	0.00256657530553639	-0.0100957229733467	0.0314625911414623	0.00418994715437293
1915	77.1172943115234	-3.77141690254211	-5.3957576751709	-0.00652430532500148	0.00873538758605719	0.0100340843200684	-0.00749832857400179
1916	76.4679412841797	-3.77141690254211	-5.00614833831787	-0.0217839982360601	0.0386054255068302	-0.0107450718060136	-0.00619963090866804
1917	78.4159927368164	-4.7454400062561	-5.52562713623047	-0.0136671401560307	0.0314625911414623	-0.0208099745213985	-0.00327756232582033
1918	75.1692428588867	-3.77141690254211	-5.72043180465698	-0.00977104809135199	0.0327612869441509	-0.0273034609854221	-0.000680167751852423
1919	77.1172943115234	-3.77141690254211	-5.52562713623047	-0.00100484199356288	0.0168522447347641	-0.0139918150380254	-0.00717365415766835
1920	75.1692428588867	-3.44674253463745	-5.33082246780396	-0.000355493422830477	0.0165275707840919	-0.0123684434220195	0.000618529506027699
1921	76.4679412841797	-3.44674253463745	-5.59056186676025	0.00483929552137852	0.0295145437121391	-0.0104203969240189	-0.00782300252467394
1922	77.7666397094727	-4.42076539993286	-5.33082246780396	0.000618529506027699	0.0223717093467712	-0.0130177913233638	-0.00392691092565656
1923	77.7666397094727	-4.7454400062561	-6.17497587203979	-0.00522560812532902	0.00354059832170606	-0.00944637414067984	0.00970941036939621
1924	77.7666397094727	-4.42076539993286	-6.23991060256958	0.00483929552137852	0.00581331877037883	-0.00782300252467394	0.00256657530553639
1925	77.7666397094727	-4.7454400062561	-6.30484533309937	-0.000680167751852423	-0.017887907102704	-0.00879702530801296	0.00906006153672934
1926	77.7666397094727	-4.42076539993286	-6.11004114151001	0.013930176384747	-0.0318489037454128	0.0265924744307995	0.00483929552137852
1927	77.1172943115234	-3.44674253463745	-6.17497587203979	0.01100810803473	-0.0519787110388279	0.0162028968334198	0.00743668992072344
1928	77.1172943115234	-4.42076539993286	-5.3957576751709	0.00776136433705688	-0.0402904339134693	0.0334106348454952	0.0100340843200684
1929	77.7666397094727	-4.7454400062561	-5.85030126571655	0.0113327819854021	-0.0182125810533762	0.0142548503354192	0.000293855206109583
1930	75.1692428588867	-3.44674253463745	-6.56458520889282	0.00354059832170606	-0.0146411629393697	0.00516396993771195	0.00256657530553639
1931	76.4679412841797	-3.44674253463745	-5.9152364730835	-0.00100484199356288	-0.0139918150380254	0.00548864435404539	-0.00132951640989631
1932	75.8185958862305	-3.77141690254211	-5.78536653518677	0.00483929552137852	-0.0133424662053585	0.000293855206109583	-0.00132951640989631
1933	76.4679412841797	-3.44674253463745	-5.6554970741272	0.0113327819854021	-0.0169138833880424	-0.0026282137259841	0.00808603875339031
1934	76.4679412841797	-3.12206816673279	-5.72043180465698	-0.00717365415766835	0.00743668992072344	-0.00197886489331722	-0.00392691092565656
1935	77.1172943115234	-4.42076539993286	-5.78536653518677	0.012956153601408	0.0132808275520802	-0.0159398596733809	-0.00197886489331722
1936	77.1172943115234	-4.09609127044678	-5.85030126571655	-0.0149658378213644	0.0337353087961674	-0.0302255302667618	-0.00749832857400179
1937	76.4679412841797	-2.79739379882813	-6.04510593414307	-0.00197886489331722	0.0226963832974434	-0.0286021586507559	-0.00814767740666866
1938	75.8185958862305	-3.77141690254211	-5.98017120361328	-0.00555028254166245	0.0158782228827477	-0.0156151866540313	-0.00132951640989631
1939	77.7666397094727	-4.7454400062561	-5.9152364730835	0.00516396993771195	0.0194496400654316	-0.0188619289547205	0.000943203864153475
1940	76.4679412841797	-3.44674253463745	-6.04510593414307	0.01100810803473	0.0217223595827818	-0.00165419070981443	-0.00457625929266214
1941	77.1172943115234	-4.09609127044678	-5.72043180465698	0.0145795252174139	0.00289124972186983	0.0126314787194133	-0.00132951640989631
1942	75.8185958862305	-2.47271966934204	-5.98017120361328	0.00873538758605719	-0.00847235135734081	0.01100810803473	0.00126787810586393
1943	77.1172943115234	-3.77141690254211	-5.85030126571655	0.0126314787194133	-0.0149658378213644	-0.00392691092565656	0.00191722682211548
1944	75.1692428588867	-3.12206816673279	-5.59056186676025	0.00516396993771195	-0.0204853005707264	0.00873538758605719	-0.00425158534198999
1945	75.8185958862305	-2.79739379882813	-5.3957576751709	0.0152288740500808	0.00159255252219737	0.000618529506027699	0.00354059832170606
1946	76.4679412841797	-3.44674253463745	-5.85030126571655	0.0123068047687411	-0.00457625929266214	0.00841071270406246	0.00256657530553639
1947	75.1692428588867	-3.12206816673279	-5.9152364730835	0.00483929552137852	0.00159255252219737	-0.00425158534198999	0.00581331877037883
1948	77.1172943115234	-3.44674253463745	-5.72043180465698	0.0152288740500808	0.0178262684494257	-0.00490093370899558	0.00711201597005129
1949	75.1692428588867	-2.79739379882813	-5.6554970741272	0.0194496400654316	0.00938473641872406	-0.00749832857400179	0.00483929552137852
1950	75.8185958862305	-2.14804530143738	-5.85030126571655	0.0152288740500808	-0.00684897974133492	0.00354059832170606	-0.00555028254166245
1951	75.8185958862305	-2.79739379882813	-5.52562713623047	0.000618529506027699	0.000943203864153475	-0.00360223650932312	-3.08191010844894e-05
1952	75.1692428588867	-2.47271966934204	-5.52562713623047	-3.08191010844894e-05	0.00256657530553639	-0.00684897974133492	0.00289124972186983
1953	77.1172943115234	-3.77141690254211	-6.04510593414307	0.00678734155371785	0.00808603875339031	-0.0211346503347158	0.00776136433705688
1954	77.7666397094727	-3.44674253463745	-5.85030126571655	-0.00165419070981443	0.00906006153672934	-0.00490093370899558	-0.00360223650932312
1955	76.4679412841797	-4.09609127044678	-5.3957576751709	0.000293855206109583	0.01100810803473	-0.0133424662053585	0.0022419011220336
1956	76.4679412841797	-3.77141690254211	-5.6554970741272	-0.0159398596733809	0.0171769186854362	-0.0247060675173998	-0.0110697457566857
1957	75.8185958862305	-2.79739379882813	-5.78536653518677	-0.0133424662053585	0.00841071270406246	-0.0308748781681061	-0.00782300252467394
1958	75.1692428588867	-2.79739379882813	-5.98017120361328	-0.00652430532500148	0.0188002903014421	-0.0204853005707264	-0.00814767740666866
1959	76.4679412841797	-4.42076539993286	-5.85030126571655	-0.00295288790948689	0.0226963832974434	-0.0250307414680719	0.00126787810586393
1960	77.1172943115234	-2.79739379882813	-5.9152364730835	-0.00360223650932312	0.0197743140161037	-0.0169138833880424	-0.00295288790948689
1961	77.1172943115234	-3.77141690254211	-5.6554970741272	-0.00944637414067984	0.025618452578783	-0.00360223650932312	-0.00327756232582033
1962	76.4679412841797	-2.79739379882813	-5.72043180465698	-0.00619963090866804	0.00711201597005129	-0.0026282137259841	-0.0100957229733467
1963	74.5198974609375	-2.14804530143738	-5.6554970741272	0.00451462110504508	0.00711201597005129	-0.00652430532500148	0.00159255252219737
1964	76.4679412841797	-2.14804530143738	-5.98017120361328	-0.00230353930965066	0.00938473641872406	-0.00197886489331722	-0.00230353930965066
1965	74.5198974609375	-3.12206816673279	-6.23991060256958	0.00938473641872406	-0.000355493422830477	0.00289124972186983	0.00256657530553639
1966	75.1692428588867	-2.47271966934204	-6.17497587203979	0.00483929552137852	-0.0260047651827335	0.011982130818069	-0.00327756232582033
1967	77.1172943115234	-3.12206816673279	-5.72043180465698	0.00386527273803949	0.00126787810586393	0.0106834331527352	0.0022419011220336
1968	75.1692428588867	-2.14804530143738	-6.36978054046631	0.00970941036939621	0.000618529506027699	0.0136055024340749	-0.000680167751852423
1969	74.5198974609375	-2.14804530143738	-5.6554970741272	0.00776136433705688	-0.0107450718060136	0.00873538758605719	0.00516396993771195
1970	75.1692428588867	-2.79739379882813	-5.78536653518677	-0.00684897974133492	-0.0120437685400248	0.00354059832170606	0.000618529506027699
1971	75.1692428588867	-3.12206816673279	-5.85030126571655	-0.00360223650932312	-0.00977104809135199	0.000618529506027699	-0.00100484199356288
1972	74.5198974609375	-2.14804530143738	-5.9152364730835	0.00418994715437293	-0.0165892094373703	-0.00295288790948689	-0.000355493422830477
1973	74.5198974609375	-2.47271966934204	-5.6554970741272	0.0145795252174139	-0.0243813935667276	-0.0113944197073579	0.00808603875339031
1974	77.1172943115234	-3.12206816673279	-5.78536653518677	-3.08191010844894e-05	-0.0123684434220195	-0.0104203969240189	-0.00749832857400179
1975	75.1692428588867	-2.47271966934204	-5.6554970741272	-0.00684897974133492	-0.000355493422830477	0.000293855206109583	-0.00327756232582033
1976	76.4679412841797	-3.44674253463745	-5.85030126571655	-0.0182125810533762	0.00613799272105098	-0.0159398596733809	-0.00619963090866804
1977	73.8705520629883	-2.14804530143738	-5.9152364730835	-0.00749832857400179	0.0116574559360743	-0.0110697457566857	0.000943203864153475
1978	75.8185958862305	-3.44674253463745	-5.59056186676025	-0.00749832857400179	0.0158782228827477	-0.0217839982360601	-0.0117190945893526
1979	75.8185958862305	-3.77141690254211	-5.59056186676025	0.00256657530553639	0.0262678004801273	-0.00879702530801296	-0.00197886489331722
1980	76.4679412841797	-3.12206816673279	-5.59056186676025	-0.0026282137259841	0.0217223595827818	-0.00230353930965066	0.00289124972186983
1981	76.4679412841797	-3.44674253463745	-5.13601779937744	-0.000680167751852423	0.0188002903014421	-0.00197886489331722	-3.08191010844894e-05
1982	75.8185958862305	-3.12206816673279	-5.52562713623047	0.000618529506027699	0.0106834331527352	0.00418994715437293	-0.00522560812532902
1983	75.1692428588867	-3.44674253463745	-5.6554970741272	-0.00132951640989631	0.00516396993771195	-0.00425158534198999	-0.00425158534198999
1984	74.5198974609375	-2.47271966934204	-6.04510593414307	0.00743668992072344	0.00191722682211548	0.00386527273803949	0.00386527273803949
1985	75.8185958862305	-3.44674253463745	-5.72043180465698	0.00906006153672934	0.00191722682211548	0.00418994715437293	0.000943203864153475
1986	75.1692428588867	-2.47271966934204	-5.9152364730835	0.00483929552137852	-0.00327756232582033	0.0158782228827477	0.00646266713738441
1987	75.8185958862305	-3.44674253463745	-5.6554970741272	0.0103587592020631	-0.00912170019000769	0.0113327819854021	0.00321592413820326
1988	75.1692428588867	-2.47271966934204	-5.85030126571655	0.0136055024340749	-0.0104203969240189	0.00159255252219737	0.00256657530553639
1989	76.4679412841797	-3.44674253463745	-5.78536653518677	0.00841071270406246	0.00873538758605719	-0.00619963090866804	0.00451462110504508
1990	76.4679412841797	-3.77141690254211	-5.78536653518677	0.0123068047687411	0.0123068047687411	-0.00717365415766835	-0.00587495695799589
1991	76.4679412841797	-3.12206816673279	-5.6554970741272	0.00386527273803949	0.0132808275520802	0.00159255252219737	0.0022419011220336
1992	76.4679412841797	-2.79739379882813	-5.72043180465698	0.00776136433705688	0.00289124972186983	-0.000680167751852423	0.00191722682211548
1993	75.1692428588867	-3.44674253463745	-5.9152364730835	-0.0026282137259841	0.0168522447347641	-0.0133424662053585	0.00548864435404539
1994	74.5198974609375	-2.47271966934204	-5.59056186676025	0.0132808275520802	0.0259431265294552	-0.0165892094373703	0.000293855206109583
1995	74.5198974609375	-1.82337093353271	-6.11004114151001	0.0165275707840919	0.0301638916134834	-0.0182125810533762	-0.00132951640989631
1996	77.1172943115234	-2.79739379882813	-5.78536653518677	-0.0149658378213644	0.0350340083241463	-0.0354203209280968	-0.0133424662053585
1997	73.8705520629883	-1.82337093353271	-5.6554970741272	-0.00230353930965066	0.00711201597005129	-0.0286021586507559	-0.00490093370899558
1998	75.1692428588867	-1.82337093353271	-5.3957576751709	-0.00555028254166245	-0.00944637414067984	-0.0263294391334057	-0.00100484199356288
1999	75.8185958862305	-3.12206816673279	-5.07108306884766	-0.00230353930965066	-0.00879702530801296	-0.0117190945893526	0.00159255252219737
2000	77.7666397094727	-3.12206816673279	-5.13601779937744	-0.00230353930965066	-0.0208099745213985	-0.00360223650932312	-0.0026282137259841
[truncated: 7,020 more rows]
