# Supplementary material for: Precise instruction and consideration of the vertical and horizontal force component increases validity and reliability of the 90:20 Isometric Posterior Chain Test
Source: PLoS One. 2024 Oct 28;19(10):e0312843. doi: 10.1371/journal.pone.0312843 (PMC11515970; doi:10.1371/journal.pone.0312843)
Supplement: S1 File — (ZIP) [file pone.0312843.s001.zip › S1_Raw_Data/M1_P12_v_1.csv]

1	71.1874389648438	-3.57563829421997	-6.04510593414307	-0.0175632312893867	-0.0471085943281651	0.0295145437121391	0.00191722682211548
2	69.8887405395508	-3.25096392631531	-5.85030126571655	-0.00132951640989631	-0.0406151078641415	0.0220470335334539	0.00418994715437293
3	71.8367919921875	-3.25096392631531	-5.78536653518677	-0.0117190945893526	-0.039641086012125	0.0285405199974775	0.00906006153672934
4	68.5900497436523	-2.60161519050598	-5.6554970741272	0.012956153601408	-0.0263294391334057	0.0191249661147594	-0.00165419070981443
5	69.8887405395508	-2.2769410610199	-5.78536653518677	-0.0143164889886975	-0.0211346503347158	-0.00490093370899558	-0.000355493422830477
6	69.2393951416016	-1.95226669311523	-5.85030126571655	-0.0162645354866982	0.0103587592020631	-0.0156151866540313	0.000618529506027699
7	73.7848358154297	-3.25096392631531	-5.46069240570068	-0.00782300252467394	0.0399041213095188	-0.0428878292441368	-0.00132951640989631
8	71.1874389648438	-1.62759232521057	-5.78536653518677	-0.021459324285388	0.0483456552028656	-0.0386670641601086	-0.00522560812532902
9	71.8367919921875	-3.25096392631531	-5.26588773727417	-0.0130177913233638	0.0502936989068985	-0.0464592464268208	-0.00230353930965066
10	73.7848358154297	-3.25096392631531	-5.07108306884766	-0.0159398596733809	0.040228795260191	-0.0383423902094364	-0.00522560812532902
11	72.4861373901367	-2.92628955841064	-5.3957576751709	-0.00977104809135199	0.049319677054882	-0.0373683646321297	0.000293855206109583
12	73.1354827880859	-3.25096392631531	-5.46069240570068	-0.00327756232582033	0.0334106348454952	-0.028926832601428	0.00191722682211548
13	74.4341812133789	-3.57563829421997	-5.59056186676025	-0.00165419070981443	0.0337353087961674	-0.0260047651827335	0.000618529506027699
14	71.8367919921875	-2.2769410610199	-5.9152364730835	-0.00684897974133492	0.0282158460468054	-0.0169138833880424	0.00289124972186983
15	71.8367919921875	-2.60161519050598	-5.6554970741272	-0.0191866029053926	0.0282158460468054	-0.0221086721867323	0.0175015944987535
16	71.8367919921875	-2.2769410610199	-5.07108306884766	0.0142548503354192	0.029189869761467	-0.0123684434220195	0.0022419011220336
17	71.8367919921875	-2.2769410610199	-5.98017120361328	0.0155535480007529	0.0106834331527352	0.0116574559360743	0.00906006153672934
18	73.7848358154297	-3.25096392631531	-5.78536653518677	0.0308132413774729	0.000618529506027699	0.0178262684494257	0.00289124972186983
19	73.7848358154297	-2.60161519050598	-5.9152364730835	0.0197743140161037	-0.00814767740666866	0.0149041991680861	-0.0026282137259841
20	71.8367919921875	-2.2769410610199	-6.04510593414307	0.0123068047687411	-0.0331475995481014	0.0103587592020631	0.00126787810586393
21	71.8367919921875	-1.95226669311523	-5.9152364730835	0.0197743140161037	-0.0315242260694504	0.0158782228827477	-0.00100484199356288
22	73.1354827880859	-2.2769410610199	-5.52562713623047	0.00873538758605719	-0.0328229255974293	0.0191249661147594	-0.00230353930965066
23	71.1874389648438	-2.2769410610199	-5.98017120361328	0.00808603875339031	-0.0195112787187099	0.0233457311987877	0.00126787810586393
24	72.4861373901367	-1.95226669311523	-6.04510593414307	0.00191722682211548	-0.0182125810533762	0.00613799272105098	-0.0026282137259841
25	72.4861373901367	-2.92628955841064	-5.78536653518677	-0.0133424662053585	-0.0175632312893867	0.0175015944987535	0.00126787810586393
26	75.0835342407227	-2.92628955841064	-5.52562713623047	-0.00197886489331722	-0.00847235135734081	-0.0107450718060136	-0.00132951640989631
27	72.4861373901367	-1.95226669311523	-5.6554970741272	-0.00814767740666866	0.0136055024340749	-0.0165892094373703	-0.000680167751852423
28	73.1354827880859	-2.92628955841064	-5.59056186676025	-0.0110697457566857	0.0249691028147936	-0.0256800893694162	-0.00197886489331722
29	71.8367919921875	-1.95226669311523	-5.6554970741272	-0.00425158534198999	0.0106834331527352	-0.0266541130840778	-0.0146411629393697
30	72.4861373901367	-2.2769410610199	-5.59056186676025	-0.0198359526693821	0.000293855206109583	-0.0182125810533762	-0.00717365415766835
31	73.7848358154297	-2.92628955841064	-5.59056186676025	-0.00392691092565656	-0.00100484199356288	-0.0165892094373703	0.00418994715437293
32	73.7848358154297	-3.25096392631531	-5.52562713623047	0.0022419011220336	0.0171769186854362	-0.0113944197073579	0.00256657530553639
33	72.4861373901367	-2.60161519050598	-5.52562713623047	-0.00944637414067984	0.00970941036939621	-0.00360223650932312	0.00126787810586393
34	71.8367919921875	-2.60161519050598	-5.46069240570068	-0.000680167751852423	0.00678734155371785	-0.00295288790948689	-0.00425158534198999
35	74.4341812133789	-3.57563829421997	-5.26588773727417	-0.00879702530801296	0.00256657530553639	-0.000680167751852423	-0.00327756232582033
36	72.4861373901367	-2.60161519050598	-5.78536653518677	0.00548864435404539	-0.0113944197073579	-0.00392691092565656	-0.00230353930965066
37	73.1354827880859	-3.90031242370605	-5.85030126571655	0.0213976856321096	-0.0133424662053585	0.012956153601408	0.000943203864153475
38	71.1874389648438	-2.92628955841064	-5.85030126571655	0.0168522447347641	-0.0211346503347158	0.00678734155371785	0.00581331877037883
39	73.7848358154297	-4.2249870300293	-5.52562713623047	0.00873538758605719	-0.00587495695799589	-0.00522560812532902	-0.000680167751852423
40	74.4341812133789	-4.87433528900146	-5.6554970741272	0.0152288740500808	0.00418994715437293	-0.0133424662053585	-3.08191010844894e-05
41	73.1354827880859	-3.57563829421997	-5.46069240570068	0.00970941036939621	0.0278911720961332	-0.0253554154187441	0.000293855206109583
42	71.8367919921875	-2.92628955841064	-5.85030126571655	0.00678734155371785	0.0282158460468054	-0.0276281367987394	-0.00327756232582033
43	73.1354827880859	-3.25096392631531	-5.78536653518677	0.00126787810586393	0.0340599827468395	-0.0237320438027382	0.00548864435404539
44	73.1354827880859	-3.90031242370605	-5.78536653518677	0.0113327819854021	0.0207483377307653	-0.0146411629393697	0.00159255252219737
45	74.4341812133789	-3.57563829421997	-5.6554970741272	-0.00457625929266214	0.01100810803473	-0.00165419070981443	-0.00132951640989631
46	72.4861373901367	-2.2769410610199	-5.46069240570068	-0.00555028254166245	0.01100810803473	0.00873538758605719	0.00126787810586393
47	73.7848358154297	-2.2769410610199	-5.52562713623047	-0.00749832857400179	0.0152288740500808	-0.00490093370899558	-0.00327756232582033
48	73.7848358154297	-2.92628955841064	-5.26588773727417	-0.017887907102704	0.000943203864153475	0.0152288740500808	-0.00555028254166245
49	73.1354827880859	-3.25096392631531	-6.36978054046631	-0.00847235135734081	-0.0107450718060136	0.00613799272105098	-0.0110697457566857
50	71.8367919921875	-1.62759232521057	-6.30484533309937	-0.0123684434220195	-0.0240567177534103	0.00613799272105098	-0.0117190945893526
51	71.8367919921875	-1.95226669311523	-6.23991060256958	-0.0026282137259841	-0.00165419070981443	0.00483929552137852	-0.00392691092565656
52	71.8367919921875	-1.62759232521057	-6.30484533309937	0.00548864435404539	0.00743668992072344	-0.000355493422830477	-0.00587495695799589
53	71.8367919921875	-1.95226669311523	-6.11004114151001	-0.00197886489331722	0.00548864435404539	-0.00360223650932312	-0.00392691092565656
54	73.1354827880859	-2.60161519050598	-5.33082246780396	-0.00100484199356288	-0.00165419070981443	-0.0026282137259841	-0.0100957229733467
55	72.4861373901367	-2.60161519050598	-5.9152364730835	-0.00197886489331722	-0.00425158534198999	0.0022419011220336	-0.00425158534198999
56	72.4861373901367	-2.92628955841064	-6.23991060256958	-0.017887907102704	-0.0247060675173998	0.0100340843200684	-0.00197886489331722
57	72.4861373901367	-3.25096392631531	-5.52562713623047	0.0171769186854362	-0.0513293594121933	0.0395794473588467	0.00548864435404539
58	71.1874389648438	-2.2769410610199	-5.85030126571655	0.0149041991680861	-0.0555501282215118	0.0554884895682335	0.00289124972186983
59	70.5380935668945	-1.95226669311523	-5.59056186676025	0.00418994715437293	-0.0415891297161579	0.0295145437121391	0.000618529506027699
60	71.8367919921875	-3.25096392631531	-5.00614833831787	-0.0100957229733467	-0.0337969474494457	0.0200989879667759	0.00159255252219737
61	70.5380935668945	-2.92628955841064	-5.13601779937744	-0.0211346503347158	-0.0217839982360601	0.00743668992072344	0.00646266713738441
62	71.1874389648438	-3.25096392631531	-5.78536653518677	0.00581331877037883	-0.0156151866540313	0.0152288740500808	0.00289124972186983
63	71.1874389648438	-2.92628955841064	-5.46069240570068	0.000618529506027699	-0.00749832857400179	0.0191249661147594	0.00126787810586393
64	72.4861373901367	-3.25096392631531	-5.3957576751709	-0.00295288790948689	-0.0100957229733467	0.00386527273803949	-0.00652430532500148
65	70.5380935668945	-2.2769410610199	-5.46069240570068	-3.08191010844894e-05	-0.00425158534198999	-0.00555028254166245	-0.00490093370899558
66	71.1874389648438	-1.95226669311523	-5.20095300674438	0.00776136433705688	0.00321592413820326	-0.0253554154187441	0.00678734155371785
67	73.1354827880859	-2.92628955841064	-5.07108306884766	-0.00327756232582033	0.0259431265294552	-0.0230826959013939	-0.00327756232582033
68	73.1354827880859	-2.2769410610199	-5.9152364730835	-0.00944637414067984	0.020423661917448	-0.0376930385828018	-0.00490093370899558
69	73.7848358154297	-3.25096392631531	-5.78536653518677	-0.00197886489331722	0.0353586822748184	-0.0363943427801132	-0.0123684434220195
70	73.7848358154297	-3.25096392631531	-5.6554970741272	-0.00392691092565656	0.0408781431615353	-0.0438618510961533	-0.00912170019000769
71	73.1354827880859	-2.60161519050598	-5.52562713623047	0.00841071270406246	0.0515923984348774	-0.0500306636095047	-0.00392691092565656
72	73.1354827880859	-3.25096392631531	-5.46069240570068	-0.00392691092565656	0.0538651160895824	-0.0500306636095047	0.00646266713738441
73	73.1354827880859	-2.92628955841064	-5.26588773727417	0.0188002903014421	0.0499690249562263	-0.0376930385828018	-0.00132951640989631
74	73.7848358154297	-2.92628955841064	-5.78536653518677	0.00321592413820326	0.0405534692108631	-0.0305502042174339	-0.00360223650932312
75	72.4861373901367	-1.95226669311523	-6.17497587203979	0.00873538758605719	0.0246444288641214	-0.0146411629393697	-0.00847235135734081
76	73.1354827880859	-3.57563829421997	-5.78536653518677	0.0123068047687411	0.0152288740500808	-0.00652430532500148	-3.08191010844894e-05
77	71.1874389648438	-2.60161519050598	-6.11004114151001	0.0288651939481497	0.0136055024340749	0.0175015944987535	-0.00100484199356288
78	73.1354827880859	-3.57563829421997	-6.11004114151001	0.0243197549134493	-0.000355493422830477	0.020423661917448	0.00970941036939621
79	71.8367919921875	-2.2769410610199	-6.17497587203979	0.0272418223321438	-0.00814767740666866	0.0239950809627771	-0.00360223650932312
80	71.8367919921875	-2.2769410610199	-5.6554970741272	0.0175015944987535	-0.0175632312893867	0.0457482598721981	0.000618529506027699
81	73.7848358154297	-3.57563829421997	-5.85030126571655	0.0155535480007529	-0.0279528107494116	0.052891094237566	0.00256657530553639
82	73.1354827880859	-3.57563829421997	-6.17497587203979	0.0145795252174139	-0.0341216214001179	0.0467222817242146	0.00321592413820326
83	73.7848358154297	-3.25096392631531	-6.04510593414307	0.0106834331527352	-0.0474332682788372	0.0512677207589149	0.00191722682211548
84	72.4861373901367	-2.60161519050598	-6.17497587203979	0.00451462110504508	-0.0477579422295094	0.0282158460468054	-0.000355493422830477
85	71.8367919921875	-2.92628955841064	-5.52562713623047	0.00191722682211548	-0.0425631552934647	0.0360080301761627	-0.00619963090866804
86	73.1354827880859	-3.57563829421997	-5.59056186676025	-0.0120437685400248	-0.0383423902094364	0.0191249661147594	0.00126787810586393
87	75.0835342407227	-3.57563829421997	-5.3957576751709	-0.00555028254166245	-0.0302255302667618	-0.0146411629393697	-0.00522560812532902
88	71.1874389648438	-2.60161519050598	-5.72043180465698	-0.0260047651827335	-0.0399657599627972	-0.00327756232582033	-0.00230353930965066
89	72.4861373901367	-2.92628955841064	-5.6554970741272	-0.0273034609854221	-0.0328229255974293	-0.0146411629393697	-0.0139918150380254
90	71.1874389648438	-3.90031242370605	-5.3957576751709	-0.0175632312893867	0.00841071270406246	-0.00360223650932312	-0.00749832857400179
91	74.4341812133789	-4.2249870300293	-5.00614833831787	-0.0217839982360601	-0.00522560812532902	-0.00782300252467394	-0.00327756232582033
92	73.1354827880859	-3.90031242370605	-4.94121360778809	-0.00327756232582033	-0.00295288790948689	0.000293855206109583	-0.000355493422830477
93	71.8367919921875	-3.90031242370605	-5.46069240570068	-0.00814767740666866	0.00873538758605719	-0.00165419070981443	0.000293855206109583
94	71.1874389648438	-3.25096392631531	-5.78536653518677	-0.00879702530801296	-0.000355493422830477	-0.00684897974133492	-0.00684897974133492
95	74.4341812133789	-4.54966115951538	-5.46069240570068	-0.0162645354866982	0.0113327819854021	-0.0143164889886975	-0.000680167751852423
96	72.4861373901367	-2.92628955841064	-5.59056186676025	-0.00100484199356288	0.00483929552137852	-0.0126931173726916	-0.000680167751852423
97	73.7848358154297	-3.57563829421997	-5.46069240570068	0.0142548503354192	0.00613799272105098	-0.00684897974133492	0.00841071270406246
98	73.1354827880859	-3.57563829421997	-4.94121360778809	0.0175015944987535	0.00321592413820326	0.00256657530553639	0.00386527273803949
99	73.1354827880859	-3.57563829421997	-5.33082246780396	0.000293855206109583	0.0132808275520802	-0.0224333461374044	-0.00490093370899558
100	72.4861373901367	-1.95226669311523	-5.78536653518677	0.01100810803473	0.0246444288641214	-0.039641086012125	-0.000355493422830477
101	71.8367919921875	-3.25096392631531	-5.59056186676025	0.000293855206109583	0.0434755384922028	-0.0467839203774929	0.00808603875339031
102	71.8367919921875	-3.25096392631531	-5.59056186676025	0.00191722682211548	0.047696303576231	-0.0445111989974976	-0.0026282137259841
103	70.5380935668945	-3.57563829421997	-5.33082246780396	-0.00619963090866804	0.0450989119708538	-0.0331475995481014	-0.00327756232582033
104	72.4861373901367	-2.60161519050598	-5.52562713623047	-0.00587495695799589	0.0399041213095188	-0.0328229255974293	-0.00295288790948689
105	71.1874389648438	-2.92628955841064	-5.46069240570068	-0.00749832857400179	0.0282158460468054	-0.0221086721867323	-0.00360223650932312
106	72.4861373901367	-3.90031242370605	-5.72043180465698	-0.00100484199356288	0.0191249661147594	-0.0263294391334057	-0.00295288790948689
107	72.4861373901367	-3.57563829421997	-5.85030126571655	-0.017887907102704	0.0239950809627771	-0.0182125810533762	-0.00100484199356288
108	71.1874389648438	-2.60161519050598	-5.6554970741272	-0.00490093370899558	0.01100810803473	-0.00879702530801296	0.000618529506027699
109	71.1874389648438	-3.57563829421997	-5.52562713623047	-0.0201606266200542	-0.00197886489331722	-0.00684897974133492	-0.00717365415766835
110	71.8367919921875	-3.57563829421997	-5.78536653518677	0.000943203864153475	-0.00425158534198999	0.0178262684494257	-0.00717365415766835
111	71.1874389648438	-2.92628955841064	-5.26588773727417	0.00191722682211548	-0.0191866029053926	0.0233457311987877	0.00321592413820326
112	72.4861373901367	-3.25096392631531	-5.52562713623047	0.00776136433705688	-0.00490093370899558	0.00841071270406246	-0.000680167751852423
113	69.2393951416016	-2.60161519050598	-5.6554970741272	-0.0026282137259841	0.00743668992072344	0.00321592413820326	0.00289124972186983
114	70.5380935668945	-2.60161519050598	-5.59056186676025	0.0103587592020631	0.0246444288641214	-0.0182125810533762	0.00581331877037883
115	68.5900497436523	-2.60161519050598	-5.59056186676025	0.00516396993771195	0.0282158460468054	-0.0227580219507217	0.00126787810586393
116	70.5380935668945	-1.95226669311523	-5.3957576751709	0.00289124972186983	0.0285405199974775	-0.0162645354866982	0.0103587592020631
117	71.8367919921875	-2.92628955841064	-5.00614833831787	0.0152288740500808	0.013930176384747	-0.00425158534198999	0.0116574559360743
118	71.8367919921875	-2.2769410610199	-5.46069240570068	0.0239950809627771	0.00191722682211548	0.00678734155371785	0.00970941036939621
119	71.8367919921875	-2.2769410610199	-5.20095300674438	0.0149041991680861	-0.0243813935667276	0.00970941036939621	0.00646266713738441
120	73.1354827880859	-3.25096392631531	-5.26588773727417	0.0103587592020631	-0.0331475995481014	0.0126314787194133	-0.00327756232582033
121	73.1354827880859	-2.92628955841064	-5.46069240570068	0.00159255252219737	-0.0243813935667276	0.0207483377307653	0.00483929552137852
122	73.7848358154297	-2.92628955841064	-5.26588773727417	0.0236704051494598	-0.0191866029053926	0.0223717093467712	0.00776136433705688
123	73.7848358154297	-2.60161519050598	-5.00614833831787	-0.00132951640989631	-0.0100957229733467	0.0421768426895142	0.00289124972186983
124	72.4861373901367	-3.25096392631531	-5.46069240570068	-0.0159398596733809	-0.0292515084147453	0.0431508645415306	0.00159255252219737
125	71.1874389648438	-1.95226669311523	-5.9152364730835	0.0103587592020631	-0.0263294391334057	0.0213976856321096	-0.00652430532500148
126	71.8367919921875	-2.2769410610199	-5.85030126571655	-0.00749832857400179	-0.0182125810533762	0.0191249661147594	0.00386527273803949
127	73.1354827880859	-1.95226669311523	-5.98017120361328	0.000618529506027699	-0.00782300252467394	0.000293855206109583	-0.00392691092565656
128	73.1354827880859	-3.25096392631531	-5.52562713623047	-0.00197886489331722	-0.0156151866540313	0.00289124972186983	-0.00749832857400179
129	73.7848358154297	-3.25096392631531	-5.33082246780396	0.0210730116814375	-0.0146411629393697	-0.00879702530801296	-0.0100957229733467
130	73.1354827880859	-1.95226669311523	-6.43471527099609	0.0126314787194133	-0.0100957229733467	-0.0130177913233638	-0.00912170019000769
131	71.8367919921875	-2.2769410610199	-6.69445466995239	0.00678734155371785	0.00516396993771195	-0.00912170019000769	-3.08191010844894e-05
132	71.8367919921875	-1.95226669311523	-6.62951993942261	0.0168522447347641	0.00808603875339031	-0.023407369852066	0.00418994715437293
133	73.1354827880859	-2.2769410610199	-6.62951993942261	0.0132808275520802	0.0194496400654316	-0.0156151866540313	-0.00425158534198999
134	73.7848358154297	-2.92628955841064	-6.23991060256958	0.00613799272105098	0.00321592413820326	-0.0107450718060136	-0.00230353930965066
135	71.1874389648438	-2.92628955841064	-5.9152364730835	0.0145795252174139	-0.00457625929266214	-0.00555028254166245	-0.00392691092565656
136	73.1354827880859	-2.92628955841064	-5.85030126571655	0.00321592413820326	0.00256657530553639	0.00451462110504508	0.00516396993771195
137	73.1354827880859	-2.60161519050598	-6.30484533309937	0.0149041991680861	0.0022419011220336	0.0100340843200684	0.00711201597005129
138	72.4861373901367	-3.25096392631531	-6.43471527099609	0.00711201597005129	-0.000355493422830477	0.00711201597005129	0.00483929552137852
139	72.4861373901367	-2.2769410610199	-5.9152364730835	0.012956153601408	-0.0169138833880424	0.01100810803473	0.000618529506027699
140	71.8367919921875	-2.92628955841064	-5.6554970741272	-0.00490093370899558	-0.00944637414067984	0.0100340843200684	-0.00100484199356288
141	73.7848358154297	-3.25096392631531	-5.33082246780396	-0.0104203969240189	-0.00879702530801296	0.012956153601408	0.00256657530553639
142	73.7848358154297	-3.25096392631531	-5.33082246780396	0.0158782228827477	-0.0156151866540313	0.01847561635077	0.00678734155371785
143	73.7848358154297	-3.25096392631531	-5.33082246780396	-0.0110697457566857	-0.0266541130840778	0.0200989879667759	0.00451462110504508
144	71.1874389648438	-1.62759232521057	-5.6554970741272	-0.0026282137259841	-0.0185372550040483	0.0197743140161037	-0.00327756232582033
145	72.4861373901367	-2.92628955841064	-5.6554970741272	0.00906006153672934	0.00418994715437293	-0.00165419070981443	0.00126787810586393
146	73.1354827880859	-2.60161519050598	-5.52562713623047	0.000618529506027699	0.00613799272105098	0.000943203864153475	0.000943203864153475
147	73.7848358154297	-3.90031242370605	-5.20095300674438	-0.00197886489331722	0.0113327819854021	-0.0117190945893526	0.000618529506027699
148	71.1874389648438	-2.92628955841064	-5.20095300674438	0.00256657530553639	0.00743668992072344	-0.00132951640989631	-0.00684897974133492
149	71.8367919921875	-4.54966115951538	-5.13601779937744	-0.00912170019000769	0.00548864435404539	-0.0113944197073579	-0.00782300252467394
150	73.7848358154297	-4.2249870300293	-5.46069240570068	-0.00717365415766835	-0.00230353930965066	-0.00555028254166245	-0.0100957229733467
151	73.1354827880859	-4.2249870300293	-5.33082246780396	0.01100810803473	-0.0208099745213985	0.00548864435404539	0.00516396993771195
152	73.1354827880859	-4.2249870300293	-1.69447028636932	0.0178262684494257	-0.0191866029053926	0.00321592413820326	0.00191722682211548
153	72.4861373901367	-4.2249870300293	-5.26588773727417	0.00808603875339031	0.000618529506027699	0.00516396993771195	-0.00749832857400179
154	72.4861373901367	-3.25096392631531	-5.46069240570068	-0.0110697457566857	0.0123068047687411	0.00159255252219737	-0.00652430532500148
155	71.1874389648438	-3.25096392631531	-5.3957576751709	-0.00587495695799589	0.0181509424000978	0.000943203864153475	-0.00522560812532902
156	72.4861373901367	-2.60161519050598	-5.78536653518677	-0.0152905117720366	0.0106834331527352	0.0181509424000978	0.00386527273803949
157	71.1874389648438	-1.95226669311523	-5.78536653518677	0.012956153601408	0.0022419011220336	0.0295145437121391	0.01100810803473
158	73.7848358154297	-3.25096392631531	-5.6554970741272	0.00613799272105098	0.00938473641872406	0.00906006153672934	0.00256657530553639
159	72.4861373901367	-2.2769410610199	-5.6554970741272	-0.00814767740666866	0.0123068047687411	-0.00327756232582033	0.00256657530553639
160	72.4861373901367	-2.2769410610199	-5.72043180465698	-0.0136671401560307	0.0347093306481838	-0.0240567177534103	-0.000680167751852423
161	71.1874389648438	-1.95226669311523	-5.59056186676025	-0.0191866029053926	0.045423585921526	-0.0386670641601086	0.00256657530553639
162	72.4861373901367	-2.2769410610199	-6.04510593414307	-0.00717365415766835	0.0369820520281792	-0.0302255302667618	0.00841071270406246
163	71.1874389648438	-1.95226669311523	-6.43471527099609	-0.0123684434220195	0.0399041213095188	-0.0276281367987394	0.000943203864153475
164	71.1874389648438	-1.95226669311523	-6.36978054046631	-0.0182125810533762	0.0373067259788513	-0.0292515084147453	0.000618529506027699
165	70.5380935668945	-3.25096392631531	-6.17497587203979	-0.0156151866540313	0.0295145437121391	-0.0315242260694504	-0.00392691092565656
166	71.1874389648438	-3.25096392631531	-5.52562713623047	-0.0149658378213644	0.0298392176628113	-0.03444629535079	0.00126787810586393
167	69.8887405395508	-2.2769410610199	-5.46069240570068	-0.0211346503347158	0.0347093306481838	-0.0273034609854221	0.00808603875339031
168	70.5380935668945	-2.92628955841064	-5.33082246780396	-0.0247060675173998	0.0278911720961332	-0.0191866029053926	-0.00230353930965066
169	67.9406967163086	-1.3029180765152	-5.9152364730835	-0.0217839982360601	-0.00490093370899558	-0.00360223650932312	-0.00522560812532902
170	69.8887405395508	-1.95226669311523	-5.59056186676025	-0.0139918150380254	0.000293855206109583	0.0022419011220336	-0.00327756232582033
171	69.2393951416016	-2.92628955841064	-5.6554970741272	-0.0123684434220195	-0.00132951640989631	0.00321592413820326	-0.00197886489331722
172	71.1874389648438	-2.92628955841064	-5.26588773727417	0.0197743140161037	-0.00295288790948689	0.00613799272105098	0.00516396993771195
173	70.5380935668945	-1.3029180765152	-5.3957576751709	-0.0100957229733467	-0.00814767740666866	0.0100340843200684	-0.000680167751852423
174	69.8887405395508	-1.95226669311523	-5.46069240570068	0.00711201597005129	-0.0113944197073579	0.00841071270406246	0.00321592413820326
175	72.4861373901367	-2.2769410610199	-5.59056186676025	0.00321592413820326	-0.0324982516467571	0.011982130818069	0.00289124972186983
176	71.1874389648438	-1.62759232521057	-5.78536653518677	0.025618452578783	-0.032173577696085	0.0106834331527352	0.00516396993771195
177	74.4341812133789	-2.60161519050598	-5.98017120361328	0.0298392176628113	-0.0415891297161579	0.0265924744307995	0.00191722682211548
178	71.1874389648438	-1.95226669311523	-5.20095300674438	0.025618452578783	-0.0419138073921204	0.0285405199974775	0.0142548503354192
179	71.8367919921875	-2.92628955841064	-5.20095300674438	0.0155535480007529	-0.0256800893694162	0.0259431265294552	0.000293855206109583
180	71.8367919921875	-1.95226669311523	-5.26588773727417	0.00970941036939621	-0.0172385573387146	0.000293855206109583	0.0022419011220336
181	71.8367919921875	-2.60161519050598	-5.6554970741272	0.0100340843200684	-0.000355493422830477	0.00159255252219737	0.00256657530553639
182	71.1874389648438	-1.95226669311523	-6.04510593414307	0.012956153601408	-0.000680167751852423	-0.00490093370899558	0.0106834331527352
183	71.8367919921875	-2.2769410610199	-5.9152364730835	0.0136055024340749	0.00841071270406246	-0.021459324285388	-0.000355493422830477
184	72.4861373901367	-2.92628955841064	-5.98017120361328	0.00906006153672934	0.0116574559360743	-0.0195112787187099	0.00841071270406246
185	75.0835342407227	-3.25096392631531	-6.04510593414307	0.000618529506027699	0.0165275707840919	-0.0370436906814575	0.00191722682211548
186	73.1354827880859	-3.25096392631531	-5.46069240570068	0.00516396993771195	0.0178262684494257	-0.0389917381107807	0.000293855206109583
187	72.4861373901367	-2.2769410610199	-5.78536653518677	-0.00295288790948689	0.0197743140161037	-0.0467839203774929	-0.00197886489331722
188	73.1354827880859	-3.25096392631531	-6.04510593414307	-0.00587495695799589	0.01847561635077	-0.0451605506241322	-0.00619963090866804
189	73.1354827880859	-2.2769410610199	-6.30484533309937	-0.0162645354866982	0.0171769186854362	-0.0441865250468254	-0.00392691092565656
190	71.8367919921875	-1.95226669311523	-6.49965000152588	-0.00165419070981443	0.069124810397625	-0.0318489037454128	-0.000680167751852423
191	71.8367919921875	-2.2769410610199	-6.43471527099609	-0.0126931173726916	0.0519170723855495	-0.0256800893694162	-0.000355493422830477
192	71.8367919921875	-1.62759232521057	-6.23991060256958	0.000293855206109583	0.0486703291535378	-0.0139918150380254	-0.00522560812532902
193	71.8367919921875	-1.95226669311523	-5.59056186676025	-0.00425158534198999	0.0288651939481497	-0.0100957229733467	0.00743668992072344
194	72.4861373901367	-1.95226669311523	-5.98017120361328	-0.00944637414067984	-0.00717365415766835	0.0116574559360743	0.00386527273803949
195	75.0835342407227	-3.57563829421997	-5.78536653518677	-0.0113944197073579	-0.0169138833880424	-0.00490093370899558	-0.00652430532500148
196	73.7848358154297	-2.2769410610199	-5.98017120361328	-0.00457625929266214	-0.00619963090866804	0.00841071270406246	0.000618529506027699
197	73.7848358154297	-2.92628955841064	-5.26588773727417	0.00581331877037883	-0.0165892094373703	0.0022419011220336	0.00289124972186983
198	70.5380935668945	-1.3029180765152	-5.46069240570068	0.0171769186854362	-0.0191866029053926	0.012956153601408	-0.00360223650932312
199	73.1354827880859	-3.25096392631531	-4.81134366989136	0.00354059832170606	-0.0113944197073579	-0.00749832857400179	-0.00165419070981443
200	73.1354827880859	-2.92628955841064	-5.13601779937744	0.01847561635077	0.00970941036939621	-0.021459324285388	-0.00814767740666866
201	72.4861373901367	-2.60161519050598	-5.52562713623047	0.00126787810586393	0.00776136433705688	-0.00912170019000769	-0.000680167751852423
202	72.4861373901367	-2.92628955841064	-5.6554970741272	0.0168522447347641	-0.0240567177534103	-0.00132951640989631	-0.00132951640989631
203	73.7848358154297	-2.60161519050598	-5.59056186676025	0.00613799272105098	-0.0360696688294411	0.0226963832974434	0.00191722682211548
204	73.1354827880859	-3.90031242370605	-4.94121360778809	0.00289124972186983	-0.0678877532482147	0.0428261905908585	0.00516396993771195
205	72.4861373901367	-3.90031242370605	-4.94121360778809	0.00678734155371785	-0.0753552615642548	0.0438002124428749	0.000943203864153475
206	72.4861373901367	-2.92628955841064	-5.20095300674438	-0.00749832857400179	-0.0630176365375519	0.0421768426895142	-0.00197886489331722
207	73.1354827880859	-3.25096392631531	-5.59056186676025	-0.00749832857400179	-0.0230826959013939	0.00841071270406246	0.00159255252219737
208	71.8367919921875	-4.54966115951538	-5.33082246780396	0.000943203864153475	-0.0250307414680719	0.0275664981454611	-0.000355493422830477
209	73.7848358154297	-4.2249870300293	-5.46069240570068	-0.0100957229733467	-0.0376930385828018	0.0217223595827818	-0.00327756232582033
210	74.4341812133789	-3.25096392631531	-5.78536653518677	-0.00619963090866804	-0.039641086012125	0.0188002903014421	-0.0026282137259841
211	71.8367919921875	-2.60161519050598	-5.6554970741272	0.00386527273803949	-0.028926832601428	0.0262678004801273	0.0022419011220336
212	73.1354827880859	-3.25096392631531	-5.52562713623047	-0.00684897974133492	-0.0230826959013939	0.013930176384747	0.00321592413820326
213	73.7848358154297	-2.92628955841064	-6.17497587203979	0.0220470335334539	-0.0133424662053585	0.0213976856321096	0.00581331877037883
214	73.7848358154297	-3.57563829421997	-5.59056186676025	0.0136055024340749	-0.0305502042174339	0.0136055024340749	0.00126787810586393
215	71.1874389648438	-2.2769410610199	-5.78536653518677	0.00970941036939621	-0.0143164889886975	0.00776136433705688	0.00483929552137852
216	74.4341812133789	-3.57563829421997	-6.17497587203979	0.00938473641872406	-0.00392691092565656	0.00321592413820326	0.00516396993771195
217	71.1874389648438	-2.60161519050598	-5.98017120361328	0.0327612869441509	-0.00912170019000769	0.00808603875339031	0.0207483377307653
218	73.7848358154297	-2.2769410610199	-5.46069240570068	0.0272418223321438	0.00451462110504508	0.00126787810586393	0.00256657530553639
219	71.8367919921875	-1.95226669311523	-6.23991060256958	0.0210730116814375	0.00776136433705688	-0.00944637414067984	0.00354059832170606
220	75.0835342407227	-3.25096392631531	-5.59056186676025	0.012956153601408	0.00613799272105098	-0.0295761823654175	0.0181509424000978
221	71.8367919921875	-2.2769410610199	-5.46069240570068	0.00159255252219737	0.0210730116814375	-0.0370436906814575	-0.00132951640989631
222	71.8367919921875	-2.92628955841064	-5.3957576751709	-0.0136671401560307	0.0236704051494598	-0.0376930385828018	0.00678734155371785
223	71.8367919921875	-2.60161519050598	-5.52562713623047	-0.0136671401560307	0.0298392176628113	-0.0363943427801132	-0.00652430532500148
224	71.1874389648438	-2.92628955841064	-5.33082246780396	-0.0156151866540313	0.0473716296255589	-0.0311995539814234	-0.00360223650932312
225	68.5900497436523	-1.62759232521057	-5.72043180465698	-0.0299008563160896	0.0457482598721981	-0.0146411629393697	0.0022419011220336
226	68.5900497436523	-1.62759232521057	-5.6554970741272	-0.0204853005707264	0.040228795260191	-0.021459324285388	0.00289124972186983
227	71.1874389648438	-2.92628955841064	-5.26588773727417	-0.0302255302667618	0.0525664202868938	-0.0162645354866982	0.00126787810586393
228	69.2393951416016	-1.95226669311523	-5.6554970741272	-0.0328229255974293	0.0304885655641556	0.00126787810586393	-0.00490093370899558
229	69.8887405395508	-2.2769410610199	-5.52562713623047	-0.021459324285388	0.00970941036939621	0.00159255252219737	0.000943203864153475
230	70.5380935668945	-2.92628955841064	-5.00614833831787	-0.0276281367987394	-0.0139918150380254	0.00548864435404539	-0.00360223650932312
231	71.1874389648438	-2.92628955841064	-5.07108306884766	-0.0100957229733467	-0.0156151866540313	-0.00425158534198999	0.00321592413820326
232	73.1354827880859	-2.60161519050598	-5.46069240570068	-0.0117190945893526	0.00321592413820326	-0.000680167751852423	0.0022419011220336
233	73.1354827880859	-2.92628955841064	-5.46069240570068	0.00321592413820326	0.00418994715437293	0.000293855206109583	0.00256657530553639
234	71.8367919921875	-1.62759232521057	-5.3957576751709	-0.0026282137259841	0.00646266713738441	-0.0107450718060136	-0.0100957229733467
235	74.4341812133789	-1.95226669311523	-5.52562713623047	-0.00392691092565656	0.0136055024340749	-0.021459324285388	0.00516396993771195
236	70.5380935668945	-1.62759232521057	-5.20095300674438	0.000293855206109583	0.0272418223321438	-0.00912170019000769	0.00321592413820326
237	71.8367919921875	-1.95226669311523	-5.52562713623047	0.0233457311987877	0.0158782228827477	0.00906006153672934	0.00289124972186983
238	72.4861373901367	-2.60161519050598	-5.78536653518677	0.0236704051494598	0.000293855206109583	0.0236704051494598	0.00321592413820326
239	73.1354827880859	-1.95226669311523	-5.9152364730835	0.00841071270406246	-0.0026282137259841	0.0226963832974434	0.00126787810586393
240	71.1874389648438	-1.62759232521057	-5.98017120361328	0.00354059832170606	-0.0198359526693821	0.0421768426895142	-0.00684897974133492
241	71.8367919921875	-2.92628955841064	-5.72043180465698	0.0142548503354192	-0.0308748781681061	0.011982130818069	0.0022419011220336
242	72.4861373901367	-2.2769410610199	-5.59056186676025	0.0103587592020631	-0.0182125810533762	0.0168522447347641	-0.0026282137259841
243	71.1874389648438	-1.62759232521057	-5.98017120361328	-0.00587495695799589	-0.00100484199356288	0.0223717093467712	-0.0026282137259841
244	71.1874389648438	-1.62759232521057	-6.04510593414307	0.00808603875339031	-0.00132951640989631	0.01100810803473	-0.00522560812532902
245	73.1354827880859	-2.2769410610199	-6.11004114151001	-0.00100484199356288	-0.00100484199356288	0.0162028968334198	-0.00457625929266214
246	73.1354827880859	-3.25096392631531	-5.72043180465698	0.00711201597005129	0.00970941036939621	-0.0172385573387146	-0.00555028254166245
247	71.8367919921875	-2.60161519050598	-5.78536653518677	0.0100340843200684	0.0178262684494257	-0.0266541130840778	-0.00295288790948689
248	72.4861373901367	-2.92628955841064	-5.72043180465698	0.011982130818069	0.000293855206109583	-0.00457625929266214	-0.0100957229733467
249	70.5380935668945	-1.62759232521057	-5.6554970741272	0.00483929552137852	0.0022419011220336	-0.00847235135734081	-0.00457625929266214
250	71.1874389648438	-2.2769410610199	-5.72043180465698	-3.08191010844894e-05	-0.00555028254166245	-0.00490093370899558	-0.00847235135734081
251	71.8367919921875	-2.60161519050598	-5.6554970741272	0.0175015944987535	0.00906006153672934	0.0022419011220336	-0.00230353930965066
252	72.4861373901367	-1.95226669311523	-6.43471527099609	0.0197743140161037	0.00808603875339031	-0.00327756232582033	-0.00197886489331722
253	71.1874389648438	-2.2769410610199	-6.30484533309937	0.00873538758605719	-0.0107450718060136	0.0123068047687411	0.00354059832170606
254	72.4861373901367	-2.60161519050598	-5.72043180465698	0.0142548503354192	-0.0172385573387146	0.000618529506027699	-0.00132951640989631
255	73.7848358154297	-2.92628955841064	-5.13601779937744	-0.000355493422830477	0.00873538758605719	-0.0113944197073579	0.00711201597005129
256	71.1874389648438	-2.60161519050598	-5.26588773727417	-0.0162645354866982	0.0246444288641214	-0.0240567177534103	0.00776136433705688
257	71.8367919921875	-2.2769410610199	-5.72043180465698	0.0168522447347641	0.0298392176628113	-0.0308748781681061	0.00516396993771195
258	73.1354827880859	-3.57563829421997	-5.33082246780396	0.00970941036939621	0.0389300994575024	-0.0448358729481697	0.00808603875339031
259	73.1354827880859	-3.57563829421997	-5.6554970741272	-0.00392691092565656	0.0376313999295235	-0.0419138073921204	-3.08191010844894e-05
260	71.8367919921875	-2.92628955841064	-5.78536653518677	-0.00490093370899558	0.0314625911414623	-0.0542514286935329	-0.00327756232582033
261	71.1874389648438	-2.92628955841064	-5.59056186676025	-0.00879702530801296	0.0278911720961332	-0.050680011510849	0.00126787810586393
262	71.8367919921875	-3.57563829421997	-5.26588773727417	-0.0133424662053585	0.0334106348454952	-0.0487319678068161	-0.00360223650932312
263	71.1874389648438	-2.60161519050598	-5.85030126571655	-0.00944637414067984	0.0467222817242146	-0.0487319678068161	-0.00197886489331722
264	71.1874389648438	-3.57563829421997	-5.52562713623047	-0.0156151866540313	0.0317872650921345	-0.0334722734987736	-0.00197886489331722
265	73.1354827880859	-4.2249870300293	-5.59056186676025	-0.0198359526693821	0.0106834331527352	-0.0120437685400248	-0.00295288790948689
266	73.7848358154297	-3.57563829421997	-5.6554970741272	-0.00684897974133492	0.00613799272105098	-0.00749832857400179	-0.0026282137259841
267	71.1874389648438	-2.60161519050598	-5.78536653518677	-0.0130177913233638	-0.00132951640989631	0.0100340843200684	-0.00944637414067984
268	72.4861373901367	-3.57563829421997	-5.6554970741272	-0.00782300252467394	-0.0386670641601086	0.0350340083241463	-0.00490093370899558
269	73.1354827880859	-3.25096392631531	-6.23991060256958	-0.0110697457566857	-0.072757862508297	0.0376313999295235	-0.00912170019000769
270	69.8887405395508	-1.62759232521057	-6.36978054046631	-0.0104203969240189	-0.0711344927549362	0.0369820520281792	-0.00555028254166245
271	71.8367919921875	-2.60161519050598	-5.78536653518677	0.0116574559360743	-0.0539267547428608	0.0373067259788513	-0.00457625929266214
272	71.8367919921875	-1.95226669311523	-5.9152364730835	0.0152288740500808	-0.0510046854615211	0.0373067259788513	-3.08191010844894e-05
273	73.1354827880859	-2.2769410610199	-5.78536653518677	0.00808603875339031	-0.0441865250468254	0.0265924744307995	0.00970941036939621
274	73.1354827880859	-2.60161519050598	-5.33082246780396	0.0236704051494598	-0.023407369852066	0.0171769186854362	-3.08191010844894e-05
275	72.4861373901367	-2.60161519050598	-5.59056186676025	-0.00360223650932312	-0.0195112787187099	0.01100810803473	0.00516396993771195
276	71.1874389648438	-1.95226669311523	-5.9152364730835	0.00873538758605719	-0.0169138833880424	0.0149041991680861	0.00581331877037883
277	71.8367919921875	-3.57563829421997	-5.3957576751709	0.0226963832974434	-0.0308748781681061	0.0324366129934788	0.0259431265294552
278	70.5380935668945	-1.62759232521057	-5.59056186676025	0.011982130818069	-0.0175632312893867	0.0168522447347641	-0.00132951640989631
279	71.8367919921875	-3.25096392631531	-5.33082246780396	0.011982130818069	-0.0266541130840778	0.00906006153672934	0.0194496400654316
280	70.5380935668945	-1.95226669311523	-5.33082246780396	0.00938473641872406	-0.0185372550040483	0.00548864435404539	0.00418994715437293
281	69.8887405395508	-2.2769410610199	-5.3957576751709	0.012956153601408	-0.0256800893694162	-0.00555028254166245	0.00386527273803949
282	70.5380935668945	-1.95226669311523	-5.9152364730835	0.011982130818069	-0.0198359526693821	-0.0133424662053585	0.00970941036939621
283	70.5380935668945	-2.2769410610199	-5.72043180465698	0.00743668992072344	-0.017887907102704	-0.017887907102704	0.00386527273803949
284	71.8367919921875	-1.95226669311523	-5.78536653518677	0.0194496400654316	-0.0188619289547205	-0.0347709693014622	0.00516396993771195
285	70.5380935668945	-2.92628955841064	-5.3957576751709	0.00776136433705688	-0.0169138833880424	-0.0363943427801132	-0.00360223650932312
286	71.1874389648438	-2.92628955841064	-5.33082246780396	0.0165275707840919	-0.0182125810533762	-0.0350956469774246	-0.0117190945893526
287	73.1354827880859	-2.60161519050598	-5.6554970741272	0.0207483377307653	-0.0152905117720366	-0.0510046854615211	-0.00230353930965066
288	72.4861373901367	-2.92628955841064	-5.72043180465698	0.0155535480007529	-0.0172385573387146	-0.0328229255974293	-0.00944637414067984
289	71.8367919921875	-3.25096392631531	-5.3957576751709	0.0197743140161037	-0.0188619289547205	-0.028926832601428	-0.00392691092565656
290	73.1354827880859	-3.25096392631531	-5.59056186676025	0.00646266713738441	-0.0149658378213644	-0.017887907102704	-0.0123684434220195
291	73.1354827880859	-2.60161519050598	-5.59056186676025	-0.00749832857400179	-0.0149658378213644	0.00873538758605719	-0.000355493422830477
292	73.1354827880859	-2.92628955841064	-5.78536653518677	-0.0130177913233638	-0.0136671401560307	0.012956153601408	0.00516396993771195
293	73.1354827880859	-3.25096392631531	-5.33082246780396	-3.08191010844894e-05	-0.0123684434220195	0.0223717093467712	0.00386527273803949
294	73.1354827880859	-3.25096392631531	-6.23991060256958	-0.0104203969240189	-0.0120437685400248	0.0236704051494598	-0.00684897974133492
295	71.1874389648438	-2.60161519050598	-6.04510593414307	-0.0110697457566857	-0.0110697457566857	0.0188002903014421	0.00126787810586393
296	74.4341812133789	-3.25096392631531	-6.49965000152588	-0.00717365415766835	-0.0120437685400248	0.0136055024340749	-3.08191010844894e-05
297	73.7848358154297	-3.25096392631531	-5.59056186676025	-0.0123684434220195	-0.0104203969240189	0.0324366129934788	0.0022419011220336
298	73.7848358154297	-2.2769410610199	-5.9152364730835	-0.0100957229733467	-0.0100957229733467	0.0191249661147594	0.0194496400654316
299	72.4861373901367	-2.92628955841064	-5.59056186676025	-0.0026282137259841	-0.0110697457566857	0.0330859608948231	0.000618529506027699
300	74.4341812133789	-3.57563829421997	-5.6554970741272	-0.00879702530801296	-0.0123684434220195	0.00483929552137852	0.0123068047687411
301	73.7848358154297	-2.92628955841064	-6.49965000152588	-0.0026282137259841	-0.00749832857400179	-0.00165419070981443	-0.00230353930965066
302	75.0835342407227	-3.90031242370605	-5.98017120361328	-0.00847235135734081	-0.00912170019000769	-0.0104203969240189	0.00548864435404539
303	72.4861373901367	-2.92628955841064	-5.72043180465698	-0.0126931173726916	-0.00782300252467394	-0.00100484199356288	0.0022419011220336
304	74.4341812133789	-3.25096392631531	-5.59056186676025	-0.00230353930965066	-0.00652430532500148	-0.0123684434220195	-0.00555028254166245
305	71.1874389648438	-1.95226669311523	-5.3957576751709	-0.00847235135734081	-0.00944637414067984	-0.00327756232582033	-0.00425158534198999
306	73.1354827880859	-2.60161519050598	-5.26588773727417	-0.00457625929266214	-0.00814767740666866	-0.0260047651827335	-0.000355493422830477
307	74.4341812133789	-2.92628955841064	-5.6554970741272	-0.00457625929266214	-0.00847235135734081	-0.0347709693014622	-0.00457625929266214
308	71.8367919921875	-2.60161519050598	-5.59056186676025	-0.00814767740666866	-0.00522560812532902	-0.0373683646321297	-0.0117190945893526
309	74.4341812133789	-2.92628955841064	-5.26588773727417	0.00451462110504508	-0.00522560812532902	-0.0370436906814575	-0.00457625929266214
310	73.7848358154297	-3.25096392631531	-4.94121360778809	-0.00555028254166245	-0.00944637414067984	-0.0182125810533762	0.00483929552137852
311	73.1354827880859	-3.25096392631531	-4.94121360778809	-0.00425158534198999	-0.00587495695799589	-0.00230353930965066	-0.0026282137259841
312	73.7848358154297	-3.90031242370605	-4.87627840042114	-0.00587495695799589	-0.00457625929266214	-0.00425158534198999	0.000618529506027699
313	73.1354827880859	-3.90031242370605	-5.3957576751709	-0.00879702530801296	-0.0113944197073579	0.00451462110504508	0.00159255252219737
314	71.8367919921875	-3.25096392631531	-5.59056186676025	-0.000355493422830477	-0.00749832857400179	0.00159255252219737	0.00289124972186983
315	71.1874389648438	-3.25096392631531	-5.85030126571655	-0.00425158534198999	-0.00944637414067984	0.012956153601408	-0.00587495695799589
316	73.1354827880859	-4.87433528900146	-5.46069240570068	0.000618529506027699	-0.0120437685400248	0.0334106348454952	0.00354059832170606
317	73.1354827880859	-3.57563829421997	-5.52562713623047	-0.000680167751852423	-0.00392691092565656	0.0415274947881699	0.00451462110504508
318	73.7848358154297	-4.87433528900146	-5.33082246780396	-0.00619963090866804	-0.000355493422830477	0.0584105588495731	0.0220470335334539
319	73.1354827880859	-3.57563829421997	-5.72043180465698	0.00548864435404539	-0.00782300252467394	0.0399041213095188	-0.00522560812532902
320	73.1354827880859	-4.54966115951538	-5.72043180465698	-0.00684897974133492	0.0181509424000978	0.0155535480007529	0.000293855206109583
321	74.4341812133789	-4.2249870300293	-5.52562713623047	-0.0026282137259841	0.0275664981454611	0.00776136433705688	-0.00132951640989631
322	74.4341812133789	-3.90031242370605	-5.52562713623047	0.00841071270406246	0.0337353087961674	-0.00587495695799589	0.000618529506027699
323	73.7848358154297	-3.90031242370605	-5.98017120361328	0.000943203864153475	0.0327612869441509	-0.0191866029053926	0.000618529506027699
324	72.4861373901367	-3.25096392631531	-5.33082246780396	0.000293855206109583	0.0376313999295235	-0.0292515084147453	-0.00555028254166245
325	73.1354827880859	-2.2769410610199	-5.78536653518677	0.0142548503354192	0.0480209775269032	-0.0441865250468254	-0.00619963090866804
326	73.7848358154297	-2.2769410610199	-5.85030126571655	0.000293855206109583	0.0756182968616486	-0.0665890574455261	-0.00100484199356288
327	74.4341812133789	-3.57563829421997	-5.6554970741272	-0.00749832857400179	0.0921766832470894	-0.0896409302949905	-0.00847235135734081
328	71.8367919921875	-2.2769410610199	-5.6554970741272	-0.0133424662053585	0.0834104791283607	-0.0526280589401722	-0.00749832857400179
329	71.1874389648438	-2.60161519050598	-5.33082246780396	-0.0136671401560307	0.0593845807015896	-0.0451605506241322	-0.00652430532500148
330	71.1874389648438	-2.2769410610199	-5.13601779937744	-0.00977104809135199	0.020423661917448	-0.0247060675173998	-0.0123684434220195
331	71.8367919921875	-3.57563829421997	-4.94121360778809	-0.00522560812532902	0.011982130818069	-0.0110697457566857	0.0022419011220336
332	70.5380935668945	-2.92628955841064	-5.3957576751709	-0.00197886489331722	-0.00197886489331722	0.0207483377307653	0.00386527273803949
333	69.8887405395508	-2.60161519050598	-5.59056186676025	-0.0110697457566857	-0.0247060675173998	0.0337353087961674	0.00321592413820326
334	69.8887405395508	-2.60161519050598	-5.6554970741272	-0.00425158534198999	-0.0334722734987736	0.0337353087961674	-0.00425158534198999
335	71.1874389648438	-3.57563829421997	-5.13601779937744	-0.00360223650932312	-0.0422384813427925	0.0694494843482971	-0.00327756232582033
336	69.2393951416016	-2.2769410610199	-5.3957576751709	0.00548864435404539	-0.0311995539814234	0.0438002124428749	-0.00652430532500148
337	70.5380935668945	-2.2769410610199	-5.46069240570068	0.00776136433705688	-0.0315242260694504	0.0304885655641556	0.00451462110504508
338	72.4861373901367	-3.90031242370605	-5.3957576751709	0.0188002903014421	-0.0295761823654175	0.0226963832974434	0.0230210572481155
339	70.5380935668945	-2.60161519050598	-6.04510593414307	0.00548864435404539	-0.0243813935667276	0.0207483377307653	-0.00360223650932312
340	71.8367919921875	-2.2769410610199	-5.59056186676025	-0.00522560812532902	-0.0247060675173998	0.00159255252219737	-0.00457625929266214
341	75.0835342407227	-3.57563829421997	-5.33082246780396	0.000943203864153475	0.00256657530553639	-0.0188619289547205	0.00354059832170606
342	74.4341812133789	-3.25096392631531	-5.52562713623047	-3.08191010844894e-05	0.0145795252174139	-0.0123684434220195	-0.00360223650932312
343	73.1354827880859	-3.57563829421997	-5.46069240570068	-3.08191010844894e-05	0.0168522447347641	-0.0100957229733467	0.00451462110504508
344	75.7328796386719	-3.57563829421997	-5.33082246780396	0.00970941036939621	0.00613799272105098	-0.0201606266200542	-0.00879702530801296
345	72.4861373901367	-2.60161519050598	-5.9152364730835	0.00451462110504508	0.0162028968334198	-0.0191866029053926	-0.00100484199356288
346	73.1354827880859	-2.2769410610199	-6.11004114151001	0.00678734155371785	0.0337353087961674	-0.0253554154187441	0.00451462110504508
347	73.1354827880859	-1.95226669311523	-6.62951993942261	-0.000355493422830477	0.0522417463362217	-0.0341216214001179	-0.00717365415766835
348	73.1354827880859	-3.25096392631531	-5.78536653518677	0.00646266713738441	0.0463976077735424	-0.02697878703475	-0.00717365415766835
349	73.7848358154297	-2.92628955841064	-5.6554970741272	0.00321592413820326	0.045423585921526	-0.0159398596733809	-0.00944637414067984
350	75.0835342407227	-3.25096392631531	-5.52562713623047	0.00938473641872406	0.0259431265294552	-0.00652430532500148	0.00126787810586393
351	73.7848358154297	-3.25096392631531	-5.9152364730835	0.00516396993771195	0.0262678004801273	-0.00230353930965066	0.00321592413820326
352	75.0835342407227	-3.57563829421997	-6.43471527099609	0.0106834331527352	0.0210730116814375	-0.00230353930965066	-0.00327756232582033
353	72.4861373901367	-1.95226669311523	-5.98017120361328	0.0113327819854021	0.00743668992072344	0.0152288740500808	-0.00360223650932312
354	71.8367919921875	-2.60161519050598	-5.9152364730835	0.000943203864153475	-0.0139918150380254	0.00126787810586393	-0.00425158534198999
355	73.1354827880859	-2.92628955841064	-5.6554970741272	-0.00587495695799589	0.0217223595827818	-0.0162645354866982	0.00159255252219737
356	72.4861373901367	-2.60161519050598	-5.46069240570068	0.0213976856321096	0.031137915328145	-0.0152905117720366	0.00516396993771195
357	73.7848358154297	-3.25096392631531	-5.59056186676025	0.0194496400654316	0.0249691028147936	0.0123068047687411	-3.08191010844894e-05
358	72.4861373901367	-2.2769410610199	-5.78536653518677	0.0126314787194133	0.0236704051494598	0.0171769186854362	0.00678734155371785
359	73.7848358154297	-3.25096392631531	-5.52562713623047	0.012956153601408	0.00483929552137852	0.0314625911414623	-0.000680167751852423
360	74.4341812133789	-3.57563829421997	-5.46069240570068	-0.0201606266200542	0.00808603875339031	0.0282158460468054	0.000618529506027699
361	73.7848358154297	-2.2769410610199	-5.6554970741272	0.00581331877037883	0.00581331877037883	0.0217223595827818	0.00191722682211548
362	74.4341812133789	-3.25096392631531	-5.72043180465698	0.00159255252219737	0.00906006153672934	0.029189869761467	0.00613799272105098
363	74.4341812133789	-3.57563829421997	-5.3957576751709	-0.00360223650932312	-0.0126931173726916	0.0278911720961332	0.00191722682211548
364	73.7848358154297	-3.90031242370605	-5.33082246780396	-0.000355493422830477	-0.0159398596733809	0.0152288740500808	-0.00619963090866804
365	72.4861373901367	-3.25096392631531	-5.9152364730835	-0.00782300252467394	-0.0149658378213644	0.0100340843200684	-0.00490093370899558
366	73.7848358154297	-4.54966115951538	-5.59056186676025	-0.00749832857400179	0.00386527273803949	-0.00912170019000769	0.00841071270406246
367	73.1354827880859	-3.90031242370605	-5.78536653518677	-0.00814767740666866	0.0226963832974434	-0.0308748781681061	-0.0146411629393697
368	74.4341812133789	-4.54966115951538	-5.13601779937744	-0.00360223650932312	0.0178262684494257	-0.0126931173726916	0.000618529506027699
369	73.1354827880859	-3.90031242370605	-5.33082246780396	0.00516396993771195	0.00451462110504508	-0.0133424662053585	-0.0146411629393697
370	71.8367919921875	-3.25096392631531	-5.72043180465698	0.00191722682211548	0.00256657530553639	-0.0126931173726916	-0.00457625929266214
371	74.4341812133789	-4.87433528900146	-5.59056186676025	0.00483929552137852	-0.00295288790948689	-0.00912170019000769	-0.00684897974133492
372	74.4341812133789	-4.54966115951538	-5.59056186676025	0.0165275707840919	0.00418994715437293	0.00289124972186983	-0.00100484199356288
373	74.4341812133789	-4.2249870300293	-5.3957576751709	0.0197743140161037	0.00126787810586393	-0.00230353930965066	0.00159255252219737
374	71.8367919921875	-2.92628955841064	-5.72043180465698	-0.0026282137259841	0.00938473641872406	-0.0113944197073579	-3.08191010844894e-05
375	73.7848358154297	-2.60161519050598	-5.46069240570068	-0.00587495695799589	0.0149041991680861	-0.0130177913233638	-0.00977104809135199
376	73.1354827880859	-2.92628955841064	-6.36978054046631	0.012956153601408	0.00776136433705688	0.0152288740500808	0.00516396993771195
377	73.7848358154297	-3.57563829421997	-5.6554970741272	0.0207483377307653	-0.0136671401560307	0.013930176384747	0.00483929552137852
378	71.1874389648438	-1.95226669311523	-5.98017120361328	0.020423661917448	-0.00717365415766835	0.0103587592020631	0.00873538758605719
379	72.4861373901367	-2.92628955841064	-5.9152364730835	0.0165275707840919	0.00808603875339031	-0.00749832857400179	0.00289124972186983
380	73.7848358154297	-2.92628955841064	-5.85030126571655	0.00126787810586393	0.0155535480007529	-0.0175632312893867	0.00711201597005129
381	73.1354827880859	-3.57563829421997	-5.26588773727417	0.00906006153672934	0.0181509424000978	-0.0260047651827335	0.00581331877037883
382	73.1354827880859	-2.92628955841064	-5.26588773727417	-0.0026282137259841	0.0347093306481838	-0.0211346503347158	0.00776136433705688
383	73.1354827880859	-3.90031242370605	-5.52562713623047	0.00289124972186983	0.0421768426895142	-0.0263294391334057	-0.00197886489331722
384	71.1874389648438	-3.90031242370605	-5.6554970741272	0.0113327819854021	0.0363327041268349	-0.0263294391334057	-0.0107450718060136
385	69.2393951416016	-2.2769410610199	-5.78536653518677	-0.017887907102704	0.0373067259788513	-0.0175632312893867	0.000293855206109583
386	70.5380935668945	-2.92628955841064	-5.72043180465698	-0.00977104809135199	0.0142548503354192	-0.0143164889886975	-3.08191010844894e-05
387	69.2393951416016	-2.2769410610199	-5.6554970741272	-0.0149658378213644	0.00678734155371785	-0.0146411629393697	0.00938473641872406
388	71.8367919921875	-3.25096392631531	-5.26588773727417	-0.0201606266200542	-0.021459324285388	-0.000355493422830477	-0.000680167751852423
389	69.8887405395508	-3.25096392631531	-5.78536653518677	-0.0191866029053926	-0.0208099745213985	0.00451462110504508	0.000293855206109583
390	69.8887405395508	-2.2769410610199	-5.85030126571655	-0.00782300252467394	-0.00684897974133492	0.0100340843200684	0.000293855206109583
391	69.8887405395508	-2.60161519050598	-5.78536653518677	-0.0104203969240189	-0.0104203969240189	0.00354059832170606	0.00126787810586393
392	72.4861373901367	-2.60161519050598	-5.72043180465698	0.000943203864153475	-0.00295288790948689	-0.00684897974133492	0.00548864435404539
393	71.1874389648438	-2.2769410610199	-5.59056186676025	-0.00619963090866804	-0.00295288790948689	-0.0120437685400248	0.00906006153672934
394	72.4861373901367	-2.60161519050598	-5.33082246780396	0.000293855206109583	-0.0113944197073579	-0.0139918150380254	-0.00197886489331722
395	73.7848358154297	-3.25096392631531	-5.46069240570068	-0.00522560812532902	0.0317872650921345	-0.021459324285388	-0.00555028254166245
396	75.0835342407227	-3.57563829421997	-5.6554970741272	-0.00100484199356288	0.0243197549134493	-0.0266541130840778	0.00191722682211548
397	72.4861373901367	-2.2769410610199	-5.78536653518677	0.00743668992072344	0.025618452578783	-3.08191010844894e-05	0.0022419011220336
398	75.0835342407227	-3.25096392631531	-6.11004114151001	0.0113327819854021	0.0142548503354192	-0.00814767740666866	0.00873538758605719
399	71.8367919921875	-1.95226669311523	-6.36978054046631	0.0113327819854021	0.0207483377307653	-0.0120437685400248	-0.00944637414067984
400	71.8367919921875	-2.2769410610199	-5.33082246780396	-0.00652430532500148	0.0188002903014421	-0.0273034609854221	0.00354059832170606
401	73.1354827880859	-3.25096392631531	-5.9152364730835	-0.0117190945893526	0.0275664981454611	-0.0208099745213985	-0.00360223650932312
402	72.4861373901367	-3.25096392631531	-6.23991060256958	-0.00490093370899558	0.029189869761467	-0.0224333461374044	0.00256657530553639
403	72.4861373901367	-2.92628955841064	-6.30484533309937	0.00418994715437293	0.0106834331527352	0.00159255252219737	-0.00425158534198999
404	71.8367919921875	-2.2769410610199	-6.36978054046631	-0.00490093370899558	-0.00879702530801296	0.0194496400654316	-0.00425158534198999
405	73.7848358154297	-2.2769410610199	-6.43471527099609	-0.00717365415766835	-0.0428878292441368	0.0259431265294552	-0.00684897974133492
406	72.4861373901367	-2.60161519050598	-6.30484533309937	-0.00619963090866804	-0.0467839203774929	0.0340599827468395	-0.00327756232582033
407	74.4341812133789	-3.57563829421997	-5.59056186676025	-0.0100957229733467	-0.0315242260694504	0.0126314787194133	-0.00490093370899558
408	71.8367919921875	-2.60161519050598	-6.04510593414307	-0.00684897974133492	-0.0273034609854221	0.0213976856321096	-0.0123684434220195
409	73.1354827880859	-3.57563829421997	-5.85030126571655	-0.00132951640989631	-0.0354203209280968	0.0213976856321096	-0.00100484199356288
410	72.4861373901367	-3.57563829421997	-5.78536653518677	-0.00100484199356288	-0.0441865250468254	0.025618452578783	-0.00652430532500148
411	74.4341812133789	-2.60161519050598	-5.98017120361328	0.00289124972186983	-0.0497059896588326	0.025618452578783	-0.00327756232582033
412	71.8367919921875	-2.2769410610199	-5.78536653518677	0.0175015944987535	-0.0311995539814234	0.0285405199974775	0.000943203864153475
413	73.7848358154297	-2.92628955841064	-5.59056186676025	0.0188002903014421	-0.0386670641601086	0.0288651939481497	0.00289124972186983
414	74.4341812133789	-2.92628955841064	-5.26588773727417	0.020423661917448	-0.043212503194809	0.0246444288641214	-0.00555028254166245
415	75.0835342407227	-3.25096392631531	-5.3957576751709	0.0282158460468054	-0.0224333461374044	0.0194496400654316	-0.00360223650932312
416	71.8367919921875	-2.60161519050598	-5.52562713623047	0.0301638916134834	-0.0195112787187099	0.0165275707840919	0.00938473641872406
417	73.7848358154297	-2.92628955841064	-5.59056186676025	0.045423585921526	-0.0117190945893526	0.00678734155371785	0.00451462110504508
418	73.1354827880859	-3.57563829421997	-5.59056186676025	0.0298392176628113	-0.000680167751852423	0.0191249661147594	0.00873538758605719
419	75.0835342407227	-3.90031242370605	-5.46069240570068	0.0282158460468054	0.00581331877037883	-0.00392691092565656	0.00256657530553639
420	73.1354827880859	-2.60161519050598	-5.52562713623047	0.00581331877037883	0.00159255252219737	-0.0139918150380254	-0.00490093370899558
421	73.1354827880859	-3.57563829421997	-5.72043180465698	-0.0133424662053585	0.0106834331527352	-0.021459324285388	-0.00457625929266214
422	72.4861373901367	-2.92628955841064	-5.78536653518677	-0.0026282137259841	0.011982130818069	-0.0146411629393697	-0.00457625929266214
423	72.4861373901367	-3.57563829421997	-5.85030126571655	-0.00912170019000769	0.012956153601408	-0.0169138833880424	0.00256657530553639
424	73.7848358154297	-4.54966115951538	-5.6554970741272	-0.0146411629393697	-0.0026282137259841	-0.0185372550040483	-0.00652430532500148
425	74.4341812133789	-5.19900989532471	-5.3957576751709	-0.0139918150380254	-0.00360223650932312	-0.00944637414067984	-0.00295288790948689
426	73.7848358154297	-3.90031242370605	-5.20095300674438	-0.0146411629393697	0.0188002903014421	-0.0250307414680719	-0.00165419070981443
427	72.4861373901367	-4.2249870300293	-5.9152364730835	-0.0204853005707264	0.0519170723855495	-0.0393164120614529	-0.00522560812532902
428	73.1354827880859	-3.90031242370605	-5.78536653518677	-0.0136671401560307	0.0502936989068985	-0.0149658378213644	-0.00619963090866804
429	72.4861373901367	-3.57563829421997	-5.6554970741272	-0.0191866029053926	0.0272418223321438	-0.00977104809135199	-0.00749832857400179
430	75.0835342407227	-4.2249870300293	-5.59056186676025	-0.0113944197073579	0.0243197549134493	-0.00587495695799589	-0.0139918150380254
431	73.7848358154297	-3.90031242370605	-5.26588773727417	-0.00684897974133492	0.0301638916134834	-0.00522560812532902	0.0022419011220336
432	73.7848358154297	-3.25096392631531	-5.3957576751709	0.00126787810586393	0.0194496400654316	-0.00717365415766835	-0.00132951640989631
433	73.7848358154297	-4.2249870300293	-5.13601779937744	-0.00230353930965066	0.00873538758605719	-0.00457625929266214	0.0022419011220336
434	71.8367919921875	-2.92628955841064	-5.6554970741272	-0.000680167751852423	-0.00100484199356288	-0.00619963090866804	-0.0026282137259841
435	71.8367919921875	-2.60161519050598	-5.78536653518677	0.000293855206109583	0.00548864435404539	-0.00587495695799589	-0.00684897974133492
436	73.7848358154297	-2.92628955841064	-5.78536653518677	-0.00197886489331722	-0.017887907102704	0.00841071270406246	0.00451462110504508
437	73.7848358154297	-3.57563829421997	-5.52562713623047	0.0100340843200684	-0.0315242260694504	0.0246444288641214	0.00354059832170606
438	73.1354827880859	-2.60161519050598	-5.33082246780396	0.0207483377307653	-0.03444629535079	0.0285405199974775	0.00646266713738441
439	71.8367919921875	-3.25096392631531	-5.00614833831787	0.0132808275520802	-0.0146411629393697	0.0126314787194133	0.00418994715437293
440	73.1354827880859	-4.2249870300293	-5.6554970741272	0.0145795252174139	-0.00847235135734081	0.00451462110504508	0.00289124972186983
441	72.4861373901367	-3.25096392631531	-5.72043180465698	0.000943203864153475	0.0113327819854021	-0.0130177913233638	0.00321592413820326
442	71.8367919921875	-3.57563829421997	-5.26588773727417	0.00808603875339031	0.0288651939481497	-0.0263294391334057	0.00126787810586393
443	71.1874389648438	-2.92628955841064	-5.26588773727417	0.0103587592020631	0.0246444288641214	-0.0230826959013939	0.00191722682211548
444	71.1874389648438	-3.90031242370605	-5.13601779937744	-0.00230353930965066	0.0223717093467712	-0.0217839982360601	0.00743668992072344
445	69.8887405395508	-2.2769410610199	-5.13601779937744	-0.0182125810533762	0.0285405199974775	-0.0188619289547205	-0.00717365415766835
446	70.5380935668945	-2.60161519050598	-5.59056186676025	-0.0130177913233638	0.0282158460468054	-0.0497059896588326	0.000943203864153475
447	69.8887405395508	-2.2769410610199	-5.9152364730835	-0.0143164889886975	0.0502936989068985	-0.0545761026442051	-0.00360223650932312
448	72.4861373901367	-3.90031242370605	-5.6554970741272	-0.0191866029053926	0.0447742342948914	-0.038017712533474	0.000943203864153475
449	73.1354827880859	-3.25096392631531	-5.9152364730835	-0.0243813935667276	0.0386054255068302	-0.0292515084147453	-0.00132951640989631
450	70.5380935668945	-2.60161519050598	-5.72043180465698	-0.0120437685400248	0.0363327041268349	-0.02697878703475	-3.08191010844894e-05
451	73.1354827880859	-2.60161519050598	-5.59056186676025	-0.0104203969240189	0.0249691028147936	-0.00879702530801296	0.00126787810586393
452	72.4861373901367	-2.92628955841064	-5.26588773727417	0.00126787810586393	0.031137915328145	-0.00230353930965066	0.00321592413820326
453	72.4861373901367	-2.60161519050598	-5.85030126571655	0.00191722682211548	0.0428261905908585	0.00451462110504508	0.00321592413820326
454	73.1354827880859	-2.60161519050598	-5.85030126571655	-0.00749832857400179	0.0152288740500808	0.0142548503354192	0.00386527273803949
455	75.0835342407227	-3.90031242370605	-5.72043180465698	0.00321592413820326	-0.00360223650932312	0.0165275707840919	0.00159255252219737
456	73.7848358154297	-3.90031242370605	-5.52562713623047	0.013930176384747	-0.00912170019000769	0.0343846566975117	0.00548864435404539
457	73.1354827880859	-2.92628955841064	-5.72043180465698	0.0217223595827818	-0.0415891297161579	0.041852168738842	0.00321592413820326
458	75.0835342407227	-3.57563829421997	-5.3957576751709	0.0243197549134493	-0.0458098985254765	0.0447742342948914	0.029189869761467
459	73.1354827880859	-2.92628955841064	-6.43471527099609	0.0226963832974434	-0.055874802172184	0.0480209775269032	-0.00327756232582033
460	72.4861373901367	-2.60161519050598	-6.04510593414307	0.011982130818069	-0.0451605506241322	0.0223717093467712	-0.000355493422830477
461	73.1354827880859	-3.57563829421997	-5.78536653518677	0.000293855206109583	-0.0334722734987736	0.0116574559360743	0.0022419011220336
462	72.4861373901367	-3.57563829421997	-5.78536653518677	0.00938473641872406	-0.000680167751852423	-0.00749832857400179	0.00483929552137852
463	72.4861373901367	-2.92628955841064	-5.85030126571655	0.00256657530553639	0.000618529506027699	-0.00132951640989631	0.00256657530553639
464	72.4861373901367	-2.60161519050598	-5.72043180465698	-0.00944637414067984	0.0106834331527352	0.000293855206109583	-0.0026282137259841
465	75.0835342407227	-3.57563829421997	-5.78536653518677	-0.00847235135734081	0.0123068047687411	0.000293855206109583	-0.00100484199356288
466	71.8367919921875	-2.60161519050598	-6.30484533309937	-0.0221086721867323	0.013930176384747	-0.00555028254166245	-0.00847235135734081
467	74.4341812133789	-3.25096392631531	-5.85030126571655	-0.0113944197073579	0.0249691028147936	-0.0299008563160896	-0.00327756232582033
468	71.1874389648438	-2.60161519050598	-6.04510593414307	-0.0191866029053926	0.0191249661147594	-0.0253554154187441	0.000943203864153475
469	73.7848358154297	-3.90031242370605	-5.52562713623047	-0.0133424662053585	0.0106834331527352	-0.0383423902094364	-0.00652430532500148
470	72.4861373901367	-2.92628955841064	-5.78536653518677	-0.00652430532500148	0.0149041991680861	-0.0386670641601086	-0.0126931173726916
471	72.4861373901367	-2.92628955841064	-5.59056186676025	-0.00457625929266214	0.013930176384747	-0.0305502042174339	0.00483929552137852
472	72.4861373901367	-2.60161519050598	-5.72043180465698	-0.00132951640989631	0.0194496400654316	-0.0217839982360601	-0.000680167751852423
473	72.4861373901367	-2.2769410610199	-5.98017120361328	0.0103587592020631	0.0158782228827477	-0.0227580219507217	-0.00392691092565656
474	74.4341812133789	-3.25096392631531	-5.85030126571655	0.00418994715437293	0.00776136433705688	-0.0146411629393697	-0.00197886489331722
475	75.7328796386719	-3.90031242370605	-5.3957576751709	0.000293855206109583	0.0142548503354192	-0.0123684434220195	-0.00392691092565656
476	73.1354827880859	-2.92628955841064	-5.3957576751709	0.0100340843200684	0.00938473641872406	0.00418994715437293	0.0022419011220336
477	73.1354827880859	-2.92628955841064	-5.52562713623047	0.0314625911414623	-0.00425158534198999	0.0239950809627771	0.00646266713738441
478	73.7848358154297	-3.90031242370605	-5.6554970741272	0.0298392176628113	-0.0104203969240189	0.0249691028147936	0.00483929552137852
479	74.4341812133789	-3.90031242370605	-5.6554970741272	0.0230210572481155	-0.0357449948787689	0.0213976856321096	0.00418994715437293
480	73.1354827880859	-2.92628955841064	-5.85030126571655	0.00711201597005129	-0.0292515084147453	0.0178262684494257	-0.00327756232582033
481	71.8367919921875	-2.92628955841064	-5.72043180465698	0.00386527273803949	-0.0393164120614529	0.0103587592020631	0.00159255252219737
482	73.1354827880859	-3.57563829421997	-5.6554970741272	0.0168522447347641	-0.0123684434220195	-0.0100957229733467	-0.00165419070981443
483	73.7848358154297	-3.25096392631531	-5.52562713623047	0.00126787810586393	0.00516396993771195	-0.00944637414067984	0.00418994715437293
484	75.0835342407227	-4.87433528900146	-5.52562713623047	0.000293855206109583	0.00191722682211548	-0.00230353930965066	-0.00522560812532902
485	72.4861373901367	-4.87433528900146	-5.6554970741272	0.0152288740500808	-0.0162645354866982	-0.00327756232582033	0.00581331877037883
486	75.7328796386719	-5.19900989532471	-5.52562713623047	-0.00782300252467394	-0.0334722734987736	0.000943203864153475	-3.08191010844894e-05
487	72.4861373901367	-4.54966115951538	-5.59056186676025	-0.0175632312893867	-0.0256800893694162	-0.00977104809135199	-0.00295288790948689
488	73.1354827880859	-4.2249870300293	-5.72043180465698	-0.00977104809135199	-0.0292515084147453	0.000943203864153475	-0.00879702530801296
489	72.4861373901367	-3.57563829421997	-5.85030126571655	-0.00619963090866804	-0.0256800893694162	0.0106834331527352	-0.0110697457566857
490	74.4341812133789	-4.2249870300293	-5.98017120361328	-0.0100957229733467	-0.0204853005707264	0.0171769186854362	-0.00522560812532902
491	75.0835342407227	-3.57563829421997	-5.6554970741272	-0.00132951640989631	-0.017887907102704	0.01100810803473	0.00321592413820326
492	74.4341812133789	-4.2249870300293	-5.78536653518677	-0.00749832857400179	-0.0149658378213644	0.0162028968334198	-0.000680167751852423
493	73.7848358154297	-3.57563829421997	-5.46069240570068	-0.00132951640989631	-0.0165892094373703	0.0194496400654316	0.00256657530553639
494	73.1354827880859	-3.57563829421997	-5.20095300674438	-0.00587495695799589	-0.0191866029053926	0.0194496400654316	0.00613799272105098
495	72.4861373901367	-2.92628955841064	-5.3957576751709	-0.00457625929266214	-0.0324982516467571	0.020423661917448	-0.00425158534198999
496	71.1874389648438	-2.60161519050598	-5.33082246780396	0.0191249661147594	-0.0402904339134693	0.0197743140161037	-0.00100484199356288
497	74.4341812133789	-3.57563829421997	-5.33082246780396	0.0327612869441509	-0.0467839203774929	0.0175015944987535	0.000943203864153475
498	73.1354827880859	-2.60161519050598	-5.59056186676025	0.0275664981454611	-0.0286021586507559	0.0200989879667759	0.00418994715437293
499	72.4861373901367	-2.92628955841064	-5.46069240570068	0.0155535480007529	0.00386527273803949	-0.00165419070981443	0.0022419011220336
500	73.7848358154297	-3.90031242370605	-5.59056186676025	0.0149041991680861	0.0233457311987877	-0.0104203969240189	-0.000355493422830477
501	73.7848358154297	-3.90031242370605	-5.46069240570068	-0.0110697457566857	0.0460729338228703	-0.0305502042174339	-0.00100484199356288
502	72.4861373901367	-3.90031242370605	-5.26588773727417	0.0162028968334198	0.0788650363683701	-0.0526280589401722	-0.00457625929266214
503	72.4861373901367	-4.2249870300293	-5.59056186676025	-0.000680167751852423	0.109059751033783	-0.0617189407348633	0.0022419011220336
504	69.2393951416016	-2.60161519050598	-5.9152364730835	-0.0143164889886975	0.086981900036335	-0.0574981719255447	-0.00490093370899558
505	72.4861373901367	-2.92628955841064	-5.59056186676025	-0.0227580219507217	0.0756182968616486	-0.0561994761228561	-0.00392691092565656
506	72.4861373901367	-3.90031242370605	-5.26588773727417	-0.0175632312893867	0.069124810397625	-0.0630176365375519	0.00418994715437293
507	71.1874389648438	-2.92628955841064	-5.59056186676025	-0.0299008563160896	0.0668520927429199	-0.0536020807921886	0.00451462110504508
508	71.8367919921875	-3.57563829421997	-5.26588773727417	-0.03444629535079	0.0710728541016579	-0.0542514286935329	0.000943203864153475
509	70.5380935668945	-2.92628955841064	-5.78536653518677	-0.0279528107494116	0.0499690249562263	-0.0373683646321297	-0.00327756232582033
510	71.1874389648438	-3.25096392631531	-5.85030126571655	-0.0260047651827335	0.0178262684494257	-0.0100957229733467	-0.00230353930965066
511	73.1354827880859	-4.2249870300293	-5.59056186676025	-0.00197886489331722	-0.00717365415766835	0.0123068047687411	0.000618529506027699
512	73.7848358154297	-3.25096392631531	-6.11004114151001	-0.00100484199356288	-0.0487319678068161	0.0444495603442192	0.00386527273803949
513	73.7848358154297	-3.57563829421997	-5.3957576751709	0.0168522447347641	-0.0756799355149269	0.0606832765042782	-0.00490093370899558
514	73.7848358154297	-3.25096392631531	-5.26588773727417	0.00159255252219737	-0.100030511617661	0.0710728541016579	-0.00684897974133492
515	71.8367919921875	-2.60161519050598	-5.6554970741272	0.00613799272105098	-0.105225294828415	0.0519170723855495	-0.00197886489331722
516	74.4341812133789	-2.92628955841064	-6.04510593414307	0.00483929552137852	-0.085420161485672	0.0700988322496414	0.000293855206109583
517	72.4861373901367	-2.92628955841064	-5.72043180465698	0.0217223595827818	-0.0815240740776062	0.0642546936869621	0.00386527273803949
518	73.7848358154297	-2.92628955841064	-5.85030126571655	0.0191249661147594	-0.0665890574455261	0.0486703291535378	0.00483929552137852
519	71.8367919921875	-3.25096392631531	-5.72043180465698	0.0123068047687411	-0.050680011510849	0.0467222817242146	0.00418994715437293
520	73.1354827880859	-2.92628955841064	-5.52562713623047	0.00970941036939621	-0.0441865250468254	0.013930176384747	-0.00847235135734081
521	73.1354827880859	-3.90031242370605	-5.3957576751709	0.00613799272105098	-0.0227580219507217	0.012956153601408	-0.00327756232582033
522	71.8367919921875	-3.25096392631531	-5.78536653518677	0.000618529506027699	-0.0120437685400248	0.00808603875339031	0.00451462110504508
523	72.4861373901367	-2.92628955841064	-6.04510593414307	0.000943203864153475	-0.0107450718060136	-0.00132951640989631	0.00808603875339031
524	73.1354827880859	-2.92628955841064	-6.11004114151001	0.000618529506027699	-0.0152905117720366	0.00451462110504508	-0.00295288790948689
525	73.7848358154297	-3.57563829421997	-5.72043180465698	-0.00132951640989631	0.00451462110504508	-0.00230353930965066	-0.00749832857400179
526	73.1354827880859	-2.60161519050598	-5.85030126571655	-0.000355493422830477	0.0162028968334198	-0.0217839982360601	0.000618529506027699
527	71.8367919921875	-1.95226669311523	-5.3957576751709	-0.0136671401560307	0.0376313999295235	-0.0419138073921204	-0.000680167751852423
528	74.4341812133789	-3.57563829421997	-5.6554970741272	-0.00847235135734081	0.0486703291535378	-0.0451605506241322	-0.00392691092565656
529	73.7848358154297	-2.2769410610199	-5.85030126571655	-0.00717365415766835	0.0655533894896507	-0.0399657599627972	0.000618529506027699
530	73.1354827880859	-2.60161519050598	-6.04510593414307	-0.00522560812532902	0.0535404421389103	-0.0445111989974976	0.000293855206109583
531	73.1354827880859	-2.92628955841064	-5.85030126571655	0.0175015944987535	0.0425015166401863	-0.023407369852066	-0.00457625929266214
532	73.7848358154297	-3.90031242370605	-5.52562713623047	0.0178262684494257	0.0392547734081745	-0.0315242260694504	0.00581331877037883
533	73.7848358154297	-3.25096392631531	-5.26588773727417	0.00970941036939621	0.0408781431615353	-0.023407369852066	-0.00230353930965066
534	73.1354827880859	-2.2769410610199	-5.72043180465698	0.00743668992072344	0.036657378077507	-0.0201606266200542	-3.08191010844894e-05
535	71.8367919921875	-1.95226669311523	-5.98017120361328	-0.0165892094373703	0.0347093306481838	-0.0204853005707264	-0.000355493422830477
536	73.1354827880859	-4.2249870300293	-5.46069240570068	0.0175015944987535	0.020423661917448	-0.00425158534198999	0.000293855206109583
537	71.8367919921875	-2.60161519050598	-5.85030126571655	0.0259431265294552	-0.00522560812532902	0.011982130818069	0.00386527273803949
538	73.7848358154297	-3.57563829421997	-5.52562713623047	0.0288651939481497	-0.00749832857400179	0.00743668992072344	0.00678734155371785
539	72.4861373901367	-2.60161519050598	-5.59056186676025	0.0158782228827477	-0.0175632312893867	0.0113327819854021	0.000943203864153475
540	72.4861373901367	-2.92628955841064	-5.59056186676025	0.00970941036939621	-0.0198359526693821	0.00646266713738441	-0.00457625929266214
541	72.4861373901367	-2.92628955841064	-5.78536653518677	0.00906006153672934	-0.0156151866540313	0.00711201597005129	0.00613799272105098
542	71.8367919921875	-2.2769410610199	-5.78536653518677	0.00906006153672934	-0.0126931173726916	0.01100810803473	0.00483929552137852
543	72.4861373901367	-3.57563829421997	-5.72043180465698	0.00613799272105098	-0.0149658378213644	0.0142548503354192	-0.00619963090866804
544	74.4341812133789	-3.90031242370605	-5.9152364730835	0.0162028968334198	-0.0247060675173998	0.00418994715437293	0.000293855206109583
545	74.4341812133789	-4.54966115951538	-5.78536653518677	-0.0133424662053585	0.00483929552137852	-0.0117190945893526	0.00191722682211548
546	72.4861373901367	-3.57563829421997	-5.6554970741272	-0.00814767740666866	0.0103587592020631	-0.0204853005707264	0.00191722682211548
547	74.4341812133789	-4.2249870300293	-5.9152364730835	-0.0159398596733809	0.0158782228827477	-0.0133424662053585	0.00289124972186983
548	72.4861373901367	-3.57563829421997	-6.17497587203979	-0.00619963090866804	0.00678734155371785	-0.0104203969240189	0.00678734155371785
549	74.4341812133789	-4.87433528900146	-5.52562713623047	-0.00587495695799589	-0.000355493422830477	-0.0110697457566857	-0.000680167751852423
550	72.4861373901367	-2.60161519050598	-5.85030126571655	-0.0182125810533762	-0.0113944197073579	-0.0120437685400248	-0.00782300252467394
551	72.4861373901367	-3.25096392631531	-5.46069240570068	-0.00132951640989631	-0.0113944197073579	-0.00619963090866804	0.00354059832170606
552	71.8367919921875	-2.2769410610199	-5.46069240570068	0.0158782228827477	-0.0165892094373703	-0.00230353930965066	0.00516396993771195
553	72.4861373901367	-2.92628955841064	-5.78536653518677	0.0136055024340749	-0.0156151866540313	0.00191722682211548	0.00159255252219737
554	72.4861373901367	-2.2769410610199	-5.9152364730835	0.00581331877037883	-0.0198359526693821	-0.00100484199356288	-0.00230353930965066
555	73.7848358154297	-3.57563829421997	-5.78536653518677	-0.00100484199356288	0.00548864435404539	-0.0104203969240189	0.00354059832170606
556	73.1354827880859	-3.25096392631531	-5.46069240570068	0.00256657530553639	0.00516396993771195	-0.00684897974133492	-0.000680167751852423
557	71.8367919921875	-2.60161519050598	-5.59056186676025	0.0162028968334198	0.00743668992072344	0.00289124972186983	0.00711201597005129
558	74.4341812133789	-3.57563829421997	-5.20095300674438	0.0207483377307653	0.0152288740500808	0.00841071270406246	0.000943203864153475
559	72.4861373901367	-3.25096392631531	-5.46069240570068	0.00613799272105098	0.0213976856321096	-0.00587495695799589	0.00483929552137852
560	71.8367919921875	-2.60161519050598	-5.85030126571655	-0.00132951640989631	0.0324366129934788	-0.0276281367987394	0.00483929552137852
561	69.8887405395508	-2.60161519050598	-5.9152364730835	-0.00587495695799589	0.0506183728575706	-0.0273034609854221	0.00581331877037883
562	70.5380935668945	-2.2769410610199	-5.72043180465698	-0.00490093370899558	0.0441248863935471	-0.0286021586507559	0.000293855206109583
563	70.5380935668945	-3.25096392631531	-5.6554970741272	0.0103587592020631	0.0541897900402546	-0.0360696688294411	0.00354059832170606
564	71.8367919921875	-3.90031242370605	-5.33082246780396	-0.00619963090866804	0.0506183728575706	-0.0311995539814234	0.0022419011220336
565	69.8887405395508	-2.60161519050598	-5.52562713623047	-0.0149658378213644	0.0632806718349457	-0.0529527328908443	-0.00100484199356288
566	72.4861373901367	-1.95226669311523	-5.85030126571655	-0.00652430532500148	0.0636053457856178	-0.0493813157081604	0.0022419011220336
567	71.8367919921875	-2.92628955841064	-6.11004114151001	-0.0263294391334057	0.0558131635189056	-0.0500306636095047	0.000943203864153475
568	71.8367919921875	-2.60161519050598	-6.43471527099609	-0.0169138833880424	0.0233457311987877	-0.0162645354866982	-0.00230353930965066
569	73.7848358154297	-3.25096392631531	-6.04510593414307	-0.00684897974133492	-0.0162645354866982	0.00451462110504508	-0.00555028254166245
570	74.4341812133789	-3.25096392631531	-6.11004114151001	-0.00490093370899558	-0.068537101149559	0.0295145437121391	-0.0110697457566857
571	72.4861373901367	-1.62759232521057	-5.52562713623047	-0.00490093370899558	-0.063342310488224	0.0220470335334539	-0.00132951640989631
572	73.1354827880859	-2.60161519050598	-5.72043180465698	0.00159255252219737	-0.0341216214001179	0.0295145437121391	-0.00230353930965066
573	73.1354827880859	-1.62759232521057	-6.04510593414307	0.00289124972186983	-0.0305502042174339	0.0324366129934788	0.00289124972186983
574	73.7848358154297	-2.60161519050598	-5.9152364730835	-0.00327756232582033	-0.043212503194809	0.0512677207589149	-0.00652430532500148
575	74.4341812133789	-3.25096392631531	-6.17497587203979	-0.0026282137259841	-0.0561994761228561	0.0467222817242146	-0.00847235135734081
576	73.1354827880859	-2.92628955841064	-5.6554970741272	-0.00132951640989631	-0.0607449151575565	0.0447742342948914	0.000293855206109583
577	73.7848358154297	-3.25096392631531	-5.78536653518677	0.0103587592020631	-0.0523033849895	0.0535404421389103	0.00873538758605719
578	72.4861373901367	-2.2769410610199	-5.26588773727417	0.012956153601408	-0.0454852245748043	0.0389300994575024	0.00159255252219737
579	75.0835342407227	-2.92628955841064	-5.6554970741272	0.00970941036939621	-0.0376930385828018	0.0321119390428066	-0.00360223650932312
580	73.7848358154297	-2.92628955841064	-5.59056186676025	0.000618529506027699	-0.0409397818148136	0.0116574559360743	-0.00490093370899558
581	73.1354827880859	-2.60161519050598	-6.04510593414307	-0.00425158534198999	-0.0266541130840778	-0.000355493422830477	0.00354059832170606
582	73.1354827880859	-3.25096392631531	-5.52562713623047	0.00516396993771195	-0.0152905117720366	-3.08191010844894e-05	0.00418994715437293
583	73.7848358154297	-3.25096392631531	-5.59056186676025	0.0136055024340749	-0.0120437685400248	-0.0026282137259841	0.00613799272105098
584	72.4861373901367	-3.25096392631531	-5.33082246780396	0.00743668992072344	0.00841071270406246	-0.00587495695799589	-0.00814767740666866
585	72.4861373901367	-1.95226669311523	-5.6554970741272	0.0103587592020631	-3.08191010844894e-05	-0.00944637414067984	-0.00165419070981443
586	73.7848358154297	-3.25096392631531	-5.72043180465698	0.0145795252174139	0.0158782228827477	-0.0217839982360601	-0.00132951640989631
587	74.4341812133789	-3.57563829421997	-5.52562713623047	-0.00165419070981443	0.0350340083241463	-0.0266541130840778	-0.00977104809135199
588	73.1354827880859	-2.60161519050598	-5.78536653518677	-0.00717365415766835	0.0321119390428066	-0.023407369852066	0.000943203864153475
589	73.1354827880859	-2.92628955841064	-5.46069240570068	-0.00392691092565656	0.0243197549134493	-0.0169138833880424	-0.00977104809135199
590	75.0835342407227	-3.25096392631531	-5.3957576751709	0.01100810803473	0.0356833562254906	-0.0237320438027382	0.000293855206109583
591	75.0835342407227	-3.57563829421997	-5.6554970741272	0.00613799272105098	0.0356833562254906	-0.0152905117720366	0.00646266713738441
592	72.4861373901367	-2.92628955841064	-5.9152364730835	-0.000355493422830477	0.0175015944987535	0.00289124972186983	0.0116574559360743
593	74.4341812133789	-3.25096392631531	-5.78536653518677	-0.00619963090866804	0.0162028968334198	-0.0110697457566857	-0.00230353930965066
594	74.4341812133789	-3.90031242370605	-5.6554970741272	-0.00977104809135199	0.00678734155371785	-0.00392691092565656	-0.0026282137259841
595	75.0835342407227	-4.54966115951538	-5.59056186676025	-0.00132951640989631	0.00386527273803949	-0.0100957229733467	0.00354059832170606
596	71.8367919921875	-3.25096392631531	-5.33082246780396	0.000618529506027699	0.0165275707840919	-0.00879702530801296	-0.00684897974133492
597	74.4341812133789	-3.90031242370605	-4.94121360778809	0.00159255252219737	0.0116574559360743	0.000943203864153475	0.00516396993771195
598	71.8367919921875	-2.92628955841064	-5.59056186676025	0.00451462110504508	0.0103587592020631	0.0113327819854021	0.00126787810586393
599	73.7848358154297	-3.90031242370605	-5.33082246780396	0.00776136433705688	0.0116574559360743	-0.00230353930965066	0.00191722682211548
600	73.7848358154297	-3.25096392631531	-5.46069240570068	-0.000680167751852423	-0.00100484199356288	-0.00197886489331722	-0.00295288790948689
601	73.7848358154297	-3.57563829421997	-5.3957576751709	-0.00490093370899558	-0.00327756232582033	-0.0136671401560307	-0.00425158534198999
602	74.4341812133789	-2.92628955841064	-5.20095300674438	-0.000680167751852423	0.011982130818069	-0.0117190945893526	-0.00717365415766835
603	74.4341812133789	-3.57563829421997	-4.68147373199463	-0.00197886489331722	0.0165275707840919	-0.0201606266200542	0.00321592413820326
604	72.4861373901367	-1.95226669311523	-5.85030126571655	-0.00425158534198999	0.011982130818069	-0.0201606266200542	0.00159255252219737
605	75.0835342407227	-2.60161519050598	-5.78536653518677	0.00841071270406246	0.0181509424000978	-0.0185372550040483	0.000618529506027699
606	71.8367919921875	-3.25096392631531	-5.3957576751709	0.0103587592020631	0.0379560738801956	-0.0425631552934647	-0.00392691092565656
607	71.1874389648438	-1.95226669311523	-5.59056186676025	-0.0100957229733467	0.0606832765042782	-0.0539267547428608	0.00354059832170606
608	73.1354827880859	-2.92628955841064	-5.33082246780396	-0.00619963090866804	0.052891094237566	-0.032173577696085	-0.00230353930965066
609	70.5380935668945	-2.60161519050598	-5.26588773727417	-0.0104203969240189	0.0213976856321096	-0.0126931173726916	-0.00749832857400179
610	71.8367919921875	-3.25096392631531	-5.13601779937744	-0.0191866029053926	-0.00165419070981443	0.00483929552137852	-0.00100484199356288
611	70.5380935668945	-2.92628955841064	-5.26588773727417	0.00354059832170606	-0.0162645354866982	0.0213976856321096	0.0022419011220336
612	71.1874389648438	-2.2769410610199	-5.6554970741272	0.00841071270406246	-0.0545761026442051	0.041852168738842	0.00289124972186983
613	69.8887405395508	-2.2769410610199	-5.9152364730835	0.012956153601408	-0.0847708135843277	0.0554884895682335	0.00386527273803949
614	72.4861373901367	-2.92628955841064	-5.78536653518677	0.000618529506027699	-0.0902902781963348	0.049319677054882	0.000943203864153475
615	73.1354827880859	-2.60161519050598	-5.3957576751709	0.00776136433705688	-0.0821734219789505	0.0431508645415306	-0.00230353930965066
616	72.4861373901367	-2.60161519050598	-5.3957576751709	0.0152288740500808	-0.0656150281429291	0.0321119390428066	0.00159255252219737
617	71.1874389648438	-1.62759232521057	-5.78536653518677	0.0243197549134493	-0.0419138073921204	0.0538651160895824	0.00159255252219737
618	74.4341812133789	-3.25096392631531	-5.72043180465698	0.00841071270406246	-0.0250307414680719	0.0343846566975117	0.00743668992072344
619	73.1354827880859	-1.62759232521057	-5.85030126571655	0.0113327819854021	-0.0208099745213985	0.0226963832974434	-0.00197886489331722
620	72.4861373901367	-1.95226669311523	-5.78536653518677	0.00354059832170606	-0.0113944197073579	0.0113327819854021	0.00418994715437293
621	72.4861373901367	-1.3029180765152	-5.9152364730835	-0.00490093370899558	0.0116574559360743	0.00711201597005129	-0.00392691092565656
622	72.4861373901367	-1.95226669311523	-5.3957576751709	0.00354059832170606	0.0249691028147936	-0.00295288790948689	-0.00197886489331722
623	73.7848358154297	-2.92628955841064	-5.6554970741272	-0.00100484199356288	0.0278911720961332	-0.0130177913233638	-0.00327756232582033
624	73.1354827880859	-2.92628955841064	-5.52562713623047	-0.00230353930965066	0.013930176384747	-0.0175632312893867	-0.00295288790948689
625	73.7848358154297	-3.25096392631531	-5.46069240570068	-0.00587495695799589	0.020423661917448	-0.0266541130840778	-0.0100957229733467
626	74.4341812133789	-3.57563829421997	-5.26588773727417	-0.0107450718060136	0.0389300994575024	-0.0415891297161579	0.000293855206109583
627	73.1354827880859	-2.2769410610199	-5.9152364730835	-0.0120437685400248	0.0522417463362217	-0.0594462193548679	-0.00977104809135199
628	73.7848358154297	-2.92628955841064	-5.26588773727417	-0.0152905117720366	0.0720468759536743	-0.0584721975028515	-0.00197886489331722
629	71.8367919921875	-1.95226669311523	-5.78536653518677	-0.00717365415766835	0.0681507885456085	-0.0646410062909126	-0.00879702530801296
630	73.1354827880859	-2.60161519050598	-5.59056186676025	-0.00684897974133492	0.0619819760322571	-0.0587968714535236	-0.00847235135734081
631	74.4341812133789	-3.25096392631531	-5.6554970741272	0.00418994715437293	0.0412028171122074	-0.0350956469774246	-0.00165419070981443
632	74.4341812133789	-3.25096392631531	-5.85030126571655	0.0136055024340749	0.011982130818069	-0.0247060675173998	-0.00100484199356288
633	74.4341812133789	-2.92628955841064	-5.6554970741272	0.0136055024340749	-0.0217839982360601	0.0136055024340749	0.00808603875339031
634	73.7848358154297	-3.57563829421997	-5.46069240570068	0.0142548503354192	-0.0415891297161579	0.0213976856321096	-0.00587495695799589
635	72.4861373901367	-2.2769410610199	-5.72043180465698	0.000618529506027699	-0.0587968714535236	0.0275664981454611	-3.08191010844894e-05
636	73.7848358154297	-2.60161519050598	-5.78536653518677	0.00743668992072344	-0.0477579422295094	0.0467222817242146	0.00418994715437293
637	73.1354827880859	-2.92628955841064	-5.6554970741272	0.013930176384747	-0.043212503194809	0.0405534692108631	0.00841071270406246
638	73.7848358154297	-1.95226669311523	-5.85030126571655	0.0272418223321438	-0.0402904339134693	0.0444495603442192	0.00970941036939621
639	73.7848358154297	-2.2769410610199	-5.78536653518677	0.00711201597005129	-0.0276281367987394	0.0272418223321438	-0.00100484199356288
640	71.8367919921875	-2.2769410610199	-5.26588773727417	0.00743668992072344	-0.0341216214001179	0.0392547734081745	-0.00132951640989631
641	73.7848358154297	-3.25096392631531	-5.33082246780396	-0.00100484199356288	-0.0169138833880424	0.020423661917448	-0.000355493422830477
642	72.4861373901367	-2.92628955841064	-5.59056186676025	-0.00100484199356288	0.00354059832170606	0.00354059832170606	-0.0026282137259841
643	73.1354827880859	-2.92628955841064	-6.30484533309937	-0.00782300252467394	0.00256657530553639	-0.0026282137259841	-0.00165419070981443
644	71.1874389648438	-2.60161519050598	-5.9152364730835	-0.00360223650932312	0.00613799272105098	-0.0126931173726916	-0.0026282137259841
645	74.4341812133789	-4.54966115951538	-5.46069240570068	-0.0162645354866982	-0.00522560812532902	-0.0139918150380254	0.00126787810586393
646	71.8367919921875	-2.92628955841064	-5.72043180465698	-0.00847235135734081	0.00581331877037883	-0.028926832601428	-0.00165419070981443
647	71.8367919921875	-3.57563829421997	-5.3957576751709	-0.0139918150380254	0.0197743140161037	-0.0409397818148136	0.000293855206109583
648	75.0835342407227	-4.2249870300293	-5.52562713623047	-0.0169138833880424	0.00938473641872406	-0.0324982516467571	-0.00230353930965066
649	72.4861373901367	-3.25096392631531	-5.78536653518677	-0.0120437685400248	0.00516396993771195	-0.0389917381107807	-0.00165419070981443
650	71.8367919921875	-2.60161519050598	-5.9152364730835	-0.0133424662053585	-0.00977104809135199	-0.0165892094373703	-0.00165419070981443
651	71.1874389648438	-3.90031242370605	-5.46069240570068	-0.000355493422830477	-0.000680167751852423	-0.0139918150380254	0.00321592413820326
652	75.0835342407227	-4.2249870300293	-5.33082246780396	0.00548864435404539	0.0116574559360743	-0.0136671401560307	-0.000680167751852423
653	73.1354827880859	-3.25096392631531	-5.33082246780396	0.0116574559360743	0.00776136433705688	0.00548864435404539	0.0145795252174139
654	72.4861373901367	-1.95226669311523	-5.72043180465698	0.0188002903014421	-0.00652430532500148	0.00808603875339031	0.00418994715437293
655	71.8367919921875	-2.2769410610199	-5.85030126571655	0.01100810803473	-3.08191010844894e-05	0.00938473641872406	0.00159255252219737
656	74.4341812133789	-3.25096392631531	-5.20095300674438	0.01847561635077	-0.0143164889886975	0.0217223595827818	0.00289124972186983
657	71.8367919921875	-1.95226669311523	-5.52562713623047	0.0441248863935471	-0.0383423902094364	0.0502936989068985	-0.00522560812532902
658	73.7848358154297	-2.92628955841064	-5.20095300674438	0.0246444288641214	-0.0367190167307854	0.031137915328145	0.0220470335334539
659	71.8367919921875	-1.62759232521057	-5.52562713623047	0.0278911720961332	-0.0211346503347158	0.0210730116814375	0.00516396993771195
660	72.4861373901367	-1.95226669311523	-5.78536653518677	0.0188002903014421	-0.0143164889886975	-0.0026282137259841	0.00938473641872406
661	69.8887405395508	-1.3029180765152	-5.9152364730835	0.00548864435404539	0.0106834331527352	-0.00490093370899558	0.00159255252219737
662	70.5380935668945	-2.2769410610199	-5.85030126571655	0.00873538758605719	0.0405534692108631	-0.0208099745213985	0.00354059832170606
663	69.2393951416016	-1.3029180765152	-5.85030126571655	-0.0139918150380254	0.0541897900402546	-0.0126931173726916	-0.00165419070981443
664	71.1874389648438	-2.92628955841064	-5.59056186676025	-0.0162645354866982	0.0415274947881699	-0.0126931173726916	-0.00555028254166245
665	71.1874389648438	-2.60161519050598	-5.33082246780396	-0.0110697457566857	0.0285405199974775	-0.0113944197073579	-0.0100957229733467
666	69.8887405395508	-2.2769410610199	-5.52562713623047	-0.028926832601428	0.041852168738842	-0.0305502042174339	0.00548864435404539
667	71.8367919921875	-2.2769410610199	-5.9152364730835	-0.0311995539814234	0.0567871853709221	-0.0324982516467571	-0.0113944197073579
668	70.5380935668945	-2.60161519050598	-5.59056186676025	-0.0328229255974293	0.0395794473588467	-0.0221086721867323	0.00191722682211548
669	73.1354827880859	-2.92628955841064	-5.78536653518677	-0.0182125810533762	0.0327612869441509	-0.0286021586507559	-0.00847235135734081
670	71.8367919921875	-2.2769410610199	-5.72043180465698	-0.0282774847000837	0.0304885655641556	-0.021459324285388	-0.00132951640989631
671	73.7848358154297	-3.25096392631531	-5.52562713623047	-0.0126931173726916	0.0285405199974775	-0.0201606266200542	-0.00132951640989631
672	73.7848358154297	-3.25096392631531	-5.72043180465698	-0.00684897974133492	0.0262678004801273	-0.0198359526693821	0.00906006153672934
673	73.7848358154297	-3.25096392631531	-6.11004114151001	-0.00522560812532902	0.012956153601408	-0.00392691092565656	0.000618529506027699
674	74.4341812133789	-2.92628955841064	-5.52562713623047	0.000293855206109583	-0.00652430532500148	-0.0123684434220195	0.00516396993771195
675	71.8367919921875	-1.95226669311523	-5.6554970741272	-0.00847235135734081	-0.0240567177534103	0.0022419011220336	-0.000680167751852423
676	73.1354827880859	-2.2769410610199	-5.85030126571655	0.0022419011220336	-0.0263294391334057	0.00483929552137852	0.00776136433705688
677	74.4341812133789	-2.60161519050598	-5.9152364730835	0.0191249661147594	-0.0448358729481697	0.0200989879667759	-0.00587495695799589
678	71.8367919921875	-2.2769410610199	-5.72043180465698	0.0175015944987535	-0.0529527328908443	0.029189869761467	0.00516396993771195
679	74.4341812133789	-3.25096392631531	-5.72043180465698	0.0197743140161037	-0.0454852245748043	0.0213976856321096	0.00354059832170606
680	74.4341812133789	-3.25096392631531	-5.9152364730835	0.00841071270406246	-0.0328229255974293	0.0226963832974434	0.00191722682211548
681	74.4341812133789	-3.90031242370605	-5.78536653518677	0.0162028968334198	-0.00879702530801296	0.00321592413820326	0.000293855206109583
682	73.1354827880859	-2.60161519050598	-5.78536653518677	-0.00327756232582033	0.00451462110504508	0.0191249661147594	0.00581331877037883
683	72.4861373901367	-2.2769410610199	-5.52562713623047	0.0171769186854362	0.000618529506027699	0.0175015944987535	0.000618529506027699
684	73.7848358154297	-2.60161519050598	-5.59056186676025	0.0194496400654316	-0.00879702530801296	0.0210730116814375	-0.00230353930965066
685	73.1354827880859	-2.60161519050598	-5.52562713623047	0.0152288740500808	-0.0409397818148136	0.0295145437121391	0.000943203864153475
686	72.4861373901367	-1.95226669311523	-5.6554970741272	0.00938473641872406	-0.0256800893694162	0.0116574559360743	-0.00197886489331722
687	73.1354827880859	-3.90031242370605	-5.78536653518677	0.013930176384747	0.00743668992072344	-0.0188619289547205	-0.0113944197073579
688	73.1354827880859	-2.2769410610199	-5.78536653518677	0.0106834331527352	0.0239950809627771	-0.0175632312893867	-0.00392691092565656
689	73.7848358154297	-3.90031242370605	-5.52562713623047	0.00808603875339031	0.013930176384747	-0.0328229255974293	-0.0120437685400248
690	73.7848358154297	-2.92628955841064	-5.6554970741272	0.00548864435404539	0.01847561635077	-0.0230826959013939	-0.0107450718060136
691	72.4861373901367	-2.2769410610199	-5.46069240570068	-0.00944637414067984	0.0188002903014421	-0.0256800893694162	-0.00652430532500148
692	72.4861373901367	-2.92628955841064	-5.85030126571655	-0.00522560812532902	0.0210730116814375	-0.0253554154187441	-0.00684897974133492
693	71.8367919921875	-2.60161519050598	-5.85030126571655	0.00256657530553639	0.029189869761467	-0.0188619289547205	-0.00230353930965066
694	75.0835342407227	-3.90031242370605	-5.85030126571655	0.00386527273803949	0.0434755384922028	-0.0292515084147453	-0.00295288790948689
695	74.4341812133789	-3.90031242370605	-5.59056186676025	0.0152288740500808	0.0434755384922028	-0.0156151866540313	-0.00327756232582033
696	73.7848358154297	-4.2249870300293	-5.46069240570068	-0.0139918150380254	0.0395794473588467	-0.00197886489331722	0.00516396993771195
697	73.1354827880859	-3.90031242370605	-5.98017120361328	0.01100810803473	0.0428261905908585	0.0233457311987877	0.00711201597005129
698	75.0835342407227	-5.19900989532471	-5.6554970741272	0.00613799272105098	0.0337353087961674	0.0473716296255589	0.00483929552137852
699	73.1354827880859	-3.25096392631531	-5.9152364730835	-0.017887907102704	0.0275664981454611	0.0489950031042099	0.000943203864153475
700	73.1354827880859	-3.90031242370605	-5.78536653518677	0.0197743140161037	-0.0935370251536369	0.0340599827468395	0.00613799272105098
701	73.1354827880859	-3.57563829421997	-5.52562713623047	-0.0172385573387146	-0.0626929625868797	0.0327612869441509	0.00354059832170606
702	73.1354827880859	-3.57563829421997	-5.46069240570068	0.00970941036939621	-0.0461345724761486	0.013930176384747	0.000293855206109583
703	71.8367919921875	-2.92628955841064	-5.59056186676025	0.0145795252174139	-0.0308748781681061	0.0158782228827477	0.00191722682211548
704	73.1354827880859	-2.60161519050598	-5.59056186676025	-0.023407369852066	-0.0123684434220195	0.00581331877037883	0.00191722682211548
705	73.7848358154297	-3.25096392631531	-5.46069240570068	0.0194496400654316	0.0103587592020631	-0.0110697457566857	-0.00912170019000769
706	74.4341812133789	-3.25096392631531	-5.72043180465698	-0.0276281367987394	0.0259431265294552	-0.0315242260694504	-3.08191010844894e-05
707	74.4341812133789	-2.92628955841064	-5.52562713623047	-0.0117190945893526	0.0395794473588467	-0.0406151078641415	-0.00392691092565656
708	71.8367919921875	-2.60161519050598	-5.72043180465698	-0.0165892094373703	0.0428261905908585	-0.0334722734987736	-0.00684897974133492
709	73.7848358154297	-3.25096392631531	-5.13601779937744	0.0022419011220336	0.041852168738842	-0.0363943427801132	-0.00230353930965066
710	74.4341812133789	-3.25096392631531	-5.00614833831787	-0.0104203969240189	0.041852168738842	-0.0458098985254765	-0.00425158534198999
711	73.1354827880859	-2.2769410610199	-5.85030126571655	-0.00457625929266214	0.0395794473588467	-0.0295761823654175	-0.00425158534198999
712	73.1354827880859	-2.60161519050598	-5.78536653518677	0.00354059832170606	0.0382807515561581	-0.03444629535079	0.00516396993771195
713	71.8367919921875	-3.57563829421997	-5.33082246780396	0.00613799272105098	0.029189869761467	-0.0182125810533762	0.00386527273803949
714	72.4861373901367	-3.25096392631531	-5.26588773727417	-0.00132951640989631	0.0220470335334539	-0.0315242260694504	0.0022419011220336
715	70.5380935668945	-2.92628955841064	-5.13601779937744	-0.0165892094373703	0.0116574559360743	-0.0273034609854221	-3.08191010844894e-05
716	69.8887405395508	-2.60161519050598	-5.46069240570068	-0.00619963090866804	-0.017887907102704	-0.00457625929266214	0.00159255252219737
717	70.5380935668945	-2.2769410610199	-5.78536653518677	0.0236704051494598	-0.0363943427801132	0.0269171483814716	0.00776136433705688
718	70.5380935668945	-3.25096392631531	-5.59056186676025	0.0197743140161037	-0.0523033849895	0.0483456552028656	0.0123068047687411
719	71.8367919921875	-3.25096392631531	-5.6554970741272	0.00841071270406246	-0.0393164120614529	0.0324366129934788	0.000293855206109583
720	69.2393951416016	-2.2769410610199	-5.72043180465698	0.00516396993771195	-0.021459324285388	0.0223717093467712	0.000943203864153475
721	71.1874389648438	-2.2769410610199	-5.72043180465698	-0.00132951640989631	-0.0201606266200542	0.00906006153672934	0.00159255252219737
722	69.8887405395508	-2.60161519050598	-5.6554970741272	0.012956153601408	-0.00392691092565656	0.00808603875339031	0.0022419011220336
723	71.8367919921875	-2.60161519050598	-5.59056186676025	0.00613799272105098	-0.00684897974133492	0.00516396993771195	0.00126787810586393
724	72.4861373901367	-3.25096392631531	-6.43471527099609	-0.00197886489331722	-0.0221086721867323	0.00841071270406246	-0.00360223650932312
725	73.7848358154297	-3.57563829421997	-5.6554970741272	-0.00100484199356288	-0.0311995539814234	0.0175015944987535	-0.0113944197073579
726	74.4341812133789	-3.25096392631531	-5.6554970741272	-0.00555028254166245	-0.0256800893694162	0.00159255252219737	-0.00587495695799589
727	73.1354827880859	-3.25096392631531	-5.3957576751709	-0.0146411629393697	0.000293855206109583	-0.0136671401560307	-0.00684897974133492
728	73.7848358154297	-2.92628955841064	-5.6554970741272	-0.0152905117720366	-0.00717365415766835	-0.000680167751852423	-0.00749832857400179
729	73.1354827880859	-3.25096392631531	-5.3957576751709	-0.0146411629393697	-0.00555028254166245	-0.00522560812532902	-0.00749832857400179
730	73.1354827880859	-3.25096392631531	-5.6554970741272	-0.00490093370899558	-0.00197886489331722	0.000618529506027699	-0.0117190945893526
731	73.7848358154297	-3.57563829421997	-5.78536653518677	-0.000680167751852423	-0.0266541130840778	0.0155535480007529	0.00386527273803949
732	75.0835342407227	-3.25096392631531	-5.72043180465698	0.0207483377307653	-0.0165892094373703	0.0262678004801273	0.00191722682211548
733	75.0835342407227	-3.90031242370605	-5.3957576751709	-0.00197886489331722	-0.0273034609854221	0.0285405199974775	-0.00457625929266214
734	72.4861373901367	-1.95226669311523	-5.46069240570068	0.029189869761467	-0.021459324285388	0.0207483377307653	-0.00490093370899558
735	72.4861373901367	-2.2769410610199	-5.72043180465698	-0.000355493422830477	-0.0201606266200542	-0.00165419070981443	-0.00230353930965066
736	73.1354827880859	-2.2769410610199	-5.85030126571655	-0.00392691092565656	-0.0113944197073579	0.0149041991680861	-0.00100484199356288
737	73.7848358154297	-3.57563829421997	-5.78536653518677	0.0243197549134493	-0.0230826959013939	0.0158782228827477	0.0158782228827477
738	72.4861373901367	-2.2769410610199	-6.17497587203979	0.0191249661147594	-0.0100957229733467	0.00906006153672934	0.000293855206109583
739	73.7848358154297	-3.57563829421997	-5.72043180465698	0.0239950809627771	-0.0133424662053585	0.00808603875339031	0.00841071270406246
740	73.7848358154297	-3.90031242370605	-5.78536653518677	0.0191249661147594	0.000618529506027699	-0.0227580219507217	0.0158782228827477
741	73.1354827880859	-3.57563829421997	-5.6554970741272	0.00678734155371785	-0.00522560812532902	-0.0253554154187441	0.000293855206109583
742	74.4341812133789	-3.25096392631531	-5.78536653518677	0.013930176384747	0.0181509424000978	-0.028926832601428	-0.000355493422830477
743	73.7848358154297	-3.90031242370605	-5.78536653518677	0.01100810803473	0.020423661917448	-0.0334722734987736	-0.00100484199356288
744	74.4341812133789	-3.57563829421997	-5.72043180465698	-0.00944637414067984	0.0116574559360743	-0.0201606266200542	-0.00360223650932312
745	72.4861373901367	-3.25096392631531	-5.9152364730835	-0.0198359526693821	0.0145795252174139	-0.0204853005707264	-0.00652430532500148
746	72.4861373901367	-2.60161519050598	-5.52562713623047	-0.00619963090866804	0.0230210572481155	-0.0198359526693821	0.00386527273803949
747	71.8367919921875	-2.92628955841064	-5.72043180465698	-0.0191866029053926	0.0330859608948231	-0.0299008563160896	-0.00587495695799589
748	75.0835342407227	-3.25096392631531	-5.3957576751709	-0.0159398596733809	0.0285405199974775	-0.0117190945893526	-0.0100957229733467
749	73.7848358154297	-2.60161519050598	-5.9152364730835	-0.023407369852066	0.0369820520281792	-0.0110697457566857	-0.00327756232582033
750	73.1354827880859	-3.25096392631531	-5.85030126571655	-0.0253554154187441	0.0350340083241463	-0.0165892094373703	-0.00522560812532902
751	71.8367919921875	-2.92628955841064	-5.6554970741272	-0.00912170019000769	0.0181509424000978	-0.00879702530801296	-0.000680167751852423
752	73.7848358154297	-2.92628955841064	-5.59056186676025	0.00581331877037883	0.0132808275520802	0.000293855206109583	-0.00295288790948689
753	73.1354827880859	-2.60161519050598	-6.23991060256958	0.00711201597005129	-0.00165419070981443	0.00483929552137852	0.00516396993771195
754	73.1354827880859	-4.2249870300293	-5.46069240570068	0.00321592413820326	-0.00587495695799589	-0.0149658378213644	-0.00587495695799589
755	73.7848358154297	-4.54966115951538	-5.59056186676025	0.0123068047687411	-0.00360223650932312	-0.0117190945893526	-0.00197886489331722
756	73.7848358154297	-5.19900989532471	-5.59056186676025	0.000618529506027699	-0.017887907102704	-0.00457625929266214	-0.00197886489331722
757	73.1354827880859	-4.2249870300293	-5.59056186676025	0.0373067259788513	-0.0182125810533762	0.00873538758605719	-0.00197886489331722
758	73.1354827880859	-3.57563829421997	-5.59056186676025	0.01847561635077	-0.0406151078641415	0.0207483377307653	0.00451462110504508
759	72.4861373901367	-3.25096392631531	-5.6554970741272	0.0116574559360743	-0.0389917381107807	0.0149041991680861	0.00483929552137852
760	73.1354827880859	-4.87433528900146	-5.33082246780396	0.00970941036939621	-0.0302255302667618	0.00873538758605719	0.00548864435404539
761	74.4341812133789	-4.87433528900146	-5.33082246780396	-0.0169138833880424	-0.0256800893694162	0.00191722682211548	-0.00425158534198999
762	73.1354827880859	-4.2249870300293	-5.59056186676025	0.00516396993771195	-0.0172385573387146	-0.00295288790948689	0.0022419011220336
763	73.7848358154297	-4.2249870300293	-5.6554970741272	-0.00522560812532902	-0.0120437685400248	0.00873538758605719	0.00126787810586393
764	72.4861373901367	-3.57563829421997	-5.52562713623047	0.000293855206109583	-0.00425158534198999	0.0152288740500808	-0.00165419070981443
765	73.1354827880859	-3.25096392631531	-5.78536653518677	-0.0113944197073579	-0.00847235135734081	0.0158782228827477	0.000943203864153475
766	71.8367919921875	-2.92628955841064	-5.6554970741272	-0.0117190945893526	0.0022419011220336	-0.00132951640989631	0.0022419011220336
767	74.4341812133789	-3.57563829421997	-5.3957576751709	-0.00684897974133492	0.0324366129934788	-0.0409397818148136	-0.00327756232582033
768	72.4861373901367	-2.92628955841064	-5.52562713623047	-0.00490093370899558	0.0314625911414623	-0.0182125810533762	-0.00327756232582033
769	73.7848358154297	-3.57563829421997	-5.46069240570068	-0.00879702530801296	0.0343846566975117	-0.0195112787187099	0.000618529506027699
770	72.4861373901367	-2.60161519050598	-5.6554970741272	-0.00782300252467394	0.0278911720961332	-0.0117190945893526	-0.00295288790948689
771	72.4861373901367	-2.60161519050598	-5.78536653518677	-0.00555028254166245	0.0136055024340749	0.00613799272105098	-0.00100484199356288
772	71.8367919921875	-2.2769410610199	-5.46069240570068	0.00938473641872406	0.00841071270406246	0.00711201597005129	0.00418994715437293
773	72.4861373901367	-2.92628955841064	-5.33082246780396	0.0142548503354192	0.00483929552137852	0.00354059832170606	0.00159255252219737
774	73.1354827880859	-3.25096392631531	-5.20095300674438	0.00906006153672934	-0.00717365415766835	0.0158782228827477	0.000618529506027699
775	73.7848358154297	-3.90031242370605	-5.6554970741272	0.00581331877037883	-0.00977104809135199	0.00938473641872406	0.00126787810586393
776	71.1874389648438	-3.25096392631531	-5.59056186676025	0.00613799272105098	-0.0191866029053926	0.0217223595827818	-0.00100484199356288
777	71.8367919921875	-2.2769410610199	-5.78536653518677	0.0175015944987535	-0.0263294391334057	0.031137915328145	0.0152288740500808
778	71.8367919921875	-3.57563829421997	-6.04510593414307	0.0236704051494598	-0.0133424662053585	0.0230210572481155	0.012956153601408
779	71.8367919921875	-2.2769410610199	-6.17497587203979	0.00354059832170606	-0.00619963090866804	0.00938473641872406	0.00841071270406246
780	68.5900497436523	-1.95226669311523	-5.98017120361328	0.0022419011220336	-0.00879702530801296	-0.00522560812532902	-0.00165419070981443
781	69.8887405395508	-2.92628955841064	-5.72043180465698	-0.0107450718060136	0.00678734155371785	-0.0204853005707264	0.00938473641872406
782	69.2393951416016	-1.95226669311523	-5.85030126571655	-0.0204853005707264	0.0356833562254906	-0.0243813935667276	0.0239950809627771
783	68.5900497436523	-2.2769410610199	-6.23991060256958	-0.00684897974133492	0.0532157681882381	-0.0318489037454128	0.00386527273803949
784	69.8887405395508	-2.2769410610199	-6.23991060256958	-0.0211346503347158	0.0726962238550186	-0.0493813157081604	0.00321592413820326
785	71.1874389648438	-3.25096392631531	-5.3957576751709	-0.0188619289547205	0.0720468759536743	-0.0578228458762169	-0.000680167751852423
786	72.4861373901367	-3.57563829421997	-5.33082246780396	-0.0139918150380254	0.0613326244056225	-0.0458098985254765	0.00126787810586393
787	73.1354827880859	-2.60161519050598	-5.46069240570068	-0.0263294391334057	0.0499690249562263	-0.050680011510849	-0.00652430532500148
788	72.4861373901367	-2.2769410610199	-5.9152364730835	-0.0152905117720366	0.0249691028147936	-0.0224333461374044	-0.00490093370899558
789	72.4861373901367	-2.92628955841064	-5.52562713623047	-0.0247060675173998	-0.00230353930965066	-0.0117190945893526	-0.00457625929266214
790	75.0835342407227	-3.25096392631531	-5.52562713623047	-0.0169138833880424	-0.00197886489331722	-0.0107450718060136	-0.00749832857400179
791	73.1354827880859	-2.92628955841064	-5.59056186676025	-0.0120437685400248	-0.0026282137259841	0.00581331877037883	-0.00392691092565656
792	75.0835342407227	-3.25096392631531	-5.13601779937744	0.00126787810586393	-0.0318489037454128	0.0194496400654316	0.00386527273803949
793	73.7848358154297	-2.60161519050598	-5.26588773727417	-0.0026282137259841	-0.0331475995481014	0.0265924744307995	0.00289124972186983
794	75.0835342407227	-2.92628955841064	-5.46069240570068	-0.00197886489331722	-0.0610695891082287	0.0239950809627771	-0.00392691092565656
795	71.8367919921875	-1.62759232521057	-5.72043180465698	-0.00392691092565656	-0.0815240740776062	0.0489950031042099	-0.00132951640989631
796	73.1354827880859	-2.60161519050598	-5.85030126571655	0.0149041991680861	-0.0760046094655991	0.0408781431615353	0.000618529506027699
797	73.7848358154297	-2.92628955841064	-5.9152364730835	0.00873538758605719	-0.068537101149559	0.0515923984348774	0.01100810803473
798	71.8367919921875	-2.2769410610199	-5.52562713623047	0.0233457311987877	-0.0500306636095047	0.031137915328145	0.0207483377307653
799	73.7848358154297	-2.60161519050598	-5.46069240570068	0.0113327819854021	-0.0350956469774246	0.0149041991680861	-0.00230353930965066
800	73.7848358154297	-2.60161519050598	-6.04510593414307	0.012956153601408	-0.0311995539814234	0.0220470335334539	0.00906006153672934
801	72.4861373901367	-1.95226669311523	-6.30484533309937	0.012956153601408	-0.028926832601428	0.0269171483814716	-0.0026282137259841
802	71.8367919921875	-2.60161519050598	-6.04510593414307	0.00970941036939621	-0.0276281367987394	0.0217223595827818	0.00613799272105098
803	74.4341812133789	-1.95226669311523	-6.04510593414307	0.0136055024340749	-0.0276281367987394	0.0145795252174139	0.000618529506027699
804	73.7848358154297	-3.57563829421997	-5.98017120361328	0.00711201597005129	-0.0276281367987394	0.0210730116814375	-3.08191010844894e-05
805	71.8367919921875	-2.92628955841064	-5.3957576751709	0.01100810803473	-0.00457625929266214	0.00646266713738441	-0.00327756232582033
806	73.7848358154297	-3.25096392631531	-5.46069240570068	0.0100340843200684	-0.000680167751852423	-0.00717365415766835	-0.0026282137259841
807	72.4861373901367	-2.2769410610199	-6.04510593414307	0.0175015944987535	0.0269171483814716	-0.0295761823654175	-0.00457625929266214
808	73.7848358154297	-2.92628955841064	-5.3957576751709	0.0126314787194133	0.0265924744307995	-0.02697878703475	-0.00392691092565656
809	71.8367919921875	-1.95226669311523	-5.9152364730835	0.00873538758605719	0.0252937767654657	-0.0311995539814234	-0.0117190945893526
810	71.8367919921875	-1.95226669311523	-5.52562713623047	0.00776136433705688	0.031137915328145	-0.0328229255974293	-0.00684897974133492
811	73.7848358154297	-3.57563829421997	-4.94121360778809	0.00321592413820326	0.0200989879667759	-0.0276281367987394	-0.00230353930965066
812	73.7848358154297	-3.25096392631531	-5.13601779937744	0.0103587592020631	0.029189869761467	-0.021459324285388	0.000943203864153475
813	74.4341812133789	-3.25096392631531	-5.72043180465698	0.0103587592020631	0.0265924744307995	-0.017887907102704	0.00321592413820326
814	71.8367919921875	-2.2769410610199	-5.98017120361328	-0.00879702530801296	0.029189869761467	-0.0126931173726916	-0.00522560812532902
815	72.4861373901367	-2.60161519050598	-5.78536653518677	0.000618529506027699	0.0145795252174139	-0.00977104809135199	0.00159255252219737
816	73.7848358154297	-3.25096392631531	-5.59056186676025	0.00159255252219737	0.00711201597005129	0.00873538758605719	0.00289124972186983
817	75.0835342407227	-3.57563829421997	-5.07108306884766	0.01100810803473	-0.0136671401560307	0.031137915328145	0.00289124972186983
818	72.4861373901367	-2.60161519050598	-5.33082246780396	0.0155535480007529	-0.0305502042174339	0.0447742342948914	0.012956153601408
819	72.4861373901367	-3.25096392631531	-5.6554970741272	0.01100810803473	-0.0334722734987736	0.0168522447347641	-0.000355493422830477
820	73.7848358154297	-3.90031242370605	-5.6554970741272	0.00126787810586393	-0.0143164889886975	0.0136055024340749	-0.0026282137259841
821	73.7848358154297	-4.2249870300293	-5.3957576751709	0.00711201597005129	0.0103587592020631	-0.00847235135734081	0.00483929552137852
822	73.1354827880859	-3.90031242370605	-5.26588773727417	0.00354059832170606	0.0236704051494598	-0.00100484199356288	0.00386527273803949
823	73.7848358154297	-4.2249870300293	-5.3957576751709	0.0213976856321096	0.0301638916134834	-0.0133424662053585	-0.00132951640989631
824	73.1354827880859	-4.2249870300293	-5.13601779937744	0.000618529506027699	0.0347093306481838	-0.0169138833880424	0.00191722682211548
825	71.8367919921875	-3.25096392631531	-5.85030126571655	-0.00197886489331722	0.0340599827468395	-0.0376930385828018	-0.000355493422830477
826	71.1874389648438	-2.92628955841064	-5.98017120361328	-0.0133424662053585	0.036657378077507	-0.0279528107494116	0.00386527273803949
827	71.8367919921875	-2.92628955841064	-5.78536653518677	-0.0100957229733467	0.049319677054882	-0.0526280589401722	0.00418994715437293
828	73.7848358154297	-4.2249870300293	-5.6554970741272	-0.0107450718060136	0.0373067259788513	-0.0409397818148136	-0.00425158534198999
829	73.7848358154297	-3.25096392631531	-5.52562713623047	-0.0113944197073579	0.0194496400654316	-0.0169138833880424	-0.00327756232582033
830	72.4861373901367	-2.92628955841064	-5.46069240570068	-0.00782300252467394	0.000618529506027699	-0.00717365415766835	-0.00327756232582033
831	71.1874389648438	-2.2769410610199	-5.6554970741272	-0.00100484199356288	-0.00912170019000769	0.00418994715437293	0.00548864435404539
832	71.8367919921875	-1.95226669311523	-5.85030126571655	0.00483929552137852	0.00581331877037883	-0.0120437685400248	-0.00295288790948689
833	72.4861373901367	-2.60161519050598	-5.85030126571655	0.00711201597005129	-0.00197886489331722	0.0022419011220336	0.000618529506027699
834	73.1354827880859	-2.2769410610199	-5.9152364730835	-0.00425158534198999	-0.021459324285388	0.00613799272105098	-3.08191010844894e-05
835	72.4861373901367	-2.60161519050598	-5.59056186676025	-0.00684897974133492	-0.0311995539814234	-0.000355493422830477	-0.000680167751852423
836	73.7848358154297	-2.92628955841064	-5.26588773727417	0.00646266713738441	-0.0334722734987736	0.00776136433705688	0.00743668992072344
837	71.1874389648438	-1.62759232521057	-5.6554970741272	0.00841071270406246	-0.0302255302667618	0.0136055024340749	0.00970941036939621
838	73.1354827880859	-3.25096392631531	-5.72043180465698	0.00938473641872406	-0.023407369852066	0.0116574559360743	0.0226963832974434
839	70.5380935668945	-1.95226669311523	-5.98017120361328	0.0022419011220336	-0.0256800893694162	0.00711201597005129	0.0103587592020631
840	70.5380935668945	-1.95226669311523	-5.46069240570068	-0.017887907102704	-0.0191866029053926	0.00386527273803949	0.0113327819854021
841	69.2393951416016	-2.60161519050598	-5.26588773727417	0.00906006153672934	-0.0139918150380254	0.00646266713738441	-0.00295288790948689
842	69.8887405395508	-2.92628955841064	-5.13601779937744	0.00159255252219737	-0.0113944197073579	0.00613799272105098	0.00776136433705688
843	68.5900497436523	-1.95226669311523	-5.6554970741272	0.00289124972186983	-0.00847235135734081	0.0113327819854021	-0.000355493422830477
844	69.8887405395508	-1.95226669311523	-5.6554970741272	-0.00717365415766835	-0.00912170019000769	0.0168522447347641	0.00126787810586393
845	71.1874389648438	-2.60161519050598	-5.59056186676025	-0.0172385573387146	-0.0126931173726916	0.0317872650921345	-0.000680167751852423
846	70.5380935668945	-2.92628955841064	-5.52562713623047	-0.0113944197073579	-0.017887907102704	0.0178262684494257	-0.0026282137259841
847	71.8367919921875	-2.60161519050598	-5.52562713623047	-0.000355493422830477	0.00776136433705688	0.0116574559360743	-0.00490093370899558
848	69.8887405395508	-1.95226669311523	-5.3957576751709	-0.017887907102704	0.00841071270406246	0.0132808275520802	-0.00425158534198999
849	73.1354827880859	-3.25096392631531	-5.13601779937744	-0.00879702530801296	-0.00717365415766835	0.0116574559360743	-0.00522560812532902
850	71.8367919921875	-1.95226669311523	-5.78536653518677	-0.0117190945893526	0.00289124972186983	0.00516396993771195	-0.00814767740666866
851	71.8367919921875	-2.2769410610199	-5.85030126571655	-0.00652430532500148	0.00873538758605719	-0.00392691092565656	-0.00587495695799589
852	71.8367919921875	-2.2769410610199	-5.52562713623047	-0.00132951640989631	0.0165275707840919	-0.0126931173726916	0.000293855206109583
853	72.4861373901367	-1.62759232521057	-5.78536653518677	0.00386527273803949	0.0165275707840919	-0.0130177913233638	0.00451462110504508
854	71.8367919921875	-1.95226669311523	-5.52562713623047	0.00581331877037883	0.0265924744307995	-0.0292515084147453	-0.00100484199356288
855	75.0835342407227	-3.25096392631531	-5.52562713623047	-0.00425158534198999	0.0321119390428066	-0.0315242260694504	0.000943203864153475
856	74.4341812133789	-3.25096392631531	-5.6554970741272	0.0022419011220336	0.029189869761467	-0.0230826959013939	-0.00132951640989631
857	75.0835342407227	-3.25096392631531	-5.6554970741272	0.0145795252174139	0.0197743140161037	-0.0113944197073579	0.0149041991680861
858	71.8367919921875	-1.62759232521057	-6.43471527099609	0.0236704051494598	0.0207483377307653	-0.0198359526693821	0.00256657530553639
859	73.7848358154297	-3.25096392631531	-6.17497587203979	0.00776136433705688	0.0249691028147936	-0.0165892094373703	-0.000680167751852423
860	73.7848358154297	-2.92628955841064	-5.52562713623047	0.00386527273803949	0.0272418223321438	-0.0195112787187099	-0.00425158534198999
861	75.0835342407227	-3.25096392631531	-5.46069240570068	-0.00425158534198999	0.0304885655641556	-0.0263294391334057	-0.00132951640989631
862	74.4341812133789	-2.60161519050598	-6.43471527099609	0.00613799272105098	0.0314625911414623	-0.0201606266200542	-0.00197886489331722
863	72.4861373901367	-2.92628955841064	-5.78536653518677	0.00516396993771195	0.0191249661147594	-0.0110697457566857	0.00159255252219737
864	71.1874389648438	-1.62759232521057	-6.17497587203979	0.00711201597005129	0.0197743140161037	-0.0107450718060136	-0.00425158534198999
865	73.7848358154297	-2.60161519050598	-5.85030126571655	-0.00749832857400179	0.0304885655641556	-0.0334722734987736	-0.00652430532500148
866	74.4341812133789	-2.92628955841064	-5.6554970741272	-0.00100484199356288	0.0587352328002453	-0.0422384813427925	-3.08191010844894e-05
867	73.1354827880859	-3.25096392631531	-5.13601779937744	-0.00619963090866804	0.0681507885456085	-0.0493813157081604	0.00386527273803949
868	73.7848358154297	-2.2769410610199	-5.78536653518677	-0.0026282137259841	0.0502936989068985	-0.0308748781681061	-0.00944637414067984
869	71.8367919921875	-2.2769410610199	-5.6554970741272	-0.000355493422830477	0.0262678004801273	-0.0198359526693821	-0.0107450718060136
870	74.4341812133789	-3.25096392631531	-5.33082246780396	-0.00587495695799589	-0.00522560812532902	0.00191722682211548	-0.00814767740666866
871	74.4341812133789	-3.25096392631531	-5.33082246780396	-0.00295288790948689	-0.00847235135734081	0.00613799272105098	-0.00457625929266214
872	73.7848358154297	-2.92628955841064	-5.72043180465698	0.00159255252219737	-0.02697878703475	0.0197743140161037	-0.00165419070981443
873	74.4341812133789	-2.60161519050598	-5.3957576751709	-0.00392691092565656	-0.050680011510849	0.040228795260191	0.00451462110504508
874	74.4341812133789	-3.25096392631531	-5.59056186676025	-0.000680167751852423	-0.0529527328908443	0.0343846566975117	-0.0120437685400248
875	73.7848358154297	-3.25096392631531	-5.3957576751709	-0.00327756232582033	-0.0691864490509033	0.0509430468082428	-0.00360223650932312
876	73.1354827880859	-2.60161519050598	-5.59056186676025	0.00678734155371785	-0.068537101149559	0.052891094237566	0.00159255252219737
877	74.4341812133789	-3.25096392631531	-5.33082246780396	0.0171769186854362	-0.0691864490509033	0.0499690249562263	0.00321592413820326
878	73.1354827880859	-2.60161519050598	-5.3957576751709	0.0162028968334198	-0.0393164120614529	0.0369820520281792	0.00808603875339031
879	71.8367919921875	-2.60161519050598	-5.20095300674438	0.0132808275520802	-0.032173577696085	0.0243197549134493	-0.000355493422830477
880	72.4861373901367	-3.25096392631531	-5.26588773727417	0.00711201597005129	-0.021459324285388	0.0132808275520802	-0.00230353930965066
881	73.7848358154297	-3.57563829421997	-5.6554970741272	0.00581331877037883	-0.0175632312893867	0.0116574559360743	-0.00457625929266214
882	73.1354827880859	-3.57563829421997	-5.6554970741272	-0.00555028254166245	-0.023407369852066	0.0100340843200684	0.000618529506027699
883	71.8367919921875	-2.60161519050598	-5.72043180465698	0.0168522447347641	-0.0292515084147453	0.01100810803473	-0.00327756232582033
884	73.1354827880859	-3.57563829421997	-5.6554970741272	0.00808603875339031	-0.0292515084147453	0.00321592413820326	-0.00814767740666866
885	73.7848358154297	-3.90031242370605	-5.46069240570068	0.00386527273803949	-0.0337969474494457	0.0113327819854021	0.0022419011220336
886	73.7848358154297	-4.54966115951538	-5.33082246780396	0.0158782228827477	-0.0204853005707264	-0.00619963090866804	-0.00295288790948689
887	72.4861373901367	-2.2769410610199	-5.72043180465698	-0.00977104809135199	-0.00652430532500148	0.00386527273803949	-0.0100957229733467
888	73.7848358154297	-3.90031242370605	-5.52562713623047	-0.00327756232582033	-0.0113944197073579	0.011982130818069	-0.000680167751852423
889	71.1874389648438	-2.60161519050598	-6.36978054046631	0.000293855206109583	-0.0110697457566857	0.0126314787194133	-0.0117190945893526
890	73.7848358154297	-3.25096392631531	-5.85030126571655	-0.00912170019000769	-0.00100484199356288	0.00906006153672934	-0.00749832857400179
891	73.7848358154297	-3.25096392631531	-5.78536653518677	-0.0100957229733467	0.0103587592020631	0.00483929552137852	-0.00555028254166245
892	73.7848358154297	-2.92628955841064	-5.26588773727417	0.0116574559360743	0.0162028968334198	0.00970941036939621	0.00386527273803949
893	74.4341812133789	-3.25096392631531	-5.72043180465698	0.00873538758605719	0.0259431265294552	0.00126787810586393	-0.00684897974133492
894	73.7848358154297	-2.92628955841064	-5.6554970741272	0.0136055024340749	0.0259431265294552	0.000618529506027699	-0.00100484199356288
895	72.4861373901367	-2.2769410610199	-5.85030126571655	0.0113327819854021	0.0213976856321096	-0.00295288790948689	-0.00132951640989631
896	71.8367919921875	-1.95226669311523	-5.78536653518677	0.00873538758605719	0.0308132413774729	0.00613799272105098	-0.00165419070981443
897	73.1354827880859	-2.92628955841064	-5.33082246780396	0.013930176384747	0.031137915328145	0.00678734155371785	0.0106834331527352
898	72.4861373901367	-2.2769410610199	-5.46069240570068	0.0165275707840919	0.0259431265294552	0.00126787810586393	-0.00782300252467394
899	73.1354827880859	-2.2769410610199	-5.6554970741272	0.00581331877037883	0.0220470335334539	-0.00814767740666866	0.00516396993771195
900	71.1874389648438	-1.95226669311523	-5.46069240570068	-0.00327756232582033	0.0178262684494257	-0.0247060675173998	0.00354059832170606
901	73.1354827880859	-3.57563829421997	-5.26588773727417	-0.00327756232582033	0.0145795252174139	-0.038017712533474	0.00451462110504508
902	71.1874389648438	-2.60161519050598	-5.33082246780396	-0.00619963090866804	0.0126314787194133	-0.0204853005707264	0.00970941036939621
903	69.8887405395508	-2.2769410610199	-5.3957576751709	-0.0107450718060136	0.0197743140161037	-0.021459324285388	0.00548864435404539
904	69.2393951416016	-1.95226669311523	-5.59056186676025	-0.0201606266200542	0.029189869761467	-0.0230826959013939	0.00256657530553639
905	71.8367919921875	-2.92628955841064	-5.3957576751709	-0.0208099745213985	0.0337353087961674	-0.0331475995481014	0.012956153601408
906	69.2393951416016	-2.2769410610199	-5.78536653518677	-0.0247060675173998	0.0295145437121391	-0.0247060675173998	0.000618529506027699
907	69.8887405395508	-2.2769410610199	-5.78536653518677	-0.0217839982360601	0.0340599827468395	-0.0256800893694162	-0.00457625929266214
908	72.4861373901367	-2.92628955841064	-5.6554970741272	-0.0263294391334057	0.0022419011220336	-0.0104203969240189	-0.00230353930965066
909	70.5380935668945	-1.95226669311523	-5.72043180465698	-0.0152905117720366	-0.03444629535079	0.01100810803473	-0.00522560812532902
910	71.1874389648438	-1.95226669311523	-5.46069240570068	-0.0133424662053585	-0.0519787110388279	0.0136055024340749	-0.00782300252467394
911	72.4861373901367	-3.25096392631531	-5.85030126571655	0.00289124972186983	-0.032173577696085	0.0158782228827477	-0.00360223650932312
912	73.7848358154297	-3.25096392631531	-6.11004114151001	-0.00165419070981443	-0.0208099745213985	0.0126314787194133	0.00516396993771195
913	73.7848358154297	-3.57563829421997	-6.17497587203979	-0.00295288790948689	-0.0230826959013939	0.0188002903014421	0.00321592413820326
914	73.1354827880859	-2.92628955841064	-6.04510593414307	0.00159255252219737	-0.0204853005707264	-0.00100484199356288	0.00354059832170606
915	71.8367919921875	-1.95226669311523	-5.78536653518677	-0.00814767740666866	-0.0136671401560307	-0.0100957229733467	-0.00425158534198999
916	74.4341812133789	-2.92628955841064	-5.6554970741272	0.0123068047687411	-0.0117190945893526	-0.00327756232582033	0.00581331877037883
917	71.8367919921875	-2.2769410610199	-6.11004114151001	0.01847561635077	-0.0188619289547205	0.00970941036939621	0.00451462110504508
918	73.7848358154297	-3.57563829421997	-5.72043180465698	0.0145795252174139	-0.0149658378213644	-0.000355493422830477	0.00289124972186983
919	71.8367919921875	-2.2769410610199	-5.98017120361328	0.00613799272105098	-0.0162645354866982	-0.0172385573387146	-0.0026282137259841
920	73.7848358154297	-2.60161519050598	-5.72043180465698	0.0106834331527352	0.00321592413820326	-0.0240567177534103	-3.08191010844894e-05
921	72.4861373901367	-1.62759232521057	-5.72043180465698	-0.00944637414067984	0.00776136433705688	-0.0282774847000837	-0.00555028254166245
922	73.7848358154297	-2.60161519050598	-5.85030126571655	0.00126787810586393	0.013930176384747	-0.0243813935667276	-0.00132951640989631
923	72.4861373901367	-1.3029180765152	-5.85030126571655	0.00516396993771195	0.0162028968334198	-0.0152905117720366	0.00289124972186983
924	74.4341812133789	-2.92628955841064	-5.52562713623047	0.00808603875339031	0.0188002903014421	-0.0107450718060136	-0.00132951640989631
925	75.0835342407227	-2.60161519050598	-5.6554970741272	-0.00522560812532902	0.01847561635077	-0.00490093370899558	0.000293855206109583
926	72.4861373901367	-2.2769410610199	-5.59056186676025	-0.00392691092565656	0.0321119390428066	-0.0149658378213644	0.00126787810586393
927	72.4861373901367	-1.3029180765152	-5.6554970741272	-0.00587495695799589	0.0421768426895142	-0.017887907102704	0.00386527273803949
928	75.0835342407227	-3.25096392631531	-5.20095300674438	-0.00360223650932312	0.0360080301761627	-0.00360223650932312	-0.00717365415766835
929	74.4341812133789	-2.60161519050598	-5.72043180465698	-0.00684897974133492	0.0197743140161037	0.00678734155371785	-0.00619963090866804
930	71.8367919921875	-2.2769410610199	-5.46069240570068	0.0178262684494257	0.00711201597005129	0.000293855206109583	0.00321592413820326
931	72.4861373901367	-1.95226669311523	-5.59056186676025	0.00483929552137852	0.0181509424000978	-0.00165419070981443	0.000293855206109583
932	72.4861373901367	-3.25096392631531	-5.33082246780396	-0.0026282137259841	0.0324366129934788	-0.00912170019000769	0.00516396993771195
933	73.1354827880859	-2.60161519050598	-5.46069240570068	0.00256657530553639	0.0288651939481497	-0.00425158534198999	0.00678734155371785
934	72.4861373901367	-1.95226669311523	-5.72043180465698	0.0168522447347641	0.0246444288641214	-0.00490093370899558	0.000293855206109583
935	72.4861373901367	-2.60161519050598	-5.59056186676025	0.0106834331527352	0.0249691028147936	-0.00555028254166245	-0.00652430532500148
936	73.7848358154297	-3.25096392631531	-5.26588773727417	0.00418994715437293	0.0123068047687411	0.00256657530553639	-0.0026282137259841
937	72.4861373901367	-2.60161519050598	-5.98017120361328	0.0168522447347641	-0.0227580219507217	0.0269171483814716	0.00906006153672934
938	75.0835342407227	-4.2249870300293	-5.59056186676025	0.0116574559360743	-0.0376930385828018	0.0324366129934788	0.00678734155371785
939	75.0835342407227	-4.54966115951538	-5.6554970741272	-0.00327756232582033	-0.0594462193548679	0.0334106348454952	-0.00230353930965066
940	73.1354827880859	-3.25096392631531	-5.6554970741272	0.00256657530553639	-0.0480826161801815	0.01100810803473	-0.00587495695799589
941	73.1354827880859	-3.25096392631531	-5.6554970741272	-0.00392691092565656	-0.0393164120614529	0.00126787810586393	-0.00295288790948689
942	73.1354827880859	-3.90031242370605	-5.52562713623047	0.0022419011220336	-0.0263294391334057	0.00321592413820326	0.00191722682211548
943	74.4341812133789	-4.54966115951538	-5.72043180465698	-0.00587495695799589	-0.0279528107494116	-0.00327756232582033	-0.00587495695799589
944	74.4341812133789	-4.2249870300293	-5.78536653518677	0.00159255252219737	-0.028926832601428	-0.00457625929266214	-0.00684897974133492
945	73.1354827880859	-3.25096392631531	-5.85030126571655	-0.0107450718060136	-0.02697878703475	-0.00652430532500148	-0.00717365415766835
946	72.4861373901367	-3.25096392631531	-5.78536653518677	-0.0159398596733809	-0.00977104809135199	-0.0172385573387146	0.00256657530553639
947	74.4341812133789	-3.90031242370605	-5.59056186676025	-0.0130177913233638	0.0126314787194133	-0.0195112787187099	-0.00587495695799589
948	72.4861373901367	-2.60161519050598	-5.46069240570068	-0.0123684434220195	0.0165275707840919	-0.00814767740666866	-0.00684897974133492
949	73.7848358154297	-3.90031242370605	-5.3957576751709	-0.00847235135734081	0.0194496400654316	-0.0198359526693821	-0.00555028254166245
950	73.1354827880859	-2.60161519050598	-5.6554970741272	-0.00814767740666866	0.020423661917448	-0.0133424662053585	-0.00327756232582033
951	72.4861373901367	-2.60161519050598	-5.9152364730835	0.00873538758605719	0.0165275707840919	-0.0156151866540313	-0.00197886489331722
952	71.8367919921875	-2.60161519050598	-5.78536653518677	0.0175015944987535	0.0272418223321438	0.00386527273803949	-0.00230353930965066
953	72.4861373901367	-2.92628955841064	-5.6554970741272	0.0188002903014421	0.020423661917448	-0.0276281367987394	0.00613799272105098
954	72.4861373901367	-2.92628955841064	-5.3957576751709	0.01100810803473	0.0136055024340749	-0.0156151866540313	-0.00392691092565656
955	73.1354827880859	-2.92628955841064	-5.6554970741272	0.0100340843200684	0.00191722682211548	-0.0133424662053585	-0.00230353930965066
956	72.4861373901367	-3.90031242370605	-5.78536653518677	0.00938473641872406	-0.00879702530801296	-0.00100484199356288	-0.0110697457566857
957	72.4861373901367	-2.92628955841064	-5.72043180465698	0.0272418223321438	0.00321592413820326	0.00873538758605719	-0.00295288790948689
958	71.1874389648438	-3.57563829421997	-5.59056186676025	0.0272418223321438	0.00646266713738441	0.00548864435404539	0.00808603875339031
959	71.8367919921875	-3.25096392631531	-5.46069240570068	0.00646266713738441	0.00808603875339031	0.0100340843200684	-0.000680167751852423
960	72.4861373901367	-3.57563829421997	-5.59056186676025	0.00256657530553639	0.00646266713738441	0.00126787810586393	0.00256657530553639
961	70.5380935668945	-2.92628955841064	-6.30484533309937	0.00548864435404539	0.011982130818069	0.00548864435404539	0.00191722682211548
962	72.4861373901367	-3.57563829421997	-6.43471527099609	-0.00912170019000769	0.00126787810586393	0.0181509424000978	0.00776136433705688
963	72.4861373901367	-3.90031242370605	-5.72043180465698	-0.00814767740666866	0.00191722682211548	0.0197743140161037	0.0123068047687411
964	72.4861373901367	-3.90031242370605	-5.3957576751709	-0.00717365415766835	-0.00295288790948689	0.00841071270406246	0.000293855206109583
965	71.8367919921875	-2.60161519050598	-5.78536653518677	-0.0139918150380254	0.00159255252219737	0.00418994715437293	-0.00197886489331722
966	74.4341812133789	-3.90031242370605	-5.26588773727417	-0.0143164889886975	0.00191722682211548	-0.00684897974133492	-0.00327756232582033
967	74.4341812133789	-3.25096392631531	-5.46069240570068	-0.0149658378213644	0.01100810803473	-0.00717365415766835	-0.00652430532500148
968	73.7848358154297	-3.25096392631531	-6.04510593414307	-0.0159398596733809	0.013930176384747	0.00646266713738441	0.00289124972186983
969	74.4341812133789	-2.92628955841064	-5.72043180465698	-0.0107450718060136	-0.00360223650932312	0.00841071270406246	-0.00652430532500148
970	74.4341812133789	-2.92628955841064	-5.78536653518677	-0.0182125810533762	-0.0217839982360601	0.0158782228827477	-0.00100484199356288
971	72.4861373901367	-2.2769410610199	-5.72043180465698	-3.08191010844894e-05	-0.0221086721867323	0.0200989879667759	-0.0104203969240189
972	73.1354827880859	-2.92628955841064	-5.3957576751709	0.00289124972186983	-0.0169138833880424	0.011982130818069	0.00711201597005129
973	72.4861373901367	-3.25096392631531	-5.46069240570068	0.00613799272105098	-0.0237320438027382	0.0132808275520802	-0.00132951640989631
974	72.4861373901367	-3.25096392631531	-5.98017120361328	0.0123068047687411	-0.0149658378213644	0.0152288740500808	-0.00165419070981443
975	71.8367919921875	-2.60161519050598	-5.98017120361328	-0.00197886489331722	-0.023407369852066	0.0113327819854021	-0.00230353930965066
976	73.7848358154297	-3.57563829421997	-5.6554970741272	0.00743668992072344	-0.0224333461374044	0.0249691028147936	0.000618529506027699
977	75.0835342407227	-4.2249870300293	-5.6554970741272	0.0226963832974434	-0.0454852245748043	0.0308132413774729	0.00841071270406246
978	73.1354827880859	-2.92628955841064	-5.78536653518677	0.0152288740500808	-0.0341216214001179	0.041852168738842	0.00938473641872406
979	72.4861373901367	-2.60161519050598	-5.6554970741272	0.0123068047687411	-0.017887907102704	0.0162028968334198	0.00256657530553639
980	71.8367919921875	-2.2769410610199	-5.9152364730835	0.0145795252174139	-0.0133424662053585	0.0022419011220336	-0.00457625929266214
981	73.7848358154297	-2.60161519050598	-5.98017120361328	-0.00165419070981443	-0.000680167751852423	-0.00944637414067984	0.013930176384747
982	72.4861373901367	-2.2769410610199	-6.04510593414307	0.00581331877037883	-0.00327756232582033	0.00386527273803949	0.00516396993771195
983	75.0835342407227	-2.92628955841064	-5.6554970741272	-0.00327756232582033	0.00938473641872406	-0.00100484199356288	0.00191722682211548
984	74.4341812133789	-3.90031242370605	-5.52562713623047	-0.00652430532500148	0.00808603875339031	-0.00652430532500148	0.00678734155371785
985	73.7848358154297	-2.60161519050598	-5.59056186676025	-0.00749832857400179	0.012956153601408	-0.017887907102704	0.00159255252219737
986	72.4861373901367	-2.2769410610199	-5.78536653518677	-0.0191866029053926	0.0188002903014421	-0.0273034609854221	-0.000355493422830477
987	75.0835342407227	-3.90031242370605	-5.6554970741272	-0.00457625929266214	0.0327612869441509	-0.0425631552934647	-0.00619963090866804
988	71.8367919921875	-1.95226669311523	-6.23991060256958	-0.0117190945893526	0.0265924744307995	-0.0354203209280968	-0.00457625929266214
989	72.4861373901367	-3.25096392631531	-5.98017120361328	-0.00392691092565656	0.0334106348454952	-0.0415891297161579	0.00159255252219737
990	74.4341812133789	-3.25096392631531	-5.46069240570068	-0.00847235135734081	0.0467222817242146	-0.0389917381107807	-0.0126931173726916
991	74.4341812133789	-4.2249870300293	-5.72043180465698	0.000293855206109583	0.0483456552028656	-0.0399657599627972	0.000293855206109583
992	73.7848358154297	-4.2249870300293	-6.04510593414307	0.00159255252219737	0.0415274947881699	-0.0376930385828018	-0.00490093370899558
993	74.4341812133789	-4.54966115951538	-6.04510593414307	-0.00684897974133492	0.0486703291535378	-0.0331475995481014	-0.000355493422830477
994	73.7848358154297	-4.54966115951538	-5.6554970741272	0.0194496400654316	0.0308132413774729	-0.0308748781681061	-0.0100957229733467
995	72.4861373901367	-4.2249870300293	-5.59056186676025	-0.00327756232582033	0.011982130818069	-0.0237320438027382	-0.00717365415766835
996	72.4861373901367	-3.90031242370605	-6.17497587203979	0.0100340843200684	0.0022419011220336	-0.00295288790948689	-0.000680167751852423
997	72.4861373901367	-3.90031242370605	-6.04510593414307	0.0106834331527352	-0.00847235135734081	0.0165275707840919	0.00418994715437293
998	74.4341812133789	-4.87433528900146	-5.26588773727417	0.0152288740500808	-0.0136671401560307	-0.00619963090866804	0.00548864435404539
999	74.4341812133789	-4.2249870300293	-5.9152364730835	0.00613799272105098	-0.00100484199356288	-0.00814767740666866	0.000618529506027699
1000	72.4861373901367	-3.57563829421997	-5.85030126571655	-0.00132951640989631	0.000293855206109583	-0.0117190945893526	0.000293855206109583
1001	72.4861373901367	-3.25096392631531	-5.78536653518677	-0.0126931173726916	-0.00490093370899558	-0.0130177913233638	-0.00457625929266214
1002	73.1354827880859	-2.92628955841064	-5.72043180465698	0.0149041991680861	-0.000355493422830477	-0.00392691092565656	-0.00327756232582033
1003	72.4861373901367	-2.2769410610199	-5.59056186676025	-3.08191010844894e-05	-0.0263294391334057	0.00289124972186983	-0.00295288790948689
1004	72.4861373901367	-2.92628955841064	-5.52562713623047	0.0194496400654316	-0.0204853005707264	0.0103587592020631	-3.08191010844894e-05
1005	73.7848358154297	-3.57563829421997	-5.59056186676025	0.00256657530553639	-0.0402904339134693	0.0191249661147594	-0.00684897974133492
1006	73.7848358154297	-4.2249870300293	-5.6554970741272	0.00581331877037883	-0.0389917381107807	-3.08191010844894e-05	0.0022419011220336
1007	72.4861373901367	-3.25096392631531	-5.59056186676025	-0.00587495695799589	-0.00749832857400179	0.00808603875339031	0.000943203864153475
1008	73.7848358154297	-2.92628955841064	-5.78536653518677	-0.00587495695799589	-0.0175632312893867	0.0152288740500808	-0.00230353930965066
1009	71.8367919921875	-1.95226669311523	-5.72043180465698	-0.00457625929266214	-0.028926832601428	0.0132808275520802	-0.0143164889886975
1010	71.8367919921875	-3.25096392631531	-5.26588773727417	-0.00944637414067984	-0.0217839982360601	0.020423661917448	-0.00944637414067984
1011	71.8367919921875	-2.60161519050598	-5.6554970741272	-0.0146411629393697	-0.00425158534198999	0.0165275707840919	-0.000680167751852423
1012	73.1354827880859	-3.57563829421997	-5.59056186676025	-0.00717365415766835	0.00321592413820326	0.0123068047687411	-0.00327756232582033
1013	71.1874389648438	-3.25096392631531	-6.04510593414307	0.00841071270406246	0.0022419011220336	0.01100810803473	0.00256657530553639
1014	69.8887405395508	-2.60161519050598	-6.17497587203979	-0.0149658378213644	-0.00230353930965066	-0.00132951640989631	0.00646266713738441
1015	69.2393951416016	-1.95226669311523	-6.49965000152588	-0.0126931173726916	0.00581331877037883	-0.00230353930965066	-0.0126931173726916
1016	71.8367919921875	-2.60161519050598	-6.17497587203979	0.00418994715437293	0.00386527273803949	-0.000680167751852423	0.00256657530553639
1017	71.8367919921875	-3.25096392631531	-6.17497587203979	0.0197743140161037	-0.0152905117720366	0.0142548503354192	-0.00684897974133492
1018	71.1874389648438	-2.2769410610199	-6.30484533309937	0.0246444288641214	-0.0159398596733809	0.0113327819854021	0.0168522447347641
1019	73.7848358154297	-3.57563829421997	-5.98017120361328	0.0142548503354192	0.00743668992072344	0.00678734155371785	-0.000680167751852423
1020	73.1354827880859	-3.25096392631531	-6.17497587203979	0.0197743140161037	0.00321592413820326	-0.00295288790948689	0.00873538758605719
1021	72.4861373901367	-2.92628955841064	-5.59056186676025	0.0178262684494257	0.01847561635077	-0.00230353930965066	0.00613799272105098
1022	73.1354827880859	-2.2769410610199	-5.46069240570068	0.0301638916134834	0.0259431265294552	-0.00684897974133492	0.00776136433705688
1023	72.4861373901367	-2.2769410610199	-5.9152364730835	0.0301638916134834	0.0223717093467712	0.0022419011220336	0.00451462110504508
1024	72.4861373901367	-2.92628955841064	-5.98017120361328	0.0155535480007529	0.0103587592020631	-0.00327756232582033	-0.000355493422830477
1025	75.7328796386719	-4.2249870300293	-5.3957576751709	0.0116574559360743	0.00743668992072344	-0.00652430532500148	-0.00457625929266214
1026	73.7848358154297	-3.25096392631531	-5.3957576751709	-0.00425158534198999	0.0363327041268349	-0.0211346503347158	-0.00684897974133492
1027	75.0835342407227	-3.57563829421997	-5.3957576751709	-0.00197886489331722	0.0658780634403229	-0.0445111989974976	-0.00197886489331722
1028	72.4861373901367	-2.60161519050598	-5.33082246780396	-0.0162645354866982	0.0730208978056908	-0.0422384813427925	-0.0026282137259841
1029	75.0835342407227	-3.90031242370605	-5.26588773727417	-0.0172385573387146	0.0730208978056908	-0.043212503194809	-0.00132951640989631
1030	73.1354827880859	-3.25096392631531	-5.6554970741272	-0.0133424662053585	0.0649040415883064	-0.0367190167307854	-0.00944637414067984
1031	74.4341812133789	-3.25096392631531	-5.6554970741272	-0.017887907102704	0.0506183728575706	-0.03444629535079	0.00126787810586393
1032	74.4341812133789	-3.25096392631531	-5.59056186676025	-0.00132951640989631	0.047696303576231	-0.0250307414680719	-0.00587495695799589
1033	75.0835342407227	-3.25096392631531	-5.33082246780396	-0.0211346503347158	0.0217223595827818	-0.0026282137259841	0.00646266713738441
1034	71.8367919921875	-2.60161519050598	-5.46069240570068	-0.0208099745213985	-0.0123684434220195	-0.000680167751852423	-0.00100484199356288
1035	71.8367919921875	-2.60161519050598	-5.46069240570068	-0.0221086721867323	-0.0201606266200542	0.00354059832170606	0.00126787810586393
1036	73.7848358154297	-3.57563829421997	-5.6554970741272	-0.0156151866540313	-0.0282774847000837	0.013930176384747	-0.00230353930965066
1037	74.4341812133789	-3.90031242370605	-6.04510593414307	0.0123068047687411	-0.0545761026442051	0.0265924744307995	0.00483929552137852
1038	72.4861373901367	-2.92628955841064	-6.17497587203979	-0.0026282137259841	-0.0682124271988869	0.0330859608948231	0.0142548503354192
1039	72.4861373901367	-3.57563829421997	-5.3957576751709	-0.000680167751852423	-0.0795760303735733	0.0259431265294552	-0.00100484199356288
1040	73.1354827880859	-3.25096392631531	-5.46069240570068	-0.00912170019000769	-0.0786020010709763	0.0249691028147936	-0.00360223650932312
1041	73.7848358154297	-3.25096392631531	-5.9152364730835	-0.00749832857400179	-0.0487319678068161	-0.000355493422830477	0.00159255252219737
1042	73.1354827880859	-3.57563829421997	-6.43471527099609	-0.00132951640989631	-0.0292515084147453	0.000293855206109583	0.00289124972186983
1043	73.1354827880859	-3.25096392631531	-6.43471527099609	-0.00944637414067984	-0.0182125810533762	-0.00230353930965066	-0.000680167751852423
1044	73.7848358154297	-4.2249870300293	-6.11004114151001	0.00159255252219737	-0.0211346503347158	-0.00230353930965066	-0.00490093370899558
1045	73.1354827880859	-4.87433528900146	-6.17497587203979	-0.00197886489331722	-0.0331475995481014	0.00906006153672934	-0.00522560812532902
1046	72.4861373901367	-3.57563829421997	-6.36978054046631	-0.00230353930965066	-0.0337969474494457	-0.00360223650932312	0.00191722682211548
1047	73.1354827880859	-5.19900989532471	-5.98017120361328	-0.00619963090866804	-0.0130177913233638	-0.00847235135734081	-0.00782300252467394
1048	71.8367919921875	-4.2249870300293	-6.49965000152588	-0.00652430532500148	-0.00197886489331722	-0.0139918150380254	-0.00652430532500148
1049	72.4861373901367	-4.87433528900146	-6.11004114151001	-0.00490093370899558	-0.00360223650932312	-0.0169138833880424	-0.00814767740666866
1050	74.4341812133789	-4.87433528900146	-5.6554970741272	-0.00360223650932312	-0.00327756232582033	-0.00749832857400179	-0.000355493422830477
1051	73.7848358154297	-4.2249870300293	-5.52562713623047	0.00711201597005129	-0.0120437685400248	-0.00490093370899558	0.00289124972186983
1052	74.4341812133789	-4.2249870300293	-5.46069240570068	0.00451462110504508	0.00548864435404539	-0.00684897974133492	0.000618529506027699
1053	71.1874389648438	-3.25096392631531	-5.3957576751709	-3.08191010844894e-05	0.00646266713738441	0.000943203864153475	0.0022419011220336
1054	73.7848358154297	-2.92628955841064	-5.26588773727417	0.0188002903014421	0.000293855206109583	-0.00814767740666866	0.00581331877037883
1055	74.4341812133789	-2.60161519050598	-5.72043180465698	0.0106834331527352	0.0022419011220336	-0.0175632312893867	-0.00555028254166245
1056	74.4341812133789	-3.57563829421997	-5.33082246780396	0.0220470335334539	0.00354059832170606	-0.0120437685400248	0.00548864435404539
1057	73.1354827880859	-2.92628955841064	-5.46069240570068	0.0376313999295235	0.00938473641872406	-0.00425158534198999	0.00873538758605719
1058	73.7848358154297	-2.92628955841064	-5.52562713623047	0.0278911720961332	0.00743668992072344	0.0123068047687411	0.011982130818069
1059	70.5380935668945	-2.2769410610199	-5.33082246780396	0.0230210572481155	0.00906006153672934	0.00191722682211548	0.000618529506027699
1060	73.7848358154297	-3.90031242370605	-4.94121360778809	0.0162028968334198	0.0181509424000978	-0.0117190945893526	-0.000680167751852423
1061	71.8367919921875	-3.25096392631531	-5.52562713623047	0.00678734155371785	0.0252937767654657	-0.00619963090866804	0.0022419011220336
1062	71.8367919921875	-3.25096392631531	-5.59056186676025	0.00483929552137852	0.041852168738842	-0.0182125810533762	0.00613799272105098
1063	71.1874389648438	-3.25096392631531	-5.72043180465698	-0.00652430532500148	0.0467222817242146	-3.08191010844894e-05	-3.08191010844894e-05
1064	71.1874389648438	-3.57563829421997	-5.3957576751709	-0.0133424662053585	0.0509430468082428	-0.017887907102704	0.000943203864153475
1065	71.1874389648438	-3.57563829421997	-5.46069240570068	-0.0237320438027382	0.052891094237566	-0.0143164889886975	-0.00360223650932312
1066	68.5900497436523	-2.92628955841064	-5.26588773727417	-0.0354203209280968	0.0710728541016579	-0.0315242260694504	-0.00360223650932312
1067	71.8367919921875	-3.90031242370605	-5.98017120361328	-0.0331475995481014	0.0704235062003136	-0.028926832601428	-0.00684897974133492
1068	70.5380935668945	-2.60161519050598	-6.36978054046631	-0.0276281367987394	0.0438002124428749	-0.0139918150380254	-0.0120437685400248
1069	71.8367919921875	-2.60161519050598	-6.36978054046631	-0.0253554154187441	0.0353586822748184	-0.017887907102704	-0.00555028254166245
1070	72.4861373901367	-3.57563829421997	-6.04510593414307	-0.0286021586507559	0.0149041991680861	-0.0100957229733467	-0.00490093370899558
1071	73.7848358154297	-3.90031242370605	-5.98017120361328	-0.0136671401560307	-0.0026282137259841	0.0113327819854021	-0.00197886489331722
1072	72.4861373901367	-3.25096392631531	-5.9152364730835	-0.00977104809135199	-0.0263294391334057	0.0155535480007529	0.00613799272105098
1073	73.1354827880859	-2.92628955841064	-6.04510593414307	0.00386527273803949	-0.038017712533474	0.0356833562254906	0.00256657530553639
1074	71.8367919921875	-2.92628955841064	-6.43471527099609	0.0155535480007529	-0.0480826161801815	0.029189869761467	0.00289124972186983
1075	75.7328796386719	-3.90031242370605	-6.11004114151001	0.00646266713738441	-0.0571734979748726	0.029189869761467	-0.00717365415766835
1076	73.7848358154297	-3.25096392631531	-5.46069240570068	0.0149041991680861	-0.0678877532482147	0.045423585921526	0.000293855206109583
1077	73.1354827880859	-2.60161519050598	-5.59056186676025	0.0295145437121391	-0.0818487480282784	0.0558131635189056	0.0113327819854021
1078	73.7848358154297	-3.25096392631531	-5.26588773727417	0.0327612869441509	-0.0656150281429291	0.0405534692108631	0.00354059832170606
1079	72.4861373901367	-3.25096392631531	-5.26588773727417	0.0262678004801273	-0.0584721975028515	0.0265924744307995	0.00354059832170606
1080	73.7848358154297	-3.25096392631531	-5.72043180465698	0.0282158460468054	-0.0253554154187441	-0.00879702530801296	-0.00132951640989631
1081	75.0835342407227	-3.90031242370605	-5.59056186676025	0.00548864435404539	-0.0208099745213985	-0.00814767740666866	0.00548864435404539
1082	74.4341812133789	-3.57563829421997	-5.3957576751709	0.0278911720961332	-0.00522560812532902	-0.0198359526693821	0.000943203864153475
1083	74.4341812133789	-3.90031242370605	-5.52562713623047	0.0155535480007529	0.013930176384747	-0.0195112787187099	0.00483929552137852
1084	73.7848358154297	-3.57563829421997	-5.20095300674438	0.00776136433705688	0.00646266713738441	-0.0286021586507559	-0.00100484199356288
1085	72.4861373901367	-2.92628955841064	-4.87627840042114	0.00613799272105098	0.020423661917448	-0.0406151078641415	0.00483929552137852
1086	72.4861373901367	-2.60161519050598	-5.6554970741272	0.00289124972186983	0.0363327041268349	-0.0539267547428608	-0.00717365415766835
1087	71.8367919921875	-2.60161519050598	-5.3957576751709	-0.00912170019000769	0.0704235062003136	-0.0701604709029198	-0.00197886489331722
1088	74.4341812133789	-3.90031242370605	-5.78536653518677	-0.0126931173726916	0.0655533894896507	-0.0565241500735283	-0.0107450718060136
1089	72.4861373901367	-2.92628955841064	-5.6554970741272	-0.0191866029053926	0.0496443510055542	-0.0383423902094364	-0.00295288790948689
1090	71.8367919921875	-2.92628955841064	-5.59056186676025	-0.0133424662053585	0.0353586822748184	-0.0172385573387146	-0.00912170019000769
1091	71.8367919921875	-2.60161519050598	-5.52562713623047	-0.00230353930965066	0.0259431265294552	0.000943203864153475	-0.00392691092565656
1092	72.4861373901367	-3.25096392631531	-5.72043180465698	-0.000355493422830477	0.012956153601408	0.00159255252219737	-0.00295288790948689
1093	71.8367919921875	-2.2769410610199	-5.85030126571655	-3.08191010844894e-05	0.00970941036939621	0.0142548503354192	-0.00425158534198999
1094	74.4341812133789	-3.57563829421997	-6.23991060256958	-0.00717365415766835	-0.00847235135734081	0.0191249661147594	-0.00360223650932312
1095	74.4341812133789	-3.25096392631531	-5.52562713623047	-0.00295288790948689	-0.0198359526693821	0.0249691028147936	-0.00879702530801296
1096	73.1354827880859	-3.25096392631531	-6.11004114151001	-0.00425158534198999	-0.0243813935667276	0.0444495603442192	-0.000680167751852423
1097	72.4861373901367	-2.92628955841064	-6.23991060256958	0.00126787810586393	-0.0360696688294411	0.0408781431615353	0.0103587592020631
1098	73.7848358154297	-3.90031242370605	-5.78536653518677	0.00613799272105098	-0.0139918150380254	0.0450989119708538	0.0246444288641214
1099	72.4861373901367	-2.92628955841064	-6.30484533309937	-0.00425158534198999	-0.0204853005707264	0.0188002903014421	-0.00197886489331722
1100	74.4341812133789	-5.19900989532471	-5.98017120361328	-0.00814767740666866	-0.0227580219507217	0.0162028968334198	-0.00587495695799589
1101	73.7848358154297	-4.2249870300293	-6.56458520889282	-0.00652430532500148	-0.00847235135734081	0.0103587592020631	0.00711201597005129
1102	73.1354827880859	-3.57563829421997	-6.23991060256958	-0.00749832857400179	-0.00457625929266214	-0.00197886489331722	-0.00100484199356288
1103	71.8367919921875	-3.25096392631531	-6.17497587203979	-0.00684897974133492	-0.00944637414067984	0.0116574559360743	-0.00100484199356288
1104	72.4861373901367	-4.2249870300293	-5.59056186676025	-0.00684897974133492	-0.00879702530801296	-0.00977104809135199	-0.00197886489331722
1105	73.7848358154297	-3.90031242370605	-5.52562713623047	-0.00944637414067984	-0.00490093370899558	-0.0182125810533762	-0.00684897974133492
1106	73.7848358154297	-4.87433528900146	-5.59056186676025	-0.0130177913233638	0.0162028968334198	-0.0324982516467571	0.000943203864153475
1107	71.8367919921875	-2.92628955841064	-5.59056186676025	-0.0159398596733809	0.0233457311987877	-0.0334722734987736	-0.00879702530801296
1108	73.7848358154297	-3.90031242370605	-5.26588773727417	-0.00684897974133492	0.0308132413774729	-0.0237320438027382	0.00126787810586393
1109	73.1354827880859	-3.25096392631531	-5.3957576751709	-0.00619963090866804	0.00613799272105098	-0.0243813935667276	-0.00652430532500148
1110	74.4341812133789	-3.25096392631531	-5.07108306884766	-0.00165419070981443	0.0123068047687411	-0.0188619289547205	-0.00522560812532902
1111	74.4341812133789	-2.92628955841064	-5.26588773727417	0.0142548503354192	0.0103587592020631	-0.00749832857400179	-0.00165419070981443
1112	73.1354827880859	-3.25096392631531	-5.33082246780396	0.0165275707840919	-0.00522560812532902	0.00126787810586393	0.00386527273803949
1113	72.4861373901367	-3.25096392631531	-5.3957576751709	0.0213976856321096	-0.0146411629393697	0.0230210572481155	0.00613799272105098
1114	71.8367919921875	-2.60161519050598	-5.59056186676025	0.0175015944987535	-0.0247060675173998	0.0145795252174139	0.00483929552137852
1115	73.7848358154297	-2.92628955841064	-5.72043180465698	0.0158782228827477	-0.0256800893694162	0.0155535480007529	0.00321592413820326
1116	73.1354827880859	-3.25096392631531	-5.07108306884766	0.0246444288641214	0.0022419011220336	0.00906006153672934	0.00289124972186983
1117	71.1874389648438	-2.60161519050598	-5.20095300674438	0.031137915328145	0.012956153601408	0.0194496400654316	0.00289124972186983
1118	71.8367919921875	-3.57563829421997	-5.3957576751709	0.0373067259788513	0.01847561635077	0.0152288740500808	0.00970941036939621
1119	71.1874389648438	-2.60161519050598	-5.6554970741272	0.0275664981454611	0.0181509424000978	0.000293855206109583	0.00126787810586393
1120	69.8887405395508	-2.2769410610199	-5.78536653518677	0.0113327819854021	0.0162028968334198	0.000293855206109583	0.011982130818069
1121	71.1874389648438	-3.25096392631531	-5.52562713623047	0.00646266713738441	0.0142548503354192	-0.00944637414067984	0.000293855206109583
1122	69.8887405395508	-2.92628955841064	-5.85030126571655	-0.00165419070981443	0.0213976856321096	-0.0123684434220195	0.000293855206109583
1123	71.1874389648438	-2.2769410610199	-5.9152364730835	0.0022419011220336	0.0262678004801273	-0.0260047651827335	0.00386527273803949
1124	71.1874389648438	-1.95226669311523	-6.36978054046631	-0.0159398596733809	0.00581331877037883	-0.0136671401560307	-3.08191010844894e-05
1125	73.1354827880859	-3.25096392631531	-6.11004114151001	-0.00977104809135199	0.00386527273803949	-0.00490093370899558	0.00159255252219737
1126	72.4861373901367	-1.62759232521057	-6.36978054046631	-0.0201606266200542	0.00386527273803949	-0.0126931173726916	-3.08191010844894e-05
1127	75.0835342407227	-3.25096392631531	-5.9152364730835	-0.0328229255974293	0.00613799272105098	-0.0318489037454128	-0.0026282137259841
1128	71.8367919921875	-1.95226669311523	-6.17497587203979	-0.0191866029053926	-0.0162645354866982	-0.0227580219507217	-0.00425158534198999
1129	74.4341812133789	-3.25096392631531	-5.72043180465698	-0.0305502042174339	-0.0136671401560307	-0.0162645354866982	-0.00295288790948689
1130	73.7848358154297	-2.92628955841064	-5.72043180465698	-0.02697878703475	-0.0130177913233638	-0.0227580219507217	-0.00490093370899558
1131	73.1354827880859	-2.60161519050598	-5.9152364730835	-0.0136671401560307	-0.0295761823654175	-0.00132951640989631	-0.00652430532500148
1132	72.4861373901367	-1.95226669311523	-5.9152364730835	-0.00944637414067984	-0.0217839982360601	0.00126787810586393	-0.00197886489331722
1133	73.1354827880859	-2.60161519050598	-5.78536653518677	-0.00392691092565656	-0.0126931173726916	0.00743668992072344	0.00126787810586393
1134	74.4341812133789	-3.57563829421997	-5.52562713623047	-0.00555028254166245	-0.023407369852066	0.0103587592020631	0.00126787810586393
1135	73.7848358154297	-3.57563829421997	-5.07108306884766	-0.00749832857400179	-0.0133424662053585	0.00646266713738441	-0.00165419070981443
1136	73.1354827880859	-2.60161519050598	-5.26588773727417	0.00906006153672934	-0.0117190945893526	0.0220470335334539	0.00126787810586393
1137	72.4861373901367	-2.60161519050598	-5.9152364730835	0.0191249661147594	-0.0282774847000837	0.0392547734081745	0.0113327819854021
1138	74.4341812133789	-3.90031242370605	-5.78536653518677	0.0262678004801273	-0.0282774847000837	0.0473716296255589	0.000943203864153475
1139	73.7848358154297	-3.25096392631531	-5.52562713623047	0.0223717093467712	-0.02697878703475	0.0282158460468054	0.00873538758605719
1140	72.4861373901367	-2.2769410610199	-5.59056186676025	0.0249691028147936	-0.0172385573387146	0.00191722682211548	0.0022419011220336
1141	71.8367919921875	-2.2769410610199	-5.52562713623047	0.0132808275520802	0.00906006153672934	-0.00490093370899558	0.00451462110504508
1142	73.1354827880859	-2.60161519050598	-5.3957576751709	0.0259431265294552	0.0145795252174139	-0.0311995539814234	0.00191722682211548
1143	74.4341812133789	-2.60161519050598	-5.6554970741272	0.0278911720961332	0.0259431265294552	-0.0172385573387146	0.00321592413820326
1144	75.0835342407227	-3.25096392631531	-5.72043180465698	0.0106834331527352	0.01100810803473	-0.0240567177534103	-0.00165419070981443
1145	72.4861373901367	-2.2769410610199	-5.46069240570068	0.00678734155371785	0.0236704051494598	-0.0308748781681061	0.00159255252219737
1146	75.7328796386719	-3.25096392631531	-5.20095300674438	0.00808603875339031	0.0314625911414623	-0.0441865250468254	0.000293855206109583
1147	73.1354827880859	-3.25096392631531	-5.46069240570068	-0.00814767740666866	0.0489950031042099	-0.0308748781681061	-0.0026282137259841
1148	73.1354827880859	-2.60161519050598	-5.52562713623047	-0.00814767740666866	0.0392547734081745	-0.0247060675173998	-0.00587495695799589
1149	72.4861373901367	-1.95226669311523	-5.6554970741272	-0.00944637414067984	0.0220470335334539	0.00126787810586393	-0.00392691092565656
1150	75.0835342407227	-3.57563829421997	-5.6554970741272	-0.0162645354866982	0.011982130818069	0.00711201597005129	-0.00684897974133492
1151	74.4341812133789	-3.25096392631531	-5.72043180465698	-0.0139918150380254	-0.00197886489331722	0.025618452578783	0.00581331877037883
1152	74.4341812133789	-2.92628955841064	-6.23991060256958	-0.0117190945893526	0.00548864435404539	0.0162028968334198	0.00191722682211548
1153	74.4341812133789	-2.60161519050598	-6.17497587203979	-0.00847235135734081	0.000943203864153475	0.0233457311987877	0.00321592413820326
1154	75.0835342407227	-4.54966115951538	-5.78536653518677	-0.0162645354866982	-0.0146411629393697	0.0136055024340749	0.00354059832170606
1155	73.7848358154297	-4.2249870300293	-5.46069240570068	-0.00197886489331722	-0.0175632312893867	0.0022419011220336	-0.00295288790948689
1156	70.5380935668945	-3.57563829421997	-5.85030126571655	-0.00717365415766835	-0.0107450718060136	0.00873538758605719	0.00289124972186983
1157	73.1354827880859	-4.2249870300293	-5.59056186676025	0.0178262684494257	-0.0227580219507217	0.0213976856321096	0.00938473641872406
1158	74.4341812133789	-3.90031242370605	-5.6554970741272	0.0210730116814375	-0.0253554154187441	0.0194496400654316	0.00418994715437293
1159	73.1354827880859	-3.57563829421997	-5.78536653518677	0.0155535480007529	-0.0156151866540313	0.012956153601408	0.00354059832170606
1160	73.1354827880859	-3.25096392631531	-5.3957576751709	0.00483929552137852	-0.0253554154187441	0.00613799272105098	0.00159255252219737
1161	72.4861373901367	-3.25096392631531	-5.59056186676025	-0.0104203969240189	0.000618529506027699	-0.00814767740666866	-0.00392691092565656
1162	71.8367919921875	-2.92628955841064	-5.85030126571655	0.000293855206109583	0.0132808275520802	-0.0139918150380254	0.00613799272105098
1163	71.8367919921875	-2.2769410610199	-5.59056186676025	0.00418994715437293	0.0197743140161037	-0.00522560812532902	0.0022419011220336
1164	74.4341812133789	-4.2249870300293	-5.26588773727417	0.000293855206109583	0.00808603875339031	-0.000680167751852423	-0.00230353930965066
1165	74.4341812133789	-3.90031242370605	-5.26588773727417	-0.00977104809135199	-0.00457625929266214	-0.00100484199356288	-0.00425158534198999
1166	73.7848358154297	-3.25096392631531	-5.20095300674438	-0.00197886489331722	0.00354059832170606	-0.0136671401560307	-3.08191010844894e-05
1167	73.7848358154297	-2.60161519050598	-5.20095300674438	-0.00165419070981443	0.00548864435404539	-0.00522560812532902	0.00548864435404539
1168	74.4341812133789	-3.25096392631531	-5.26588773727417	-0.00100484199356288	-0.0107450718060136	0.00646266713738441	-0.00165419070981443
1169	74.4341812133789	-2.60161519050598	-5.6554970741272	-0.00457625929266214	-0.00619963090866804	-0.000355493422830477	-0.00619963090866804
1170	72.4861373901367	-3.25096392631531	-5.3957576751709	0.00289124972186983	0.00289124972186983	0.000293855206109583	-0.00619963090866804
1171	74.4341812133789	-3.57563829421997	-5.26588773727417	-0.0133424662053585	0.00613799272105098	-0.00490093370899558	0.00581331877037883
1172	71.8367919921875	-2.92628955841064	-5.52562713623047	0.0100340843200684	0.00970941036939621	-0.00587495695799589	0.00126787810586393
1173	72.4861373901367	-3.57563829421997	-5.13601779937744	0.0106834331527352	0.00743668992072344	-0.0104203969240189	0.00970941036939621
1174	71.1874389648438	-3.25096392631531	-5.59056186676025	0.00354059832170606	0.011982130818069	-0.00360223650932312	-0.00132951640989631
1175	69.8887405395508	-2.2769410610199	-5.85030126571655	-3.08191010844894e-05	-0.00717365415766835	-0.000680167751852423	0.000293855206109583
1176	71.8367919921875	-2.2769410610199	-5.78536653518677	0.0116574559360743	-0.00814767740666866	-0.00100484199356288	0.000293855206109583
1177	70.5380935668945	-2.60161519050598	-5.52562713623047	0.0155535480007529	-0.00132951640989631	0.0226963832974434	0.0165275707840919
1178	71.1874389648438	-3.25096392631531	-5.6554970741272	0.0168522447347641	0.00386527273803949	0.00743668992072344	0.00289124972186983
1179	69.8887405395508	-2.2769410610199	-5.85030126571655	-0.00132951640989631	0.0113327819854021	0.000618529506027699	-0.00165419070981443
1180	72.4861373901367	-2.60161519050598	-5.6554970741272	-0.000680167751852423	0.00776136433705688	-0.00457625929266214	-0.000680167751852423
1181	71.8367919921875	-3.25096392631531	-5.6554970741272	0.00191722682211548	0.0103587592020631	-0.00912170019000769	0.00516396993771195
1182	72.4861373901367	-2.2769410610199	-5.78536653518677	-0.00684897974133492	0.00321592413820326	0.00354059832170606	0.00516396993771195
1183	71.8367919921875	-2.2769410610199	-6.30484533309937	0.00126787810586393	-0.0159398596733809	0.0113327819854021	0.00808603875339031
1184	72.4861373901367	-2.60161519050598	-6.30484533309937	-0.00360223650932312	-0.0295761823654175	0.0191249661147594	-0.00132951640989631
1185	75.0835342407227	-3.25096392631531	-5.78536653518677	-0.017887907102704	-0.0324982516467571	0.00743668992072344	-0.00782300252467394
1186	72.4861373901367	-2.2769410610199	-5.59056186676025	-0.00879702530801296	-0.00814767740666866	-0.00749832857400179	-0.00425158534198999
1187	73.1354827880859	-2.60161519050598	-5.98017120361328	-0.0146411629393697	0.0145795252174139	-0.0266541130840778	-0.00749832857400179
1188	75.7328796386719	-3.90031242370605	-5.6554970741272	-0.0117190945893526	0.0282158460468054	-0.0266541130840778	-0.00230353930965066
1189	73.1354827880859	-2.60161519050598	-6.04510593414307	-0.0152905117720366	0.0301638916134834	-0.0328229255974293	-0.0162645354866982
1190	73.1354827880859	-2.60161519050598	-5.85030126571655	-0.00392691092565656	0.0399041213095188	-0.03444629535079	-0.00197886489331722
1191	72.4861373901367	-2.92628955841064	-5.59056186676025	-0.00684897974133492	0.0369820520281792	-0.0169138833880424	-0.00100484199356288
1192	75.0835342407227	-3.57563829421997	-5.46069240570068	0.00516396993771195	0.0175015944987535	-0.0211346503347158	0.00289124972186983
1193	73.1354827880859	-2.60161519050598	-5.6554970741272	0.0113327819854021	0.0330859608948231	-0.00425158534198999	-0.00392691092565656
1194	73.7848358154297	-2.60161519050598	-5.78536653518677	-0.00132951640989631	0.0207483377307653	-0.00847235135734081	-0.00944637414067984
1195	72.4861373901367	-1.62759232521057	-5.78536653518677	0.00646266713738441	0.00938473641872406	-0.0188619289547205	0.00191722682211548
1196	74.4341812133789	-3.25096392631531	-5.52562713623047	0.0132808275520802	0.00386527273803949	-0.00944637414067984	-0.000680167751852423
1197	73.1354827880859	-1.62759232521057	-5.98017120361328	0.0178262684494257	-0.0198359526693821	0.0301638916134834	0.00711201597005129
1198	75.0835342407227	-3.25096392631531	-5.33082246780396	0.0171769186854362	-0.0182125810533762	0.0181509424000978	0.00743668992072344
1199	73.7848358154297	-1.62759232521057	-6.04510593414307	0.0158782228827477	-0.0370436906814575	0.0171769186854362	0.00289124972186983
1200	73.1354827880859	-1.95226669311523	-5.9152364730835	0.0175015944987535	-0.0282774847000837	0.00906006153672934	0.00776136433705688
1201	73.1354827880859	-2.60161519050598	-5.98017120361328	0.00776136433705688	0.0265924744307995	-0.0256800893694162	-0.00847235135734081
1202	73.1354827880859	-2.2769410610199	-5.6554970741272	0.0191249661147594	0.0399041213095188	-0.0260047651827335	0.00256657530553639
1203	72.4861373901367	-2.2769410610199	-5.85030126571655	0.0132808275520802	0.0444495603442192	-0.02697878703475	-0.000680167751852423
1204	73.7848358154297	-3.57563829421997	-5.72043180465698	0.0197743140161037	0.0376313999295235	-0.0237320438027382	-0.00132951640989631
1205	75.0835342407227	-3.25096392631531	-5.46069240570068	0.0158782228827477	0.0200989879667759	-0.0195112787187099	-0.00555028254166245
1206	73.1354827880859	-1.62759232521057	-6.56458520889282	0.0168522447347641	0.0175015944987535	-0.0123684434220195	0.00256657530553639
1207	75.0835342407227	-2.92628955841064	-5.85030126571655	0.00808603875339031	0.00906006153672934	-0.0230826959013939	-0.00619963090866804
1208	72.4861373901367	-2.2769410610199	-5.33082246780396	0.0100340843200684	-0.0120437685400248	-0.00977104809135199	-0.000355493422830477
1209	75.0835342407227	-3.25096392631531	-5.59056186676025	-0.00555028254166245	0.0022419011220336	-0.0191866029053926	-0.00749832857400179
1210	72.4861373901367	-2.92628955841064	-6.04510593414307	0.00613799272105098	0.0282158460468054	-0.0143164889886975	-0.00490093370899558
1211	73.7848358154297	-2.92628955841064	-5.98017120361328	0.00191722682211548	0.0142548503354192	-0.00197886489331722	-0.00555028254166245
1212	73.1354827880859	-3.25096392631531	-5.78536653518677	-0.00652430532500148	0.00483929552137852	0.0168522447347641	-0.00555028254166245
1213	73.7848358154297	-2.92628955841064	-5.85030126571655	-0.00619963090866804	-0.00879702530801296	0.0181509424000978	-0.00425158534198999
1214	71.8367919921875	-2.92628955841064	-5.9152364730835	-0.00425158534198999	-0.0308748781681061	0.0197743140161037	-0.00684897974133492
1215	75.7328796386719	-4.2249870300293	-5.59056186676025	-0.0110697457566857	-0.0250307414680719	0.00126787810586393	-0.00555028254166245
1216	73.7848358154297	-2.92628955841064	-5.26588773727417	-0.00782300252467394	-0.0328229255974293	0.00354059832170606	-0.00490093370899558
1217	73.1354827880859	-2.92628955841064	-5.20095300674438	-0.000680167751852423	-0.0315242260694504	0.01100810803473	0.00776136433705688
1218	74.4341812133789	-3.57563829421997	-5.07108306884766	0.00418994715437293	-0.0331475995481014	0.0106834331527352	0.00516396993771195
1219	74.4341812133789	-3.57563829421997	-5.00614833831787	0.00418994715437293	-0.0311995539814234	0.0123068047687411	-0.00392691092565656
1220	73.7848358154297	-1.95226669311523	-5.6554970741272	-0.0120437685400248	-0.0367190167307854	0.00613799272105098	0.00581331877037883
1221	72.4861373901367	-2.2769410610199	-5.46069240570068	-0.0113944197073579	-0.0363943427801132	0.00873538758605719	0.00191722682211548
1222	73.1354827880859	-1.95226669311523	-5.52562713623047	-0.0136671401560307	-0.0360696688294411	0.0282158460468054	0.000618529506027699
1223	73.1354827880859	-2.92628955841064	-5.33082246780396	-0.00100484199356288	-0.0594462193548679	0.0421768426895142	-0.00749832857400179
1224	73.1354827880859	-2.92628955841064	-5.46069240570068	-0.00782300252467394	-0.0639916583895683	0.0457482598721981	0.000293855206109583
1225	71.1874389648438	-2.2769410610199	-5.85030126571655	-0.00684897974133492	-0.055874802172184	0.0425015166401863	-0.00132951640989631
1226	74.4341812133789	-1.95226669311523	-5.78536653518677	-0.0169138833880424	-0.0185372550040483	0.0116574559360743	-0.00230353930965066
1227	74.4341812133789	-2.92628955841064	-5.52562713623047	-0.0152905117720366	-0.00587495695799589	0.00126787810586393	-0.00165419070981443
1228	71.8367919921875	-2.60161519050598	-5.6554970741272	-0.0149658378213644	0.0126314787194133	0.000293855206109583	-0.00295288790948689
1229	73.1354827880859	-3.25096392631531	-5.33082246780396	-0.00912170019000769	0.01100810803473	-0.0107450718060136	-0.00132951640989631
1230	73.1354827880859	-2.92628955841064	-5.52562713623047	-0.00879702530801296	0.01100810803473	-0.00457625929266214	0.000293855206109583
1231	71.1874389648438	-2.2769410610199	-5.85030126571655	-0.000680167751852423	0.00776136433705688	-0.00100484199356288	-0.00132951640989631
1232	71.1874389648438	-1.95226669311523	-5.9152364730835	0.00938473641872406	0.00516396993771195	0.00126787810586393	0.00354059832170606
1233	69.8887405395508	-2.2769410610199	-6.49965000152588	0.00711201597005129	0.0155535480007529	0.00841071270406246	0.00321592413820326
1234	73.1354827880859	-3.25096392631531	-5.78536653518677	-0.00230353930965066	0.0142548503354192	0.00386527273803949	0.000618529506027699
1235	71.8367919921875	-2.92628955841064	-5.3957576751709	-0.00230353930965066	0.031137915328145	-0.0156151866540313	-0.00132951640989631
1236	72.4861373901367	-2.92628955841064	-5.07108306884766	0.00354059832170606	0.0382807515561581	-0.0224333461374044	0.00321592413820326
1237	72.4861373901367	-2.60161519050598	-5.59056186676025	0.0200989879667759	0.0145795252174139	-0.000355493422830477	0.00451462110504508
1238	73.1354827880859	-2.2769410610199	-5.6554970741272	0.0149041991680861	0.0142548503354192	-0.0113944197073579	0.0123068047687411
1239	74.4341812133789	-2.60161519050598	-5.59056186676025	0.0181509424000978	0.0252937767654657	-0.0139918150380254	0.000943203864153475
1240	75.0835342407227	-3.25096392631531	-5.59056186676025	-0.00457625929266214	0.0207483377307653	-0.0347709693014622	-0.00360223650932312
1241	74.4341812133789	-1.95226669311523	-5.52562713623047	-0.00749832857400179	0.0356833562254906	-0.0376930385828018	-0.00555028254166245
1242	75.0835342407227	-3.25096392631531	-5.26588773727417	-0.00327756232582033	0.0363327041268349	-0.038017712533474	-0.000680167751852423
1243	74.4341812133789	-2.92628955841064	-5.33082246780396	0.00191722682211548	0.0171769186854362	-0.0266541130840778	0.000293855206109583
1244	74.4341812133789	-3.25096392631531	-5.3957576751709	0.00354059832170606	0.01847561635077	-0.0315242260694504	-0.0026282137259841
1245	73.7848358154297	-2.60161519050598	-5.6554970741272	-0.0130177913233638	0.0246444288641214	-0.0221086721867323	-0.0026282137259841
1246	75.0835342407227	-3.57563829421997	-5.46069240570068	0.00711201597005129	0.0239950809627771	-0.0175632312893867	-0.000680167751852423
1247	75.0835342407227	-3.25096392631531	-5.72043180465698	-0.00879702530801296	0.0282158460468054	-0.0191866029053926	-0.0133424662053585
1248	71.8367919921875	-2.2769410610199	-5.52562713623047	-0.00847235135734081	0.00159255252219737	0.0149041991680861	-0.00912170019000769
1249	72.4861373901367	-3.25096392631531	-5.33082246780396	-0.00814767740666866	-0.017887907102704	0.0239950809627771	-0.00555028254166245
1250	75.7328796386719	-3.57563829421997	-5.72043180465698	-0.0165892094373703	-0.0373683646321297	0.0301638916134834	0.00159255252219737
1251	75.0835342407227	-3.25096392631531	-6.11004114151001	-0.00749832857400179	-0.0217839982360601	0.0168522447347641	-0.00392691092565656
1252	74.4341812133789	-2.92628955841064	-6.04510593414307	0.00581331877037883	-0.0123684434220195	0.0181509424000978	0.00548864435404539
1253	73.7848358154297	-3.57563829421997	-5.78536653518677	-0.00360223650932312	-0.0152905117720366	0.00970941036939621	0.00256657530553639
1254	75.0835342407227	-3.57563829421997	-5.59056186676025	-0.00912170019000769	-0.0204853005707264	0.01100810803473	0.000618529506027699
1255	73.7848358154297	-3.57563829421997	-5.33082246780396	-0.0107450718060136	-0.0247060675173998	0.00808603875339031	0.00451462110504508
1256	72.4861373901367	-2.60161519050598	-6.30484533309937	0.00841071270406246	-0.0195112787187099	0.0145795252174139	0.00516396993771195
1257	75.7328796386719	-3.57563829421997	-6.17497587203979	0.0301638916134834	-0.0113944197073579	0.0288651939481497	0.00906006153672934
1258	72.4861373901367	-2.2769410610199	-6.36978054046631	0.0223717093467712	-0.0110697457566857	0.0213976856321096	0.00743668992072344
1259	73.1354827880859	-3.57563829421997	-5.52562713623047	0.0217223595827818	-0.00165419070981443	0.0123068047687411	0.00808603875339031
1260	73.7848358154297	-3.25096392631531	-5.26588773727417	0.00808603875339031	0.00159255252219737	0.00776136433705688	0.00354059832170606
1261	73.7848358154297	-3.57563829421997	-5.33082246780396	0.00386527273803949	0.00386527273803949	-0.000355493422830477	-0.00197886489331722
1262	73.7848358154297	-3.25096392631531	-5.26588773727417	0.00743668992072344	0.0126314787194133	0.00548864435404539	-0.00165419070981443
1263	73.7848358154297	-3.90031242370605	-5.52562713623047	0.00873538758605719	0.00321592413820326	0.000618529506027699	0.00256657530553639
1264	72.4861373901367	-2.60161519050598	-5.85030126571655	0.01100810803473	-0.00749832857400179	0.00321592413820326	-0.00425158534198999
1265	73.7848358154297	-2.92628955841064	-5.72043180465698	0.00581331877037883	-0.0113944197073579	-0.00425158534198999	-0.00490093370899558
1266	73.7848358154297	-4.54966115951538	-5.52562713623047	0.00516396993771195	0.00711201597005129	-0.0208099745213985	-0.00490093370899558
1267	72.4861373901367	-3.25096392631531	-5.00614833831787	0.00451462110504508	0.0285405199974775	-0.038017712533474	-0.00132951640989631
1268	73.7848358154297	-3.90031242370605	-5.20095300674438	-0.00977104809135199	0.0275664981454611	-0.0204853005707264	-0.00977104809135199
1269	71.8367919921875	-3.25096392631531	-5.59056186676025	0.000943203864153475	0.0200989879667759	-0.0302255302667618	-0.0100957229733467
1270	73.7848358154297	-4.2249870300293	-5.3957576751709	-0.00490093370899558	0.020423661917448	-0.0227580219507217	-0.00782300252467394
1271	73.7848358154297	-4.54966115951538	-5.46069240570068	-0.0120437685400248	0.0259431265294552	-0.0256800893694162	-0.00457625929266214
1272	73.1354827880859	-4.2249870300293	-5.33082246780396	0.00743668992072344	0.0220470335334539	-0.0175632312893867	0.00548864435404539
1273	74.4341812133789	-4.2249870300293	-5.13601779937744	0.00711201597005129	0.0103587592020631	-0.023407369852066	0.00581331877037883
1274	74.4341812133789	-3.25096392631531	-5.07108306884766	0.029189869761467	0.00841071270406246	-0.0208099745213985	0.00516396993771195
1275	71.8367919921875	-2.92628955841064	-5.6554970741272	-0.0130177913233638	0.00516396993771195	-0.0169138833880424	0.000943203864153475
1276	72.4861373901367	-2.2769410610199	-5.85030126571655	-0.00100484199356288	-0.00197886489331722	-0.00749832857400179	0.00191722682211548
1277	73.7848358154297	-3.25096392631531	-5.52562713623047	0.012956153601408	-0.0107450718060136	0.013930176384747	0.0106834331527352
1278	73.1354827880859	-2.2769410610199	-5.78536653518677	-0.00230353930965066	-0.0334722734987736	0.0155535480007529	0.0106834331527352
1279	71.8367919921875	-2.2769410610199	-5.6554970741272	0.00808603875339031	-0.0201606266200542	0.0145795252174139	0.0022419011220336
1280	73.1354827880859	-3.57563829421997	-5.20095300674438	-0.00749832857400179	-0.00977104809135199	0.0181509424000978	0.00678734155371785
1281	73.1354827880859	-3.25096392631531	-5.46069240570068	-0.00587495695799589	-0.0159398596733809	0.00321592413820326	0.00548864435404539
1282	72.4861373901367	-3.25096392631531	-5.6554970741272	-0.00944637414067984	-0.0256800893694162	0.0181509424000978	0.00256657530553639
1283	71.8367919921875	-1.95226669311523	-6.43471527099609	-0.00717365415766835	-0.0120437685400248	0.0282158460468054	0.00873538758605719
1284	70.5380935668945	-2.2769410610199	-6.23991060256958	-0.00879702530801296	-0.0315242260694504	0.0324366129934788	0.00191722682211548
1285	71.8367919921875	-2.60161519050598	-6.11004114151001	-0.0156151866540313	-0.032173577696085	0.01847561635077	-0.00814767740666866
1286	69.8887405395508	-1.95226669311523	-6.04510593414307	-0.0156151866540313	-0.0191866029053926	-0.00230353930965066	0.00483929552137852
1287	69.8887405395508	-1.62759232521057	-6.04510593414307	-0.0250307414680719	0.0265924744307995	-0.0230826959013939	-0.0026282137259841
1288	71.8367919921875	-3.25096392631531	-6.04510593414307	-0.0188619289547205	0.0181509424000978	0.00386527273803949	-0.000680167751852423
1289	69.8887405395508	-2.2769410610199	-5.9152364730835	-0.0113944197073579	0.0230210572481155	-0.00392691092565656	-0.0123684434220195
1290	71.1874389648438	-3.25096392631531	-5.59056186676025	-0.0133424662053585	0.0178262684494257	-0.00847235135734081	0.000293855206109583
1291	73.7848358154297	-2.92628955841064	-5.59056186676025	-0.000355493422830477	0.0145795252174139	-0.00360223650932312	-0.00392691092565656
1292	72.4861373901367	-2.92628955841064	-5.46069240570068	0.00548864435404539	0.0145795252174139	0.00483929552137852	0.000293855206109583
1293	73.1354827880859	-3.25096392631531	-5.33082246780396	0.0022419011220336	0.00613799272105098	0.0175015944987535	0.00743668992072344
1294	74.4341812133789	-2.92628955841064	-5.00614833831787	0.0022419011220336	0.00289124972186983	0.00646266713738441	-0.00879702530801296
1295	73.1354827880859	-2.92628955841064	-5.46069240570068	0.00451462110504508	-0.00490093370899558	0.00906006153672934	-0.00132951640989631
1296	71.1874389648438	-1.95226669311523	-5.52562713623047	-0.00165419070981443	-3.08191010844894e-05	0.0136055024340749	0.00159255252219737
1297	72.4861373901367	-2.2769410610199	-5.6554970741272	0.0230210572481155	-0.0208099745213985	0.0126314787194133	0.0200989879667759
1298	73.1354827880859	-3.57563829421997	-5.33082246780396	0.0220470335334539	0.00548864435404539	0.00289124972186983	0.0360080301761627
1299	74.4341812133789	-2.92628955841064	-5.26588773727417	0.0262678004801273	0.0113327819854021	-0.0123684434220195	0.00483929552137852
1300	74.4341812133789	-3.25096392631531	-5.33082246780396	0.0246444288641214	0.0236704051494598	-0.0454852245748043	-0.00327756232582033
1301	74.4341812133789	-3.25096392631531	-5.9152364730835	0.025618452578783	0.0441248863935471	-0.0708098188042641	0.00516396993771195
1302	73.7848358154297	-2.60161519050598	-5.72043180465698	0.0282158460468054	0.0632806718349457	-0.063342310488224	-0.00165419070981443
1303	75.0835342407227	-2.92628955841064	-5.85030126571655	0.0158782228827477	0.0642546936869621	-0.0682124271988869	0.00256657530553639
1304	73.1354827880859	-1.95226669311523	-6.11004114151001	0.0165275707840919	0.0392547734081745	-0.0607449151575565	-0.00652430532500148
1305	75.0835342407227	-3.25096392631531	-5.72043180465698	0.0022419011220336	0.0301638916134834	-0.0555501282215118	0.00451462110504508
1306	73.7848358154297	-2.60161519050598	-5.46069240570068	-0.0159398596733809	0.0486703291535378	-0.0552254542708397	-0.00132951640989631
1307	72.4861373901367	-2.60161519050598	-5.9152364730835	-0.000680167751852423	0.0619819760322571	-0.0464592464268208	-0.00457625929266214
1308	73.7848358154297	-2.60161519050598	-6.30484533309937	-0.0100957229733467	0.040228795260191	-0.0243813935667276	-0.00165419070981443
1309	73.7848358154297	-1.95226669311523	-6.43471527099609	-3.08191010844894e-05	0.0295145437121391	-0.00847235135734081	-0.00652430532500148
1310	71.8367919921875	-2.2769410610199	-5.78536653518677	-0.00977104809135199	0.00970941036939621	0.0123068047687411	-0.00749832857400179
1311	72.4861373901367	-2.60161519050598	-6.04510593414307	-0.00619963090866804	-0.0305502042174339	0.0282158460468054	0.0022419011220336
1312	71.8367919921875	-2.60161519050598	-5.9152364730835	-0.00814767740666866	-0.0591215454041958	0.0545144639909267	-0.00197886489331722
1313	71.8367919921875	-2.60161519050598	-5.78536653518677	-0.00360223650932312	-0.0766539573669434	0.0597092546522617	0.000618529506027699
1314	72.4861373901367	-2.60161519050598	-6.43471527099609	-0.00425158534198999	-0.0734072178602219	0.0431508645415306	-0.0133424662053585
1315	73.7848358154297	-2.60161519050598	-6.30484533309937	-0.00425158534198999	-0.0438618510961533	0.0259431265294552	-3.08191010844894e-05
1316	75.0835342407227	-3.25096392631531	-6.23991060256958	-0.0026282137259841	-0.0428878292441368	0.0415274947881699	-0.0026282137259841
1317	72.4861373901367	-3.57563829421997	-5.59056186676025	0.0210730116814375	-0.0574981719255447	0.0473716296255589	0.00776136433705688
1318	73.7848358154297	-4.54966115951538	-5.3957576751709	0.0142548503354192	-0.0574981719255447	0.0425015166401863	0.0194496400654316
1319	71.8367919921875	-3.25096392631531	-5.46069240570068	0.01100810803473	-0.0471085943281651	0.0126314787194133	-0.00132951640989631
1320	73.1354827880859	-3.57563829421997	-5.78536653518677	-0.00782300252467394	-0.0243813935667276	-3.08191010844894e-05	-0.0026282137259841
1321	73.1354827880859	-4.2249870300293	-5.72043180465698	-0.00587495695799589	-0.0211346503347158	-0.00912170019000769	-0.00327756232582033
1322	73.1354827880859	-4.54966115951538	-5.9152364730835	0.00906006153672934	0.00126787810586393	-0.00977104809135199	-0.000355493422830477
1323	71.8367919921875	-3.25096392631531	-5.72043180465698	0.00159255252219737	0.00321592413820326	-0.0152905117720366	0.00581331877037883
1324	73.7848358154297	-3.25096392631531	-5.72043180465698	-0.0026282137259841	-0.000355493422830477	-0.0149658378213644	-0.00555028254166245
1325	73.7848358154297	-4.2249870300293	-5.3957576751709	-0.00230353930965066	0.00906006153672934	-0.0188619289547205	-0.00457625929266214
1326	73.1354827880859	-3.25096392631531	-5.3957576751709	-0.00879702530801296	0.0207483377307653	-0.0123684434220195	0.00289124972186983
1327	73.1354827880859	-2.92628955841064	-5.9152364730835	-0.00717365415766835	0.0272418223321438	-0.0107450718060136	-0.00327756232582033
1328	73.7848358154297	-3.25096392631531	-5.52562713623047	-0.0139918150380254	-0.0130177913233638	0.0200989879667759	0.000618529506027699
1329	74.4341812133789	-2.92628955841064	-5.26588773727417	0.00418994715437293	-0.0282774847000837	0.0324366129934788	-0.00522560812532902
1330	73.1354827880859	-2.60161519050598	-5.3957576751709	0.01100810803473	-0.0425631552934647	0.031137915328145	-0.00782300252467394
1331	71.8367919921875	-1.95226669311523	-5.46069240570068	-0.000680167751852423	-0.0409397818148136	0.0304885655641556	-0.0026282137259841
1332	73.1354827880859	-2.60161519050598	-5.20095300674438	0.0142548503354192	-0.0256800893694162	0.0337353087961674	0.00418994715437293
1333	71.1874389648438	-2.2769410610199	-5.85030126571655	0.00743668992072344	-0.0305502042174339	0.0412028171122074	-0.00490093370899558
1334	72.4861373901367	-2.60161519050598	-5.72043180465698	0.00516396993771195	-0.0256800893694162	0.01847561635077	-0.00100484199356288
1335	73.7848358154297	-3.25096392631531	-5.72043180465698	-0.00197886489331722	-0.0159398596733809	0.0132808275520802	-0.00814767740666866
1336	72.4861373901367	-3.25096392631531	-5.26588773727417	-0.00522560812532902	-0.021459324285388	0.0197743140161037	-0.0026282137259841
1337	70.5380935668945	-2.2769410610199	-5.78536653518677	0.0188002903014421	-0.0230826959013939	0.012956153601408	0.00451462110504508
1338	72.4861373901367	-3.57563829421997	-5.07108306884766	0.0116574559360743	-0.0198359526693821	0.0272418223321438	0.00126787810586393
1339	71.1874389648438	-2.92628955841064	-5.72043180465698	0.00483929552137852	-0.0143164889886975	0.0126314787194133	0.00191722682211548
1340	69.8887405395508	-2.92628955841064	-6.43471527099609	-0.00684897974133492	-0.00327756232582033	-0.00425158534198999	-0.00295288790948689
1341	71.1874389648438	-3.25096392631531	-6.36978054046631	-0.0295761823654175	0.00938473641872406	-0.00360223650932312	0.000293855206109583
1342	69.2393951416016	-2.92628955841064	-6.30484533309937	0.00256657530553639	0.013930176384747	-0.0100957229733467	0.00711201597005129
1343	70.5380935668945	-1.95226669311523	-5.59056186676025	-0.00360223650932312	0.0236704051494598	-0.00457625929266214	0.000293855206109583
1344	71.8367919921875	-3.25096392631531	-5.33082246780396	-0.00555028254166245	0.0272418223321438	-0.00490093370899558	0.000943203864153475
1345	72.4861373901367	-2.92628955841064	-5.3957576751709	-0.0191866029053926	0.0463976077735424	-0.0201606266200542	-0.00165419070981443
1346	71.8367919921875	-2.2769410610199	-5.98017120361328	-0.0113944197073579	0.0590599067509174	-0.0308748781681061	-0.00457625929266214
1347	74.4341812133789	-3.57563829421997	-5.33082246780396	-0.0237320438027382	0.0856831967830658	-0.0539267547428608	-3.08191010844894e-05
1348	72.4861373901367	-2.2769410610199	-5.78536653518677	-0.0136671401560307	0.0671767666935921	-0.0480826161801815	-0.00360223650932312
1349	75.0835342407227	-3.57563829421997	-5.52562713623047	-0.0149658378213644	0.069124810397625	-0.0545761026442051	-0.00847235135734081
1350	75.7328796386719	-3.57563829421997	-5.6554970741272	-0.0126931173726916	0.0717222020030022	-0.050680011510849	-0.0123684434220195
1351	74.4341812133789	-3.25096392631531	-5.26588773727417	-0.0152905117720366	0.0694494843482971	-0.0610695891082287	-0.00392691092565656
1352	73.1354827880859	-1.95226669311523	-5.9152364730835	-0.0126931173726916	0.0879559218883514	-0.0620436146855354	0.00386527273803949
1353	73.1354827880859	-2.2769410610199	-5.9152364730835	-0.00814767740666866	0.107436381280422	-0.0623682886362076	-0.00132951640989631
1354	74.4341812133789	-2.60161519050598	-5.98017120361328	-0.00587495695799589	0.103864960372448	-0.068537101149559	-0.00847235135734081
1355	75.0835342407227	-3.57563829421997	-5.52562713623047	-0.00717365415766835	0.0925013571977615	-0.0698357969522476	-0.00522560812532902
1356	73.7848358154297	-2.60161519050598	-5.59056186676025	-0.00457625929266214	0.0499690249562263	-0.0445111989974976	0.00711201597005129
1357	74.4341812133789	-3.25096392631531	-5.59056186676025	0.020423661917448	-0.00749832857400179	-0.0107450718060136	0.00776136433705688
1358	72.4861373901367	-3.25096392631531	-5.46069240570068	0.025618452578783	-0.0461345724761486	0.0226963832974434	0.0239950809627771
1359	74.4341812133789	-3.57563829421997	-5.9152364730835	0.0175015944987535	-0.0932123512029648	0.0285405199974775	-0.00327756232582033
1360	75.0835342407227	-3.90031242370605	-6.11004114151001	0.011982130818069	-0.0932123512029648	0.0249691028147936	0.000943203864153475
1361	72.4861373901367	-2.92628955841064	-5.9152364730835	0.00711201597005129	-0.0766539573669434	0.012956153601408	0.00256657530553639
1362	73.7848358154297	-3.25096392631531	-5.85030126571655	0.00841071270406246	-0.0730825439095497	0.00906006153672934	0.00808603875339031
1363	73.7848358154297	-4.2249870300293	-5.46069240570068	-0.00522560812532902	-0.0626929625868797	0.0259431265294552	0.00970941036939621
1364	75.7328796386719	-3.90031242370605	-5.33082246780396	0.0233457311987877	-0.0594462193548679	0.0343846566975117	0.00191722682211548
1365	73.1354827880859	-2.60161519050598	-5.98017120361328	0.013930176384747	-0.0510046854615211	0.040228795260191	-3.08191010844894e-05
1366	75.0835342407227	-3.90031242370605	-5.78536653518677	-0.00587495695799589	-0.0393164120614529	0.0188002903014421	-3.08191010844894e-05
1367	75.0835342407227	-3.90031242370605	-5.59056186676025	0.000943203864153475	-0.0230826959013939	0.0181509424000978	-0.00652430532500148
1368	73.1354827880859	-2.2769410610199	-5.9152364730835	0.00516396993771195	-0.00782300252467394	0.0304885655641556	-0.0026282137259841
1369	71.8367919921875	-2.92628955841064	-5.3957576751709	-0.00100484199356288	-0.0162645354866982	0.01100810803473	-0.00587495695799589
1370	75.7328796386719	-3.25096392631531	-5.26588773727417	-0.00425158534198999	-0.00360223650932312	0.0103587592020631	0.000618529506027699
1371	74.4341812133789	-3.90031242370605	-5.72043180465698	0.00126787810586393	-0.0100957229733467	0.0233457311987877	0.00483929552137852
1372	75.0835342407227	-3.25096392631531	-5.72043180465698	-0.00327756232582033	-0.0224333461374044	0.0259431265294552	0.00548864435404539
1373	74.4341812133789	-3.90031242370605	-5.78536653518677	0.013930176384747	-0.0120437685400248	0.0282158460468054	0.00646266713738441
1374	75.7328796386719	-4.87433528900146	-5.52562713623047	0.0113327819854021	-0.0224333461374044	0.013930176384747	0.00711201597005129
1375	73.7848358154297	-3.90031242370605	-5.59056186676025	0.0142548503354192	-0.0149658378213644	0.0181509424000978	0.00516396993771195
1376	73.1354827880859	-3.90031242370605	-5.59056186676025	0.0200989879667759	-0.0188619289547205	0.0230210572481155	0.0022419011220336
1377	75.0835342407227	-4.54966115951538	-5.46069240570068	0.0360080301761627	-0.0276281367987394	0.0444495603442192	0.0126314787194133
1378	72.4861373901367	-3.90031242370605	-5.85030126571655	0.0343846566975117	-0.0188619289547205	0.0123068047687411	-0.00425158534198999
1379	73.7848358154297	-4.2249870300293	-5.26588773727417	0.0217223595827818	-0.0250307414680719	0.025618452578783	0.0249691028147936
1380	74.4341812133789	-4.87433528900146	-5.26588773727417	0.0246444288641214	-0.0221086721867323	0.00159255252219737	-0.00295288790948689
1381	73.7848358154297	-4.54966115951538	-5.52562713623047	0.0210730116814375	-0.00295288790948689	0.000943203864153475	-0.00100484199356288
1382	75.7328796386719	-4.2249870300293	-4.87627840042114	0.0223717093467712	0.00451462110504508	-0.00425158534198999	-0.0026282137259841
1383	73.1354827880859	-4.54966115951538	-5.26588773727417	0.0175015944987535	0.0132808275520802	-0.00749832857400179	-0.00425158534198999
1384	72.4861373901367	-3.25096392631531	-5.78536653518677	0.0132808275520802	0.0152288740500808	-0.00944637414067984	-0.00684897974133492
1385	73.7848358154297	-3.25096392631531	-5.9152364730835	0.000293855206109583	0.031137915328145	-0.0308748781681061	-0.00717365415766835
1386	75.0835342407227	-3.57563829421997	-5.52562713623047	-0.0221086721867323	0.0561378374695778	-0.0389917381107807	0.00191722682211548
1387	72.4861373901367	-3.57563829421997	-5.98017120361328	-0.0169138833880424	0.0879559218883514	-0.0594462193548679	-0.00360223650932312
1388	74.4341812133789	-3.57563829421997	-5.59056186676025	-0.0263294391334057	0.084059827029705	-0.0519787110388279	-0.00944637414067984
1389	73.7848358154297	-2.60161519050598	-5.3957576751709	-0.0276281367987394	0.0876312479376793	-0.0711344927549362	-0.00555028254166245
1390	73.1354827880859	-3.25096392631531	-5.59056186676025	-0.0311995539814234	0.0973714739084244	-0.0734072178602219	-0.00879702530801296
1391	75.0835342407227	-3.57563829421997	-5.6554970741272	-0.0315242260694504	0.084059827029705	-0.0708098188042641	0.000293855206109583
1392	73.1354827880859	-3.25096392631531	-5.6554970741272	-0.0237320438027382	0.0814624354243279	-0.0659397020936012	-0.00165419070981443
1393	73.7848358154297	-3.90031242370605	-5.52562713623047	-0.0198359526693821	0.0821117833256721	-0.0617189407348633	0.00321592413820326
1394	72.4861373901367	-3.25096392631531	-5.98017120361328	-0.02697878703475	0.0850338488817215	-0.0760046094655991	0.00516396993771195
1395	71.8367919921875	-2.2769410610199	-5.98017120361328	-0.0260047651827335	0.0791897103190422	-0.0815240740776062	-0.00165419070981443
1396	71.1874389648438	-2.2769410610199	-5.59056186676025	-0.0295761823654175	0.0853585228323936	-0.0526280589401722	0.00159255252219737
1397	73.1354827880859	-3.57563829421997	-5.72043180465698	-0.00782300252467394	0.0356833562254906	-0.0172385573387146	0.0155535480007529
1398	70.5380935668945	-1.95226669311523	-5.85030126571655	0.00906006153672934	-0.0217839982360601	0.0181509424000978	0.00483929552137852
1399	71.1874389648438	-2.2769410610199	-5.85030126571655	-0.00717365415766835	-0.0750305876135826	0.0334106348454952	0.00451462110504508
1400	71.8367919921875	-2.92628955841064	-5.59056186676025	-0.00392691092565656	-0.110744759440422	0.0483456552028656	0.00354059832170606
1401	73.1354827880859	-3.57563829421997	-5.07108306884766	0.00159255252219737	-0.106848672032356	0.0561378374695778	0.0022419011220336
1402	72.4861373901367	-2.92628955841064	-5.07108306884766	0.000293855206109583	-0.109770737588406	0.06393001973629	0.00126787810586393
1403	72.4861373901367	-1.95226669311523	-5.3957576751709	0.00159255252219737	-0.114965528249741	0.0759429708123207	0.00289124972186983
1404	72.4861373901367	-1.62759232521057	-5.72043180465698	0.0207483377307653	-0.115614876151085	0.0752936229109764	-0.00197886489331722
1405	74.4341812133789	-3.25096392631531	-5.33082246780396	0.00321592413820326	-0.0954850688576698	0.0642546936869621	-0.000355493422830477
1406	74.4341812133789	-3.25096392631531	-5.59056186676025	0.0123068047687411	-0.0584721975028515	0.041852168738842	0.00256657530553639
1407	73.7848358154297	-1.95226669311523	-5.72043180465698	-0.00197886489331722	-0.0376930385828018	0.0262678004801273	-0.00619963090866804
1408	74.4341812133789	-3.25096392631531	-5.33082246780396	0.011982130818069	-0.0373683646321297	0.0334106348454952	-0.00230353930965066
1409	73.1354827880859	-2.2769410610199	-5.72043180465698	-0.00847235135734081	-0.0311995539814234	0.0213976856321096	-0.00944637414067984
1410	74.4341812133789	-3.25096392631531	-5.85030126571655	0.00126787810586393	-0.0211346503347158	0.0298392176628113	-0.00717365415766835
1411	73.7848358154297	-3.57563829421997	-5.6554970741272	0.00776136433705688	-0.0195112787187099	0.01847561635077	-0.00392691092565656
1412	74.4341812133789	-3.25096392631531	-5.78536653518677	0.00970941036939621	-0.0107450718060136	0.0175015944987535	-0.000355493422830477
1413	75.0835342407227	-3.25096392631531	-5.59056186676025	0.00873538758605719	-0.00295288790948689	0.0217223595827818	0.00386527273803949
1414	75.0835342407227	-3.57563829421997	-5.52562713623047	0.01100810803473	0.00451462110504508	0.000618529506027699	0.00516396993771195
1415	72.4861373901367	-1.95226669311523	-5.9152364730835	0.00548864435404539	0.00354059832170606	0.0100340843200684	0.00159255252219737
1416	73.1354827880859	-2.2769410610199	-6.17497587203979	0.0132808275520802	-0.0204853005707264	0.01100810803473	0.00191722682211548
1417	73.7848358154297	-1.95226669311523	-5.98017120361328	0.0217223595827818	-0.00100484199356288	0.0210730116814375	0.0142548503354192
1418	75.7328796386719	-2.92628955841064	-6.04510593414307	0.0233457311987877	-0.00977104809135199	0.0100340843200684	0.00386527273803949
1419	73.1354827880859	-1.95226669311523	-6.49965000152588	0.00776136433705688	0.0100340843200684	0.00483929552137852	0.00776136433705688
1420	73.7848358154297	-2.2769410610199	-5.98017120361328	0.0100340843200684	0.00256657530553639	-0.00684897974133492	-0.000355493422830477
1421	71.8367919921875	-1.62759232521057	-5.3957576751709	-0.000355493422830477	0.00516396993771195	-0.00165419070981443	0.00516396993771195
1422	73.1354827880859	-2.2769410610199	-5.98017120361328	0.0171769186854362	0.0220470335334539	-0.0139918150380254	-0.00165419070981443
1423	73.1354827880859	-1.62759232521057	-6.04510593414307	-0.00587495695799589	0.0321119390428066	-0.0110697457566857	0.00159255252219737
1424	75.0835342407227	-2.92628955841064	-6.36978054046631	-0.00847235135734081	0.0298392176628113	-0.0217839982360601	-0.00327756232582033
1425	75.0835342407227	-2.92628955841064	-5.46069240570068	-0.0120437685400248	0.0340599827468395	-0.0295761823654175	-0.00392691092565656
1426	73.1354827880859	-2.2769410610199	-5.52562713623047	-0.0100957229733467	0.0470469556748867	-0.0623682886362076	-0.0100957229733467
1427	73.1354827880859	-1.95226669311523	-5.3957576751709	-0.00652430532500148	0.07431960105896	-0.0708098188042641	-0.00944637414067984
1428	73.7848358154297	-3.57563829421997	-5.52562713623047	-0.00912170019000769	0.0762676447629929	-0.0691864490509033	-0.00944637414067984
1429	72.4861373901367	-1.62759232521057	-5.9152364730835	-0.00912170019000769	0.0606832765042782	-0.0714591667056084	-0.00684897974133492
1430	72.4861373901367	-2.92628955841064	-5.46069240570068	-0.00619963090866804	0.0519170723855495	-0.0555501282215118	-0.0113944197073579
1431	75.0835342407227	-3.25096392631531	-5.59056186676025	-0.00457625929266214	0.0450989119708538	-0.0500306636095047	-0.000355493422830477
1432	75.0835342407227	-3.57563829421997	-5.46069240570068	-0.000355493422830477	0.0519170723855495	-0.0458098985254765	-0.00327756232582033
1433	74.4341812133789	-3.57563829421997	-5.26588773727417	0.00289124972186983	0.0548391379415989	-0.0149658378213644	-0.00522560812532902
1434	75.0835342407227	-3.57563829421997	-5.13601779937744	0.00386527273803949	0.0324366129934788	-0.00522560812532902	-0.00879702530801296
1435	75.0835342407227	-4.87433528900146	-5.3957576751709	-0.00295288790948689	0.000618529506027699	0.0123068047687411	-0.00100484199356288
1436	73.1354827880859	-3.25096392631531	-5.85030126571655	-0.00457625929266214	-0.0221086721867323	0.047696303576231	0.00873538758605719
1437	73.7848358154297	-3.57563829421997	-5.72043180465698	0.0330859608948231	-0.0454852245748043	0.0545144639909267	0.00646266713738441
1438	74.4341812133789	-3.90031242370605	-5.52562713623047	0.0168522447347641	-0.0497059896588326	0.0610079504549503	0.0103587592020631
1439	75.7328796386719	-3.90031242370605	-5.33082246780396	0.0171769186854362	-0.0799007043242455	0.0613326244056225	0.00938473641872406
1440	73.7848358154297	-3.90031242370605	-5.3957576751709	0.00841071270406246	-0.0756799355149269	0.0541897900402546	-0.00490093370899558
1441	75.7328796386719	-3.90031242370605	-5.85030126571655	0.0100340843200684	-0.0597708933055401	0.0405534692108631	0.00256657530553639
1442	75.0835342407227	-3.25096392631531	-5.72043180465698	-0.00132951640989631	-0.0539267547428608	0.0337353087961674	0.00451462110504508
1443	73.7848358154297	-2.60161519050598	-5.59056186676025	0.0178262684494257	-0.0425631552934647	0.0191249661147594	0.00711201597005129
1444	72.4861373901367	-1.95226669311523	-6.11004114151001	-0.00392691092565656	-0.0305502042174339	0.0171769186854362	-0.00522560812532902
1445	75.0835342407227	-2.92628955841064	-6.04510593414307	-0.00425158534198999	-0.00587495695799589	-0.00197886489331722	0.00646266713738441
1446	74.4341812133789	-3.25096392631531	-5.26588773727417	-0.00717365415766835	-0.00165419070981443	-0.00847235135734081	0.00191722682211548
1447	73.1354827880859	-1.95226669311523	-5.6554970741272	-0.0120437685400248	0.0168522447347641	-0.0247060675173998	-3.08191010844894e-05
1448	73.7848358154297	-2.92628955841064	-5.72043180465698	-0.0113944197073579	0.00906006153672934	-0.0133424662053585	-0.00457625929266214
1449	73.7848358154297	-2.2769410610199	-5.78536653518677	-0.0149658378213644	0.00613799272105098	-0.0204853005707264	0.000943203864153475
1450	71.1874389648438	-1.95226669311523	-5.78536653518677	-0.0126931173726916	-0.00555028254166245	-0.0104203969240189	-0.00619963090866804
1451	71.8367919921875	-1.95226669311523	-5.59056186676025	-0.00100484199356288	-0.00977104809135199	-0.00652430532500148	0.00418994715437293
1452	71.1874389648438	-1.62759232521057	-5.46069240570068	-0.00749832857400179	0.00938473641872406	-0.00457625929266214	-0.00360223650932312
1453	70.5380935668945	-1.95226669311523	-5.46069240570068	-0.00912170019000769	0.00418994715437293	-0.00977104809135199	0.0103587592020631
1454	70.5380935668945	-1.62759232521057	-5.52562713623047	-0.0110697457566857	-0.00165419070981443	-0.00100484199356288	-0.00717365415766835
1455	71.1874389648438	-2.92628955841064	-5.33082246780396	-0.0266541130840778	-0.00392691092565656	-0.00197886489331722	0.000618529506027699
1456	70.5380935668945	-2.92628955841064	-5.52562713623047	-0.0100957229733467	-0.00522560812532902	0.00354059832170606	-0.00197886489331722
1457	72.4861373901367	-2.92628955841064	-5.46069240570068	0.0113327819854021	-0.0224333461374044	0.020423661917448	0.00841071270406246
1458	71.1874389648438	-1.95226669311523	-5.78536653518677	0.00970941036939621	-0.0185372550040483	0.0278911720961332	0.0207483377307653
1459	71.1874389648438	-2.2769410610199	-5.3957576751709	0.0136055024340749	-0.0146411629393697	0.012956153601408	0.0191249661147594
1460	74.4341812133789	-3.25096392631531	-5.6554970741272	0.00938473641872406	-0.00457625929266214	0.00126787810586393	-0.00522560812532902
1461	75.0835342407227	-2.92628955841064	-5.59056186676025	0.0116574559360743	0.00126787810586393	0.000293855206109583	0.00548864435404539
1462	74.4341812133789	-3.25096392631531	-5.52562713623047	0.0165275707840919	0.0197743140161037	-0.00165419070981443	0.00386527273803949
1463	74.4341812133789	-3.25096392631531	-5.46069240570068	0.0243197549134493	0.0259431265294552	-0.00652430532500148	-3.08191010844894e-05
1464	73.7848358154297	-3.25096392631531	-5.46069240570068	0.0158782228827477	0.0223717093467712	-0.0156151866540313	0.000943203864153475
1465	72.4861373901367	-1.62759232521057	-5.6554970741272	0.00938473641872406	0.0314625911414623	-0.0299008563160896	-3.08191010844894e-05
1466	73.1354827880859	-1.95226669311523	-5.85030126571655	-0.0120437685400248	0.0571118593215942	-0.0438618510961533	-0.00944637414067984
1467	74.4341812133789	-2.60161519050598	-5.98017120361328	-0.0104203969240189	0.0860078707337379	-0.0636669844388962	-0.00197886489331722
1468	75.0835342407227	-2.60161519050598	-6.30484533309937	-0.00555028254166245	0.0801637396216393	-0.0607449151575565	-0.00197886489331722
1469	73.1354827880859	-2.92628955841064	-6.30484533309937	-0.00619963090866804	0.07431960105896	-0.0773033052682877	-0.00522560812532902
1470	75.7328796386719	-2.60161519050598	-6.49965000152588	-0.00912170019000769	0.0795143842697144	-0.0870435386896133	-0.00425158534198999
1471	73.1354827880859	-1.3029180765152	-6.30484533309937	-0.00360223650932312	0.0912026613950729	-0.0834721177816391	-0.00392691092565656
1472	73.1354827880859	-1.95226669311523	-6.36978054046631	0.00159255252219737	0.08925461769104	-0.0922383219003677	-0.00652430532500148
1473	73.1354827880859	-1.62759232521057	-6.04510593414307	0.0022419011220336	0.0947740823030472	-0.0792513489723206	0.00451462110504508
1474	75.7328796386719	-3.25096392631531	-6.30484533309937	-0.0169138833880424	0.0811377614736557	-0.0623682886362076	-0.00490093370899558
1475	73.1354827880859	-2.2769410610199	-6.11004114151001	-0.0159398596733809	0.0642546936869621	-0.0441865250468254	-0.0026282137259841
1476	74.4341812133789	-3.25096392631531	-5.46069240570068	-0.00392691092565656	0.0337353087961674	-0.0172385573387146	0.00256657530553639
1477	72.4861373901367	-1.95226669311523	-5.6554970741272	0.0207483377307653	-0.0191866029053926	0.0304885655641556	0.00873538758605719
1478	75.7328796386719	-3.57563829421997	-5.20095300674438	0.0158782228827477	-0.0458098985254765	0.0463976077735424	0.00256657530553639
1479	71.8367919921875	-1.3029180765152	-5.85030126571655	0.0126314787194133	-0.0782773271203041	0.07139752805233	0.000943203864153475
1480	72.4861373901367	-2.2769410610199	-5.78536653518677	0.00711201597005129	-0.122433036565781	0.0756182968616486	0.000293855206109583
1481	73.7848358154297	-2.92628955841064	-5.33082246780396	0.0106834331527352	-0.110744759440422	0.0775663405656815	-0.00749832857400179
1482	75.0835342407227	-3.25096392631531	-5.59056186676025	0.0324366129934788	-0.0941863730549812	0.0632806718349457	0.00516396993771195
1483	73.1354827880859	-2.2769410610199	-5.46069240570068	0.00938473641872406	-0.0740565657615662	0.0548391379415989	-0.00197886489331722
1484	73.1354827880859	-2.2769410610199	-5.3957576751709	0.0100340843200684	-0.0773033052682877	0.0441248863935471	-0.00230353930965066
1485	74.4341812133789	-3.90031242370605	-5.6554970741272	-0.000355493422830477	-0.0574981719255447	0.0327612869441509	-0.00847235135734081
1486	75.0835342407227	-3.90031242370605	-5.52562713623047	-0.00425158534198999	-0.0409397818148136	0.0392547734081745	-0.000355493422830477
1487	73.7848358154297	-4.2249870300293	-5.26588773727417	-0.00879702530801296	-0.0276281367987394	0.0213976856321096	-0.00425158534198999
1488	73.1354827880859	-3.90031242370605	-5.59056186676025	-0.00814767740666866	-0.0282774847000837	0.0223717093467712	0.00418994715437293
1489	73.1354827880859	-2.92628955841064	-5.26588773727417	-0.00619963090866804	-0.0256800893694162	0.0220470335334539	-0.00360223650932312
1490	74.4341812133789	-4.54966115951538	-5.33082246780396	-0.00912170019000769	-0.0227580219507217	0.0200989879667759	-0.00555028254166245
1491	75.0835342407227	-4.87433528900146	-5.46069240570068	-0.00684897974133492	-0.0217839982360601	0.0210730116814375	0.000293855206109583
1492	75.0835342407227	-4.2249870300293	-5.6554970741272	-0.00619963090866804	-0.0143164889886975	0.0272418223321438	0.00548864435404539
1493	75.0835342407227	-4.2249870300293	-5.6554970741272	0.00354059832170606	-0.021459324285388	0.0158782228827477	0.00418994715437293
1494	73.1354827880859	-3.57563829421997	-5.6554970741272	0.00386527273803949	-0.0217839982360601	0.0136055024340749	0.0022419011220336
1495	74.4341812133789	-2.92628955841064	-6.17497587203979	-0.0152905117720366	-0.0195112787187099	0.0116574559360743	0.00256657530553639
1496	73.7848358154297	-2.60161519050598	-6.11004114151001	0.00126787810586393	-0.0172385573387146	0.0106834331527352	0.00646266713738441
1497	74.4341812133789	-2.60161519050598	-5.46069240570068	0.0223717093467712	-0.0162645354866982	0.0243197549134493	0.00354059832170606
1498	73.1354827880859	-2.60161519050598	-5.59056186676025	0.0210730116814375	-0.0169138833880424	0.020423661917448	0.00483929552137852
1499	75.0835342407227	-2.92628955841064	-5.72043180465698	0.0175015944987535	-0.0230826959013939	0.01100810803473	0.0136055024340749
1500	72.4861373901367	-1.62759232521057	-5.72043180465698	0.0210730116814375	-0.0162645354866982	0.00678734155371785	0.00711201597005129
1501	73.1354827880859	-2.60161519050598	-6.23991060256958	0.0145795252174139	-0.00652430532500148	-0.00360223650932312	-0.000680167751852423
1502	72.4861373901367	-1.62759232521057	-5.52562713623047	0.0181509424000978	-0.00652430532500148	0.00126787810586393	0.00126787810586393
1503	72.4861373901367	-1.95226669311523	-5.3957576751709	0.0188002903014421	-0.0133424662053585	0.00841071270406246	0.00711201597005129
1504	73.7848358154297	-1.95226669311523	-5.9152364730835	0.0178262684494257	-0.00457625929266214	0.00321592413820326	-0.00132951640989631
1505	73.1354827880859	-2.92628955841064	-5.52562713623047	0.0162028968334198	-0.00684897974133492	-0.00782300252467394	0.00581331877037883
1506	73.7848358154297	-2.92628955841064	-5.72043180465698	0.0210730116814375	0.0100340843200684	-0.0217839982360601	-0.00457625929266214
1507	71.1874389648438	-1.95226669311523	-5.6554970741272	0.00581331877037883	0.0304885655641556	-0.0311995539814234	-3.08191010844894e-05
1508	71.8367919921875	-2.92628955841064	-5.3957576751709	-0.00392691092565656	0.0356833562254906	-0.0208099745213985	-0.00457625929266214
1509	70.5380935668945	-1.95226669311523	-5.33082246780396	-0.0149658378213644	0.0353586822748184	-0.0260047651827335	-0.0110697457566857
1510	70.5380935668945	-1.95226669311523	-5.46069240570068	-0.0208099745213985	0.036657378077507	-0.0263294391334057	-0.00457625929266214
1511	71.1874389648438	-2.2769410610199	-5.46069240570068	-0.0159398596733809	0.0450989119708538	-0.0256800893694162	0.00159255252219737
1512	71.1874389648438	-2.60161519050598	-5.9152364730835	-0.0120437685400248	0.0506183728575706	-0.0347709693014622	-0.00587495695799589
1513	69.8887405395508	-1.95226669311523	-5.46069240570068	-0.0159398596733809	0.0548391379415989	-0.039641086012125	0.0022419011220336
1514	71.1874389648438	-2.2769410610199	-5.52562713623047	-0.0250307414680719	0.0655533894896507	-0.0458098985254765	-0.00392691092565656
1515	73.7848358154297	-2.92628955841064	-4.87627840042114	-0.0208099745213985	0.0629559978842735	-0.0513293594121933	0.00289124972186983
1516	73.7848358154297	-2.92628955841064	-5.20095300674438	-0.0120437685400248	0.0613326244056225	-0.0539267547428608	0.00548864435404539
1517	73.7848358154297	-3.25096392631531	-5.59056186676025	-0.00230353930965066	0.0545144639909267	-0.0386670641601086	0.00711201597005129
1518	72.4861373901367	-2.2769410610199	-5.85030126571655	-0.00327756232582033	0.0506183728575706	-0.0532774068415165	0.00906006153672934
1519	74.4341812133789	-2.92628955841064	-5.52562713623047	-0.0110697457566857	0.0551638156175613	-0.0552254542708397	-0.00230353930965066
1520	75.0835342407227	-2.60161519050598	-5.59056186676025	-0.0120437685400248	0.0704235062003136	-0.0695111230015755	0.0210730116814375
1521	72.4861373901367	-1.95226669311523	-5.6554970741272	-0.00327756232582033	0.0736702531576157	-0.0539267547428608	-0.00490093370899558
1522	73.1354827880859	-2.60161519050598	-5.6554970741272	0.00289124972186983	0.0623066499829292	-0.0324982516467571	-0.00230353930965066
1523	71.8367919921875	-1.62759232521057	-6.04510593414307	0.00548864435404539	0.0428261905908585	-0.0113944197073579	-0.00230353930965066
1524	74.4341812133789	-2.60161519050598	-5.85030126571655	-0.00977104809135199	0.0285405199974775	-0.00944637414067984	0.000618529506027699
1525	74.4341812133789	-2.2769410610199	-5.6554970741272	-0.000680167751852423	0.00321592413820326	0.00938473641872406	-0.000680167751852423
1526	72.4861373901367	-2.60161519050598	-6.04510593414307	0.0171769186854362	-0.00360223650932312	0.00516396993771195	-0.00327756232582033
1527	75.0835342407227	-2.60161519050598	-6.23991060256958	-0.00100484199356288	-0.0250307414680719	0.0213976856321096	0.00256657530553639
1528	73.1354827880859	-2.60161519050598	-6.04510593414307	-0.00132951640989631	-0.0578228458762169	0.0470469556748867	-0.00587495695799589
1529	72.4861373901367	-2.2769410610199	-6.23991060256958	-0.00360223650932312	-0.0760046094655991	0.0554884895682335	-0.0100957229733467
1530	74.4341812133789	-3.25096392631531	-5.9152364730835	-0.00652430532500148	-0.077952653169632	0.0428261905908585	-0.00295288790948689
1531	75.0835342407227	-2.60161519050598	-5.85030126571655	-0.000355493422830477	-0.050680011510849	0.0363327041268349	-0.00132951640989631
1532	73.1354827880859	-3.25096392631531	-5.6554970741272	0.00646266713738441	-0.0383423902094364	0.0340599827468395	0.00191722682211548
1533	72.4861373901367	-1.95226669311523	-5.78536653518677	0.00581331877037883	-0.0448358729481697	0.0425015166401863	0.00386527273803949
1534	72.4861373901367	-2.2769410610199	-5.6554970741272	-0.00100484199356288	-0.0561994761228561	0.041852168738842	-0.00100484199356288
1535	73.7848358154297	-2.2769410610199	-5.72043180465698	-0.0156151866540313	-0.0591215454041958	0.0405534692108631	-0.00100484199356288
1536	75.0835342407227	-3.25096392631531	-5.9152364730835	0.013930176384747	-0.0675630792975426	0.0389300994575024	0.00808603875339031
1537	75.0835342407227	-3.25096392631531	-5.59056186676025	0.0171769186854362	-0.0698357969522476	0.0561378374695778	0.00970941036939621
1538	73.1354827880859	-2.2769410610199	-5.59056186676025	0.0200989879667759	-0.0565241500735283	0.0425015166401863	0.025618452578783
1539	73.1354827880859	-2.92628955841064	-5.26588773727417	0.0113327819854021	-0.0386670641601086	0.0447742342948914	-0.00360223650932312
1540	75.0835342407227	-2.92628955841064	-5.07108306884766	0.00321592413820326	-0.0279528107494116	0.0265924744307995	0.00191722682211548
1541	75.0835342407227	-2.92628955841064	-5.33082246780396	0.00938473641872406	-0.0165892094373703	0.00646266713738441	0.000943203864153475
1542	72.4861373901367	-2.2769410610199	-5.52562713623047	0.00613799272105098	-3.08191010844894e-05	0.00581331877037883	0.00841071270406246
1543	73.7848358154297	-2.92628955841064	-5.6554970741272	0.00646266713738441	-0.00814767740666866	0.0100340843200684	0.000943203864153475
1544	73.7848358154297	-3.25096392631531	-5.72043180465698	0.00938473641872406	0.00191722682211548	-3.08191010844894e-05	0.00354059832170606
1545	75.0835342407227	-3.57563829421997	-5.52562713623047	0.0022419011220336	-0.0026282137259841	-0.00197886489331722	-0.00490093370899558
1546	72.4861373901367	-2.92628955841064	-5.78536653518677	0.000618529506027699	-0.00619963090866804	-0.0143164889886975	-0.00587495695799589
1547	75.0835342407227	-4.54966115951538	-5.26588773727417	-0.00360223650932312	0.0197743140161037	-0.0224333461374044	-0.00847235135734081
1548	71.8367919921875	-3.25096392631531	-5.6554970741272	-0.00327756232582033	0.00483929552137852	-0.0208099745213985	-0.000680167751852423
1549	73.7848358154297	-3.90031242370605	-5.6554970741272	-0.00717365415766835	0.00938473641872406	-0.0198359526693821	-0.0117190945893526
1550	74.4341812133789	-4.54966115951538	-5.52562713623047	-0.0149658378213644	0.00808603875339031	-0.0263294391334057	-0.00132951640989631
1551	75.0835342407227	-4.2249870300293	-5.6554970741272	-0.00295288790948689	0.020423661917448	-0.0412644557654858	-0.00522560812532902
1552	73.7848358154297	-3.90031242370605	-5.46069240570068	-0.00652430532500148	0.0334106348454952	-0.0350956469774246	-0.00587495695799589
1553	72.4861373901367	-3.25096392631531	-5.59056186676025	-0.00522560812532902	0.0457482598721981	-0.0308748781681061	-0.00522560812532902
1554	71.8367919921875	-2.92628955841064	-5.59056186676025	-0.0100957229733467	0.0567871853709221	-0.0360696688294411	-0.00360223650932312
1555	73.7848358154297	-3.90031242370605	-5.85030126571655	-0.0113944197073579	0.0610079504549503	-0.0513293594121933	-0.00230353930965066
1556	73.1354827880859	-3.25096392631531	-5.72043180465698	0.00906006153672934	0.052891094237566	-0.0376930385828018	-0.0100957229733467
1557	74.4341812133789	-3.57563829421997	-5.46069240570068	0.0210730116814375	0.0483456552028656	-0.0211346503347158	0.00386527273803949
1558	71.8367919921875	-1.95226669311523	-5.78536653518677	0.011982130818069	0.0597092546522617	-0.0282774847000837	-3.08191010844894e-05
1559	71.1874389648438	-2.92628955841064	-5.3957576751709	0.0162028968334198	0.0665274113416672	-0.0367190167307854	-0.000355493422830477
1560	73.7848358154297	-2.92628955841064	-5.20095300674438	0.00841071270406246	0.0593845807015896	-0.0286021586507559	-0.00879702530801296
1561	73.7848358154297	-2.2769410610199	-5.85030126571655	0.00126787810586393	0.0668520927429199	-0.0471085943281651	0.00321592413820326
1562	71.1874389648438	-1.62759232521057	-5.9152364730835	0.01100810803473	0.0704235062003136	-0.0438618510961533	0.00418994715437293
1563	71.8367919921875	-2.2769410610199	-5.78536653518677	-0.00652430532500148	0.0512677207589149	-0.028926832601428	0.00646266713738441
1564	73.1354827880859	-3.25096392631531	-5.6554970741272	-0.00327756232582033	0.0392547734081745	-0.0383423902094364	-0.00425158534198999
1565	72.4861373901367	-3.25096392631531	-5.3957576751709	-0.00944637414067984	0.00191722682211548	-0.0305502042174339	0.000618529506027699
1566	71.1874389648438	-2.2769410610199	-5.3957576751709	-0.00717365415766835	0.000943203864153475	-0.0273034609854221	-0.00132951640989631
1567	72.4861373901367	-3.25096392631531	-5.52562713623047	-0.0237320438027382	0.0155535480007529	-0.0350956469774246	0.00289124972186983
1568	70.5380935668945	-2.2769410610199	-6.04510593414307	-0.0172385573387146	-0.0100957229733467	0.00256657530553639	0.00321592413820326
1569	69.8887405395508	-1.95226669311523	-5.85030126571655	-0.00457625929266214	-0.0373683646321297	0.020423661917448	-0.00327756232582033
1570	71.1874389648438	-3.25096392631531	-5.52562713623047	-0.0130177913233638	-0.0477579422295094	0.0386054255068302	-0.00490093370899558
1571	71.1874389648438	-2.60161519050598	-5.33082246780396	-0.0126931173726916	-0.0740565657615662	0.0425015166401863	0.00289124972186983
1572	71.1874389648438	-2.92628955841064	-5.26588773727417	-0.0182125810533762	-0.072757862508297	0.0587352328002453	0.00418994715437293
1573	69.8887405395508	-2.2769410610199	-5.6554970741272	-0.00230353930965066	-0.0922383219003677	0.081787109375	0.00711201597005129
1574	72.4861373901367	-1.95226669311523	-6.43471527099609	0.0100340843200684	-0.0860695168375969	0.0752936229109764	-0.00132951640989631
1575	72.4861373901367	-2.60161519050598	-6.23991060256958	0.00678734155371785	-0.0721085146069527	0.0600339286029339	-0.00197886489331722
1576	73.1354827880859	-3.25096392631531	-6.04510593414307	0.00613799272105098	-0.0549007803201675	0.0450989119708538	0.00613799272105098
1577	73.1354827880859	-2.2769410610199	-5.98017120361328	0.0262678004801273	-0.0441865250468254	0.0606832765042782	0.00808603875339031
1578	75.0835342407227	-2.92628955841064	-6.17497587203979	0.0200989879667759	-0.0487319678068161	0.0408781431615353	0.00938473641872406
1579	72.4861373901367	-1.95226669311523	-5.46069240570068	0.0217223595827818	-0.0477579422295094	0.0389300994575024	0.00386527273803949
1580	75.0835342407227	-3.25096392631531	-5.6554970741272	-3.08191010844894e-05	-0.0445111989974976	0.020423661917448	-3.08191010844894e-05
1581	74.4341812133789	-2.92628955841064	-5.6554970741272	0.00386527273803949	-0.03444629535079	0.0217223595827818	-0.00619963090866804
1582	73.7848358154297	-2.60161519050598	-5.78536653518677	0.00678734155371785	-0.0117190945893526	0.0123068047687411	0.0022419011220336
1583	74.4341812133789	-2.92628955841064	-5.85030126571655	0.0126314787194133	-0.00652430532500148	0.00483929552137852	-0.00425158534198999
1584	74.4341812133789	-3.25096392631531	-5.3957576751709	0.00321592413820326	0.00289124972186983	-0.00132951640989631	-0.000355493422830477
1585	73.7848358154297	-2.92628955841064	-5.33082246780396	-0.0100957229733467	-0.00197886489331722	-0.0117190945893526	-0.00782300252467394
1586	72.4861373901367	-2.2769410610199	-5.98017120361328	-0.0130177913233638	0.0100340843200684	-0.0172385573387146	-0.00360223650932312
1587	74.4341812133789	-2.92628955841064	-5.85030126571655	-0.0120437685400248	0.0233457311987877	-0.0243813935667276	-0.00847235135734081
1588	72.4861373901367	-1.95226669311523	-5.85030126571655	-0.0143164889886975	0.0158782228827477	-0.0175632312893867	-0.000355493422830477
1589	72.4861373901367	-1.95226669311523	-5.6554970741272	-0.00619963090866804	0.0230210572481155	-0.0230826959013939	-0.0113944197073579
1590	73.1354827880859	-3.25096392631531	-5.3957576751709	-0.00944637414067984	0.0175015944987535	-0.00587495695799589	-0.0104203969240189
1591	75.0835342407227	-3.25096392631531	-5.26588773727417	0.0149041991680861	0.0168522447347641	-0.00587495695799589	-0.00814767740666866
1592	73.7848358154297	-3.25096392631531	-5.3957576751709	0.00548864435404539	0.0175015944987535	-0.00392691092565656	0.00289124972186983
1593	73.1354827880859	-2.2769410610199	-5.6554970741272	0.0126314787194133	0.0197743140161037	-0.0107450718060136	-0.00165419070981443
1594	73.1354827880859	-2.2769410610199	-5.78536653518677	0.0213976856321096	0.0194496400654316	-0.00944637414067984	-0.00230353930965066
1595	75.0835342407227	-3.25096392631531	-5.72043180465698	0.00776136433705688	0.0191249661147594	-0.0136671401560307	-0.00425158534198999
1596	73.7848358154297	-2.92628955841064	-5.52562713623047	0.0100340843200684	0.0220470335334539	-0.00619963090866804	0.0022419011220336
1597	73.7848358154297	-2.92628955841064	-5.26588773727417	0.0243197549134493	0.0252937767654657	-0.00457625929266214	0.0100340843200684
1598	73.7848358154297	-3.25096392631531	-5.59056186676025	0.0210730116814375	0.0389300994575024	-0.00977104809135199	0.00516396993771195
1599	73.1354827880859	-2.2769410610199	-5.85030126571655	0.011982130818069	0.0431508645415306	-0.0282774847000837	-0.00197886489331722
1600	74.4341812133789	-3.25096392631531	-6.04510593414307	0.00970941036939621	0.0509430468082428	-0.0422384813427925	0.00256657530553639
1601	75.0835342407227	-3.57563829421997	-5.52562713623047	0.000293855206109583	0.0632806718349457	-0.0578228458762169	-0.00490093370899558
1602	73.7848358154297	-2.92628955841064	-5.6554970741272	-0.00392691092565656	0.0850338488817215	-0.0568488240242004	0.00776136433705688
1603	74.4341812133789	-3.25096392631531	-6.23991060256958	-0.0162645354866982	0.0876312479376793	-0.0630176365375519	0.00354059832170606
1604	73.7848358154297	-2.92628955841064	-5.72043180465698	-0.0169138833880424	0.0720468759536743	-0.0373683646321297	0.00256657530553639
1605	72.4861373901367	-3.57563829421997	-6.17497587203979	-0.0185372550040483	0.0580858811736107	-0.0412644557654858	-0.000680167751852423
1606	72.4861373901367	-2.92628955841064	-6.36978054046631	-0.0217839982360601	0.0496443510055542	-0.0363943427801132	-0.00684897974133492
1607	72.4861373901367	-3.90031242370605	-6.04510593414307	-0.0185372550040483	0.0317872650921345	-0.0435371771454811	-3.08191010844894e-05
1608	73.1354827880859	-3.25096392631531	-6.23991060256958	-0.0201606266200542	0.000618529506027699	-0.00944637414067984	-0.00522560812532902
1609	71.8367919921875	-3.25096392631531	-6.04510593414307	-0.0100957229733467	-0.0247060675173998	-0.00457625929266214	-0.00132951640989631
1610	72.4861373901367	-3.25096392631531	-5.59056186676025	-0.0188619289547205	-0.0256800893694162	0.011982130818069	-0.0100957229733467
1611	71.8367919921875	-3.90031242370605	-5.52562713623047	0.000943203864153475	-0.0425631552934647	0.0252937767654657	0.00418994715437293
1612	73.1354827880859	-3.90031242370605	-5.98017120361328	0.00743668992072344	-0.0480826161801815	0.0278911720961332	-0.0026282137259841
1613	71.8367919921875	-3.57563829421997	-5.52562713623047	0.0175015944987535	-0.0399657599627972	0.0239950809627771	0.00321592413820326
1614	73.7848358154297	-3.90031242370605	-5.52562713623047	-0.00587495695799589	-0.0526280589401722	0.0246444288641214	-0.00587495695799589
1615	73.7848358154297	-4.2249870300293	-5.26588773727417	0.00126787810586393	-0.0565241500735283	0.0230210572481155	-0.00100484199356288
1616	74.4341812133789	-3.90031242370605	-4.94121360778809	0.00938473641872406	-0.0523033849895	0.0278911720961332	0.00711201597005129
1617	72.4861373901367	-2.60161519050598	-5.3957576751709	0.0282158460468054	-0.0604202412068844	0.041852168738842	0.00646266713738441
1618	73.7848358154297	-3.25096392631531	-5.3957576751709	0.0259431265294552	-0.0487319678068161	0.036657378077507	-0.00100484199356288
1619	72.4861373901367	-2.2769410610199	-5.6554970741272	0.0158782228827477	-0.0282774847000837	0.0421768426895142	-0.00230353930965066
1620	74.4341812133789	-3.57563829421997	-5.3957576751709	0.0149041991680861	-0.0250307414680719	0.0142548503354192	-0.00490093370899558
1621	73.7848358154297	-2.92628955841064	-5.26588773727417	0.00873538758605719	-0.0247060675173998	0.0152288740500808	-0.00814767740666866
1622	74.4341812133789	-3.57563829421997	-5.46069240570068	0.0136055024340749	-0.0143164889886975	0.00711201597005129	-0.0026282137259841
1623	73.7848358154297	-2.60161519050598	-5.00614833831787	0.011982130818069	-0.00977104809135199	0.012956153601408	-0.0026282137259841
1624	73.7848358154297	-3.57563829421997	-5.59056186676025	0.00808603875339031	-0.0165892094373703	0.0149041991680861	0.00354059832170606
1625	71.1874389648438	-1.62759232521057	-5.6554970741272	0.00451462110504508	-0.00879702530801296	0.000293855206109583	-0.00717365415766835
1626	71.8367919921875	-1.95226669311523	-5.9152364730835	-0.00587495695799589	0.0103587592020631	-0.0175632312893867	-0.00490093370899558
1627	71.1874389648438	-1.62759232521057	-6.30484533309937	-0.00619963090866804	0.0525664202868938	-0.0441865250468254	-0.0117190945893526
1628	71.8367919921875	-3.25096392631531	-5.9152364730835	0.00483929552137852	0.0447742342948914	-0.0428878292441368	-0.00100484199356288
1629	69.8887405395508	-1.62759232521057	-5.9152364730835	-0.00944637414067984	0.0548391379415989	-0.0441865250468254	-0.0117190945893526
1630	69.2393951416016	-2.2769410610199	-6.23991060256958	-0.0149658378213644	0.0571118593215942	-0.0448358729481697	-0.00457625929266214
1631	69.2393951416016	-1.3029180765152	-6.43471527099609	-0.0136671401560307	0.0541897900402546	-0.0406151078641415	-0.00749832857400179
1632	68.5900497436523	-2.60161519050598	-6.30484533309937	-0.00749832857400179	0.0561378374695778	-0.039641086012125	0.00159255252219737
1633	69.2393951416016	-1.95226669311523	-5.78536653518677	-0.00912170019000769	0.0363327041268349	-0.0230826959013939	0.00321592413820326
1634	71.1874389648438	-3.25096392631531	-5.33082246780396	-0.00944637414067984	0.0405534692108631	-0.0201606266200542	0.00126787810586393
1635	71.8367919921875	-3.25096392631531	-5.26588773727417	-0.0130177913233638	0.0340599827468395	-0.00847235135734081	-0.00327756232582033
1636	71.8367919921875	-3.57563829421997	-5.52562713623047	-0.0120437685400248	0.0330859608948231	-0.00100484199356288	0.00646266713738441
1637	72.4861373901367	-2.2769410610199	-5.85030126571655	0.0171769186854362	0.0103587592020631	0.0233457311987877	0.00159255252219737
1638	73.7848358154297	-3.25096392631531	-5.6554970741272	0.00711201597005129	-0.0100957229733467	0.0330859608948231	0.00548864435404539
1639	72.4861373901367	-2.2769410610199	-5.72043180465698	0.00289124972186983	-0.0104203969240189	0.0324366129934788	0.000293855206109583
1640	72.4861373901367	-2.60161519050598	-5.33082246780396	-0.00132951640989631	-0.0386670641601086	0.0191249661147594	0.000943203864153475
1641	75.0835342407227	-3.25096392631531	-4.94121360778809	-0.00360223650932312	-0.0490566417574883	0.0136055024340749	0.00808603875339031
1642	73.1354827880859	-3.25096392631531	-5.07108306884766	0.0171769186854362	-0.0490566417574883	0.0168522447347641	0.00191722682211548
1643	75.0835342407227	-3.57563829421997	-5.52562713623047	0.00970941036939621	-0.0636669844388962	0.0282158460468054	0.00678734155371785
1644	73.1354827880859	-2.92628955841064	-5.00614833831787	0.00581331877037883	-0.0763292834162712	0.0321119390428066	-0.00360223650932312
1645	73.1354827880859	-2.2769410610199	-5.33082246780396	0.00418994715437293	-0.0613942667841911	0.0126314787194133	0.0022419011220336
1646	73.7848358154297	-1.95226669311523	-5.3957576751709	-0.00132951640989631	-0.0354203209280968	0.00841071270406246	0.00613799272105098
1647	73.7848358154297	-2.2769410610199	-5.46069240570068	-0.00327756232582033	-0.00977104809135199	-0.00717365415766835	0.00841071270406246
1648	75.0835342407227	-2.60161519050598	-5.52562713623047	-0.00490093370899558	-0.0165892094373703	0.000943203864153475	0.00321592413820326
1649	72.4861373901367	-1.62759232521057	-6.11004114151001	0.00256657530553639	-0.0266541130840778	-0.00944637414067984	0.00321592413820326
1650	72.4861373901367	-1.62759232521057	-6.11004114151001	-0.00782300252467394	-0.0188619289547205	-0.00100484199356288	-0.00165419070981443
1651	73.1354827880859	-2.2769410610199	-5.9152364730835	0.0165275707840919	-0.0208099745213985	-0.00360223650932312	0.00678734155371785
1652	71.8367919921875	-1.62759232521057	-5.98017120361328	-0.000355493422830477	0.00418994715437293	0.00256657530553639	0.00646266713738441
1653	73.1354827880859	-2.2769410610199	-5.78536653518677	0.01100810803473	-0.0162645354866982	-0.000680167751852423	0.0022419011220336
1654	73.7848358154297	-2.60161519050598	-6.11004114151001	0.00970941036939621	0.00678734155371785	0.000293855206109583	-0.00425158534198999
1655	74.4341812133789	-3.25096392631531	-6.30484533309937	-0.00165419070981443	-0.00879702530801296	-0.0026282137259841	0.00516396993771195
1656	72.4861373901367	-1.95226669311523	-5.6554970741272	0.00386527273803949	-0.00847235135734081	-0.00587495695799589	-0.0026282137259841
1657	71.8367919921875	-2.60161519050598	-5.78536653518677	0.0191249661147594	-0.00392691092565656	0.00451462110504508	0.00743668992072344
1658	74.4341812133789	-3.25096392631531	-5.52562713623047	0.0233457311987877	0.00516396993771195	0.00970941036939621	0.00581331877037883
1659	72.4861373901367	-2.60161519050598	-5.59056186676025	0.025618452578783	0.00191722682211548	-0.00912170019000769	0.00516396993771195
1660	72.4861373901367	-2.60161519050598	-5.46069240570068	0.00256657530553639	0.00970941036939621	-0.0143164889886975	-0.00392691092565656
1661	74.4341812133789	-3.57563829421997	-6.04510593414307	-0.00555028254166245	0.0152288740500808	-0.0243813935667276	0.00256657530553639
1662	74.4341812133789	-3.25096392631531	-5.6554970741272	0.00126787810586393	0.0136055024340749	-0.0156151866540313	-0.00522560812532902
1663	74.4341812133789	-3.25096392631531	-5.52562713623047	0.00159255252219737	0.00711201597005129	-0.000680167751852423	0.000618529506027699
1664	73.1354827880859	-2.92628955841064	-5.59056186676025	-0.00360223650932312	0.00386527273803949	-0.00360223650932312	-3.08191010844894e-05
1665	72.4861373901367	-2.60161519050598	-5.52562713623047	-0.0107450718060136	0.00289124972186983	0.013930176384747	-0.000355493422830477
1666	74.4341812133789	-3.90031242370605	-5.20095300674438	-0.0169138833880424	-0.00684897974133492	-0.00197886489331722	-0.00360223650932312
1667	72.4861373901367	-3.25096392631531	-5.46069240570068	-0.0162645354866982	0.01100810803473	-0.00230353930965066	0.00289124972186983
1668	75.0835342407227	-4.54966115951538	-5.3957576751709	-0.0182125810533762	0.0145795252174139	0.0022419011220336	-0.00977104809135199
1669	73.7848358154297	-3.57563829421997	-5.72043180465698	-0.0149658378213644	0.00678734155371785	0.0100340843200684	-0.00327756232582033
1670	73.1354827880859	-3.25096392631531	-5.52562713623047	-0.0185372550040483	-0.00717365415766835	0.0171769186854362	-0.00944637414067984
1671	72.4861373901367	-3.25096392631531	-5.46069240570068	-0.0130177913233638	-0.00977104809135199	0.00418994715437293	-0.000680167751852423
1672	73.7848358154297	-3.90031242370605	-5.3957576751709	0.0022419011220336	-0.00230353930965066	0.00906006153672934	0.00191722682211548
1673	73.1354827880859	-3.90031242370605	-5.07108306884766	-0.00977104809135199	-0.00425158534198999	0.000618529506027699	-0.00847235135734081
1674	73.7848358154297	-4.2249870300293	-5.33082246780396	-0.00392691092565656	0.025618452578783	-0.0100957229733467	-0.00749832857400179
1675	71.8367919921875	-1.95226669311523	-5.59056186676025	-0.00360223650932312	0.0376313999295235	-0.0211346503347158	-0.00230353930965066
1676	72.4861373901367	-2.60161519050598	-5.59056186676025	-0.0107450718060136	0.036657378077507	-0.0211346503347158	0.00126787810586393
1677	73.1354827880859	-1.95226669311523	-5.78536653518677	0.0226963832974434	0.0304885655641556	-0.0026282137259841	0.00256657530553639
1678	75.0835342407227	-3.25096392631531	-5.3957576751709	0.0360080301761627	0.0194496400654316	0.013930176384747	0.00386527273803949
1679	71.8367919921875	-1.62759232521057	-5.59056186676025	0.01847561635077	0.0142548503354192	0.00386527273803949	-0.00652430532500148
1680	73.1354827880859	-2.92628955841064	-5.52562713623047	0.00646266713738441	-0.0117190945893526	0.00386527273803949	-0.00197886489331722
1681	74.4341812133789	-3.25096392631531	-5.72043180465698	0.00743668992072344	-0.02697878703475	-0.000355493422830477	-0.00555028254166245
1682	73.1354827880859	-3.25096392631531	-5.72043180465698	0.0149041991680861	0.00386527273803949	-0.00490093370899558	0.00321592413820326
1683	72.4861373901367	-1.95226669311523	-5.78536653518677	0.00873538758605719	0.00354059832170606	-0.00717365415766835	0.0022419011220336
1684	71.8367919921875	-3.25096392631531	-6.04510593414307	0.00906006153672934	0.00191722682211548	-0.0139918150380254	-0.0026282137259841
1685	71.8367919921875	-3.25096392631531	-5.72043180465698	0.0022419011220336	0.00581331877037883	-0.0211346503347158	-0.00425158534198999
1686	69.2393951416016	-2.92628955841064	-6.11004114151001	0.00159255252219737	0.0142548503354192	-0.0311995539814234	0.000293855206109583
1687	70.5380935668945	-2.2769410610199	-6.30484533309937	-0.00165419070981443	0.0389300994575024	-0.0539267547428608	-3.08191010844894e-05
1688	71.8367919921875	-2.92628955841064	-6.17497587203979	-0.00944637414067984	0.0340599827468395	-0.0253554154187441	-0.00782300252467394
1689	72.4861373901367	-2.92628955841064	-5.98017120361328	-0.00652430532500148	0.0249691028147936	-0.0188619289547205	-0.00197886489331722
1690	70.5380935668945	-3.25096392631531	-5.98017120361328	-0.0149658378213644	0.0223717093467712	-0.0266541130840778	-0.00230353930965066
1691	72.4861373901367	-3.25096392631531	-5.72043180465698	-0.0230826959013939	0.012956153601408	-0.00912170019000769	-0.00295288790948689
1692	71.1874389648438	-2.92628955841064	-5.52562713623047	-0.000680167751852423	0.0272418223321438	-0.00782300252467394	0.00289124972186983
1693	71.8367919921875	-1.95226669311523	-5.98017120361328	0.0168522447347641	0.0259431265294552	-0.00749832857400179	0.000293855206109583
1694	71.8367919921875	-2.2769410610199	-5.9152364730835	-0.00425158534198999	0.0353586822748184	-0.0130177913233638	0.00516396993771195
1695	74.4341812133789	-3.57563829421997	-5.59056186676025	-0.0113944197073579	0.0259431265294552	-0.00944637414067984	0.00159255252219737
1696	73.7848358154297	-2.92628955841064	-5.3957576751709	-0.0100957229733467	0.0142548503354192	0.0149041991680861	0.00159255252219737
1697	73.1354827880859	-1.95226669311523	-5.26588773727417	0.00159255252219737	-0.00230353930965066	0.0145795252174139	0.00743668992072344
1698	74.4341812133789	-2.60161519050598	-5.20095300674438	-0.00944637414067984	0.00418994715437293	0.0226963832974434	0.00938473641872406
1699	73.1354827880859	-2.60161519050598	-5.59056186676025	0.00418994715437293	-0.0130177913233638	0.0239950809627771	0.00418994715437293
1700	74.4341812133789	-2.60161519050598	-5.46069240570068	0.00354059832170606	-0.0143164889886975	0.00483929552137852	0.00126787810586393
1701	74.4341812133789	-3.25096392631531	-5.33082246780396	-0.0159398596733809	0.00386527273803949	0.00256657530553639	0.01100810803473
1702	73.7848358154297	-2.60161519050598	-5.3957576751709	0.00126787810586393	0.000618529506027699	0.00321592413820326	0.00321592413820326
1703	73.7848358154297	-3.25096392631531	-5.13601779937744	-0.00230353930965066	-0.0198359526693821	0.0106834331527352	0.000293855206109583
1704	74.4341812133789	-2.60161519050598	-5.07108306884766	0.00646266713738441	-0.0389917381107807	0.0155535480007529	0.00159255252219737
1705	72.4861373901367	-3.25096392631531	-5.52562713623047	-0.0104203969240189	-0.0318489037454128	-0.00360223650932312	-0.00197886489331722
1706	71.8367919921875	-2.2769410610199	-6.04510593414307	-0.00522560812532902	-0.00490093370899558	-0.0133424662053585	-0.00749832857400179
1707	72.4861373901367	-1.95226669311523	-5.9152364730835	-0.00717365415766835	0.00451462110504508	-0.0201606266200542	-0.00425158534198999
1708	75.0835342407227	-3.25096392631531	-5.72043180465698	-0.0143164889886975	-0.00782300252467394	-0.00749832857400179	-0.0107450718060136
1709	73.1354827880859	-1.62759232521057	-6.30484533309937	-0.00879702530801296	-0.032173577696085	-3.08191010844894e-05	-0.00425158534198999
1710	73.1354827880859	-1.95226669311523	-6.30484533309937	-0.00230353930965066	-0.043212503194809	0.0145795252174139	-0.00879702530801296
1711	71.8367919921875	-2.2769410610199	-6.36978054046631	0.00841071270406246	-0.0536020807921886	0.0230210572481155	0.000618529506027699
1712	72.4861373901367	-1.95226669311523	-6.69445466995239	-0.00717365415766835	-0.0389917381107807	0.0304885655641556	-0.0026282137259841
1713	73.7848358154297	-3.25096392631531	-6.30484533309937	0.0282158460468054	-0.0247060675173998	0.0181509424000978	0.00256657530553639
1714	75.0835342407227	-2.92628955841064	-6.17497587203979	0.000293855206109583	-0.0247060675173998	0.00386527273803949	-0.00814767740666866
1715	73.1354827880859	-3.57563829421997	-6.04510593414307	0.00256657530553639	0.00516396993771195	-0.00847235135734081	0.00354059832170606
1716	74.4341812133789	-3.25096392631531	-5.33082246780396	0.0162028968334198	0.00159255252219737	-0.00100484199356288	-0.000355493422830477
1717	71.8367919921875	-2.2769410610199	-5.72043180465698	0.0295145437121391	0.00873538758605719	0.00743668992072344	0.0340599827468395
1718	74.4341812133789	-3.25096392631531	-6.17497587203979	0.0301638916134834	0.0142548503354192	-0.0165892094373703	-3.08191010844894e-05
1719	73.1354827880859	-2.2769410610199	-5.85030126571655	0.020423661917448	0.0304885655641556	-0.03444629535079	0.00321592413820326
1720	73.7848358154297	-2.60161519050598	-5.46069240570068	0.0188002903014421	0.0450989119708538	-0.0552254542708397	-0.00100484199356288
1721	73.7848358154297	-2.92628955841064	-5.52562713623047	0.0106834331527352	0.0580858811736107	-0.0552254542708397	0.00938473641872406
1722	75.0835342407227	-3.25096392631531	-5.33082246780396	0.0197743140161037	0.0629559978842735	-0.0565241500735283	0.00483929552137852
1723	74.4341812133789	-2.92628955841064	-5.33082246780396	0.0165275707840919	0.0730208978056908	-0.0428878292441368	0.00386527273803949
1724	74.4341812133789	-3.25096392631531	-5.3957576751709	0.020423661917448	0.0551638156175613	-0.0393164120614529	0.00321592413820326
1725	71.8367919921875	-2.60161519050598	-5.9152364730835	0.00483929552137852	0.0496443510055542	-0.0237320438027382	-0.00457625929266214
1726	74.4341812133789	-2.2769410610199	-5.6554970741272	0.00906006153672934	0.0376313999295235	-0.017887907102704	-0.00749832857400179
1727	71.8367919921875	-2.2769410610199	-5.46069240570068	-0.00814767740666866	0.0434755384922028	-0.00197886489331722	-0.00879702530801296
1728	74.4341812133789	-4.2249870300293	-5.33082246780396	-0.00522560812532902	0.0168522447347641	0.0145795252174139	-0.00782300252467394
1729	71.8367919921875	-2.60161519050598	-5.46069240570068	-0.00522560812532902	-0.00522560812532902	0.0389300994575024	-0.00977104809135199
1730	72.4861373901367	-3.57563829421997	-5.59056186676025	-3.08191010844894e-05	-0.0347709693014622	0.0535404421389103	-0.00912170019000769
1731	72.4861373901367	-2.92628955841064	-5.59056186676025	-0.0104203969240189	-0.0425631552934647	0.0275664981454611	-0.00847235135734081
1732	71.1874389648438	-3.25096392631531	-5.72043180465698	0.00191722682211548	-0.048407293856144	0.0239950809627771	0.00256657530553639
1733	72.4861373901367	-3.25096392631531	-5.78536653518677	-0.00977104809135199	-0.048407293856144	0.0165275707840919	-0.00165419070981443
1734	73.1354827880859	-4.2249870300293	-5.3957576751709	-0.0107450718060136	-0.0412644557654858	0.00483929552137852	-0.00814767740666866
1735	74.4341812133789	-3.90031242370605	-5.26588773727417	-0.00457625929266214	-0.0389917381107807	-0.00847235135734081	-0.00360223650932312
1736	71.1874389648438	-2.60161519050598	-5.46069240570068	-0.0146411629393697	-0.0422384813427925	0.00418994715437293	0.00191722682211548
1737	73.1354827880859	-2.60161519050598	-5.9152364730835	-3.08191010844894e-05	-0.0536020807921886	0.0243197549134493	0.00938473641872406
1738	73.7848358154297	-3.25096392631531	-5.52562713623047	-0.000355493422830477	-0.0532774068415165	0.0334106348454952	0.00354059832170606
1739	74.4341812133789	-2.2769410610199	-5.78536653518677	0.00321592413820326	-0.0480826161801815	0.0178262684494257	0.00548864435404539
1740	72.4861373901367	-2.60161519050598	-5.6554970741272	-0.0123684434220195	-0.0311995539814234	0.0200989879667759	-0.00100484199356288
1741	73.1354827880859	-2.92628955841064	-5.33082246780396	-0.00977104809135199	-0.0117190945893526	0.013930176384747	-0.00684897974133492
1742	74.4341812133789	-2.60161519050598	-5.33082246780396	-0.0113944197073579	-0.0117190945893526	0.0162028968334198	0.00483929552137852
1743	73.1354827880859	-2.92628955841064	-5.6554970741272	0.00646266713738441	-0.0159398596733809	0.0252937767654657	-0.00295288790948689
1744	71.1874389648438	-2.60161519050598	-5.9152364730835	-0.0117190945893526	-0.0282774847000837	0.0334106348454952	-0.000680167751852423
1745	72.4861373901367	-2.2769410610199	-5.85030126571655	0.0022419011220336	-0.0224333461374044	0.0191249661147594	0.00321592413820326
1746	72.4861373901367	-2.92628955841064	-5.52562713623047	-0.00522560812532902	-0.00555028254166245	-0.000680167751852423	0.00126787810586393
1747	71.8367919921875	-2.2769410610199	-5.46069240570068	-0.00132951640989631	0.00743668992072344	-0.0120437685400248	0.00159255252219737
1748	71.8367919921875	-2.60161519050598	-5.13601779937744	0.00354059832170606	0.00256657530553639	0.00126787810586393	0.000293855206109583
1749	71.1874389648438	-2.60161519050598	-5.78536653518677	-0.0130177913233638	0.00906006153672934	-0.0117190945893526	-0.00555028254166245
1750	69.2393951416016	-1.3029180765152	-5.9152364730835	-0.00555028254166245	0.00451462110504508	-0.00652430532500148	-0.00132951640989631
1751	69.8887405395508	-2.60161519050598	-5.85030126571655	-0.00457625929266214	0.00646266713738441	-0.00717365415766835	0.00191722682211548
1752	70.5380935668945	-1.62759232521057	-5.9152364730835	0.00159255252219737	0.00646266713738441	-0.00684897974133492	-0.000355493422830477
1753	71.1874389648438	-2.2769410610199	-5.52562713623047	-0.00165419070981443	0.0132808275520802	-0.00197886489331722	0.0100340843200684
1754	72.4861373901367	-2.92628955841064	-5.26588773727417	-0.0104203969240189	0.0158782228827477	-0.0133424662053585	-0.00327756232582033
1755	71.1874389648438	-2.60161519050598	-5.13601779937744	-0.00847235135734081	0.0155535480007529	-0.0130177913233638	-0.000680167751852423
1756	71.1874389648438	-1.95226669311523	-5.6554970741272	-0.00360223650932312	-0.00749832857400179	-0.0026282137259841	-0.00457625929266214
1757	71.8367919921875	-2.2769410610199	-5.78536653518677	0.00451462110504508	-0.00522560812532902	0.00776136433705688	0.00808603875339031
1758	71.8367919921875	-3.25096392631531	-5.52562713623047	0.0207483377307653	-0.00555028254166245	0.00743668992072344	0.00548864435404539
1759	74.4341812133789	-3.25096392631531	-5.52562713623047	0.00776136433705688	0.01100810803473	0.00516396993771195	0.00548864435404539
1760	71.8367919921875	-1.95226669311523	-5.59056186676025	0.00906006153672934	0.00711201597005129	-0.00684897974133492	-0.00295288790948689
1761	73.7848358154297	-1.95226669311523	-5.59056186676025	0.00678734155371785	0.0168522447347641	-0.0149658378213644	-0.00295288790948689
1762	72.4861373901367	-3.25096392631531	-5.6554970741272	0.0217223595827818	0.0301638916134834	-0.0188619289547205	0.00418994715437293
1763	71.8367919921875	-1.95226669311523	-5.78536653518677	0.0252937767654657	0.0246444288641214	-0.0159398596733809	-0.0026282137259841
1764	73.7848358154297	-1.95226669311523	-5.78536653518677	0.00873538758605719	0.0207483377307653	-0.0195112787187099	0.000943203864153475
1765	73.1354827880859	-2.2769410610199	-5.85030126571655	0.0197743140161037	0.0272418223321438	-0.0240567177534103	-0.00555028254166245
1766	75.0835342407227	-3.25096392631531	-5.3957576751709	-0.00425158534198999	0.0444495603442192	-0.0445111989974976	-0.00490093370899558
1767	72.4861373901367	-1.95226669311523	-5.78536653518677	-0.00132951640989631	0.0688001364469528	-0.043212503194809	-0.00132951640989631
1768	75.0835342407227	-3.57563829421997	-5.78536653518677	-0.000355493422830477	0.0561378374695778	-0.032173577696085	0.000293855206109583
1769	73.7848358154297	-2.92628955841064	-5.78536653518677	-0.00879702530801296	0.0155535480007529	-0.0237320438027382	-0.00847235135734081
1770	75.0835342407227	-2.2769410610199	-6.04510593414307	-0.0126931173726916	0.00678734155371785	-0.0136671401560307	-0.000680167751852423
1771	73.1354827880859	-1.62759232521057	-5.98017120361328	-0.0133424662053585	0.00581331877037883	0.00581331877037883	-0.0107450718060136
1772	74.4341812133789	-3.57563829421997	-5.9152364730835	-0.00230353930965066	-0.0100957229733467	0.0103587592020631	0.000293855206109583
1773	73.7848358154297	-2.60161519050598	-5.59056186676025	-0.000680167751852423	-0.0156151866540313	0.01100810803473	-0.00457625929266214
1774	72.4861373901367	-2.92628955841064	-5.78536653518677	-0.00360223650932312	-0.0318489037454128	0.013930176384747	-0.0026282137259841
1775	73.1354827880859	-1.62759232521057	-6.11004114151001	-0.00555028254166245	-0.0146411629393697	0.00516396993771195	0.0022419011220336
1776	73.1354827880859	-2.2769410610199	-5.78536653518677	-0.00457625929266214	-0.0224333461374044	0.0188002903014421	0.000618529506027699
1777	73.7848358154297	-2.92628955841064	-5.98017120361328	0.00613799272105098	-0.0412644557654858	0.0350340083241463	0.000943203864153475
1778	72.4861373901367	-2.60161519050598	-5.26588773727417	0.0249691028147936	-0.03444629535079	0.029189869761467	0.00841071270406246
1779	75.0835342407227	-3.57563829421997	-5.00614833831787	0.0106834331527352	-0.0315242260694504	0.0226963832974434	0.00256657530553639
1780	72.4861373901367	-2.2769410610199	-5.85030126571655	0.0106834331527352	0.000293855206109583	0.00289124972186983	-0.00230353930965066
1781	71.8367919921875	-2.2769410610199	-5.9152364730835	0.013930176384747	0.00191722682211548	-0.00619963090866804	0.000618529506027699
1782	73.1354827880859	-2.60161519050598	-5.6554970741272	-0.00165419070981443	0.00678734155371785	-3.08191010844894e-05	0.00159255252219737
1783	72.4861373901367	-2.2769410610199	-5.72043180465698	0.00808603875339031	0.00776136433705688	-0.00360223650932312	0.00354059832170606
1784	71.8367919921875	-2.60161519050598	-5.72043180465698	0.0194496400654316	-0.0120437685400248	0.0106834331527352	-0.00100484199356288
1785	75.0835342407227	-2.92628955841064	-5.52562713623047	0.000293855206109583	-0.0208099745213985	0.00841071270406246	-0.00619963090866804
1786	73.7848358154297	-3.90031242370605	-5.33082246780396	0.00808603875339031	-0.00619963090866804	-0.0104203969240189	-0.00230353930965066
1787	73.1354827880859	-3.25096392631531	-5.85030126571655	-0.00912170019000769	0.0132808275520802	-0.0172385573387146	-0.00425158534198999
1788	73.7848358154297	-3.90031242370605	-5.6554970741272	-0.00100484199356288	0.0259431265294552	-0.0182125810533762	-0.0026282137259841
1789	74.4341812133789	-4.87433528900146	-5.59056186676025	0.0155535480007529	0.0194496400654316	-0.0227580219507217	-0.00522560812532902
1790	74.4341812133789	-4.2249870300293	-5.72043180465698	-0.00522560812532902	0.0308132413774729	-0.0172385573387146	-0.00360223650932312
1791	74.4341812133789	-3.90031242370605	-5.52562713623047	0.00970941036939621	0.0197743140161037	-0.0211346503347158	-0.000355493422830477
1792	73.7848358154297	-4.54966115951538	-5.72043180465698	0.0162028968334198	0.0217223595827818	-0.0250307414680719	-0.000355493422830477
1793	75.0835342407227	-4.54966115951538	-5.6554970741272	0.0132808275520802	0.0178262684494257	-0.0159398596733809	0.00354059832170606
1794	73.1354827880859	-3.25096392631531	-5.52562713623047	0.0022419011220336	0.013930176384747	-0.0198359526693821	-0.0026282137259841
1795	72.4861373901367	-3.25096392631531	-5.6554970741272	-0.00587495695799589	0.0171769186854362	-0.0308748781681061	-0.00197886489331722
1796	71.8367919921875	-2.2769410610199	-5.72043180465698	0.00548864435404539	0.00873538758605719	-0.0208099745213985	-0.000355493422830477
1797	73.7848358154297	-3.90031242370605	-5.59056186676025	0.0149041991680861	0.0123068047687411	-0.00555028254166245	0.00808603875339031
1798	73.1354827880859	-2.60161519050598	-5.72043180465698	0.0106834331527352	0.0226963832974434	0.000618529506027699	0.00321592413820326
1799	73.7848358154297	-3.90031242370605	-5.59056186676025	0.00289124972186983	0.0343846566975117	-0.00490093370899558	0.00938473641872406
1800	73.1354827880859	-2.2769410610199	-5.85030126571655	0.00321592413820326	0.0301638916134834	-0.0201606266200542	0.00191722682211548
1801	72.4861373901367	-1.62759232521057	-5.59056186676025	-0.00814767740666866	0.0246444288641214	-0.0117190945893526	0.00418994715437293
1802	71.8367919921875	-2.2769410610199	-5.6554970741272	-0.00392691092565656	0.00386527273803949	0.0113327819854021	0.00321592413820326
1803	71.8367919921875	-2.60161519050598	-5.52562713623047	-0.00879702530801296	0.0022419011220336	0.0191249661147594	0.00613799272105098
1804	71.1874389648438	-2.2769410610199	-5.59056186676025	0.00191722682211548	-0.00392691092565656	0.0226963832974434	0.000943203864153475
1805	73.1354827880859	-2.60161519050598	-5.98017120361328	-0.0159398596733809	-0.0195112787187099	0.0243197549134493	-0.0026282137259841
1806	72.4861373901367	-3.25096392631531	-5.6554970741272	-0.0110697457566857	-0.0250307414680719	0.00776136433705688	-0.00197886489331722
1807	72.4861373901367	-2.60161519050598	-5.72043180465698	-0.0175632312893867	-0.0256800893694162	-0.00132951640989631	0.00159255252219737
1808	71.1874389648438	-2.92628955841064	-5.13601779937744	-0.0117190945893526	-0.032173577696085	0.00159255252219737	0.000293855206109583
1809	71.1874389648438	-3.25096392631531	-5.3957576751709	-0.0224333461374044	-0.03444629535079	-0.00360223650932312	-0.00295288790948689
1810	71.8367919921875	-2.92628955841064	-5.26588773727417	-0.0185372550040483	-0.0308748781681061	0.00191722682211548	-0.00295288790948689
1811	72.4861373901367	-2.92628955841064	-5.6554970741272	-0.00847235135734081	-0.0331475995481014	0.0165275707840919	-0.00197886489331722
1812	72.4861373901367	-3.57563829421997	-5.52562713623047	0.00841071270406246	-0.0415891297161579	0.0210730116814375	0.00386527273803949
1813	71.1874389648438	-2.92628955841064	-5.59056186676025	-0.0133424662053585	-0.028926832601428	0.0123068047687411	-0.000680167751852423
1814	72.4861373901367	-2.2769410610199	-5.72043180465698	-0.00197886489331722	-0.0208099745213985	0.0175015944987535	0.00159255252219737
1815	71.1874389648438	-1.3029180765152	-5.6554970741272	-0.00782300252467394	-0.017887907102704	0.00743668992072344	-0.00425158534198999
1816	73.1354827880859	-1.62759232521057	-5.59056186676025	-0.00749832857400179	-0.0188619289547205	0.0142548503354192	0.000618529506027699
1817	73.7848358154297	-2.92628955841064	-5.46069240570068	0.0175015944987535	-0.0334722734987736	0.0226963832974434	0.00906006153672934
1818	73.1354827880859	-1.95226669311523	-5.78536653518677	0.0249691028147936	-0.028926832601428	0.0298392176628113	0.00256657530553639
1819	74.4341812133789	-2.92628955841064	-5.59056186676025	0.012956153601408	-0.0224333461374044	0.0123068047687411	0.00289124972186983
1820	74.4341812133789	-3.25096392631531	-5.78536653518677	0.000943203864153475	-0.0201606266200542	0.00289124972186983	-0.0026282137259841
1821	71.8367919921875	-1.95226669311523	-5.78536653518677	0.0100340843200684	0.0136055024340749	-0.00944637414067984	0.00126787810586393
1822	72.4861373901367	-2.2769410610199	-5.52562713623047	0.0136055024340749	0.0275664981454611	-0.0273034609854221	0.00321592413820326
1823	72.4861373901367	-1.62759232521057	-5.78536653518677	0.00808603875339031	0.0379560738801956	-0.0191866029053926	0.00159255252219737
1824	72.4861373901367	-1.95226669311523	-5.98017120361328	-0.0182125810533762	0.0444495603442192	-0.0240567177534103	0.0022419011220336
1825	73.7848358154297	-3.57563829421997	-5.78536653518677	-0.0143164889886975	0.0412028171122074	-0.0260047651827335	-0.00522560812532902
1826	73.1354827880859	-3.25096392631531	-5.72043180465698	-0.00814767740666866	0.0554884895682335	-0.0523033849895	-0.0136671401560307
1827	75.0835342407227	-2.92628955841064	-5.78536653518677	-0.00847235135734081	0.0739949271082878	-0.0555501282215118	0.00159255252219737
1828	72.4861373901367	-1.95226669311523	-5.72043180465698	-0.0104203969240189	0.0775663405656815	-0.0555501282215118	-0.00490093370899558
1829	74.4341812133789	-2.92628955841064	-5.59056186676025	-0.00230353930965066	0.0710728541016579	-0.0471085943281651	-0.00977104809135199
1830	73.7848358154297	-2.92628955841064	-6.04510593414307	-0.0165892094373703	0.0626313239336014	-0.0373683646321297	-0.00814767740666866
1831	74.4341812133789	-2.92628955841064	-5.85030126571655	-0.00555028254166245	0.0538651160895824	-0.0386670641601086	-0.0026282137259841
1832	74.4341812133789	-3.25096392631531	-5.78536653518677	-0.00522560812532902	0.0512677207589149	-0.0185372550040483	-0.0026282137259841
1833	74.4341812133789	-2.92628955841064	-5.3957576751709	0.00386527273803949	0.0246444288641214	-0.0139918150380254	0.00289124972186983
1834	72.4861373901367	-1.95226669311523	-5.72043180465698	0.00354059832170606	0.0155535480007529	-0.00522560812532902	-0.00132951640989631
1835	73.7848358154297	-2.2769410610199	-5.52562713623047	0.00743668992072344	0.00126787810586393	0.00873538758605719	-0.00132951640989631
1836	73.7848358154297	-2.92628955841064	-5.9152364730835	0.00613799272105098	-0.0204853005707264	0.0236704051494598	0.000293855206109583
1837	75.0835342407227	-3.25096392631531	-5.78536653518677	0.0188002903014421	-0.0613942667841911	0.0441248863935471	0.00970941036939621
1838	71.8367919921875	-1.62759232521057	-5.85030126571655	0.0217223595827818	-0.0769786313176155	0.0645793676376343	0.0126314787194133
1839	74.4341812133789	-3.57563829421997	-5.46069240570068	0.0243197549134493	-0.0795760303735733	0.0467222817242146	-0.00197886489331722
1840	74.4341812133789	-2.92628955841064	-5.33082246780396	0.00841071270406246	-0.0704851448535919	0.0415274947881699	-0.00132951640989631
1841	73.1354827880859	-2.60161519050598	-5.3957576751709	-0.000355493422830477	-0.0438618510961533	0.0210730116814375	-0.000680167751852423
1842	71.8367919921875	-2.2769410610199	-6.36978054046631	0.01100810803473	-0.050680011510849	0.0262678004801273	0.00711201597005129
1843	72.4861373901367	-2.92628955841064	-5.78536653518677	0.00711201597005129	-0.0490566417574883	0.0356833562254906	0.00321592413820326
1844	73.1354827880859	-2.92628955841064	-5.9152364730835	0.0100340843200684	-0.0516540370881557	0.0376313999295235	0.000943203864153475
1845	74.4341812133789	-4.2249870300293	-5.33082246780396	0.00548864435404539	-0.0519787110388279	0.0369820520281792	-0.00132951640989631
1846	73.7848358154297	-3.90031242370605	-5.52562713623047	-0.00165419070981443	-0.0363943427801132	0.012956153601408	-0.00165419070981443
1847	74.4341812133789	-4.2249870300293	-5.07108306884766	0.00906006153672934	-0.0162645354866982	0.00808603875339031	-0.00587495695799589
1848	72.4861373901367	-3.25096392631531	-5.78536653518677	-0.00717365415766835	-0.0130177913233638	-0.000680167751852423	-0.00360223650932312
1849	72.4861373901367	-4.2249870300293	-5.59056186676025	0.000618529506027699	-0.0172385573387146	0.00289124972186983	-0.00327756232582033
1850	74.4341812133789	-4.2249870300293	-5.59056186676025	-0.00457625929266214	-0.00522560812532902	-0.00100484199356288	-0.00587495695799589
1851	73.7848358154297	-3.57563829421997	-5.46069240570068	0.00906006153672934	-0.0133424662053585	-0.00814767740666866	-0.00100484199356288
1852	75.0835342407227	-3.57563829421997	-5.3957576751709	0.00548864435404539	0.00711201597005129	-0.00295288790948689	0.00743668992072344
1853	72.4861373901367	-2.60161519050598	-5.52562713623047	0.00906006153672934	0.00970941036939621	-0.0204853005707264	-0.00165419070981443
1854	73.1354827880859	-2.2769410610199	-5.46069240570068	0.00841071270406246	0.0269171483814716	-0.0367190167307854	0.00516396993771195
1855	72.4861373901367	-2.2769410610199	-5.59056186676025	-0.00457625929266214	0.0353586822748184	-0.0311995539814234	0.00808603875339031
1856	74.4341812133789	-2.60161519050598	-5.52562713623047	0.00289124972186983	0.029189869761467	-0.0286021586507559	0.00970941036939621
1857	73.7848358154297	-2.92628955841064	-5.46069240570068	0.00776136433705688	0.0275664981454611	-0.0146411629393697	0.00483929552137852
1858	71.8367919921875	-2.2769410610199	-5.52562713623047	0.0178262684494257	0.0327612869441509	-0.0149658378213644	0.00841071270406246
1859	71.8367919921875	-2.60161519050598	-5.00614833831787	0.0116574559360743	0.0389300994575024	-0.0143164889886975	0.0191249661147594
1860	73.7848358154297	-2.92628955841064	-5.13601779937744	-0.00165419070981443	0.040228795260191	-0.0169138833880424	0.00581331877037883
1861	71.8367919921875	-1.62759232521057	-5.72043180465698	0.00581331877037883	0.0431508645415306	-0.0104203969240189	0.00418994715437293
1862	70.5380935668945	-2.2769410610199	-5.85030126571655	-0.0126931173726916	0.0363327041268349	0.00321592413820326	0.00483929552137852
1863	70.5380935668945	-1.62759232521057	-5.85030126571655	-0.00717365415766835	0.0243197549134493	0.0145795252174139	0.00386527273803949
1864	71.8367919921875	-3.25096392631531	-5.3957576751709	-0.00977104809135199	0.00483929552137852	0.000293855206109583	-0.00619963090866804
1865	71.1874389648438	-2.92628955841064	-5.33082246780396	-0.00847235135734081	-0.00230353930965066	0.00613799272105098	-0.0126931173726916
1866	69.8887405395508	-2.2769410610199	-5.33082246780396	-0.017887907102704	-0.0026282137259841	-0.00944637414067984	-0.00555028254166245
1867	72.4861373901367	-2.92628955841064	-6.23991060256958	-0.0237320438027382	0.00386527273803949	-0.00749832857400179	-0.0110697457566857
1868	70.5380935668945	-1.95226669311523	-6.43471527099609	-0.0198359526693821	0.00581331877037883	-0.0152905117720366	-0.00392691092565656
1869	71.1874389648438	-2.92628955841064	-6.11004114151001	-0.0117190945893526	0.00678734155371785	-0.0282774847000837	-0.00392691092565656
1870	74.4341812133789	-3.25096392631531	-5.98017120361328	-0.0260047651827335	0.00483929552137852	-0.0156151866540313	-0.0104203969240189
1871	73.7848358154297	-3.25096392631531	-5.98017120361328	-0.00652430532500148	0.00678734155371785	-0.0175632312893867	-0.00684897974133492
1872	73.7848358154297	-2.92628955841064	-5.6554970741272	-0.00100484199356288	0.0226963832974434	-0.0165892094373703	-3.08191010844894e-05
1873	73.1354827880859	-2.60161519050598	-6.17497587203979	0.00159255252219737	0.011982130818069	-0.00879702530801296	0.00548864435404539
1874	71.8367919921875	-1.95226669311523	-6.43471527099609	-0.00132951640989631	0.00418994715437293	0.00289124972186983	-0.00392691092565656
1875	75.0835342407227	-3.25096392631531	-6.30484533309937	-0.00782300252467394	-0.00555028254166245	-0.0100957229733467	-0.00360223650932312
1876	73.7848358154297	-3.25096392631531	-5.59056186676025	0.00191722682211548	-0.00132951640989631	-0.0026282137259841	-0.00100484199356288
1877	74.4341812133789	-3.25096392631531	-5.59056186676025	0.0188002903014421	0.00289124972186983	0.0210730116814375	0.00256657530553639
1878	72.4861373901367	-1.95226669311523	-5.6554970741272	0.020423661917448	0.00386527273803949	0.0217223595827818	0.00581331877037883
1879	73.1354827880859	-2.92628955841064	-5.6554970741272	0.0188002903014421	0.00483929552137852	-0.000355493422830477	-0.00165419070981443
1880	74.4341812133789	-3.25096392631531	-6.04510593414307	0.0136055024340749	-0.0149658378213644	0.00646266713738441	0.000618529506027699
1881	73.7848358154297	-1.95226669311523	-5.85030126571655	0.0155535480007529	0.0022419011220336	-0.0156151866540313	0.00191722682211548
1882	72.4861373901367	-1.95226669311523	-5.85030126571655	0.0236704051494598	0.0194496400654316	-0.00652430532500148	-0.00132951640989631
1883	73.1354827880859	-2.2769410610199	-5.59056186676025	0.0116574559360743	0.0171769186854362	-0.00457625929266214	0.00256657530553639
1884	73.1354827880859	-2.2769410610199	-5.78536653518677	0.0126314787194133	0.00938473641872406	0.0116574559360743	-0.00457625929266214
1885	71.8367919921875	-2.60161519050598	-5.46069240570068	0.0100340843200684	-0.0100957229733467	0.00386527273803949	-0.00684897974133492
1886	73.7848358154297	-2.60161519050598	-5.52562713623047	0.01100810803473	-0.0386670641601086	0.0165275707840919	-0.00684897974133492
1887	73.7848358154297	-3.90031242370605	-5.33082246780396	-0.00295288790948689	-0.02697878703475	0.00938473641872406	-0.00684897974133492
1888	74.4341812133789	-3.90031242370605	-5.59056186676025	-0.00230353930965066	-0.0136671401560307	-0.00230353930965066	-0.00879702530801296
1889	71.8367919921875	-2.60161519050598	-5.3957576751709	-0.00814767740666866	0.00289124972186983	-0.0224333461374044	-0.000680167751852423
1890	72.4861373901367	-2.60161519050598	-5.52562713623047	-0.0185372550040483	-0.00295288790948689	-0.0152905117720366	-0.0152905117720366
1891	71.8367919921875	-2.2769410610199	-5.3957576751709	-0.0175632312893867	0.0106834331527352	-0.0195112787187099	-0.00555028254166245
1892	74.4341812133789	-2.92628955841064	-5.9152364730835	-0.00782300252467394	0.011982130818069	-0.0315242260694504	-0.00457625929266214
1893	73.1354827880859	-3.90031242370605	-5.52562713623047	-0.00944637414067984	0.00483929552137852	-0.0279528107494116	0.00873538758605719
1894	72.4861373901367	-3.57563829421997	-5.59056186676025	-0.0117190945893526	0.00906006153672934	-0.0302255302667618	-0.00782300252467394
1895	72.4861373901367	-2.92628955841064	-5.6554970741272	-0.0162645354866982	0.0262678004801273	-0.0286021586507559	-0.00555028254166245
1896	72.4861373901367	-3.25096392631531	-5.6554970741272	-0.00684897974133492	0.0100340843200684	-0.0165892094373703	-0.000355493422830477
1897	73.7848358154297	-4.87433528900146	-5.72043180465698	0.00678734155371785	-0.00587495695799589	0.0136055024340749	0.00613799272105098
1898	73.7848358154297	-3.90031242370605	-6.36978054046631	-0.000680167751852423	-0.0172385573387146	0.0249691028147936	0.00613799272105098
1899	73.1354827880859	-4.2249870300293	-5.9152364730835	0.0022419011220336	-0.0159398596733809	0.0298392176628113	0.00743668992072344
1900	75.0835342407227	-4.87433528900146	-5.59056186676025	0.01100810803473	-0.0110697457566857	0.0233457311987877	-0.00197886489331722
1901	73.7848358154297	-4.54966115951538	-6.04510593414307	-0.00425158534198999	-0.00490093370899558	0.0236704051494598	-0.00360223650932312
1902	75.0835342407227	-4.2249870300293	-5.33082246780396	0.00841071270406246	-0.0224333461374044	0.0188002903014421	0.00159255252219737
1903	73.7848358154297	-4.2249870300293	-5.78536653518677	0.000293855206109583	-0.0123684434220195	0.0200989879667759	0.00386527273803949
1904	73.1354827880859	-3.57563829421997	-5.52562713623047	0.00451462110504508	-0.00619963090866804	0.00613799272105098	-0.00717365415766835
1905	71.8367919921875	-2.92628955841064	-5.9152364730835	-0.00749832857400179	-0.00684897974133492	0.00906006153672934	-0.00165419070981443
1906	72.4861373901367	-2.60161519050598	-5.98017120361328	-0.00490093370899558	0.00159255252219737	-0.00749832857400179	-0.000680167751852423
1907	71.8367919921875	-2.2769410610199	-5.85030126571655	0.00159255252219737	0.013930176384747	-0.021459324285388	-0.0117190945893526
1908	73.7848358154297	-3.57563829421997	-5.3957576751709	-0.00587495695799589	0.0236704051494598	-0.0120437685400248	-0.00165419070981443
1909	73.7848358154297	-3.25096392631531	-5.33082246780396	0.00581331877037883	-0.000680167751852423	-0.0172385573387146	-0.00782300252467394
1910	72.4861373901367	-2.2769410610199	-5.52562713623047	0.00159255252219737	-0.0230826959013939	-0.00392691092565656	-0.00392691092565656
1911	70.5380935668945	-1.62759232521057	-5.98017120361328	0.0113327819854021	-0.0243813935667276	0.00321592413820326	0.00126787810586393
1912	71.1874389648438	-2.92628955841064	-5.6554970741272	0.00159255252219737	-0.00782300252467394	0.00613799272105098	0.0022419011220336
1913	70.5380935668945	-2.2769410610199	-5.9152364730835	0.0152288740500808	-0.00879702530801296	0.00516396993771195	0.00483929552137852
1914	72.4861373901367	-3.57563829421997	-5.46069240570068	-0.00587495695799589	0.00386527273803949	-0.00977104809135199	-0.00100484199356288
1915	73.1354827880859	-3.57563829421997	-5.20095300674438	0.000618529506027699	0.0116574559360743	-0.0104203969240189	-0.00197886489331722
1916	71.1874389648438	-3.57563829421997	-4.94121360778809	-0.00360223650932312	0.0239950809627771	-0.0188619289547205	0.00906006153672934
1917	70.5380935668945	-2.60161519050598	-5.78536653518677	0.0162028968334198	0.0136055024340749	-0.00717365415766835	0.00418994715437293
1918	73.1354827880859	-3.90031242370605	-5.52562713623047	0.00776136433705688	0.0116574559360743	-0.00360223650932312	0.00841071270406246
1919	69.8887405395508	-2.92628955841064	-5.78536653518677	0.000943203864153475	0.0162028968334198	-0.0175632312893867	0.00354059832170606
1920	70.5380935668945	-2.92628955841064	-5.72043180465698	-0.00490093370899558	0.0191249661147594	-0.0136671401560307	0.00938473641872406
1921	71.1874389648438	-3.25096392631531	-5.46069240570068	-0.0263294391334057	0.0207483377307653	-0.0299008563160896	0.00516396993771195
1922	71.8367919921875	-3.90031242370605	-5.72043180465698	0.0103587592020631	0.0188002903014421	-0.00912170019000769	0.00126787810586393
1923	73.1354827880859	-2.92628955841064	-6.36978054046631	-0.0026282137259841	0.0188002903014421	-0.0165892094373703	0.00711201597005129
1924	72.4861373901367	-2.60161519050598	-5.9152364730835	-0.00619963090866804	0.0360080301761627	-0.0143164889886975	-3.08191010844894e-05
1925	76.3822326660156	-3.90031242370605	-5.59056186676025	0.00321592413820326	0.0275664981454611	-0.0247060675173998	-0.00165419070981443
1926	73.1354827880859	-2.2769410610199	-5.72043180465698	-0.00782300252467394	0.031137915328145	-0.0341216214001179	-0.00165419070981443
1927	75.0835342407227	-3.25096392631531	-5.59056186676025	-0.00327756232582033	0.0506183728575706	-0.0415891297161579	-0.0143164889886975
1928	72.4861373901367	-2.60161519050598	-5.6554970741272	-0.00165419070981443	0.0275664981454611	-0.00490093370899558	0.00256657530553639
1929	75.0835342407227	-4.2249870300293	-5.3957576751709	-0.00165419070981443	0.00191722682211548	0.00581331877037883	-0.00619963090866804
1930	74.4341812133789	-3.25096392631531	-5.9152364730835	-0.00295288790948689	-0.0162645354866982	0.00646266713738441	-0.00360223650932312
1931	72.4861373901367	-2.92628955841064	-6.11004114151001	-0.00100484199356288	-0.0152905117720366	-0.000355493422830477	-0.00717365415766835
1932	72.4861373901367	-2.2769410610199	-5.98017120361328	-0.00977104809135199	0.00256657530553639	0.0100340843200684	-0.000355493422830477
1933	73.7848358154297	-2.92628955841064	-5.9152364730835	0.00581331877037883	-0.00490093370899558	0.00451462110504508	0.00418994715437293
1934	73.7848358154297	-3.25096392631531	-5.72043180465698	0.00841071270406246	-0.00912170019000769	-0.00295288790948689	0.00126787810586393
1935	73.7848358154297	-3.57563829421997	-5.3957576751709	-0.00814767740666866	-0.0136671401560307	-0.000355493422830477	-0.00197886489331722
1936	73.1354827880859	-2.60161519050598	-5.6554970741272	-0.00490093370899558	-0.043212503194809	0.0220470335334539	-0.00360223650932312
1937	72.4861373901367	-2.92628955841064	-5.9152364730835	0.0217223595827818	-0.0672384053468704	0.0373067259788513	0.0142548503354192
1938	74.4341812133789	-3.25096392631531	-5.72043180465698	0.0207483377307653	-0.0419138073921204	0.0405534692108631	0.000293855206109583
1939	75.0835342407227	-3.57563829421997	-5.72043180465698	0.0158782228827477	-0.0441865250468254	0.0415274947881699	-0.00100484199356288
1940	71.8367919921875	-2.60161519050598	-5.78536653518677	0.00743668992072344	-0.0458098985254765	0.0334106348454952	-0.00619963090866804
1941	72.4861373901367	-2.92628955841064	-5.20095300674438	0.00159255252219737	-0.0399657599627972	0.0223717093467712	0.00354059832170606
1942	73.1354827880859	-2.92628955841064	-5.85030126571655	0.013930176384747	-0.0354203209280968	0.0486703291535378	-0.000355493422830477
1943	73.1354827880859	-2.60161519050598	-5.72043180465698	0.0200989879667759	-0.0458098985254765	0.0282158460468054	0.00678734155371785
1944	74.4341812133789	-3.90031242370605	-5.46069240570068	0.0103587592020631	-0.0331475995481014	0.0356833562254906	0.00256657530553639
1945	73.7848358154297	-3.57563829421997	-5.26588773727417	0.00354059832170606	0.00743668992072344	0.000943203864153475	-0.00457625929266214
1946	75.0835342407227	-3.90031242370605	-5.33082246780396	-0.00425158534198999	0.0356833562254906	-0.0143164889886975	-0.0107450718060136
1947	75.0835342407227	-3.90031242370605	-5.20095300674438	-0.00295288790948689	0.0652287155389786	-0.0568488240242004	-0.00912170019000769
1948	73.1354827880859	-2.2769410610199	-5.59056186676025	-0.00425158534198999	0.0502936989068985	-0.0415891297161579	-0.00814767740666866
1949	73.1354827880859	-3.25096392631531	-5.6554970741272	-0.0110697457566857	0.0360080301761627	-0.0428878292441368	0.00451462110504508
1950	75.0835342407227	-4.54966115951538	-5.6554970741272	-0.00392691092565656	0.0350340083241463	-0.0370436906814575	0.00289124972186983
1951	73.1354827880859	-4.2249870300293	-5.6554970741272	-0.000680167751852423	0.01847561635077	-0.0376930385828018	-0.00295288790948689
1952	75.0835342407227	-4.87433528900146	-5.72043180465698	0.00354059832170606	0.0395794473588467	-0.0376930385828018	-0.00165419070981443
1953	75.0835342407227	-4.87433528900146	-5.46069240570068	-0.0026282137259841	0.0350340083241463	-0.0295761823654175	0.00516396993771195
1954	76.3822326660156	-5.19900989532471	-5.13601779937744	-0.00230353930965066	0.0295145437121391	-0.0383423902094364	0.00126787810586393
1955	72.4861373901367	-3.25096392631531	-5.78536653518677	-0.0126931173726916	0.0343846566975117	-0.0162645354866982	-0.00100484199356288
1956	73.7848358154297	-4.2249870300293	-5.78536653518677	-0.0162645354866982	0.0116574559360743	0.000293855206109583	0.00289124972186983
1957	73.7848358154297	-4.54966115951538	-5.72043180465698	0.0223717093467712	0.0100340843200684	0.0103587592020631	0.0126314787194133
1958	72.4861373901367	-3.90031242370605	-5.78536653518677	0.00808603875339031	0.0168522447347641	0.0220470335334539	0.01100810803473
1959	73.1354827880859	-3.90031242370605	-5.3957576751709	-0.00392691092565656	0.00159255252219737	0.0207483377307653	0.00386527273803949
1960	74.4341812133789	-3.90031242370605	-5.13601779937744	-0.00327756232582033	-0.038017712533474	0.0132808275520802	-0.00457625929266214
1961	73.7848358154297	-3.25096392631531	-5.6554970741272	-0.00197886489331722	-0.0487319678068161	0.0136055024340749	-3.08191010844894e-05
1962	74.4341812133789	-3.90031242370605	-5.78536653518677	-0.00749832857400179	-0.0467839203774929	-0.00132951640989631	0.00548864435404539
1963	74.4341812133789	-3.25096392631531	-5.52562713623047	0.00418994715437293	-0.0519787110388279	0.0246444288641214	0.00256657530553639
1964	73.7848358154297	-3.90031242370605	-5.46069240570068	0.00581331877037883	-0.0532774068415165	0.00906006153672934	0.00906006153672934
1965	72.4861373901367	-2.92628955841064	-5.78536653518677	0.0106834331527352	-0.0451605506241322	-0.00392691092565656	-0.00522560812532902
1966	72.4861373901367	-3.25096392631531	-5.07108306884766	0.01100810803473	-0.0256800893694162	-0.0104203969240189	0.00451462110504508
1967	73.1354827880859	-3.90031242370605	-5.59056186676025	-0.00749832857400179	0.0022419011220336	-0.0195112787187099	-0.0026282137259841
1968	73.1354827880859	-3.25096392631531	-5.85030126571655	-0.00944637414067984	0.01847561635077	-0.00814767740666866	-0.00165419070981443
1969	70.5380935668945	-2.60161519050598	-5.59056186676025	-0.00944637414067984	0.00321592413820326	-0.0133424662053585	-0.00587495695799589
1970	72.4861373901367	-3.57563829421997	-5.46069240570068	-0.0120437685400248	0.00516396993771195	-0.00782300252467394	-0.00717365415766835
1971	72.4861373901367	-3.57563829421997	-5.98017120361328	-0.00749832857400179	0.00451462110504508	-0.00555028254166245	0.00256657530553639
1972	72.4861373901367	-3.25096392631531	-5.85030126571655	-0.00944637414067984	0.0142548503354192	0.00646266713738441	0.00548864435404539
1973	72.4861373901367	-4.2249870300293	-5.85030126571655	0.00743668992072344	0.00646266713738441	0.0194496400654316	0.00906006153672934
1974	70.5380935668945	-3.25096392631531	-6.17497587203979	-0.00684897974133492	-0.00490093370899558	0.0116574559360743	0.00451462110504508
1975	71.8367919921875	-2.92628955841064	-5.78536653518677	-0.00100484199356288	-0.00490093370899558	0.00483929552137852	0.00354059832170606
1976	71.1874389648438	-2.2769410610199	-5.78536653518677	0.00613799272105098	-0.0172385573387146	0.0132808275520802	0.0103587592020631
1977	74.4341812133789	-3.57563829421997	-5.3957576751709	0.0230210572481155	-0.021459324285388	0.0142548503354192	0.011982130818069
1978	71.8367919921875	-1.95226669311523	-5.6554970741272	0.0226963832974434	-0.0208099745213985	0.0347093306481838	0.00386527273803949
1979	71.8367919921875	-2.92628955841064	-5.85030126571655	0.00548864435404539	-0.0169138833880424	0.0171769186854362	0.00613799272105098
1980	73.1354827880859	-3.25096392631531	-6.17497587203979	0.00938473641872406	0.00289124972186983	0.00970941036939621	-0.00587495695799589
1981	74.4341812133789	-4.2249870300293	-5.6554970741272	-0.0130177913233638	0.00743668992072344	-3.08191010844894e-05	-0.00132951640989631
1982	74.4341812133789	-3.25096392631531	-5.59056186676025	-0.00360223650932312	0.0239950809627771	0.00289124972186983	-3.08191010844894e-05
1983	73.7848358154297	-3.90031242370605	-5.52562713623047	0.0165275707840919	0.0123068047687411	0.00451462110504508	-0.00295288790948689
1984	73.1354827880859	-2.2769410610199	-5.59056186676025	-0.00327756232582033	0.0217223595827818	-0.00457625929266214	-0.00522560812532902
1985	72.4861373901367	-2.60161519050598	-5.6554970741272	0.0113327819854021	0.0149041991680861	-0.0204853005707264	-0.00132951640989631
1986	73.7848358154297	-2.60161519050598	-5.6554970741272	-0.0130177913233638	0.01100810803473	-0.0295761823654175	-0.0104203969240189
1987	73.1354827880859	-2.92628955841064	-6.04510593414307	-0.00522560812532902	0.0373067259788513	-0.0545761026442051	0.00321592413820326
1988	75.0835342407227	-3.57563829421997	-5.52562713623047	-0.00327756232582033	0.0288651939481497	-0.0568488240242004	-0.00392691092565656
1989	73.7848358154297	-2.92628955841064	-5.72043180465698	-0.00327756232582033	0.0197743140161037	-0.0510046854615211	-0.00555028254166245
1990	73.1354827880859	-2.60161519050598	-5.6554970741272	0.000293855206109583	0.0288651939481497	-0.0451605506241322	-0.00522560812532902
1991	73.1354827880859	-2.60161519050598	-5.52562713623047	-0.00847235135734081	0.0278911720961332	-0.03444629535079	0.00548864435404539
1992	73.1354827880859	-3.57563829421997	-5.9152364730835	0.00938473641872406	0.0467222817242146	-0.0350956469774246	-0.000355493422830477
1993	72.4861373901367	-2.2769410610199	-5.98017120361328	0.00483929552137852	0.0532157681882381	-0.023407369852066	-0.00230353930965066
1994	73.1354827880859	-2.92628955841064	-5.6554970741272	0.00548864435404539	0.0434755384922028	-0.0308748781681061	0.00418994715437293
1995	73.7848358154297	-3.90031242370605	-5.78536653518677	-0.00944637414067984	0.0353586822748184	-0.023407369852066	0.00159255252219737
1996	75.0835342407227	-3.90031242370605	-5.26588773727417	-0.0110697457566857	0.00938473641872406	0.011982130818069	0.00321592413820326
1997	73.1354827880859	-3.25096392631531	-5.33082246780396	0.0165275707840919	-0.0250307414680719	0.0457482598721981	-0.00100484199356288
1998	75.7328796386719	-3.25096392631531	-5.85030126571655	0.0145795252174139	-0.0480826161801815	0.0509430468082428	0.00646266713738441
1999	73.7848358154297	-2.60161519050598	-5.9152364730835	0.0106834331527352	-0.0636669844388962	0.045423585921526	0.000943203864153475
2000	73.1354827880859	-2.92628955841064	-5.52562713623047	-0.000355493422830477	-0.0549007803201675	0.036657378077507	0.00418994715437293
[truncated: 7,620 more rows]
