# Supplementary material for: Precise instruction and consideration of the vertical and horizontal force component increases validity and reliability of the 90:20 Isometric Posterior Chain Test
Source: PLoS One. 2024 Oct 28;19(10):e0312843. doi: 10.1371/journal.pone.0312843 (PMC11515970; doi:10.1371/journal.pone.0312843)
Supplement: S1 File — (ZIP) [file pone.0312843.s001.zip › S1_Raw_Data/M1_P12_v_2.csv]

1	77.1172943115234	-9.61555480957031	-5.85030126571655	0.0152288740500808	-0.0266541130840778	0.0188002903014421	0.00646266713738441
2	78.4159927368164	-10.2649030685425	-5.52562713623047	0.00808603875339031	-0.0165892094373703	0.0304885655641556	-0.00132951640989631
3	76.4679412841797	-8.6415319442749	-5.98017120361328	0.00808603875339031	-0.0198359526693821	0.0347093306481838	0.00126787810586393
4	76.4679412841797	-9.29088020324707	-5.85030126571655	0.0123068047687411	-0.0302255302667618	0.0282158460468054	-0.00295288790948689
5	75.1692428588867	-8.6415319442749	-5.85030126571655	0.00256657530553639	-0.0263294391334057	0.0298392176628113	-0.00132951640989631
6	78.4159927368164	-9.94022846221924	-5.59056186676025	-0.00684897974133492	-0.0240567177534103	0.0175015944987535	0.00256657530553639
7	77.7666397094727	-9.94022846221924	-5.33082246780396	-0.00457625929266214	-0.0126931173726916	0.0113327819854021	0.00613799272105098
8	78.4159927368164	-10.2649030685425	-5.07108306884766	-0.0100957229733467	0.00646266713738441	-0.0136671401560307	0.00191722682211548
9	76.4679412841797	-8.31685733795166	-5.52562713623047	-0.00944637414067984	0.00256657530553639	-0.00847235135734081	-0.000680167751852423
10	79.0653381347656	-9.29088020324707	-5.6554970741272	-0.00847235135734081	0.00678734155371785	-0.0308748781681061	0.00321592413820326
11	76.4679412841797	-8.6415319442749	-5.72043180465698	-0.00490093370899558	-0.000680167751852423	-0.0133424662053585	-0.000355493422830477
12	79.0653381347656	-9.94022846221924	-5.26588773727417	0.000943203864153475	-0.0172385573387146	-0.0152905117720366	-0.00197886489331722
13	79.0653381347656	-8.96620559692383	-5.52562713623047	0.00841071270406246	-0.0169138833880424	-0.00912170019000769	-0.0026282137259841
14	77.7666397094727	-8.96620559692383	-5.33082246780396	0.00808603875339031	-0.0188619289547205	-0.00197886489331722	-0.00327756232582033
15	77.1172943115234	-8.31685733795166	-5.72043180465698	0.0249691028147936	-0.00360223650932312	-0.0159398596733809	-0.00197886489331722
16	79.0653381347656	-8.96620559692383	-5.59056186676025	0.0230210572481155	0.00289124972186983	-0.0139918150380254	-0.00555028254166245
17	79.0653381347656	-9.29088020324707	-5.46069240570068	0.0123068047687411	0.00289124972186983	0.012956153601408	-0.0104203969240189
18	76.4679412841797	-9.94022846221924	-5.20095300674438	0.00743668992072344	0.00483929552137852	0.00743668992072344	-0.00100484199356288
19	80.3640365600586	-9.61555480957031	-5.20095300674438	0.0181509424000978	-0.00522560812532902	0.0197743140161037	-0.00295288790948689
20	77.7666397094727	-8.31685733795166	-5.00614833831787	0.0197743140161037	-0.0159398596733809	0.0282158460468054	0.00126787810586393
21	79.7146835327148	-9.61555480957031	-5.6554970741272	0.0100340843200684	-0.00132951640989631	0.0142548503354192	0.0103587592020631
22	77.7666397094727	-9.29088020324707	-5.72043180465698	-0.00977104809135199	-0.0133424662053585	0.0194496400654316	0.00386527273803949
23	77.1172943115234	-8.96620559692383	-5.98017120361328	-0.00684897974133492	-0.00814767740666866	0.0191249661147594	0.00548864435404539
24	77.1172943115234	-8.96620559692383	-5.85030126571655	-0.00944637414067984	-0.0243813935667276	0.0249691028147936	-0.00197886489331722
25	79.0653381347656	-8.6415319442749	-5.78536653518677	-0.0182125810533762	-0.023407369852066	0.0152288740500808	-0.00490093370899558
26	79.0653381347656	-9.94022846221924	-5.33082246780396	-0.00944637414067984	-0.00457625929266214	0.00191722682211548	0.00386527273803949
27	78.4159927368164	-9.61555480957031	-5.78536653518677	-0.0260047651827335	0.00646266713738441	0.00126787810586393	0.00191722682211548
28	78.4159927368164	-9.61555480957031	-5.6554970741272	-0.0182125810533762	0.0132808275520802	-0.0120437685400248	-0.000355493422830477
29	77.7666397094727	-8.96620559692383	-5.59056186676025	-0.0100957229733467	0.025618452578783	-0.0286021586507559	-0.00587495695799589
30	77.1172943115234	-7.99218273162842	-6.04510593414307	-0.00587495695799589	0.0321119390428066	-0.0263294391334057	0.000943203864153475
31	78.4159927368164	-9.29088020324707	-5.6554970741272	-0.00619963090866804	0.031137915328145	-0.0182125810533762	-0.00100484199356288
32	79.0653381347656	-8.6415319442749	-6.23991060256958	-0.00555028254166245	0.0317872650921345	-0.0185372550040483	0.00289124972186983
33	77.1172943115234	-8.31685733795166	-5.9152364730835	-0.00392691092565656	0.0230210572481155	-0.0211346503347158	0.000943203864153475
34	77.7666397094727	-8.31685733795166	-5.78536653518677	0.0149041991680861	0.025618452578783	-0.0107450718060136	-0.00165419070981443
35	79.7146835327148	-9.29088020324707	-5.85030126571655	-0.0026282137259841	0.011982130818069	-0.0162645354866982	0.000293855206109583
36	77.1172943115234	-9.29088020324707	-6.17497587203979	0.0178262684494257	0.00873538758605719	-0.0117190945893526	0.00841071270406246
37	77.7666397094727	-8.31685733795166	-6.49965000152588	0.0123068047687411	-0.00879702530801296	-0.00619963090866804	-3.08191010844894e-05
38	77.1172943115234	-8.6415319442749	-6.23991060256958	0.0103587592020631	-0.0123684434220195	-0.00555028254166245	0.00581331877037883
39	79.7146835327148	-9.29088020324707	-5.6554970741272	0.00613799272105098	-0.0188619289547205	0.00678734155371785	0.000293855206109583
40	77.1172943115234	-7.99218273162842	-6.23991060256958	0.0217223595827818	-0.0156151866540313	0.00906006153672934	0.00613799272105098
41	79.7146835327148	-9.61555480957031	-5.78536653518677	0.0158782228827477	0.00483929552137852	-0.00197886489331722	-0.00230353930965066
42	78.4159927368164	-9.29088020324707	-5.98017120361328	-0.00230353930965066	0.00418994715437293	0.00743668992072344	0.00548864435404539
43	81.0133819580078	-9.61555480957031	-5.85030126571655	0.00906006153672934	0.00711201597005129	-0.0169138833880424	-3.08191010844894e-05
44	79.0653381347656	-8.6415319442749	-5.3957576751709	0.000293855206109583	-0.0026282137259841	-0.00684897974133492	0.00126787810586393
45	79.7146835327148	-9.29088020324707	-5.52562713623047	0.00548864435404539	-0.00100484199356288	-0.0100957229733467	-0.00100484199356288
46	76.4679412841797	-7.66750860214233	-6.04510593414307	-0.000355493422830477	0.0200989879667759	-0.0165892094373703	0.00776136433705688
47	77.1172943115234	-8.31685733795166	-5.59056186676025	0.000943203864153475	0.0123068047687411	-0.0136671401560307	0.000943203864153475
48	78.4159927368164	-7.66750860214233	-5.59056186676025	0.00289124972186983	0.0158782228827477	-0.00295288790948689	-0.00619963090866804
49	79.7146835327148	-8.6415319442749	-5.26588773727417	-0.00847235135734081	0.0181509424000978	-0.0260047651827335	-0.00100484199356288
50	77.1172943115234	-7.34283447265625	-5.20095300674438	0.00646266713738441	0.0145795252174139	-0.0286021586507559	-0.0133424662053585
51	78.4159927368164	-9.29088020324707	-5.13601779937744	-0.00457625929266214	0.0239950809627771	-0.0227580219507217	-0.00100484199356288
52	77.1172943115234	-7.66750860214233	-5.9152364730835	0.00743668992072344	0.0165275707840919	0.000293855206109583	0.0022419011220336
53	76.4679412841797	-7.99218273162842	-5.59056186676025	0.00289124972186983	0.00613799272105098	0.00159255252219737	0.000618529506027699
54	77.7666397094727	-7.66750860214233	-5.59056186676025	0.0181509424000978	0.00256657530553639	0.0145795252174139	-0.0117190945893526
55	77.1172943115234	-7.99218273162842	-5.26588773727417	-0.00912170019000769	0.000618529506027699	-0.00327756232582033	0.000618529506027699
56	77.1172943115234	-7.34283447265625	-5.6554970741272	0.0197743140161037	0.0132808275520802	-0.00197886489331722	-0.00425158534198999
57	77.7666397094727	-8.6415319442749	-5.72043180465698	-0.0104203969240189	0.00646266713738441	0.00289124972186983	0.000943203864153475
58	79.7146835327148	-8.96620559692383	-5.72043180465698	-0.00847235135734081	0.00711201597005129	0.000618529506027699	-0.00132951640989631
59	77.7666397094727	-7.66750860214233	-6.36978054046631	-0.00490093370899558	-0.00425158534198999	0.0106834331527352	-0.00847235135734081
60	79.0653381347656	-8.96620559692383	-6.11004114151001	0.000943203864153475	-0.0139918150380254	0.00451462110504508	-0.00555028254166245
61	77.7666397094727	-7.99218273162842	-6.23991060256958	-0.00555028254166245	-0.00165419070981443	-0.00165419070981443	0.0022419011220336
62	77.1172943115234	-7.66750860214233	-6.17497587203979	-0.00555028254166245	0.00808603875339031	0.0113327819854021	0.00321592413820326
63	77.1172943115234	-8.31685733795166	-5.9152364730835	-0.000680167751852423	0.00548864435404539	-0.0139918150380254	-0.00425158534198999
64	77.7666397094727	-9.29088020324707	-6.49965000152588	-0.00100484199356288	-0.00425158534198999	-0.00360223650932312	-3.08191010844894e-05
65	76.4679412841797	-7.66750860214233	-6.17497587203979	-0.00197886489331722	-0.00360223650932312	0.00256657530553639	-0.00327756232582033
66	76.4679412841797	-7.99218273162842	-6.49965000152588	0.00354059832170606	-0.0299008563160896	0.00548864435404539	-0.00360223650932312
67	79.0653381347656	-8.31685733795166	-6.23991060256958	-0.00587495695799589	-0.0402904339134693	0.0243197549134493	0.00711201597005129
68	77.7666397094727	-8.6415319442749	-6.04510593414307	0.00516396993771195	-0.0458098985254765	0.0168522447347641	-0.000680167751852423
69	78.4159927368164	-8.96620559692383	-5.9152364730835	0.0181509424000978	-0.0363943427801132	0.01847561635077	-0.00295288790948689
70	77.1172943115234	-7.99218273162842	-6.17497587203979	0.0126314787194133	-0.0126931173726916	0.01100810803473	-0.00490093370899558
71	78.4159927368164	-8.96620559692383	-5.72043180465698	0.0116574559360743	-0.0117190945893526	0.00678734155371785	0.00613799272105098
72	77.1172943115234	-7.66750860214233	-5.85030126571655	0.0113327819854021	-0.0152905117720366	0.0210730116814375	-0.0026282137259841
73	76.4679412841797	-7.99218273162842	-5.85030126571655	0.00808603875339031	0.00548864435404539	0.00873538758605719	0.00548864435404539
74	78.4159927368164	-8.96620559692383	-5.33082246780396	0.0155535480007529	-0.0152905117720366	0.0113327819854021	-0.00360223650932312
75	77.1172943115234	-8.96620559692383	-5.26588773727417	0.00451462110504508	-0.0247060675173998	-0.00327756232582033	-0.00327756232582033
76	78.4159927368164	-7.99218273162842	-5.3957576751709	0.0113327819854021	0.0155535480007529	-0.0100957229733467	0.000293855206109583
77	77.1172943115234	-7.99218273162842	-5.26588773727417	-0.00490093370899558	0.0217223595827818	-0.00879702530801296	0.00418994715437293
78	78.4159927368164	-9.29088020324707	-5.13601779937744	-0.00327756232582033	0.0386054255068302	-0.0130177913233638	-0.00619963090866804
79	76.4679412841797	-7.99218273162842	-5.52562713623047	0.00516396993771195	0.0324366129934788	-0.0175632312893867	0.00126787810586393
80	79.7146835327148	-9.94022846221924	-5.00614833831787	-0.00555028254166245	0.0373067259788513	-0.0130177913233638	0.0022419011220336
81	76.4679412841797	-7.99218273162842	-5.46069240570068	-0.00684897974133492	0.0532157681882381	-0.0217839982360601	0.00354059832170606
82	77.7666397094727	-8.6415319442749	-5.6554970741272	-0.0104203969240189	0.0671767666935921	-0.0276281367987394	0.00126787810586393
83	78.4159927368164	-9.29088020324707	-5.3957576751709	-0.00782300252467394	0.0509430468082428	-0.0334722734987736	-0.00977104809135199
84	78.4159927368164	-10.2649030685425	-5.3957576751709	0.00191722682211548	0.0376313999295235	-0.0276281367987394	-0.00327756232582033
85	76.4679412841797	-9.61555480957031	-5.26588773727417	-0.000355493422830477	0.0149041991680861	-0.0201606266200542	-0.00360223650932312
86	77.7666397094727	-9.29088020324707	-5.3957576751709	-0.00132951640989631	0.0152288740500808	-0.0208099745213985	0.00386527273803949
87	77.1172943115234	-8.31685733795166	-5.59056186676025	-0.00100484199356288	0.0106834331527352	-0.00717365415766835	-0.00555028254166245
88	77.7666397094727	-8.96620559692383	-5.72043180465698	-0.00425158534198999	0.00646266713738441	-0.02697878703475	-0.00619963090866804
89	78.4159927368164	-9.61555480957031	-5.9152364730835	-0.00327756232582033	-0.0208099745213985	-0.021459324285388	-0.00879702530801296
90	78.4159927368164	-9.94022846221924	-5.6554970741272	-0.00977104809135199	-0.0273034609854221	-0.0126931173726916	-0.00360223650932312
91	77.7666397094727	-9.29088020324707	-5.78536653518677	0.00289124972186983	-0.0510046854615211	0.00451462110504508	-0.00457625929266214
92	76.4679412841797	-8.96620559692383	-5.46069240570068	0.00873538758605719	-0.0503553375601768	0.0171769186854362	-0.00197886489331722
93	77.7666397094727	-9.29088020324707	-5.52562713623047	0.0181509424000978	-0.0636669844388962	0.0252937767654657	-0.0130177913233638
94	79.0653381347656	-9.94022846221924	-5.6554970741272	0.00581331877037883	-0.0500306636095047	0.00938473641872406	-0.00425158534198999
95	78.4159927368164	-9.61555480957031	-6.17497587203979	0.0142548503354192	-0.0497059896588326	0.0272418223321438	-0.00490093370899558
96	77.7666397094727	-9.94022846221924	-5.85030126571655	0.013930176384747	-0.0331475995481014	0.0136055024340749	0.0022419011220336
97	76.4679412841797	-8.31685733795166	-6.30484533309937	0.00906006153672934	-0.00879702530801296	0.0149041991680861	0.00321592413820326
98	75.8185958862305	-8.31685733795166	-5.98017120361328	0.0116574559360743	-0.00100484199356288	0.00776136433705688	0.00354059832170606
99	76.4679412841797	-8.6415319442749	-5.59056186676025	0.0168522447347641	-0.00944637414067984	0.0106834331527352	0.00126787810586393
100	77.7666397094727	-8.96620559692383	-6.23991060256958	0.0197743140161037	0.00289124972186983	-0.00295288790948689	-0.00100484199356288
101	76.4679412841797	-7.99218273162842	-6.75938940048218	0.0126314787194133	0.012956153601408	-0.0221086721867323	0.00289124972186983
102	77.1172943115234	-8.6415319442749	-6.04510593414307	0.00386527273803949	0.0116574559360743	-0.02697878703475	-3.08191010844894e-05
103	77.7666397094727	-8.96620559692383	-5.98017120361328	0.00841071270406246	0.0149041991680861	-0.0266541130840778	-0.00132951640989631
104	78.4159927368164	-8.96620559692383	-5.72043180465698	0.0100340843200684	0.0152288740500808	-0.0276281367987394	-0.00197886489331722
105	77.7666397094727	-9.29088020324707	-6.04510593414307	-0.000355493422830477	0.0272418223321438	-0.023407369852066	-0.000355493422830477
106	77.1172943115234	-7.99218273162842	-5.85030126571655	0.00516396993771195	0.0272418223321438	-0.0260047651827335	0.00256657530553639
107	77.1172943115234	-7.66750860214233	-5.98017120361328	-0.00327756232582033	0.0408781431615353	-0.00295288790948689	-3.08191010844894e-05
108	77.1172943115234	-7.99218273162842	-5.9152364730835	0.00126787810586393	0.0399041213095188	-0.0100957229733467	0.0022419011220336
109	77.1172943115234	-7.66750860214233	-5.85030126571655	0.0162028968334198	0.0262678004801273	-0.00197886489331722	-0.00555028254166245
110	78.4159927368164	-8.96620559692383	-5.07108306884766	-0.00197886489331722	-0.000355493422830477	0.0171769186854362	-0.00132951640989631
111	76.4679412841797	-7.34283447265625	-5.46069240570068	0.0136055024340749	-0.00782300252467394	0.029189869761467	0.00386527273803949
112	76.4679412841797	-7.99218273162842	-5.78536653518677	0.00711201597005129	-0.02697878703475	0.029189869761467	-0.000680167751852423
113	78.4159927368164	-8.96620559692383	-5.3957576751709	0.0197743140161037	-0.0256800893694162	0.0317872650921345	0.00613799272105098
114	77.7666397094727	-8.6415319442749	-5.26588773727417	-0.00327756232582033	-0.0464592464268208	0.0269171483814716	-0.00295288790948689
115	79.0653381347656	-8.31685733795166	-5.3957576751709	-0.00814767740666866	-0.0373683646321297	0.0278911720961332	-0.00392691092565656
116	78.4159927368164	-8.31685733795166	-5.13601779937744	-0.0159398596733809	-0.0367190167307854	0.0246444288641214	-3.08191010844894e-05
117	77.7666397094727	-9.29088020324707	-5.20095300674438	-0.0162645354866982	-0.0334722734987736	0.0363327041268349	-3.08191010844894e-05
118	75.8185958862305	-7.34283447265625	-5.78536653518677	-0.0126931173726916	-0.02697878703475	0.0217223595827818	-0.0026282137259841
119	75.8185958862305	-7.34283447265625	-5.59056186676025	-0.00879702530801296	-0.0295761823654175	0.0181509424000978	0.00613799272105098
120	77.1172943115234	-7.99218273162842	-5.59056186676025	-0.00879702530801296	-0.0230826959013939	0.01847561635077	0.00841071270406246
121	75.8185958862305	-7.34283447265625	-5.52562713623047	-0.0139918150380254	-0.0149658378213644	0.00841071270406246	0.00418994715437293
122	75.8185958862305	-8.6415319442749	-5.26588773727417	-0.0107450718060136	-0.0117190945893526	0.00808603875339031	0.00841071270406246
123	77.7666397094727	-8.96620559692383	-5.9152364730835	-0.0152905117720366	-0.00977104809135199	-0.000680167751852423	0.00159255252219737
124	76.4679412841797	-8.31685733795166	-5.72043180465698	-0.00587495695799589	0.00581331877037883	-0.00555028254166245	-0.00230353930965066
125	77.1172943115234	-8.6415319442749	-6.04510593414307	-0.0165892094373703	0.0213976856321096	-0.0188619289547205	-0.00132951640989631
126	74.5198974609375	-7.01815986633301	-6.30484533309937	-0.00295288790948689	0.0389300994575024	-0.0133424662053585	0.00126787810586393
127	75.1692428588867	-8.31685733795166	-6.23991060256958	-0.0133424662053585	0.0489950031042099	-0.0169138833880424	0.0106834331527352
128	73.2211990356445	-7.01815986633301	-6.04510593414307	-0.000355493422830477	0.0343846566975117	-0.00749832857400179	0.00159255252219737
129	74.5198974609375	-7.99218273162842	-6.17497587203979	-0.0104203969240189	0.0243197549134493	-0.0276281367987394	0.00581331877037883
130	76.4679412841797	-8.31685733795166	-6.11004114151001	-0.0224333461374044	0.0239950809627771	-0.021459324285388	0.00126787810586393
131	74.5198974609375	-7.66750860214233	-5.9152364730835	-0.00879702530801296	0.01847561635077	-0.0221086721867323	0.00483929552137852
132	75.8185958862305	-7.99218273162842	-6.11004114151001	-0.0188619289547205	0.00873538758605719	-0.0120437685400248	0.0022419011220336
133	75.8185958862305	-8.6415319442749	-5.9152364730835	-0.00944637414067984	0.00841071270406246	-0.00652430532500148	-0.000355493422830477
134	75.8185958862305	-8.31685733795166	-5.3957576751709	-0.00944637414067984	0.0175015944987535	-0.0143164889886975	0.00386527273803949
135	75.1692428588867	-8.96620559692383	-5.3957576751709	-0.00782300252467394	0.0126314787194133	-0.0149658378213644	0.00191722682211548
136	76.4679412841797	-7.99218273162842	-5.72043180465698	-0.00619963090866804	0.0213976856321096	-0.0208099745213985	0.00191722682211548
137	76.4679412841797	-8.6415319442749	-5.46069240570068	-0.0126931173726916	0.0152288740500808	-0.0240567177534103	0.0100340843200684
138	74.5198974609375	-7.66750860214233	-5.78536653518677	0.0158782228827477	0.0152288740500808	-0.0250307414680719	-0.00490093370899558
139	76.4679412841797	-8.6415319442749	-5.52562713623047	0.00776136433705688	0.00776136433705688	-0.0175632312893867	0.00678734155371785
140	75.1692428588867	-7.34283447265625	-5.46069240570068	0.00970941036939621	-0.0100957229733467	-0.0169138833880424	-0.00230353930965066
141	76.4679412841797	-8.31685733795166	-5.07108306884766	0.00776136433705688	-0.0110697457566857	-0.0130177913233638	0.0113327819854021
142	77.1172943115234	-9.29088020324707	-5.52562713623047	0.000293855206109583	-0.00197886489331722	-0.00684897974133492	-0.00295288790948689
143	77.7666397094727	-8.31685733795166	-5.59056186676025	0.00646266713738441	0.0132808275520802	-0.0126931173726916	-0.00490093370899558
144	76.4679412841797	-8.31685733795166	-5.59056186676025	-0.00490093370899558	0.00613799272105098	-0.0162645354866982	0.0022419011220336
145	77.7666397094727	-9.29088020324707	-5.3957576751709	0.013930176384747	0.00418994715437293	-0.0100957229733467	0.00776136433705688
146	79.0653381347656	-9.29088020324707	-5.00614833831787	0.000943203864153475	0.00841071270406246	0.00516396993771195	0.00126787810586393
147	75.8185958862305	-8.6415319442749	-5.00614833831787	-0.00392691092565656	0.00321592413820326	0.012956153601408	0.00808603875339031
148	77.1172943115234	-9.29088020324707	-5.46069240570068	0.00159255252219737	-0.0104203969240189	0.0298392176628113	-0.00100484199356288
149	77.1172943115234	-7.99218273162842	-5.6554970741272	-0.00197886489331722	-0.00587495695799589	0.0123068047687411	0.00256657530553639
150	79.0653381347656	-7.99218273162842	-5.6554970741272	0.00548864435404539	-0.00392691092565656	0.0126314787194133	-0.00425158534198999
151	77.1172943115234	-8.31685733795166	-5.3957576751709	0.01847561635077	-0.00749832857400179	0.00906006153672934	0.00354059832170606
152	79.0653381347656	-8.96620559692383	-5.3957576751709	0.00451462110504508	-0.00652430532500148	0.0022419011220336	0.0103587592020631
153	79.0653381347656	-8.6415319442749	-5.52562713623047	0.00581331877037883	0.00126787810586393	0.00354059832170606	-0.00392691092565656
154	77.7666397094727	-7.99218273162842	-5.6554970741272	0.00321592413820326	0.00613799272105098	-0.0185372550040483	-0.00425158534198999
155	77.1172943115234	-7.99218273162842	-5.59056186676025	-0.00425158534198999	-0.00197886489331722	-0.00587495695799589	0.00581331877037883
156	78.4159927368164	-8.31685733795166	-5.78536653518677	0.000618529506027699	0.000618529506027699	-0.0136671401560307	-0.00100484199356288
157	79.0653381347656	-9.29088020324707	-5.6554970741272	-0.00230353930965066	0.0106834331527352	0.00159255252219737	0.00256657530553639
158	79.7146835327148	-9.29088020324707	-5.46069240570068	0.00191722682211548	0.00451462110504508	-0.0100957229733467	-0.000355493422830477
159	78.4159927368164	-8.96620559692383	-5.33082246780396	0.00451462110504508	-0.0162645354866982	-0.000680167751852423	0.00354059832170606
160	79.0653381347656	-8.31685733795166	-5.78536653518677	0.00646266713738441	-0.0237320438027382	-0.00197886489331722	0.00516396993771195
161	79.0653381347656	-8.96620559692383	-6.04510593414307	0.00159255252219737	-0.00392691092565656	-0.00425158534198999	-3.08191010844894e-05
162	79.7146835327148	-9.29088020324707	-5.72043180465698	-0.00392691092565656	0.00873538758605719	-0.00425158534198999	0.00126787810586393
163	77.1172943115234	-8.31685733795166	-5.78536653518677	-0.0117190945893526	0.00906006153672934	0.000943203864153475	0.00256657530553639
164	78.4159927368164	-8.31685733795166	-5.85030126571655	-0.00425158534198999	-0.00197886489331722	0.00321592413820326	-0.00230353930965066
165	78.4159927368164	-7.99218273162842	-5.52562713623047	0.0165275707840919	-0.0136671401560307	0.012956153601408	0.00678734155371785
166	79.7146835327148	-9.29088020324707	-5.59056186676025	0.00970941036939621	-0.00587495695799589	0.00711201597005129	0.00808603875339031
167	77.7666397094727	-8.6415319442749	-5.78536653518677	-0.00230353930965066	-0.00457625929266214	0.0197743140161037	0.00906006153672934
168	79.7146835327148	-9.61555480957031	-5.85030126571655	0.00418994715437293	0.00126787810586393	0.00938473641872406	-0.00425158534198999
169	78.4159927368164	-8.6415319442749	-6.17497587203979	-0.0110697457566857	0.00808603875339031	-0.00717365415766835	-0.000680167751852423
170	77.1172943115234	-7.99218273162842	-6.36978054046631	0.0123068047687411	0.012956153601408	-0.0136671401560307	0.00289124972186983
171	77.7666397094727	-8.96620559692383	-5.59056186676025	-0.00230353930965066	-0.00132951640989631	-0.0156151866540313	0.00191722682211548
172	77.7666397094727	-9.29088020324707	-6.11004114151001	0.00938473641872406	0.00711201597005129	-0.0136671401560307	0.00386527273803949
173	77.1172943115234	-7.66750860214233	-6.17497587203979	-0.00587495695799589	0.0356833562254906	-0.0276281367987394	0.00451462110504508
174	78.4159927368164	-8.31685733795166	-6.17497587203979	0.00808603875339031	0.0551638156175613	-0.0454852245748043	0.00191722682211548
175	77.1172943115234	-7.66750860214233	-6.04510593414307	-0.0100957229733467	0.0441248863935471	-0.0402904339134693	0.000943203864153475
176	77.7666397094727	-8.31685733795166	-5.72043180465698	-0.00717365415766835	0.041852168738842	-0.0448358729481697	0.00256657530553639
177	77.7666397094727	-7.99218273162842	-5.59056186676025	-0.00587495695799589	0.0210730116814375	-0.02697878703475	-0.00132951640989631
178	79.0653381347656	-9.61555480957031	-5.20095300674438	-0.00619963090866804	0.00776136433705688	-0.0110697457566857	-0.00360223650932312
179	79.0653381347656	-8.96620559692383	-5.78536653518677	0.00711201597005129	-0.0104203969240189	0.0106834331527352	0.00289124972186983
180	77.1172943115234	-8.6415319442749	-5.3957576751709	-3.08191010844894e-05	-0.0324982516467571	0.0158782228827477	0.0022419011220336
181	78.4159927368164	-9.29088020324707	-5.3957576751709	0.00938473641872406	-0.0201606266200542	0.0246444288641214	0.00289124972186983
182	77.7666397094727	-8.31685733795166	-5.72043180465698	-0.0126931173726916	-0.0247060675173998	0.0369820520281792	0.00970941036939621
183	76.4679412841797	-8.31685733795166	-5.78536653518677	0.0100340843200684	-0.0357449948787689	0.0649040415883064	-0.00295288790948689
184	76.4679412841797	-8.31685733795166	-5.46069240570068	0.00841071270406246	-0.0415891297161579	0.0188002903014421	-0.00165419070981443
185	77.1172943115234	-8.31685733795166	-5.52562713623047	0.01100810803473	-0.0578228458762169	0.0243197549134493	-0.00100484199356288
186	79.0653381347656	-9.29088020324707	-5.59056186676025	0.020423661917448	-0.0536020807921886	0.0421768426895142	0.000943203864153475
187	79.0653381347656	-9.29088020324707	-5.3957576751709	0.00548864435404539	-0.0357449948787689	0.0103587592020631	0.000293855206109583
188	78.4159927368164	-9.29088020324707	-5.26588773727417	-0.0133424662053585	-0.0279528107494116	0.01100810803473	-0.00587495695799589
189	77.1172943115234	-9.29088020324707	-5.20095300674438	0.0145795252174139	-0.00652430532500148	-0.0139918150380254	-0.00977104809135199
190	77.1172943115234	-8.6415319442749	-5.59056186676025	0.00289124972186983	0.00646266713738441	-0.0139918150380254	-0.00327756232582033
191	79.7146835327148	-9.61555480957031	-5.9152364730835	0.000943203864153475	0.00776136433705688	0.00126787810586393	-0.0026282137259841
192	77.1172943115234	-8.6415319442749	-6.11004114151001	-0.0162645354866982	0.00906006153672934	-0.0026282137259841	0.00354059832170606
193	77.7666397094727	-8.6415319442749	-6.17497587203979	-0.000355493422830477	0.01100810803473	0.00159255252219737	-0.00100484199356288
194	78.4159927368164	-8.96620559692383	-5.72043180465698	0.0243197549134493	0.0197743140161037	0.000943203864153475	-0.0026282137259841
195	79.0653381347656	-9.61555480957031	-5.52562713623047	-0.00619963090866804	0.0123068047687411	-0.00360223650932312	0.00386527273803949
196	79.0653381347656	-9.29088020324707	-5.26588773727417	0.00808603875339031	0.0126314787194133	0.00289124972186983	-0.00132951640989631
197	77.7666397094727	-9.29088020324707	-5.6554970741272	0.0113327819854021	0.00776136433705688	0.0132808275520802	-0.00555028254166245
198	75.8185958862305	-8.31685733795166	-5.98017120361328	-0.0172385573387146	0.00743668992072344	0.0162028968334198	-0.000680167751852423
199	79.0653381347656	-8.6415319442749	-5.98017120361328	-0.00100484199356288	-0.0204853005707264	0.00970941036939621	-0.00165419070981443
200	76.4679412841797	-8.31685733795166	-5.9152364730835	0.0175015944987535	-0.00132951640989631	-0.000680167751852423	-0.00619963090866804
201	79.7146835327148	-9.61555480957031	-5.46069240570068	-0.00879702530801296	0.00289124972186983	-0.0165892094373703	0.000943203864153475
202	79.7146835327148	-9.61555480957031	-5.3957576751709	0.00354059832170606	0.0136055024340749	-0.0149658378213644	-0.00619963090866804
203	79.7146835327148	-9.29088020324707	-6.04510593414307	-0.00457625929266214	0.0178262684494257	-0.0169138833880424	-0.00392691092565656
204	79.0653381347656	-9.29088020324707	-6.30484533309937	0.0022419011220336	0.0207483377307653	-0.0240567177534103	-0.00684897974133492
205	79.0653381347656	-9.29088020324707	-6.23991060256958	0.00678734155371785	0.020423661917448	-0.0188619289547205	-0.00295288790948689
206	77.1172943115234	-7.99218273162842	-5.9152364730835	0.00581331877037883	0.0236704051494598	-0.0159398596733809	-0.00165419070981443
207	77.7666397094727	-7.99218273162842	-5.46069240570068	-0.000355493422830477	0.0265924744307995	-0.0123684434220195	0.00289124972186983
208	77.1172943115234	-7.66750860214233	-5.59056186676025	-0.00944637414067984	0.0213976856321096	-0.0165892094373703	0.0022419011220336
209	79.7146835327148	-8.96620559692383	-5.72043180465698	0.00321592413820326	0.0295145437121391	-0.0182125810533762	-0.00197886489331722
210	77.1172943115234	-7.66750860214233	-5.72043180465698	-0.00327756232582033	0.0126314787194133	-0.0182125810533762	-0.00392691092565656
211	79.0653381347656	-9.61555480957031	-5.46069240570068	0.00126787810586393	0.0213976856321096	-0.0156151866540313	-0.00457625929266214
212	77.1172943115234	-7.99218273162842	-5.52562713623047	-0.00814767740666866	0.0337353087961674	-0.0104203969240189	-0.00392691092565656
213	77.7666397094727	-8.6415319442749	-5.59056186676025	-0.00392691092565656	0.0298392176628113	-0.00522560812532902	0.000618529506027699
214	78.4159927368164	-8.96620559692383	-5.13601779937744	0.00711201597005129	0.0155535480007529	-0.00555028254166245	-0.0100957229733467
215	79.0653381347656	-9.61555480957031	-5.26588773727417	0.000618529506027699	0.0116574559360743	-0.0104203969240189	0.000943203864153475
216	77.1172943115234	-7.99218273162842	-5.6554970741272	0.00483929552137852	0.00126787810586393	-0.00392691092565656	-0.00165419070981443
217	77.7666397094727	-8.6415319442749	-5.59056186676025	0.00126787810586393	-0.000355493422830477	-0.00912170019000769	0.00451462110504508
218	77.7666397094727	-8.96620559692383	-5.3957576751709	-0.0026282137259841	0.00354059832170606	-0.00619963090866804	-0.00879702530801296
219	77.7666397094727	-8.96620559692383	-5.52562713623047	-0.00522560812532902	0.00483929552137852	-0.00587495695799589	-0.000355493422830477
220	77.7666397094727	-9.29088020324707	-5.33082246780396	-0.00749832857400179	0.00581331877037883	0.00646266713738441	-0.00425158534198999
221	76.4679412841797	-9.61555480957031	-5.33082246780396	-0.0026282137259841	0.000943203864153475	0.0178262684494257	-0.000355493422830477
222	79.0653381347656	-9.94022846221924	-5.72043180465698	0.0022419011220336	-0.0211346503347158	0.00938473641872406	0.00289124972186983
223	77.1172943115234	-9.61555480957031	-5.59056186676025	-0.0191866029053926	-0.0337969474494457	0.0106834331527352	0.00808603875339031
224	78.4159927368164	-9.94022846221924	-5.59056186676025	0.0158782228827477	-0.038017712533474	0.0123068047687411	-0.00879702530801296
225	79.0653381347656	-9.61555480957031	-5.46069240570068	-0.000355493422830477	-0.0542514286935329	0.013930176384747	0.00159255252219737
226	78.4159927368164	-10.2649030685425	-5.3957576751709	0.00191722682211548	-0.0493813157081604	0.00159255252219737	-0.00587495695799589
227	77.1172943115234	-9.61555480957031	-5.33082246780396	-0.00197886489331722	-0.0363943427801132	-0.00132951640989631	0.000618529506027699
228	77.7666397094727	-8.96620559692383	-5.85030126571655	-0.00165419070981443	-0.0139918150380254	-0.0201606266200542	-0.00782300252467394
229	78.4159927368164	-10.5895776748657	-5.85030126571655	-0.00587495695799589	0.00776136433705688	-0.0373683646321297	-0.00912170019000769
230	79.7146835327148	-10.2649030685425	-6.11004114151001	-0.00684897974133492	0.011982130818069	-0.028926832601428	-0.00197886489331722
231	77.7666397094727	-8.96620559692383	-6.30484533309937	-0.00847235135734081	0.00808603875339031	-0.00944637414067984	0.00548864435404539
232	76.4679412841797	-9.29088020324707	-6.17497587203979	-0.00684897974133492	0.00873538758605719	-0.0026282137259841	-0.00327756232582033
233	77.1172943115234	-10.2649030685425	-5.72043180465698	-0.00295288790948689	0.00418994715437293	0.0132808275520802	0.00321592413820326
234	79.7146835327148	-10.2649030685425	-6.17497587203979	0.00418994715437293	0.00289124972186983	0.012956153601408	-0.00360223650932312
235	79.0653381347656	-10.5895776748657	-6.30484533309937	0.0113327819854021	-0.000355493422830477	0.0145795252174139	0.00711201597005129
236	78.4159927368164	-10.2649030685425	-6.11004114151001	0.0152288740500808	0.00613799272105098	0.0106834331527352	0.00191722682211548
237	77.7666397094727	-8.96620559692383	-6.30484533309937	0.011982130818069	0.00483929552137852	0.0162028968334198	0.00516396993771195
238	77.7666397094727	-9.29088020324707	-5.6554970741272	0.0136055024340749	0.00126787810586393	0.00646266713738441	-0.0026282137259841
239	75.8185958862305	-8.96620559692383	-5.52562713623047	0.0191249661147594	-0.00944637414067984	0.013930176384747	-0.00392691092565656
240	77.7666397094727	-9.29088020324707	-5.98017120361328	0.029189869761467	-0.0266541130840778	0.0162028968334198	0.0149041991680861
241	76.4679412841797	-8.6415319442749	-5.78536653518677	0.00776136433705688	0.000943203864153475	0.00386527273803949	0.000293855206109583
242	79.0653381347656	-9.94022846221924	-5.6554970741272	0.0155535480007529	0.0113327819854021	0.000943203864153475	0.00159255252219737
243	77.7666397094727	-9.94022846221924	-5.59056186676025	0.0152288740500808	0.0282158460468054	-0.00457625929266214	-0.00295288790948689
244	79.7146835327148	-9.61555480957031	-5.07108306884766	0.00548864435404539	0.0327612869441509	-0.0104203969240189	-0.000355493422830477
245	77.7666397094727	-9.29088020324707	-5.00614833831787	0.0145795252174139	0.040228795260191	-0.0169138833880424	-0.00879702530801296
246	79.0653381347656	-9.94022846221924	-5.33082246780396	-0.00555028254166245	0.0356833562254906	-0.0266541130840778	-0.00165419070981443
247	75.8185958862305	-8.31685733795166	-5.6554970741272	-0.00425158534198999	0.0386054255068302	-0.0282774847000837	0.000618529506027699
248	77.1172943115234	-8.6415319442749	-5.59056186676025	-3.08191010844894e-05	0.0272418223321438	-0.0350956469774246	-0.00782300252467394
249	76.4679412841797	-8.6415319442749	-5.59056186676025	-0.000680167751852423	0.0525664202868938	-0.0461345724761486	-0.0107450718060136
250	79.7146835327148	-9.94022846221924	-5.26588773727417	-0.00879702530801296	0.0467222817242146	-0.0669137313961983	-0.0136671401560307
251	76.4679412841797	-8.31685733795166	-5.46069240570068	-0.00132951640989631	0.0470469556748867	-0.0477579422295094	-0.000680167751852423
252	76.4679412841797	-8.31685733795166	-5.13601779937744	-0.00555028254166245	0.0623066499829292	-0.0406151078641415	-0.00295288790948689
253	79.0653381347656	-8.6415319442749	-5.3957576751709	-0.00749832857400179	0.0525664202868938	-0.0399657599627972	-0.00295288790948689
254	79.0653381347656	-8.96620559692383	-5.33082246780396	0.00354059832170606	0.0295145437121391	-0.0149658378213644	-0.00684897974133492
255	78.4159927368164	-8.96620559692383	-5.33082246780396	0.00548864435404539	0.00354059832170606	0.00548864435404539	0.00289124972186983
256	78.4159927368164	-9.61555480957031	-5.46069240570068	-0.00652430532500148	-0.0389917381107807	0.0103587592020631	0.00906006153672934
257	77.1172943115234	-7.01815986633301	-5.07108306884766	0.00289124972186983	-0.0763292834162712	0.0356833562254906	-0.00100484199356288
258	76.4679412841797	-7.34283447265625	-5.46069240570068	-0.00100484199356288	-0.0945110470056534	0.0444495603442192	-0.00100484199356288
259	77.1172943115234	-7.99218273162842	-5.78536653518677	0.00126787810586393	-0.0873682126402855	0.0509430468082428	-0.00814767740666866
260	77.1172943115234	-8.31685733795166	-5.85030126571655	0.00516396993771195	-0.0672384053468704	0.0412028171122074	0.00386527273803949
261	75.8185958862305	-7.66750860214233	-5.6554970741272	0.0171769186854362	-0.0532774068415165	0.047696303576231	-0.00425158534198999
262	78.4159927368164	-9.29088020324707	-5.3957576751709	-0.00619963090866804	-0.0581475235521793	0.0554884895682335	-0.00100484199356288
263	78.4159927368164	-8.6415319442749	-5.3957576751709	0.00906006153672934	-0.0604202412068844	0.0444495603442192	0.00321592413820326
264	78.4159927368164	-9.29088020324707	-6.11004114151001	-0.00847235135734081	-0.0461345724761486	0.0288651939481497	0.00159255252219737
265	79.0653381347656	-8.6415319442749	-6.23991060256958	0.00776136433705688	-0.0363943427801132	0.0272418223321438	-0.00197886489331722
266	79.0653381347656	-8.96620559692383	-5.52562713623047	0.00256657530553639	-0.0286021586507559	0.0304885655641556	0.00418994715437293
267	76.4679412841797	-7.66750860214233	-5.85030126571655	-0.00132951640989631	-0.0224333461374044	0.0181509424000978	-0.00165419070981443
268	74.5198974609375	-7.99218273162842	-6.23991060256958	0.000943203864153475	-0.0126931173726916	0.0210730116814375	-0.00684897974133492
269	75.1692428588867	-8.31685733795166	-5.59056186676025	0.01847561635077	-0.0217839982360601	0.0022419011220336	-0.00684897974133492
270	77.7666397094727	-9.29088020324707	-5.20095300674438	0.00516396993771195	-0.0165892094373703	-0.00944637414067984	-0.00522560812532902
271	75.1692428588867	-7.66750860214233	-5.98017120361328	-0.00619963090866804	-0.0100957229733467	-0.00165419070981443	0.00516396993771195
272	75.8185958862305	-9.61555480957031	-5.59056186676025	0.00646266713738441	-0.0120437685400248	-0.00392691092565656	-0.000680167751852423
273	77.7666397094727	-9.61555480957031	-5.52562713623047	0.00711201597005129	0.00289124972186983	-0.00197886489331722	-0.00327756232582033
274	76.4679412841797	-9.29088020324707	-5.52562713623047	0.00678734155371785	-0.000680167751852423	-0.0026282137259841	-0.000355493422830477
275	77.1172943115234	-8.96620559692383	-5.3957576751709	0.0022419011220336	0.00321592413820326	-0.00230353930965066	0.00613799272105098
276	76.4679412841797	-9.29088020324707	-5.26588773727417	-0.00165419070981443	0.00841071270406246	-0.00230353930965066	0.00289124972186983
277	75.8185958862305	-8.96620559692383	-5.52562713623047	0.0145795252174139	0.00289124972186983	-0.00230353930965066	0.00418994715437293
278	75.1692428588867	-8.31685733795166	-5.6554970741272	-0.00555028254166245	0.0022419011220336	0.000943203864153475	0.000293855206109583
279	75.8185958862305	-8.6415319442749	-5.46069240570068	0.00191722682211548	0.00191722682211548	0.00613799272105098	0.00126787810586393
280	74.5198974609375	-7.66750860214233	-5.9152364730835	0.000943203864153475	0.0142548503354192	-0.00327756232582033	0.0113327819854021
281	75.8185958862305	-8.96620559692383	-5.13601779937744	-0.00814767740666866	0.0249691028147936	-0.0130177913233638	-0.00100484199356288
282	76.4679412841797	-8.96620559692383	-5.13601779937744	0.00451462110504508	0.0415274947881699	-0.00977104809135199	0.00873538758605719
283	77.1172943115234	-9.29088020324707	-5.6554970741272	0.000293855206109583	0.0470469556748867	-0.0204853005707264	0.0022419011220336
284	75.8185958862305	-8.31685733795166	-5.72043180465698	0.00354059832170606	0.0324366129934788	-0.0182125810533762	0.00548864435404539
285	77.1172943115234	-9.61555480957031	-5.46069240570068	0.00354059832170606	0.0259431265294552	-0.0357449948787689	0.00743668992072344
286	75.1692428588867	-9.29088020324707	-5.26588773727417	-0.00425158534198999	0.0486703291535378	-0.0519787110388279	-0.00132951640989631
287	74.5198974609375	-9.29088020324707	-5.26588773727417	-0.0120437685400248	0.0694494843482971	-0.0643163323402405	0.000943203864153475
288	73.2211990356445	-7.66750860214233	-5.20095300674438	-0.0182125810533762	0.0688001364469528	-0.0613942667841911	-0.000680167751852423
289	75.1692428588867	-8.31685733795166	-5.59056186676025	-0.0146411629393697	0.0632806718349457	-0.0678877532482147	-0.00197886489331722
290	75.8185958862305	-8.6415319442749	-5.52562713623047	-0.0185372550040483	0.0613326244056225	-0.0688617751002312	-0.00132951640989631
291	74.5198974609375	-7.99218273162842	-5.59056186676025	-0.0191866029053926	0.0561378374695778	-0.0529527328908443	-0.00165419070981443
292	75.8185958862305	-8.96620559692383	-5.59056186676025	-0.0253554154187441	0.0425015166401863	-0.028926832601428	0.00354059832170606
293	76.4679412841797	-9.61555480957031	-5.59056186676025	-0.02697878703475	0.0324366129934788	-0.0139918150380254	0.00418994715437293
294	75.1692428588867	-8.96620559692383	-5.13601779937744	-0.0276281367987394	0.0149041991680861	0.00191722682211548	0.00386527273803949
295	76.4679412841797	-9.29088020324707	-5.3957576751709	-0.00944637414067984	-0.0266541130840778	0.020423661917448	0.0022419011220336
296	75.8185958862305	-8.96620559692383	-5.72043180465698	-0.0201606266200542	-0.0386670641601086	0.0272418223321438	0.0022419011220336
297	75.8185958862305	-9.29088020324707	-5.59056186676025	-0.0139918150380254	-0.0497059896588326	0.0269171483814716	-0.00197886489331722
298	75.1692428588867	-7.66750860214233	-5.72043180465698	-0.00392691092565656	-0.0510046854615211	0.029189869761467	0.00743668992072344
299	76.4679412841797	-8.96620559692383	-5.33082246780396	-0.00555028254166245	-0.0526280589401722	0.0236704051494598	-3.08191010844894e-05
300	75.1692428588867	-8.31685733795166	-5.52562713623047	0.0132808275520802	-0.048407293856144	0.0233457311987877	0.00906006153672934
301	76.4679412841797	-8.96620559692383	-5.3957576751709	-0.00230353930965066	-0.0224333461374044	0.0149041991680861	0.00451462110504508
302	77.1172943115234	-8.96620559692383	-5.6554970741272	-0.00295288790948689	-0.0256800893694162	0.0171769186854362	0.000293855206109583
303	76.4679412841797	-7.66750860214233	-6.23991060256958	0.00354059832170606	-0.017887907102704	0.012956153601408	-0.000680167751852423
304	75.8185958862305	-7.99218273162842	-6.23991060256958	-0.00490093370899558	-0.0227580219507217	0.00354059832170606	-0.00587495695799589
305	75.8185958862305	-7.99218273162842	-6.23991060256958	0.0123068047687411	-0.0139918150380254	0.011982130818069	-0.00619963090866804
306	78.4159927368164	-8.6415319442749	-5.98017120361328	0.00678734155371785	-0.0152905117720366	0.0181509424000978	-0.000355493422830477
307	77.7666397094727	-9.29088020324707	-5.78536653518677	0.00776136433705688	-0.0185372550040483	0.0175015944987535	0.00516396993771195
308	77.1172943115234	-9.29088020324707	-6.30484533309937	0.00808603875339031	-0.0143164889886975	0.0213976856321096	0.00321592413820326
309	76.4679412841797	-8.31685733795166	-5.78536653518677	-0.00522560812532902	-0.00522560812532902	0.00646266713738441	-0.00717365415766835
310	79.0653381347656	-8.96620559692383	-5.85030126571655	-0.00197886489331722	0.01100810803473	-0.00944637414067984	-0.00392691092565656
311	76.4679412841797	-8.31685733795166	-5.72043180465698	0.0022419011220336	0.012956153601408	0.00483929552137852	0.00354059832170606
312	79.0653381347656	-8.96620559692383	-5.13601779937744	-0.0217839982360601	0.00483929552137852	0.0210730116814375	-0.00295288790948689
313	77.1172943115234	-8.96620559692383	-5.07108306884766	0.0162028968334198	-0.00327756232582033	0.0330859608948231	-0.00490093370899558
314	78.4159927368164	-8.31685733795166	-5.72043180465698	0.011982130818069	-0.0208099745213985	0.0486703291535378	0.00289124972186983
315	78.4159927368164	-8.31685733795166	-5.59056186676025	0.0191249661147594	-0.023407369852066	0.0360080301761627	-0.00490093370899558
316	78.4159927368164	-9.61555480957031	-5.46069240570068	0.00126787810586393	-0.0198359526693821	0.0158782228827477	-0.00717365415766835
317	78.4159927368164	-9.29088020324707	-5.07108306884766	0.00191722682211548	0.00873538758605719	0.0132808275520802	0.00354059832170606
318	78.4159927368164	-7.34283447265625	-5.13601779937744	0.0106834331527352	0.00743668992072344	0.00841071270406246	0.000293855206109583
319	79.7146835327148	-8.96620559692383	-5.07108306884766	0.0116574559360743	0.0220470335334539	0.00126787810586393	0.00483929552137852
320	78.4159927368164	-8.31685733795166	-5.6554970741272	0.0132808275520802	0.0278911720961332	-0.0104203969240189	0.00613799272105098
321	79.0653381347656	-8.96620559692383	-5.20095300674438	0.0113327819854021	0.0321119390428066	-0.023407369852066	0.00321592413820326
322	79.7146835327148	-9.61555480957031	-5.26588773727417	0.00321592413820326	0.0295145437121391	-0.0188619289547205	0.00256657530553639
323	77.7666397094727	-7.99218273162842	-5.6554970741272	-0.00425158534198999	0.0295145437121391	-0.0276281367987394	0.00321592413820326
324	78.4159927368164	-7.99218273162842	-5.52562713623047	-0.00977104809135199	0.020423661917448	-0.0250307414680719	0.00354059832170606
325	77.7666397094727	-7.99218273162842	-5.52562713623047	-0.00197886489331722	0.0386054255068302	-0.0295761823654175	-0.00555028254166245
326	80.3640365600586	-9.29088020324707	-5.72043180465698	-0.00977104809135199	0.0600339286029339	-0.0399657599627972	0.00808603875339031
327	78.4159927368164	-8.6415319442749	-5.6554970741272	-0.0126931173726916	0.0486703291535378	-0.0273034609854221	-0.000680167751852423
328	79.7146835327148	-9.29088020324707	-5.72043180465698	-0.00814767740666866	0.0642546936869621	-0.0373683646321297	-0.00327756232582033
329	76.4679412841797	-7.99218273162842	-5.59056186676025	-0.00100484199356288	0.0597092546522617	-0.0311995539814234	-0.000355493422830477
330	77.7666397094727	-8.31685733795166	-6.23991060256958	-0.00295288790948689	0.0444495603442192	-0.02697878703475	-0.00132951640989631
331	77.1172943115234	-8.31685733795166	-5.72043180465698	0.000943203864153475	0.0285405199974775	-0.0113944197073579	0.00191722682211548
332	79.0653381347656	-9.61555480957031	-6.23991060256958	0.00386527273803949	-0.0159398596733809	0.00354059832170606	-0.000680167751852423
333	77.7666397094727	-7.66750860214233	-6.56458520889282	0.012956153601408	-0.0617189407348633	0.0301638916134834	-0.00295288790948689
334	77.7666397094727	-7.99218273162842	-6.43471527099609	0.0207483377307653	-0.0805500522255898	0.0243197549134493	-0.00132951640989631
335	77.7666397094727	-7.01815986633301	-5.98017120361328	0.0188002903014421	-0.0357449948787689	0.0197743140161037	0.00970941036939621
336	77.7666397094727	-7.99218273162842	-6.36978054046631	0.0132808275520802	-0.0305502042174339	0.00970941036939621	0.00483929552137852
337	79.0653381347656	-8.31685733795166	-6.04510593414307	0.0197743140161037	-0.0435371771454811	0.00743668992072344	-0.00522560812532902
338	79.7146835327148	-9.29088020324707	-6.36978054046631	0.0152288740500808	-0.0516540370881557	0.000293855206109583	0.0022419011220336
339	78.4159927368164	-8.6415319442749	-6.43471527099609	0.012956153601408	-0.0503553375601768	0.0246444288641214	-0.0100957229733467
340	77.7666397094727	-7.99218273162842	-6.43471527099609	0.020423661917448	-0.0503553375601768	0.0106834331527352	-0.000680167751852423
341	79.0653381347656	-8.6415319442749	-5.85030126571655	0.00743668992072344	-0.0480826161801815	0.0100340843200684	0.00451462110504508
342	79.0653381347656	-8.31685733795166	-5.98017120361328	-0.00912170019000769	-0.0412644557654858	0.00613799272105098	-0.00100484199356288
343	77.1172943115234	-7.34283447265625	-5.78536653518677	-0.00100484199356288	-0.0490566417574883	0.00906006153672934	-0.00587495695799589
344	77.1172943115234	-8.31685733795166	-5.98017120361328	-0.00717365415766835	-0.0299008563160896	0.00808603875339031	-0.00555028254166245
345	77.7666397094727	-7.34283447265625	-5.98017120361328	-0.00392691092565656	0.036657378077507	0.000943203864153475	-0.00587495695799589
346	79.0653381347656	-8.96620559692383	-5.6554970741272	-0.000680167751852423	0.0252937767654657	-0.0445111989974976	-0.00100484199356288
347	79.0653381347656	-8.6415319442749	-5.46069240570068	-0.0156151866540313	0.0395794473588467	-0.0156151866540313	-0.00749832857400179
348	78.4159927368164	-8.96620559692383	-5.3957576751709	-0.0188619289547205	0.0269171483814716	-0.0195112787187099	-0.00425158534198999
349	79.0653381347656	-8.96620559692383	-5.20095300674438	-0.0139918150380254	0.0399041213095188	-0.0221086721867323	-0.0146411629393697
350	76.4679412841797	-8.31685733795166	-5.72043180465698	-0.0136671401560307	0.0564625114202499	-0.0273034609854221	-0.0120437685400248
351	77.7666397094727	-9.29088020324707	-5.6554970741272	-0.0026282137259841	0.0567871853709221	-0.023407369852066	-0.00197886489331722
352	78.4159927368164	-8.96620559692383	-5.3957576751709	0.00711201597005129	0.0324366129934788	-0.00847235135734081	-0.00197886489331722
353	78.4159927368164	-7.99218273162842	-5.6554970741272	0.00289124972186983	0.0246444288641214	-0.00652430532500148	-0.00360223650932312
354	77.1172943115234	-7.99218273162842	-5.59056186676025	-0.00587495695799589	-0.00490093370899558	0.0136055024340749	-0.00619963090866804
355	77.7666397094727	-7.99218273162842	-5.3957576751709	0.0275664981454611	-0.0237320438027382	0.0113327819854021	-0.00912170019000769
356	77.7666397094727	-7.99218273162842	-5.59056186676025	0.00191722682211548	-0.0292515084147453	0.0188002903014421	0.00678734155371785
357	79.0653381347656	-8.96620559692383	-5.6554970741272	-0.0026282137259841	-0.0146411629393697	0.0152288740500808	0.000618529506027699
358	78.4159927368164	-9.29088020324707	-5.6554970741272	0.000618529506027699	-0.017887907102704	0.0149041991680861	0.00548864435404539
359	79.7146835327148	-9.29088020324707	-5.6554970741272	0.0226963832974434	-0.0208099745213985	0.0249691028147936	-0.00360223650932312
360	78.4159927368164	-8.6415319442749	-5.3957576751709	0.0142548503354192	-0.03444629535079	0.0347093306481838	0.00289124972186983
361	79.0653381347656	-8.96620559692383	-5.59056186676025	0.0106834331527352	-0.0195112787187099	0.0191249661147594	0.00191722682211548
362	77.7666397094727	-7.99218273162842	-5.78536653518677	0.00776136433705688	-0.0185372550040483	0.0334106348454952	0.00613799272105098
363	77.7666397094727	-8.31685733795166	-5.98017120361328	0.0113327819854021	-0.0143164889886975	0.011982130818069	0.00159255252219737
364	76.4679412841797	-7.99218273162842	-6.23991060256958	0.00678734155371785	-0.0133424662053585	0.000293855206109583	0.00191722682211548
365	78.4159927368164	-8.31685733795166	-6.23991060256958	0.0188002903014421	0.0103587592020631	-0.00977104809135199	-0.000355493422830477
366	77.1172943115234	-7.99218273162842	-5.72043180465698	-0.00717365415766835	0.0262678004801273	-0.0256800893694162	0.00938473641872406
367	79.7146835327148	-8.96620559692383	-5.46069240570068	-0.00619963090866804	0.0178262684494257	-0.0165892094373703	0.00938473641872406
368	77.7666397094727	-8.96620559692383	-5.59056186676025	-0.00490093370899558	0.0126314787194133	-0.0243813935667276	0.00159255252219737
369	79.0653381347656	-9.29088020324707	-5.6554970741272	-0.0117190945893526	0.00808603875339031	-0.0302255302667618	-0.00684897974133492
370	76.4679412841797	-7.99218273162842	-6.43471527099609	-0.00879702530801296	0.0217223595827818	-0.0438618510961533	-0.00555028254166245
371	79.7146835327148	-8.96620559692383	-6.04510593414307	-0.00100484199356288	0.0223717093467712	-0.0376930385828018	0.00418994715437293
372	78.4159927368164	-7.99218273162842	-6.23991060256958	-0.0152905117720366	0.020423661917448	-0.0286021586507559	0.00126787810586393
373	77.7666397094727	-7.01815986633301	-5.98017120361328	-0.00197886489331722	0.0181509424000978	-0.0149658378213644	-0.00522560812532902
374	76.4679412841797	-7.66750860214233	-6.17497587203979	0.00581331877037883	0.00289124972186983	-0.00197886489331722	0.00159255252219737
375	77.7666397094727	-8.96620559692383	-6.43471527099609	0.00159255252219737	0.000293855206109583	-0.00749832857400179	-0.00197886489331722
376	77.1172943115234	-7.34283447265625	-5.98017120361328	0.00418994715437293	-0.017887907102704	0.0158782228827477	-0.00197886489331722
377	78.4159927368164	-8.6415319442749	-5.59056186676025	0.0116574559360743	-0.0334722734987736	0.0278911720961332	-3.08191010844894e-05
378	78.4159927368164	-9.29088020324707	-5.3957576751709	0.0171769186854362	-0.0347709693014622	0.0272418223321438	-0.00230353930965066
379	80.3640365600586	-8.6415319442749	-5.59056186676025	0.031137915328145	-0.0376930385828018	0.0168522447347641	0.00841071270406246
380	79.0653381347656	-8.96620559692383	-5.26588773727417	0.0334106348454952	-0.0263294391334057	-0.0026282137259841	-0.00165419070981443
381	77.1172943115234	-8.96620559692383	-5.6554970741272	0.025618452578783	-0.0100957229733467	-0.0286021586507559	0.00354059832170606
382	76.4679412841797	-8.6415319442749	-5.6554970741272	0.0191249661147594	-0.00555028254166245	-0.0311995539814234	0.000618529506027699
383	77.7666397094727	-9.29088020324707	-5.26588773727417	0.00776136433705688	0.00938473641872406	-0.0295761823654175	0.00159255252219737
384	78.4159927368164	-9.29088020324707	-5.20095300674438	0.00418994715437293	0.00743668992072344	-0.0357449948787689	-0.00749832857400179
385	76.4679412841797	-9.61555480957031	-4.81134366989136	-0.00165419070981443	0.0243197549134493	-0.0367190167307854	0.00711201597005129
386	76.4679412841797	-8.96620559692383	-5.3957576751709	-0.0026282137259841	0.0389300994575024	-0.0295761823654175	-0.000355493422830477
387	78.4159927368164	-9.61555480957031	-5.59056186676025	-0.00912170019000769	0.0447742342948914	-0.0299008563160896	0.00418994715437293
388	80.3640365600586	-9.94022846221924	-5.46069240570068	-0.0130177913233638	0.0425015166401863	-0.0172385573387146	-0.0104203969240189
389	78.4159927368164	-10.5895776748657	-5.33082246780396	-0.017887907102704	0.0632806718349457	-0.0253554154187441	-0.00327756232582033
390	77.7666397094727	-8.6415319442749	-5.3957576751709	-0.0117190945893526	0.0379560738801956	-0.0149658378213644	0.00613799272105098
391	79.0653381347656	-9.94022846221924	-5.26588773727417	-0.0146411629393697	0.0272418223321438	-0.00814767740666866	0.00256657530553639
392	76.4679412841797	-8.6415319442749	-5.78536653518677	-0.00814767740666866	0.0145795252174139	-0.00425158534198999	-0.00230353930965066
393	77.1172943115234	-8.96620559692383	-5.85030126571655	-0.00327756232582033	0.00938473641872406	0.00808603875339031	0.00191722682211548
394	76.4679412841797	-9.94022846221924	-5.72043180465698	0.0152288740500808	-0.00230353930965066	0.00451462110504508	0.00451462110504508
395	77.1172943115234	-9.94022846221924	-5.59056186676025	0.00256657530553639	-0.00100484199356288	0.0230210572481155	0.000618529506027699
396	76.4679412841797	-8.96620559692383	-5.52562713623047	0.00483929552137852	0.000293855206109583	0.0158782228827477	0.00548864435404539
397	77.7666397094727	-8.6415319442749	-5.46069240570068	-0.000680167751852423	0.0136055024340749	0.0158782228827477	0.00354059832170606
398	78.4159927368164	-10.2649030685425	-6.04510593414307	0.00483929552137852	0.00126787810586393	0.0213976856321096	-0.00197886489331722
399	77.1172943115234	-8.31685733795166	-5.98017120361328	0.00841071270406246	-0.0276281367987394	0.0421768426895142	0.00581331877037883
400	79.0653381347656	-9.61555480957031	-5.59056186676025	0.0213976856321096	-0.0539267547428608	0.0470469556748867	-0.000680167751852423
401	77.1172943115234	-8.6415319442749	-6.30484533309937	0.0249691028147936	-0.0578228458762169	0.0363327041268349	0.00321592413820326
402	77.1172943115234	-8.31685733795166	-5.72043180465698	0.0197743140161037	-0.0568488240242004	0.0408781431615353	0.00321592413820326
403	76.4679412841797	-8.96620559692383	-5.85030126571655	0.0175015944987535	-0.0445111989974976	0.0395794473588467	-0.00847235135734081
404	78.4159927368164	-8.96620559692383	-5.3957576751709	0.00776136433705688	-0.00295288790948689	0.00938473641872406	-0.00619963090866804
405	76.4679412841797	-7.99218273162842	-5.78536653518677	0.00776136433705688	0.00451462110504508	0.00386527273803949	0.00483929552137852
406	76.4679412841797	-7.66750860214233	-5.9152364730835	0.00159255252219737	0.00678734155371785	-0.00652430532500148	0.0022419011220336
407	78.4159927368164	-8.31685733795166	-5.78536653518677	-0.00749832857400179	0.00678734155371785	-0.0133424662053585	0.0022419011220336
408	79.0653381347656	-7.66750860214233	-5.85030126571655	0.0100340843200684	0.0152288740500808	-0.0104203969240189	-3.08191010844894e-05
409	78.4159927368164	-8.31685733795166	-5.46069240570068	-0.0230826959013939	0.0155535480007529	-0.0331475995481014	-0.00165419070981443
410	78.4159927368164	-8.6415319442749	-5.3957576751709	-0.00847235135734081	0.0175015944987535	-0.0256800893694162	-0.0100957229733467
411	77.7666397094727	-8.31685733795166	-5.98017120361328	-0.0100957229733467	0.0282158460468054	-0.0198359526693821	0.000618529506027699
412	77.1172943115234	-7.66750860214233	-5.59056186676025	-0.0198359526693821	0.0412028171122074	-0.0243813935667276	-0.00295288790948689
413	77.1172943115234	-8.31685733795166	-5.6554970741272	-0.0156151866540313	0.0337353087961674	-0.0159398596733809	-0.00197886489331722
414	79.0653381347656	-8.96620559692383	-5.3957576751709	-0.0100957229733467	0.0269171483814716	-0.0195112787187099	-0.00197886489331722
415	77.7666397094727	-8.31685733795166	-5.13601779937744	-0.00912170019000769	0.00808603875339031	-0.00132951640989631	0.00483929552137852
416	78.4159927368164	-8.6415319442749	-5.33082246780396	0.00191722682211548	-0.00490093370899558	0.0126314787194133	0.00321592413820326
417	75.1692428588867	-7.01815986633301	-5.72043180465698	-0.00555028254166245	-0.0224333461374044	0.0158782228827477	0.00386527273803949
418	77.1172943115234	-7.99218273162842	-5.6554970741272	-0.00392691092565656	-0.0120437685400248	0.00938473641872406	-0.00392691092565656
419	76.4679412841797	-7.66750860214233	-5.6554970741272	-0.00587495695799589	-0.0279528107494116	0.0162028968334198	-0.00360223650932312
420	77.1172943115234	-8.6415319442749	-5.26588773727417	-0.00977104809135199	-0.0311995539814234	0.00711201597005129	-0.00522560812532902
421	74.5198974609375	-7.01815986633301	-5.3957576751709	0.00581331877037883	-0.0243813935667276	0.00581331877037883	0.00613799272105098
422	75.8185958862305	-7.66750860214233	-5.13601779937744	-0.00619963090866804	-0.0308748781681061	0.01100810803473	0.00516396993771195
423	76.4679412841797	-8.6415319442749	-5.6554970741272	0.00970941036939621	-0.0211346503347158	0.00451462110504508	-0.00295288790948689
424	76.4679412841797	-8.96620559692383	-5.6554970741272	-0.00165419070981443	-0.0100957229733467	-0.00814767740666866	-0.0026282137259841
425	74.5198974609375	-8.31685733795166	-5.6554970741272	-0.0026282137259841	-0.0107450718060136	-0.0149658378213644	-0.00749832857400179
426	75.1692428588867	-7.66750860214233	-5.6554970741272	-0.00684897974133492	0.00191722682211548	-0.0185372550040483	-0.000355493422830477
427	75.1692428588867	-7.34283447265625	-5.6554970741272	0.00483929552137852	0.00354059832170606	-0.0149658378213644	-0.00425158534198999
428	74.5198974609375	-7.66750860214233	-5.3957576751709	-0.0123684434220195	0.013930176384747	-0.00619963090866804	-0.00652430532500148
429	76.4679412841797	-7.34283447265625	-5.9152364730835	0.00126787810586393	0.0181509424000978	-0.0104203969240189	-0.00522560812532902
430	76.4679412841797	-8.96620559692383	-5.72043180465698	-0.00814767740666866	0.00970941036939621	-0.00782300252467394	-0.00684897974133492
431	75.8185958862305	-7.66750860214233	-6.43471527099609	-0.00619963090866804	0.00354059832170606	0.0022419011220336	0.0022419011220336
432	74.5198974609375	-7.66750860214233	-6.30484533309937	-0.000355493422830477	-0.00522560812532902	0.0188002903014421	-0.00230353930965066
433	76.4679412841797	-8.31685733795166	-6.04510593414307	0.00808603875339031	-0.0133424662053585	0.00841071270406246	-0.00619963090866804
434	76.4679412841797	-8.6415319442749	-5.72043180465698	0.00938473641872406	0.0022419011220336	0.00354059832170606	0.000943203864153475
435	77.7666397094727	-8.6415319442749	-6.49965000152588	0.0126314787194133	0.0152288740500808	0.00256657530553639	-0.000680167751852423
436	77.7666397094727	-8.6415319442749	-6.30484533309937	0.00386527273803949	0.0162028968334198	-0.00944637414067984	0.00483929552137852
437	75.1692428588867	-8.6415319442749	-6.43471527099609	0.00321592413820326	0.012956153601408	-0.00100484199356288	0.00386527273803949
438	76.4679412841797	-7.99218273162842	-6.69445466995239	0.00516396993771195	0.0171769186854362	-0.0162645354866982	0.00191722682211548
439	77.7666397094727	-7.99218273162842	-6.36978054046631	0.0136055024340749	0.0249691028147936	-0.023407369852066	-0.00457625929266214
440	78.4159927368164	-8.6415319442749	-5.98017120361328	0.0136055024340749	0.0178262684494257	-0.00749832857400179	0.00289124972186983
441	76.4679412841797	-7.99218273162842	-5.85030126571655	-0.00490093370899558	0.0243197549134493	-0.0113944197073579	0.0116574559360743
442	78.4159927368164	-8.96620559692383	-5.72043180465698	-0.0120437685400248	0.0213976856321096	-0.00165419070981443	0.00321592413820326
443	79.0653381347656	-8.96620559692383	-5.72043180465698	-0.00587495695799589	0.0210730116814375	-0.00392691092565656	0.00678734155371785
444	78.4159927368164	-8.96620559692383	-6.04510593414307	-0.00619963090866804	0.0285405199974775	-0.00847235135734081	0.00581331877037883
445	79.7146835327148	-9.29088020324707	-5.52562713623047	-0.00360223650932312	0.0269171483814716	-0.0113944197073579	0.00906006153672934
446	77.1172943115234	-8.96620559692383	-5.33082246780396	-0.00652430532500148	0.00938473641872406	-0.017887907102704	0.00159255252219737
447	77.7666397094727	-7.66750860214233	-5.6554970741272	-0.00944637414067984	-0.0279528107494116	0.0103587592020631	0.00289124972186983
448	77.7666397094727	-7.66750860214233	-5.72043180465698	-0.00814767740666866	-0.0302255302667618	0.0113327819854021	-0.00555028254166245
449	79.7146835327148	-7.66750860214233	-5.59056186676025	-0.00684897974133492	-0.023407369852066	-0.00652430532500148	0.00451462110504508
450	78.4159927368164	-8.96620559692383	-5.3957576751709	-0.0117190945893526	-0.0136671401560307	0.00159255252219737	-0.0026282137259841
451	78.4159927368164	-8.31685733795166	-5.52562713623047	0.00646266713738441	-0.0126931173726916	-0.00230353930965066	-0.00197886489331722
452	78.4159927368164	-8.6415319442749	-4.87627840042114	-0.00197886489331722	-0.0159398596733809	0.00743668992072344	0.000943203864153475
453	78.4159927368164	-8.6415319442749	-5.07108306884766	-0.00457625929266214	-0.0211346503347158	-0.00360223650932312	0.00906006153672934
454	78.4159927368164	-8.31685733795166	-5.46069240570068	0.00386527273803949	-0.017887907102704	-0.0123684434220195	-0.00425158534198999
455	77.7666397094727	-8.31685733795166	-5.46069240570068	0.00906006153672934	-0.00457625929266214	-0.0100957229733467	0.00581331877037883
456	77.1172943115234	-7.99218273162842	-5.52562713623047	0.0171769186854362	-3.08191010844894e-05	-0.0139918150380254	0.000943203864153475
457	79.0653381347656	-8.31685733795166	-5.26588773727417	0.0116574559360743	-0.00100484199356288	-0.00392691092565656	0.00711201597005129
458	79.0653381347656	-8.96620559692383	-4.87627840042114	0.00906006153672934	-0.00652430532500148	0.00678734155371785	-0.00652430532500148
459	77.7666397094727	-9.29088020324707	-5.3957576751709	0.0116574559360743	0.00613799272105098	0.00776136433705688	0.00938473641872406
460	79.0653381347656	-8.96620559692383	-5.52562713623047	0.0136055024340749	0.00418994715437293	0.0022419011220336	0.00321592413820326
461	78.4159927368164	-7.99218273162842	-6.04510593414307	-0.0156151866540313	-0.000680167751852423	-0.0026282137259841	0.00159255252219737
462	76.4679412841797	-7.34283447265625	-5.98017120361328	0.00126787810586393	0.00256657530553639	0.00354059832170606	0.00613799272105098
463	76.4679412841797	-7.99218273162842	-5.85030126571655	0.0207483377307653	0.00386527273803949	-3.08191010844894e-05	-0.00230353930965066
464	77.7666397094727	-7.66750860214233	-5.72043180465698	-0.00165419070981443	0.000293855206109583	-3.08191010844894e-05	0.00289124972186983
465	77.7666397094727	-7.99218273162842	-6.17497587203979	-0.00197886489331722	0.0103587592020631	-0.0136671401560307	0.00159255252219737
466	78.4159927368164	-8.96620559692383	-5.85030126571655	-0.000355493422830477	0.0236704051494598	-0.0279528107494116	0.00516396993771195
467	79.0653381347656	-9.61555480957031	-5.78536653518677	-0.00457625929266214	0.0360080301761627	-0.0299008563160896	-0.000355493422830477
468	79.7146835327148	-8.6415319442749	-5.9152364730835	-0.00619963090866804	0.0330859608948231	-0.0467839203774929	-0.00847235135734081
469	77.7666397094727	-8.6415319442749	-5.6554970741272	-0.00782300252467394	0.0438002124428749	-0.0630176365375519	-0.00490093370899558
470	78.4159927368164	-8.96620559692383	-5.85030126571655	-0.0120437685400248	0.0376313999295235	-0.0493813157081604	-0.00555028254166245
471	78.4159927368164	-8.31685733795166	-5.9152364730835	0.000293855206109583	0.020423661917448	-0.0266541130840778	0.00191722682211548
472	78.4159927368164	-9.29088020324707	-5.9152364730835	-0.00132951640989631	-0.000680167751852423	-0.0227580219507217	-0.00912170019000769
473	78.4159927368164	-9.61555480957031	-5.85030126571655	0.00126787810586393	-0.00457625929266214	0.000618529506027699	0.00126787810586393
474	79.0653381347656	-7.99218273162842	-6.17497587203979	-0.0026282137259841	-0.0195112787187099	0.00386527273803949	-0.00847235135734081
475	78.4159927368164	-8.96620559692383	-5.98017120361328	0.0022419011220336	-0.0188619289547205	0.0103587592020631	-0.00457625929266214
476	78.4159927368164	-9.29088020324707	-5.46069240570068	-0.00295288790948689	0.0106834331527352	0.0171769186854362	-3.08191010844894e-05
477	79.0653381347656	-9.61555480957031	-5.46069240570068	-0.00165419070981443	0.00776136433705688	0.0194496400654316	-0.0026282137259841
478	77.7666397094727	-7.99218273162842	-5.85030126571655	-0.000680167751852423	0.00354059832170606	0.0145795252174139	-0.00717365415766835
479	78.4159927368164	-9.61555480957031	-5.52562713623047	0.00418994715437293	-0.00847235135734081	0.0265924744307995	0.00841071270406246
480	77.7666397094727	-7.99218273162842	-5.3957576751709	0.0191249661147594	-0.00847235135734081	0.0210730116814375	0.00256657530553639
481	79.0653381347656	-9.29088020324707	-5.33082246780396	0.0162028968334198	0.00646266713738441	0.00646266713738441	-0.00132951640989631
482	77.1172943115234	-8.6415319442749	-5.3957576751709	0.0200989879667759	0.00808603875339031	-0.0026282137259841	-0.000355493422830477
483	77.7666397094727	-8.31685733795166	-5.33082246780396	0.0158782228827477	0.00743668992072344	0.00126787810586393	-0.00392691092565656
484	77.7666397094727	-8.31685733795166	-5.46069240570068	0.0113327819854021	0.00938473641872406	-0.0117190945893526	-0.00295288790948689
485	77.1172943115234	-8.31685733795166	-5.3957576751709	0.0145795252174139	0.012956153601408	-0.00490093370899558	0.00841071270406246
486	77.7666397094727	-8.31685733795166	-5.72043180465698	0.00159255252219737	0.0171769186854362	0.00581331877037883	0.00451462110504508
487	79.0653381347656	-9.61555480957031	-5.33082246780396	0.00906006153672934	0.0123068047687411	0.011982130818069	0.00321592413820326
488	79.7146835327148	-9.61555480957031	-5.33082246780396	-0.00555028254166245	0.00191722682211548	0.00548864435404539	0.000943203864153475
489	76.4679412841797	-8.96620559692383	-5.13601779937744	-0.000680167751852423	0.00418994715437293	-0.00132951640989631	-0.00197886489331722
490	78.4159927368164	-8.6415319442749	-5.78536653518677	-0.00522560812532902	0.00646266713738441	0.000943203864153475	-0.00132951640989631
491	77.1172943115234	-9.29088020324707	-5.46069240570068	-0.00457625929266214	-0.0221086721867323	0.00906006153672934	0.00159255252219737
492	79.0653381347656	-9.94022846221924	-5.6554970741272	-0.0107450718060136	-0.0279528107494116	0.0188002903014421	-0.000680167751852423
493	76.4679412841797	-8.31685733795166	-5.9152364730835	-0.00814767740666866	-0.028926832601428	0.0236704051494598	-0.00814767740666866
494	77.7666397094727	-8.31685733795166	-5.72043180465698	0.0022419011220336	-0.0260047651827335	0.0145795252174139	-0.00197886489331722
495	77.7666397094727	-7.99218273162842	-5.52562713623047	0.00743668992072344	-0.0243813935667276	-0.00230353930965066	0.00451462110504508
496	78.4159927368164	-8.31685733795166	-5.98017120361328	0.0200989879667759	-0.00392691092565656	0.00159255252219737	0.00451462110504508
497	79.0653381347656	-9.29088020324707	-5.6554970741272	-0.00555028254166245	0.00451462110504508	0.00906006153672934	0.0022419011220336
498	79.0653381347656	-9.61555480957031	-5.6554970741272	-0.00327756232582033	-0.02697878703475	0.012956153601408	-0.00360223650932312
499	79.7146835327148	-8.96620559692383	-5.72043180465698	-0.00132951640989631	-0.0260047651827335	0.0239950809627771	-0.00555028254166245
500	78.4159927368164	-8.6415319442749	-5.52562713623047	0.0230210572481155	0.000618529506027699	0.0194496400654316	0.00159255252219737
501	79.0653381347656	-9.29088020324707	-5.3957576751709	0.0171769186854362	-0.00132951640989631	0.0100340843200684	0.00548864435404539
502	79.0653381347656	-8.6415319442749	-5.6554970741272	-0.00100484199356288	0.00548864435404539	0.00386527273803949	0.000943203864153475
503	77.1172943115234	-8.31685733795166	-6.43471527099609	-0.00197886489331722	0.000618529506027699	0.01100810803473	-0.00879702530801296
504	78.4159927368164	-8.6415319442749	-6.43471527099609	0.00289124972186983	0.000618529506027699	-0.00619963090866804	-0.0123684434220195
505	77.1172943115234	-8.31685733795166	-5.72043180465698	-0.000355493422830477	0.00191722682211548	0.00321592413820326	0.00191722682211548
506	78.4159927368164	-8.31685733795166	-5.78536653518677	-0.0026282137259841	0.00516396993771195	0.000293855206109583	0.00191722682211548
507	79.7146835327148	-8.96620559692383	-5.3957576751709	-0.00782300252467394	0.000618529506027699	-3.08191010844894e-05	-0.0026282137259841
508	79.7146835327148	-9.61555480957031	-5.13601779937744	0.00841071270406246	0.0123068047687411	-0.0107450718060136	-0.00132951640989631
509	77.1172943115234	-8.31685733795166	-5.78536653518677	0.00126787810586393	0.0168522447347641	-0.0100957229733467	-0.0026282137259841
510	77.7666397094727	-8.6415319442749	-5.72043180465698	-0.00295288790948689	0.00743668992072344	-0.021459324285388	-0.00717365415766835
511	79.0653381347656	-9.29088020324707	-5.26588773727417	0.00126787810586393	0.00289124972186983	-0.00717365415766835	-0.00425158534198999
512	77.7666397094727	-8.6415319442749	-5.46069240570068	0.00126787810586393	-0.00392691092565656	0.00159255252219737	0.00354059832170606
513	77.7666397094727	-8.31685733795166	-5.46069240570068	0.00159255252219737	0.00289124972186983	0.000293855206109583	-0.00392691092565656
514	78.4159927368164	-10.2649030685425	-5.00614833831787	-0.00100484199356288	-0.0130177913233638	-0.00977104809135199	-0.00879702530801296
515	77.7666397094727	-9.29088020324707	-5.59056186676025	0.00126787810586393	-0.00944637414067984	0.00126787810586393	0.00159255252219737
516	77.1172943115234	-10.2649030685425	-5.33082246780396	0.00354059832170606	0.000618529506027699	-0.00717365415766835	-0.00132951640989631
517	77.7666397094727	-9.29088020324707	-5.3957576751709	0.0116574559360743	-0.0130177913233638	-0.0113944197073579	-0.00912170019000769
518	77.1172943115234	-8.96620559692383	-5.13601779937744	0.0171769186854362	-0.00230353930965066	-0.00587495695799589	-3.08191010844894e-05
519	77.7666397094727	-10.5895776748657	-5.07108306884766	0.0295145437121391	-0.0133424662053585	0.0022419011220336	0.00126787810586393
520	77.7666397094727	-9.29088020324707	-5.13601779937744	0.0304885655641556	-0.0208099745213985	-0.00132951640989631	0.00581331877037883
521	78.4159927368164	-10.5895776748657	-5.59056186676025	0.0194496400654316	-0.00879702530801296	0.00191722682211548	-0.00425158534198999
522	79.0653381347656	-10.2649030685425	-5.46069240570068	0.0123068047687411	0.000618529506027699	-0.00230353930965066	0.000293855206109583
523	79.0653381347656	-10.5895776748657	-5.78536653518677	0.00613799272105098	-0.00977104809135199	0.00873538758605719	-0.00619963090866804
524	79.7146835327148	-10.5895776748657	-5.59056186676025	0.01847561635077	-0.0217839982360601	0.00808603875339031	0.000618529506027699
525	79.0653381347656	-10.5895776748657	-5.3957576751709	0.00678734155371785	-0.0230826959013939	0.00354059832170606	-0.00457625929266214
526	77.7666397094727	-9.61555480957031	-5.26588773727417	0.00516396993771195	-0.000355493422830477	-0.0117190945893526	0.00418994715437293
527	77.7666397094727	-9.61555480957031	-6.04510593414307	-0.0217839982360601	0.00938473641872406	-0.0169138833880424	-0.00457625929266214
528	77.7666397094727	-9.29088020324707	-5.9152364730835	-0.0123684434220195	0.01847561635077	-0.0172385573387146	-0.00522560812532902
529	79.7146835327148	-10.5895776748657	-6.17497587203979	-0.0149658378213644	0.0262678004801273	-0.0263294391334057	-0.00847235135734081
530	77.1172943115234	-9.29088020324707	-6.23991060256958	-0.0139918150380254	0.0239950809627771	-0.032173577696085	-0.00230353930965066
531	79.0653381347656	-10.9142513275146	-5.98017120361328	-0.0130177913233638	0.020423661917448	-0.021459324285388	-0.00327756232582033
532	77.1172943115234	-9.61555480957031	-6.04510593414307	-0.0156151866540313	0.0213976856321096	-0.0113944197073579	-0.00230353930965066
533	78.4159927368164	-9.94022846221924	-5.9152364730835	-0.0188619289547205	0.0200989879667759	-0.00879702530801296	-0.00327756232582033
534	77.7666397094727	-10.5895776748657	-6.17497587203979	-0.00100484199356288	0.00191722682211548	-0.00522560812532902	0.00126787810586393
535	79.7146835327148	-10.9142513275146	-5.6554970741272	-0.00197886489331722	-0.000680167751852423	0.00354059832170606	0.00256657530553639
536	77.7666397094727	-10.5895776748657	-5.46069240570068	0.00289124972186983	-0.000355493422830477	0.000618529506027699	0.00386527273803949
537	79.0653381347656	-9.61555480957031	-5.72043180465698	-0.0126931173726916	-0.00327756232582033	0.00321592413820326	0.00386527273803949
538	77.7666397094727	-9.29088020324707	-5.6554970741272	0.00678734155371785	-0.028926832601428	0.0162028968334198	0.000293855206109583
539	78.4159927368164	-9.61555480957031	-5.6554970741272	0.0126314787194133	-0.0247060675173998	0.0100340843200684	-0.00717365415766835
540	79.0653381347656	-10.2649030685425	-5.85030126571655	0.0165275707840919	-0.0286021586507559	0.00581331877037883	0.00776136433705688
541	77.7666397094727	-9.29088020324707	-5.6554970741272	0.0181509424000978	-0.0136671401560307	-0.000680167751852423	0.000618529506027699
542	77.7666397094727	-9.29088020324707	-5.6554970741272	0.0168522447347641	-0.00132951640989631	-0.00944637414067984	0.00646266713738441
543	79.0653381347656	-9.94022846221924	-5.46069240570068	0.00418994715437293	0.00159255252219737	-0.0159398596733809	0.00256657530553639
544	79.0653381347656	-9.94022846221924	-5.13601779937744	0.00743668992072344	-0.00100484199356288	-0.0149658378213644	-0.0107450718060136
545	78.4159927368164	-9.94022846221924	-5.07108306884766	0.00516396993771195	-0.0152905117720366	-0.0217839982360601	0.00743668992072344
546	76.4679412841797	-8.31685733795166	-5.78536653518677	0.00126787810586393	-0.00230353930965066	-0.0026282137259841	0.00548864435404539
547	79.0653381347656	-9.29088020324707	-5.6554970741272	-0.00295288790948689	-0.017887907102704	-0.0152905117720366	0.00191722682211548
548	77.7666397094727	-8.6415319442749	-5.6554970741272	-0.0221086721867323	-0.00425158534198999	-0.00587495695799589	0.00516396993771195
549	78.4159927368164	-8.6415319442749	-5.52562713623047	-0.0159398596733809	-0.00457625929266214	-0.0126931173726916	-0.00912170019000769
550	78.4159927368164	-9.29088020324707	-5.26588773727417	-0.0133424662053585	-0.00100484199356288	-0.0100957229733467	-0.00165419070981443
551	77.1172943115234	-8.96620559692383	-5.26588773727417	-0.0182125810533762	0.00256657530553639	-0.0026282137259841	-0.00132951640989631
552	77.1172943115234	-7.99218273162842	-5.52562713623047	-0.0113944197073579	0.00711201597005129	0.0123068047687411	-0.00684897974133492
553	79.0653381347656	-9.61555480957031	-5.52562713623047	-3.08191010844894e-05	-0.00555028254166245	0.0116574559360743	0.000618529506027699
554	78.4159927368164	-8.96620559692383	-5.6554970741272	-0.00197886489331722	0.00321592413820326	0.0155535480007529	-0.00132951640989631
555	79.0653381347656	-9.29088020324707	-5.52562713623047	0.0249691028147936	-0.0198359526693821	0.00418994715437293	0.00711201597005129
556	79.0653381347656	-9.29088020324707	-5.3957576751709	-0.00490093370899558	-0.00230353930965066	0.0152288740500808	-0.000355493422830477
557	77.1172943115234	-9.29088020324707	-5.20095300674438	0.0123068047687411	0.00289124972186983	0.00711201597005129	0.00873538758605719
558	77.7666397094727	-7.66750860214233	-5.85030126571655	0.00386527273803949	0.00418994715437293	0.0113327819854021	0.000293855206109583
559	77.7666397094727	-7.99218273162842	-5.9152364730835	0.0207483377307653	0.0210730116814375	0.00938473641872406	-0.00197886489331722
560	79.0653381347656	-8.6415319442749	-5.78536653518677	0.01847561635077	0.0249691028147936	-0.00425158534198999	-0.00100484199356288
561	77.1172943115234	-7.99218273162842	-5.72043180465698	0.0178262684494257	0.0337353087961674	-0.0159398596733809	0.00906006153672934
562	77.1172943115234	-8.96620559692383	-5.98017120361328	0.0126314787194133	0.0356833562254906	-0.0198359526693821	0.00321592413820326
563	79.0653381347656	-8.96620559692383	-5.72043180465698	0.00743668992072344	0.0379560738801956	-0.0263294391334057	-3.08191010844894e-05
564	79.0653381347656	-9.29088020324707	-5.9152364730835	0.00418994715437293	0.0334106348454952	-0.038017712533474	-0.00684897974133492
565	79.0653381347656	-9.29088020324707	-5.98017120361328	-0.00814767740666866	0.0379560738801956	-0.0445111989974976	0.00289124972186983
566	77.1172943115234	-7.99218273162842	-6.43471527099609	-0.0130177913233638	0.0522417463362217	-0.043212503194809	0.00159255252219737
567	76.4679412841797	-7.99218273162842	-5.85030126571655	0.00646266713738441	0.0502936989068985	-0.0292515084147453	0.00678734155371785
568	76.4679412841797	-7.99218273162842	-5.85030126571655	0.0100340843200684	0.0473716296255589	-0.0347709693014622	-0.00392691092565656
569	76.4679412841797	-7.99218273162842	-5.59056186676025	-0.00782300252467394	0.047696303576231	-0.0201606266200542	-0.00392691092565656
570	78.4159927368164	-9.29088020324707	-5.46069240570068	0.00354059832170606	0.0363327041268349	-0.00132951640989631	-0.00652430532500148
571	77.1172943115234	-7.66750860214233	-5.9152364730835	0.00808603875339031	-0.00587495695799589	0.0317872650921345	-0.00100484199356288
572	77.7666397094727	-9.29088020324707	-5.85030126571655	0.00646266713738441	-0.0136671401560307	0.025618452578783	-0.000355493422830477
573	77.7666397094727	-8.96620559692383	-5.6554970741272	-0.00100484199356288	-0.0315242260694504	0.0295145437121391	0.00581331877037883
574	79.0653381347656	-9.29088020324707	-5.78536653518677	0.00191722682211548	-0.0428878292441368	0.0509430468082428	-0.00782300252467394
575	78.4159927368164	-8.6415319442749	-5.6554970741272	-0.00197886489331722	-0.0415891297161579	0.0233457311987877	0.0106834331527352
576	77.1172943115234	-9.61555480957031	-5.3957576751709	-0.00684897974133492	0.00126787810586393	0.00906006153672934	0.000943203864153475
577	77.7666397094727	-9.61555480957031	-5.46069240570068	-0.00457625929266214	0.00418994715437293	-0.0107450718060136	0.000943203864153475
578	77.1172943115234	-8.6415319442749	-5.52562713623047	-0.0104203969240189	-0.00230353930965066	-0.0139918150380254	0.00354059832170606
579	75.8185958862305	-9.29088020324707	-5.3957576751709	-0.00457625929266214	-0.0130177913233638	-3.08191010844894e-05	0.000293855206109583
580	77.1172943115234	-8.31685733795166	-5.46069240570068	0.00354059832170606	-0.0337969474494457	-0.0026282137259841	0.0145795252174139
581	76.4679412841797	-9.29088020324707	-5.00614833831787	0.012956153601408	-0.0328229255974293	0.0162028968334198	0.00743668992072344
582	78.4159927368164	-9.29088020324707	-5.13601779937744	-0.00327756232582033	-0.0574981719255447	0.0259431265294552	0.00906006153672934
583	76.4679412841797	-9.29088020324707	-5.59056186676025	-0.0120437685400248	-0.0672384053468704	0.0353586822748184	0.000293855206109583
584	77.7666397094727	-8.96620559692383	-5.6554970741272	0.00321592413820326	-0.0591215454041958	0.0334106348454952	-0.00197886489331722
585	77.1172943115234	-9.61555480957031	-5.46069240570068	0.00873538758605719	-0.0490566417574883	0.0496443510055542	0.00126787810586393
586	77.1172943115234	-9.61555480957031	-5.20095300674438	-0.00425158534198999	-0.0292515084147453	0.0194496400654316	0.00483929552137852
587	75.1692428588867	-7.99218273162842	-5.6554970741272	-0.00360223650932312	-0.0133424662053585	0.0220470335334539	-0.00132951640989631
588	76.4679412841797	-8.96620559692383	-5.07108306884766	-0.0185372550040483	-0.0152905117720366	0.0233457311987877	0.00159255252219737
589	74.5198974609375	-8.31685733795166	-5.6554970741272	-0.00360223650932312	-0.0136671401560307	0.0123068047687411	-0.00522560812532902
590	77.7666397094727	-8.96620559692383	-5.98017120361328	-0.0182125810533762	-0.0100957229733467	0.00191722682211548	-0.000680167751852423
591	75.1692428588867	-7.99218273162842	-5.98017120361328	-0.00847235135734081	0.0022419011220336	0.00776136433705688	0.000293855206109583
592	77.1172943115234	-9.94022846221924	-5.52562713623047	-0.021459324285388	0.0123068047687411	0.00483929552137852	-0.000680167751852423
593	76.4679412841797	-9.29088020324707	-5.6554970741272	-0.00814767740666866	0.00516396993771195	0.00483929552137852	0.0022419011220336
594	75.1692428588867	-7.99218273162842	-5.52562713623047	-0.00912170019000769	0.0194496400654316	-0.00782300252467394	0.00289124972186983
595	75.1692428588867	-7.66750860214233	-5.78536653518677	-0.00392691092565656	0.0239950809627771	-0.00652430532500148	0.00321592413820326
596	76.4679412841797	-8.6415319442749	-6.43471527099609	-0.0113944197073579	0.0392547734081745	-0.0195112787187099	0.00418994715437293
597	77.1172943115234	-8.96620559692383	-6.04510593414307	-0.000355493422830477	0.0412028171122074	-0.0165892094373703	0.00191722682211548
598	75.8185958862305	-8.96620559692383	-6.11004114151001	0.00354059832170606	0.0447742342948914	-0.0188619289547205	-0.000355493422830477
599	76.4679412841797	-8.6415319442749	-6.11004114151001	0.0126314787194133	0.0301638916134834	-0.00555028254166245	0.000618529506027699
600	76.4679412841797	-8.31685733795166	-5.9152364730835	0.011982130818069	0.036657378077507	-0.0260047651827335	0.00516396993771195
601	76.4679412841797	-8.96620559692383	-5.9152364730835	0.00321592413820326	0.0502936989068985	-0.0360696688294411	0.00451462110504508
602	77.1172943115234	-9.29088020324707	-5.9152364730835	0.00776136433705688	0.0496443510055542	-0.0435371771454811	0.00613799272105098
603	75.8185958862305	-7.99218273162842	-6.56458520889282	-0.0136671401560307	0.0665274113416672	-0.0487319678068161	-0.00392691092565656
604	75.8185958862305	-7.99218273162842	-5.78536653518677	-0.00490093370899558	0.0795143842697144	-0.0630176365375519	0.00711201597005129
605	76.4679412841797	-7.99218273162842	-5.78536653518677	-0.00814767740666866	0.0567871853709221	-0.0610695891082287	-0.00879702530801296
606	78.4159927368164	-9.29088020324707	-5.52562713623047	-0.00425158534198999	0.0506183728575706	-0.0516540370881557	0.00289124972186983
607	77.1172943115234	-8.6415319442749	-5.26588773727417	-0.00327756232582033	0.0275664981454611	-0.03444629535079	0.00581331877037883
608	77.7666397094727	-9.61555480957031	-5.59056186676025	-0.00360223650932312	0.00646266713738441	-0.0240567177534103	0.00516396993771195
609	77.7666397094727	-8.96620559692383	-5.46069240570068	-0.0120437685400248	-0.0266541130840778	-0.00100484199356288	-0.00360223650932312
610	77.1172943115234	-8.31685733795166	-5.6554970741272	-0.0136671401560307	-0.0159398596733809	-0.00684897974133492	0.00418994715437293
611	78.4159927368164	-8.96620559692383	-5.13601779937744	-0.0110697457566857	-0.0286021586507559	-0.00425158534198999	-0.00197886489331722
612	79.0653381347656	-9.61555480957031	-4.81134366989136	0.00289124972186983	-0.0152905117720366	-0.000680167751852423	0.00386527273803949
613	78.4159927368164	-7.99218273162842	-5.26588773727417	0.000618529506027699	-0.0165892094373703	0.0223717093467712	-0.00782300252467394
614	77.1172943115234	-7.99218273162842	-5.6554970741272	0.0022419011220336	-0.0201606266200542	0.0200989879667759	0.000293855206109583
615	77.7666397094727	-8.31685733795166	-5.52562713623047	-3.08191010844894e-05	-0.0370436906814575	0.0363327041268349	-0.00684897974133492
616	77.7666397094727	-8.6415319442749	-5.46069240570068	-0.0110697457566857	-0.0471085943281651	0.031137915328145	0.00418994715437293
617	79.0653381347656	-8.96620559692383	-5.33082246780396	0.0213976856321096	-0.0523033849895	0.0347093306481838	-0.00749832857400179
618	79.7146835327148	-9.94022846221924	-5.13601779937744	0.00321592413820326	-0.0497059896588326	0.0343846566975117	-0.00230353930965066
619	79.7146835327148	-9.29088020324707	-5.00614833831787	0.0145795252174139	-0.0516540370881557	0.0337353087961674	-0.00295288790948689
620	77.1172943115234	-8.6415319442749	-5.52562713623047	0.0207483377307653	-0.0354203209280968	0.0541897900402546	0.00321592413820326
621	79.7146835327148	-9.29088020324707	-5.85030126571655	0.0162028968334198	-0.0253554154187441	0.0200989879667759	0.00613799272105098
622	76.4679412841797	-8.96620559692383	-5.78536653518677	0.0301638916134834	-0.032173577696085	0.040228795260191	0.00289124972186983
623	77.7666397094727	-8.31685733795166	-5.98017120361328	0.0162028968334198	-0.0402904339134693	0.0408781431615353	-0.00295288790948689
624	76.4679412841797	-8.31685733795166	-5.85030126571655	0.0142548503354192	-0.0347709693014622	0.0194496400654316	-0.0026282137259841
625	78.4159927368164	-8.31685733795166	-5.59056186676025	0.020423661917448	-0.0295761823654175	0.0100340843200684	-0.00295288790948689
626	79.0653381347656	-8.6415319442749	-5.98017120361328	0.0149041991680861	-0.0256800893694162	0.0194496400654316	-3.08191010844894e-05
627	80.3640365600586	-9.29088020324707	-5.52562713623047	0.0113327819854021	-0.0143164889886975	0.01100810803473	-0.00327756232582033
628	79.0653381347656	-9.29088020324707	-5.59056186676025	-0.00327756232582033	-0.00912170019000769	-0.00165419070981443	0.00418994715437293
629	79.0653381347656	-9.29088020324707	-5.6554970741272	-0.00197886489331722	0.0106834331527352	-0.023407369852066	-0.00327756232582033
630	77.1172943115234	-8.31685733795166	-5.98017120361328	0.000618529506027699	0.0243197549134493	-0.0308748781681061	0.00126787810586393
631	80.3640365600586	-9.29088020324707	-5.46069240570068	-0.00977104809135199	0.0265924744307995	-0.0373683646321297	0.00126787810586393
632	78.4159927368164	-8.31685733795166	-6.62951993942261	-0.0133424662053585	0.0288651939481497	-0.0227580219507217	-0.00782300252467394
633	78.4159927368164	-8.31685733795166	-6.69445466995239	-0.00392691092565656	0.0330859608948231	-0.0256800893694162	0.00126787810586393
634	77.7666397094727	-7.99218273162842	-6.56458520889282	-0.00912170019000769	0.020423661917448	-0.0253554154187441	-0.00749832857400179
635	78.4159927368164	-8.96620559692383	-6.43471527099609	-0.00230353930965066	0.0340599827468395	-0.028926832601428	0.00126787810586393
636	76.4679412841797	-7.66750860214233	-6.62951993942261	-0.00295288790948689	0.0434755384922028	-0.0276281367987394	0.00743668992072344
637	77.1172943115234	-8.31685733795166	-6.23991060256958	-0.00197886489331722	0.0373067259788513	-0.0139918150380254	0.000618529506027699
638	78.4159927368164	-9.94022846221924	-6.23991060256958	0.0123068047687411	0.0123068047687411	0.00126787810586393	0.00354059832170606
639	79.7146835327148	-9.61555480957031	-6.49965000152588	-0.00490093370899558	0.00711201597005129	0.00776136433705688	-0.00165419070981443
640	79.0653381347656	-9.29088020324707	-6.36978054046631	-0.0104203969240189	0.00938473641872406	0.0171769186854362	0.00126787810586393
641	79.0653381347656	-9.61555480957031	-5.9152364730835	-0.00490093370899558	0.0152288740500808	0.0142548503354192	0.00581331877037883
642	77.7666397094727	-8.31685733795166	-5.78536653518677	-0.00457625929266214	0.00451462110504508	0.00776136433705688	-0.00295288790948689
643	77.7666397094727	-8.31685733795166	-5.72043180465698	-0.00717365415766835	-0.000680167751852423	0.000618529506027699	0.00159255252219737
644	77.7666397094727	-8.6415319442749	-5.46069240570068	-0.00360223650932312	0.00354059832170606	0.0103587592020631	-3.08191010844894e-05
645	77.7666397094727	-8.96620559692383	-5.6554970741272	0.00646266713738441	0.00776136433705688	0.00159255252219737	-3.08191010844894e-05
646	77.1172943115234	-8.6415319442749	-5.72043180465698	0.0132808275520802	0.00841071270406246	-3.08191010844894e-05	0.00873538758605719
647	79.0653381347656	-9.94022846221924	-5.3957576751709	-0.0026282137259841	0.011982130818069	0.00418994715437293	0.00873538758605719
648	79.0653381347656	-9.61555480957031	-5.46069240570068	0.0217223595827818	0.00548864435404539	0.000943203864153475	-0.00100484199356288
649	79.7146835327148	-9.29088020324707	-5.00614833831787	0.00906006153672934	0.00743668992072344	0.00483929552137852	-0.000355493422830477
650	77.1172943115234	-8.6415319442749	-5.07108306884766	-0.00619963090866804	0.0200989879667759	-0.0026282137259841	-0.00490093370899558
651	79.7146835327148	-9.29088020324707	-5.13601779937744	0.00678734155371785	0.0230210572481155	-0.0169138833880424	0.00483929552137852
652	78.4159927368164	-8.6415319442749	-5.98017120361328	-0.00749832857400179	0.0181509424000978	-0.0162645354866982	0.00354059832170606
653	77.7666397094727	-8.96620559692383	-5.59056186676025	-0.00360223650932312	0.0213976856321096	-0.0195112787187099	-0.000355493422830477
654	77.7666397094727	-9.61555480957031	-5.26588773727417	0.00451462110504508	0.00451462110504508	-0.000680167751852423	-0.00912170019000769
655	77.1172943115234	-9.61555480957031	-5.13601779937744	0.0126314787194133	-0.00717365415766835	-0.00295288790948689	0.000293855206109583
656	77.7666397094727	-8.6415319442749	-5.07108306884766	-0.00587495695799589	-0.0243813935667276	-0.00327756232582033	0.000618529506027699
657	76.4679412841797	-8.96620559692383	-5.6554970741272	0.00548864435404539	-0.00327756232582033	0.00678734155371785	-3.08191010844894e-05
658	81.0133819580078	-9.94022846221924	-5.6554970741272	0.0136055024340749	-0.0162645354866982	-0.00197886489331722	0.00126787810586393
659	77.7666397094727	-8.31685733795166	-5.78536653518677	0.0226963832974434	-0.017887907102704	0.00159255252219737	0.00159255252219737
660	80.3640365600586	-10.2649030685425	-5.52562713623047	0.0152288740500808	-0.00230353930965066	-0.0110697457566857	0.000293855206109583
661	77.7666397094727	-7.99218273162842	-5.6554970741272	0.0149041991680861	0.01100810803473	-0.0191866029053926	0.00483929552137852
662	78.4159927368164	-8.96620559692383	-5.46069240570068	0.0181509424000978	0.00483929552137852	-0.00879702530801296	0.00289124972186983
663	79.0653381347656	-9.94022846221924	-6.11004114151001	0.00289124972186983	0.00289124972186983	-0.017887907102704	0.00289124972186983
664	80.3640365600586	-10.5895776748657	-6.11004114151001	-0.000355493422830477	0.00483929552137852	-0.0120437685400248	-0.00490093370899558
665	77.1172943115234	-9.61555480957031	-6.23991060256958	0.0324366129934788	0.01100810803473	-0.0152905117720366	-0.00132951640989631
666	78.4159927368164	-9.29088020324707	-6.36978054046631	-0.00879702530801296	0.00776136433705688	-0.0113944197073579	0.00418994715437293
667	77.7666397094727	-8.6415319442749	-6.23991060256958	-0.00457625929266214	-0.0130177913233638	0.020423661917448	-0.00457625929266214
668	79.7146835327148	-10.2649030685425	-5.98017120361328	-0.00490093370899558	-0.0224333461374044	0.0106834331527352	-0.00782300252467394
669	79.0653381347656	-10.2649030685425	-5.52562713623047	-0.00717365415766835	-0.0113944197073579	0.00548864435404539	-0.0117190945893526
670	77.7666397094727	-10.9142513275146	-5.6554970741272	-0.0139918150380254	-0.00360223650932312	0.00483929552137852	-0.00587495695799589
671	79.0653381347656	-10.2649030685425	-5.9152364730835	-0.0126931173726916	-0.021459324285388	0.00906006153672934	-0.00230353930965066
672	77.7666397094727	-9.94022846221924	-5.72043180465698	-0.00230353930965066	-0.000355493422830477	0.00581331877037883	0.00159255252219737
673	79.0653381347656	-10.5895776748657	-5.26588773727417	0.00743668992072344	-0.00619963090866804	0.00970941036939621	-0.00197886489331722
674	79.0653381347656	-10.5895776748657	-5.3957576751709	0.00321592413820326	-0.0110697457566857	-0.00230353930965066	-0.00295288790948689
675	78.4159927368164	-10.5895776748657	-5.6554970741272	0.0230210572481155	-0.023407369852066	0.00776136433705688	0.00256657530553639
676	79.0653381347656	-10.9142513275146	-5.72043180465698	0.011982130818069	0.00321592413820326	-0.0100957229733467	0.00776136433705688
677	79.7146835327148	-10.9142513275146	-5.3957576751709	-0.0117190945893526	0.0123068047687411	-0.0217839982360601	-0.00717365415766835
678	77.1172943115234	-10.2649030685425	-5.13601779937744	-3.08191010844894e-05	0.0356833562254906	-0.0341216214001179	0.00256657530553639
679	76.4679412841797	-9.94022846221924	-5.46069240570068	-0.00587495695799589	0.0301638916134834	-0.0227580219507217	-0.00490093370899558
680	79.0653381347656	-11.2389259338379	-4.94121360778809	-0.00197886489331722	0.0308132413774729	-0.0324982516467571	-0.00165419070981443
681	79.0653381347656	-10.5895776748657	-5.46069240570068	-0.00360223650932312	0.0295145437121391	-0.0188619289547205	0.000943203864153475
682	76.4679412841797	-10.2649030685425	-5.72043180465698	-0.00392691092565656	0.011982130818069	-0.0117190945893526	0.00581331877037883
683	77.1172943115234	-10.2649030685425	-5.6554970741272	-0.000355493422830477	-0.0026282137259841	-0.00912170019000769	-0.00230353930965066
684	76.4679412841797	-10.2649030685425	-5.52562713623047	0.00613799272105098	-0.0120437685400248	-0.00717365415766835	-3.08191010844894e-05
685	77.7666397094727	-10.2649030685425	-5.59056186676025	0.00289124972186983	-0.0224333461374044	-0.00392691092565656	-0.00425158534198999
686	79.0653381347656	-11.2389259338379	-5.00614833831787	0.0226963832974434	-0.0302255302667618	0.00613799272105098	-3.08191010844894e-05
687	79.0653381347656	-11.2389259338379	-5.07108306884766	0.0171769186854362	-0.0204853005707264	0.012956153601408	-0.00197886489331722
688	77.1172943115234	-10.2649030685425	-5.85030126571655	0.0210730116814375	-0.0204853005707264	0.00841071270406246	0.00159255252219737
689	77.7666397094727	-10.2649030685425	-5.98017120361328	0.012956153601408	-0.00814767740666866	0.00613799272105098	-0.00717365415766835
690	79.7146835327148	-10.5895776748657	-5.6554970741272	0.00613799272105098	-0.0165892094373703	0.00354059832170606	-0.00587495695799589
691	77.1172943115234	-10.2649030685425	-5.85030126571655	0.00159255252219737	-0.0376930385828018	0.020423661917448	-0.00425158534198999
692	79.0653381347656	-11.2389259338379	-5.20095300674438	-3.08191010844894e-05	-0.0162645354866982	0.0194496400654316	-0.00457625929266214
693	77.7666397094727	-9.94022846221924	-5.52562713623047	0.00678734155371785	-0.00360223650932312	0.0106834331527352	-0.00230353930965066
694	77.1172943115234	-10.5895776748657	-5.85030126571655	0.000943203864153475	0.00321592413820326	0.00678734155371785	0.000293855206109583
695	78.4159927368164	-10.9142513275146	-5.85030126571655	0.00581331877037883	0.00938473641872406	-0.00717365415766835	-0.00327756232582033
696	77.1172943115234	-10.2649030685425	-5.6554970741272	0.0136055024340749	0.0113327819854021	-0.00684897974133492	0.00159255252219737
697	78.4159927368164	-10.9142513275146	-5.78536653518677	0.00256657530553639	0.00613799272105098	-0.00392691092565656	0.00581331877037883
698	77.1172943115234	-10.2649030685425	-5.6554970741272	-0.00165419070981443	0.0249691028147936	-0.0227580219507217	-0.00327756232582033
699	81.0133819580078	-11.2389259338379	-5.78536653518677	-0.00944637414067984	0.0200989879667759	-0.0201606266200542	-0.00457625929266214
700	78.4159927368164	-11.2389259338379	-5.98017120361328	-0.00879702530801296	0.029189869761467	-0.0130177913233638	-0.00425158534198999
701	78.4159927368164	-10.2649030685425	-5.78536653518677	0.00418994715437293	0.0278911720961332	-0.0139918150380254	0.00289124972186983
702	76.4679412841797	-9.61555480957031	-6.36978054046631	-0.0123684434220195	0.00451462110504508	0.00418994715437293	-3.08191010844894e-05
703	78.4159927368164	-9.61555480957031	-6.23991060256958	0.00126787810586393	-0.02697878703475	0.00776136433705688	-0.00425158534198999
704	76.4679412841797	-9.61555480957031	-5.6554970741272	-0.00425158534198999	-0.0230826959013939	0.0158782228827477	0.00126787810586393
705	78.4159927368164	-9.94022846221924	-5.6554970741272	0.00159255252219737	-0.038017712533474	0.011982130818069	-0.00619963090866804
706	79.7146835327148	-10.5895776748657	-6.30484533309937	-0.00652430532500148	-0.0549007803201675	0.0158782228827477	0.00581331877037883
707	80.3640365600586	-10.9142513275146	-5.85030126571655	0.00126787810586393	-0.0451605506241322	0.0236704051494598	0.00354059832170606
708	79.0653381347656	-10.2649030685425	-5.6554970741272	-0.00132951640989631	-0.0240567177534103	0.0132808275520802	-0.00555028254166245
709	80.3640365600586	-10.5895776748657	-5.3957576751709	-0.00555028254166245	-0.0139918150380254	0.00289124972186983	-0.00132951640989631
710	76.4679412841797	-8.96620559692383	-5.78536653518677	-0.00425158534198999	0.00256657530553639	-0.00879702530801296	0.00354059832170606
711	77.7666397094727	-9.94022846221924	-5.26588773727417	0.00159255252219737	-0.00717365415766835	0.00126787810586393	0.00743668992072344
712	79.0653381347656	-10.2649030685425	-5.72043180465698	0.00581331877037883	-0.0159398596733809	0.013930176384747	0.00581331877037883
713	79.0653381347656	-9.94022846221924	-5.6554970741272	-0.0146411629393697	-0.023407369852066	0.0100340843200684	-0.00100484199356288
714	79.0653381347656	-9.29088020324707	-5.59056186676025	0.00451462110504508	-0.00782300252467394	0.0123068047687411	-0.00132951640989631
715	79.7146835327148	-9.94022846221924	-5.46069240570068	-0.00652430532500148	-0.0263294391334057	0.00386527273803949	-0.00165419070981443
716	79.0653381347656	-9.94022846221924	-5.20095300674438	-0.000355493422830477	0.00418994715437293	-0.000680167751852423	-0.00522560812532902
717	79.7146835327148	-10.9142513275146	-4.94121360778809	-0.00555028254166245	0.0126314787194133	-0.00230353930965066	0.0100340843200684
718	77.1172943115234	-8.96620559692383	-5.6554970741272	0.00906006153672934	0.0171769186854362	-0.0126931173726916	-0.00100484199356288
719	78.4159927368164	-9.61555480957031	-5.72043180465698	-0.00944637414067984	0.00451462110504508	-0.0110697457566857	-0.00619963090866804
720	78.4159927368164	-10.2649030685425	-5.46069240570068	0.00191722682211548	0.0100340843200684	-0.00165419070981443	0.00743668992072344
721	77.1172943115234	-9.29088020324707	-5.46069240570068	0.00386527273803949	0.0236704051494598	-0.00977104809135199	0.00613799272105098
722	77.7666397094727	-10.5895776748657	-5.20095300674438	0.00354059832170606	0.0149041991680861	-0.00847235135734081	0.00808603875339031
723	78.4159927368164	-10.5895776748657	-4.87627840042114	0.00126787810586393	0.0308132413774729	-0.0250307414680719	-0.000680167751852423
724	78.4159927368164	-9.94022846221924	-5.72043180465698	0.00516396993771195	0.0412028171122074	-0.0263294391334057	-0.00327756232582033
725	76.4679412841797	-10.2649030685425	-5.6554970741272	-0.00555028254166245	0.0408781431615353	-0.0406151078641415	0.00873538758605719
726	78.4159927368164	-10.5895776748657	-5.59056186676025	-0.0146411629393697	0.0265924744307995	-0.0318489037454128	0.00548864435404539
727	77.7666397094727	-10.9142513275146	-5.98017120361328	-0.0120437685400248	0.0191249661147594	-0.0165892094373703	0.0100340843200684
728	76.4679412841797	-8.96620559692383	-5.72043180465698	-0.0104203969240189	0.0288651939481497	-0.0224333461374044	0.000618529506027699
729	77.1172943115234	-10.2649030685425	-5.59056186676025	-0.00684897974133492	0.00906006153672934	-0.0185372550040483	0.0022419011220336
730	75.1692428588867	-9.29088020324707	-6.43471527099609	-0.0143164889886975	-0.00749832857400179	-0.0165892094373703	-0.00327756232582033
731	77.1172943115234	-9.61555480957031	-6.17497587203979	-0.000355493422830477	-0.00652430532500148	-0.00360223650932312	0.00321592413820326
732	76.4679412841797	-10.2649030685425	-6.11004114151001	-0.0130177913233638	-0.00100484199356288	0.000943203864153475	-0.000355493422830477
733	76.4679412841797	-9.29088020324707	-6.36978054046631	-0.0133424662053585	-0.00425158534198999	0.00711201597005129	-3.08191010844894e-05
734	75.8185958862305	-8.96620559692383	-6.23991060256958	-0.00230353930965066	-0.017887907102704	0.0217223595827818	0.000293855206109583
735	77.1172943115234	-8.96620559692383	-5.9152364730835	-0.00587495695799589	-0.0162645354866982	0.0246444288641214	-0.00327756232582033
736	76.4679412841797	-10.2649030685425	-6.17497587203979	-0.0107450718060136	0.00808603875339031	0.000293855206109583	-0.00197886489331722
737	75.8185958862305	-10.2649030685425	-6.11004114151001	-0.00814767740666866	0.0126314787194133	0.0217223595827818	0.0113327819854021
738	75.1692428588867	-9.61555480957031	-6.11004114151001	-3.08191010844894e-05	0.000293855206109583	0.0136055024340749	0.00516396993771195
739	75.1692428588867	-9.29088020324707	-6.49965000152588	-0.0113944197073579	-0.000680167751852423	0.0230210572481155	-0.00100484199356288
740	77.7666397094727	-9.61555480957031	-6.17497587203979	0.0022419011220336	-0.00100484199356288	0.0269171483814716	0.00808603875339031
741	74.5198974609375	-8.96620559692383	-6.11004114151001	0.00386527273803949	-0.0113944197073579	0.0239950809627771	0.00646266713738441
742	78.4159927368164	-9.94022846221924	-5.52562713623047	0.00776136433705688	-0.0201606266200542	0.0327612869441509	0.00873538758605719
743	77.7666397094727	-8.96620559692383	-5.85030126571655	0.00938473641872406	-0.0263294391334057	0.0226963832974434	0.00191722682211548
744	77.1172943115234	-8.96620559692383	-5.6554970741272	0.00451462110504508	-0.0230826959013939	0.0149041991680861	-0.00457625929266214
745	75.8185958862305	-8.96620559692383	-5.59056186676025	-0.0162645354866982	-0.00814767740666866	0.0168522447347641	0.00289124972186983
746	77.7666397094727	-8.6415319442749	-5.3957576751709	-0.00782300252467394	-0.00490093370899558	-0.00197886489331722	0.00678734155371785
747	79.0653381347656	-9.61555480957031	-4.87627840042114	0.0100340843200684	0.000943203864153475	-0.00360223650932312	-0.00295288790948689
748	79.0653381347656	-9.94022846221924	-5.00614833831787	-0.0026282137259841	-0.00457625929266214	-0.0113944197073579	-0.00490093370899558
749	79.0653381347656	-9.61555480957031	-5.26588773727417	0.0116574559360743	0.00711201597005129	-0.0224333461374044	0.00191722682211548
750	77.7666397094727	-8.96620559692383	-5.46069240570068	-0.00522560812532902	0.00581331877037883	-0.0208099745213985	-0.00295288790948689
751	78.4159927368164	-9.61555480957031	-5.13601779937744	0.0132808275520802	0.00418994715437293	-0.0188619289547205	0.00191722682211548
752	79.7146835327148	-9.94022846221924	-5.46069240570068	0.00256657530553639	0.00743668992072344	-0.0156151866540313	-0.000355493422830477
753	77.1172943115234	-8.6415319442749	-5.46069240570068	0.00516396993771195	0.00938473641872406	-0.0139918150380254	-0.0120437685400248
754	77.7666397094727	-8.96620559692383	-5.3957576751709	0.011982130818069	0.00516396993771195	-0.0195112787187099	-0.00847235135734081
755	79.7146835327148	-8.6415319442749	-5.72043180465698	0.00646266713738441	0.0022419011220336	-0.0143164889886975	0.00321592413820326
756	79.7146835327148	-9.61555480957031	-5.72043180465698	0.00581331877037883	0.0314625911414623	-0.0331475995481014	0.00418994715437293
757	78.4159927368164	-9.61555480957031	-5.59056186676025	0.00548864435404539	0.0444495603442192	-0.0276281367987394	0.00256657530553639
758	79.7146835327148	-9.94022846221924	-5.20095300674438	0.00483929552137852	0.0308132413774729	-0.0230826959013939	0.00191722682211548
759	79.0653381347656	-9.29088020324707	-5.3957576751709	0.000943203864153475	0.0226963832974434	-0.0136671401560307	-0.00749832857400179
760	77.1172943115234	-8.96620559692383	-6.04510593414307	0.00970941036939621	0.01100810803473	-0.00977104809135199	-3.08191010844894e-05
761	79.7146835327148	-9.29088020324707	-5.72043180465698	0.00646266713738441	0.00841071270406246	-0.00912170019000769	-0.000680167751852423
762	79.0653381347656	-9.94022846221924	-6.36978054046631	0.00711201597005129	-0.00295288790948689	0.000618529506027699	0.000293855206109583
763	78.4159927368164	-8.31685733795166	-6.36978054046631	-0.00295288790948689	-0.00457625929266214	0.0181509424000978	-0.00944637414067984
764	77.7666397094727	-9.29088020324707	-6.23991060256958	0.0022419011220336	-0.0350956469774246	0.0194496400654316	-0.00619963090866804
765	77.1172943115234	-8.6415319442749	-6.49965000152588	0.00873538758605719	-0.0266541130840778	0.0123068047687411	-0.00457625929266214
766	77.7666397094727	-8.31685733795166	-5.98017120361328	-0.00295288790948689	-0.00295288790948689	0.00256657530553639	0.00516396993771195
767	77.1172943115234	-8.96620559692383	-6.82432460784912	-0.0120437685400248	0.00451462110504508	-0.000680167751852423	-0.00197886489331722
768	79.7146835327148	-9.94022846221924	-6.17497587203979	-0.0117190945893526	-0.0172385573387146	-3.08191010844894e-05	0.00418994715437293
769	78.4159927368164	-9.61555480957031	-6.43471527099609	0.00418994715437293	-0.0195112787187099	-0.00457625929266214	-0.00457625929266214
770	78.4159927368164	-8.6415319442749	-6.04510593414307	-0.0026282137259841	-0.0188619289547205	-0.00295288790948689	0.00256657530553639
771	79.0653381347656	-9.61555480957031	-5.98017120361328	-0.00749832857400179	-0.0156151866540313	0.00159255252219737	-0.00360223650932312
772	76.4679412841797	-8.6415319442749	-6.11004114151001	-0.00295288790948689	-0.00587495695799589	0.0100340843200684	0.00321592413820326
773	77.1172943115234	-8.6415319442749	-6.11004114151001	-0.00977104809135199	0.00354059832170606	0.00938473641872406	-0.00490093370899558
774	78.4159927368164	-8.96620559692383	-5.9152364730835	-0.00587495695799589	0.0132808275520802	-0.00132951640989631	-0.000680167751852423
775	79.0653381347656	-8.96620559692383	-5.85030126571655	-0.0113944197073579	0.0249691028147936	-0.00749832857400179	-0.00555028254166245
776	79.0653381347656	-9.61555480957031	-5.6554970741272	-0.00814767740666866	0.0262678004801273	-0.0100957229733467	-0.00230353930965066
777	79.7146835327148	-9.61555480957031	-5.07108306884766	-0.0123684434220195	0.0259431265294552	-0.00555028254166245	0.00548864435404539
778	78.4159927368164	-9.61555480957031	-4.87627840042114	-0.00944637414067984	0.0288651939481497	-0.00230353930965066	0.00418994715437293
779	79.7146835327148	-10.2649030685425	-5.6554970741272	0.00418994715437293	0.0288651939481497	-0.0204853005707264	0.00613799272105098
780	78.4159927368164	-8.96620559692383	-5.85030126571655	-0.00327756232582033	0.0165275707840919	-0.017887907102704	-0.000355493422830477
781	80.3640365600586	-9.61555480957031	-5.72043180465698	0.00743668992072344	0.000618529506027699	-0.0133424662053585	0.00906006153672934
782	77.7666397094727	-8.6415319442749	-5.85030126571655	-0.00522560812532902	-0.0162645354866982	-3.08191010844894e-05	0.00386527273803949
783	79.0653381347656	-8.31685733795166	-5.6554970741272	-0.00197886489331722	-0.00814767740666866	0.00289124972186983	0.000943203864153475
784	77.7666397094727	-8.96620559692383	-5.33082246780396	0.011982130818069	-0.0117190945893526	0.00451462110504508	-0.00457625929266214
785	79.0653381347656	-9.29088020324707	-5.59056186676025	0.0126314787194133	-0.0149658378213644	0.00483929552137852	-0.00555028254166245
786	78.4159927368164	-8.96620559692383	-6.17497587203979	0.00906006153672934	-0.0191866029053926	0.0246444288641214	-0.00360223650932312
787	78.4159927368164	-8.31685733795166	-6.11004114151001	0.00613799272105098	-0.0311995539814234	0.0282158460468054	0.00483929552137852
788	79.0653381347656	-9.29088020324707	-5.98017120361328	0.00776136433705688	-0.0328229255974293	0.0356833562254906	-0.0110697457566857
789	80.3640365600586	-9.94022846221924	-5.72043180465698	0.00386527273803949	-0.0279528107494116	0.00938473641872406	-0.0113944197073579
790	79.0653381347656	-8.6415319442749	-5.59056186676025	0.000618529506027699	-0.0149658378213644	0.00516396993771195	-0.00360223650932312
791	79.7146835327148	-9.61555480957031	-6.36978054046631	-0.00652430532500148	-0.00100484199356288	-0.00457625929266214	0.00159255252219737
792	77.1172943115234	-7.99218273162842	-6.62951993942261	0.013930176384747	0.00906006153672934	-0.00684897974133492	-0.00652430532500148
793	77.7666397094727	-8.31685733795166	-6.62951993942261	0.0168522447347641	-0.00165419070981443	-0.0104203969240189	-0.00230353930965066
794	77.1172943115234	-8.31685733795166	-6.49965000152588	0.0217223595827818	0.0142548503354192	-0.0204853005707264	-0.00327756232582033
795	78.4159927368164	-8.6415319442749	-6.36978054046631	0.0181509424000978	0.0259431265294552	-0.038017712533474	-0.00977104809135199
796	78.4159927368164	-8.31685733795166	-6.30484533309937	-0.00717365415766835	0.0295145437121391	-0.0464592464268208	-0.00392691092565656
797	79.0653381347656	-9.61555480957031	-6.36978054046631	-0.00847235135734081	0.0272418223321438	-0.0445111989974976	-3.08191010844894e-05
798	79.7146835327148	-8.96620559692383	-6.49965000152588	-0.00425158534198999	0.0220470335334539	-0.0227580219507217	-0.00230353930965066
799	79.0653381347656	-9.29088020324707	-5.85030126571655	0.0132808275520802	0.000293855206109583	-0.0120437685400248	-0.00197886489331722
800	77.7666397094727	-7.99218273162842	-5.6554970741272	0.00938473641872406	-0.0146411629393697	0.0158782228827477	0.000618529506027699
801	80.3640365600586	-9.29088020324707	-5.52562713623047	0.00191722682211548	-0.0334722734987736	0.01847561635077	0.00841071270406246
802	77.7666397094727	-7.99218273162842	-5.72043180465698	-0.00165419070981443	-0.00944637414067984	0.0243197549134493	0.000943203864153475
803	77.7666397094727	-9.29088020324707	-5.3957576751709	-0.00392691092565656	-0.0191866029053926	0.0210730116814375	-0.00165419070981443
804	79.0653381347656	-9.61555480957031	-5.78536653518677	-0.00619963090866804	-0.0162645354866982	0.0324366129934788	-0.000680167751852423
805	79.0653381347656	-9.61555480957031	-5.46069240570068	-0.00457625929266214	-0.0367190167307854	0.0457482598721981	0.00126787810586393
806	78.4159927368164	-8.96620559692383	-5.33082246780396	0.0106834331527352	-0.0370436906814575	0.036657378077507	-0.00360223650932312
807	78.4159927368164	-8.96620559692383	-5.3957576751709	0.0132808275520802	-0.0175632312893867	0.0217223595827818	0.00354059832170606
808	77.7666397094727	-7.99218273162842	-5.3957576751709	-0.00457625929266214	-0.0188619289547205	0.0145795252174139	-0.00360223650932312
809	77.1172943115234	-9.29088020324707	-5.3957576751709	0.0262678004801273	0.020423661917448	-0.0172385573387146	-0.00619963090866804
810	79.7146835327148	-9.29088020324707	-5.59056186676025	-0.00165419070981443	0.0327612869441509	-0.0324982516467571	0.00191722682211548
811	77.7666397094727	-8.6415319442749	-5.3957576751709	0.0136055024340749	0.0262678004801273	-0.0240567177534103	0.00386527273803949
812	77.1172943115234	-8.96620559692383	-5.6554970741272	0.000293855206109583	0.0223717093467712	-0.0139918150380254	0.00321592413820326
813	78.4159927368164	-8.6415319442749	-5.20095300674438	0.00581331877037883	0.0197743140161037	-0.00684897974133492	0.000293855206109583
814	78.4159927368164	-8.6415319442749	-4.94121360778809	0.0116574559360743	0.011982130818069	0.00256657530553639	-0.00879702530801296
815	77.1172943115234	-8.6415319442749	-5.33082246780396	0.00938473641872406	0.0152288740500808	0.00386527273803949	0.00289124972186983
816	77.1172943115234	-8.96620559692383	-5.3957576751709	0.0116574559360743	0.0340599827468395	-0.00490093370899558	-0.00230353930965066
817	79.7146835327148	-9.29088020324707	-5.07108306884766	0.00646266713738441	0.0386054255068302	-0.0123684434220195	0.00386527273803949
818	77.7666397094727	-8.31685733795166	-5.6554970741272	-0.00100484199356288	0.0285405199974775	0.00256657530553639	-0.000680167751852423
819	79.0653381347656	-8.6415319442749	-5.59056186676025	0.0226963832974434	0.0100340843200684	0.00906006153672934	-0.0026282137259841
820	79.0653381347656	-9.61555480957031	-5.20095300674438	0.00483929552137852	0.0145795252174139	0.00159255252219737	-0.00197886489331722
821	78.4159927368164	-8.96620559692383	-5.3957576751709	0.0100340843200684	0.0165275707840919	-0.000355493422830477	0.000293855206109583
822	77.7666397094727	-8.96620559692383	-5.6554970741272	-0.0133424662053585	0.01100810803473	-0.0113944197073579	0.00808603875339031
823	77.7666397094727	-10.2649030685425	-5.59056186676025	0.00613799272105098	0.00548864435404539	-0.0227580219507217	-0.000680167751852423
824	79.7146835327148	-9.94022846221924	-5.72043180465698	0.0188002903014421	0.0126314787194133	-0.017887907102704	-0.00425158534198999
825	78.4159927368164	-10.2649030685425	-5.52562713623047	0.00159255252219737	0.0158782228827477	-0.0282774847000837	-0.00165419070981443
826	79.7146835327148	-10.9142513275146	-5.52562713623047	0.0106834331527352	0.00126787810586393	-0.0172385573387146	-0.000355493422830477
827	79.0653381347656	-10.5895776748657	-5.33082246780396	-0.0026282137259841	-0.00814767740666866	-0.0113944197073579	0.00581331877037883
828	78.4159927368164	-9.61555480957031	-5.9152364730835	0.0123068047687411	-0.023407369852066	-0.0120437685400248	-0.00165419070981443
829	79.0653381347656	-9.61555480957031	-5.9152364730835	0.00191722682211548	-0.0136671401560307	-0.0123684434220195	-0.00360223650932312
830	80.3640365600586	-10.5895776748657	-5.6554970741272	-0.000680167751852423	-0.0107450718060136	-0.017887907102704	-0.000680167751852423
831	78.4159927368164	-8.96620559692383	-5.72043180465698	0.00256657530553639	-0.0159398596733809	-0.00295288790948689	0.00418994715437293
832	79.7146835327148	-10.9142513275146	-5.3957576751709	-0.00879702530801296	-0.0159398596733809	0.00418994715437293	0.00191722682211548
833	79.7146835327148	-10.2649030685425	-5.20095300674438	-0.0172385573387146	-0.0276281367987394	0.012956153601408	-0.0026282137259841
834	80.3640365600586	-10.5895776748657	-6.04510593414307	-0.00230353930965066	-0.0211346503347158	0.0171769186854362	-0.00100484199356288
835	79.7146835327148	-10.2649030685425	-5.59056186676025	-0.00977104809135199	-0.0273034609854221	0.020423661917448	0.00289124972186983
836	79.7146835327148	-9.94022846221924	-5.85030126571655	-0.00717365415766835	-0.0169138833880424	0.0178262684494257	0.00451462110504508
837	77.1172943115234	-8.96620559692383	-5.9152364730835	-0.00782300252467394	-0.00100484199356288	0.0100340843200684	0.00451462110504508
838	77.7666397094727	-9.61555480957031	-5.59056186676025	-0.0162645354866982	-0.0276281367987394	0.0152288740500808	0.00289124972186983
839	78.4159927368164	-8.96620559692383	-5.6554970741272	-0.00327756232582033	-0.0224333461374044	0.0132808275520802	0.00516396993771195
840	79.7146835327148	-10.2649030685425	-5.72043180465698	0.00743668992072344	-0.0230826959013939	0.00289124972186983	0.00808603875339031
841	78.4159927368164	-8.6415319442749	-5.85030126571655	0.0100340843200684	-0.0211346503347158	0.0226963832974434	0.00581331877037883
842	79.0653381347656	-10.5895776748657	-5.52562713623047	0.0175015944987535	-0.00132951640989631	0.00256657530553639	0.00289124972186983
843	79.0653381347656	-9.61555480957031	-5.59056186676025	0.00126787810586393	0.00613799272105098	0.00321592413820326	-0.00165419070981443
844	79.0653381347656	-9.29088020324707	-5.33082246780396	0.0145795252174139	0.00289124972186983	-0.00522560812532902	-0.00684897974133492
845	77.7666397094727	-8.6415319442749	-5.26588773727417	0.0113327819854021	0.00354059832170606	-0.00749832857400179	-0.000355493422830477
846	79.0653381347656	-9.94022846221924	-5.59056186676025	0.0113327819854021	0.00126787810586393	-0.0143164889886975	-0.0026282137259841
847	79.7146835327148	-9.29088020324707	-5.46069240570068	0.00581331877037883	0.00321592413820326	-0.0172385573387146	-3.08191010844894e-05
848	77.7666397094727	-9.94022846221924	-5.26588773727417	0.00646266713738441	0.00970941036939621	-0.0243813935667276	-0.00230353930965066
849	76.4679412841797	-8.6415319442749	-5.33082246780396	-0.00165419070981443	0.0168522447347641	-0.0260047651827335	-0.0117190945893526
850	78.4159927368164	-8.31685733795166	-5.20095300674438	-0.0113944197073579	0.0162028968334198	-0.0393164120614529	0.0022419011220336
851	77.7666397094727	-8.31685733795166	-5.07108306884766	-0.00295288790948689	0.0194496400654316	-0.0311995539814234	-0.00327756232582033
852	79.0653381347656	-9.94022846221924	-5.26588773727417	0.00159255252219737	0.0162028968334198	-0.0383423902094364	0.00548864435404539
853	79.0653381347656	-8.96620559692383	-5.78536653518677	-0.00977104809135199	0.0155535480007529	-0.0263294391334057	-0.00197886489331722
854	79.0653381347656	-9.29088020324707	-5.59056186676025	-0.00522560812532902	0.011982130818069	-0.0328229255974293	-0.00197886489331722
855	78.4159927368164	-9.61555480957031	-5.3957576751709	-0.00100484199356288	-0.0250307414680719	-0.0256800893694162	-3.08191010844894e-05
856	77.1172943115234	-9.61555480957031	-5.33082246780396	-0.00230353930965066	-3.08191010844894e-05	0.0230210572481155	0.00711201597005129
857	77.1172943115234	-8.31685733795166	-5.46069240570068	-0.00555028254166245	-0.000355493422830477	0.00321592413820326	-0.000355493422830477
858	77.7666397094727	-8.31685733795166	-5.59056186676025	-0.00490093370899558	0.00873538758605719	-3.08191010844894e-05	0.000293855206109583
859	77.7666397094727	-7.99218273162842	-5.78536653518677	0.012956153601408	0.00581331877037883	0.00613799272105098	-0.00165419070981443
860	78.4159927368164	-8.31685733795166	-5.78536653518677	0.0126314787194133	0.013930176384747	0.000293855206109583	0.00483929552137852
861	76.4679412841797	-7.99218273162842	-5.59056186676025	-0.0136671401560307	0.0236704051494598	-0.0107450718060136	0.00711201597005129
862	79.0653381347656	-9.29088020324707	-5.9152364730835	0.00906006153672934	0.0162028968334198	-0.00132951640989631	0.00646266713738441
863	77.7666397094727	-8.31685733795166	-6.11004114151001	0.00906006153672934	0.0168522447347641	-0.0026282137259841	0.00516396993771195
864	76.4679412841797	-7.99218273162842	-5.59056186676025	0.00451462110504508	0.00321592413820326	0.00256657530553639	0.00191722682211548
865	76.4679412841797	-7.99218273162842	-6.04510593414307	0.00970941036939621	-0.00100484199356288	0.00776136433705688	-0.00392691092565656
866	76.4679412841797	-7.66750860214233	-5.98017120361328	0.00451462110504508	-0.0250307414680719	0.0207483377307653	0.00354059832170606
867	76.4679412841797	-7.66750860214233	-5.85030126571655	-0.00587495695799589	-0.0399657599627972	0.0308132413774729	0.00256657530553639
868	77.1172943115234	-8.96620559692383	-5.52562713623047	-0.00327756232582033	-0.048407293856144	0.0421768426895142	-0.00100484199356288
869	77.7666397094727	-9.29088020324707	-5.52562713623047	0.00289124972186983	-0.0454852245748043	0.0295145437121391	-0.00165419070981443
870	74.5198974609375	-8.31685733795166	-5.46069240570068	-0.00165419070981443	-0.0263294391334057	-0.00295288790948689	-0.00652430532500148
871	78.4159927368164	-9.29088020324707	-5.6554970741272	-0.0126931173726916	0.00386527273803949	0.01100810803473	0.00451462110504508
872	77.7666397094727	-9.29088020324707	-5.59056186676025	-0.00717365415766835	0.0145795252174139	-0.0165892094373703	0.00613799272105098
873	77.1172943115234	-8.96620559692383	-5.52562713623047	0.00159255252219737	0.0223717093467712	-0.00327756232582033	0.00159255252219737
874	77.1172943115234	-8.96620559692383	-5.3957576751709	-0.0100957229733467	0.0200989879667759	-0.000680167751852423	0.00581331877037883
875	77.1172943115234	-9.29088020324707	-5.13601779937744	0.00418994715437293	0.0136055024340749	-0.0172385573387146	-0.0026282137259841
876	75.8185958862305	-9.29088020324707	-5.13601779937744	-0.000680167751852423	0.00906006153672934	-0.00132951640989631	0.00289124972186983
877	76.4679412841797	-7.99218273162842	-5.59056186676025	-0.00295288790948689	0.0171769186854362	-0.0133424662053585	0.00451462110504508
878	75.8185958862305	-8.96620559692383	-5.52562713623047	-0.00490093370899558	0.0226963832974434	-0.00782300252467394	0.0022419011220336
879	77.1172943115234	-8.96620559692383	-5.33082246780396	0.013930176384747	0.0116574559360743	-3.08191010844894e-05	0.00451462110504508
880	75.1692428588867	-7.66750860214233	-5.59056186676025	0.00126787810586393	0.012956153601408	-0.00230353930965066	0.00386527273803949
881	76.4679412841797	-9.29088020324707	-5.20095300674438	-0.00717365415766835	0.0152288740500808	-0.0217839982360601	0.00841071270406246
882	75.8185958862305	-8.6415319442749	-5.6554970741272	-0.0100957229733467	0.01847561635077	-0.0133424662053585	0.00386527273803949
883	73.8705520629883	-7.99218273162842	-5.85030126571655	-0.0100957229733467	0.01100810803473	-0.0240567177534103	0.00516396993771195
884	73.8705520629883	-7.99218273162842	-5.72043180465698	-0.0113944197073579	-0.00619963090866804	-0.0149658378213644	-0.00782300252467394
885	75.1692428588867	-8.31685733795166	-5.33082246780396	-0.00814767740666866	-0.0152905117720366	-0.0175632312893867	0.00841071270406246
886	73.8705520629883	-7.99218273162842	-5.46069240570068	-0.00847235135734081	-0.0146411629393697	0.000293855206109583	0.00678734155371785
887	73.8705520629883	-8.31685733795166	-5.52562713623047	-0.0110697457566857	-0.00619963090866804	-0.00847235135734081	0.00354059832170606
888	76.4679412841797	-8.96620559692383	-5.00614833831787	-0.0139918150380254	-0.00522560812532902	-0.00197886489331722	-0.00165419070981443
889	76.4679412841797	-8.6415319442749	-5.3957576751709	-0.0100957229733467	0.0165275707840919	0.000943203864153475	-0.00230353930965066
890	75.1692428588867	-8.31685733795166	-6.17497587203979	0.00289124972186983	0.01847561635077	0.00191722682211548	-0.00977104809135199
891	77.1172943115234	-8.96620559692383	-6.04510593414307	-0.0211346503347158	0.0200989879667759	0.00516396993771195	-0.00100484199356288
892	76.4679412841797	-8.31685733795166	-5.72043180465698	0.000293855206109583	0.0145795252174139	0.0155535480007529	-0.00717365415766835
893	75.1692428588867	-8.31685733795166	-5.6554970741272	0.0116574559360743	0.0162028968334198	0.00386527273803949	0.00126787810586393
894	75.8185958862305	-7.99218273162842	-5.59056186676025	0.0155535480007529	0.012956153601408	0.0197743140161037	-0.00392691092565656
895	75.8185958862305	-8.6415319442749	-5.85030126571655	0.0213976856321096	-0.00295288790948689	0.0191249661147594	0.000618529506027699
896	77.1172943115234	-9.29088020324707	-5.6554970741272	0.0152288740500808	-0.0266541130840778	0.0314625911414623	-0.00230353930965066
897	75.8185958862305	-9.29088020324707	-5.52562713623047	0.0181509424000978	-0.0107450718060136	0.0252937767654657	0.000618529506027699
898	78.4159927368164	-9.61555480957031	-5.59056186676025	0.01100810803473	0.00483929552137852	0.0223717093467712	-0.00977104809135199
899	78.4159927368164	-8.96620559692383	-5.3957576751709	0.0217223595827818	-0.00782300252467394	0.0175015944987535	0.000293855206109583
900	77.1172943115234	-8.6415319442749	-5.52562713623047	0.020423661917448	0.00581331877037883	0.00581331877037883	0.00289124972186983
901	79.0653381347656	-8.96620559692383	-5.3957576751709	0.0132808275520802	0.0103587592020631	0.000618529506027699	0.00646266713738441
902	77.7666397094727	-8.31685733795166	-5.98017120361328	0.00841071270406246	0.0165275707840919	0.00126787810586393	0.00743668992072344
903	78.4159927368164	-9.29088020324707	-5.6554970741272	0.00581331877037883	0.000293855206109583	-0.00100484199356288	0.000943203864153475
904	79.7146835327148	-9.29088020324707	-6.17497587203979	-0.0117190945893526	0.00386527273803949	-0.0201606266200542	0.00581331877037883
905	79.0653381347656	-9.29088020324707	-5.6554970741272	-0.00944637414067984	-0.000355493422830477	-0.0341216214001179	-0.00165419070981443
906	80.3640365600586	-9.61555480957031	-5.33082246780396	-0.0201606266200542	0.00386527273803949	-0.0266541130840778	0.00516396993771195
907	79.0653381347656	-9.29088020324707	-5.26588773727417	-0.0182125810533762	-0.00197886489331722	-0.0195112787187099	-0.00100484199356288
908	78.4159927368164	-9.61555480957031	-5.52562713623047	-0.0185372550040483	-0.0100957229733467	-0.0201606266200542	-0.00197886489331722
909	77.7666397094727	-7.99218273162842	-5.72043180465698	-0.00717365415766835	0.000293855206109583	-0.032173577696085	-0.00522560812532902
910	78.4159927368164	-8.6415319442749	-5.52562713623047	-0.0110697457566857	0.00776136433705688	-0.0334722734987736	0.00126787810586393
911	79.0653381347656	-8.96620559692383	-5.26588773727417	0.00581331877037883	0.00418994715437293	-0.0149658378213644	-3.08191010844894e-05
912	79.0653381347656	-9.29088020324707	-5.26588773727417	0.0132808275520802	-0.00100484199356288	-0.0100957229733467	-0.00360223650932312
913	79.0653381347656	-9.61555480957031	-5.26588773727417	0.00159255252219737	-0.0123684434220195	0.0162028968334198	-0.00392691092565656
914	79.7146835327148	-9.29088020324707	-5.52562713623047	0.013930176384747	-0.0165892094373703	0.01847561635077	-0.00230353930965066
915	78.4159927368164	-8.96620559692383	-5.59056186676025	-3.08191010844894e-05	-0.021459324285388	0.00938473641872406	-0.00652430532500148
916	78.4159927368164	-8.6415319442749	-5.72043180465698	-0.00100484199356288	-0.0159398596733809	0.0103587592020631	0.00906006153672934
917	77.7666397094727	-8.6415319442749	-5.78536653518677	-0.00295288790948689	-0.0136671401560307	0.011982130818069	0.00256657530553639
918	77.7666397094727	-8.96620559692383	-5.59056186676025	-0.00197886489331722	-0.0113944197073579	0.00354059832170606	0.00354059832170606
919	78.4159927368164	-8.6415319442749	-5.26588773727417	-0.00782300252467394	-0.0191866029053926	0.01847561635077	-0.00327756232582033
920	77.1172943115234	-9.29088020324707	-5.59056186676025	-0.00295288790948689	-0.00619963090866804	0.00516396993771195	0.00711201597005129
921	79.0653381347656	-9.29088020324707	-5.72043180465698	-0.00652430532500148	0.00776136433705688	0.000293855206109583	0.00354059832170606
922	78.4159927368164	-8.96620559692383	-5.9152364730835	-0.0133424662053585	0.012956153601408	-0.0221086721867323	0.000943203864153475
923	77.1172943115234	-8.6415319442749	-6.04510593414307	-0.00782300252467394	0.0162028968334198	-0.0224333461374044	-0.00425158534198999
924	77.7666397094727	-9.61555480957031	-5.6554970741272	-0.00717365415766835	0.0100340843200684	-0.0149658378213644	0.00451462110504508
925	77.7666397094727	-8.6415319442749	-5.59056186676025	-3.08191010844894e-05	0.00321592413820326	-0.0156151866540313	-0.00327756232582033
926	77.1172943115234	-9.29088020324707	-6.04510593414307	0.00646266713738441	0.00256657530553639	-0.017887907102704	-0.00360223650932312
927	77.7666397094727	-8.6415319442749	-6.17497587203979	0.0103587592020631	-0.0208099745213985	0.00289124972186983	0.00321592413820326
928	78.4159927368164	-9.61555480957031	-5.85030126571655	-0.00587495695799589	-0.0305502042174339	0.0175015944987535	0.00613799272105098
929	77.1172943115234	-9.61555480957031	-6.36978054046631	-0.00782300252467394	-0.0169138833880424	0.00548864435404539	-0.00587495695799589
930	77.7666397094727	-9.29088020324707	-5.72043180465698	0.000618529506027699	-0.0104203969240189	-0.0026282137259841	-0.00230353930965066
931	79.0653381347656	-9.94022846221924	-5.6554970741272	-0.00879702530801296	0.00418994715437293	0.00483929552137852	-0.0026282137259841
932	78.4159927368164	-9.94022846221924	-5.72043180465698	-0.00360223650932312	0.020423661917448	-0.00100484199356288	-0.00197886489331722
933	77.1172943115234	-8.96620559692383	-6.11004114151001	-0.000680167751852423	0.0149041991680861	0.012956153601408	0.00191722682211548
934	76.4679412841797	-8.96620559692383	-6.04510593414307	0.00289124972186983	0.00938473641872406	0.00581331877037883	-0.00132951640989631
935	77.1172943115234	-8.96620559692383	-6.04510593414307	0.0191249661147594	0.0175015944987535	-0.00165419070981443	-0.00522560812532902
936	77.1172943115234	-9.29088020324707	-5.9152364730835	0.0175015944987535	0.0152288740500808	-0.00100484199356288	0.000618529506027699
937	79.0653381347656	-9.94022846221924	-5.72043180465698	0.00970941036939621	0.0126314787194133	-0.00295288790948689	-0.000680167751852423
938	78.4159927368164	-10.2649030685425	-5.59056186676025	0.00516396993771195	0.0226963832974434	-0.0120437685400248	-0.00197886489331722
939	79.0653381347656	-9.61555480957031	-6.04510593414307	0.0106834331527352	0.0100340843200684	-0.0100957229733467	-0.00619963090866804
940	79.0653381347656	-9.94022846221924	-5.9152364730835	0.0113327819854021	0.0262678004801273	-0.00327756232582033	-0.00100484199356288
941	78.4159927368164	-9.61555480957031	-6.11004114151001	0.00548864435404539	0.0233457311987877	-0.0110697457566857	0.00548864435404539
942	77.7666397094727	-8.96620559692383	-6.04510593414307	0.00548864435404539	0.0175015944987535	-0.0146411629393697	0.00711201597005129
943	78.4159927368164	-9.29088020324707	-5.33082246780396	0.0106834331527352	0.00256657530553639	-0.0152905117720366	0.000943203864153475
944	77.1172943115234	-9.29088020324707	-5.3957576751709	0.00581331877037883	0.00354059832170606	-0.0146411629393697	0.00321592413820326
945	77.7666397094727	-8.96620559692383	-5.6554970741272	0.0197743140161037	0.00159255252219737	-0.0191866029053926	0.00256657530553639
946	77.7666397094727	-8.96620559692383	-5.59056186676025	0.0123068047687411	-0.000355493422830477	-0.00912170019000769	0.000618529506027699
947	78.4159927368164	-8.96620559692383	-5.72043180465698	0.0123068047687411	0.00354059832170606	-0.00977104809135199	0.0022419011220336
948	79.0653381347656	-10.2649030685425	-5.46069240570068	0.0103587592020631	-3.08191010844894e-05	-0.0136671401560307	-0.000680167751852423
949	79.7146835327148	-9.94022846221924	-5.26588773727417	0.0220470335334539	0.0259431265294552	-0.023407369852066	-0.00490093370899558
950	77.1172943115234	-8.96620559692383	-5.6554970741272	0.00970941036939621	0.0356833562254906	-0.0419138073921204	-0.000355493422830477
951	79.0653381347656	-10.2649030685425	-5.72043180465698	0.00451462110504508	0.0330859608948231	-0.0402904339134693	-0.00555028254166245
952	79.0653381347656	-9.29088020324707	-6.04510593414307	-0.00327756232582033	0.0278911720961332	-0.0299008563160896	-0.00490093370899558
953	77.7666397094727	-9.29088020324707	-5.6554970741272	0.00581331877037883	0.0285405199974775	-0.0152905117720366	-0.0100957229733467
954	76.4679412841797	-9.29088020324707	-5.85030126571655	0.0106834331527352	0.0246444288641214	-0.0117190945893526	-0.00587495695799589
955	79.0653381347656	-8.96620559692383	-5.6554970741272	0.00256657530553639	0.0162028968334198	0.00873538758605719	-0.00100484199356288
956	77.1172943115234	-8.6415319442749	-5.72043180465698	0.00126787810586393	0.0152288740500808	0.00743668992072344	-0.00555028254166245
957	79.7146835327148	-9.61555480957031	-5.9152364730835	0.0022419011220336	0.0200989879667759	0.00678734155371785	-0.000355493422830477
958	79.7146835327148	-10.2649030685425	-5.72043180465698	-0.000355493422830477	0.0175015944987535	0.011982130818069	-0.00425158534198999
959	79.7146835327148	-9.29088020324707	-5.78536653518677	0.0126314787194133	0.012956153601408	0.00483929552137852	0.00191722682211548
960	79.0653381347656	-10.2649030685425	-5.46069240570068	0.00289124972186983	0.00548864435404539	0.0113327819854021	-0.0026282137259841
961	77.7666397094727	-8.96620559692383	-5.72043180465698	0.0103587592020631	-0.00684897974133492	0.0334106348454952	0.00613799272105098
962	77.7666397094727	-8.96620559692383	-5.13601779937744	0.0103587592020631	-0.0328229255974293	0.0356833562254906	0.00548864435404539
963	79.7146835327148	-10.2649030685425	-5.52562713623047	0.00808603875339031	-0.0422384813427925	0.025618452578783	-0.00100484199356288
964	78.4159927368164	-9.94022846221924	-5.6554970741272	-0.00684897974133492	-0.0383423902094364	0.01847561635077	-0.00197886489331722
965	81.0133819580078	-10.5895776748657	-5.52562713623047	-0.0104203969240189	-0.0243813935667276	-0.000680167751852423	0.0100340843200684
966	77.1172943115234	-10.2649030685425	-5.33082246780396	-0.00587495695799589	-0.00977104809135199	-0.00360223650932312	-0.00165419070981443
967	77.7666397094727	-9.61555480957031	-5.6554970741272	-0.0139918150380254	-0.00457625929266214	0.0100340843200684	0.00906006153672934
968	78.4159927368164	-9.29088020324707	-5.98017120361328	-0.0126931173726916	-0.0104203969240189	0.00483929552137852	0.00354059832170606
969	79.0653381347656	-10.9142513275146	-5.9152364730835	-0.0182125810533762	-0.00717365415766835	-0.00684897974133492	0.000293855206109583
970	77.1172943115234	-9.29088020324707	-5.98017120361328	-0.0237320438027382	-0.0227580219507217	-0.00360223650932312	-0.00522560812532902
971	79.0653381347656	-11.2389259338379	-6.04510593414307	-0.0172385573387146	-0.0523033849895	0.00613799272105098	0.00581331877037883
972	77.1172943115234	-8.96620559692383	-5.9152364730835	-0.00912170019000769	-0.0682124271988869	0.0262678004801273	-0.000355493422830477
973	77.1172943115234	-9.94022846221924	-5.6554970741272	-0.00652430532500148	-0.0672384053468704	0.0243197549134493	0.00321592413820326
974	77.1172943115234	-9.94022846221924	-5.59056186676025	0.0022419011220336	-0.0448358729481697	0.0149041991680861	-0.00782300252467394
975	77.7666397094727	-10.5895776748657	-5.59056186676025	-0.00132951640989631	-0.0230826959013939	0.0149041991680861	0.00548864435404539
976	77.1172943115234	-9.29088020324707	-5.9152364730835	-0.00717365415766835	-0.0237320438027382	0.000293855206109583	0.000943203864153475
977	77.1172943115234	-9.94022846221924	-5.85030126571655	0.000943203864153475	-0.0260047651827335	0.00548864435404539	0.00646266713738441
978	79.0653381347656	-11.2389259338379	-5.6554970741272	-0.00327756232582033	0.0106834331527352	-0.0026282137259841	0.000618529506027699
979	77.7666397094727	-9.61555480957031	-5.46069240570068	-0.00879702530801296	-0.0266541130840778	0.00483929552137852	-0.00132951640989631
980	80.3640365600586	-11.2389259338379	-5.20095300674438	0.013930176384747	-0.00295288790948689	0.0113327819854021	-0.0026282137259841
981	77.1172943115234	-9.94022846221924	-5.07108306884766	0.00418994715437293	0.00354059832170606	-0.00847235135734081	0.00711201597005129
982	76.4679412841797	-10.2649030685425	-5.3957576751709	-0.00587495695799589	0.0269171483814716	-0.0204853005707264	0.00159255252219737
983	77.7666397094727	-10.9142513275146	-5.07108306884766	0.0022419011220336	0.0382807515561581	-0.0376930385828018	0.0022419011220336
984	79.0653381347656	-11.2389259338379	-5.07108306884766	-0.00392691092565656	0.0353586822748184	-0.0451605506241322	0.00418994715437293
985	78.4159927368164	-10.9142513275146	-4.87627840042114	0.00646266713738441	0.025618452578783	-0.0383423902094364	0.00159255252219737
986	77.1172943115234	-10.2649030685425	-5.3957576751709	0.0197743140161037	-0.0026282137259841	-0.023407369852066	0.00354059832170606
987	77.7666397094727	-9.61555480957031	-5.20095300674438	-0.00197886489331722	-0.00847235135734081	-0.00749832857400179	0.00159255252219737
988	79.7146835327148	-10.5895776748657	-5.3957576751709	-0.00749832857400179	0.00646266713738441	-0.0198359526693821	0.000943203864153475
989	78.4159927368164	-10.5895776748657	-5.3957576751709	0.00191722682211548	0.01100810803473	-0.0169138833880424	-0.00197886489331722
990	77.7666397094727	-9.61555480957031	-5.6554970741272	-0.00652430532500148	0.0152288740500808	-0.0169138833880424	-0.00522560812532902
991	79.0653381347656	-9.94022846221924	-5.3957576751709	0.000943203864153475	0.00451462110504508	0.00613799272105098	-0.00197886489331722
992	77.1172943115234	-9.29088020324707	-5.46069240570068	-0.00197886489331722	-0.0217839982360601	0.0376313999295235	0.00289124972186983
993	77.7666397094727	-9.94022846221924	-5.13601779937744	-0.000680167751852423	-0.0409397818148136	0.0438002124428749	-0.00490093370899558
994	79.7146835327148	-10.2649030685425	-5.46069240570068	0.01100810803473	-0.0510046854615211	0.0460729338228703	-0.00165419070981443
995	79.0653381347656	-10.2649030685425	-5.6554970741272	0.00841071270406246	-0.0383423902094364	0.0389300994575024	-0.00230353930965066
996	80.3640365600586	-10.2649030685425	-5.59056186676025	0.0123068047687411	-0.0100957229733467	0.01100810803473	0.00483929552137852
997	78.4159927368164	-10.2649030685425	-5.59056186676025	0.0168522447347641	0.00418994715437293	0.00743668992072344	-0.00295288790948689
998	77.7666397094727	-8.96620559692383	-5.6554970741272	0.0171769186854362	0.00938473641872406	-0.000680167751852423	-0.00392691092565656
999	76.4679412841797	-8.96620559692383	-5.59056186676025	0.01847561635077	0.00613799272105098	0.00906006153672934	0.00191722682211548
1000	78.4159927368164	-9.29088020324707	-5.46069240570068	0.0207483377307653	0.0181509424000978	-0.0107450718060136	-0.00652430532500148
1001	79.0653381347656	-9.61555480957031	-5.59056186676025	0.020423661917448	0.0350340083241463	-0.0165892094373703	0.000943203864153475
1002	79.7146835327148	-9.61555480957031	-5.85030126571655	0.013930176384747	0.0324366129934788	-0.0165892094373703	0.00613799272105098
1003	77.1172943115234	-8.31685733795166	-5.9152364730835	0.01100810803473	0.0213976856321096	-0.0198359526693821	0.00126787810586393
1004	77.1172943115234	-8.96620559692383	-5.85030126571655	0.000943203864153475	0.0149041991680861	-0.0159398596733809	-0.00749832857400179
1005	78.4159927368164	-8.96620559692383	-5.59056186676025	-0.00782300252467394	0.0275664981454611	-0.0256800893694162	-0.00295288790948689
1006	79.7146835327148	-10.2649030685425	-5.52562713623047	0.00483929552137852	0.0165275707840919	-0.0130177913233638	0.00321592413820326
1007	76.4679412841797	-7.99218273162842	-5.85030126571655	-0.0123684434220195	0.0233457311987877	-0.00782300252467394	0.00191722682211548
1008	79.0653381347656	-8.6415319442749	-5.85030126571655	-0.00392691092565656	0.0285405199974775	-0.0104203969240189	0.000618529506027699
1009	79.0653381347656	-8.96620559692383	-5.85030126571655	0.00159255252219737	0.036657378077507	-0.0295761823654175	-0.00619963090866804
1010	77.1172943115234	-9.29088020324707	-5.26588773727417	-0.00684897974133492	0.0363327041268349	-0.0315242260694504	-0.000680167751852423
1011	78.4159927368164	-9.29088020324707	-5.59056186676025	0.000293855206109583	0.0386054255068302	-0.02697878703475	-0.00782300252467394
1012	77.7666397094727	-8.96620559692383	-5.6554970741272	-0.00230353930965066	0.0369820520281792	-0.0217839982360601	0.00613799272105098
1013	78.4159927368164	-9.61555480957031	-5.59056186676025	0.00354059832170606	0.0386054255068302	-0.0156151866540313	-0.00879702530801296
1014	78.4159927368164	-10.5895776748657	-5.33082246780396	0.020423661917448	0.0327612869441509	-0.017887907102704	0.00126787810586393
1015	77.7666397094727	-9.94022846221924	-5.33082246780396	0.000943203864153475	0.0168522447347641	-0.00555028254166245	-0.00717365415766835
1016	77.7666397094727	-9.61555480957031	-5.13601779937744	-0.0100957229733467	0.00678734155371785	-0.00490093370899558	-0.00132951640989631
1017	76.4679412841797	-8.6415319442749	-5.3957576751709	-0.0247060675173998	-0.000680167751852423	0.00159255252219737	-0.0026282137259841
1018	75.8185958862305	-8.96620559692383	-5.26588773727417	-0.0165892094373703	-0.00230353930965066	0.00548864435404539	-0.00132951640989631
1019	75.8185958862305	-8.6415319442749	-6.04510593414307	0.0100340843200684	-0.0250307414680719	0.01847561635077	0.00159255252219737
1020	77.7666397094727	-9.94022846221924	-5.6554970741272	0.0113327819854021	-0.0308748781681061	0.0304885655641556	0.00386527273803949
1021	75.1692428588867	-8.31685733795166	-5.85030126571655	0.0155535480007529	-0.0428878292441368	0.0191249661147594	0.000618529506027699
1022	76.4679412841797	-8.96620559692383	-5.59056186676025	-0.000355493422830477	-0.0552254542708397	0.0272418223321438	0.00289124972186983
1023	77.1172943115234	-9.29088020324707	-5.52562713623047	0.00126787810586393	-0.039641086012125	0.00678734155371785	-0.00555028254166245
1024	76.4679412841797	-9.94022846221924	-5.13601779937744	0.00873538758605719	-0.0208099745213985	-3.08191010844894e-05	0.00418994715437293
1025	75.1692428588867	-9.61555480957031	-5.72043180465698	0.00970941036939621	-0.0107450718060136	0.00126787810586393	0.000618529506027699
1026	75.8185958862305	-9.29088020324707	-5.52562713623047	-0.00912170019000769	-0.00944637414067984	-0.00490093370899558	0.00159255252219737
1027	75.8185958862305	-8.96620559692383	-5.59056186676025	-0.0263294391334057	-0.00197886489331722	-0.00425158534198999	0.000293855206109583
1028	75.1692428588867	-8.96620559692383	-5.52562713623047	-0.0247060675173998	0.0123068047687411	-0.00425158534198999	-0.00165419070981443
1029	75.1692428588867	-8.6415319442749	-5.52562713623047	-0.0253554154187441	0.0226963832974434	-0.0240567177534103	-0.0117190945893526
1030	75.8185958862305	-9.94022846221924	-5.07108306884766	-0.0256800893694162	0.0262678004801273	-0.0201606266200542	-0.00295288790948689
1031	74.5198974609375	-8.96620559692383	-5.9152364730835	-0.0198359526693821	0.01100810803473	-0.0152905117720366	-0.00619963090866804
1032	75.1692428588867	-8.96620559692383	-5.72043180465698	-0.023407369852066	-0.00555028254166245	0.011982130818069	-0.000680167751852423
1033	77.7666397094727	-10.2649030685425	-5.52562713623047	-0.0221086721867323	0.00321592413820326	0.012956153601408	-0.00295288790948689
1034	77.1172943115234	-9.94022846221924	-6.04510593414307	-0.0221086721867323	0.00970941036939621	0.0106834331527352	-0.00392691092565656
1035	77.1172943115234	-10.2649030685425	-5.98017120361328	-0.00977104809135199	-0.0224333461374044	0.000943203864153475	-0.00132951640989631
1036	75.8185958862305	-9.94022846221924	-5.6554970741272	-0.0156151866540313	-0.0266541130840778	0.0181509424000978	0.00970941036939621
1037	77.1172943115234	-9.94022846221924	-5.59056186676025	-0.0117190945893526	-0.0441865250468254	0.0223717093467712	0.00776136433705688
1038	75.1692428588867	-8.6415319442749	-5.85030126571655	-0.00132951640989631	-0.0445111989974976	0.013930176384747	-0.00425158534198999
1039	75.8185958862305	-8.6415319442749	-5.9152364730835	0.00386527273803949	-0.048407293856144	0.0249691028147936	-0.00912170019000769
1040	76.4679412841797	-9.61555480957031	-5.6554970741272	0.0106834331527352	-0.0516540370881557	0.0308132413774729	0.000618529506027699
1041	77.1172943115234	-8.96620559692383	-6.17497587203979	0.00646266713738441	-0.0441865250468254	0.0399041213095188	0.00191722682211548
1042	75.1692428588867	-9.29088020324707	-5.33082246780396	-0.00782300252467394	-0.0276281367987394	0.0213976856321096	0.00678734155371785
1043	78.4159927368164	-9.94022846221924	-5.46069240570068	-0.00749832857400179	-0.0195112787187099	0.0220470335334539	-0.000355493422830477
1044	77.1172943115234	-9.94022846221924	-5.3957576751709	0.00354059832170606	-0.0201606266200542	0.01100810803473	0.00159255252219737
1045	77.1172943115234	-9.94022846221924	-5.72043180465698	0.00451462110504508	-0.00782300252467394	0.0132808275520802	0.00483929552137852
1046	76.4679412841797	-7.99218273162842	-5.78536653518677	0.00386527273803949	0.0171769186854362	0.0022419011220336	0.00483929552137852
1047	77.7666397094727	-8.96620559692383	-5.78536653518677	0.00873538758605719	0.0191249661147594	-0.00360223650932312	0.00646266713738441
1048	76.4679412841797	-8.31685733795166	-5.46069240570068	-0.00717365415766835	0.0243197549134493	-0.00490093370899558	-0.00295288790948689
1049	77.1172943115234	-8.6415319442749	-5.59056186676025	0.00451462110504508	0.0210730116814375	-0.0185372550040483	0.0022419011220336
1050	78.4159927368164	-8.96620559692383	-5.78536653518677	-0.00652430532500148	0.0288651939481497	-0.0136671401560307	-0.00230353930965066
1051	76.4679412841797	-8.96620559692383	-5.78536653518677	-0.000680167751852423	0.0353586822748184	-0.0328229255974293	-0.00360223650932312
1052	79.0653381347656	-9.61555480957031	-6.11004114151001	-0.00619963090866804	0.0373067259788513	-0.0315242260694504	0.00126787810586393
1053	79.0653381347656	-9.29088020324707	-5.6554970741272	0.00711201597005129	0.0431508645415306	-0.0402904339134693	-0.00879702530801296
1054	78.4159927368164	-9.61555480957031	-5.3957576751709	0.0103587592020631	0.0282158460468054	-0.023407369852066	0.00321592413820326
1055	79.0653381347656	-8.96620559692383	-5.6554970741272	0.00711201597005129	0.0230210572481155	-0.0224333461374044	-0.00814767740666866
1056	79.7146835327148	-8.96620559692383	-5.78536653518677	0.0100340843200684	0.0298392176628113	-0.0191866029053926	-0.00197886489331722
1057	79.0653381347656	-9.61555480957031	-6.11004114151001	0.00938473641872406	0.0213976856321096	-0.0143164889886975	-0.00490093370899558
1058	77.7666397094727	-7.66750860214233	-6.30484533309937	0.00418994715437293	0.0217223595827818	-0.0146411629393697	-0.00522560812532902
1059	78.4159927368164	-9.29088020324707	-5.9152364730835	0.020423661917448	0.0162028968334198	-0.0201606266200542	0.000943203864153475
1060	76.4679412841797	-7.66750860214233	-6.04510593414307	0.0168522447347641	-0.0331475995481014	-0.0120437685400248	-0.000680167751852423
1061	78.4159927368164	-9.29088020324707	-5.72043180465698	0.0142548503354192	0.00841071270406246	0.00873538758605719	0.00873538758605719
1062	79.0653381347656	-9.29088020324707	-6.23991060256958	0.00711201597005129	0.00321592413820326	0.0126314787194133	0.000943203864153475
1063	78.4159927368164	-7.99218273162842	-6.62951993942261	-0.00814767740666866	0.0175015944987535	-0.00652430532500148	-0.00230353930965066
1064	77.7666397094727	-8.31685733795166	-6.56458520889282	-0.00100484199356288	0.0213976856321096	-0.023407369852066	-3.08191010844894e-05
1065	79.0653381347656	-8.6415319442749	-6.23991060256958	-0.0195112787187099	0.0188002903014421	-0.0243813935667276	0.00581331877037883
1066	79.0653381347656	-8.6415319442749	-5.98017120361328	0.00191722682211548	0.0207483377307653	-0.0169138833880424	-0.00392691092565656
1067	78.4159927368164	-9.61555480957031	-5.20095300674438	-0.00555028254166245	0.0106834331527352	-0.00490093370899558	0.00808603875339031
1068	77.1172943115234	-8.6415319442749	-5.9152364730835	-0.00912170019000769	0.0213976856321096	-0.0211346503347158	-0.00230353930965066
1069	77.7666397094727	-8.6415319442749	-6.43471527099609	0.00256657530553639	0.0259431265294552	-0.0360696688294411	0.00159255252219737
1070	78.4159927368164	-8.96620559692383	-6.36978054046631	0.000943203864153475	0.0239950809627771	-0.0376930385828018	-0.0100957229733467
1071	77.1172943115234	-7.99218273162842	-6.23991060256958	0.0168522447347641	0.0369820520281792	-0.0221086721867323	0.000293855206109583
1072	79.7146835327148	-9.29088020324707	-5.46069240570068	0.0168522447347641	0.0282158460468054	-0.00392691092565656	-0.00392691092565656
1073	77.1172943115234	-7.99218273162842	-5.59056186676025	0.0217223595827818	0.0113327819854021	0.000293855206109583	-0.0026282137259841
1074	77.1172943115234	-7.99218273162842	-5.98017120361328	0.0282158460468054	-0.00100484199356288	0.00451462110504508	-0.00522560812532902
1075	77.7666397094727	-7.99218273162842	-5.85030126571655	0.0181509424000978	-0.0253554154187441	0.0178262684494257	0.00289124972186983
1076	77.7666397094727	-8.31685733795166	-5.78536653518677	0.0181509424000978	-0.0273034609854221	0.0321119390428066	-0.00165419070981443
1077	77.7666397094727	-7.99218273162842	-5.6554970741272	0.00386527273803949	-0.0428878292441368	0.0450989119708538	0.00126787810586393
1078	79.0653381347656	-7.99218273162842	-5.3957576751709	0.00711201597005129	-0.043212503194809	0.0438002124428749	-0.00879702530801296
1079	79.0653381347656	-8.6415319442749	-5.07108306884766	0.01100810803473	-0.0282774847000837	0.0480209775269032	0.0022419011220336
1080	78.4159927368164	-7.99218273162842	-5.52562713623047	0.00386527273803949	-0.0104203969240189	0.0480209775269032	-0.00197886489331722
1081	77.7666397094727	-8.31685733795166	-5.3957576751709	0.0285405199974775	-0.00684897974133492	0.0363327041268349	-0.00197886489331722
1082	79.7146835327148	-8.96620559692383	-5.72043180465698	-0.00197886489331722	-0.00197886489331722	0.0369820520281792	-0.00327756232582033
1083	78.4159927368164	-9.29088020324707	-5.46069240570068	-0.0126931173726916	-0.000680167751852423	0.000943203864153475	-0.0026282137259841
1084	79.7146835327148	-9.29088020324707	-5.52562713623047	0.00159255252219737	0.0149041991680861	-0.00555028254166245	0.00418994715437293
1085	77.7666397094727	-8.31685733795166	-5.20095300674438	-0.0136671401560307	0.0233457311987877	-0.0195112787187099	-0.00230353930965066
1086	79.0653381347656	-7.66750860214233	-5.85030126571655	-0.00457625929266214	0.0408781431615353	-0.039641086012125	0.00418994715437293
1087	78.4159927368164	-7.99218273162842	-5.85030126571655	-0.00879702530801296	0.0499690249562263	-0.0415891297161579	0.000943203864153475
1088	80.3640365600586	-8.6415319442749	-5.59056186676025	-0.00944637414067984	0.0522417463362217	-0.0516540370881557	-3.08191010844894e-05
1089	79.0653381347656	-8.6415319442749	-5.72043180465698	-0.00944637414067984	0.0502936989068985	-0.0623682886362076	-0.0026282137259841
1090	78.4159927368164	-7.66750860214233	-5.85030126571655	-0.0130177913233638	0.0473716296255589	-0.0581475235521793	-0.00165419070981443
1091	78.4159927368164	-8.6415319442749	-5.52562713623047	-0.0117190945893526	0.045423585921526	-0.0406151078641415	0.00354059832170606
1092	79.0653381347656	-7.99218273162842	-6.17497587203979	-0.0146411629393697	0.0233457311987877	-0.0260047651827335	-0.00295288790948689
1093	78.4159927368164	-7.99218273162842	-5.9152364730835	-0.00847235135734081	0.00646266713738441	-0.0113944197073579	0.00516396993771195
1094	79.7146835327148	-8.6415319442749	-5.85030126571655	-0.000355493422830477	-0.00977104809135199	0.000293855206109583	0.00126787810586393
1095	79.0653381347656	-8.6415319442749	-5.46069240570068	-0.00295288790948689	-0.0454852245748043	0.025618452578783	0.00126787810586393
1096	79.7146835327148	-8.6415319442749	-5.6554970741272	0.0223717093467712	-0.0656150281429291	0.0447742342948914	-0.00132951640989631
1097	78.4159927368164	-8.31685733795166	-5.52562713623047	0.0022419011220336	-0.073731891810894	0.0519170723855495	-3.08191010844894e-05
1098	80.3640365600586	-8.96620559692383	-5.52562713623047	0.0168522447347641	-0.0610695891082287	0.0220470335334539	-0.00230353930965066
1099	77.7666397094727	-7.34283447265625	-6.23991060256958	0.0152288740500808	-0.0454852245748043	0.0369820520281792	0.00451462110504508
1100	79.0653381347656	-7.66750860214233	-5.78536653518677	0.00483929552137852	-0.0315242260694504	0.0262678004801273	0.00483929552137852
1101	79.7146835327148	-7.99218273162842	-6.04510593414307	-0.00587495695799589	-0.00977104809135199	0.00743668992072344	-0.00360223650932312
1102	79.7146835327148	-8.96620559692383	-6.04510593414307	0.0194496400654316	-0.00944637414067984	0.00256657530553639	0.00321592413820326
1103	78.4159927368164	-8.31685733795166	-5.59056186676025	0.0106834331527352	-0.00132951640989631	0.00354059832170606	-0.00230353930965066
1104	79.0653381347656	-8.31685733795166	-5.72043180465698	0.01100810803473	0.00808603875339031	-0.0120437685400248	0.00256657530553639
1105	79.0653381347656	-7.99218273162842	-5.85030126571655	-0.000355493422830477	0.0191249661147594	-0.0139918150380254	-0.00165419070981443
1106	77.7666397094727	-7.34283447265625	-5.78536653518677	0.00516396993771195	0.0376313999295235	-0.0224333461374044	0.00354059832170606
1107	77.7666397094727	-7.66750860214233	-5.6554970741272	0.0178262684494257	0.0168522447347641	-0.00879702530801296	-0.00782300252467394
1108	77.7666397094727	-7.34283447265625	-5.52562713623047	0.00289124972186983	0.00743668992072344	-0.00912170019000769	-0.00230353930965066
1109	77.7666397094727	-7.01815986633301	-5.59056186676025	0.0171769186854362	0.0278911720961332	-0.0230826959013939	-0.0107450718060136
1110	79.0653381347656	-8.31685733795166	-5.20095300674438	0.00808603875339031	0.0213976856321096	-0.0201606266200542	0.000293855206109583
1111	79.7146835327148	-7.66750860214233	-5.72043180465698	0.00418994715437293	0.0175015944987535	-0.00912170019000769	-0.00684897974133492
1112	77.7666397094727	-7.34283447265625	-5.46069240570068	0.0126314787194133	0.0217223595827818	-0.0107450718060136	-0.00295288790948689
1113	77.7666397094727	-7.66750860214233	-5.13601779937744	0.00256657530553639	0.0181509424000978	-3.08191010844894e-05	-0.00555028254166245
1114	79.0653381347656	-8.6415319442749	-4.81134366989136	0.0213976856321096	0.0126314787194133	0.000943203864153475	-0.00100484199356288
1115	78.4159927368164	-7.99218273162842	-4.81134366989136	0.0100340843200684	0.000943203864153475	-0.00327756232582033	-0.000355493422830477
1116	77.1172943115234	-7.34283447265625	-5.13601779937744	0.0178262684494257	-0.00132951640989631	-0.00295288790948689	0.00386527273803949
1117	77.7666397094727	-7.34283447265625	-5.6554970741272	0.0152288740500808	-0.0263294391334057	0.00646266713738441	0.000943203864153475
1118	78.4159927368164	-8.31685733795166	-5.6554970741272	0.00970941036939621	-0.0328229255974293	0.0123068047687411	0.000293855206109583
1119	79.0653381347656	-8.6415319442749	-5.3957576751709	0.00646266713738441	-0.0299008563160896	0.0262678004801273	-0.00782300252467394
1120	78.4159927368164	-7.34283447265625	-5.13601779937744	0.00776136433705688	-0.0315242260694504	0.0158782228827477	0.00613799272105098
1121	79.7146835327148	-8.31685733795166	-5.13601779937744	0.00678734155371785	0.00841071270406246	0.00678734155371785	0.000943203864153475
1122	78.4159927368164	-7.99218273162842	-5.33082246780396	0.00191722682211548	0.00354059832170606	0.00678734155371785	0.00159255252219737
1123	78.4159927368164	-7.66750860214233	-5.9152364730835	-0.0026282137259841	-0.0117190945893526	0.0106834331527352	0.00418994715437293
1124	77.7666397094727	-7.66750860214233	-5.6554970741272	-0.00165419070981443	-0.0146411629393697	-0.00165419070981443	-0.00392691092565656
1125	77.1172943115234	-7.99218273162842	-5.6554970741272	-0.0120437685400248	-0.00912170019000769	-0.00619963090866804	-3.08191010844894e-05
1126	78.4159927368164	-7.99218273162842	-5.78536653518677	-0.000680167751852423	-0.0126931173726916	-0.00490093370899558	-0.00100484199356288
1127	78.4159927368164	-7.34283447265625	-5.59056186676025	-0.00814767740666866	0.0100340843200684	-0.00230353930965066	0.00289124972186983
1128	79.0653381347656	-9.29088020324707	-5.26588773727417	-0.00717365415766835	0.000943203864153475	0.00126787810586393	-0.00814767740666866
1129	79.0653381347656	-7.99218273162842	-5.9152364730835	-0.00717365415766835	0.00873538758605719	-0.023407369852066	-0.0026282137259841
1130	79.7146835327148	-8.96620559692383	-5.59056186676025	-0.00457625929266214	0.0165275707840919	-0.017887907102704	-0.0026282137259841
1131	78.4159927368164	-8.31685733795166	-5.85030126571655	0.00646266713738441	0.0178262684494257	-0.0113944197073579	0.00191722682211548
1132	77.1172943115234	-8.6415319442749	-6.36978054046631	-0.0110697457566857	0.00646266713738441	-0.00749832857400179	0.00386527273803949
1133	77.7666397094727	-8.6415319442749	-5.59056186676025	-0.00100484199356288	-0.0130177913233638	0.00548864435404539	0.00516396993771195
1134	77.7666397094727	-8.6415319442749	-5.3957576751709	0.0363327041268349	-0.0428878292441368	0.00906006153672934	-0.00132951640989631
1135	77.7666397094727	-8.6415319442749	-5.72043180465698	-0.0026282137259841	-0.0474332682788372	0.0207483377307653	-0.000680167751852423
1136	77.7666397094727	-8.31685733795166	-5.85030126571655	-0.0136671401560307	-0.0360696688294411	0.0113327819854021	0.00256657530553639
1137	80.3640365600586	-8.31685733795166	-5.85030126571655	-0.0117190945893526	-0.0113944197073579	-0.00879702530801296	0.00289124972186983
1138	78.4159927368164	-8.96620559692383	-5.3957576751709	-0.0133424662053585	-3.08191010844894e-05	-0.00197886489331722	0.00808603875339031
1139	80.3640365600586	-9.61555480957031	-5.46069240570068	0.00613799272105098	0.000618529506027699	-0.00360223650932312	0.0022419011220336
1140	76.4679412841797	-7.99218273162842	-5.20095300674438	0.0022419011220336	-0.0026282137259841	0.0126314787194133	0.00646266713738441
1141	80.3640365600586	-9.29088020324707	-5.6554970741272	-0.00457625929266214	-0.00165419070981443	0.0223717093467712	0.00581331877037883
1142	77.7666397094727	-7.99218273162842	-5.98017120361328	-0.00327756232582033	-0.00230353930965066	0.013930176384747	0.00906006153672934
1143	79.0653381347656	-9.29088020324707	-5.3957576751709	-0.000680167751852423	0.0171769186854362	0.00354059832170606	0.00418994715437293
1144	79.7146835327148	-8.96620559692383	-5.46069240570068	0.0200989879667759	0.0217223595827818	-0.0117190945893526	-0.00457625929266214
1145	79.0653381347656	-8.96620559692383	-5.20095300674438	0.0149041991680861	0.0213976856321096	-0.0240567177534103	0.00451462110504508
1146	78.4159927368164	-8.96620559692383	-5.07108306884766	0.00451462110504508	0.0220470335334539	-0.0227580219507217	0.00126787810586393
1147	78.4159927368164	-8.31685733795166	-5.3957576751709	0.0188002903014421	0.00776136433705688	-0.0120437685400248	0.000293855206109583
1148	76.4679412841797	-7.66750860214233	-5.85030126571655	-0.00749832857400179	-0.00295288790948689	0.00418994715437293	-0.00392691092565656
1149	78.4159927368164	-8.31685733795166	-5.6554970741272	0.00159255252219737	0.0022419011220336	-0.0295761823654175	-0.00879702530801296
1150	79.0653381347656	-9.29088020324707	-5.20095300674438	-0.00327756232582033	0.0181509424000978	-0.0331475995481014	-0.00392691092565656
1151	77.1172943115234	-8.31685733795166	-5.46069240570068	-0.00327756232582033	0.0152288740500808	-0.0211346503347158	0.000618529506027699
1152	77.1172943115234	-8.31685733795166	-5.20095300674438	-0.00749832857400179	0.0113327819854021	-0.017887907102704	-0.0026282137259841
1153	77.1172943115234	-7.99218273162842	-5.3957576751709	-0.00847235135734081	0.00256657530553639	-0.00977104809135199	-0.00555028254166245
1154	77.1172943115234	-7.99218273162842	-5.46069240570068	0.000293855206109583	-0.00295288790948689	-0.00197886489331722	-0.00814767740666866
1155	79.0653381347656	-7.99218273162842	-5.78536653518677	-0.0100957229733467	0.00646266713738441	-0.00425158534198999	-0.00327756232582033
1156	78.4159927368164	-8.31685733795166	-5.9152364730835	-0.00392691092565656	0.0100340843200684	0.00354059832170606	-0.00327756232582033
1157	79.7146835327148	-8.96620559692383	-5.46069240570068	-0.0026282137259841	0.0155535480007529	0.000618529506027699	0.00321592413820326
1158	77.7666397094727	-8.31685733795166	-5.3957576751709	0.000293855206109583	0.00841071270406246	-0.00100484199356288	-0.0100957229733467
1159	78.4159927368164	-8.6415319442749	-5.52562713623047	0.0103587592020631	-0.00912170019000769	0.0295145437121391	-0.000355493422830477
1160	79.0653381347656	-9.61555480957031	-5.6554970741272	0.0106834331527352	-0.0152905117720366	0.0210730116814375	-0.000355493422830477
1161	80.3640365600586	-8.31685733795166	-5.85030126571655	0.01100810803473	-0.00814767740666866	0.0220470335334539	0.000943203864153475
1162	77.7666397094727	-8.6415319442749	-5.9152364730835	0.00711201597005129	-0.00847235135734081	0.0239950809627771	0.000293855206109583
1163	79.7146835327148	-9.29088020324707	-5.33082246780396	0.0165275707840919	-0.0152905117720366	0.0262678004801273	-3.08191010844894e-05
1164	79.7146835327148	-8.96620559692383	-5.3957576751709	0.0171769186854362	-0.00977104809135199	0.0165275707840919	-0.00425158534198999
1165	78.4159927368164	-8.96620559692383	-5.46069240570068	0.0103587592020631	0.0343846566975117	0.0116574559360743	0.00386527273803949
1166	79.7146835327148	-8.96620559692383	-5.72043180465698	0.0116574559360743	0.0626313239336014	-0.0536020807921886	-3.08191010844894e-05
1167	77.7666397094727	-8.96620559692383	-5.6554970741272	0.0103587592020631	0.0821117833256721	-0.0311995539814234	0.00159255252219737
1168	78.4159927368164	-7.66750860214233	-5.72043180465698	0.0126314787194133	0.0561378374695778	-0.0201606266200542	-0.00295288790948689
1169	77.1172943115234	-7.66750860214233	-5.85030126571655	0.0155535480007529	0.0399041213095188	-0.00782300252467394	-0.0100957229733467
1170	79.7146835327148	-8.31685733795166	-5.59056186676025	-0.00392691092565656	0.0207483377307653	-0.00717365415766835	-0.00295288790948689
1171	76.4679412841797	-7.01815986633301	-5.52562713623047	0.00776136433705688	-0.00912170019000769	0.01100810803473	0.000293855206109583
1172	77.7666397094727	-8.31685733795166	-5.72043180465698	0.00613799272105098	-0.0425631552934647	0.031137915328145	0.000293855206109583
1173	78.4159927368164	-7.66750860214233	-5.78536653518677	0.00451462110504508	-0.0224333461374044	0.0301638916134834	-0.00197886489331722
1174	79.7146835327148	-8.6415319442749	-5.59056186676025	0.00354059832170606	-0.0230826959013939	0.0155535480007529	-3.08191010844894e-05
1175	79.0653381347656	-7.99218273162842	-5.3957576751709	0.00191722682211548	-0.0130177913233638	-0.017887907102704	0.000293855206109583
1176	79.0653381347656	-7.34283447265625	-5.3957576751709	-0.00522560812532902	-0.0117190945893526	-0.0123684434220195	0.00776136433705688
1177	77.1172943115234	-6.69348573684692	-5.3957576751709	0.0123068047687411	-0.032173577696085	-0.0110697457566857	0.00159255252219737
1178	77.7666397094727	-7.34283447265625	-5.6554970741272	0.00581331877037883	-0.0649656802415848	0.00776136433705688	-0.000355493422830477
1179	76.4679412841797	-6.69348573684692	-5.52562713623047	0.0171769186854362	-0.0873682126402855	0.0175015944987535	0.00483929552137852
1180	80.3640365600586	-7.99218273162842	-5.3957576751709	0.0175015944987535	-0.0802253782749176	0.0197743140161037	0.00418994715437293
1181	77.7666397094727	-6.0441370010376	-5.59056186676025	0.00548864435404539	-0.0630176365375519	0.0155535480007529	0.0022419011220336
1182	78.4159927368164	-7.66750860214233	-5.13601779937744	0.0136055024340749	-0.0419138073921204	0.0145795252174139	0.00581331877037883
1183	77.7666397094727	-7.66750860214233	-5.07108306884766	0.00418994715437293	-0.0273034609854221	0.00354059832170606	-0.00197886489331722
1184	79.0653381347656	-7.66750860214233	-5.52562713623047	0.0243197549134493	-0.0311995539814234	-0.00230353930965066	-0.00360223650932312
1185	78.4159927368164	-7.01815986633301	-5.72043180465698	-0.00327756232582033	-0.0305502042174339	0.0022419011220336	-0.00749832857400179
1186	78.4159927368164	-7.99218273162842	-5.52562713623047	0.00159255252219737	-0.0230826959013939	-0.00197886489331722	0.00159255252219737
1187	79.0653381347656	-7.34283447265625	-5.33082246780396	0.00711201597005129	-0.0156151866540313	0.00808603875339031	-0.00619963090866804
1188	79.0653381347656	-7.01815986633301	-5.3957576751709	0.00159255252219737	-0.00749832857400179	0.00289124972186983	-0.00197886489331722
1189	77.7666397094727	-6.36881113052368	-5.26588773727417	-0.0113944197073579	-0.00879702530801296	0.00516396993771195	-0.000355493422830477
1190	77.7666397094727	-6.69348573684692	-5.78536653518677	-0.0175632312893867	-0.0026282137259841	-0.000680167751852423	-0.00652430532500148
1191	77.1172943115234	-6.36881113052368	-5.72043180465698	-0.00522560812532902	-0.00295288790948689	0.00646266713738441	-0.00425158534198999
1192	79.7146835327148	-7.99218273162842	-5.3957576751709	-0.0104203969240189	-0.00879702530801296	-0.00684897974133492	0.00321592413820326
1193	78.4159927368164	-7.01815986633301	-5.6554970741272	0.000618529506027699	-0.00522560812532902	0.00159255252219737	-0.00684897974133492
1194	78.4159927368164	-7.66750860214233	-5.33082246780396	0.00743668992072344	-0.0113944197073579	0.00646266713738441	-0.000680167751852423
1195	79.7146835327148	-7.34283447265625	-5.85030126571655	-0.00652430532500148	-0.0175632312893867	0.00289124972186983	-0.00490093370899558
1196	77.7666397094727	-7.34283447265625	-5.98017120361328	-0.00717365415766835	-0.0113944197073579	0.00126787810586393	0.00483929552137852
1197	77.1172943115234	-6.69348573684692	-6.43471527099609	-0.00327756232582033	0.00159255252219737	-0.00555028254166245	0.00646266713738441
1198	77.7666397094727	-6.69348573684692	-6.30484533309937	-0.0136671401560307	0.0175015944987535	-0.0130177913233638	-3.08191010844894e-05
1199	77.1172943115234	-6.36881113052368	-6.43471527099609	-0.00425158534198999	0.00873538758605719	-0.00619963090866804	0.00483929552137852
1200	78.4159927368164	-7.34283447265625	-5.3957576751709	-0.0026282137259841	0.0200989879667759	-0.0240567177534103	-0.00457625929266214
1201	77.1172943115234	-6.69348573684692	-5.52562713623047	-0.00132951640989631	0.0304885655641556	-0.00619963090866804	-3.08191010844894e-05
1202	78.4159927368164	-7.34283447265625	-5.52562713623047	-0.00652430532500148	0.0314625911414623	-0.00717365415766835	0.00711201597005129
1203	78.4159927368164	-7.99218273162842	-5.9152364730835	-0.00652430532500148	0.0269171483814716	-0.0104203969240189	-0.00197886489331722
1204	77.1172943115234	-6.36881113052368	-5.9152364730835	-0.00944637414067984	0.0360080301761627	-0.032173577696085	0.00354059832170606
1205	77.1172943115234	-6.36881113052368	-5.52562713623047	-0.0133424662053585	0.0538651160895824	-0.0318489037454128	0.00613799272105098
1206	76.4679412841797	-6.36881113052368	-5.72043180465698	-0.00684897974133492	0.0496443510055542	-0.0224333461374044	0.01100810803473
1207	77.7666397094727	-7.66750860214233	-5.33082246780396	-0.00717365415766835	0.0373067259788513	-0.00782300252467394	0.00386527273803949
1208	77.1172943115234	-7.34283447265625	-5.26588773727417	-0.00879702530801296	0.0158782228827477	-0.00555028254166245	0.00256657530553639
1209	77.1172943115234	-7.99218273162842	-5.78536653518677	0.00289124972186983	0.00418994715437293	-0.00360223650932312	0.00289124972186983
1210	74.5198974609375	-6.0441370010376	-5.72043180465698	-0.000355493422830477	-0.0123684434220195	-0.00814767740666866	-0.00684897974133492
1211	77.7666397094727	-7.66750860214233	-5.26588773727417	0.0116574559360743	0.012956153601408	-0.00295288790948689	0.00548864435404539
1212	76.4679412841797	-7.34283447265625	-5.33082246780396	-0.0198359526693821	0.00451462110504508	0.00126787810586393	-3.08191010844894e-05
1213	77.1172943115234	-7.34283447265625	-5.13601779937744	-0.00392691092565656	0.00418994715437293	0.01100810803473	-0.00230353930965066
1214	76.4679412841797	-7.34283447265625	-5.26588773727417	0.00548864435404539	-0.00814767740666866	0.013930176384747	-0.00327756232582033
1215	77.7666397094727	-7.66750860214233	-5.85030126571655	0.0022419011220336	-0.00912170019000769	0.00354059832170606	0.00191722682211548
1216	76.4679412841797	-7.34283447265625	-5.6554970741272	-0.00619963090866804	0.00451462110504508	0.00354059832170606	0.00191722682211548
1217	75.8185958862305	-6.36881113052368	-5.78536653518677	-0.0113944197073579	0.00354059832170606	-0.00587495695799589	-0.00132951640989631
1218	75.1692428588867	-6.0441370010376	-5.72043180465698	-0.0107450718060136	0.00938473641872406	-0.00522560812532902	-0.00425158534198999
1219	75.8185958862305	-6.69348573684692	-5.52562713623047	0.00321592413820326	-0.000355493422830477	0.00970941036939621	0.00516396993771195
1220	76.4679412841797	-6.69348573684692	-5.26588773727417	0.00191722682211548	-0.000680167751852423	0.012956153601408	0.00418994715437293
1221	75.8185958862305	-6.69348573684692	-5.46069240570068	0.00483929552137852	0.0194496400654316	-0.00165419070981443	0.00289124972186983
1222	75.8185958862305	-7.01815986633301	-5.78536653518677	0.00841071270406246	0.0330859608948231	-0.00944637414067984	0.00321592413820326
1223	75.8185958862305	-7.01815986633301	-5.85030126571655	0.000618529506027699	0.0369820520281792	-0.0247060675173998	-0.000355493422830477
1224	73.8705520629883	-6.0441370010376	-5.78536653518677	-0.00165419070981443	0.0259431265294552	-0.00814767740666866	-0.00295288790948689
1225	73.8705520629883	-6.0441370010376	-5.3957576751709	-0.00197886489331722	0.0213976856321096	-0.0253554154187441	-0.00132951640989631
1226	74.5198974609375	-6.0441370010376	-5.52562713623047	-0.00327756232582033	0.0353586822748184	-0.0165892094373703	0.00321592413820326
1227	75.8185958862305	-6.36881113052368	-5.85030126571655	-0.0152905117720366	0.0428261905908585	-0.00522560812532902	0.00386527273803949
1228	75.8185958862305	-7.01815986633301	-5.72043180465698	0.011982130818069	0.0395794473588467	-0.00457625929266214	-0.00490093370899558
1229	77.1172943115234	-7.66750860214233	-5.59056186676025	-0.00717365415766835	0.0356833562254906	-0.0172385573387146	-3.08191010844894e-05
1230	75.1692428588867	-5.71946287155151	-5.85030126571655	-0.0143164889886975	0.0350340083241463	-0.0292515084147453	-0.000680167751852423
1231	76.4679412841797	-7.34283447265625	-5.3957576751709	-0.0133424662053585	0.0181509424000978	-0.0133424662053585	0.00418994715437293
1232	76.4679412841797	-7.01815986633301	-5.33082246780396	-0.00977104809135199	0.000293855206109583	0.00678734155371785	0.00256657530553639
1233	76.4679412841797	-7.34283447265625	-5.6554970741272	-0.00555028254166245	-0.00944637414067984	-0.0113944197073579	0.00613799272105098
1234	76.4679412841797	-7.01815986633301	-5.98017120361328	-0.0172385573387146	-0.0126931173726916	-0.00327756232582033	-0.00425158534198999
1235	76.4679412841797	-7.34283447265625	-5.98017120361328	-0.00392691092565656	0.00386527273803949	-0.0165892094373703	0.00483929552137852
1236	75.8185958862305	-7.34283447265625	-5.98017120361328	0.0162028968334198	0.0100340843200684	-0.00847235135734081	0.00289124972186983
1237	73.8705520629883	-6.69348573684692	-6.17497587203979	-0.0152905117720366	0.00678734155371785	-0.00717365415766835	0.00418994715437293
1238	75.8185958862305	-7.34283447265625	-5.26588773727417	-0.0162645354866982	-0.00944637414067984	0.00516396993771195	0.00548864435404539
1239	76.4679412841797	-7.34283447265625	-5.3957576751709	0.000618529506027699	-0.0448358729481697	0.0230210572481155	0.0136055024340749
1240	75.1692428588867	-6.0441370010376	-5.85030126571655	-0.0123684434220195	-0.0386670641601086	0.0136055024340749	0.00548864435404539
1241	76.4679412841797	-7.34283447265625	-5.52562713623047	-0.00814767740666866	-0.0230826959013939	0.00646266713738441	0.01100810803473
1242	76.4679412841797	-6.69348573684692	-5.78536653518677	-0.0221086721867323	-0.0276281367987394	0.0142548503354192	0.00938473641872406
1243	75.1692428588867	-6.0441370010376	-5.59056186676025	-0.00132951640989631	-0.028926832601428	-0.000355493422830477	0.0022419011220336
1244	75.1692428588867	-6.36881113052368	-5.20095300674438	0.0022419011220336	-0.0198359526693821	-0.0123684434220195	0.00256657530553639
1245	75.1692428588867	-6.69348573684692	-5.13601779937744	0.00256657530553639	-0.0299008563160896	-0.0123684434220195	0.0149041991680861
1246	76.4679412841797	-6.0441370010376	-5.9152364730835	0.00451462110504508	-0.0143164889886975	-0.0100957229733467	-0.000355493422830477
1247	75.1692428588867	-6.69348573684692	-5.59056186676025	0.00321592413820326	-0.00944637414067984	-0.0165892094373703	0.00386527273803949
1248	77.1172943115234	-7.66750860214233	-5.72043180465698	-0.00197886489331722	0.0126314787194133	-0.0299008563160896	0.00451462110504508
1249	76.4679412841797	-7.34283447265625	-5.07108306884766	-0.00230353930965066	0.0252937767654657	-0.0406151078641415	0.00289124972186983
1250	76.4679412841797	-6.69348573684692	-5.07108306884766	-0.0117190945893526	0.0252937767654657	-0.038017712533474	0.000618529506027699
1251	76.4679412841797	-7.01815986633301	-5.00614833831787	-0.00879702530801296	0.0152288740500808	-0.0107450718060136	0.00483929552137852
1252	77.1172943115234	-7.01815986633301	-5.72043180465698	-0.017887907102704	0.00126787810586393	0.00516396993771195	-0.000680167751852423
1253	76.4679412841797	-6.36881113052368	-5.52562713623047	-0.00717365415766835	-0.0191866029053926	0.0145795252174139	0.00613799272105098
1254	77.1172943115234	-6.0441370010376	-5.52562713623047	-0.00295288790948689	-0.0224333461374044	0.0145795252174139	0.00516396993771195
1255	76.4679412841797	-6.36881113052368	-5.52562713623047	-0.00717365415766835	0.0103587592020631	0.00386527273803949	0.00646266713738441
1256	78.4159927368164	-7.66750860214233	-5.3957576751709	-0.0123684434220195	-0.0172385573387146	0.00354059832170606	0.00776136433705688
1257	77.7666397094727	-7.34283447265625	-5.3957576751709	-0.0123684434220195	0.000943203864153475	0.011982130818069	0.00256657530553639
1258	79.0653381347656	-7.66750860214233	-5.6554970741272	-0.00197886489331722	-0.00327756232582033	0.011982130818069	0.00451462110504508
1259	77.1172943115234	-7.34283447265625	-5.6554970741272	0.00289124972186983	-0.0146411629393697	0.0321119390428066	0.000618529506027699
1260	77.1172943115234	-6.36881113052368	-5.9152364730835	0.00516396993771195	-0.0107450718060136	0.0217223595827818	0.00354059832170606
1261	77.7666397094727	-7.34283447265625	-6.04510593414307	0.00906006153672934	-0.0146411629393697	0.0246444288641214	0.00841071270406246
1262	77.7666397094727	-6.69348573684692	-6.17497587203979	-0.00522560812532902	-0.0107450718060136	0.0243197549134493	-0.00100484199356288
1263	75.8185958862305	-6.36881113052368	-5.59056186676025	0.00289124972186983	-0.00749832857400179	0.0213976856321096	-0.00360223650932312
1264	79.0653381347656	-7.66750860214233	-5.72043180465698	0.00938473641872406	-0.0156151866540313	0.0246444288641214	-0.00392691092565656
1265	77.7666397094727	-7.34283447265625	-5.72043180465698	0.00126787810586393	-0.0165892094373703	0.0165275707840919	-0.00457625929266214
1266	77.7666397094727	-7.34283447265625	-5.72043180465698	-0.000680167751852423	0.0113327819854021	-0.0175632312893867	0.000293855206109583
1267	77.1172943115234	-6.0441370010376	-5.78536653518677	0.00354059832170606	0.0324366129934788	-0.00879702530801296	0.000293855206109583
1268	78.4159927368164	-6.69348573684692	-5.72043180465698	0.00906006153672934	0.0272418223321438	-0.00425158534198999	-0.00360223650932312
1269	78.4159927368164	-6.0441370010376	-5.3957576751709	0.00711201597005129	0.0252937767654657	-0.0130177913233638	-0.00522560812532902
1270	79.0653381347656	-7.66750860214233	-5.59056186676025	0.0226963832974434	0.0230210572481155	-0.0208099745213985	-0.00684897974133492
1271	77.7666397094727	-6.36881113052368	-5.72043180465698	0.00613799272105098	0.00873538758605719	-0.00197886489331722	-0.00814767740666866
1272	77.1172943115234	-6.69348573684692	-5.46069240570068	0.00906006153672934	0.000943203864153475	-0.00425158534198999	-0.000680167751852423
1273	76.4679412841797	-6.0441370010376	-5.78536653518677	0.00970941036939621	0.00451462110504508	-0.000355493422830477	-0.00230353930965066
1274	77.7666397094727	-6.69348573684692	-5.59056186676025	0.00841071270406246	0.00548864435404539	-0.000355493422830477	0.00386527273803949
1275	77.1172943115234	-6.36881113052368	-5.46069240570068	0.0197743140161037	0.00646266713738441	0.00646266713738441	-0.00132951640989631
1276	77.7666397094727	-7.01815986633301	-5.6554970741272	0.00776136433705688	0.00159255252219737	-0.0120437685400248	0.00548864435404539
1277	79.0653381347656	-7.01815986633301	-5.3957576751709	-0.00717365415766835	-0.00425158534198999	-0.000355493422830477	-0.00327756232582033
1278	78.4159927368164	-7.66750860214233	-5.46069240570068	-0.0104203969240189	-0.0100957229733467	0.00548864435404539	0.00321592413820326
1279	79.0653381347656	-7.01815986633301	-5.46069240570068	-0.0162645354866982	-0.0217839982360601	0.01100810803473	0.000618529506027699
1280	78.4159927368164	-6.36881113052368	-5.46069240570068	0.0022419011220336	-0.0217839982360601	0.00516396993771195	0.0022419011220336
1281	78.4159927368164	-7.01815986633301	-5.13601779937744	-0.00977104809135199	-0.00360223650932312	0.00321592413820326	-0.00165419070981443
1282	77.1172943115234	-6.69348573684692	-5.46069240570068	-0.00749832857400179	0.00321592413820326	-0.00717365415766835	0.000943203864153475
1283	77.7666397094727	-7.01815986633301	-5.46069240570068	-0.00912170019000769	0.00418994715437293	-0.00230353930965066	0.00321592413820326
1284	78.4159927368164	-7.34283447265625	-5.3957576751709	-3.08191010844894e-05	0.00678734155371785	-0.00814767740666866	-0.00587495695799589
1285	79.0653381347656	-7.01815986633301	-5.33082246780396	-0.00100484199356288	0.0162028968334198	-0.0159398596733809	-0.00457625929266214
1286	77.7666397094727	-7.99218273162842	-5.07108306884766	0.000943203864153475	0.0200989879667759	-0.00522560812532902	0.00321592413820326
1287	76.4679412841797	-6.69348573684692	-5.46069240570068	-0.000680167751852423	0.0200989879667759	0.00386527273803949	-0.000355493422830477
1288	76.4679412841797	-6.69348573684692	-5.9152364730835	0.00970941036939621	0.0324366129934788	-0.00392691092565656	-0.00360223650932312
1289	77.7666397094727	-7.01815986633301	-6.04510593414307	0.00970941036939621	0.0353586822748184	-0.00944637414067984	-0.0104203969240189
1290	79.0653381347656	-7.66750860214233	-5.72043180465698	0.0106834331527352	0.0382807515561581	-0.0224333461374044	-0.00879702530801296
1291	77.1172943115234	-6.36881113052368	-5.9152364730835	0.00711201597005129	0.0405534692108631	-0.0243813935667276	0.00159255252219737
1292	76.4679412841797	-7.01815986633301	-5.85030126571655	0.00678734155371785	0.0379560738801956	-0.0159398596733809	-0.00295288790948689
1293	77.7666397094727	-6.69348573684692	-5.52562713623047	0.000943203864153475	0.0376313999295235	-0.0204853005707264	-0.00619963090866804
1294	77.1172943115234	-7.34283447265625	-5.3957576751709	0.0022419011220336	0.0438002124428749	-0.0227580219507217	-0.000680167751852423
1295	76.4679412841797	-6.69348573684692	-5.9152364730835	-0.00327756232582033	0.0457482598721981	-0.0324982516467571	-0.00522560812532902
1296	77.1172943115234	-6.69348573684692	-6.11004114151001	-0.00197886489331722	0.0425015166401863	-0.0373683646321297	-0.000680167751852423
1297	78.4159927368164	-7.66750860214233	-5.98017120361328	-0.00782300252467394	0.031137915328145	-0.0221086721867323	0.00451462110504508
1298	77.7666397094727	-6.36881113052368	-5.98017120361328	-0.00522560812532902	0.0249691028147936	-0.0250307414680719	0.00159255252219737
1299	78.4159927368164	-7.66750860214233	-5.78536653518677	0.00191722682211548	0.00483929552137852	0.00191722682211548	0.00548864435404539
1300	77.7666397094727	-7.99218273162842	-5.46069240570068	0.0162028968334198	-0.0260047651827335	0.00678734155371785	0.00581331877037883
1301	79.0653381347656	-7.34283447265625	-6.49965000152588	0.00516396993771195	-0.0370436906814575	0.0022419011220336	0.00808603875339031
1302	77.1172943115234	-6.69348573684692	-6.43471527099609	0.00873538758605719	-0.0461345724761486	0.0100340843200684	-3.08191010844894e-05
1303	81.0133819580078	-7.66750860214233	-6.30484533309937	0.0113327819854021	-0.0328229255974293	0.00581331877037883	-0.0026282137259841
1304	79.0653381347656	-7.34283447265625	-5.59056186676025	0.00776136433705688	-0.0422384813427925	0.0142548503354192	-0.0026282137259841
1305	79.0653381347656	-7.66750860214233	-5.59056186676025	0.00808603875339031	-0.0331475995481014	-3.08191010844894e-05	0.000293855206109583
1306	78.4159927368164	-7.66750860214233	-5.3957576751709	-0.0136671401560307	-0.0227580219507217	0.0142548503354192	0.00678734155371785
1307	78.4159927368164	-6.69348573684692	-5.78536653518677	0.011982130818069	-0.0341216214001179	0.0194496400654316	-0.00717365415766835
1308	76.4679412841797	-6.36881113052368	-6.04510593414307	-0.00717365415766835	-0.0419138073921204	0.0142548503354192	-0.00100484199356288
1309	78.4159927368164	-6.69348573684692	-5.98017120361328	0.00354059832170606	-0.0389917381107807	0.00418994715437293	-0.00522560812532902
1310	78.4159927368164	-7.34283447265625	-5.59056186676025	-0.000355493422830477	-0.00847235135734081	-0.00814767740666866	-0.00100484199356288
1311	78.4159927368164	-6.36881113052368	-5.98017120361328	-0.00814767740666866	0.000943203864153475	-0.00814767740666866	-0.00587495695799589
1312	77.1172943115234	-6.36881113052368	-5.52562713623047	-0.00652430532500148	0.00938473641872406	0.00581331877037883	0.00191722682211548
1313	79.7146835327148	-7.66750860214233	-5.3957576751709	0.00159255252219737	0.0116574559360743	-0.00100484199356288	0.0022419011220336
1314	77.7666397094727	-7.01815986633301	-5.59056186676025	0.000293855206109583	0.00516396993771195	-0.00165419070981443	-0.00100484199356288
1315	79.0653381347656	-7.34283447265625	-5.6554970741272	0.0155535480007529	-0.0211346503347158	0.00126787810586393	-0.00684897974133492
1316	77.7666397094727	-6.36881113052368	-5.85030126571655	0.0103587592020631	0.00906006153672934	-0.00295288790948689	0.00126787810586393
1317	78.4159927368164	-7.01815986633301	-5.78536653518677	0.00841071270406246	-0.0159398596733809	0.00256657530553639	-0.0100957229733467
1318	78.4159927368164	-7.66750860214233	-5.33082246780396	0.00386527273803949	-0.00295288790948689	-0.00782300252467394	0.000293855206109583
1319	80.3640365600586	-7.99218273162842	-5.20095300674438	0.00841071270406246	-0.00587495695799589	-0.0149658378213644	0.00159255252219737
1320	79.0653381347656	-7.01815986633301	-5.78536653518677	0.00906006153672934	0.00613799272105098	-0.00684897974133492	-0.00457625929266214
1321	77.1172943115234	-6.69348573684692	-5.9152364730835	0.01847561635077	0.0175015944987535	-0.0217839982360601	0.00483929552137852
1322	77.7666397094727	-6.69348573684692	-5.85030126571655	0.01100810803473	0.000943203864153475	-0.00619963090866804	-0.00295288790948689
1323	79.7146835327148	-7.66750860214233	-5.72043180465698	0.00418994715437293	0.000943203864153475	-0.0104203969240189	-0.00360223650932312
1324	77.7666397094727	-6.36881113052368	-5.9152364730835	-0.00490093370899558	0.012956153601408	-0.0136671401560307	-0.00392691092565656
1325	77.7666397094727	-7.01815986633301	-5.85030126571655	0.00418994715437293	0.0259431265294552	-0.0182125810533762	0.00159255252219737
1326	77.7666397094727	-6.0441370010376	-6.11004114151001	0.00711201597005129	0.0100340843200684	-0.00749832857400179	-0.00295288790948689
1327	78.4159927368164	-6.36881113052368	-6.04510593414307	-0.00652430532500148	-0.00132951640989631	0.00711201597005129	-0.000680167751852423
1328	79.0653381347656	-7.66750860214233	-5.78536653518677	-0.0104203969240189	-0.0117190945893526	0.013930176384747	0.00354059832170606
1329	79.7146835327148	-7.66750860214233	-5.59056186676025	-0.00652430532500148	0.00678734155371785	0.00581331877037883	-0.00490093370899558
1330	79.0653381347656	-7.66750860214233	-5.78536653518677	-0.0113944197073579	0.0155535480007529	-0.00814767740666866	-0.00360223650932312
1331	77.7666397094727	-6.36881113052368	-6.04510593414307	0.00354059832170606	0.0145795252174139	-0.0100957229733467	0.00159255252219737
1332	76.4679412841797	-7.01815986633301	-5.98017120361328	-0.00619963090866804	0.00841071270406246	-0.00977104809135199	0.00289124972186983
1333	76.4679412841797	-7.01815986633301	-5.98017120361328	-0.0113944197073579	0.00776136433705688	-0.00587495695799589	-0.00327756232582033
1334	75.8185958862305	-6.36881113052368	-5.9152364730835	-0.00522560812532902	-0.00879702530801296	-0.00197886489331722	-0.00814767740666866
1335	78.4159927368164	-7.01815986633301	-6.30484533309937	-0.00490093370899558	0.00613799272105098	-0.00522560812532902	-0.00165419070981443
1336	79.0653381347656	-7.66750860214233	-5.46069240570068	-0.00814767740666866	0.0288651939481497	-0.0182125810533762	-0.000680167751852423
1337	79.0653381347656	-7.66750860214233	-5.20095300674438	-0.0113944197073579	0.0288651939481497	-0.0100957229733467	-0.00295288790948689
1338	79.0653381347656	-7.99218273162842	-5.6554970741272	-0.00814767740666866	0.0295145437121391	-0.0182125810533762	-0.00457625929266214
1339	77.1172943115234	-7.01815986633301	-5.78536653518677	0.00873538758605719	0.0145795252174139	-0.00717365415766835	0.00548864435404539
1340	78.4159927368164	-7.99218273162842	-5.72043180465698	-0.00392691092565656	0.00483929552137852	0.00906006153672934	0.000943203864153475
1341	77.7666397094727	-6.36881113052368	-5.6554970741272	0.0152288740500808	-0.00490093370899558	0.0123068047687411	0.00289124972186983
1342	79.0653381347656	-7.34283447265625	-5.52562713623047	0.00906006153672934	-0.039641086012125	0.0188002903014421	0.000618529506027699
1343	78.4159927368164	-7.66750860214233	-5.20095300674438	0.00191722682211548	-0.0279528107494116	0.0123068047687411	-0.00327756232582033
1344	79.0653381347656	-7.99218273162842	-5.59056186676025	0.00126787810586393	-0.0172385573387146	-0.000680167751852423	-0.00522560812532902
1345	78.4159927368164	-7.66750860214233	-5.59056186676025	0.0106834331527352	-0.0204853005707264	-3.08191010844894e-05	-0.00522560812532902
1346	77.7666397094727	-7.66750860214233	-5.72043180465698	-0.00555028254166245	-0.00847235135734081	0.000943203864153475	-3.08191010844894e-05
1347	78.4159927368164	-7.66750860214233	-5.26588773727417	0.00808603875339031	0.00776136433705688	0.00256657530553639	0.00808603875339031
1348	77.1172943115234	-6.36881113052368	-5.52562713623047	0.00354059832170606	-0.00392691092565656	0.00386527273803949	-3.08191010844894e-05
1349	78.4159927368164	-7.66750860214233	-5.07108306884766	-0.00782300252467394	0.00386527273803949	-0.00100484199356288	-0.00749832857400179
1350	76.4679412841797	-7.34283447265625	-5.07108306884766	0.00581331877037883	-0.00165419070981443	0.00613799272105098	0.000293855206109583
1351	79.0653381347656	-7.99218273162842	-5.52562713623047	-0.00977104809135199	-0.00814767740666866	0.0126314787194133	-0.00717365415766835
1352	77.7666397094727	-7.01815986633301	-5.72043180465698	0.0207483377307653	-0.0120437685400248	0.0223717093467712	-0.0026282137259841
1353	75.8185958862305	-7.34283447265625	-5.59056186676025	-0.00490093370899558	-0.017887907102704	0.0301638916134834	0.00321592413820326
1354	77.1172943115234	-7.99218273162842	-5.33082246780396	0.01100810803473	-0.0191866029053926	0.0295145437121391	-0.00717365415766835
1355	77.7666397094727	-7.34283447265625	-5.00614833831787	0.0132808275520802	-0.00100484199356288	0.0149041991680861	0.000293855206109583
1356	77.1172943115234	-7.01815986633301	-5.52562713623047	0.0200989879667759	0.000618529506027699	0.0116574559360743	-0.00100484199356288
1357	76.4679412841797	-7.34283447265625	-5.9152364730835	0.00289124972186983	0.00516396993771195	0.00159255252219737	-0.00165419070981443
1358	78.4159927368164	-7.66750860214233	-5.6554970741272	0.0126314787194133	-0.00197886489331722	-0.0156151866540313	-0.000355493422830477
1359	77.1172943115234	-7.01815986633301	-5.59056186676025	0.0178262684494257	0.00613799272105098	-0.00555028254166245	-0.00457625929266214
1360	79.7146835327148	-7.99218273162842	-5.59056186676025	0.0220470335334539	-0.0100957229733467	-0.00652430532500148	0.012956153601408
1361	76.4679412841797	-7.66750860214233	-5.33082246780396	0.0213976856321096	0.00613799272105098	-0.00879702530801296	0.00191722682211548
1362	79.0653381347656	-8.31685733795166	-5.26588773727417	0.00841071270406246	0.0142548503354192	-0.0217839982360601	-0.000680167751852423
1363	78.4159927368164	-8.6415319442749	-5.72043180465698	0.00873538758605719	0.0126314787194133	-0.0256800893694162	-0.00457625929266214
1364	80.3640365600586	-7.99218273162842	-5.85030126571655	0.00743668992072344	0.0259431265294552	-0.0357449948787689	-0.00360223650932312
1365	78.4159927368164	-8.6415319442749	-5.85030126571655	0.00451462110504508	0.0226963832974434	-0.0295761823654175	0.00321592413820326
1366	79.7146835327148	-9.29088020324707	-6.04510593414307	0.00256657530553639	0.0334106348454952	-0.0315242260694504	-0.00100484199356288
1367	79.0653381347656	-8.6415319442749	-5.33082246780396	-0.00977104809135199	0.0272418223321438	-0.0224333461374044	0.00321592413820326
1368	78.4159927368164	-7.99218273162842	-5.46069240570068	-0.0104203969240189	0.0308132413774729	-0.0282774847000837	-0.00619963090866804
1369	79.0653381347656	-8.96620559692383	-6.04510593414307	-0.00944637414067984	0.0220470335334539	-0.0250307414680719	-0.00295288790948689
1370	78.4159927368164	-8.96620559692383	-6.04510593414307	-0.0113944197073579	0.00970941036939621	-0.02697878703475	-0.0117190945893526
1371	78.4159927368164	-8.6415319442749	-5.85030126571655	-0.0185372550040483	-0.00782300252467394	0.013930176384747	0.000618529506027699
1372	77.7666397094727	-8.31685733795166	-5.78536653518677	-0.0221086721867323	-0.0243813935667276	0.01847561635077	-0.00555028254166245
1373	77.7666397094727	-7.66750860214233	-5.72043180465698	-0.0230826959013939	-0.0156151866540313	0.0152288740500808	-0.00197886489331722
1374	77.1172943115234	-8.96620559692383	-5.33082246780396	-0.0136671401560307	0.00418994715437293	-0.00782300252467394	-0.00197886489331722
1375	77.1172943115234	-8.6415319442749	-5.20095300674438	-0.0107450718060136	-3.08191010844894e-05	-0.00132951640989631	-0.00132951640989631
1376	77.7666397094727	-8.31685733795166	-5.98017120361328	-0.00295288790948689	-0.0026282137259841	-0.00814767740666866	-0.00197886489331722
1377	76.4679412841797	-7.66750860214233	-5.6554970741272	-0.0107450718060136	-0.0123684434220195	0.00451462110504508	-0.0026282137259841
1378	78.4159927368164	-9.29088020324707	-5.33082246780396	0.0213976856321096	-0.0286021586507559	0.00451462110504508	-0.00100484199356288
1379	76.4679412841797	-7.99218273162842	-5.59056186676025	-0.00197886489331722	-0.0247060675173998	0.0142548503354192	-0.00555028254166245
1380	78.4159927368164	-8.6415319442749	-5.00614833831787	-0.00295288790948689	-0.028926832601428	0.000943203864153475	-3.08191010844894e-05
1381	77.1172943115234	-7.99218273162842	-5.07108306884766	0.0181509424000978	0.020423661917448	-0.00587495695799589	-0.00197886489331722
1382	78.4159927368164	-9.29088020324707	-5.13601779937744	0.00678734155371785	0.0389300994575024	-0.0152905117720366	0.00938473641872406
1383	79.0653381347656	-8.6415319442749	-5.46069240570068	-0.00814767740666866	0.0460729338228703	-0.0201606266200542	-0.00814767740666866
1384	78.4159927368164	-8.31685733795166	-5.59056186676025	0.00711201597005129	0.052891094237566	-0.0263294391334057	0.00711201597005129
1385	78.4159927368164	-7.99218273162842	-5.59056186676025	0.00289124972186983	0.0373067259788513	-0.032173577696085	0.000618529506027699
1386	79.0653381347656	-8.96620559692383	-4.94121360778809	0.00743668992072344	0.0239950809627771	-0.0240567177534103	-0.00717365415766835
1387	78.4159927368164	-8.31685733795166	-5.13601779937744	-0.00912170019000769	0.0103587592020631	-0.0195112787187099	0.000943203864153475
1388	77.1172943115234	-7.01815986633301	-5.85030126571655	0.00516396993771195	0.00776136433705688	-0.02697878703475	0.00191722682211548
1389	79.0653381347656	-8.31685733795166	-5.59056186676025	-0.00522560812532902	0.00938473641872406	-0.0328229255974293	-0.00327756232582033
1390	77.7666397094727	-7.34283447265625	-5.78536653518677	-0.00684897974133492	0.00386527273803949	-0.0363943427801132	-3.08191010844894e-05
1391	79.0653381347656	-7.66750860214233	-5.52562713623047	-3.08191010844894e-05	-0.00360223650932312	-0.0165892094373703	-0.0026282137259841
1392	77.7666397094727	-7.01815986633301	-5.6554970741272	-0.00165419070981443	-0.0295761823654175	-0.00619963090866804	-0.00197886489331722
1393	77.7666397094727	-7.01815986633301	-5.59056186676025	-0.00327756232582033	-0.0419138073921204	0.0152288740500808	-0.00230353930965066
1394	77.1172943115234	-7.01815986633301	-5.9152364730835	0.000293855206109583	-0.0574981719255447	0.0243197549134493	-0.00197886489331722
1395	77.1172943115234	-7.34283447265625	-5.9152364730835	-0.00619963090866804	-0.073731891810894	0.0450989119708538	0.00159255252219737
1396	77.7666397094727	-6.69348573684692	-5.98017120361328	0.0022419011220336	-0.0662643760442734	0.0519170723855495	0.00321592413820326
1397	77.7666397094727	-6.36881113052368	-5.85030126571655	-3.08191010844894e-05	-0.0662643760442734	0.0590599067509174	0.00354059832170606
1398	77.7666397094727	-7.99218273162842	-5.59056186676025	-0.00717365415766835	-0.0536020807921886	0.0645793676376343	0.00289124972186983
1399	77.1172943115234	-6.69348573684692	-5.72043180465698	0.00808603875339031	-0.0247060675173998	0.0340599827468395	0.00451462110504508
1400	79.0653381347656	-7.66750860214233	-5.6554970741272	0.0126314787194133	-0.0334722734987736	0.0415274947881699	-3.08191010844894e-05
1401	77.7666397094727	-7.01815986633301	-5.72043180465698	0.0155535480007529	-0.0311995539814234	0.0188002903014421	-0.00392691092565656
1402	77.1172943115234	-6.36881113052368	-5.85030126571655	0.0171769186854362	-0.0412644557654858	0.0304885655641556	0.0022419011220336
1403	79.0653381347656	-7.66750860214233	-5.52562713623047	0.0194496400654316	-0.0224333461374044	0.0162028968334198	-0.00684897974133492
1404	78.4159927368164	-7.66750860214233	-5.3957576751709	0.0239950809627771	-0.00847235135734081	0.00354059832170606	-0.00360223650932312
1405	79.0653381347656	-7.99218273162842	-5.07108306884766	0.0162028968334198	0.0145795252174139	-0.0107450718060136	0.00581331877037883
1406	77.1172943115234	-6.69348573684692	-5.59056186676025	0.0188002903014421	0.0210730116814375	-0.0152905117720366	-0.00197886489331722
1407	77.1172943115234	-6.69348573684692	-5.85030126571655	0.0106834331527352	0.0100340843200684	-0.00977104809135199	0.00289124972186983
1408	78.4159927368164	-6.69348573684692	-5.78536653518677	-0.0026282137259841	0.00191722682211548	-0.00100484199356288	-0.00327756232582033
1409	78.4159927368164	-7.99218273162842	-5.52562713623047	-0.0026282137259841	0.00548864435404539	-0.0165892094373703	-0.00165419070981443
1410	75.1692428588867	-6.36881113052368	-5.59056186676025	-0.0104203969240189	0.0265924744307995	-0.0195112787187099	-0.00457625929266214
1411	77.1172943115234	-7.99218273162842	-5.20095300674438	-0.0104203969240189	0.052891094237566	-0.028926832601428	0.00289124972186983
1412	75.8185958862305	-6.36881113052368	-5.78536653518677	-0.0201606266200542	0.045423585921526	-0.0240567177534103	0.011982130818069
1413	76.4679412841797	-7.01815986633301	-5.9152364730835	-0.021459324285388	0.0463976077735424	-0.00814767740666866	0.00126787810586393
1414	75.8185958862305	-6.69348573684692	-5.33082246780396	-0.0182125810533762	0.0298392176628113	-0.0169138833880424	0.00354059832170606
1415	77.1172943115234	-7.66750860214233	-5.26588773727417	-0.00490093370899558	0.01847561635077	-0.00944637414067984	0.00548864435404539
1416	75.8185958862305	-6.69348573684692	-5.20095300674438	-0.00749832857400179	-0.00814767740666866	0.00451462110504508	0.0022419011220336
1417	75.8185958862305	-7.01815986633301	-5.46069240570068	-0.00165419070981443	-0.0227580219507217	0.0123068047687411	0.0106834331527352
1418	75.8185958862305	-7.01815986633301	-5.52562713623047	0.0022419011220336	-0.0211346503347158	0.0210730116814375	0.00159255252219737
1419	74.5198974609375	-7.01815986633301	-5.6554970741272	0.00678734155371785	-0.0230826959013939	0.01847561635077	0.00711201597005129
1420	76.4679412841797	-7.01815986633301	-5.33082246780396	0.00581331877037883	-0.023407369852066	0.0191249661147594	0.00483929552137852
1421	73.8705520629883	-6.0441370010376	-5.3957576751709	0.00646266713738441	-0.0113944197073579	0.0126314787194133	0.00289124972186983
1422	73.8705520629883	-5.71946287155151	-5.72043180465698	-0.00425158534198999	-0.0139918150380254	0.0217223595827818	0.00451462110504508
1423	75.8185958862305	-7.34283447265625	-5.33082246780396	-0.00684897974133492	-0.0126931173726916	0.00516396993771195	-0.00230353930965066
1424	76.4679412841797	-7.34283447265625	-5.59056186676025	-0.0026282137259841	0.00418994715437293	-0.0126931173726916	0.00191722682211548
1425	75.8185958862305	-7.34283447265625	-5.6554970741272	-0.0120437685400248	-0.000680167751852423	-0.0139918150380254	-0.000355493422830477
1426	75.8185958862305	-6.36881113052368	-5.9152364730835	-0.017887907102704	0.0158782228827477	-0.00197886489331722	-0.00490093370899558
1427	75.1692428588867	-6.36881113052368	-5.85030126571655	-0.0120437685400248	0.0308132413774729	-0.0191866029053926	0.00581331877037883
1428	76.4679412841797	-6.36881113052368	-5.78536653518677	-0.00879702530801296	0.0275664981454611	-0.0169138833880424	-0.00490093370899558
1429	76.4679412841797	-7.34283447265625	-5.33082246780396	-0.0133424662053585	0.0304885655641556	-0.0266541130840778	-0.000355493422830477
1430	75.8185958862305	-7.34283447265625	-5.72043180465698	-0.0237320438027382	0.0181509424000978	-0.0201606266200542	-0.00814767740666866
1431	77.1172943115234	-7.34283447265625	-6.36978054046631	-0.021459324285388	0.0145795252174139	-0.0130177913233638	0.000293855206109583
1432	77.1172943115234	-6.69348573684692	-6.75938940048218	-0.00652430532500148	0.0136055024340749	-0.00944637414067984	-0.00230353930965066
1433	77.7666397094727	-7.66750860214233	-6.04510593414307	-0.0126931173726916	0.0220470335334539	0.00646266713738441	0.000943203864153475
1434	78.4159927368164	-7.66750860214233	-6.04510593414307	-0.00619963090866804	0.0353586822748184	-0.00977104809135199	-0.00295288790948689
1435	79.0653381347656	-7.34283447265625	-5.3957576751709	-0.00490093370899558	0.031137915328145	-0.0110697457566857	-0.000680167751852423
1436	79.0653381347656	-7.66750860214233	-5.6554970741272	-0.00522560812532902	0.0223717093467712	-0.0237320438027382	-3.08191010844894e-05
1437	76.4679412841797	-6.36881113052368	-6.17497587203979	-0.00425158534198999	0.0171769186854362	-0.0204853005707264	0.00289124972186983
1438	77.7666397094727	-6.36881113052368	-5.85030126571655	-0.00132951640989631	-0.00100484199356288	-0.00555028254166245	0.00159255252219737
1439	78.4159927368164	-6.69348573684692	-5.78536653518677	-0.00360223650932312	-0.0113944197073579	0.00289124972186983	-0.000355493422830477
1440	79.0653381347656	-7.66750860214233	-5.59056186676025	0.00646266713738441	-0.0208099745213985	0.00548864435404539	-0.00392691092565656
1441	77.1172943115234	-6.36881113052368	-5.59056186676025	0.0246444288641214	0.00126787810586393	-0.0136671401560307	0.000618529506027699
1442	78.4159927368164	-6.36881113052368	-5.07108306884766	-0.00132951640989631	0.0343846566975117	-0.00814767740666866	0.0116574559360743
1443	79.0653381347656	-7.34283447265625	-5.3957576751709	-0.00327756232582033	0.0301638916134834	0.00451462110504508	-0.00100484199356288
1444	80.3640365600586	-7.99218273162842	-5.3957576751709	0.0123068047687411	0.0181509424000978	0.01847561635077	0.00354059832170606
1445	79.7146835327148	-7.34283447265625	-5.3957576751709	-0.0113944197073579	-3.08191010844894e-05	0.0207483377307653	0.00321592413820326
1446	77.1172943115234	-6.69348573684692	-5.6554970741272	0.0145795252174139	-0.00749832857400179	0.0246444288641214	-0.000680167751852423
1447	76.4679412841797	-5.71946287155151	-5.59056186676025	0.0233457311987877	-0.00100484199356288	0.0194496400654316	-0.000680167751852423
1448	78.4159927368164	-6.69348573684692	-5.26588773727417	0.0210730116814375	0.000618529506027699	0.0158782228827477	0.000943203864153475
1449	78.4159927368164	-6.36881113052368	-5.6554970741272	0.0191249661147594	-0.00912170019000769	0.00776136433705688	-0.00652430532500148
1450	79.7146835327148	-7.01815986633301	-5.20095300674438	0.0123068047687411	-0.00782300252467394	-0.00457625929266214	-0.00587495695799589
1451	77.7666397094727	-6.0441370010376	-5.78536653518677	0.0188002903014421	0.00743668992072344	0.00451462110504508	0.00126787810586393
1452	78.4159927368164	-6.69348573684692	-5.33082246780396	0.0145795252174139	0.00711201597005129	-0.00912170019000769	0.00321592413820326
1453	79.0653381347656	-7.01815986633301	-5.3957576751709	0.00906006153672934	0.0152288740500808	-0.00977104809135199	-0.00749832857400179
1454	79.7146835327148	-7.66750860214233	-5.13601779937744	0.0145795252174139	0.0100340843200684	-0.0113944197073579	-0.00100484199356288
1455	78.4159927368164	-7.34283447265625	-5.46069240570068	0.0158782228827477	-0.00165419070981443	-0.0224333461374044	0.00516396993771195
1456	79.7146835327148	-7.34283447265625	-5.72043180465698	0.011982130818069	0.00841071270406246	-0.0195112787187099	-0.000680167751852423
1457	78.4159927368164	-7.01815986633301	-5.85030126571655	0.00841071270406246	0.0123068047687411	-0.0253554154187441	0.00483929552137852
1458	78.4159927368164	-7.01815986633301	-5.85030126571655	-0.00425158534198999	-0.00100484199356288	-0.0208099745213985	0.00483929552137852
1459	76.4679412841797	-5.71946287155151	-6.43471527099609	-0.00814767740666866	-0.00392691092565656	-0.00879702530801296	-0.00392691092565656
1460	79.0653381347656	-7.66750860214233	-6.49965000152588	0.00548864435404539	-0.000680167751852423	-0.00977104809135199	0.00483929552137852
1461	77.1172943115234	-6.0441370010376	-6.43471527099609	-0.00944637414067984	0.0022419011220336	-0.0133424662053585	0.00354059832170606
1462	78.4159927368164	-7.66750860214233	-6.56458520889282	-0.00360223650932312	0.0113327819854021	-0.0195112787187099	0.000293855206109583
1463	79.0653381347656	-6.69348573684692	-6.43471527099609	-0.0172385573387146	0.00678734155371785	-0.0201606266200542	-0.00684897974133492
1464	79.7146835327148	-7.34283447265625	-6.30484533309937	-0.0104203969240189	0.00711201597005129	-0.0230826959013939	-0.00425158534198999
1465	78.4159927368164	-7.34283447265625	-6.36978054046631	-0.0204853005707264	-0.00555028254166245	-0.0172385573387146	0.00581331877037883
1466	77.7666397094727	-7.34283447265625	-5.59056186676025	-0.00457625929266214	0.00516396993771195	-0.0133424662053585	0.00354059832170606
1467	77.7666397094727	-6.36881113052368	-5.78536653518677	-0.0113944197073579	0.00289124972186983	-0.0113944197073579	0.000618529506027699
1468	77.7666397094727	-6.69348573684692	-5.98017120361328	-0.0123684434220195	0.00126787810586393	-0.00587495695799589	-0.000355493422830477
1469	77.1172943115234	-6.0441370010376	-6.23991060256958	-0.0026282137259841	-0.0104203969240189	-0.00425158534198999	-0.0130177913233638
1470	79.0653381347656	-7.66750860214233	-5.72043180465698	-0.00457625929266214	-0.0821734219789505	-0.0162645354866982	0.00354059832170606
1471	77.1172943115234	-6.36881113052368	-5.9152364730835	0.00354059832170606	-0.0649656802415848	0.0340599827468395	-0.00132951640989631
1472	78.4159927368164	-7.66750860214233	-5.26588773727417	-0.0143164889886975	-0.0467839203774929	0.0386054255068302	-0.00457625929266214
1473	79.7146835327148	-7.66750860214233	-5.26588773727417	0.00256657530553639	-0.0415891297161579	0.0324366129934788	-0.00100484199356288
1474	79.0653381347656	-6.36881113052368	-5.85030126571655	0.0142548503354192	-0.0435371771454811	0.0265924744307995	0.00678734155371785
1475	77.1172943115234	-6.36881113052368	-5.85030126571655	0.00613799272105098	-0.0331475995481014	0.00776136433705688	-0.00132951640989631
1476	78.4159927368164	-6.69348573684692	-5.6554970741272	0.0106834331527352	-0.0117190945893526	0.0171769186854362	0.00451462110504508
1477	79.0653381347656	-6.69348573684692	-5.33082246780396	0.00970941036939621	-0.00327756232582033	-0.00100484199356288	0.0022419011220336
1478	78.4159927368164	-7.01815986633301	-5.20095300674438	0.0165275707840919	0.0175015944987535	-0.00717365415766835	-0.00360223650932312
1479	76.4679412841797	-7.01815986633301	-5.20095300674438	0.0149041991680861	0.0269171483814716	-0.00555028254166245	-0.00425158534198999
1480	77.1172943115234	-6.36881113052368	-5.85030126571655	0.0158782228827477	0.0308132413774729	-0.00652430532500148	0.00516396993771195
1481	77.7666397094727	-7.34283447265625	-5.72043180465698	0.00906006153672934	0.0298392176628113	-0.0107450718060136	0.000618529506027699
1482	79.0653381347656	-7.66750860214233	-5.3957576751709	-0.00197886489331722	0.0236704051494598	-0.0305502042174339	0.00841071270406246
1483	80.3640365600586	-7.66750860214233	-5.46069240570068	-0.00425158534198999	0.0197743140161037	-0.0299008563160896	-3.08191010844894e-05
1484	79.0653381347656	-7.34283447265625	-5.3957576751709	-0.000680167751852423	0.0522417463362217	-0.0425631552934647	0.00418994715437293
1485	79.7146835327148	-7.01815986633301	-5.33082246780396	-0.00782300252467394	0.0408781431615353	-0.0448358729481697	0.000293855206109583
1486	79.7146835327148	-7.01815986633301	-5.6554970741272	-0.00977104809135199	0.049319677054882	-0.0367190167307854	0.00516396993771195
1487	78.4159927368164	-6.36881113052368	-6.49965000152588	-0.00490093370899558	0.0363327041268349	-0.0188619289547205	0.0123068047687411
1488	76.4679412841797	-6.0441370010376	-6.30484533309937	-0.000355493422830477	0.0239950809627771	0.00159255252219737	0.000618529506027699
1489	79.0653381347656	-6.36881113052368	-6.30484533309937	-0.00879702530801296	0.0106834331527352	0.00159255252219737	0.00126787810586393
1490	79.0653381347656	-7.66750860214233	-6.04510593414307	-0.00490093370899558	-0.00327756232582033	0.00873538758605719	0.00256657530553639
1491	78.4159927368164	-6.36881113052368	-5.52562713623047	-0.00717365415766835	-0.0139918150380254	0.0317872650921345	-0.000680167751852423
1492	78.4159927368164	-6.69348573684692	-6.04510593414307	-0.00360223650932312	-0.0221086721867323	0.0288651939481497	-0.00132951640989631
1493	79.7146835327148	-7.34283447265625	-6.30484533309937	-0.00132951640989631	-0.0139918150380254	0.0249691028147936	0.00159255252219737
1494	77.1172943115234	-6.0441370010376	-6.49965000152588	0.000618529506027699	-0.0165892094373703	0.0236704051494598	-0.0165892094373703
1495	77.1172943115234	-6.36881113052368	-6.36978054046631	-3.08191010844894e-05	-0.0152905117720366	0.0162028968334198	-0.0100957229733467
1496	77.7666397094727	-6.0441370010376	-6.17497587203979	0.0178262684494257	-0.0276281367987394	0.0178262684494257	-0.00684897974133492
1497	79.7146835327148	-7.34283447265625	-5.85030126571655	-0.00490093370899558	-0.0227580219507217	0.00354059832170606	-0.000355493422830477
1498	77.7666397094727	-7.34283447265625	-5.85030126571655	0.0100340843200684	-0.0113944197073579	-0.00944637414067984	-0.00100484199356288
1499	79.0653381347656	-7.99218273162842	-6.17497587203979	0.0155535480007529	-0.000680167751852423	-3.08191010844894e-05	0.000618529506027699
1500	76.4679412841797	-6.0441370010376	-6.36978054046631	0.020423661917448	0.00873538758605719	-0.0110697457566857	0.00711201597005129
1501	79.0653381347656	-7.66750860214233	-6.04510593414307	0.0171769186854362	0.0334106348454952	-0.0292515084147453	0.000943203864153475
1502	77.7666397094727	-7.34283447265625	-6.11004114151001	0.0155535480007529	0.0304885655641556	-0.021459324285388	-0.000355493422830477
1503	77.1172943115234	-7.01815986633301	-6.11004114151001	0.00841071270406246	0.0269171483814716	-0.0318489037454128	-0.00100484199356288
1504	75.8185958862305	-6.0441370010376	-6.04510593414307	0.00743668992072344	0.0265924744307995	-0.0162645354866982	-0.00165419070981443
1505	77.1172943115234	-7.01815986633301	-5.85030126571655	0.00548864435404539	0.0252937767654657	-0.0156151866540313	-0.00100484199356288
1506	78.4159927368164	-7.66750860214233	-5.78536653518677	0.00841071270406246	0.0269171483814716	0.00256657530553639	-0.00555028254166245
1507	77.7666397094727	-8.31685733795166	-5.52562713623047	0.011982130818069	0.0213976856321096	0.00321592413820326	-0.00132951640989631
1508	78.4159927368164	-7.66750860214233	-5.46069240570068	-0.00652430532500148	0.0213976856321096	-0.00360223650932312	-0.00327756232582033
1509	76.4679412841797	-7.66750860214233	-5.26588773727417	-0.0026282137259841	0.0269171483814716	-0.021459324285388	-0.00490093370899558
1510	76.4679412841797	-7.01815986633301	-5.59056186676025	-0.00392691092565656	0.0175015944987535	-0.0191866029053926	-0.00100484199356288
1511	76.4679412841797	-8.6415319442749	-5.59056186676025	-0.00652430532500148	-0.00490093370899558	-0.00652430532500148	0.00159255252219737
1512	79.0653381347656	-8.31685733795166	-5.6554970741272	-0.00684897974133492	-0.00327756232582033	-0.0204853005707264	-0.00684897974133492
1513	76.4679412841797	-7.34283447265625	-5.59056186676025	-0.00132951640989631	-0.0273034609854221	0.00321592413820326	-0.0026282137259841
1514	76.4679412841797	-7.66750860214233	-5.3957576751709	-0.00619963090866804	-0.0451605506241322	0.0230210572481155	0.00126787810586393
1515	76.4679412841797	-7.34283447265625	-5.46069240570068	-0.00165419070981443	-0.0415891297161579	0.0200989879667759	-0.00132951640989631
1516	77.1172943115234	-7.66750860214233	-5.3957576751709	-0.0113944197073579	-0.0195112787187099	0.0100340843200684	-0.000680167751852423
1517	77.1172943115234	-7.99218273162842	-5.59056186676025	-0.00425158534198999	-0.0315242260694504	0.0327612869441509	-0.0026282137259841
1518	79.7146835327148	-8.96620559692383	-5.72043180465698	0.0142548503354192	-0.0412644557654858	0.0428261905908585	-0.00652430532500148
1519	77.7666397094727	-8.31685733795166	-5.72043180465698	0.0165275707840919	-0.0386670641601086	0.0408781431615353	-0.00360223650932312
1520	76.4679412841797	-7.99218273162842	-5.26588773727417	0.0278911720961332	-0.0224333461374044	0.0389300994575024	0.00646266713738441
1521	78.4159927368164	-8.31685733795166	-5.46069240570068	0.0175015944987535	-0.00879702530801296	0.0447742342948914	-0.000680167751852423
1522	78.4159927368164	-7.66750860214233	-5.6554970741272	0.0223717093467712	-0.0357449948787689	0.0265924744307995	0.00938473641872406
1523	76.4679412841797	-7.34283447265625	-5.85030126571655	0.0100340843200684	-0.023407369852066	0.0236704051494598	0.00483929552137852
1524	78.4159927368164	-7.66750860214233	-5.9152364730835	0.00386527273803949	0.00191722682211548	0.00386527273803949	-0.00814767740666866
1525	77.1172943115234	-7.66750860214233	-5.98017120361328	-0.00327756232582033	0.0308132413774729	-0.0188619289547205	-0.000355493422830477
1526	77.7666397094727	-7.01815986633301	-6.43471527099609	0.00386527273803949	0.0194496400654316	-0.0139918150380254	0.0022419011220336
1527	79.0653381347656	-8.31685733795166	-5.52562713623047	-0.00814767740666866	-0.0143164889886975	-0.0110697457566857	0.00289124972186983
1528	80.3640365600586	-8.6415319442749	-5.6554970741272	-0.0139918150380254	-0.0299008563160896	-0.0117190945893526	0.00646266713738441
1529	76.4679412841797	-7.01815986633301	-5.98017120361328	-0.0159398596733809	-0.0247060675173998	-0.0182125810533762	-0.00912170019000769
1530	77.7666397094727	-7.01815986633301	-6.43471527099609	-0.0152905117720366	-0.0357449948787689	-0.0126931173726916	0.000943203864153475
1531	78.4159927368164	-7.66750860214233	-6.04510593414307	-0.0126931173726916	-0.0311995539814234	-0.00587495695799589	0.00581331877037883
1532	78.4159927368164	-7.01815986633301	-6.43471527099609	-0.00912170019000769	-0.0247060675173998	-0.0126931173726916	0.00548864435404539
1533	76.4679412841797	-6.36881113052368	-6.17497587203979	0.0188002903014421	-0.0360696688294411	0.012956153601408	0.0022419011220336
1534	79.0653381347656	-7.66750860214233	-5.26588773727417	0.013930176384747	-0.0357449948787689	0.0106834331527352	0.000943203864153475
1535	78.4159927368164	-7.34283447265625	-5.3957576751709	0.011982130818069	-0.0136671401560307	0.000293855206109583	0.00548864435404539
1536	79.0653381347656	-7.99218273162842	-5.59056186676025	-0.000680167751852423	0.0100340843200684	-0.00555028254166245	0.00841071270406246
1537	77.7666397094727	-7.01815986633301	-5.6554970741272	0.000293855206109583	0.0217223595827818	0.000618529506027699	0.000618529506027699
1538	77.1172943115234	-6.0441370010376	-5.78536653518677	-0.00944637414067984	0.013930176384747	-0.00912170019000769	0.00451462110504508
1539	78.4159927368164	-6.36881113052368	-5.52562713623047	-0.00165419070981443	0.0220470335334539	0.00126787810586393	-0.00944637414067984
1540	77.7666397094727	-6.69348573684692	-5.3957576751709	0.00743668992072344	0.0149041991680861	0.0022419011220336	-0.0026282137259841
1541	78.4159927368164	-7.34283447265625	-5.26588773727417	0.00841071270406246	0.031137915328145	-0.000680167751852423	0.00386527273803949
1542	77.7666397094727	-7.66750860214233	-5.33082246780396	-0.00749832857400179	0.0171769186854362	-0.00782300252467394	0.00321592413820326
1543	77.7666397094727	-7.01815986633301	-5.3957576751709	-0.00230353930965066	0.00321592413820326	-0.00814767740666866	-0.00360223650932312
1544	79.0653381347656	-7.66750860214233	-5.26588773727417	-0.00392691092565656	0.00516396993771195	-0.00749832857400179	0.00159255252219737
1545	79.0653381347656	-7.34283447265625	-5.3957576751709	0.00418994715437293	0.0168522447347641	-0.0117190945893526	-0.00230353930965066
1546	76.4679412841797	-7.34283447265625	-5.07108306884766	-0.00100484199356288	0.01847561635077	-0.00132951640989631	0.00354059832170606
1547	76.4679412841797	-6.69348573684692	-5.13601779937744	0.00451462110504508	0.00289124972186983	-0.00165419070981443	-0.00392691092565656
1548	77.7666397094727	-6.36881113052368	-5.33082246780396	0.00613799272105098	-0.00197886489331722	-0.00912170019000769	0.00548864435404539
1549	77.7666397094727	-7.34283447265625	-5.52562713623047	0.0155535480007529	-0.000680167751852423	-0.0188619289547205	-0.00490093370899558
1550	76.4679412841797	-6.0441370010376	-5.3957576751709	-0.00360223650932312	-0.0247060675173998	-0.021459324285388	0.00354059832170606
1551	78.4159927368164	-7.66750860214233	-5.33082246780396	-0.00814767740666866	-0.0169138833880424	-0.0146411629393697	0.00289124972186983
1552	76.4679412841797	-6.36881113052368	-5.33082246780396	0.00516396993771195	-0.0136671401560307	-0.0120437685400248	-3.08191010844894e-05
1553	75.1692428588867	-6.69348573684692	-5.46069240570068	0.00289124972186983	-0.00717365415766835	-0.00619963090866804	-0.00197886489331722
1554	75.8185958862305	-7.34283447265625	-5.52562713623047	0.0171769186854362	0.000943203864153475	0.00483929552137852	-0.0110697457566857
1555	75.1692428588867	-7.66750860214233	-5.6554970741272	0.01100810803473	0.000618529506027699	0.00711201597005129	0.000293855206109583
1556	75.8185958862305	-6.69348573684692	-5.59056186676025	-0.00490093370899558	0.00743668992072344	0.0126314787194133	-0.00295288790948689
1557	75.8185958862305	-6.36881113052368	-5.78536653518677	-0.0120437685400248	0.0194496400654316	0.0175015944987535	-0.00295288790948689
1558	76.4679412841797	-7.34283447265625	-5.46069240570068	-0.00977104809135199	0.0142548503354192	0.0197743140161037	-0.00490093370899558
1559	77.1172943115234	-6.69348573684692	-5.52562713623047	0.0210730116814375	-0.00490093370899558	0.0181509424000978	-0.00327756232582033
1560	77.7666397094727	-7.34283447265625	-5.6554970741272	0.0165275707840919	-0.0208099745213985	0.0126314787194133	0.00191722682211548
1561	75.8185958862305	-6.69348573684692	-5.85030126571655	0.0188002903014421	0.0149041991680861	0.0126314787194133	0.0103587592020631
1562	74.5198974609375	-7.66750860214233	-6.11004114151001	0.00808603875339031	0.00321592413820326	-0.00360223650932312	-0.00197886489331722
1563	77.1172943115234	-7.66750860214233	-5.59056186676025	0.00483929552137852	0.0288651939481497	-0.0201606266200542	0.00354059832170606
1564	76.4679412841797	-7.34283447265625	-5.46069240570068	-3.08191010844894e-05	0.0386054255068302	-0.0295761823654175	-0.00522560812532902
1565	77.7666397094727	-7.66750860214233	-5.26588773727417	-0.0162645354866982	0.0408781431615353	-0.03444629535079	-0.00749832857400179
1566	76.4679412841797	-7.34283447265625	-5.9152364730835	-0.00944637414067984	0.0356833562254906	-0.0282774847000837	0.00808603875339031
1567	76.4679412841797	-6.69348573684692	-5.9152364730835	-0.0152905117720366	0.036657378077507	-0.021459324285388	0.000618529506027699
1568	75.1692428588867	-6.0441370010376	-5.85030126571655	-0.0146411629393697	0.0392547734081745	-0.023407369852066	-0.000355493422830477
1569	77.1172943115234	-7.66750860214233	-5.9152364730835	-0.0107450718060136	0.0301638916134834	-0.021459324285388	-0.00782300252467394
1570	73.8705520629883	-7.34283447265625	-5.59056186676025	-0.0143164889886975	0.000943203864153475	-0.0253554154187441	0.00841071270406246
1571	76.4679412841797	-7.34283447265625	-5.46069240570068	-0.0156151866540313	-0.00684897974133492	0.00516396993771195	0.00191722682211548
1572	74.5198974609375	-6.36881113052368	-5.59056186676025	-0.0149658378213644	-0.0211346503347158	0.0191249661147594	-0.000680167751852423
1573	75.1692428588867	-6.69348573684692	-5.6554970741272	-0.00912170019000769	-0.0100957229733467	0.0149041991680861	0.00256657530553639
1574	75.1692428588867	-7.34283447265625	-5.46069240570068	-0.0146411629393697	-0.0191866029053926	0.0298392176628113	-0.00814767740666866
1575	77.1172943115234	-7.66750860214233	-5.33082246780396	0.00354059832170606	-0.00165419070981443	0.00483929552137852	0.000943203864153475
1576	75.1692428588867	-7.01815986633301	-5.26588773727417	-0.00749832857400179	0.00418994715437293	0.00256657530553639	0.0022419011220336
1577	76.4679412841797	-6.69348573684692	-5.33082246780396	0.00191722682211548	0.00516396993771195	0.0113327819854021	0.00191722682211548
1578	76.4679412841797	-6.36881113052368	-5.3957576751709	0.00256657530553639	-0.00132951640989631	0.000943203864153475	0.00418994715437293
1579	75.8185958862305	-6.36881113052368	-5.59056186676025	0.00289124972186983	-0.00587495695799589	0.00906006153672934	0.00191722682211548
1580	75.8185958862305	-6.69348573684692	-5.26588773727417	0.00613799272105098	-0.0107450718060136	0.011982130818069	0.0022419011220336
1581	75.1692428588867	-7.01815986633301	-5.33082246780396	0.00873538758605719	-0.0221086721867323	0.00776136433705688	0.0100340843200684
1582	75.1692428588867	-7.34283447265625	-5.07108306884766	0.00711201597005129	-0.032173577696085	0.0197743140161037	0.00126787810586393
1583	78.4159927368164	-7.66750860214233	-4.87627840042114	0.00483929552137852	-0.0195112787187099	0.00743668992072344	-0.00165419070981443
1584	76.4679412841797	-7.01815986633301	-5.07108306884766	-0.00652430532500148	-0.0130177913233638	0.00938473641872406	0.000943203864153475
1585	78.4159927368164	-7.66750860214233	-5.26588773727417	0.00646266713738441	0.00483929552137852	-0.0130177913233638	0.00516396993771195
1586	76.4679412841797	-7.01815986633301	-5.3957576751709	0.0126314787194133	0.0165275707840919	-0.0156151866540313	0.00191722682211548
1587	77.1172943115234	-6.36881113052368	-5.78536653518677	0.00289124972186983	-0.00132951640989631	0.00321592413820326	0.0116574559360743
1588	77.1172943115234	-6.36881113052368	-5.52562713623047	0.00256657530553639	-0.0260047651827335	0.00354059832170606	0.00159255252219737
1589	78.4159927368164	-7.34283447265625	-5.46069240570068	0.00581331877037883	-0.0237320438027382	-0.00100484199356288	0.000618529506027699
1590	78.4159927368164	-7.34283447265625	-5.33082246780396	0.00418994715437293	-0.0217839982360601	-0.0198359526693821	-0.0152905117720366
1591	78.4159927368164	-6.69348573684692	-6.30484533309937	0.00873538758605719	-0.00132951640989631	-0.0156151866540313	0.000293855206109583
1592	77.1172943115234	-6.36881113052368	-6.49965000152588	0.00906006153672934	0.00516396993771195	-0.0185372550040483	-0.00717365415766835
1593	78.4159927368164	-7.66750860214233	-6.17497587203979	0.0142548503354192	0.0106834331527352	-0.00652430532500148	-0.00490093370899558
1594	79.0653381347656	-7.34283447265625	-6.11004114151001	0.00906006153672934	0.00289124972186983	-0.0110697457566857	-0.00327756232582033
1595	79.0653381347656	-7.99218273162842	-6.04510593414307	0.0136055024340749	0.00906006153672934	-0.0211346503347158	0.00483929552137852
1596	79.0653381347656	-7.66750860214233	-5.6554970741272	0.00159255252219737	0.0123068047687411	-0.0191866029053926	-0.00360223650932312
1597	77.7666397094727	-7.99218273162842	-5.98017120361328	-0.00749832857400179	0.0152288740500808	-0.0104203969240189	0.00548864435404539
1598	77.1172943115234	-6.36881113052368	-5.9152364730835	0.000618529506027699	0.00776136433705688	-0.00587495695799589	-0.00165419070981443
1599	77.7666397094727	-6.69348573684692	-6.30484533309937	0.00646266713738441	-0.0211346503347158	0.0168522447347641	0.000293855206109583
1600	78.4159927368164	-7.99218273162842	-5.59056186676025	0.00159255252219737	-0.0458098985254765	0.0103587592020631	-0.000680167751852423
1601	77.1172943115234	-7.01815986633301	-5.59056186676025	0.0022419011220336	-0.0237320438027382	0.00678734155371785	0.011982130818069
1602	77.7666397094727	-6.69348573684692	-5.26588773727417	-0.0117190945893526	-0.0198359526693821	0.0123068047687411	0.00451462110504508
1603	78.4159927368164	-7.66750860214233	-5.33082246780396	-0.00132951640989631	-0.0201606266200542	0.0252937767654657	0.00418994715437293
1604	79.7146835327148	-8.31685733795166	-5.46069240570068	-0.00912170019000769	-0.0227580219507217	0.0246444288641214	-0.00295288790948689
1605	77.7666397094727	-7.99218273162842	-5.3957576751709	-0.0126931173726916	-0.0169138833880424	0.0269171483814716	0.00159255252219737
1606	77.7666397094727	-7.01815986633301	-5.52562713623047	0.000618529506027699	-0.0156151866540313	0.0142548503354192	0.013930176384747
1607	77.7666397094727	-6.69348573684692	-5.26588773727417	-0.00197886489331722	0.00483929552137852	0.0191249661147594	-0.00295288790948689
1608	79.0653381347656	-7.01815986633301	-5.46069240570068	-0.00425158534198999	-0.00944637414067984	-3.08191010844894e-05	-0.00327756232582033
1609	79.0653381347656	-8.31685733795166	-5.52562713623047	-0.00652430532500148	0.00581331877037883	0.000618529506027699	-0.00782300252467394
1610	80.3640365600586	-7.99218273162842	-5.52562713623047	-0.00457625929266214	0.00776136433705688	-0.0117190945893526	0.000618529506027699
1611	77.1172943115234	-6.69348573684692	-5.72043180465698	0.00581331877037883	0.0149041991680861	-0.0156151866540313	0.00321592413820326
1612	79.0653381347656	-7.99218273162842	-5.3957576751709	-0.00555028254166245	0.0265924744307995	-0.0165892094373703	-0.00165419070981443
1613	79.0653381347656	-8.31685733795166	-5.46069240570068	-0.00360223650932312	0.025618452578783	-0.0159398596733809	0.00841071270406246
1614	78.4159927368164	-7.01815986633301	-5.3957576751709	-0.00230353930965066	0.0288651939481497	-0.0188619289547205	-0.00197886489331722
1615	75.8185958862305	-7.01815986633301	-5.9152364730835	0.0162028968334198	0.025618452578783	-0.0230826959013939	-0.00295288790948689
1616	78.4159927368164	-6.69348573684692	-6.17497587203979	0.00841071270406246	0.0321119390428066	-0.0260047651827335	0.00321592413820326
1617	76.4679412841797	-6.69348573684692	-5.78536653518677	0.00386527273803949	0.0363327041268349	-0.0208099745213985	-0.00197886489331722
1618	80.3640365600586	-7.66750860214233	-5.59056186676025	0.00581331877037883	0.0272418223321438	-0.028926832601428	-3.08191010844894e-05
1619	78.4159927368164	-7.99218273162842	-5.78536653518677	0.0022419011220336	0.0298392176628113	-0.0253554154187441	-0.00392691092565656
1620	79.7146835327148	-8.31685733795166	-5.6554970741272	0.00159255252219737	0.0223717093467712	-0.00977104809135199	-0.00360223650932312
1621	77.1172943115234	-6.36881113052368	-5.9152364730835	-0.00197886489331722	0.0324366129934788	-0.0188619289547205	0.00776136433705688
1622	78.4159927368164	-7.34283447265625	-6.17497587203979	-0.0221086721867323	0.0178262684494257	-0.00327756232582033	-0.000355493422830477
1623	77.7666397094727	-6.36881113052368	-6.17497587203979	-0.0113944197073579	0.0123068047687411	0.000943203864153475	-0.00619963090866804
1624	78.4159927368164	-7.01815986633301	-6.17497587203979	-0.00684897974133492	0.0116574559360743	-0.00457625929266214	-0.00197886489331722
1625	77.7666397094727	-6.69348573684692	-5.72043180465698	0.000293855206109583	0.020423661917448	-0.0104203969240189	-0.00132951640989631
1626	79.7146835327148	-7.99218273162842	-5.59056186676025	0.0168522447347641	0.0191249661147594	-0.000355493422830477	0.00451462110504508
1627	79.0653381347656	-7.66750860214233	-5.6554970741272	-0.00295288790948689	0.00938473641872406	0.0142548503354192	0.00548864435404539
1628	79.7146835327148	-7.99218273162842	-5.9152364730835	-0.0026282137259841	-0.00295288790948689	0.0181509424000978	-0.00457625929266214
1629	77.1172943115234	-7.01815986633301	-5.98017120361328	-3.08191010844894e-05	-0.0211346503347158	0.0103587592020631	-0.00749832857400179
1630	77.7666397094727	-8.31685733795166	-6.17497587203979	-0.0159398596733809	-0.032173577696085	0.0142548503354192	-0.00425158534198999
1631	77.1172943115234	-6.36881113052368	-6.49965000152588	-0.00490093370899558	-0.0532774068415165	0.0145795252174139	-3.08191010844894e-05
1632	78.4159927368164	-7.99218273162842	-5.52562713623047	-0.0139918150380254	-0.0386670641601086	0.011982130818069	0.00321592413820326
1633	79.0653381347656	-7.66750860214233	-5.9152364730835	-0.00522560812532902	-0.0198359526693821	0.00906006153672934	-0.00100484199356288
1634	79.0653381347656	-8.31685733795166	-6.49965000152588	0.00191722682211548	-0.0117190945893526	0.00776136433705688	-0.00100484199356288
1635	79.0653381347656	-7.99218273162842	-6.62951993942261	-0.00684897974133492	0.000293855206109583	-0.00197886489331722	-0.00879702530801296
1636	79.0653381347656	-7.99218273162842	-6.11004114151001	-0.00587495695799589	0.000618529506027699	-0.00230353930965066	-0.00230353930965066
1637	78.4159927368164	-7.66750860214233	-5.59056186676025	-0.0104203969240189	0.0142548503354192	-0.0126931173726916	0.00126787810586393
1638	77.7666397094727	-6.69348573684692	-5.6554970741272	-0.00749832857400179	0.0327612869441509	-0.00684897974133492	-0.00392691092565656
1639	79.7146835327148	-7.99218273162842	-5.46069240570068	0.000943203864153475	0.0275664981454611	-0.00619963090866804	-0.00230353930965066
1640	77.7666397094727	-7.99218273162842	-5.72043180465698	0.00289124972186983	0.0275664981454611	-0.0162645354866982	0.00678734155371785
1641	79.0653381347656	-7.99218273162842	-5.9152364730835	0.013930176384747	0.0450989119708538	-0.0230826959013939	0.00386527273803949
1642	77.7666397094727	-7.01815986633301	-5.9152364730835	-0.0026282137259841	0.0369820520281792	-0.0136671401560307	-0.00132951640989631
1643	77.7666397094727	-7.99218273162842	-5.46069240570068	0.0136055024340749	0.041852168738842	-0.032173577696085	-0.00230353930965066
1644	78.4159927368164	-7.99218273162842	-5.13601779937744	0.0175015944987535	0.0441248863935471	-0.0373683646321297	0.00289124972186983
1645	79.0653381347656	-8.31685733795166	-5.13601779937744	0.00873538758605719	0.0356833562254906	-0.0347709693014622	-0.00782300252467394
1646	77.1172943115234	-7.66750860214233	-5.13601779937744	0.0126314787194133	0.0285405199974775	-0.0286021586507559	-3.08191010844894e-05
1647	77.7666397094727	-7.01815986633301	-5.3957576751709	0.0142548503354192	0.0188002903014421	-0.017887907102704	0.000618529506027699
1648	80.3640365600586	-7.66750860214233	-5.3957576751709	0.012956153601408	-0.00295288790948689	0.00808603875339031	0.000943203864153475
1649	77.7666397094727	-7.01815986633301	-5.33082246780396	0.000943203864153475	-0.00555028254166245	-3.08191010844894e-05	-0.00555028254166245
1650	78.4159927368164	-7.01815986633301	-5.46069240570068	0.00581331877037883	-0.00360223650932312	0.00516396993771195	-0.00555028254166245
1651	78.4159927368164	-7.01815986633301	-5.26588773727417	0.00646266713738441	-0.00392691092565656	0.00711201597005129	-0.00425158534198999
1652	79.0653381347656	-7.99218273162842	-5.26588773727417	0.0116574559360743	-0.0357449948787689	0.0308132413774729	0.00191722682211548
1653	80.3640365600586	-7.66750860214233	-5.72043180465698	0.0152288740500808	-0.0610695891082287	0.041852168738842	0.00483929552137852
1654	79.0653381347656	-7.99218273162842	-5.85030126571655	0.0145795252174139	-0.0769786313176155	0.0522417463362217	0.00159255252219737
1655	79.7146835327148	-7.99218273162842	-5.52562713623047	0.0126314787194133	-0.063342310488224	0.0386054255068302	0.000293855206109583
1656	78.4159927368164	-7.01815986633301	-5.59056186676025	0.00808603875339031	-0.028926832601428	0.0171769186854362	0.00516396993771195
1657	79.7146835327148	-8.31685733795166	-5.33082246780396	0.00483929552137852	-0.0227580219507217	0.01100810803473	-0.00555028254166245
1658	77.7666397094727	-7.01815986633301	-5.9152364730835	0.0145795252174139	0.0022419011220336	0.00581331877037883	-0.00490093370899558
1659	80.3640365600586	-7.66750860214233	-5.9152364730835	0.00289124972186983	-0.00100484199356288	0.00581331877037883	-0.000680167751852423
1660	79.0653381347656	-7.99218273162842	-5.98017120361328	0.00191722682211548	0.00386527273803949	0.0171769186854362	-0.00230353930965066
1661	79.7146835327148	-7.66750860214233	-6.30484533309937	0.0178262684494257	0.00289124972186983	-0.000355493422830477	0.00873538758605719
1662	77.1172943115234	-6.69348573684692	-5.85030126571655	-0.00327756232582033	0.00289124972186983	-0.00165419070981443	0.00354059832170606
1663	79.0653381347656	-8.31685733795166	-5.72043180465698	-0.00912170019000769	0.00906006153672934	-0.0237320438027382	0.00548864435404539
1664	79.0653381347656	-7.99218273162842	-5.59056186676025	-0.000355493422830477	0.0207483377307653	-0.0347709693014622	-0.000680167751852423
1665	79.7146835327148	-8.31685733795166	-5.6554970741272	-0.00912170019000769	0.0564625114202499	-0.0471085943281651	-3.08191010844894e-05
1666	79.0653381347656	-7.66750860214233	-5.6554970741272	-0.00230353930965066	0.0574365332722664	-0.0477579422295094	0.00256657530553639
1667	77.7666397094727	-7.66750860214233	-5.6554970741272	-0.00490093370899558	0.0522417463362217	-0.0409397818148136	0.00354059832170606
1668	76.4679412841797	-7.01815986633301	-5.6554970741272	-0.00847235135734081	0.0538651160895824	-0.0318489037454128	-0.00165419070981443
1669	76.4679412841797	-7.66750860214233	-5.46069240570068	-0.0136671401560307	0.047696303576231	-0.0454852245748043	-0.00360223650932312
1670	79.0653381347656	-7.34283447265625	-5.85030126571655	-0.0113944197073579	0.0412028171122074	-0.0237320438027382	-0.00425158534198999
1671	77.1172943115234	-7.66750860214233	-5.78536653518677	-0.00522560812532902	0.0415274947881699	-0.0247060675173998	0.00776136433705688
1672	79.0653381347656	-8.6415319442749	-5.6554970741272	-0.00327756232582033	0.0373067259788513	-0.0175632312893867	-0.00425158534198999
1673	79.0653381347656	-8.6415319442749	-5.52562713623047	-0.0133424662053585	0.0353586822748184	-0.0130177913233638	0.00808603875339031
1674	79.0653381347656	-8.31685733795166	-5.52562713623047	-0.00457625929266214	0.0298392176628113	-0.0185372550040483	-0.00425158534198999
1675	78.4159927368164	-8.96620559692383	-4.94121360778809	-0.00684897974133492	-0.055874802172184	-0.0188619289547205	-0.00165419070981443
1676	77.7666397094727	-8.96620559692383	-5.52562713623047	0.00289124972186983	-0.0513293594121933	0.0408781431615353	0.00451462110504508
1677	77.7666397094727	-7.99218273162842	-5.52562713623047	-0.0100957229733467	-0.0613942667841911	0.0460729338228703	0.00906006153672934
1678	77.1172943115234	-7.99218273162842	-5.85030126571655	0.01847561635077	-0.0656150281429291	0.0489950031042099	-0.00847235135734081
1679	78.4159927368164	-8.96620559692383	-5.59056186676025	0.0142548503354192	-0.0776279792189598	0.0444495603442192	0.00646266713738441
1680	79.0653381347656	-9.29088020324707	-5.52562713623047	0.00808603875339031	-0.0815240740776062	0.0428261905908585	0.00418994715437293
1681	77.7666397094727	-7.99218273162842	-5.26588773727417	0.0152288740500808	-0.0646410062909126	0.0457482598721981	0.0126314787194133
1682	77.7666397094727	-8.31685733795166	-5.33082246780396	0.0100340843200684	-0.0523033849895	0.0298392176628113	0.00418994715437293
1683	79.0653381347656	-9.29088020324707	-5.46069240570068	0.00711201597005129	-0.0480826161801815	0.0327612869441509	-0.00230353930965066
1684	78.4159927368164	-9.29088020324707	-5.52562713623047	0.0152288740500808	-0.0393164120614529	0.0223717093467712	-0.000355493422830477
1685	77.7666397094727	-7.99218273162842	-5.59056186676025	-0.00619963090866804	-0.0237320438027382	0.0100340843200684	-0.000355493422830477
1686	79.7146835327148	-8.6415319442749	-5.72043180465698	0.000943203864153475	-0.0169138833880424	0.00613799272105098	0.00776136433705688
1687	79.0653381347656	-8.96620559692383	-5.20095300674438	-0.000355493422830477	-0.0149658378213644	0.0181509424000978	0.0116574559360743
1688	78.4159927368164	-8.96620559692383	-5.46069240570068	-0.00749832857400179	0.000618529506027699	0.00386527273803949	-0.00327756232582033
1689	76.4679412841797	-7.99218273162842	-5.9152364730835	-0.00587495695799589	-0.00230353930965066	-0.00555028254166245	-0.00652430532500148
1690	79.7146835327148	-8.96620559692383	-5.6554970741272	-0.00490093370899558	0.0116574559360743	-0.0188619289547205	-0.00100484199356288
1691	77.1172943115234	-7.34283447265625	-5.85030126571655	-0.000355493422830477	0.0220470335334539	-0.0146411629393697	0.00191722682211548
1692	78.4159927368164	-7.99218273162842	-5.72043180465698	-0.00912170019000769	0.0288651939481497	-0.0143164889886975	0.00386527273803949
1693	77.1172943115234	-7.34283447265625	-5.46069240570068	0.00646266713738441	0.0269171483814716	-0.0221086721867323	-0.00490093370899558
1694	79.0653381347656	-7.34283447265625	-5.78536653518677	0.0175015944987535	0.045423585921526	-0.0315242260694504	-0.00392691092565656
1695	77.7666397094727	-7.01815986633301	-5.98017120361328	0.00289124972186983	0.0438002124428749	-0.0328229255974293	0.000618529506027699
1696	79.0653381347656	-7.01815986633301	-6.36978054046631	0.00256657530553639	0.0554884895682335	-0.0373683646321297	0.00159255252219737
1697	79.0653381347656	-7.34283447265625	-6.11004114151001	0.0126314787194133	0.0431508645415306	-0.028926832601428	0.00418994715437293
1698	77.1172943115234	-7.01815986633301	-6.30484533309937	-0.00944637414067984	0.0327612869441509	-0.0191866029053926	-0.00587495695799589
1699	76.4679412841797	-6.69348573684692	-6.04510593414307	0.0145795252174139	0.0191249661147594	-0.0139918150380254	-0.00327756232582033
1700	79.0653381347656	-7.66750860214233	-5.72043180465698	0.00938473641872406	0.0217223595827818	-0.0120437685400248	0.00159255252219737
1701	76.4679412841797	-6.0441370010376	-6.36978054046631	0.0149041991680861	0.0425015166401863	-0.00425158534198999	-0.00425158534198999
1702	79.0653381347656	-7.66750860214233	-6.11004114151001	0.0116574559360743	0.0152288740500808	0.00841071270406246	-0.00100484199356288
1703	79.0653381347656	-7.34283447265625	-6.11004114151001	0.00906006153672934	0.00970941036939621	0.011982130818069	-0.00587495695799589
1704	78.4159927368164	-7.01815986633301	-5.78536653518677	0.0168522447347641	0.0106834331527352	-0.00360223650932312	-3.08191010844894e-05
1705	76.4679412841797	-6.36881113052368	-5.59056186676025	0.0116574559360743	0.00354059832170606	0.00646266713738441	-0.00360223650932312
1706	78.4159927368164	-7.99218273162842	-5.46069240570068	0.013930176384747	0.00483929552137852	0.0100340843200684	0.00386527273803949
1707	77.7666397094727	-7.34283447265625	-5.6554970741272	0.00808603875339031	-0.0100957229733467	0.00289124972186983	-0.000355493422830477
1708	77.1172943115234	-7.34283447265625	-5.26588773727417	0.000618529506027699	-0.00717365415766835	0.00159255252219737	0.00159255252219737
1709	78.4159927368164	-7.99218273162842	-5.33082246780396	0.00808603875339031	-0.00814767740666866	-0.00847235135734081	-0.00392691092565656
1710	76.4679412841797	-6.69348573684692	-5.46069240570068	0.00581331877037883	-0.00555028254166245	-0.0120437685400248	-0.00749832857400179
1711	77.1172943115234	-7.66750860214233	-5.13601779937744	0.0149041991680861	-0.00165419070981443	-0.0104203969240189	-0.00197886489331722
1712	77.1172943115234	-7.99218273162842	-4.94121360778809	-0.00100484199356288	-0.0240567177534103	-0.00782300252467394	0.00289124972186983
1713	77.1172943115234	-7.34283447265625	-5.59056186676025	0.00613799272105098	-0.0162645354866982	0.00646266713738441	-0.00230353930965066
1714	76.4679412841797	-7.01815986633301	-5.52562713623047	0.00548864435404539	0.000293855206109583	-0.00717365415766835	-0.00392691092565656
1715	77.1172943115234	-8.6415319442749	-5.59056186676025	-0.00230353930965066	0.00581331877037883	-0.0113944197073579	-0.00619963090866804
1716	77.7666397094727	-7.99218273162842	-5.13601779937744	-0.00392691092565656	0.0142548503354192	-0.0133424662053585	0.00581331877037883
1717	77.1172943115234	-7.66750860214233	-5.20095300674438	0.0158782228827477	0.00711201597005129	-0.0130177913233638	0.00581331877037883
1718	75.8185958862305	-6.69348573684692	-4.87627840042114	-0.0198359526693821	0.0100340843200684	-0.00749832857400179	-0.00392691092565656
1719	75.8185958862305	-7.34283447265625	-5.3957576751709	-3.08191010844894e-05	0.00938473641872406	0.00418994715437293	-0.00652430532500148
1720	75.8185958862305	-6.69348573684692	-5.6554970741272	0.00646266713738441	0.00711201597005129	0.00808603875339031	0.00289124972186983
1721	75.8185958862305	-7.01815986633301	-5.59056186676025	0.00938473641872406	0.0171769186854362	-0.00457625929266214	0.00191722682211548
1722	76.4679412841797	-7.66750860214233	-5.6554970741272	-0.0201606266200542	0.0116574559360743	0.0149041991680861	0.00646266713738441
1723	75.1692428588867	-7.01815986633301	-5.72043180465698	-0.0159398596733809	-0.00522560812532902	0.0191249661147594	-0.00490093370899558
1724	74.5198974609375	-6.36881113052368	-5.52562713623047	-0.0113944197073579	-0.00847235135734081	0.0145795252174139	-0.00132951640989631
1725	75.1692428588867	-7.34283447265625	-5.78536653518677	-0.0104203969240189	-0.00457625929266214	0.00678734155371785	0.00159255252219737
1726	75.8185958862305	-6.69348573684692	-6.49965000152588	-0.0100957229733467	-0.0263294391334057	0.0249691028147936	0.00289124972186983
1727	76.4679412841797	-6.69348573684692	-6.36978054046631	-0.0120437685400248	-0.0363943427801132	0.0197743140161037	-0.00197886489331722
1728	75.8185958862305	-7.99218273162842	-5.6554970741272	-0.023407369852066	-0.0383423902094364	0.0158782228827477	-0.00944637414067984
1729	76.4679412841797	-7.99218273162842	-5.98017120361328	-0.00977104809135199	-0.0175632312893867	-0.0227580219507217	0.000293855206109583
1730	74.5198974609375	-7.34283447265625	-6.04510593414307	-0.0191866029053926	0.0145795252174139	-0.0389917381107807	-0.00230353930965066
1731	77.1172943115234	-8.31685733795166	-5.3957576751709	-0.00230353930965066	0.0265924744307995	-0.0458098985254765	0.00159255252219737
1732	75.1692428588867	-7.34283447265625	-5.59056186676025	-0.0263294391334057	0.0269171483814716	-0.0315242260694504	0.00743668992072344
1733	75.8185958862305	-7.01815986633301	-5.9152364730835	-0.0250307414680719	0.00581331877037883	-0.0100957229733467	-0.00230353930965066
1734	75.8185958862305	-6.69348573684692	-6.30484533309937	0.0136055024340749	-0.00555028254166245	-0.00132951640989631	-0.00197886489331722
1735	76.4679412841797	-7.66750860214233	-6.17497587203979	-0.0162645354866982	-0.0227580219507217	0.0142548503354192	-0.00782300252467394
1736	76.4679412841797	-7.66750860214233	-5.52562713623047	-0.00684897974133492	-0.0126931173726916	0.0298392176628113	0.000293855206109583
1737	75.8185958862305	-7.01815986633301	-5.3957576751709	-0.0152905117720366	-0.0230826959013939	0.0243197549134493	0.00743668992072344
1738	75.8185958862305	-7.34283447265625	-5.72043180465698	-0.0139918150380254	-0.0292515084147453	0.0600339286029339	0.00126787810586393
1739	76.4679412841797	-8.31685733795166	-5.72043180465698	0.00256657530553639	-0.0292515084147453	0.047696303576231	0.00321592413820326
1740	74.5198974609375	-6.36881113052368	-5.78536653518677	0.0223717093467712	-0.0273034609854221	0.0512677207589149	0.00386527273803949
1741	77.1172943115234	-8.31685733795166	-5.59056186676025	0.00841071270406246	-0.00522560812532902	0.029189869761467	0.00548864435404539
1742	76.4679412841797	-6.36881113052368	-5.59056186676025	-0.00879702530801296	0.00191722682211548	0.011982130818069	0.00678734155371785
1743	74.5198974609375	-7.66750860214233	-5.20095300674438	-0.00522560812532902	-0.0175632312893867	0.0188002903014421	0.00451462110504508
1744	75.8185958862305	-7.34283447265625	-5.3957576751709	0.00354059832170606	-0.00295288790948689	0.00808603875339031	-0.00295288790948689
1745	75.8185958862305	-7.34283447265625	-5.46069240570068	-0.00360223650932312	0.0188002903014421	-0.0104203969240189	0.00256657530553639
1746	75.8185958862305	-6.69348573684692	-5.13601779937744	-0.0107450718060136	0.0188002903014421	-0.0107450718060136	-0.00587495695799589
1747	76.4679412841797	-7.34283447265625	-5.26588773727417	0.00678734155371785	0.0200989879667759	-0.00879702530801296	0.00548864435404539
1748	77.7666397094727	-6.69348573684692	-5.33082246780396	0.000943203864153475	0.0207483377307653	-0.00132951640989631	-0.00684897974133492
1749	77.7666397094727	-7.66750860214233	-5.26588773727417	0.00808603875339031	0.0113327819854021	-0.0217839982360601	-0.00165419070981443
1750	77.1172943115234	-7.34283447265625	-5.52562713623047	0.000618529506027699	-0.00392691092565656	-0.0182125810533762	-0.00619963090866804
1751	78.4159927368164	-7.34283447265625	-5.52562713623047	0.00613799272105098	-0.00360223650932312	-0.028926832601428	-0.00197886489331722
1752	77.7666397094727	-6.36881113052368	-5.9152364730835	0.0106834331527352	0.013930176384747	-0.0273034609854221	0.00191722682211548
1753	76.4679412841797	-7.01815986633301	-5.72043180465698	0.0106834331527352	0.0207483377307653	-0.0256800893694162	-0.0026282137259841
1754	77.7666397094727	-7.01815986633301	-5.59056186676025	0.0136055024340749	0.0288651939481497	-0.0243813935667276	-0.0110697457566857
1755	77.7666397094727	-6.69348573684692	-5.52562713623047	0.0100340843200684	0.036657378077507	-0.0311995539814234	0.000618529506027699
1756	79.0653381347656	-7.34283447265625	-5.6554970741272	0.00970941036939621	0.0340599827468395	-0.0188619289547205	-0.0113944197073579
1757	78.4159927368164	-8.31685733795166	-5.59056186676025	0.0123068047687411	0.0220470335334539	-0.00392691092565656	0.00354059832170606
1758	79.7146835327148	-7.99218273162842	-5.78536653518677	0.00711201597005129	-0.00490093370899558	0.0123068047687411	-0.00392691092565656
1759	78.4159927368164	-7.66750860214233	-5.59056186676025	0.00841071270406246	-0.0143164889886975	0.0246444288641214	-0.00782300252467394
1760	77.7666397094727	-7.34283447265625	-5.6554970741272	0.00711201597005129	-0.0308748781681061	0.0191249661147594	-0.00782300252467394
1761	79.0653381347656	-8.31685733795166	-5.59056186676025	-0.0139918150380254	-0.0204853005707264	0.0155535480007529	0.00289124972186983
1762	77.1172943115234	-7.01815986633301	-5.6554970741272	-0.00360223650932312	-0.0139918150380254	0.00613799272105098	0.00126787810586393
1763	79.0653381347656	-7.99218273162842	-5.72043180465698	-0.00944637414067984	-0.0146411629393697	0.00938473641872406	-0.00457625929266214
1764	79.0653381347656	-7.99218273162842	-5.9152364730835	-0.00749832857400179	-0.00490093370899558	-0.00555028254166245	-0.0107450718060136
1765	77.7666397094727	-7.01815986633301	-5.9152364730835	-0.00847235135734081	0.00256657530553639	-0.0208099745213985	-0.00165419070981443
1766	78.4159927368164	-7.01815986633301	-5.78536653518677	-0.00944637414067984	-0.00392691092565656	-0.00847235135734081	0.00418994715437293
1767	79.0653381347656	-7.99218273162842	-5.46069240570068	-0.00912170019000769	0.0158782228827477	-0.0162645354866982	0.00678734155371785
1768	79.0653381347656	-7.99218273162842	-5.33082246780396	-0.0133424662053585	0.0188002903014421	-0.0113944197073579	-0.00490093370899558
1769	77.7666397094727	-7.01815986633301	-6.43471527099609	-0.00392691092565656	0.000293855206109583	-0.0120437685400248	-0.0107450718060136
1770	78.4159927368164	-7.99218273162842	-6.11004114151001	-0.00165419070981443	0.00289124972186983	0.0022419011220336	-0.00197886489331722
1771	79.7146835327148	-7.66750860214233	-5.78536653518677	0.00711201597005129	0.00321592413820326	0.0152288740500808	0.00191722682211548
1772	79.0653381347656	-7.34283447265625	-5.85030126571655	0.00418994715437293	0.00548864435404539	0.00451462110504508	-0.000355493422830477
1773	77.7666397094727	-6.69348573684692	-5.72043180465698	0.00970941036939621	0.000618529506027699	0.0123068047687411	0.00841071270406246
1774	79.7146835327148	-7.99218273162842	-5.46069240570068	0.00386527273803949	0.000943203864153475	0.00938473641872406	-0.00522560812532902
1775	78.4159927368164	-7.99218273162842	-5.59056186676025	0.0106834331527352	-0.0143164889886975	0.00613799272105098	-0.00230353930965066
1776	79.0653381347656	-7.99218273162842	-5.6554970741272	0.00873538758605719	-0.0126931173726916	0.0123068047687411	0.00451462110504508
1777	77.1172943115234	-7.34283447265625	-5.59056186676025	0.00581331877037883	-0.00749832857400179	-0.00295288790948689	0.00743668992072344
1778	78.4159927368164	-7.34283447265625	-5.52562713623047	0.00289124972186983	-0.0237320438027382	0.00841071270406246	0.00289124972186983
1779	77.1172943115234	-6.36881113052368	-5.3957576751709	0.00776136433705688	-0.0126931173726916	0.0142548503354192	-0.00327756232582033
1780	79.7146835327148	-7.66750860214233	-5.07108306884766	0.00873538758605719	-0.0159398596733809	0.0116574559360743	0.00354059832170606
1781	77.7666397094727	-6.69348573684692	-5.52562713623047	0.00841071270406246	-0.0156151866540313	0.0181509424000978	0.00711201597005129
1782	78.4159927368164	-7.01815986633301	-5.72043180465698	0.00613799272105098	-0.0107450718060136	0.0145795252174139	0.00159255252219737
1783	79.0653381347656	-7.66750860214233	-5.3957576751709	0.00776136433705688	-0.00392691092565656	0.0113327819854021	0.0022419011220336
1784	80.3640365600586	-7.99218273162842	-5.46069240570068	-0.00425158534198999	0.00938473641872406	-0.0126931173726916	0.000943203864153475
1785	78.4159927368164	-7.66750860214233	-5.33082246780396	0.00256657530553639	0.01100810803473	-0.0136671401560307	0.00678734155371785
1786	80.3640365600586	-7.99218273162842	-5.00614833831787	0.0106834331527352	0.0295145437121391	-0.00749832857400179	0.00354059832170606
1787	77.7666397094727	-6.36881113052368	-5.85030126571655	-0.00197886489331722	0.0162028968334198	0.000618529506027699	0.00289124972186983
1788	77.7666397094727	-6.36881113052368	-6.17497587203979	-0.00522560812532902	0.00289124972186983	-0.00814767740666866	-0.00425158534198999
1789	79.0653381347656	-7.01815986633301	-5.78536653518677	0.01100810803473	0.00808603875339031	-0.0149658378213644	-0.00360223650932312
1790	76.4679412841797	-6.36881113052368	-6.04510593414307	-0.0136671401560307	0.00126787810586393	-0.0315242260694504	-0.00392691092565656
1791	78.4159927368164	-7.34283447265625	-5.72043180465698	-0.00392691092565656	0.0116574559360743	-0.017887907102704	-0.00782300252467394
1792	79.7146835327148	-7.34283447265625	-6.11004114151001	0.000618529506027699	0.0275664981454611	-0.032173577696085	0.00191722682211548
1793	77.1172943115234	-6.36881113052368	-6.62951993942261	0.0171769186854362	0.0652287155389786	-0.039641086012125	-0.00360223650932312
1794	77.7666397094727	-7.01815986633301	-6.49965000152588	0.00126787810586393	0.0697741582989693	-0.0350956469774246	-0.0100957229733467
1795	78.4159927368164	-6.0441370010376	-6.56458520889282	-0.0113944197073579	0.0499690249562263	-0.0295761823654175	0.0022419011220336
1796	77.1172943115234	-6.36881113052368	-5.98017120361328	0.00256657530553639	0.0363327041268349	-0.0204853005707264	-0.00457625929266214
1797	79.0653381347656	-6.69348573684692	-5.85030126571655	-0.00522560812532902	0.0217223595827818	-0.00847235135734081	-0.00457625929266214
1798	79.0653381347656	-8.6415319442749	-5.46069240570068	0.00938473641872406	0.00970941036939621	-0.00782300252467394	0.00808603875339031
1799	77.1172943115234	-6.69348573684692	-6.49965000152588	0.00906006153672934	-0.00457625929266214	0.0116574559360743	-0.00749832857400179
1800	79.7146835327148	-8.31685733795166	-6.17497587203979	0.0155535480007529	-0.00717365415766835	0.00906006153672934	0.00711201597005129
1801	77.1172943115234	-6.69348573684692	-6.11004114151001	-0.00522560812532902	0.0194496400654316	0.00386527273803949	0.00418994715437293
1802	77.7666397094727	-7.66750860214233	-5.52562713623047	0.0278911720961332	0.0278911720961332	0.00289124972186983	0.00418994715437293
1803	78.4159927368164	-7.66750860214233	-5.59056186676025	-0.00425158534198999	0.0103587592020631	0.00159255252219737	0.00256657530553639
1804	79.0653381347656	-8.6415319442749	-5.3957576751709	0.000943203864153475	-0.00457625929266214	0.00256657530553639	-0.0113944197073579
1805	79.0653381347656	-7.66750860214233	-5.26588773727417	-0.0100957229733467	-0.0256800893694162	0.00386527273803949	-0.00327756232582033
1806	79.0653381347656	-7.99218273162842	-5.3957576751709	0.00418994715437293	-0.0363943427801132	0.00808603875339031	-0.0026282137259841
1807	77.7666397094727	-6.69348573684692	-5.72043180465698	-0.0107450718060136	-0.0276281367987394	0.0100340843200684	0.00159255252219737
1808	77.1172943115234	-7.01815986633301	-5.46069240570068	-0.00587495695799589	-0.0221086721867323	0.00451462110504508	-0.000355493422830477
1809	79.0653381347656	-7.99218273162842	-5.46069240570068	-0.000680167751852423	-0.028926832601428	-0.0139918150380254	-0.00652430532500148
1810	77.7666397094727	-6.69348573684692	-5.20095300674438	-0.00879702530801296	0.00548864435404539	-0.017887907102704	-0.00717365415766835
1811	79.0653381347656	-7.99218273162842	-5.59056186676025	-0.00782300252467394	-0.000680167751852423	-0.0191866029053926	-0.00132951640989631
1812	77.7666397094727	-7.34283447265625	-5.52562713623047	-0.00132951640989631	-0.00457625929266214	-0.0107450718060136	0.000618529506027699
1813	77.1172943115234	-6.69348573684692	-5.6554970741272	-3.08191010844894e-05	0.0022419011220336	-0.0188619289547205	-0.00100484199356288
1814	76.4679412841797	-7.01815986633301	-5.52562713623047	0.00906006153672934	-0.00425158534198999	-0.021459324285388	-0.00295288790948689
1815	77.7666397094727	-7.01815986633301	-5.3957576751709	0.00678734155371785	0.00386527273803949	-0.0217839982360601	-0.000680167751852423
1816	75.8185958862305	-7.01815986633301	-5.33082246780396	0.00581331877037883	-0.0117190945893526	-0.0110697457566857	0.00321592413820326
1817	79.0653381347656	-7.66750860214233	-5.26588773727417	0.0100340843200684	-0.00392691092565656	-0.00555028254166245	-0.00100484199356288
1818	79.0653381347656	-8.31685733795166	-5.52562713623047	0.011982130818069	-0.00782300252467394	0.00159255252219737	0.00451462110504508
1819	77.1172943115234	-7.01815986633301	-5.6554970741272	0.00841071270406246	0.00418994715437293	0.012956153601408	0.00256657530553639
1820	78.4159927368164	-7.99218273162842	-5.52562713623047	0.0155535480007529	-0.00879702530801296	0.01100810803473	0.01100810803473
1821	77.1172943115234	-7.99218273162842	-5.6554970741272	0.0145795252174139	-0.00360223650932312	0.0145795252174139	0.00289124972186983
1822	78.4159927368164	-8.6415319442749	-5.26588773727417	0.0113327819854021	0.000618529506027699	0.00906006153672934	0.00808603875339031
1823	79.0653381347656	-8.6415319442749	-6.04510593414307	0.000293855206109583	-0.00587495695799589	0.0152288740500808	0.0100340843200684
1824	79.7146835327148	-8.96620559692383	-6.23991060256958	0.0106834331527352	-0.00327756232582033	0.00776136433705688	-0.0026282137259841
1825	79.7146835327148	-8.6415319442749	-6.17497587203979	0.00970941036939621	0.00841071270406246	-0.00684897974133492	-0.000680167751852423
1826	79.0653381347656	-8.96620559692383	-6.17497587203979	0.0123068047687411	-0.00100484199356288	-0.000680167751852423	0.00354059832170606
1827	79.0653381347656	-9.29088020324707	-6.04510593414307	0.00289124972186983	-0.0126931173726916	0.00743668992072344	0.00970941036939621
1828	77.1172943115234	-7.99218273162842	-6.23991060256958	-0.00684897974133492	-0.0120437685400248	0.00938473641872406	0.00159255252219737
1829	78.4159927368164	-8.96620559692383	-5.85030126571655	-0.00912170019000769	-0.0100957229733467	0.000293855206109583	0.00159255252219737
1830	77.1172943115234	-8.31685733795166	-6.69445466995239	-0.000355493422830477	-0.0188619289547205	-0.00555028254166245	-0.0026282137259841
1831	80.3640365600586	-9.29088020324707	-6.17497587203979	-0.00490093370899558	-0.0253554154187441	0.00418994715437293	-0.00490093370899558
1832	77.1172943115234	-7.99218273162842	-6.36978054046631	-0.0100957229733467	-0.0422384813427925	0.011982130818069	-0.00165419070981443
1833	77.1172943115234	-8.31685733795166	-6.30484533309937	0.00126787810586393	-0.0500306636095047	0.00808603875339031	0.00126787810586393
1834	77.1172943115234	-7.99218273162842	-5.98017120361328	-0.0110697457566857	-0.0497059896588326	0.00418994715437293	-0.00360223650932312
1835	77.1172943115234	-7.99218273162842	-5.6554970741272	0.00191722682211548	-0.0318489037454128	-0.00782300252467394	0.000943203864153475
1836	77.1172943115234	-7.34283447265625	-5.9152364730835	-0.00165419070981443	-0.0185372550040483	-0.00327756232582033	-0.00847235135734081
1837	79.0653381347656	-8.6415319442749	-5.52562713623047	-0.00327756232582033	-0.0221086721867323	0.00483929552137852	0.00581331877037883
1838	77.7666397094727	-7.99218273162842	-5.52562713623047	-0.00652430532500148	-0.00132951640989631	0.00776136433705688	0.000618529506027699
1839	77.7666397094727	-7.34283447265625	-5.46069240570068	0.00386527273803949	-0.0117190945893526	-0.00132951640989631	0.00386527273803949
1840	77.7666397094727	-8.6415319442749	-5.3957576751709	0.00548864435404539	-0.00652430532500148	0.0142548503354192	0.00354059832170606
1841	77.1172943115234	-7.34283447265625	-5.20095300674438	0.00646266713738441	-0.00522560812532902	0.00386527273803949	0.00841071270406246
1842	78.4159927368164	-7.99218273162842	-5.72043180465698	0.0100340843200684	-0.00457625929266214	0.0113327819854021	-0.00197886489331722
1843	78.4159927368164	-8.6415319442749	-5.3957576751709	-0.00100484199356288	0.00711201597005129	0.00289124972186983	-0.00100484199356288
1844	78.4159927368164	-6.69348573684692	-5.9152364730835	0.00483929552137852	-0.0026282137259841	-0.00425158534198999	-0.00230353930965066
1845	80.3640365600586	-7.66750860214233	-5.72043180465698	0.0171769186854362	-0.0165892094373703	-0.00295288790948689	-0.00295288790948689
1846	79.0653381347656	-7.99218273162842	-5.52562713623047	0.0142548503354192	-0.0026282137259841	-0.00100484199356288	-0.00197886489331722
1847	79.0653381347656	-8.31685733795166	-5.26588773727417	0.00808603875339031	0.0152288740500808	-0.00847235135734081	0.00256657530553639
1848	77.1172943115234	-7.01815986633301	-5.9152364730835	0.00256657530553639	0.0165275707840919	-0.00165419070981443	-0.00100484199356288
1849	79.0653381347656	-8.6415319442749	-5.59056186676025	0.0123068047687411	0.0236704051494598	-0.0146411629393697	-0.00100484199356288
1850	76.4679412841797	-6.69348573684692	-5.78536653518677	0.00970941036939621	0.0369820520281792	-0.028926832601428	-0.00457625929266214
1851	78.4159927368164	-7.99218273162842	-5.46069240570068	-0.00555028254166245	0.0486703291535378	-0.0331475995481014	0.00386527273803949
1852	78.4159927368164	-6.69348573684692	-5.72043180465698	-0.00197886489331722	0.0525664202868938	-0.0295761823654175	-0.000355493422830477
1853	75.8185958862305	-6.69348573684692	-5.3957576751709	-0.00814767740666866	0.047696303576231	-0.0324982516467571	-0.00490093370899558
1854	76.4679412841797	-7.01815986633301	-6.43471527099609	-0.00749832857400179	0.0360080301761627	-0.0162645354866982	0.00451462110504508
1855	75.8185958862305	-7.01815986633301	-6.30484533309937	-0.00425158534198999	0.0265924744307995	-0.0253554154187441	-3.08191010844894e-05
1856	77.1172943115234	-7.34283447265625	-6.36978054046631	-0.00457625929266214	0.0246444288641214	-0.0243813935667276	0.000618529506027699
1857	79.0653381347656	-7.66750860214233	-6.04510593414307	-0.00912170019000769	0.0152288740500808	-0.0182125810533762	0.00646266713738441
1858	79.0653381347656	-7.99218273162842	-5.9152364730835	0.00451462110504508	0.01100810803473	-0.0026282137259841	-3.08191010844894e-05
1859	76.4679412841797	-7.01815986633301	-5.98017120361328	0.000943203864153475	-0.00392691092565656	0.0136055024340749	0.000943203864153475
1860	77.1172943115234	-7.01815986633301	-6.04510593414307	-0.00327756232582033	-0.0230826959013939	0.0142548503354192	0.000618529506027699
1861	75.8185958862305	-6.69348573684692	-5.6554970741272	-0.0026282137259841	-0.0341216214001179	0.0249691028147936	0.00678734155371785
1862	79.0653381347656	-8.6415319442749	-6.17497587203979	-0.00587495695799589	-0.0318489037454128	0.0269171483814716	0.00321592413820326
1863	77.7666397094727	-6.69348573684692	-6.43471527099609	-0.00100484199356288	-0.0211346503347158	0.0200989879667759	-0.00197886489331722
1864	77.7666397094727	-7.01815986633301	-5.6554970741272	0.00841071270406246	-0.0305502042174339	0.0178262684494257	-0.00749832857400179
1865	76.4679412841797	-6.69348573684692	-5.46069240570068	0.00711201597005129	-0.0169138833880424	0.0162028968334198	0.000293855206109583
1866	77.7666397094727	-6.69348573684692	-5.98017120361328	0.00841071270406246	-0.0260047651827335	0.0207483377307653	0.00191722682211548
1867	77.7666397094727	-7.34283447265625	-5.85030126571655	0.00354059832170606	-0.0204853005707264	0.0181509424000978	0.000293855206109583
1868	79.0653381347656	-7.99218273162842	-5.3957576751709	0.00418994715437293	-0.0188619289547205	0.0113327819854021	0.00451462110504508
1869	78.4159927368164	-7.66750860214233	-5.52562713623047	-0.00360223650932312	-0.0100957229733467	0.00126787810586393	-0.0107450718060136
1870	77.1172943115234	-7.01815986633301	-5.72043180465698	0.000618529506027699	-0.00944637414067984	-0.00782300252467394	-0.00457625929266214
1871	77.7666397094727	-7.66750860214233	-5.33082246780396	-0.00555028254166245	-0.0208099745213985	-0.0159398596733809	-0.000680167751852423
1872	79.7146835327148	-7.34283447265625	-5.72043180465698	-0.00814767740666866	0.000943203864153475	-0.00652430532500148	-0.00100484199356288
1873	75.8185958862305	-6.36881113052368	-5.98017120361328	-0.0156151866540313	-0.00165419070981443	-0.000680167751852423	-0.00327756232582033
1874	77.1172943115234	-7.34283447265625	-5.6554970741272	-0.00717365415766835	0.00613799272105098	-0.00425158534198999	0.0022419011220336
1875	76.4679412841797	-6.69348573684692	-5.52562713623047	-0.00360223650932312	0.0100340843200684	0.00289124972186983	-0.00555028254166245
1876	79.0653381347656	-7.99218273162842	-5.33082246780396	-0.00587495695799589	0.00516396993771195	-0.00132951640989631	0.00418994715437293
1877	79.0653381347656	-8.31685733795166	-5.00614833831787	-0.0130177913233638	0.00970941036939621	0.00678734155371785	0.00613799272105098
1878	78.4159927368164	-7.99218273162842	-5.33082246780396	0.000618529506027699	0.00451462110504508	0.00256657530553639	-0.00165419070981443
1879	75.1692428588867	-7.34283447265625	-5.46069240570068	-0.00132951640989631	0.00646266713738441	0.00354059832170606	-0.00132951640989631
1880	76.4679412841797	-7.01815986633301	-5.59056186676025	0.0278911720961332	-0.0026282137259841	-0.00132951640989631	-3.08191010844894e-05
1881	76.4679412841797	-7.66750860214233	-5.59056186676025	0.00743668992072344	0.0194496400654316	0.00906006153672934	0.00776136433705688
1882	77.7666397094727	-7.66750860214233	-5.72043180465698	0.0158782228827477	0.0376313999295235	0.0126314787194133	0.00581331877037883
1883	75.8185958862305	-6.36881113052368	-5.52562713623047	0.00126787810586393	0.0360080301761627	-0.00457625929266214	-0.00587495695799589
1884	75.8185958862305	-7.01815986633301	-5.78536653518677	0.00613799272105098	0.0363327041268349	-0.0100957229733467	-0.00652430532500148
1885	75.8185958862305	-6.69348573684692	-6.11004114151001	0.00548864435404539	0.0382807515561581	-0.0224333461374044	-0.00522560812532902
1886	75.8185958862305	-7.34283447265625	-5.85030126571655	0.00678734155371785	0.0347093306481838	-0.0376930385828018	0.00483929552137852
1887	75.1692428588867	-6.36881113052368	-5.59056186676025	-0.00587495695799589	0.0496443510055542	-0.0250307414680719	-0.00717365415766835
1888	77.7666397094727	-7.99218273162842	-5.3957576751709	-0.00165419070981443	0.0457482598721981	-0.0445111989974976	0.00321592413820326
1889	77.1172943115234	-7.01815986633301	-5.26588773727417	-0.00522560812532902	0.0619819760322571	-0.0594462193548679	-0.00879702530801296
1890	75.1692428588867	-7.66750860214233	-5.3957576751709	-0.0126931173726916	0.0717222020030022	-0.0717838406562805	-0.00327756232582033
1891	76.4679412841797	-7.34283447265625	-5.6554970741272	-0.0175632312893867	0.0821117833256721	-0.0831474438309669	-0.00230353930965066
1892	74.5198974609375	-6.36881113052368	-5.78536653518677	-0.0162645354866982	0.0613326244056225	-0.0539267547428608	0.00126787810586393
1893	74.5198974609375	-6.69348573684692	-5.85030126571655	-0.0104203969240189	0.047696303576231	-0.0299008563160896	-0.00684897974133492
1894	73.8705520629883	-7.01815986633301	-5.59056186676025	-0.00717365415766835	0.0230210572481155	-0.0182125810533762	0.0126314787194133
1895	74.5198974609375	-6.69348573684692	-5.6554970741272	0.00516396993771195	0.00776136433705688	-0.0143164889886975	-0.00425158534198999
1896	75.1692428588867	-7.01815986633301	-5.78536653518677	-0.00782300252467394	-0.0204853005707264	0.011982130818069	0.00808603875339031
1897	76.4679412841797	-7.34283447265625	-5.72043180465698	-3.08191010844894e-05	-0.0701604709029198	0.040228795260191	0.00191722682211548
1898	75.8185958862305	-8.31685733795166	-5.52562713623047	0.00711201597005129	-0.0750305876135826	0.0538651160895824	0.000943203864153475
1899	74.5198974609375	-7.01815986633301	-5.85030126571655	0.00256657530553639	-0.0708098188042641	0.0522417463362217	0.00191722682211548
1900	75.1692428588867	-6.69348573684692	-5.6554970741272	0.0152288740500808	-0.0889915823936462	0.0632806718349457	0.0022419011220336
1901	76.4679412841797	-7.66750860214233	-5.3957576751709	0.0106834331527352	-0.0636669844388962	0.0522417463362217	-3.08191010844894e-05
1902	74.5198974609375	-7.01815986633301	-5.6554970741272	-0.000355493422830477	-0.050680011510849	0.0330859608948231	0.0123068047687411
1903	74.5198974609375	-6.69348573684692	-5.98017120361328	-0.0149658378213644	-0.0386670641601086	0.0233457311987877	0.000293855206109583
1904	76.4679412841797	-7.99218273162842	-5.6554970741272	-0.0110697457566857	-0.0445111989974976	0.0220470335334539	-0.00165419070981443
1905	77.1172943115234	-7.66750860214233	-5.52562713623047	-0.0113944197073579	-0.0406151078641415	0.0473716296255589	-0.00944637414067984
1906	77.1172943115234	-7.99218273162842	-5.52562713623047	-0.00490093370899558	-0.0419138073921204	0.0272418223321438	-0.000680167751852423
1907	77.1172943115234	-7.66750860214233	-5.07108306884766	-0.0120437685400248	-0.039641086012125	0.0181509424000978	-0.00717365415766835
1908	75.8185958862305	-6.69348573684692	-5.33082246780396	-0.0133424662053585	-0.0273034609854221	0.0188002903014421	0.00321592413820326
1909	77.7666397094727	-6.69348573684692	-5.6554970741272	-0.0120437685400248	-0.0295761823654175	-3.08191010844894e-05	-0.00327756232582033
1910	77.1172943115234	-7.34283447265625	-5.52562713623047	-0.0165892094373703	-0.0146411629393697	-0.00587495695799589	-0.00392691092565656
1911	77.1172943115234	-7.66750860214233	-5.33082246780396	0.000293855206109583	-0.0130177913233638	-0.00392691092565656	0.00483929552137852
1912	77.7666397094727	-7.66750860214233	-5.33082246780396	-0.0104203969240189	-0.00717365415766835	-0.00165419070981443	0.00321592413820326
1913	79.7146835327148	-7.99218273162842	-5.00614833831787	0.000943203864153475	0.00126787810586393	-0.00555028254166245	0.00159255252219737
1914	79.0653381347656	-7.66750860214233	-5.33082246780396	-0.00717365415766835	-0.0107450718060136	0.0100340843200684	0.00321592413820326
1915	79.0653381347656	-8.31685733795166	-5.46069240570068	-0.000680167751852423	-0.0126931173726916	0.00516396993771195	0.0022419011220336
1916	76.4679412841797	-7.01815986633301	-5.72043180465698	-3.08191010844894e-05	-0.0133424662053585	0.00418994715437293	0.000293855206109583
1917	77.7666397094727	-7.01815986633301	-5.59056186676025	-0.0113944197073579	-0.0110697457566857	0.0126314787194133	0.00970941036939621
1918	77.1172943115234	-6.69348573684692	-5.52562713623047	0.0149041991680861	-0.00619963090866804	0.00386527273803949	-0.00295288790948689
1919	79.7146835327148	-7.99218273162842	-5.26588773727417	0.00483929552137852	-0.0113944197073579	0.011982130818069	-3.08191010844894e-05
1920	77.1172943115234	-6.36881113052368	-5.59056186676025	0.0207483377307653	-0.00717365415766835	0.0197743140161037	-0.00132951640989631
1921	79.7146835327148	-7.66750860214233	-5.72043180465698	0.00938473641872406	0.0230210572481155	-0.00230353930965066	0.00516396993771195
1922	75.8185958862305	-6.69348573684692	-5.72043180465698	-0.00327756232582033	0.0421768426895142	-0.0188619289547205	0.000943203864153475
1923	77.7666397094727	-7.01815986633301	-5.85030126571655	-0.00165419070981443	0.0489950031042099	-0.0308748781681061	0.00191722682211548
1924	78.4159927368164	-7.66750860214233	-5.52562713623047	-0.0126931173726916	0.0558131635189056	-0.0428878292441368	0.000293855206109583
1925	80.3640365600586	-7.99218273162842	-5.46069240570068	0.0136055024340749	0.0541897900402546	-0.0474332682788372	-0.000355493422830477
1926	77.1172943115234	-7.01815986633301	-5.26588773727417	0.00386527273803949	0.0561378374695778	-0.0487319678068161	-0.00327756232582033
1927	77.7666397094727	-6.69348573684692	-5.78536653518677	0.00906006153672934	0.0606832765042782	-0.0458098985254765	0.00289124972186983
1928	79.0653381347656	-7.34283447265625	-6.04510593414307	-0.0120437685400248	0.0457482598721981	-0.0347709693014622	0.00289124972186983
1929	78.4159927368164	-6.69348573684692	-5.72043180465698	-0.00717365415766835	0.0460729338228703	-0.0428878292441368	-0.00327756232582033
1930	79.0653381347656	-7.34283447265625	-5.6554970741272	-0.00782300252467394	0.0675014406442642	-0.0487319678068161	-0.00587495695799589
1931	77.7666397094727	-6.69348573684692	-5.72043180465698	-0.00782300252467394	0.0561378374695778	-0.028926832601428	-3.08191010844894e-05
1932	78.4159927368164	-7.01815986633301	-5.3957576751709	-0.00197886489331722	0.0356833562254906	-0.00522560812532902	0.00581331877037883
1933	79.7146835327148	-7.66750860214233	-5.9152364730835	0.00743668992072344	-3.08191010844894e-05	0.011982130818069	-0.000680167751852423
1934	78.4159927368164	-7.01815986633301	-5.78536653518677	0.0142548503354192	-0.0363943427801132	0.0158782228827477	-0.00360223650932312
1935	79.7146835327148	-7.66750860214233	-5.78536653518677	0.00581331877037883	-0.0451605506241322	0.0165275707840919	0.00483929552137852
1936	77.7666397094727	-7.66750860214233	-5.59056186676025	-0.000355493422830477	-0.038017712533474	0.0236704051494598	0.00743668992072344
1937	77.7666397094727	-6.69348573684692	-5.72043180465698	0.013930176384747	-0.0419138073921204	0.0194496400654316	0.00678734155371785
1938	77.7666397094727	-6.36881113052368	-5.78536653518677	0.00191722682211548	-0.0302255302667618	0.0103587592020631	-0.00132951640989631
1939	78.4159927368164	-7.99218273162842	-5.6554970741272	0.00743668992072344	-0.0334722734987736	0.0123068047687411	0.0100340843200684
1940	78.4159927368164	-7.34283447265625	-5.85030126571655	0.00970941036939621	-0.0302255302667618	0.00970941036939621	-0.00652430532500148
1941	78.4159927368164	-7.66750860214233	-5.6554970741272	0.0145795252174139	-0.0156151866540313	0.00873538758605719	0.0197743140161037
1942	77.1172943115234	-6.0441370010376	-5.78536653518677	0.00418994715437293	-0.0113944197073579	0.00808603875339031	0.00289124972186983
1943	79.0653381347656	-7.66750860214233	-5.59056186676025	-0.00100484199356288	-0.0172385573387146	0.00938473641872406	0.00256657530553639
1944	79.7146835327148	-7.99218273162842	-5.46069240570068	0.00516396993771195	-0.0279528107494116	0.00711201597005129	-0.00555028254166245
1945	79.0653381347656	-7.99218273162842	-5.52562713623047	0.00354059832170606	-0.0198359526693821	0.0022419011220336	0.00483929552137852
1946	78.4159927368164	-7.66750860214233	-5.6554970741272	0.0142548503354192	-0.0026282137259841	-0.00879702530801296	0.000943203864153475
1947	77.1172943115234	-7.01815986633301	-5.72043180465698	-0.017887907102704	0.000943203864153475	-0.00295288790948689	0.0149041991680861
1948	77.1172943115234	-6.36881113052368	-5.85030126571655	0.00321592413820326	-0.00912170019000769	0.0116574559360743	-0.000680167751852423
1949	77.7666397094727	-6.36881113052368	-6.04510593414307	-0.00360223650932312	0.00159255252219737	0.00354059832170606	-0.00360223650932312
1950	78.4159927368164	-7.66750860214233	-5.78536653518677	0.00873538758605719	-0.00327756232582033	-0.00782300252467394	-0.00879702530801296
1951	77.7666397094727	-6.69348573684692	-5.9152364730835	0.0145795252174139	0.00516396993771195	0.00743668992072344	0.00418994715437293
1952	78.4159927368164	-7.66750860214233	-5.98017120361328	0.00191722682211548	-0.00619963090866804	0.00743668992072344	-0.00165419070981443
1953	79.0653381347656	-7.66750860214233	-5.85030126571655	0.00711201597005129	-0.00327756232582033	0.011982130818069	0.00126787810586393
1954	78.4159927368164	-7.99218273162842	-5.98017120361328	0.0106834331527352	-0.00977104809135199	0.0155535480007529	-0.00587495695799589
1955	78.4159927368164	-7.99218273162842	-5.6554970741272	0.0136055024340749	0.00776136433705688	0.00776136433705688	0.00256657530553639
1956	78.4159927368164	-7.66750860214233	-5.52562713623047	0.01847561635077	0.0239950809627771	-0.0152905117720366	0.00191722682211548
1957	77.7666397094727	-6.36881113052368	-5.85030126571655	0.0132808275520802	0.0249691028147936	-0.0143164889886975	0.00418994715437293
1958	77.1172943115234	-6.36881113052368	-5.98017120361328	0.00841071270406246	0.0178262684494257	-0.00295288790948689	-0.00392691092565656
1959	77.1172943115234	-6.69348573684692	-6.17497587203979	0.0100340843200684	0.0188002903014421	-0.00619963090866804	-0.00360223650932312
1960	79.0653381347656	-7.99218273162842	-5.9152364730835	0.0103587592020631	0.0226963832974434	-0.00197886489331722	0.00548864435404539
1961	77.7666397094727	-6.69348573684692	-5.9152364730835	0.0100340843200684	0.0395794473588467	-0.0113944197073579	0.012956153601408
1962	77.1172943115234	-7.01815986633301	-5.33082246780396	-0.00230353930965066	0.0324366129934788	-0.00490093370899558	-3.08191010844894e-05
1963	78.4159927368164	-7.66750860214233	-5.46069240570068	-0.0104203969240189	0.0373067259788513	0.00613799272105098	-0.00132951640989631
1964	79.7146835327148	-7.99218273162842	-5.6554970741272	-0.00197886489331722	0.0373067259788513	-0.0169138833880424	0.00483929552137852
1965	78.4159927368164	-7.34283447265625	-5.78536653518677	-0.00425158534198999	0.0460729338228703	-0.0149658378213644	0.00289124972186983
1966	80.3640365600586	-7.66750860214233	-5.6554970741272	0.00159255252219737	0.0483456552028656	-0.0217839982360601	0.00126787810586393
1967	78.4159927368164	-7.66750860214233	-5.78536653518677	-0.00587495695799589	0.0353586822748184	-0.021459324285388	-0.00490093370899558
1968	77.7666397094727	-7.01815986633301	-5.78536653518677	-0.00782300252467394	0.0168522447347641	-0.0237320438027382	-0.00652430532500148
1969	75.8185958862305	-6.36881113052368	-5.98017120361328	-0.0117190945893526	0.01847561635077	-0.0438618510961533	-0.00295288790948689
1970	79.7146835327148	-7.34283447265625	-6.11004114151001	-0.0126931173726916	0.0304885655641556	-0.0454852245748043	-0.00522560812532902
1971	77.7666397094727	-6.69348573684692	-6.04510593414307	-0.00587495695799589	0.0412028171122074	-0.0464592464268208	0.00516396993771195
1972	79.7146835327148	-7.99218273162842	-5.6554970741272	-0.0195112787187099	0.0330859608948231	-0.03444629535079	-0.000680167751852423
1973	79.0653381347656	-7.66750860214233	-5.59056186676025	-0.0107450718060136	0.0252937767654657	-0.0415891297161579	-0.00847235135734081
1974	79.7146835327148	-7.99218273162842	-5.33082246780396	-0.00879702530801296	0.0327612869441509	-0.0308748781681061	-0.0026282137259841
1975	79.0653381347656	-7.34283447265625	-5.26588773727417	-0.00847235135734081	0.0230210572481155	-0.0107450718060136	-0.000680167751852423
1976	79.0653381347656	-7.99218273162842	-5.3957576751709	-0.00522560812532902	0.0298392176628113	-0.0149658378213644	0.00906006153672934
1977	77.7666397094727	-6.69348573684692	-5.59056186676025	-0.00295288790948689	0.0233457311987877	-0.00652430532500148	0.00321592413820326
1978	77.1172943115234	-6.69348573684692	-5.59056186676025	-0.0104203969240189	0.0262678004801273	-0.00879702530801296	-0.00295288790948689
1979	77.1172943115234	-6.69348573684692	-5.6554970741272	-0.00100484199356288	0.0165275707840919	-0.0130177913233638	0.00159255252219737
1980	79.0653381347656	-7.66750860214233	-5.26588773727417	0.01847561635077	-0.0750305876135826	-0.00977104809135199	0.00256657530553639
1981	76.4679412841797	-6.36881113052368	-5.26588773727417	0.00418994715437293	-0.0493813157081604	0.0347093306481838	0.000293855206109583
1982	78.4159927368164	-7.99218273162842	-5.20095300674438	0.00776136433705688	-0.0597708933055401	0.0386054255068302	0.00711201597005129
1983	78.4159927368164	-7.99218273162842	-5.46069240570068	0.00808603875339031	-0.0600955672562122	0.040228795260191	-0.00490093370899558
1984	77.7666397094727	-6.69348573684692	-5.85030126571655	0.0162028968334198	-0.0636669844388962	0.0330859608948231	-0.00425158534198999
1985	77.7666397094727	-6.36881113052368	-5.85030126571655	0.00483929552137852	-0.0539267547428608	0.0213976856321096	-0.00977104809135199
1986	77.7666397094727	-7.99218273162842	-5.6554970741272	0.0126314787194133	-0.0425631552934647	0.013930176384747	-0.00230353930965066
1987	78.4159927368164	-7.66750860214233	-5.26588773727417	0.0116574559360743	-0.0299008563160896	0.0272418223321438	-0.00652430532500148
1988	76.4679412841797	-7.99218273162842	-5.52562713623047	0.00678734155371785	0.000293855206109583	0.0106834331527352	-0.0026282137259841
1989	77.1172943115234	-7.34283447265625	-5.72043180465698	0.0210730116814375	-0.00977104809135199	0.00678734155371785	-0.00619963090866804
1990	77.1172943115234	-6.69348573684692	-5.6554970741272	0.00906006153672934	-0.00360223650932312	-0.000355493422830477	-0.00652430532500148
1991	76.4679412841797	-7.66750860214233	-5.59056186676025	0.0116574559360743	0.00938473641872406	-0.00230353930965066	-0.00392691092565656
1992	78.4159927368164	-8.31685733795166	-5.98017120361328	0.012956153601408	-0.00230353930965066	0.00841071270406246	0.00126787810586393
1993	78.4159927368164	-7.99218273162842	-5.26588773727417	0.00711201597005129	-0.00619963090866804	0.0168522447347641	-0.00977104809135199
1994	78.4159927368164	-7.99218273162842	-5.46069240570068	0.0132808275520802	-0.00392691092565656	0.00841071270406246	-0.000355493422830477
1995	78.4159927368164	-8.31685733795166	-6.17497587203979	0.00321592413820326	0.00451462110504508	0.0113327819854021	-0.00360223650932312
1996	78.4159927368164	-8.31685733795166	-5.6554970741272	-0.00100484199356288	0.0113327819854021	0.00321592413820326	-0.00230353930965066
1997	76.4679412841797	-6.69348573684692	-5.85030126571655	-0.0100957229733467	0.0236704051494598	-0.0172385573387146	0.000293855206109583
1998	77.1172943115234	-7.34283447265625	-5.6554970741272	-0.0026282137259841	0.040228795260191	-0.0172385573387146	-0.00392691092565656
1999	77.7666397094727	-7.34283447265625	-5.6554970741272	0.0100340843200684	0.0282158460468054	-0.0195112787187099	-0.00587495695799589
2000	79.0653381347656	-8.31685733795166	-5.20095300674438	0.0142548503354192	0.0175015944987535	-0.0295761823654175	-0.00197886489331722
[truncated: 6,780 more rows]
