# Supplementary material for: Precise instruction and consideration of the vertical and horizontal force component increases validity and reliability of the 90:20 Isometric Posterior Chain Test
Source: PLoS One. 2024 Oct 28;19(10):e0312843. doi: 10.1371/journal.pone.0312843 (PMC11515970; doi:10.1371/journal.pone.0312843)
Supplement: S1 File — (ZIP) [file pone.0312843.s001.zip › S1_Raw_Data/M1_P12_v_3.csv]

1	77.7666397094727	-3.77141690254211	-6.36978054046631	-0.0149658378213644	0.0233457311987877	-0.0152905117720366	0.000293855206109583
2	79.0653381347656	-4.42076539993286	-6.11004114151001	-0.0224333461374044	0.01847561635077	-0.0204853005707264	-0.00360223650932312
3	79.0653381347656	-4.42076539993286	-6.23991060256958	-0.0159398596733809	0.0217223595827818	-0.0201606266200542	0.00418994715437293
4	79.0653381347656	-3.44674253463745	-6.30484533309937	-0.00814767740666866	0.0191249661147594	-0.0139918150380254	-3.08191010844894e-05
5	77.7666397094727	-3.44674253463745	-6.23991060256958	-0.0123684434220195	0.0249691028147936	-0.0282774847000837	-0.00425158534198999
6	77.7666397094727	-3.77141690254211	-6.04510593414307	0.000618529506027699	0.0246444288641214	-0.0110697457566857	0.00126787810586393
7	78.4159927368164	-3.44674253463745	-6.17497587203979	0.00451462110504508	0.000618529506027699	-0.0256800893694162	-0.00132951640989631
8	79.7146835327148	-4.42076539993286	-5.78536653518677	-0.0201606266200542	0.00418994715437293	-0.0273034609854221	0.000943203864153475
9	79.7146835327148	-4.7454400062561	-5.6554970741272	0.01100810803473	-0.00425158534198999	-0.0162645354866982	0.00613799272105098
10	80.3640365600586	-4.7454400062561	-5.6554970741272	0.0188002903014421	-0.00132951640989631	-0.00132951640989631	-0.0026282137259841
11	77.7666397094727	-3.77141690254211	-5.59056186676025	0.0207483377307653	-3.08191010844894e-05	0.020423661917448	-0.000355493422830477
12	80.3640365600586	-4.7454400062561	-5.13601779937744	0.0207483377307653	-0.0237320438027382	0.020423661917448	0.00159255252219737
13	77.7666397094727	-3.44674253463745	-5.52562713623047	0.0175015944987535	-0.0324982516467571	0.0165275707840919	0.00678734155371785
14	78.4159927368164	-3.12206816673279	-5.72043180465698	0.0145795252174139	-0.00749832857400179	0.00613799272105098	-0.00197886489331722
15	76.4679412841797	-2.79739379882813	-5.78536653518677	0.0171769186854362	-0.000355493422830477	0.00808603875339031	-0.000680167751852423
16	78.4159927368164	-3.44674253463745	-5.26588773727417	-3.08191010844894e-05	0.00321592413820326	0.00418994715437293	0.00581331877037883
17	79.0653381347656	-4.09609127044678	-5.13601779937744	0.00483929552137852	-0.0256800893694162	0.0168522447347641	0.00581331877037883
18	81.0133819580078	-4.42076539993286	-4.87627840042114	-0.00684897974133492	-0.0334722734987736	0.0106834331527352	-0.000680167751852423
19	79.7146835327148	-4.42076539993286	-5.07108306884766	-0.0120437685400248	-0.0263294391334057	-0.00165419070981443	0.00386527273803949
20	79.7146835327148	-4.42076539993286	-5.20095300674438	-0.0143164889886975	0.00581331877037883	-0.0133424662053585	-0.00684897974133492
21	77.7666397094727	-3.12206816673279	-5.78536653518677	0.000943203864153475	0.0246444288641214	-0.00782300252467394	-0.0026282137259841
22	79.7146835327148	-4.42076539993286	-5.33082246780396	-0.00392691092565656	0.0178262684494257	-0.0172385573387146	-0.0100957229733467
23	79.0653381347656	-3.12206816673279	-5.59056186676025	-0.00555028254166245	0.013930176384747	-0.00944637414067984	-0.00814767740666866
24	77.7666397094727	-3.12206816673279	-5.46069240570068	-0.00100484199356288	0.00646266713738441	-0.000680167751852423	0.00711201597005129
25	78.4159927368164	-2.47271966934204	-5.6554970741272	0.00841071270406246	0.011982130818069	-0.0113944197073579	-0.00295288790948689
26	78.4159927368164	-3.44674253463745	-5.9152364730835	0.0165275707840919	0.000618529506027699	-0.00814767740666866	0.00321592413820326
27	77.7666397094727	-3.12206816673279	-5.78536653518677	0.012956153601408	0.00581331877037883	-0.00230353930965066	-0.00684897974133492
28	77.1172943115234	-3.44674253463745	-5.72043180465698	0.011982130818069	0.000293855206109583	-0.00230353930965066	-0.00230353930965066
29	78.4159927368164	-3.77141690254211	-6.04510593414307	0.0155535480007529	-0.00490093370899558	0.00191722682211548	-0.00197886489331722
30	78.4159927368164	-3.12206816673279	-5.85030126571655	0.0239950809627771	0.0022419011220336	0.00289124972186983	0.000943203864153475
31	79.0653381347656	-4.09609127044678	-5.98017120361328	0.01100810803473	0.00873538758605719	0.0149041991680861	0.00191722682211548
32	78.4159927368164	-4.09609127044678	-5.9152364730835	0.0236704051494598	-0.00749832857400179	0.00386527273803949	-0.00490093370899558
33	77.7666397094727	-3.12206816673279	-5.85030126571655	0.00289124972186983	-0.0191866029053926	0.00548864435404539	0.00159255252219737
34	77.7666397094727	-3.12206816673279	-5.72043180465698	0.000943203864153475	-0.0247060675173998	-0.0198359526693821	0.00516396993771195
35	77.1172943115234	-3.44674253463745	-5.6554970741272	0.00256657530553639	-0.0182125810533762	-0.0100957229733467	0.000618529506027699
36	78.4159927368164	-3.12206816673279	-5.46069240570068	-0.0100957229733467	-0.00425158534198999	-0.0191866029053926	-0.00327756232582033
37	77.7666397094727	-3.12206816673279	-5.98017120361328	-0.00652430532500148	-0.0149658378213644	-0.0305502042174339	-0.00425158534198999
38	78.4159927368164	-4.09609127044678	-5.59056186676025	-0.00847235135734081	-0.00782300252467394	-0.0286021586507559	-0.00522560812532902
39	79.0653381347656	-4.09609127044678	-5.72043180465698	-0.00977104809135199	-0.0117190945893526	-0.0370436906814575	-0.00619963090866804
40	78.4159927368164	-4.42076539993286	-5.6554970741272	-0.0146411629393697	0.0162028968334198	-0.0571734979748726	-0.00425158534198999
41	77.7666397094727	-3.12206816673279	-5.46069240570068	-0.0182125810533762	0.0207483377307653	-0.0273034609854221	-0.00717365415766835
42	79.0653381347656	-4.42076539993286	-5.26588773727417	0.00743668992072344	0.00159255252219737	-0.0211346503347158	0.00516396993771195
43	77.7666397094727	-3.12206816673279	-5.85030126571655	-0.00555028254166245	-0.00490093370899558	-0.0110697457566857	0.000293855206109583
44	78.4159927368164	-4.42076539993286	-5.46069240570068	0.00418994715437293	-0.00555028254166245	-0.00879702530801296	0.0188002903014421
45	79.0653381347656	-4.42076539993286	-5.6554970741272	0.0142548503354192	-0.00490093370899558	0.00743668992072344	-0.00717365415766835
46	79.0653381347656	-3.77141690254211	-5.3957576751709	0.0178262684494257	-0.000680167751852423	0.011982130818069	0.00906006153672934
47	79.0653381347656	-4.42076539993286	-5.3957576751709	0.0210730116814375	0.0132808275520802	0.00776136433705688	-0.00360223650932312
48	78.4159927368164	-4.09609127044678	-5.26588773727417	0.011982130818069	0.000618529506027699	0.01100810803473	-0.00197886489331722
49	77.1172943115234	-2.79739379882813	-5.72043180465698	0.0136055024340749	-0.00295288790948689	0.0171769186854362	0.000943203864153475
50	76.4679412841797	-3.12206816673279	-5.85030126571655	0.012956153601408	0.00581331877037883	0.0149041991680861	-0.00165419070981443
51	78.4159927368164	-3.44674253463745	-5.33082246780396	0.00354059832170606	0.0175015944987535	0.013930176384747	0.00970941036939621
52	79.0653381347656	-4.09609127044678	-5.52562713623047	0.000618529506027699	0.0178262684494257	-0.00490093370899558	0.00841071270406246
53	77.1172943115234	-3.12206816673279	-5.6554970741272	-0.00879702530801296	0.0022419011220336	-0.00425158534198999	-0.00327756232582033
54	77.1172943115234	-2.47271966934204	-5.20095300674438	-0.00847235135734081	0.00126787810586393	0.000618529506027699	0.00418994715437293
55	78.4159927368164	-3.12206816673279	-5.78536653518677	-0.0126931173726916	-0.00847235135734081	0.000293855206109583	0.000618529506027699
56	79.0653381347656	-3.77141690254211	-5.52562713623047	0.00289124972186983	0.000943203864153475	0.01100810803473	-0.0026282137259841
57	79.0653381347656	-3.77141690254211	-5.3957576751709	-0.00295288790948689	0.00451462110504508	0.0165275707840919	-0.00230353930965066
58	77.7666397094727	-3.44674253463745	-5.52562713623047	-0.00522560812532902	-0.00684897974133492	0.0262678004801273	-0.00100484199356288
59	77.1172943115234	-3.12206816673279	-5.46069240570068	-0.00360223650932312	-0.0136671401560307	0.0337353087961674	0.00289124972186983
60	76.4679412841797	-2.79739379882813	-5.46069240570068	-0.0133424662053585	-0.0282774847000837	0.0197743140161037	-0.00165419070981443
61	80.3640365600586	-3.77141690254211	-5.85030126571655	-0.0100957229733467	-0.0204853005707264	0.011982130818069	-0.00782300252467394
62	76.4679412841797	-2.79739379882813	-6.04510593414307	-0.00490093370899558	-0.0305502042174339	0.0158782228827477	0.00126787810586393
63	77.7666397094727	-3.77141690254211	-5.72043180465698	-0.0130177913233638	-0.0299008563160896	0.0100340843200684	-0.00197886489331722
64	79.7146835327148	-4.09609127044678	-5.6554970741272	-0.00619963090866804	-0.0152905117720366	0.0142548503354192	0.00256657530553639
65	79.7146835327148	-4.09609127044678	-5.46069240570068	-0.00684897974133492	-0.0146411629393697	0.00159255252219737	0.00613799272105098
66	79.0653381347656	-3.77141690254211	-5.33082246780396	-0.00879702530801296	-0.00619963090866804	-0.00749832857400179	-0.00132951640989631
67	79.7146835327148	-3.77141690254211	-6.23991060256958	-0.00652430532500148	0.00841071270406246	-0.017887907102704	-0.00587495695799589
68	79.0653381347656	-3.77141690254211	-5.52562713623047	-0.0110697457566857	0.0233457311987877	-0.0240567177534103	-0.00132951640989631
69	78.4159927368164	-2.79739379882813	-5.78536653518677	-0.00360223650932312	0.0220470335334539	-0.0256800893694162	0.00678734155371785
70	77.7666397094727	-3.77141690254211	-5.59056186676025	0.0230210572481155	0.0246444288641214	-0.0149658378213644	0.0022419011220336
71	78.4159927368164	-3.12206816673279	-5.59056186676025	0.00841071270406246	0.0155535480007529	-0.0117190945893526	0.00386527273803949
72	77.1172943115234	-3.44674253463745	-5.46069240570068	0.0152288740500808	0.0223717093467712	-0.0308748781681061	0.00451462110504508
73	79.7146835327148	-3.77141690254211	-5.78536653518677	0.00808603875339031	0.0181509424000978	-0.0279528107494116	0.00516396993771195
74	78.4159927368164	-3.77141690254211	-5.52562713623047	-0.0149658378213644	0.0188002903014421	-0.0263294391334057	0.00256657530553639
75	80.3640365600586	-3.44674253463745	-5.85030126571655	0.000943203864153475	0.0233457311987877	-0.0256800893694162	0.00516396993771195
76	79.0653381347656	-3.77141690254211	-5.59056186676025	0.00678734155371785	0.0178262684494257	-0.0113944197073579	0.00354059832170606
77	80.3640365600586	-3.77141690254211	-5.3957576751709	0.0132808275520802	0.0230210572481155	0.000618529506027699	-0.00522560812532902
78	77.7666397094727	-2.47271966934204	-5.6554970741272	0.00516396993771195	-0.0139918150380254	0.00516396993771195	-0.00652430532500148
79	77.1172943115234	-3.12206816673279	-5.72043180465698	0.00256657530553639	-0.050680011510849	0.0207483377307653	0.01100810803473
80	77.1172943115234	-2.47271966934204	-5.85030126571655	0.011982130818069	-0.0337969474494457	0.0223717093467712	-0.0107450718060136
81	79.0653381347656	-3.44674253463745	-6.23991060256958	0.0106834331527352	-0.0273034609854221	0.0171769186854362	-0.00457625929266214
82	77.1172943115234	-2.47271966934204	-6.30484533309937	0.011982130818069	-0.0441865250468254	0.0259431265294552	-0.00652430532500148
83	80.3640365600586	-4.09609127044678	-5.78536653518677	0.00126787810586393	-0.0471085943281651	0.0226963832974434	-0.00100484199356288
84	79.0653381347656	-3.44674253463745	-5.9152364730835	-0.00912170019000769	-0.0260047651827335	0.0188002903014421	-0.00197886489331722
85	79.0653381347656	-3.12206816673279	-6.49965000152588	0.0136055024340749	-0.0198359526693821	0.0162028968334198	-0.00814767740666866
86	78.4159927368164	-2.79739379882813	-6.36978054046631	0.00516396993771195	-0.0276281367987394	0.0363327041268349	0.00256657530553639
87	79.7146835327148	-3.44674253463745	-5.6554970741272	0.00776136433705688	-0.0519787110388279	0.0123068047687411	-0.000355493422830477
88	79.0653381347656	-3.44674253463745	-5.52562713623047	-0.00522560812532902	-0.0568488240242004	0.0509430468082428	-0.0104203969240189
89	77.7666397094727	-2.14804530143738	-5.52562713623047	-0.0113944197073579	-0.0503553375601768	0.0236704051494598	0.011982130818069
90	79.0653381347656	-3.77141690254211	-5.52562713623047	0.00873538758605719	-0.0393164120614529	0.0272418223321438	-0.00327756232582033
91	77.7666397094727	-2.79739379882813	-5.98017120361328	0.0022419011220336	-0.0256800893694162	0.0149041991680861	0.0116574559360743
92	78.4159927368164	-3.44674253463745	-5.59056186676025	-0.00490093370899558	0.0100340843200684	0.00613799272105098	-0.00327756232582033
93	79.7146835327148	-3.44674253463745	-5.3957576751709	-0.00360223650932312	-0.00555028254166245	0.000943203864153475	0.00743668992072344
94	78.4159927368164	-2.47271966934204	-5.6554970741272	-0.00522560812532902	0.00646266713738441	-0.00912170019000769	-0.00490093370899558
95	77.7666397094727	-2.79739379882813	-5.33082246780396	0.00418994715437293	0.0197743140161037	-0.0107450718060136	-0.00100484199356288
96	78.4159927368164	-3.12206816673279	-5.33082246780396	0.00841071270406246	0.0132808275520802	-0.00782300252467394	-0.00165419070981443
97	80.3640365600586	-3.12206816673279	-5.46069240570068	-0.00392691092565656	0.0100340843200684	-0.0126931173726916	-0.00100484199356288
98	77.1172943115234	-1.82337093353271	-5.3957576751709	-0.00165419070981443	0.0136055024340749	-0.00619963090866804	-0.00327756232582033
99	80.3640365600586	-3.12206816673279	-5.3957576751709	-0.0120437685400248	0.0217223595827818	-0.0107450718060136	0.00256657530553639
100	78.4159927368164	-2.14804530143738	-5.20095300674438	0.000618529506027699	0.0376313999295235	-0.0107450718060136	-0.00522560812532902
101	78.4159927368164	-2.47271966934204	-5.3957576751709	-0.000355493422830477	0.0330859608948231	-0.0152905117720366	-0.00749832857400179
102	77.7666397094727	-2.79739379882813	-5.46069240570068	0.000293855206109583	0.0282158460468054	0.000943203864153475	-0.00619963090866804
103	79.7146835327148	-3.12206816673279	-5.59056186676025	-0.00327756232582033	0.00970941036939621	-0.0113944197073579	-0.00977104809135199
104	77.1172943115234	-1.49869668483734	-5.78536653518677	-0.0169138833880424	0.0210730116814375	-0.0126931173726916	0.000293855206109583
105	77.7666397094727	-2.47271966934204	-5.78536653518677	0.0126314787194133	0.0149041991680861	-0.0247060675173998	0.00354059832170606
106	78.4159927368164	-1.82337093353271	-5.85030126571655	0.0168522447347641	0.00776136433705688	-0.00619963090866804	-0.00684897974133492
107	77.1172943115234	-1.82337093353271	-5.3957576751709	0.0210730116814375	-0.0211346503347158	-0.0113944197073579	0.0022419011220336
108	79.7146835327148	-2.79739379882813	-5.33082246780396	0.0295145437121391	-0.0198359526693821	-0.00132951640989631	-0.00100484199356288
109	79.7146835327148	-3.12206816673279	-5.78536653518677	0.013930176384747	-0.0237320438027382	-0.00132951640989631	0.00711201597005129
110	79.0653381347656	-2.79739379882813	-6.23991060256958	0.0343846566975117	-0.0191866029053926	0.00938473641872406	-0.00457625929266214
111	77.7666397094727	-2.47271966934204	-5.72043180465698	0.0282158460468054	-0.0204853005707264	0.00613799272105098	0.00354059832170606
112	78.4159927368164	-2.79739379882813	-5.52562713623047	0.0236704051494598	0.00126787810586393	-0.0159398596733809	-0.00749832857400179
113	78.4159927368164	-3.12206816673279	-5.59056186676025	0.020423661917448	0.00256657530553639	-0.0266541130840778	0.00743668992072344
114	77.7666397094727	-1.49869668483734	-5.59056186676025	0.00873538758605719	0.00711201597005129	-0.0240567177534103	-0.00360223650932312
115	77.7666397094727	-2.47271966934204	-5.85030126571655	0.0197743140161037	0.0252937767654657	-0.0383423902094364	0.000293855206109583
116	77.1172943115234	-1.82337093353271	-6.36978054046631	0.0197743140161037	0.0321119390428066	-0.0318489037454128	-0.00295288790948689
117	78.4159927368164	-2.79739379882813	-5.46069240570068	0.0191249661147594	0.041852168738842	-0.0282774847000837	-0.00327756232582033
118	79.7146835327148	-3.12206816673279	-5.52562713623047	0.00581331877037883	0.0327612869441509	-0.0260047651827335	-0.00652430532500148
119	79.0653381347656	-3.44674253463745	-5.13601779937744	-0.00879702530801296	0.0343846566975117	-0.0373683646321297	0.00808603875339031
120	79.0653381347656	-3.12206816673279	-5.3957576751709	-0.00717365415766835	0.0538651160895824	-0.0454852245748043	-0.00587495695799589
121	76.4679412841797	-2.79739379882813	-5.78536653518677	-0.00782300252467394	0.0515923984348774	-0.039641086012125	-0.000680167751852423
122	79.7146835327148	-3.12206816673279	-5.59056186676025	-0.00197886489331722	0.0395794473588467	-0.0276281367987394	-0.00360223650932312
123	78.4159927368164	-2.47271966934204	-5.78536653518677	-0.0130177913233638	0.036657378077507	-0.0211346503347158	0.00126787810586393
124	77.1172943115234	-2.47271966934204	-5.59056186676025	-0.0230826959013939	0.020423661917448	0.00256657530553639	-0.00652430532500148
125	79.0653381347656	-3.44674253463745	-5.26588773727417	-0.0247060675173998	-0.00132951640989631	0.0022419011220336	0.00321592413820326
126	79.0653381347656	-3.12206816673279	-5.3957576751709	-0.0282774847000837	-0.00912170019000769	0.0304885655641556	0.000293855206109583
127	79.7146835327148	-3.77141690254211	-5.59056186676025	-0.02697878703475	-0.0250307414680719	0.0457482598721981	0.000618529506027699
128	79.0653381347656	-3.44674253463745	-5.59056186676025	-0.0247060675173998	-0.0448358729481697	0.0463976077735424	-3.08191010844894e-05
129	77.7666397094727	-2.14804530143738	-5.85030126571655	-0.0188619289547205	-0.0591215454041958	0.0600339286029339	0.00126787810586393
130	77.7666397094727	-2.14804530143738	-5.78536653518677	-0.00782300252467394	-0.0587968714535236	0.0551638156175613	0.00646266713738441
131	77.7666397094727	-2.47271966934204	-5.46069240570068	0.00386527273803949	-0.0532774068415165	0.0450989119708538	0.0022419011220336
132	79.0653381347656	-3.12206816673279	-5.33082246780396	0.0022419011220336	-0.0445111989974976	0.0285405199974775	0.000293855206109583
133	78.4159927368164	-4.09609127044678	-5.6554970741272	0.00808603875339031	-0.0441865250468254	0.0191249661147594	0.00451462110504508
134	79.0653381347656	-3.77141690254211	-5.9152364730835	-0.00360223650932312	-0.0276281367987394	0.00613799272105098	0.00548864435404539
135	79.0653381347656	-3.12206816673279	-5.52562713623047	0.00191722682211548	-0.0149658378213644	0.00646266713738441	0.00776136433705688
136	79.0653381347656	-3.44674253463745	-5.59056186676025	0.00483929552137852	0.0213976856321096	0.000293855206109583	-0.00100484199356288
137	77.1172943115234	-3.12206816673279	-5.46069240570068	-0.00100484199356288	0.0321119390428066	-0.0143164889886975	-0.00879702530801296
138	77.7666397094727	-3.12206816673279	-5.6554970741272	-0.00165419070981443	0.0415274947881699	-0.0237320438027382	-0.00165419070981443
139	77.1172943115234	-2.47271966934204	-5.9152364730835	-0.00165419070981443	0.0522417463362217	-0.0217839982360601	-3.08191010844894e-05
140	77.7666397094727	-3.44674253463745	-5.72043180465698	-0.00230353930965066	0.0509430468082428	-0.0282774847000837	-0.00230353930965066
141	79.0653381347656	-3.77141690254211	-5.59056186676025	0.0278911720961332	0.0405534692108631	-0.0156151866540313	-0.00132951640989631
142	79.0653381347656	-2.79739379882813	-5.9152364730835	0.0230210572481155	0.0246444288641214	-0.0130177913233638	-0.00425158534198999
143	77.1172943115234	-2.47271966934204	-5.52562713623047	0.0200989879667759	0.01100810803473	-0.00165419070981443	0.00548864435404539
144	79.0653381347656	-4.09609127044678	-5.26588773727417	0.0236704051494598	0.0282158460468054	-0.0139918150380254	-0.00100484199356288
145	78.4159927368164	-3.44674253463745	-5.59056186676025	0.0210730116814375	0.0301638916134834	-0.0130177913233638	0.00581331877037883
146	79.7146835327148	-3.77141690254211	-5.59056186676025	0.0149041991680861	0.0194496400654316	-0.00977104809135199	0.00483929552137852
147	79.0653381347656	-3.44674253463745	-5.6554970741272	0.00808603875339031	0.00548864435404539	-0.00425158534198999	-0.00522560812532902
148	79.0653381347656	-3.12206816673279	-5.6554970741272	0.00483929552137852	-0.0182125810533762	0.00386527273803949	0.00159255252219737
149	77.1172943115234	-2.79739379882813	-5.52562713623047	-0.0110697457566857	-0.0487319678068161	0.0126314787194133	-0.00327756232582033
150	78.4159927368164	-3.12206816673279	-5.52562713623047	0.0165275707840919	-0.0665890574455261	0.025618452578783	0.00548864435404539
151	79.7146835327148	-3.77141690254211	-5.72043180465698	0.00743668992072344	-0.0613942667841911	0.0226963832974434	0.00418994715437293
152	77.7666397094727	-2.79739379882813	-5.6554970741272	0.00483929552137852	-0.0539267547428608	0.0100340843200684	-0.00555028254166245
153	77.7666397094727	-3.44674253463745	-5.3957576751709	-0.0211346503347158	-0.0454852245748043	0.0106834331527352	0.000618529506027699
154	81.0133819580078	-3.44674253463745	-5.6554970741272	-0.0146411629393697	-0.039641086012125	-0.00782300252467394	-0.00197886489331722
155	78.4159927368164	-3.44674253463745	-5.59056186676025	-0.0110697457566857	-0.000680167751852423	-0.00490093370899558	-0.00295288790948689
156	79.0653381347656	-3.44674253463745	-5.26588773727417	-0.0126931173726916	0.00289124972186983	-0.0159398596733809	0.00289124972186983
157	77.7666397094727	-2.14804530143738	-5.85030126571655	-0.0162645354866982	-0.00749832857400179	-0.0201606266200542	-0.00847235135734081
158	79.7146835327148	-2.47271966934204	-5.85030126571655	-0.00619963090866804	0.00451462110504508	-0.0152905117720366	-0.00749832857400179
159	77.1172943115234	-2.47271966934204	-5.98017120361328	-0.00879702530801296	0.0022419011220336	-0.00977104809135199	-0.00619963090866804
160	79.0653381347656	-2.14804530143738	-5.85030126571655	-0.000355493422830477	0.0360080301761627	-0.0341216214001179	-0.00717365415766835
161	78.4159927368164	-3.44674253463745	-5.26588773727417	0.00646266713738441	0.0457482598721981	-0.0331475995481014	-0.0110697457566857
162	78.4159927368164	-2.47271966934204	-6.11004114151001	0.01100810803473	0.031137915328145	-0.032173577696085	0.00289124972186983
163	77.7666397094727	-3.12206816673279	-6.23991060256958	0.0213976856321096	0.0304885655641556	-0.0162645354866982	-0.00555028254166245
164	79.7146835327148	-3.44674253463745	-6.04510593414307	0.0282158460468054	0.0252937767654657	-0.0159398596733809	0.00970941036939621
165	79.7146835327148	-3.12206816673279	-6.30484533309937	0.0282158460468054	0.0249691028147936	-0.00457625929266214	-0.00360223650932312
166	79.7146835327148	-3.44674253463745	-5.52562713623047	0.0252937767654657	-0.000680167751852423	0.01847561635077	0.000293855206109583
167	79.7146835327148	-3.44674253463745	-5.46069240570068	0.0321119390428066	-0.0240567177534103	0.0230210572481155	-0.00327756232582033
168	79.0653381347656	-2.47271966934204	-5.33082246780396	0.0197743140161037	-0.0295761823654175	0.0149041991680861	0.00678734155371785
169	77.7666397094727	-2.14804530143738	-6.04510593414307	0.0200989879667759	-0.0315242260694504	0.0230210572481155	0.00743668992072344
170	79.0653381347656	-2.79739379882813	-5.72043180465698	0.0210730116814375	-0.0217839982360601	0.0272418223321438	0.00678734155371785
171	77.7666397094727	-1.82337093353271	-6.11004114151001	0.0213976856321096	-0.0204853005707264	0.0496443510055542	-3.08191010844894e-05
172	78.4159927368164	-2.47271966934204	-5.33082246780396	0.0200989879667759	-0.0237320438027382	0.0379560738801956	0.00126787810586393
173	79.0653381347656	-3.12206816673279	-5.26588773727417	0.0100340843200684	-0.0185372550040483	0.0457482598721981	0.00548864435404539
174	79.0653381347656	-3.44674253463745	-5.33082246780396	-0.0230826959013939	-0.0139918150380254	0.0171769186854362	-3.08191010844894e-05
175	78.4159927368164	-2.79739379882813	-5.3957576751709	-0.0204853005707264	-0.0143164889886975	0.0233457311987877	0.00289124972186983
176	80.3640365600586	-4.09609127044678	-5.26588773727417	-0.0185372550040483	-0.0247060675173998	0.0226963832974434	-0.00360223650932312
177	79.0653381347656	-2.79739379882813	-5.26588773727417	-0.0130177913233638	-0.0308748781681061	0.0233457311987877	-0.00555028254166245
178	77.1172943115234	-2.79739379882813	-5.52562713623047	-0.0279528107494116	-0.0260047651827335	0.0178262684494257	-0.00587495695799589
179	78.4159927368164	-2.14804530143738	-5.59056186676025	-0.0308748781681061	-0.0195112787187099	0.0155535480007529	0.00321592413820326
180	78.4159927368164	-2.47271966934204	-5.52562713623047	-0.0305502042174339	0.00159255252219737	-0.00912170019000769	-0.00717365415766835
181	79.0653381347656	-2.79739379882813	-5.85030126571655	-0.0104203969240189	0.00970941036939621	-0.0110697457566857	-0.00100484199356288
182	77.7666397094727	-2.47271966934204	-5.78536653518677	-0.0273034609854221	0.0171769186854362	-0.0299008563160896	-0.00360223650932312
183	79.0653381347656	-3.12206816673279	-5.46069240570068	-0.017887907102704	0.0278911720961332	-0.0497059896588326	-0.00360223650932312
184	79.7146835327148	-3.44674253463745	-5.72043180465698	-0.00912170019000769	0.0434755384922028	-0.0539267547428608	-0.00360223650932312
185	79.0653381347656	-1.82337093353271	-5.78536653518677	-0.00425158534198999	0.0450989119708538	-0.050680011510849	-0.00944637414067984
186	79.0653381347656	-2.47271966934204	-5.46069240570068	0.00191722682211548	0.0360080301761627	-0.0370436906814575	0.00126787810586393
187	79.7146835327148	-3.44674253463745	-5.9152364730835	0.000293855206109583	0.0262678004801273	-0.0311995539814234	-0.0100957229733467
188	79.0653381347656	-3.44674253463745	-5.72043180465698	0.00548864435404539	0.0191249661147594	-0.0337969474494457	0.00386527273803949
189	77.7666397094727	-2.14804530143738	-6.17497587203979	0.013930176384747	0.0200989879667759	-0.0117190945893526	-0.00165419070981443
190	79.7146835327148	-3.44674253463745	-5.46069240570068	0.0259431265294552	0.0223717093467712	0.00126787810586393	0.0106834331527352
191	77.7666397094727	-2.14804530143738	-5.78536653518677	0.0317872650921345	0.00581331877037883	0.0123068047687411	0.00256657530553639
192	78.4159927368164	-3.12206816673279	-5.26588773727417	0.0269171483814716	-0.000355493422830477	0.0207483377307653	0.00256657530553639
193	79.0653381347656	-3.12206816673279	-6.11004114151001	0.0168522447347641	-0.0146411629393697	0.00873538758605719	-0.00717365415766835
194	79.0653381347656	-3.12206816673279	-5.6554970741272	-3.08191010844894e-05	-0.00522560812532902	-0.00425158534198999	-3.08191010844894e-05
195	78.4159927368164	-3.44674253463745	-5.72043180465698	0.0142548503354192	0.00646266713738441	-0.00944637414067984	-0.00327756232582033
196	79.0653381347656	-3.44674253463745	-5.52562713623047	0.00418994715437293	0.0158782228827477	-0.0191866029053926	0.00548864435404539
197	79.7146835327148	-3.44674253463745	-5.59056186676025	-0.000680167751852423	0.0246444288641214	-0.0130177913233638	-0.00977104809135199
198	79.0653381347656	-2.79739379882813	-5.98017120361328	-0.00652430532500148	0.0304885655641556	-0.0263294391334057	0.00386527273803949
199	79.7146835327148	-3.12206816673279	-5.72043180465698	-0.00684897974133492	0.0181509424000978	-0.0175632312893867	-0.00684897974133492
200	77.1172943115234	-3.12206816673279	-5.72043180465698	-0.0221086721867323	0.012956153601408	-0.00912170019000769	-0.00555028254166245
201	78.4159927368164	-2.47271966934204	-5.85030126571655	-0.00652430532500148	0.01100810803473	0.00191722682211548	-0.00652430532500148
202	77.7666397094727	-3.12206816673279	-5.52562713623047	-0.00360223650932312	0.00613799272105098	0.00581331877037883	-0.00814767740666866
203	79.7146835327148	-3.12206816673279	-5.59056186676025	-0.0146411629393697	0.00516396993771195	0.0103587592020631	-0.00490093370899558
204	77.7666397094727	-2.47271966934204	-5.3957576751709	-0.00587495695799589	-0.00230353930965066	0.0155535480007529	0.000293855206109583
205	78.4159927368164	-2.14804530143738	-5.85030126571655	-0.00847235135734081	0.0113327819854021	0.00743668992072344	-0.00197886489331722
206	77.7666397094727	-3.12206816673279	-5.78536653518677	0.00613799272105098	0.00256657530553639	0.0106834331527352	-0.00100484199356288
207	78.4159927368164	-3.12206816673279	-5.72043180465698	0.00386527273803949	-0.00360223650932312	-0.000355493422830477	-0.00327756232582033
208	80.3640365600586	-4.09609127044678	-5.59056186676025	0.00516396993771195	0.00451462110504508	-0.0149658378213644	-0.000355493422830477
209	79.7146835327148	-4.42076539993286	-5.26588773727417	0.012956153601408	0.00386527273803949	-0.0100957229733467	0.00159255252219737
210	78.4159927368164	-3.44674253463745	-5.20095300674438	0.0386054255068302	-0.00197886489331722	-0.00230353930965066	0.00548864435404539
211	77.7666397094727	-3.44674253463745	-5.9152364730835	0.0275664981454611	0.00743668992072344	0.00678734155371785	-0.00197886489331722
212	79.7146835327148	-3.77141690254211	-5.85030126571655	0.0158782228827477	-0.00522560812532902	0.00776136433705688	-0.000680167751852423
213	79.0653381347656	-3.77141690254211	-5.85030126571655	0.0152288740500808	-0.0130177913233638	0.00938473641872406	-0.00457625929266214
214	78.4159927368164	-3.12206816673279	-5.6554970741272	0.0200989879667759	-0.0217839982360601	0.00483929552137852	0.00191722682211548
215	79.0653381347656	-2.79739379882813	-5.78536653518677	0.00873538758605719	-0.0159398596733809	0.0113327819854021	0.0022419011220336
216	78.4159927368164	-3.77141690254211	-5.85030126571655	0.0236704051494598	-0.0169138833880424	0.012956153601408	-3.08191010844894e-05
217	81.0133819580078	-4.09609127044678	-5.72043180465698	0.0136055024340749	-0.0165892094373703	0.0171769186854362	-0.00392691092565656
218	78.4159927368164	-3.44674253463745	-5.9152364730835	0.00841071270406246	-0.0143164889886975	-0.00132951640989631	-0.00944637414067984
219	80.3640365600586	-3.77141690254211	-5.3957576751709	-0.00360223650932312	0.00256657530553639	-0.0195112787187099	0.00321592413820326
220	78.4159927368164	-4.09609127044678	-5.33082246780396	-0.0126931173726916	0.0217223595827818	-0.0227580219507217	-0.00360223650932312
221	79.0653381347656	-3.12206816673279	-5.59056186676025	-0.0143164889886975	0.0158782228827477	-0.00555028254166245	-0.00295288790948689
222	79.0653381347656	-4.09609127044678	-5.26588773727417	-0.0117190945893526	0.000943203864153475	0.00191722682211548	0.00191722682211548
223	80.3640365600586	-4.09609127044678	-5.9152364730835	-0.0195112787187099	-0.00555028254166245	0.000943203864153475	-0.00360223650932312
224	78.4159927368164	-3.12206816673279	-5.98017120361328	-0.00457625929266214	-0.00652430532500148	-0.00360223650932312	-0.00132951640989631
225	79.0653381347656	-3.12206816673279	-5.98017120361328	0.0022419011220336	0.000293855206109583	-0.00425158534198999	-0.00165419070981443
226	77.1172943115234	-3.44674253463745	-5.78536653518677	0.0269171483814716	0.0210730116814375	-0.0139918150380254	0.00743668992072344
227	79.0653381347656	-2.79739379882813	-5.59056186676025	0.0188002903014421	0.0217223595827818	-0.0253554154187441	0.00126787810586393
228	78.4159927368164	-3.12206816673279	-5.6554970741272	0.00743668992072344	0.0168522447347641	-0.0204853005707264	-0.00522560812532902
229	81.6627349853516	-4.09609127044678	-5.85030126571655	0.0100340843200684	0.0103587592020631	-0.00555028254166245	0.00159255252219737
230	79.7146835327148	-3.77141690254211	-5.72043180465698	0.0145795252174139	-0.00457625929266214	0.011982130818069	0.00581331877037883
231	79.7146835327148	-4.09609127044678	-5.72043180465698	0.00873538758605719	-0.0185372550040483	0.0106834331527352	0.00841071270406246
232	78.4159927368164	-3.77141690254211	-5.52562713623047	0.00483929552137852	-0.0253554154187441	0.0217223595827818	0.000293855206109583
233	79.7146835327148	-3.12206816673279	-5.78536653518677	-0.00295288790948689	-0.0266541130840778	0.0165275707840919	-0.000355493422830477
234	79.0653381347656	-3.12206816673279	-5.6554970741272	-0.0227580219507217	-0.0311995539814234	0.025618452578783	0.0022419011220336
235	79.7146835327148	-3.44674253463745	-5.85030126571655	-0.0104203969240189	-0.000680167751852423	0.0246444288641214	0.00159255252219737
236	79.0653381347656	-2.47271966934204	-5.98017120361328	-0.0123684434220195	-0.00100484199356288	0.0509430468082428	0.000943203864153475
237	81.6627349853516	-4.09609127044678	-5.72043180465698	-0.0156151866540313	-0.00457625929266214	0.0145795252174139	-0.00425158534198999
238	80.3640365600586	-3.77141690254211	-5.52562713623047	-0.0143164889886975	0.00938473641872406	-0.000355493422830477	0.000293855206109583
239	80.3640365600586	-3.77141690254211	-6.04510593414307	-0.0159398596733809	0.0197743140161037	-0.0143164889886975	0.00906006153672934
240	80.3640365600586	-3.44674253463745	-5.85030126571655	-0.0224333461374044	0.0301638916134834	-0.0182125810533762	-3.08191010844894e-05
241	79.0653381347656	-3.12206816673279	-6.43471527099609	-0.00327756232582033	0.0226963832974434	-0.0295761823654175	-0.00425158534198999
242	81.0133819580078	-3.44674253463745	-6.30484533309937	-0.00295288790948689	0.0171769186854362	-0.0273034609854221	-0.00717365415766835
243	78.4159927368164	-3.12206816673279	-6.43471527099609	-0.00782300252467394	0.0265924744307995	-0.0419138073921204	0.000943203864153475
244	77.7666397094727	-2.79739379882813	-6.49965000152588	0.00873538758605719	0.0149041991680861	-0.0328229255974293	0.000943203864153475
245	78.4159927368164	-4.09609127044678	-5.59056186676025	0.0252937767654657	0.0100340843200684	-0.0273034609854221	-3.08191010844894e-05
246	79.0653381347656	-3.44674253463745	-5.26588773727417	0.0171769186854362	0.0113327819854021	-0.0169138833880424	0.0113327819854021
247	79.0653381347656	-3.12206816673279	-5.85030126571655	0.0152288740500808	-0.0110697457566857	-0.0117190945893526	-0.0100957229733467
248	79.0653381347656	-2.47271966934204	-6.11004114151001	0.0022419011220336	-0.0363943427801132	-0.00522560812532902	0.00159255252219737
249	80.3640365600586	-3.77141690254211	-5.85030126571655	0.0265924744307995	-0.0350956469774246	-0.000355493422830477	0.00516396993771195
250	78.4159927368164	-2.47271966934204	-5.6554970741272	0.0285405199974775	-0.0195112787187099	0.012956153601408	-0.00165419070981443
251	79.7146835327148	-4.42076539993286	-5.13601779937744	0.0210730116814375	-0.0110697457566857	0.0136055024340749	-0.000680167751852423
252	79.7146835327148	-3.44674253463745	-5.3957576751709	0.0233457311987877	0.000293855206109583	0.0116574559360743	0.0022419011220336
253	77.1172943115234	-2.79739379882813	-5.59056186676025	0.0100340843200684	0.00581331877037883	-0.00197886489331722	-0.00522560812532902
254	78.4159927368164	-2.47271966934204	-5.59056186676025	0.00711201597005129	0.00711201597005129	0.00321592413820326	-0.0026282137259841
255	76.4679412841797	-3.12206816673279	-5.59056186676025	-0.00717365415766835	0.01847561635077	0.000618529506027699	-0.00652430532500148
256	78.4159927368164	-3.12206816673279	-5.72043180465698	0.0249691028147936	0.0249691028147936	0.000293855206109583	0.000618529506027699
257	78.4159927368164	-3.12206816673279	-5.52562713623047	-0.00230353930965066	0.012956153601408	-0.00555028254166245	0.00321592413820326
258	79.7146835327148	-3.77141690254211	-5.20095300674438	-0.0026282137259841	0.0126314787194133	0.00418994715437293	-0.00392691092565656
259	78.4159927368164	-3.12206816673279	-5.6554970741272	-0.00944637414067984	0.00516396993771195	0.00126787810586393	0.00711201597005129
260	79.7146835327148	-3.77141690254211	-6.11004114151001	-0.0149658378213644	0.0132808275520802	0.00289124972186983	-0.0117190945893526
261	77.1172943115234	-3.77141690254211	-5.72043180465698	-0.017887907102704	0.0188002903014421	0.00516396993771195	-0.0026282137259841
262	80.3640365600586	-4.09609127044678	-5.98017120361328	-0.00749832857400179	0.013930176384747	0.00483929552137852	0.00126787810586393
263	78.4159927368164	-3.12206816673279	-5.85030126571655	-0.017887907102704	-0.00230353930965066	-3.08191010844894e-05	-0.00197886489331722
264	78.4159927368164	-3.77141690254211	-5.59056186676025	-0.00847235135734081	-0.0110697457566857	-0.00912170019000769	0.00483929552137852
265	79.7146835327148	-3.77141690254211	-6.11004114151001	0.0168522447347641	-0.00912170019000769	-0.0159398596733809	0.00483929552137852
266	80.3640365600586	-4.09609127044678	-6.43471527099609	0.0136055024340749	-0.0110697457566857	-0.0217839982360601	-0.00132951640989631
267	80.3640365600586	-4.42076539993286	-6.11004114151001	0.0123068047687411	-0.00814767740666866	-0.0260047651827335	-0.00977104809135199
268	78.4159927368164	-2.79739379882813	-6.49965000152588	0.00776136433705688	-0.00457625929266214	-0.0273034609854221	-0.00425158534198999
269	77.7666397094727	-2.79739379882813	-5.85030126571655	0.0168522447347641	0.00289124972186983	-0.02697878703475	0.00711201597005129
270	78.4159927368164	-3.12206816673279	-5.52562713623047	0.020423661917448	0.00548864435404539	-0.0120437685400248	0.00841071270406246
271	79.0653381347656	-4.09609127044678	-6.17497587203979	0.0197743140161037	0.0181509424000978	0.00354059832170606	-0.0026282137259841
272	78.4159927368164	-2.47271966934204	-6.56458520889282	0.0165275707840919	0.00418994715437293	0.00354059832170606	0.000293855206109583
273	77.7666397094727	-2.79739379882813	-5.98017120361328	0.00321592413820326	-0.00360223650932312	0.0175015944987535	0.00159255252219737
274	77.1172943115234	-3.44674253463745	-5.72043180465698	-0.00100484199356288	0.000943203864153475	0.0246444288641214	0.00646266713738441
275	77.7666397094727	-3.12206816673279	-5.6554970741272	0.0123068047687411	0.00321592413820326	0.0405534692108631	-0.000355493422830477
276	77.7666397094727	-2.79739379882813	-5.3957576751709	0.00613799272105098	0.00483929552137852	0.0434755384922028	0.00418994715437293
277	78.4159927368164	-2.47271966934204	-5.9152364730835	-0.00165419070981443	0.00418994715437293	0.0165275707840919	-0.00425158534198999
278	80.3640365600586	-3.44674253463745	-5.9152364730835	-0.00100484199356288	-0.0156151866540313	0.00776136433705688	-0.00619963090866804
279	77.7666397094727	-2.47271966934204	-6.04510593414307	0.00256657530553639	-0.021459324285388	0.000618529506027699	0.00516396993771195
280	77.7666397094727	-2.14804530143738	-6.49965000152588	-0.00197886489331722	-0.00327756232582033	-0.0152905117720366	-0.00684897974133492
281	79.0653381347656	-3.44674253463745	-6.11004114151001	0.00906006153672934	0.00938473641872406	-0.00490093370899558	0.000293855206109583
282	79.7146835327148	-2.14804530143738	-6.23991060256958	0.0022419011220336	-0.000680167751852423	-0.00425158534198999	0.00256657530553639
283	77.7666397094727	-1.82337093353271	-5.72043180465698	-0.00165419070981443	-0.0146411629393697	-0.00360223650932312	-0.0026282137259841
284	80.3640365600586	-3.77141690254211	-5.9152364730835	0.00743668992072344	-0.00912170019000769	-0.00684897974133492	0.0123068047687411
285	78.4159927368164	-3.44674253463745	-5.9152364730835	-0.00457625929266214	0.0123068047687411	-0.0110697457566857	-0.00165419070981443
286	80.3640365600586	-3.44674253463745	-6.17497587203979	-0.00295288790948689	0.0217223595827818	0.00321592413820326	0.00678734155371785
287	79.0653381347656	-3.44674253463745	-6.30484533309937	0.00321592413820326	0.0168522447347641	0.00126787810586393	0.00256657530553639
288	79.0653381347656	-3.77141690254211	-5.98017120361328	0.00159255252219737	0.00938473641872406	-0.00944637414067984	-0.00165419070981443
289	77.7666397094727	-2.14804530143738	-6.04510593414307	0.0022419011220336	0.0213976856321096	0.00126787810586393	0.00483929552137852
290	79.0653381347656	-2.47271966934204	-6.11004114151001	0.00418994715437293	0.0239950809627771	-0.00717365415766835	0.00970941036939621
291	79.7146835327148	-2.79739379882813	-6.04510593414307	0.00418994715437293	0.0275664981454611	-0.00392691092565656	0.0126314787194133
292	77.7666397094727	-2.47271966934204	-6.56458520889282	-0.00652430532500148	0.0262678004801273	-0.0152905117720366	-0.00230353930965066
293	77.7666397094727	-2.79739379882813	-5.85030126571655	-0.00912170019000769	0.0181509424000978	-0.0120437685400248	0.00289124972186983
294	80.3640365600586	-3.44674253463745	-5.59056186676025	-0.0188619289547205	0.00159255252219737	-0.0110697457566857	0.00906006153672934
295	79.0653381347656	-3.44674253463745	-5.78536653518677	-0.0136671401560307	-0.00197886489331722	-0.00879702530801296	-0.000355493422830477
296	79.7146835327148	-2.79739379882813	-5.85030126571655	-0.0113944197073579	0.00613799272105098	-0.0113944197073579	-0.000680167751852423
297	77.1172943115234	-2.14804530143738	-6.17497587203979	-0.0123684434220195	0.01100810803473	-0.021459324285388	-0.00555028254166245
298	79.0653381347656	-2.47271966934204	-6.11004114151001	-0.0165892094373703	-0.00977104809135199	-0.0117190945893526	-0.00197886489331722
299	77.7666397094727	-2.14804530143738	-6.04510593414307	-0.0169138833880424	-0.0299008563160896	-0.00490093370899558	-3.08191010844894e-05
300	79.0653381347656	-2.14804530143738	-5.78536653518677	-0.0136671401560307	-0.0191866029053926	-0.0273034609854221	-0.00165419070981443
301	78.4159927368164	-2.47271966934204	-5.72043180465698	-0.0107450718060136	0.00906006153672934	-0.0247060675173998	-0.000680167751852423
302	77.7666397094727	-2.79739379882813	-6.62951993942261	-0.0026282137259841	0.0168522447347641	-0.0282774847000837	-0.00360223650932312
303	79.0653381347656	-2.79739379882813	-6.36978054046631	-0.00717365415766835	0.0269171483814716	-0.021459324285388	-0.00360223650932312
304	79.7146835327148	-3.44674253463745	-6.56458520889282	0.0171769186854362	0.0207483377307653	-0.0201606266200542	0.00289124972186983
305	77.7666397094727	-1.49869668483734	-6.49965000152588	0.0246444288641214	0.0191249661147594	-0.00619963090866804	0.00321592413820326
306	78.4159927368164	-2.14804530143738	-5.78536653518677	0.0132808275520802	0.0223717093467712	-0.0133424662053585	-0.0026282137259841
307	77.7666397094727	-1.49869668483734	-5.85030126571655	0.0142548503354192	0.0155535480007529	-0.0139918150380254	0.0123068047687411
308	78.4159927368164	-2.14804530143738	-6.11004114151001	0.0123068047687411	0.0233457311987877	-0.0159398596733809	0.000293855206109583
309	79.0653381347656	-2.47271966934204	-5.98017120361328	0.0220470335334539	0.0191249661147594	0.000943203864153475	0.00483929552137852
310	78.4159927368164	-3.12206816673279	-5.78536653518677	0.0272418223321438	-0.000355493422830477	0.0168522447347641	0.00354059832170606
311	79.0653381347656	-2.79739379882813	-5.85030126571655	0.020423661917448	-0.0133424662053585	0.020423661917448	0.00613799272105098
312	77.1172943115234	-1.49869668483734	-5.72043180465698	0.0272418223321438	-0.0126931173726916	0.013930176384747	-0.00197886489331722
313	77.7666397094727	-1.82337093353271	-5.98017120361328	0.0175015944987535	-0.0292515084147453	0.0230210572481155	-0.00425158534198999
314	77.1172943115234	-2.47271966934204	-6.17497587203979	0.01847561635077	-0.0363943427801132	0.0168522447347641	0.01100810803473
315	77.7666397094727	-1.82337093353271	-6.30484533309937	0.0113327819854021	-0.0386670641601086	0.0301638916134834	-0.00327756232582033
316	76.4679412841797	-1.82337093353271	-6.04510593414307	0.00808603875339031	-0.0552254542708397	0.0278911720961332	0.00386527273803949
317	79.0653381347656	-2.79739379882813	-6.36978054046631	0.000293855206109583	-0.077952653169632	0.0376313999295235	-0.00360223650932312
318	78.4159927368164	-2.79739379882813	-6.11004114151001	0.00678734155371785	-0.0665890574455261	0.0399041213095188	-0.000355493422830477
319	78.4159927368164	-2.79739379882813	-6.23991060256958	-0.0156151866540313	-0.048407293856144	0.00906006153672934	0.000293855206109583
320	78.4159927368164	-2.79739379882813	-5.85030126571655	-0.000355493422830477	-0.0305502042174339	-0.00295288790948689	-0.0139918150380254
321	78.4159927368164	-1.82337093353271	-6.56458520889282	-0.00165419070981443	-0.0107450718060136	0.000943203864153475	-0.00457625929266214
322	77.7666397094727	-2.79739379882813	-5.6554970741272	-0.00490093370899558	0.00613799272105098	-0.0165892094373703	-0.00587495695799589
323	79.0653381347656	-2.79739379882813	-5.85030126571655	-0.0182125810533762	0.0230210572481155	-0.0208099745213985	-0.00587495695799589
324	79.7146835327148	-2.47271966934204	-5.46069240570068	-0.00912170019000769	0.0288651939481497	-0.0393164120614529	0.000618529506027699
325	76.4679412841797	-1.49869668483734	-5.72043180465698	-0.000680167751852423	0.045423585921526	-0.0445111989974976	-0.00230353930965066
326	77.1172943115234	-1.82337093353271	-5.85030126571655	0.00548864435404539	0.0506183728575706	-0.0386670641601086	-0.00522560812532902
327	79.7146835327148	-1.82337093353271	-6.11004114151001	-0.00132951640989631	0.049319677054882	-0.0328229255974293	-0.00977104809135199
328	79.7146835327148	-2.79739379882813	-5.3957576751709	-0.00977104809135199	0.0395794473588467	-0.0454852245748043	0.00126787810586393
329	77.1172943115234	-2.14804530143738	-5.3957576751709	-0.00392691092565656	0.0376313999295235	-0.0324982516467571	-0.000355493422830477
330	79.0653381347656	-3.12206816673279	-5.26588773727417	0.00613799272105098	0.0171769186854362	-0.00847235135734081	0.00289124972186983
331	79.7146835327148	-2.79739379882813	-5.3957576751709	0.011982130818069	0.00841071270406246	0.0113327819854021	0.00451462110504508
332	77.7666397094727	-2.79739379882813	-5.72043180465698	0.00516396993771195	0.00906006153672934	0.00191722682211548	0.00451462110504508
333	77.1172943115234	-2.14804530143738	-5.9152364730835	0.0142548503354192	-0.0126931173726916	0.0113327819854021	-0.00879702530801296
334	76.4679412841797	-1.82337093353271	-5.72043180465698	-0.0026282137259841	-0.0324982516467571	0.0132808275520802	0.00386527273803949
335	77.1172943115234	-1.82337093353271	-5.6554970741272	0.00354059832170606	-0.0305502042174339	0.0113327819854021	0.00256657530553639
336	77.1172943115234	-1.49869668483734	-5.52562713623047	-0.00717365415766835	-0.0165892094373703	0.0252937767654657	0.00646266713738441
337	77.1172943115234	-1.82337093353271	-5.78536653518677	0.00321592413820326	-0.0350956469774246	0.0278911720961332	-0.00814767740666866
338	78.4159927368164	-2.79739379882813	-5.9152364730835	-0.0100957229733467	-0.0461345724761486	0.0334106348454952	0.00159255252219737
339	78.4159927368164	-3.12206816673279	-5.9152364730835	0.00386527273803949	-0.0299008563160896	0.0149041991680861	-0.00425158534198999
340	78.4159927368164	-3.12206816673279	-5.78536653518677	-0.0162645354866982	-0.00717365415766835	-0.0113944197073579	0.00386527273803949
341	77.1172943115234	-1.49869668483734	-5.98017120361328	-0.00879702530801296	0.011982130818069	-0.0126931173726916	-0.00717365415766835
342	79.0653381347656	-2.79739379882813	-5.59056186676025	-0.00749832857400179	0.00938473641872406	-0.0152905117720366	0.0022419011220336
343	79.0653381347656	-3.12206816673279	-6.23991060256958	-0.00717365415766835	0.0223717093467712	-0.0240567177534103	-0.00912170019000769
344	77.7666397094727	-1.49869668483734	-6.88925933837891	-0.0139918150380254	0.0158782228827477	-0.0152905117720366	0.00548864435404539
345	78.4159927368164	-2.14804530143738	-6.69445466995239	-0.0104203969240189	0.0236704051494598	-0.0273034609854221	-0.00392691092565656
346	77.1172943115234	-1.49869668483734	-6.69445466995239	0.000618529506027699	0.0288651939481497	-0.0165892094373703	-0.00327756232582033
347	78.4159927368164	-1.82337093353271	-6.11004114151001	0.00678734155371785	0.0181509424000978	-0.000680167751852423	0.000943203864153475
348	78.4159927368164	-2.14804530143738	-6.30484533309937	-3.08191010844894e-05	-0.00879702530801296	0.00289124972186983	-0.00197886489331722
349	79.7146835327148	-3.44674253463745	-5.6554970741272	-0.00100484199356288	-0.0169138833880424	-0.00684897974133492	0.00418994715437293
350	78.4159927368164	-2.14804530143738	-6.11004114151001	0.0278911720961332	0.00613799272105098	-0.00327756232582033	0.00321592413820326
351	79.7146835327148	-2.47271966934204	-5.9152364730835	0.00808603875339031	0.0175015944987535	-0.00587495695799589	-3.08191010844894e-05
352	79.0653381347656	-2.14804530143738	-5.78536653518677	0.020423661917448	0.0194496400654316	-0.0100957229733467	-0.000355493422830477
353	79.0653381347656	-1.49869668483734	-5.98017120361328	0.0142548503354192	0.00613799272105098	-0.0185372550040483	-0.000680167751852423
354	77.1172943115234	-1.49869668483734	-5.6554970741272	0.00483929552137852	0.0106834331527352	-0.0152905117720366	-0.00425158534198999
355	78.4159927368164	-2.14804530143738	-5.33082246780396	0.00938473641872406	0.0175015944987535	-0.0279528107494116	-0.00490093370899558
356	77.7666397094727	-1.49869668483734	-5.9152364730835	0.00191722682211548	0.0226963832974434	-0.0133424662053585	-0.00490093370899558
357	77.1172943115234	-1.82337093353271	-5.85030126571655	-0.00847235135734081	0.0259431265294552	-0.0247060675173998	0.000293855206109583
358	79.0653381347656	-2.47271966934204	-5.72043180465698	-0.00717365415766835	0.0288651939481497	-0.00782300252467394	-0.00490093370899558
359	79.7146835327148	-2.79739379882813	-5.46069240570068	0.00159255252219737	0.0103587592020631	-0.0120437685400248	0.00321592413820326
360	79.0653381347656	-2.47271966934204	-5.33082246780396	-0.00100484199356288	0.00678734155371785	-0.0175632312893867	-0.00165419070981443
361	77.7666397094727	-1.82337093353271	-5.52562713623047	-0.00490093370899558	-0.00814767740666866	-0.0113944197073579	-0.0104203969240189
362	79.0653381347656	-2.47271966934204	-5.78536653518677	0.0210730116814375	-0.00230353930965066	0.00581331877037883	-0.00587495695799589
363	77.7666397094727	-1.82337093353271	-6.30484533309937	-0.00782300252467394	0.00418994715437293	0.00321592413820326	-0.00490093370899558
364	77.1172943115234	-1.17402231693268	-6.11004114151001	0.01100810803473	-0.00490093370899558	0.00938473641872406	-0.00132951640989631
365	78.4159927368164	-1.82337093353271	-5.85030126571655	0.00646266713738441	-0.00165419070981443	0.0113327819854021	-0.000355493422830477
366	78.4159927368164	-1.17402231693268	-5.6554970741272	0.0181509424000978	-0.00652430532500148	0.0265924744307995	0.00711201597005129
367	77.1172943115234	-1.82337093353271	-5.78536653518677	0.0226963832974434	-0.00944637414067984	0.0213976856321096	-0.00197886489331722
368	77.7666397094727	-1.49869668483734	-6.11004114151001	0.013930176384747	-0.0451605506241322	0.0369820520281792	0.00289124972186983
369	79.7146835327148	-3.12206816673279	-5.72043180465698	0.00711201597005129	-0.043212503194809	0.025618452578783	0.000943203864153475
370	77.7666397094727	-1.82337093353271	-6.04510593414307	0.0200989879667759	-0.0461345724761486	0.0106834331527352	0.00483929552137852
371	79.7146835327148	-3.44674253463745	-5.6554970741272	0.0213976856321096	-0.0331475995481014	0.011982130818069	0.00646266713738441
372	79.0653381347656	-1.49869668483734	-5.72043180465698	0.0252937767654657	0.00321592413820326	-0.0107450718060136	0.0022419011220336
373	77.1172943115234	-1.49869668483734	-5.72043180465698	0.0249691028147936	-0.00782300252467394	-0.0227580219507217	-0.000355493422830477
374	77.1172943115234	-1.49869668483734	-6.04510593414307	0.01847561635077	-0.00425158534198999	-0.0279528107494116	0.000618529506027699
375	77.1172943115234	-1.82337093353271	-5.9152364730835	0.00678734155371785	-0.00165419070981443	-0.0357449948787689	0.00159255252219737
376	77.7666397094727	-1.82337093353271	-5.9152364730835	0.00354059832170606	0.00289124972186983	-0.0276281367987394	-0.00197886489331722
377	77.1172943115234	-1.82337093353271	-5.85030126571655	0.00191722682211548	-0.00490093370899558	-0.0308748781681061	0.01100810803473
378	79.0653381347656	-2.47271966934204	-5.52562713623047	-0.017887907102704	0.00711201597005129	-0.0185372550040483	0.00678734155371785
379	78.4159927368164	-2.47271966934204	-5.85030126571655	-0.0273034609854221	0.0197743140161037	-0.0152905117720366	0.00548864435404539
380	78.4159927368164	-2.79739379882813	-5.85030126571655	-0.0250307414680719	0.0175015944987535	-0.0107450718060136	-0.000355493422830477
381	77.1172943115234	-2.14804530143738	-5.72043180465698	-0.0302255302667618	0.0363327041268349	-0.0126931173726916	0.00321592413820326
382	79.7146835327148	-2.79739379882813	-5.6554970741272	-0.0315242260694504	0.025618452578783	0.00354059832170606	0.00841071270406246
383	77.7666397094727	-1.82337093353271	-5.72043180465698	-0.0299008563160896	0.00613799272105098	0.0142548503354192	-0.00165419070981443
384	77.7666397094727	-1.49869668483734	-5.3957576751709	-0.0224333461374044	-0.00360223650932312	0.0249691028147936	-0.00295288790948689
385	79.0653381347656	-2.79739379882813	-5.3957576751709	-0.00327756232582033	-0.0172385573387146	0.0142548503354192	-0.000680167751852423
386	79.7146835327148	-3.12206816673279	-5.78536653518677	-0.00327756232582033	0.000943203864153475	0.00516396993771195	-0.000355493422830477
387	77.1172943115234	-3.44674253463745	-5.59056186676025	-0.00555028254166245	0.000618529506027699	0.00354059832170606	0.00581331877037883
388	77.1172943115234	-2.14804530143738	-5.85030126571655	0.011982130818069	-0.0136671401560307	-0.00425158534198999	-0.00912170019000769
389	79.0653381347656	-2.14804530143738	-5.72043180465698	0.00873538758605719	0.0022419011220336	-0.00490093370899558	0.00321592413820326
390	77.1172943115234	-2.14804530143738	-5.3957576751709	0.020423661917448	-0.000355493422830477	0.000293855206109583	0.00516396993771195
391	78.4159927368164	-2.79739379882813	-5.59056186676025	0.0236704051494598	0.00516396993771195	0.00126787810586393	0.00646266713738441
392	77.7666397094727	-1.82337093353271	-6.11004114151001	0.0162028968334198	0.00938473641872406	0.00159255252219737	-0.00425158534198999
393	77.7666397094727	-1.82337093353271	-5.9152364730835	0.0213976856321096	-0.00782300252467394	0.00938473641872406	-0.000680167751852423
394	78.4159927368164	-2.47271966934204	-5.52562713623047	0.0152288740500808	-0.0201606266200542	0.0142548503354192	0.00289124972186983
395	77.7666397094727	-2.79739379882813	-5.3957576751709	0.0142548503354192	-0.00425158534198999	0.0149041991680861	0.012956153601408
396	77.7666397094727	-1.82337093353271	-5.52562713623047	0.0103587592020631	0.00159255252219737	0.0249691028147936	0.00289124972186983
397	77.7666397094727	-1.82337093353271	-5.85030126571655	0.00418994715437293	0.00548864435404539	0.012956153601408	0.00289124972186983
398	79.0653381347656	-3.44674253463745	-5.72043180465698	0.01100810803473	0.00451462110504508	0.000943203864153475	0.00159255252219737
399	77.1172943115234	-1.49869668483734	-5.85030126571655	0.000943203864153475	0.0100340843200684	-0.00230353930965066	0.000943203864153475
400	78.4159927368164	-2.14804530143738	-5.78536653518677	0.00191722682211548	0.0116574559360743	-0.00132951640989631	0.00126787810586393
401	79.0653381347656	-2.79739379882813	-5.98017120361328	-0.00100484199356288	0.00873538758605719	-0.0110697457566857	-0.00619963090866804
402	77.7666397094727	-2.14804530143738	-5.6554970741272	-0.00165419070981443	0.00256657530553639	-0.0100957229733467	0.000293855206109583
403	78.4159927368164	-2.14804530143738	-5.6554970741272	-0.0175632312893867	0.00581331877037883	-0.0169138833880424	-0.00165419070981443
404	80.3640365600586	-3.44674253463745	-5.6554970741272	-0.00684897974133492	0.00906006153672934	-0.0165892094373703	0.00646266713738441
405	79.0653381347656	-2.47271966934204	-5.46069240570068	-0.0026282137259841	0.0246444288641214	-0.0217839982360601	0.0103587592020631
406	79.7146835327148	-2.79739379882813	-5.3957576751709	-0.00944637414067984	0.0259431265294552	-0.0146411629393697	0.00418994715437293
407	78.4159927368164	-3.12206816673279	-5.52562713623047	-0.00684897974133492	0.0327612869441509	-0.0211346503347158	0.00418994715437293
408	81.0133819580078	-2.79739379882813	-5.33082246780396	-0.0139918150380254	0.0165275707840919	-0.0240567177534103	0.00289124972186983
409	77.1172943115234	-1.82337093353271	-5.59056186676025	-0.0120437685400248	0.0210730116814375	-0.0143164889886975	0.00289124972186983
410	78.4159927368164	-2.14804530143738	-5.85030126571655	0.01100810803473	0.0259431265294552	-0.00912170019000769	0.0162028968334198
411	79.0653381347656	-3.12206816673279	-5.78536653518677	0.000618529506027699	0.00711201597005129	0.00678734155371785	0.000618529506027699
412	77.1172943115234	-2.14804530143738	-5.85030126571655	0.0106834331527352	-0.00749832857400179	0.011982130818069	0.000293855206109583
413	77.1172943115234	-2.79739379882813	-5.46069240570068	0.00159255252219737	-0.0247060675173998	0.00970941036939621	0.00386527273803949
414	79.7146835327148	-3.12206816673279	-5.20095300674438	-0.0133424662053585	-0.0152905117720366	0.0162028968334198	0.0022419011220336
415	77.7666397094727	-2.79739379882813	-5.6554970741272	-0.00977104809135199	-0.0175632312893867	0.0158782228827477	0.00418994715437293
416	78.4159927368164	-3.12206816673279	-5.72043180465698	0.00613799272105098	-0.00684897974133492	0.00256657530553639	0.00613799272105098
417	76.4679412841797	-2.14804530143738	-5.9152364730835	0.01100810803473	0.00613799272105098	0.00159255252219737	0.00159255252219737
418	79.0653381347656	-2.14804530143738	-5.9152364730835	-0.00814767740666866	-0.0146411629393697	-3.08191010844894e-05	-0.00847235135734081
419	75.8185958862305	-1.49869668483734	-5.46069240570068	0.00451462110504508	-0.0256800893694162	-0.00132951640989631	0.00646266713738441
420	77.1172943115234	-2.47271966934204	-5.52562713623047	-0.00425158534198999	-0.023407369852066	-0.0143164889886975	0.00451462110504508
421	77.7666397094727	-2.79739379882813	-5.85030126571655	-3.08191010844894e-05	0.00354059832170606	-0.00522560812532902	-0.00165419070981443
422	77.7666397094727	-2.47271966934204	-5.85030126571655	0.000618529506027699	-0.00230353930965066	-0.0175632312893867	-0.00132951640989631
423	78.4159927368164	-2.79739379882813	-5.6554970741272	-0.00392691092565656	0.00289124972186983	-0.0113944197073579	-0.00490093370899558
424	79.0653381347656	-2.79739379882813	-5.78536653518677	-0.00977104809135199	-0.000680167751852423	-0.00230353930965066	0.00191722682211548
425	75.8185958862305	-1.49869668483734	-5.72043180465698	0.00159255252219737	0.0103587592020631	0.00906006153672934	0.00126787810586393
426	77.1172943115234	-2.14804530143738	-5.52562713623047	0.00548864435404539	0.00483929552137852	-0.00652430532500148	-0.00295288790948689
427	76.4679412841797	-1.49869668483734	-5.85030126571655	-0.00230353930965066	0.0158782228827477	0.000943203864153475	0.00321592413820326
428	77.1172943115234	-2.79739379882813	-5.46069240570068	0.0022419011220336	-0.00100484199356288	-3.08191010844894e-05	-0.00360223650932312
429	77.1172943115234	-2.79739379882813	-5.52562713623047	0.00191722682211548	-0.0165892094373703	0.0142548503354192	-0.00100484199356288
430	78.4159927368164	-3.44674253463745	-5.52562713623047	0.0223717093467712	-0.0126931173726916	0.0145795252174139	0.00191722682211548
431	75.8185958862305	-1.82337093353271	-5.59056186676025	0.0269171483814716	-0.0130177913233638	0.0113327819854021	-0.00165419070981443
432	77.1172943115234	-3.12206816673279	-5.20095300674438	0.0113327819854021	0.0165275707840919	0.0106834331527352	0.0022419011220336
433	78.4159927368164	-2.79739379882813	-5.78536653518677	0.00256657530553639	-0.0120437685400248	-0.00132951640989631	-0.00814767740666866
434	77.7666397094727	-3.44674253463745	-5.6554970741272	-0.00749832857400179	0.00191722682211548	-0.0113944197073579	-0.000355493422830477
435	77.1172943115234	-2.47271966934204	-5.72043180465698	-0.00944637414067984	0.011982130818069	-0.0165892094373703	0.00354059832170606
436	77.1172943115234	-2.79739379882813	-5.33082246780396	-0.00717365415766835	0.0162028968334198	-0.0130177913233638	-0.00392691092565656
437	77.1172943115234	-2.14804530143738	-5.3957576751709	-0.0162645354866982	0.0136055024340749	-0.0159398596733809	-0.00457625929266214
438	75.8185958862305	-2.14804530143738	-5.3957576751709	-0.0195112787187099	0.011982130818069	-0.0188619289547205	0.000618529506027699
439	77.7666397094727	-3.44674253463745	-5.6554970741272	-0.0204853005707264	0.01100810803473	-0.017887907102704	-0.00392691092565656
440	77.7666397094727	-3.12206816673279	-5.52562713623047	-0.0188619289547205	0.0308132413774729	-0.0243813935667276	-0.00230353930965066
441	75.8185958862305	-2.14804530143738	-5.85030126571655	-0.0139918150380254	0.0379560738801956	-0.0165892094373703	-0.00555028254166245
442	77.1172943115234	-3.44674253463745	-5.52562713623047	-0.0201606266200542	0.0278911720961332	-0.00327756232582033	-0.00522560812532902
443	77.1172943115234	-2.79739379882813	-5.6554970741272	-0.0159398596733809	0.0142548503354192	0.00386527273803949	-0.00230353930965066
444	75.1692428588867	-2.14804530143738	-5.6554970741272	-0.0159398596733809	-0.000355493422830477	0.020423661917448	-0.00132951640989631
445	75.8185958862305	-2.47271966934204	-5.9152364730835	-0.00749832857400179	-0.0191866029053926	0.0243197549134493	0.00386527273803949
446	76.4679412841797	-2.79739379882813	-5.85030126571655	0.00191722682211548	-0.0169138833880424	0.0188002903014421	-0.00327756232582033
447	75.8185958862305	-2.79739379882813	-6.04510593414307	-3.08191010844894e-05	0.00451462110504508	-0.00165419070981443	-0.0026282137259841
448	75.8185958862305	-2.79739379882813	-5.72043180465698	-0.00100484199356288	0.0123068047687411	-0.00749832857400179	-0.00425158534198999
449	79.7146835327148	-3.44674253463745	-5.20095300674438	-0.00912170019000769	0.0132808275520802	-0.0143164889886975	-0.00392691092565656
450	77.1172943115234	-3.44674253463745	-5.13601779937744	-0.0117190945893526	0.0136055024340749	-0.00425158534198999	0.00646266713738441
451	75.8185958862305	-3.44674253463745	-5.72043180465698	0.0022419011220336	0.00321592413820326	-0.00522560812532902	0.00386527273803949
452	77.1172943115234	-3.44674253463745	-5.59056186676025	-0.0195112787187099	0.0171769186854362	-0.00912170019000769	-0.00392691092565656
453	76.4679412841797	-2.79739379882813	-5.85030126571655	0.00321592413820326	0.0175015944987535	-0.0133424662053585	0.00159255252219737
454	75.1692428588867	-2.14804530143738	-5.78536653518677	-0.0152905117720366	0.0171769186854362	-0.0217839982360601	-0.00295288790948689
455	75.8185958862305	-2.47271966934204	-5.59056186676025	-0.00587495695799589	0.0295145437121391	-0.00912170019000769	-0.00132951640989631
456	75.1692428588867	-2.47271966934204	-5.6554970741272	-0.0026282137259841	0.00873538758605719	-0.0026282137259841	0.00386527273803949
457	77.1172943115234	-3.44674253463745	-5.72043180465698	0.00548864435404539	-0.0026282137259841	0.00743668992072344	0.00646266713738441
458	77.1172943115234	-3.44674253463745	-5.52562713623047	-0.00814767740666866	-0.00782300252467394	0.00938473641872406	-0.00165419070981443
459	77.7666397094727	-3.44674253463745	-5.46069240570068	-0.00327756232582033	-0.0217839982360601	0.0136055024340749	-0.00295288790948689
460	77.1172943115234	-3.44674253463745	-5.59056186676025	-0.00327756232582033	-0.0159398596733809	0.0149041991680861	-0.00619963090866804
461	76.4679412841797	-2.79739379882813	-5.46069240570068	-0.00684897974133492	-0.0337969474494457	0.0269171483814716	-0.00944637414067984
462	77.1172943115234	-3.12206816673279	-5.3957576751709	-0.00165419070981443	-0.0458098985254765	0.0246444288641214	-0.00717365415766835
463	75.1692428588867	-2.47271966934204	-6.04510593414307	-0.0026282137259841	-0.0389917381107807	0.0226963832974434	-3.08191010844894e-05
464	75.1692428588867	-2.14804530143738	-5.6554970741272	-0.00327756232582033	-0.028926832601428	0.0100340843200684	0.00613799272105098
465	77.7666397094727	-3.77141690254211	-5.6554970741272	-0.00652430532500148	-0.0130177913233638	-0.000680167751852423	0.00126787810586393
466	77.1172943115234	-3.12206816673279	-5.72043180465698	-0.00457625929266214	0.00808603875339031	-0.00749832857400179	-0.00295288790948689
467	77.7666397094727	-3.44674253463745	-5.26588773727417	0.013930176384747	0.0142548503354192	-0.00814767740666866	0.000618529506027699
468	75.8185958862305	-2.47271966934204	-5.78536653518677	0.0149041991680861	0.013930176384747	-0.0156151866540313	-0.00327756232582033
469	76.4679412841797	-2.14804530143738	-6.11004114151001	0.00711201597005129	0.0226963832974434	-0.0195112787187099	0.00483929552137852
470	75.1692428588867	-2.47271966934204	-5.9152364730835	0.011982130818069	0.0272418223321438	-0.00587495695799589	0.000293855206109583
471	77.1172943115234	-3.44674253463745	-5.59056186676025	0.00711201597005129	0.0223717093467712	-0.00879702530801296	0.00321592413820326
472	75.8185958862305	-2.47271966934204	-5.72043180465698	0.000293855206109583	0.00321592413820326	-0.00749832857400179	-0.00360223650932312
473	75.1692428588867	-2.47271966934204	-6.04510593414307	0.00354059832170606	0.000943203864153475	-0.00392691092565656	0.000293855206109583
474	74.5198974609375	-2.47271966934204	-6.30484533309937	-0.00230353930965066	-0.00100484199356288	-0.00522560812532902	-0.00197886489331722
475	75.8185958862305	-2.14804530143738	-5.9152364730835	-0.00360223650932312	0.00386527273803949	-0.000355493422830477	0.000618529506027699
476	75.1692428588867	-2.14804530143738	-5.9152364730835	-0.000680167751852423	0.00743668992072344	-0.00165419070981443	0.00126787810586393
477	77.1172943115234	-2.47271966934204	-5.78536653518677	-0.00230353930965066	-0.00100484199356288	0.00451462110504508	0.00776136433705688
478	77.7666397094727	-3.44674253463745	-5.9152364730835	0.00126787810586393	0.00548864435404539	-0.00132951640989631	0.00191722682211548
479	75.8185958862305	-2.14804530143738	-6.04510593414307	-0.0247060675173998	0.00126787810586393	-0.0198359526693821	-0.000680167751852423
480	75.1692428588867	-2.14804530143738	-6.30484533309937	-0.0204853005707264	0.00841071270406246	-0.0191866029053926	0.00191722682211548
481	77.7666397094727	-3.44674253463745	-5.59056186676025	-0.00652430532500148	0.00126787810586393	-3.08191010844894e-05	0.00126787810586393
482	76.4679412841797	-2.47271966934204	-5.9152364730835	-0.0113944197073579	0.0022419011220336	0.0194496400654316	-0.00717365415766835
483	76.4679412841797	-2.47271966934204	-5.85030126571655	-0.0123684434220195	0.00613799272105098	0.00516396993771195	0.00191722682211548
484	75.8185958862305	-3.12206816673279	-5.46069240570068	-0.0110697457566857	-0.0026282137259841	-0.00100484199356288	0.00581331877037883
485	77.1172943115234	-3.44674253463745	-5.33082246780396	-0.00977104809135199	0.00808603875339031	0.00678734155371785	-0.000680167751852423
486	77.1172943115234	-3.12206816673279	-5.3957576751709	-0.000355493422830477	0.00808603875339031	-0.000355493422830477	0.00646266713738441
487	78.4159927368164	-3.77141690254211	-5.52562713623047	-0.0175632312893867	0.00321592413820326	-0.00360223650932312	-0.00295288790948689
488	75.1692428588867	-1.82337093353271	-5.59056186676025	-0.0110697457566857	0.00873538758605719	-0.0143164889886975	0.00548864435404539
489	77.1172943115234	-2.14804530143738	-5.6554970741272	-0.0260047651827335	-0.00814767740666866	-0.00425158534198999	0.00289124972186983
490	75.8185958862305	-2.14804530143738	-5.52562713623047	0.00678734155371785	-0.0136671401560307	0.00483929552137852	0.00646266713738441
491	78.4159927368164	-3.44674253463745	-5.3957576751709	-0.00327756232582033	-0.00100484199356288	-0.00425158534198999	0.00354059832170606
492	75.8185958862305	-1.82337093353271	-5.59056186676025	-0.00230353930965066	0.0100340843200684	-0.00814767740666866	-3.08191010844894e-05
493	77.1172943115234	-3.12206816673279	-5.6554970741272	-0.00879702530801296	0.00613799272105098	0.00873538758605719	-0.00490093370899558
494	78.4159927368164	-2.79739379882813	-5.78536653518677	-0.0113944197073579	0.00418994715437293	-0.00165419070981443	0.00354059832170606
495	79.0653381347656	-3.77141690254211	-5.46069240570068	-0.00814767740666866	0.00126787810586393	0.0142548503354192	0.00354059832170606
496	77.1172943115234	-3.12206816673279	-5.52562713623047	0.000618529506027699	0.00970941036939621	0.0165275707840919	0.00516396993771195
497	75.8185958862305	-2.47271966934204	-5.6554970741272	-0.00749832857400179	0.00646266713738441	0.0100340843200684	0.00321592413820326
498	76.4679412841797	-2.14804530143738	-5.85030126571655	-0.0169138833880424	0.00548864435404539	0.0136055024340749	-0.0026282137259841
499	77.1172943115234	-2.79739379882813	-6.43471527099609	-0.0165892094373703	0.00711201597005129	-0.00652430532500148	-0.00360223650932312
500	77.1172943115234	-2.14804530143738	-5.85030126571655	-0.0110697457566857	0.0252937767654657	-0.0266541130840778	-0.0026282137259841
501	79.7146835327148	-3.44674253463745	-5.52562713623047	-0.00717365415766835	0.0217223595827818	-0.03444629535079	-0.00295288790948689
502	76.4679412841797	-1.82337093353271	-5.72043180465698	-0.00717365415766835	0.0126314787194133	-0.0276281367987394	-0.00879702530801296
503	78.4159927368164	-3.77141690254211	-5.07108306884766	-0.00197886489331722	0.0165275707840919	-0.0435371771454811	-0.00392691092565656
504	78.4159927368164	-3.12206816673279	-6.04510593414307	0.00386527273803949	0.0149041991680861	-0.0422384813427925	0.00354059832170606
505	78.4159927368164	-3.44674253463745	-6.23991060256958	0.013930176384747	0.025618452578783	-0.0389917381107807	0.00418994715437293
506	78.4159927368164	-2.79739379882813	-6.23991060256958	0.0142548503354192	0.0301638916134834	-0.0188619289547205	0.00483929552137852
507	77.7666397094727	-3.12206816673279	-5.46069240570068	0.01100810803473	0.0165275707840919	-0.0211346503347158	0.00354059832170606
508	77.7666397094727	-3.12206816673279	-5.59056186676025	0.00451462110504508	0.0136055024340749	-0.017887907102704	0.00451462110504508
509	77.1172943115234	-2.47271966934204	-5.46069240570068	0.00354059832170606	-0.00197886489331722	-0.000355493422830477	0.00451462110504508
510	77.7666397094727	-2.14804530143738	-5.6554970741272	0.0191249661147594	-0.0331475995481014	0.0262678004801273	0.0230210572481155
511	77.7666397094727	-3.12206816673279	-5.72043180465698	0.020423661917448	-0.0652903541922569	0.0473716296255589	0.00418994715437293
512	77.7666397094727	-2.14804530143738	-5.98017120361328	0.0181509424000978	-0.0659397020936012	0.0334106348454952	-3.08191010844894e-05
513	77.7666397094727	-3.44674253463745	-5.3957576751709	0.0126314787194133	-0.0568488240242004	0.0308132413774729	0.00354059832170606
514	79.0653381347656	-3.44674253463745	-5.33082246780396	-0.00425158534198999	-0.0383423902094364	0.0171769186854362	0.000943203864153475
515	79.0653381347656	-3.44674253463745	-5.33082246780396	-0.00425158534198999	-0.0211346503347158	0.0168522447347641	0.00126787810586393
516	79.0653381347656	-3.44674253463745	-5.6554970741272	-0.00100484199356288	-0.0182125810533762	0.0246444288641214	-0.00490093370899558
517	77.1172943115234	-2.47271966934204	-5.72043180465698	0.0168522447347641	-0.021459324285388	0.0136055024340749	-0.00165419070981443
518	77.7666397094727	-2.14804530143738	-5.9152364730835	0.0191249661147594	-0.0149658378213644	0.0239950809627771	-3.08191010844894e-05
519	77.1172943115234	-2.14804530143738	-5.9152364730835	0.00321592413820326	-0.0126931173726916	0.0132808275520802	0.00418994715437293
520	77.1172943115234	-2.14804530143738	-5.72043180465698	0.00678734155371785	0.0100340843200684	0.000943203864153475	-0.00684897974133492
521	79.7146835327148	-3.12206816673279	-5.13601779937744	0.00548864435404539	0.00711201597005129	0.00386527273803949	0.00321592413820326
522	76.4679412841797	-2.14804530143738	-5.46069240570068	0.00581331877037883	0.00613799272105098	0.00938473641872406	0.00289124972186983
523	78.4159927368164	-3.44674253463745	-5.46069240570068	0.00743668992072344	0.0149041991680861	-0.0120437685400248	-0.00132951640989631
524	79.0653381347656	-3.44674253463745	-5.52562713623047	-0.0026282137259841	0.00451462110504508	-0.00555028254166245	0.00191722682211548
525	77.7666397094727	-2.47271966934204	-5.72043180465698	0.00354059832170606	0.0145795252174139	-0.0130177913233638	0.000293855206109583
526	78.4159927368164	-2.14804530143738	-5.78536653518677	0.00451462110504508	0.0298392176628113	-0.0263294391334057	0.0022419011220336
527	75.8185958862305	-2.14804530143738	-5.3957576751709	-0.0165892094373703	0.0304885655641556	-0.032173577696085	-0.00522560812532902
528	79.0653381347656	-2.47271966934204	-5.3957576751709	-0.00944637414067984	0.0162028968334198	-0.0276281367987394	-0.00360223650932312
529	79.0653381347656	-3.12206816673279	-5.46069240570068	-0.00717365415766835	0.0278911720961332	-0.0295761823654175	0.00386527273803949
530	79.0653381347656	-3.44674253463745	-5.46069240570068	0.00256657530553639	0.0408781431615353	-0.0146411629393697	0.00548864435404539
531	79.0653381347656	-3.12206816673279	-5.3957576751709	0.0106834331527352	0.0441248863935471	-0.00782300252467394	0.000293855206109583
532	77.7666397094727	-1.49869668483734	-5.6554970741272	0.0100340843200684	0.0126314787194133	0.00418994715437293	-0.00782300252467394
533	76.4679412841797	-1.82337093353271	-5.33082246780396	0.00548864435404539	-0.00327756232582033	0.0239950809627771	0.00256657530553639
534	78.4159927368164	-1.82337093353271	-5.26588773727417	0.00418994715437293	-0.0136671401560307	0.0100340843200684	0.000618529506027699
535	76.4679412841797	-1.82337093353271	-6.04510593414307	0.00938473641872406	-0.0159398596733809	0.031137915328145	-0.00457625929266214
536	77.7666397094727	-1.82337093353271	-5.9152364730835	0.0236704051494598	-0.0152905117720366	0.0369820520281792	0.00483929552137852
537	78.4159927368164	-3.12206816673279	-5.72043180465698	0.00678734155371785	-0.0230826959013939	0.0288651939481497	-0.00360223650932312
538	79.0653381347656	-3.12206816673279	-5.6554970741272	0.00548864435404539	-0.0250307414680719	0.0278911720961332	-0.000355493422830477
539	77.7666397094727	-2.79739379882813	-5.46069240570068	-0.00944637414067984	-0.0227580219507217	0.0200989879667759	-0.00425158534198999
540	79.7146835327148	-3.12206816673279	-5.85030126571655	-0.00912170019000769	-0.00879702530801296	-0.00295288790948689	-0.00522560812532902
541	77.1172943115234	-1.49869668483734	-6.49965000152588	-0.0286021586507559	0.0178262684494257	-0.0156151866540313	-0.00197886489331722
542	79.0653381347656	-2.79739379882813	-5.6554970741272	-0.0211346503347158	0.00743668992072344	-0.0165892094373703	-0.0100957229733467
543	75.8185958862305	-1.82337093353271	-5.85030126571655	-0.02697878703475	0.011982130818069	-0.0221086721867323	-0.00490093370899558
544	78.4159927368164	-2.14804530143738	-5.6554970741272	-0.0221086721867323	0.0207483377307653	-0.02697878703475	0.00776136433705688
545	78.4159927368164	-2.47271966934204	-5.33082246780396	-0.0139918150380254	0.0191249661147594	-0.0113944197073579	-0.000680167751852423
546	79.0653381347656	-3.12206816673279	-5.85030126571655	-0.00392691092565656	0.00873538758605719	0.00354059832170606	-0.00555028254166245
547	78.4159927368164	-2.79739379882813	-6.17497587203979	-0.00652430532500148	0.00776136433705688	0.00841071270406246	-0.000355493422830477
548	77.7666397094727	-3.12206816673279	-6.17497587203979	-0.00717365415766835	0.00256657530553639	0.00548864435404539	-0.00360223650932312
549	76.4679412841797	-1.49869668483734	-5.85030126571655	-0.00230353930965066	-0.00814767740666866	0.011982130818069	0.000618529506027699
550	79.7146835327148	-2.47271966934204	-6.36978054046631	0.0149041991680861	-0.0162645354866982	0.0213976856321096	0.0022419011220336
551	77.7666397094727	-1.17402231693268	-6.04510593414307	0.0142548503354192	-0.0152905117720366	0.0136055024340749	0.00613799272105098
552	78.4159927368164	-3.44674253463745	-5.78536653518677	0.0155535480007529	-0.00457625929266214	-0.00425158534198999	-0.000680167751852423
553	79.0653381347656	-2.79739379882813	-6.23991060256958	-0.0182125810533762	0.00159255252219737	-0.0110697457566857	0.000943203864153475
554	79.0653381347656	-3.12206816673279	-5.85030126571655	-0.00457625929266214	0.01847561635077	-0.0247060675173998	0.00126787810586393
555	77.7666397094727	-2.79739379882813	-5.59056186676025	-0.000355493422830477	0.0246444288641214	-0.0182125810533762	-0.00912170019000769
556	77.1172943115234	-1.82337093353271	-5.59056186676025	0.011982130818069	0.0126314787194133	-0.0201606266200542	0.00646266713738441
557	76.4679412841797	-0.84934800863266	-5.52562713623047	-0.00327756232582033	0.00808603875339031	-0.0162645354866982	-0.00132951640989631
558	77.1172943115234	-1.49869668483734	-5.59056186676025	-0.00814767740666866	0.0100340843200684	-0.0211346503347158	0.00159255252219737
559	76.4679412841797	-1.49869668483734	-5.78536653518677	-0.00490093370899558	0.0239950809627771	-0.0230826959013939	0.00354059832170606
560	77.7666397094727	-1.49869668483734	-5.85030126571655	-0.00100484199356288	0.0220470335334539	-0.021459324285388	0.00126787810586393
561	76.4679412841797	-1.82337093353271	-5.6554970741272	0.00516396993771195	0.0165275707840919	-0.00132951640989631	-0.00425158534198999
562	79.0653381347656	-3.12206816673279	-5.72043180465698	-3.08191010844894e-05	0.00906006153672934	-0.0165892094373703	-0.00165419070981443
563	76.4679412841797	-1.49869668483734	-5.52562713623047	0.0142548503354192	0.0207483377307653	-0.00619963090866804	-0.00879702530801296
564	76.4679412841797	-1.82337093353271	-5.46069240570068	0.0103587592020631	0.0165275707840919	-0.0282774847000837	0.000293855206109583
565	77.7666397094727	-2.14804530143738	-5.78536653518677	0.0175015944987535	0.0298392176628113	-0.0104203969240189	-0.00197886489331722
566	77.7666397094727	-2.47271966934204	-5.52562713623047	0.0194496400654316	0.0298392176628113	-0.0182125810533762	0.00678734155371785
567	77.1172943115234	-1.17402231693268	-5.72043180465698	0.0142548503354192	0.0275664981454611	-0.0120437685400248	-0.00619963090866804
568	76.4679412841797	-1.49869668483734	-5.6554970741272	0.00646266713738441	0.013930176384747	-3.08191010844894e-05	-0.000680167751852423
569	77.7666397094727	-1.49869668483734	-5.59056186676025	0.0132808275520802	0.00873538758605719	-0.00749832857400179	-0.000680167751852423
570	76.4679412841797	-1.49869668483734	-5.9152364730835	0.0149041991680861	0.0132808275520802	0.00354059832170606	0.00548864435404539
571	76.4679412841797	-1.17402231693268	-6.36978054046631	0.0175015944987535	0.0123068047687411	-0.00944637414067984	-0.00197886489331722
572	75.8185958862305	-1.49869668483734	-6.11004114151001	0.0106834331527352	0.0116574559360743	-0.000355493422830477	-0.00165419070981443
573	77.7666397094727	-2.47271966934204	-5.72043180465698	0.0022419011220336	-3.08191010844894e-05	0.0168522447347641	-0.00522560812532902
574	77.7666397094727	-2.79739379882813	-6.11004114151001	0.00386527273803949	-0.00295288790948689	0.00126787810586393	0.00581331877037883
575	78.4159927368164	-1.82337093353271	-5.6554970741272	0.0106834331527352	0.025618452578783	-0.00847235135734081	-0.00197886489331722
576	78.4159927368164	-3.12206816673279	-5.52562713623047	-0.00230353930965066	0.0243197549134493	-0.0100957229733467	-0.00165419070981443
577	78.4159927368164	-2.79739379882813	-5.78536653518677	-0.00392691092565656	0.0314625911414623	-0.0026282137259841	-0.0026282137259841
578	76.4679412841797	-2.14804530143738	-5.6554970741272	-0.00879702530801296	0.0259431265294552	0.000293855206109583	0.00451462110504508
579	77.1172943115234	-0.84934800863266	-5.98017120361328	-0.00912170019000769	0.0223717093467712	-0.0026282137259841	0.000293855206109583
580	75.8185958862305	-1.82337093353271	-5.85030126571655	-0.00879702530801296	0.0259431265294552	-0.0133424662053585	0.000618529506027699
581	78.4159927368164	-2.47271966934204	-5.3957576751709	-0.00522560812532902	0.0340599827468395	-0.00100484199356288	0.000618529506027699
582	76.4679412841797	-1.49869668483734	-5.6554970741272	-0.00684897974133492	0.0217223595827818	0.0100340843200684	-0.00619963090866804
583	77.1172943115234	-1.49869668483734	-6.36978054046631	-0.0139918150380254	0.000293855206109583	0.013930176384747	-0.00912170019000769
584	79.0653381347656	-2.47271966934204	-5.52562713623047	-0.0113944197073579	-0.063342310488224	0.0165275707840919	0.00711201597005129
585	78.4159927368164	-2.79739379882813	-5.59056186676025	-0.00327756232582033	-0.0584721975028515	0.0181509424000978	-0.00132951640989631
586	77.7666397094727	-2.47271966934204	-5.46069240570068	-0.00360223650932312	-0.0350956469774246	0.0230210572481155	0.00613799272105098
587	78.4159927368164	-2.14804530143738	-5.85030126571655	-0.00782300252467394	-0.0454852245748043	0.00938473641872406	-0.0026282137259841
588	77.1172943115234	-1.49869668483734	-5.98017120361328	-0.0162645354866982	-0.043212503194809	0.0236704051494598	-0.00782300252467394
589	76.4679412841797	-1.49869668483734	-6.49965000152588	-0.0113944197073579	-0.0357449948787689	0.0252937767654657	-0.00165419070981443
590	77.7666397094727	-2.14804530143738	-5.98017120361328	0.00581331877037883	-0.0315242260694504	0.0304885655641556	0.00418994715437293
591	75.8185958862305	-1.49869668483734	-5.85030126571655	0.000293855206109583	-0.0172385573387146	0.0136055024340749	0.00516396993771195
592	76.4679412841797	-2.79739379882813	-5.46069240570068	0.00970941036939621	0.00289124972186983	-0.00165419070981443	0.00678734155371785
593	78.4159927368164	-3.12206816673279	-5.9152364730835	0.000293855206109583	0.0116574559360743	-0.00457625929266214	-0.0026282137259841
594	78.4159927368164	-2.47271966934204	-5.59056186676025	0.00516396993771195	-0.000680167751852423	-0.00944637414067984	0.00289124972186983
595	79.0653381347656	-1.82337093353271	-5.98017120361328	0.0136055024340749	0.00321592413820326	-0.0156151866540313	0.00354059832170606
596	77.7666397094727	-2.79739379882813	-5.85030126571655	0.0145795252174139	0.011982130818069	-0.00717365415766835	-0.00392691092565656
597	78.4159927368164	-2.79739379882813	-5.59056186676025	0.0136055024340749	0.00613799272105098	-0.0227580219507217	-0.00100484199356288
598	77.1172943115234	-2.14804530143738	-5.59056186676025	0.00483929552137852	0.012956153601408	-0.0185372550040483	-0.00230353930965066
599	76.4679412841797	-1.49869668483734	-5.26588773727417	0.0168522447347641	0.029189869761467	-0.00555028254166245	-0.00132951640989631
600	76.4679412841797	-1.49869668483734	-5.59056186676025	0.0181509424000978	0.0100340843200684	-0.000680167751852423	0.000943203864153475
601	78.4159927368164	-2.79739379882813	-5.72043180465698	0.0249691028147936	0.00516396993771195	0.0191249661147594	0.000293855206109583
602	76.4679412841797	-1.17402231693268	-5.72043180465698	0.0220470335334539	-0.00782300252467394	0.0200989879667759	-0.00360223650932312
603	78.4159927368164	-2.47271966934204	-5.3957576751709	0.0123068047687411	-0.0315242260694504	0.0246444288641214	-0.00652430532500148
604	78.4159927368164	-2.79739379882813	-5.13601779937744	0.0145795252174139	-0.0458098985254765	0.025618452578783	-0.00165419070981443
605	78.4159927368164	-2.14804530143738	-5.20095300674438	0.00938473641872406	-0.0331475995481014	0.0200989879667759	-3.08191010844894e-05
606	79.0653381347656	-2.79739379882813	-5.26588773727417	0.00646266713738441	-0.00197886489331722	0.0116574559360743	0.0113327819854021
607	79.0653381347656	-3.12206816673279	-5.46069240570068	0.00841071270406246	0.0155535480007529	-0.0026282137259841	-0.00717365415766835
608	78.4159927368164	-2.47271966934204	-5.72043180465698	0.00581331877037883	0.00808603875339031	0.00808603875339031	-0.000680167751852423
609	76.4679412841797	-2.14804530143738	-5.85030126571655	0.0217223595827818	0.00646266713738441	0.000293855206109583	0.0116574559360743
610	78.4159927368164	-3.44674253463745	-5.13601779937744	0.0223717093467712	-0.00295288790948689	-0.000355493422830477	0.0100340843200684
611	78.4159927368164	-2.14804530143738	-5.3957576751709	0.0145795252174139	0.00159255252219737	0.00418994715437293	-0.000355493422830477
612	77.7666397094727	-2.79739379882813	-5.46069240570068	0.000943203864153475	0.00386527273803949	-0.00392691092565656	-0.00425158534198999
613	79.0653381347656	-3.12206816673279	-5.72043180465698	-0.00847235135734081	0.0106834331527352	-0.0117190945893526	-0.00457625929266214
614	77.1172943115234	-2.14804530143738	-5.98017120361328	-0.00879702530801296	0.00873538758605719	-0.0126931173726916	0.00516396993771195
615	76.4679412841797	-1.82337093353271	-5.9152364730835	-0.00944637414067984	0.0188002903014421	-0.0211346503347158	0.00159255252219737
616	77.1172943115234	-1.82337093353271	-5.59056186676025	-0.0100957229733467	0.0181509424000978	-0.0146411629393697	-0.00132951640989631
617	79.0653381347656	-2.79739379882813	-5.13601779937744	-0.0113944197073579	0.00906006153672934	-0.0169138833880424	-0.0026282137259841
618	77.7666397094727	-2.79739379882813	-5.52562713623047	-0.0279528107494116	-0.00100484199356288	-0.00522560812532902	-0.0104203969240189
619	79.0653381347656	-2.79739379882813	-5.72043180465698	-0.0188619289547205	-0.0263294391334057	-0.00847235135734081	0.00354059832170606
620	77.1172943115234	-1.82337093353271	-5.98017120361328	-0.0191866029053926	-0.0279528107494116	-0.00490093370899558	-0.00782300252467394
621	79.7146835327148	-2.79739379882813	-5.78536653518677	-0.00749832857400179	-0.0295761823654175	0.00159255252219737	-0.00327756232582033
622	77.7666397094727	-1.49869668483734	-5.78536653518677	-0.0110697457566857	-0.0152905117720366	0.00581331877037883	0.00126787810586393
623	79.0653381347656	-2.79739379882813	-5.33082246780396	-0.00619963090866804	-0.00847235135734081	0.0103587592020631	-0.0120437685400248
624	79.0653381347656	-2.79739379882813	-5.26588773727417	-0.00295288790948689	-0.0295761823654175	0.0213976856321096	0.000943203864153475
625	79.0653381347656	-2.47271966934204	-5.9152364730835	-0.00327756232582033	-0.0221086721867323	0.00841071270406246	0.00289124972186983
626	79.0653381347656	-1.82337093353271	-5.72043180465698	0.00289124972186983	-0.00619963090866804	0.0123068047687411	0.00483929552137852
627	79.0653381347656	-2.79739379882813	-5.6554970741272	0.00548864435404539	0.00191722682211548	-0.0123684434220195	0.00678734155371785
628	78.4159927368164	-3.12206816673279	-5.52562713623047	-0.0026282137259841	0.01100810803473	-0.0143164889886975	-0.00132951640989631
629	78.4159927368164	-2.14804530143738	-5.52562713623047	0.000618529506027699	0.0356833562254906	-0.0204853005707264	0.00289124972186983
630	78.4159927368164	-3.12206816673279	-5.59056186676025	-0.00100484199356288	0.0655533894896507	-0.0208099745213985	0.00841071270406246
631	77.7666397094727	-2.79739379882813	-5.98017120361328	0.00289124972186983	0.041852168738842	-0.0107450718060136	0.00321592413820326
632	78.4159927368164	-3.12206816673279	-5.72043180465698	0.0288651939481497	0.041852168738842	-0.0149658378213644	0.000943203864153475
633	78.4159927368164	-3.44674253463745	-5.85030126571655	0.00938473641872406	0.0132808275520802	-0.0165892094373703	-0.00132951640989631
634	77.7666397094727	-2.14804530143738	-5.72043180465698	0.0191249661147594	-0.00360223650932312	-0.0136671401560307	-0.000355493422830477
635	77.7666397094727	-2.79739379882813	-5.6554970741272	0.0233457311987877	-0.0123684434220195	-0.00230353930965066	-0.00165419070981443
636	77.1172943115234	-1.82337093353271	-5.46069240570068	0.0136055024340749	-0.0107450718060136	0.0126314787194133	-0.0026282137259841
637	79.7146835327148	-3.44674253463745	-5.72043180465698	0.0116574559360743	-0.0221086721867323	0.000943203864153475	-0.00652430532500148
638	79.7146835327148	-3.44674253463745	-5.46069240570068	-0.0026282137259841	-0.00619963090866804	-0.00490093370899558	0.012956153601408
639	79.0653381347656	-3.44674253463745	-5.33082246780396	-0.00327756232582033	0.0103587592020631	-0.0227580219507217	0.00418994715437293
640	78.4159927368164	-3.44674253463745	-5.33082246780396	-0.0256800893694162	0.0236704051494598	-0.0292515084147453	-0.00327756232582033
641	78.4159927368164	-2.79739379882813	-5.26588773727417	-0.00879702530801296	0.011982130818069	-0.0139918150380254	0.00451462110504508
642	77.1172943115234	-3.77141690254211	-4.94121360778809	-0.00749832857400179	-0.0107450718060136	0.00776136433705688	-0.00165419070981443
643	79.0653381347656	-4.42076539993286	-5.13601779937744	-0.00360223650932312	-0.0240567177534103	0.00613799272105098	-0.00295288790948689
644	77.7666397094727	-3.12206816673279	-5.59056186676025	-0.00327756232582033	-0.0224333461374044	0.000943203864153475	-0.00555028254166245
645	78.4159927368164	-3.44674253463745	-5.3957576751709	-0.00230353930965066	-0.0279528107494116	-0.00814767740666866	0.00256657530553639
646	77.7666397094727	-3.44674253463745	-5.52562713623047	0.0022419011220336	-0.00587495695799589	-0.00522560812532902	-0.00392691092565656
647	78.4159927368164	-3.77141690254211	-5.33082246780396	0.00191722682211548	0.00711201597005129	-0.0162645354866982	-0.00360223650932312
648	79.7146835327148	-4.42076539993286	-5.13601779937744	0.00386527273803949	0.00418994715437293	-0.017887907102704	-0.00360223650932312
649	79.7146835327148	-4.7454400062561	-5.6554970741272	0.00743668992072344	0.00873538758605719	-0.0175632312893867	0.00613799272105098
650	78.4159927368164	-4.42076539993286	-5.72043180465698	0.0168522447347641	-0.00327756232582033	0.0022419011220336	0.00126787810586393
651	77.1172943115234	-4.42076539993286	-5.20095300674438	0.0200989879667759	0.00743668992072344	-0.0175632312893867	-0.00100484199356288
652	78.4159927368164	-4.09609127044678	-5.59056186676025	0.00938473641872406	0.00938473641872406	-0.0130177913233638	0.000943203864153475
653	78.4159927368164	-4.09609127044678	-5.59056186676025	0.00418994715437293	0.013930176384747	-0.0276281367987394	-0.00165419070981443
654	77.7666397094727	-3.77141690254211	-5.46069240570068	0.0168522447347641	0.0369820520281792	-0.0363943427801132	0.00191722682211548
655	77.7666397094727	-4.09609127044678	-5.85030126571655	0.013930176384747	0.0363327041268349	-0.0113944197073579	-0.00165419070981443
656	77.1172943115234	-3.44674253463745	-5.9152364730835	0.0213976856321096	0.0249691028147936	0.0149041991680861	-0.00944637414067984
657	79.7146835327148	-4.42076539993286	-6.36978054046631	0.0171769186854362	0.0132808275520802	0.0123068047687411	0.000943203864153475
658	79.0653381347656	-5.07011413574219	-6.17497587203979	0.012956153601408	-0.0117190945893526	0.0298392176628113	0.000618529506027699
659	79.7146835327148	-5.07011413574219	-5.3957576751709	0.00906006153672934	-0.0555501282215118	0.0226963832974434	0.00613799272105098
660	79.0653381347656	-4.7454400062561	-5.33082246780396	0.000618529506027699	-0.0555501282215118	0.011982130818069	-0.00100484199356288
661	77.1172943115234	-4.09609127044678	-5.9152364730835	0.00289124972186983	-0.0503553375601768	0.0317872650921345	-0.00490093370899558
662	79.0653381347656	-5.07011413574219	-5.72043180465698	0.00646266713738441	-0.0425631552934647	0.01847561635077	-0.00879702530801296
663	79.0653381347656	-4.09609127044678	-5.85030126571655	0.00613799272105098	-0.0188619289547205	0.0132808275520802	-0.0026282137259841
664	77.7666397094727	-4.09609127044678	-5.9152364730835	-0.00360223650932312	-0.0113944197073579	0.01847561635077	-0.00197886489331722
665	77.7666397094727	-4.09609127044678	-5.59056186676025	0.00711201597005129	-0.02697878703475	0.0188002903014421	0.00776136433705688
666	79.0653381347656	-4.42076539993286	-5.59056186676025	0.00711201597005129	-0.0224333461374044	0.029189869761467	-0.00425158534198999
667	79.0653381347656	-4.09609127044678	-5.9152364730835	0.00581331877037883	-0.0201606266200542	0.0243197549134493	-0.00717365415766835
668	78.4159927368164	-4.42076539993286	-5.98017120361328	0.00191722682211548	-0.023407369852066	0.0132808275520802	-0.000680167751852423
669	80.3640365600586	-5.07011413574219	-5.59056186676025	0.0100340843200684	-0.0191866029053926	0.0155535480007529	0.00289124972186983
670	79.0653381347656	-4.42076539993286	-5.52562713623047	0.0126314787194133	-0.0208099745213985	0.0181509424000978	-0.00295288790948689
671	79.7146835327148	-4.7454400062561	-5.20095300674438	0.01100810803473	-0.0175632312893867	0.0145795252174139	0.00548864435404539
672	79.7146835327148	-4.42076539993286	-5.6554970741272	0.0132808275520802	-0.0159398596733809	-0.00165419070981443	-0.000355493422830477
673	78.4159927368164	-4.09609127044678	-5.78536653518677	-0.0152905117720366	-0.023407369852066	-0.00522560812532902	-0.00457625929266214
674	77.7666397094727	-4.09609127044678	-5.9152364730835	-0.0126931173726916	0.00516396993771195	-0.0152905117720366	0.00126787810586393
675	79.0653381347656	-3.77141690254211	-5.78536653518677	-0.0130177913233638	0.00906006153672934	-0.0273034609854221	-0.00132951640989631
676	78.4159927368164	-3.77141690254211	-5.6554970741272	-0.0253554154187441	0.00776136433705688	-0.0208099745213985	-0.00392691092565656
677	78.4159927368164	-3.77141690254211	-5.72043180465698	-0.0172385573387146	0.00841071270406246	-0.0389917381107807	-0.00197886489331722
678	79.7146835327148	-4.7454400062561	-5.07108306884766	-0.017887907102704	0.0126314787194133	-0.0237320438027382	0.000618529506027699
679	79.0653381347656	-3.77141690254211	-5.72043180465698	-0.02697878703475	0.0168522447347641	-0.0191866029053926	0.0022419011220336
680	81.0133819580078	-4.7454400062561	-5.9152364730835	-0.0107450718060136	0.0210730116814375	-0.0185372550040483	0.00321592413820326
681	78.4159927368164	-4.42076539993286	-5.72043180465698	-0.0165892094373703	0.0194496400654316	-0.0139918150380254	0.00321592413820326
682	81.6627349853516	-5.07011413574219	-5.59056186676025	-0.0198359526693821	0.0145795252174139	-0.0224333461374044	-0.00522560812532902
683	78.4159927368164	-3.44674253463745	-5.52562713623047	-0.0191866029053926	0.0158782228827477	-0.0201606266200542	-0.00327756232582033
684	79.7146835327148	-3.77141690254211	-5.07108306884766	0.0142548503354192	0.0262678004801273	-0.0169138833880424	-0.00132951640989631
685	79.7146835327148	-5.07011413574219	-5.52562713623047	0.0207483377307653	0.0116574559360743	0.00418994715437293	-0.00327756232582033
686	81.0133819580078	-4.7454400062561	-5.85030126571655	0.0142548503354192	-0.00782300252467394	0.01100810803473	-0.00230353930965066
687	79.0653381347656	-4.7454400062561	-5.6554970741272	-0.00912170019000769	-0.02697878703475	0.011982130818069	-0.00749832857400179
688	79.0653381347656	-4.09609127044678	-5.78536653518677	-0.00684897974133492	-0.0273034609854221	-3.08191010844894e-05	-0.00327756232582033
689	79.7146835327148	-3.44674253463745	-5.85030126571655	-0.00944637414067984	-0.0286021586507559	-3.08191010844894e-05	0.00483929552137852
690	79.0653381347656	-3.77141690254211	-5.52562713623047	0.0304885655641556	-0.0386670641601086	0.00938473641872406	0.00191722682211548
691	79.7146835327148	-4.7454400062561	-5.59056186676025	0.00548864435404539	-0.0256800893694162	0.0165275707840919	0.00256657530553639
692	79.7146835327148	-3.44674253463745	-6.11004114151001	0.0132808275520802	-0.0331475995481014	0.0145795252174139	-0.00230353930965066
693	77.7666397094727	-3.12206816673279	-5.78536653518677	0.0178262684494257	-0.0454852245748043	0.0188002903014421	-0.000355493422830477
694	81.0133819580078	-5.07011413574219	-5.6554970741272	-0.0136671401560307	-0.0497059896588326	0.0126314787194133	0.000293855206109583
695	80.3640365600586	-4.42076539993286	-5.33082246780396	0.00483929552137852	-0.023407369852066	0.00516396993771195	-0.00132951640989631
696	79.0653381347656	-4.09609127044678	-5.3957576751709	0.000293855206109583	-0.00100484199356288	-0.000680167751852423	0.00418994715437293
697	77.7666397094727	-2.79739379882813	-5.72043180465698	0.000943203864153475	-0.00425158534198999	-0.00652430532500148	-0.000355493422830477
698	81.6627349853516	-4.09609127044678	-5.6554970741272	-0.00555028254166245	-0.00132951640989631	-0.0237320438027382	-0.00327756232582033
699	79.0653381347656	-3.12206816673279	-5.85030126571655	0.0106834331527352	0.0272418223321438	-0.0331475995481014	-0.00327756232582033
700	79.0653381347656	-3.12206816673279	-5.78536653518677	-0.00977104809135199	0.041852168738842	-0.0412644557654858	0.00321592413820326
701	79.7146835327148	-3.77141690254211	-5.3957576751709	0.0022419011220336	0.0457482598721981	-0.0195112787187099	-0.0110697457566857
702	79.0653381347656	-3.44674253463745	-5.59056186676025	-0.0104203969240189	0.041852168738842	-0.0295761823654175	-0.00879702530801296
703	80.3640365600586	-3.77141690254211	-5.46069240570068	-0.0117190945893526	0.0515923984348774	-0.0126931173726916	-0.000680167751852423
704	80.3640365600586	-4.42076539993286	-5.6554970741272	0.0197743140161037	0.045423585921526	-0.00100484199356288	0.00289124972186983
705	79.0653381347656	-2.79739379882813	-5.98017120361328	0.0168522447347641	0.0233457311987877	0.0103587592020631	-0.00490093370899558
706	78.4159927368164	-3.12206816673279	-5.72043180465698	0.0171769186854362	0.0217223595827818	0.00516396993771195	0.00451462110504508
707	78.4159927368164	-2.47271966934204	-5.78536653518677	0.0171769186854362	0.00191722682211548	0.0217223595827818	0.000293855206109583
708	80.3640365600586	-4.09609127044678	-5.59056186676025	0.00613799272105098	-0.0341216214001179	0.0269171483814716	0.00451462110504508
709	80.3640365600586	-3.44674253463745	-5.46069240570068	0.00613799272105098	-0.0393164120614529	0.0522417463362217	-0.000355493422830477
710	78.4159927368164	-3.44674253463745	-6.17497587203979	0.00873538758605719	-0.0299008563160896	0.0197743140161037	0.00451462110504508
711	80.3640365600586	-4.09609127044678	-6.36978054046631	0.0197743140161037	-0.0337969474494457	0.031137915328145	-0.00360223650932312
712	78.4159927368164	-3.12206816673279	-6.30484533309937	0.013930176384747	-0.0159398596733809	0.0100340843200684	-0.00522560812532902
713	78.4159927368164	-2.79739379882813	-6.23991060256958	-0.0110697457566857	-0.00197886489331722	0.00808603875339031	-0.00684897974133492
714	78.4159927368164	-3.12206816673279	-5.59056186676025	0.00970941036939621	0.00483929552137852	-0.0152905117720366	0.00191722682211548
715	78.4159927368164	-2.79739379882813	-5.52562713623047	0.0178262684494257	0.0132808275520802	-0.0204853005707264	0.00354059832170606
716	79.0653381347656	-3.44674253463745	-5.85030126571655	0.020423661917448	0.00516396993771195	-0.0139918150380254	-0.000680167751852423
717	79.0653381347656	-3.77141690254211	-5.78536653518677	0.0259431265294552	0.0100340843200684	-0.0256800893694162	-0.000680167751852423
718	80.3640365600586	-4.42076539993286	-5.59056186676025	0.020423661917448	0.011982130818069	-0.0198359526693821	0.00159255252219737
719	80.3640365600586	-3.77141690254211	-5.6554970741272	0.00841071270406246	0.0220470335334539	-0.017887907102704	-0.00425158534198999
720	79.0653381347656	-4.09609127044678	-5.20095300674438	-0.00165419070981443	0.0369820520281792	-0.0350956469774246	-3.08191010844894e-05
721	80.3640365600586	-2.79739379882813	-5.33082246780396	0.00646266713738441	0.0288651939481497	-0.0143164889886975	-0.00392691092565656
722	79.0653381347656	-3.12206816673279	-5.3957576751709	-0.00749832857400179	0.0282158460468054	-0.00555028254166245	0.000293855206109583
723	79.7146835327148	-3.77141690254211	-5.3957576751709	-0.00749832857400179	0.0162028968334198	-0.00619963090866804	-0.00197886489331722
724	79.7146835327148	-4.09609127044678	-5.72043180465698	-0.0113944197073579	0.0194496400654316	-0.00522560812532902	0.00613799272105098
725	79.0653381347656	-3.12206816673279	-5.59056186676025	-0.00652430532500148	0.0175015944987535	-0.00944637414067984	-0.00100484199356288
726	79.0653381347656	-3.44674253463745	-5.3957576751709	-0.0110697457566857	0.0213976856321096	0.00451462110504508	0.00256657530553639
727	80.3640365600586	-4.09609127044678	-5.3957576751709	-0.0133424662053585	0.012956153601408	0.00451462110504508	-0.00457625929266214
728	79.0653381347656	-4.09609127044678	-5.59056186676025	-0.0191866029053926	0.0022419011220336	-0.00425158534198999	0.00354059832170606
729	77.7666397094727	-3.44674253463745	-5.85030126571655	-0.0130177913233638	-0.00847235135734081	0.0152288740500808	0.00191722682211548
730	80.3640365600586	-3.77141690254211	-5.6554970741272	-0.00457625929266214	-0.0263294391334057	0.0210730116814375	0.0103587592020631
731	78.4159927368164	-4.09609127044678	-5.52562713623047	-0.00327756232582033	-0.0279528107494116	0.00418994715437293	0.00354059832170606
732	81.0133819580078	-3.77141690254211	-5.3957576751709	0.00483929552137852	-0.0113944197073579	-0.0026282137259841	-0.00360223650932312
733	79.0653381347656	-2.79739379882813	-5.59056186676025	0.00646266713738441	-0.00360223650932312	-0.0195112787187099	-0.00230353930965066
734	77.1172943115234	-3.44674253463745	-5.85030126571655	-0.00425158534198999	-0.00619963090866804	-0.0217839982360601	0.00451462110504508
735	78.4159927368164	-3.12206816673279	-5.9152364730835	0.00906006153672934	0.00646266713738441	-0.0273034609854221	0.0116574559360743
736	78.4159927368164	-2.47271966934204	-5.72043180465698	0.00938473641872406	0.00776136433705688	-0.0100957229733467	0.00256657530553639
737	77.7666397094727	-2.79739379882813	-5.72043180465698	0.00581331877037883	0.00289124972186983	0.0022419011220336	-0.00392691092565656
738	79.7146835327148	-3.44674253463745	-5.59056186676025	0.00906006153672934	0.011982130818069	-0.00165419070981443	-0.00132951640989631
739	80.3640365600586	-3.77141690254211	-5.20095300674438	-0.00522560812532902	0.0356833562254906	-0.00879702530801296	0.00126787810586393
740	78.4159927368164	-3.44674253463745	-5.72043180465698	0.00516396993771195	0.0558131635189056	-0.0136671401560307	-0.00555028254166245
741	79.7146835327148	-2.47271966934204	-5.98017120361328	-0.00165419070981443	0.0363327041268349	0.00678734155371785	0.00483929552137852
742	79.0653381347656	-3.77141690254211	-5.72043180465698	-0.00879702530801296	0.0262678004801273	0.00873538758605719	-0.00814767740666866
743	80.3640365600586	-3.44674253463745	-5.72043180465698	-0.0113944197073579	0.00418994715437293	0.0100340843200684	-0.00782300252467394
744	78.4159927368164	-3.12206816673279	-5.6554970741272	-0.00749832857400179	-0.0204853005707264	0.0168522447347641	0.00678734155371785
745	79.0653381347656	-2.79739379882813	-5.6554970741272	-0.00197886489331722	-0.0273034609854221	0.0220470335334539	0.00418994715437293
746	77.7666397094727	-2.47271966934204	-6.11004114151001	-0.00587495695799589	-0.043212503194809	0.0136055024340749	0.00386527273803949
747	79.0653381347656	-2.79739379882813	-5.98017120361328	-0.0130177913233638	-0.0266541130840778	0.0152288740500808	-0.000355493422830477
748	79.7146835327148	-3.44674253463745	-5.6554970741272	-0.0120437685400248	0.000943203864153475	0.00321592413820326	0.00191722682211548
749	79.0653381347656	-3.44674253463745	-5.6554970741272	-0.00360223650932312	-0.0201606266200542	-0.00100484199356288	0.00386527273803949
750	79.0653381347656	-3.44674253463745	-5.6554970741272	0.00548864435404539	-0.00392691092565656	0.0314625911414623	0.00743668992072344
751	79.0653381347656	-3.77141690254211	-5.33082246780396	0.00938473641872406	-0.0208099745213985	0.0243197549134493	0.00548864435404539
752	80.3640365600586	-3.44674253463745	-5.78536653518677	0.00126787810586393	-0.0139918150380254	0.0295145437121391	-0.00522560812532902
753	78.4159927368164	-2.79739379882813	-5.85030126571655	-0.00749832857400179	-0.0185372550040483	-0.00977104809135199	0.00386527273803949
754	78.4159927368164	-2.14804530143738	-5.9152364730835	0.00873538758605719	0.00548864435404539	-0.00392691092565656	0.00126787810586393
755	78.4159927368164	-2.14804530143738	-5.85030126571655	-0.00295288790948689	0.0149041991680861	-0.00847235135734081	0.00613799272105098
756	76.4679412841797	-1.82337093353271	-5.72043180465698	0.0207483377307653	0.0269171483814716	0.00873538758605719	-0.00522560812532902
757	78.4159927368164	-2.14804530143738	-5.59056186676025	0.00289124972186983	0.0165275707840919	-0.0100957229733467	0.000293855206109583
758	79.7146835327148	-3.12206816673279	-5.6554970741272	0.00581331877037883	0.0259431265294552	-0.00782300252467394	-0.00132951640989631
759	79.7146835327148	-3.12206816673279	-6.23991060256958	0.0113327819854021	0.0265924744307995	-0.0292515084147453	0.000943203864153475
760	79.7146835327148	-2.79739379882813	-6.11004114151001	-0.00912170019000769	0.0304885655641556	-0.0276281367987394	-0.00230353930965066
761	79.7146835327148	-2.47271966934204	-5.72043180465698	-3.08191010844894e-05	0.0103587592020631	-0.023407369852066	0.00451462110504508
762	78.4159927368164	-3.12206816673279	-5.59056186676025	0.00289124972186983	-0.000680167751852423	-0.0156151866540313	-0.0026282137259841
763	78.4159927368164	-2.47271966934204	-5.52562713623047	-0.00327756232582033	0.00354059832170606	-0.0195112787187099	-0.0026282137259841
764	77.1172943115234	-1.82337093353271	-5.9152364730835	-0.00197886489331722	-0.00652430532500148	-0.00425158534198999	0.00289124972186983
765	78.4159927368164	-2.47271966934204	-5.9152364730835	0.00159255252219737	-0.023407369852066	0.00646266713738441	0.00970941036939621
766	77.1172943115234	-1.49869668483734	-5.85030126571655	0.011982130818069	-0.0250307414680719	0.00808603875339031	0.000293855206109583
767	78.4159927368164	-2.47271966934204	-5.59056186676025	0.00418994715437293	-0.023407369852066	0.0162028968334198	-0.00522560812532902
768	77.7666397094727	-1.82337093353271	-5.52562713623047	0.0162028968334198	-0.0247060675173998	0.020423661917448	-0.00457625929266214
769	79.7146835327148	-3.12206816673279	-5.07108306884766	0.0200989879667759	-0.0276281367987394	0.0230210572481155	0.00256657530553639
770	79.0653381347656	-1.49869668483734	-5.9152364730835	0.036657378077507	-0.0477579422295094	0.0334106348454952	0.00321592413820326
771	79.0653381347656	-3.12206816673279	-5.78536653518677	0.0282158460468054	-0.0584721975028515	0.0363327041268349	-0.000355493422830477
772	79.7146835327148	-2.47271966934204	-5.85030126571655	0.0262678004801273	-0.0370436906814575	0.0243197549134493	-0.00230353930965066
773	77.1172943115234	-2.14804530143738	-5.6554970741272	0.0178262684494257	-0.0247060675173998	0.012956153601408	-3.08191010844894e-05
774	77.7666397094727	-2.14804530143738	-5.72043180465698	0.0158782228827477	-0.0328229255974293	-0.00295288790948689	0.00289124972186983
775	76.4679412841797	-2.14804530143738	-5.52562713623047	0.0188002903014421	-0.0260047651827335	-0.00814767740666866	0.00256657530553639
776	77.1172943115234	-1.17402231693268	-5.9152364730835	0.0236704051494598	-0.021459324285388	-0.0175632312893867	-0.000355493422830477
777	77.1172943115234	-1.82337093353271	-5.6554970741272	0.0207483377307653	-0.0263294391334057	-0.0243813935667276	0.000293855206109583
778	78.4159927368164	-2.14804530143738	-5.6554970741272	0.0181509424000978	-0.0204853005707264	-0.0299008563160896	0.000943203864153475
779	79.0653381347656	-2.47271966934204	-5.46069240570068	-0.0152905117720366	-0.0273034609854221	-0.03444629535079	-0.00132951640989631
780	78.4159927368164	-3.12206816673279	-5.3957576751709	-0.028926832601428	-0.0208099745213985	-0.0354203209280968	-0.000355493422830477
781	77.7666397094727	-2.14804530143738	-5.20095300674438	-0.0276281367987394	-0.0191866029053926	-0.03444629535079	0.0022419011220336
782	79.7146835327148	-2.79739379882813	-6.17497587203979	-0.0243813935667276	-0.0195112787187099	-0.0315242260694504	-0.00360223650932312
783	77.7666397094727	-2.14804530143738	-6.23991060256958	-0.0217839982360601	-0.0195112787187099	-0.028926832601428	0.00548864435404539
784	76.4679412841797	-1.82337093353271	-6.17497587203979	-0.0159398596733809	-0.0195112787187099	-0.00197886489331722	-0.00197886489331722
785	78.4159927368164	-3.12206816673279	-5.9152364730835	-0.0191866029053926	-0.0152905117720366	0.00418994715437293	0.00126787810586393
786	78.4159927368164	-2.47271966934204	-6.04510593414307	-0.00814767740666866	-0.0107450718060136	0.0178262684494257	-0.00425158534198999
787	77.1172943115234	-2.79739379882813	-5.72043180465698	-0.0204853005707264	-0.0191866029053926	0.0252937767654657	0.00354059832170606
788	77.7666397094727	-1.82337093353271	-5.85030126571655	-0.0133424662053585	-0.0162645354866982	0.0236704051494598	-0.00165419070981443
789	78.4159927368164	-2.79739379882813	-6.43471527099609	-0.0152905117720366	-0.0172385573387146	0.0275664981454611	-3.08191010844894e-05
790	76.4679412841797	-1.82337093353271	-5.98017120361328	-0.0110697457566857	-0.0126931173726916	0.01847561635077	0.00126787810586393
791	77.7666397094727	-2.79739379882813	-6.11004114151001	-0.00814767740666866	-0.0113944197073579	0.0188002903014421	-3.08191010844894e-05
792	77.1172943115234	-2.14804530143738	-5.85030126571655	-0.0182125810533762	-0.0110697457566857	0.0217223595827818	-0.000355493422830477
793	75.8185958862305	-1.82337093353271	-5.52562713623047	-0.0104203969240189	-0.0123684434220195	0.0178262684494257	0.00354059832170606
794	77.1172943115234	-2.47271966934204	-5.6554970741272	-0.00879702530801296	-0.00977104809135199	0.0171769186854362	0.000618529506027699
795	77.7666397094727	-2.79739379882813	-5.72043180465698	-0.0146411629393697	-0.0162645354866982	0.0123068047687411	-0.00197886489331722
796	77.1172943115234	-1.82337093353271	-5.85030126571655	-0.00295288790948689	-0.00587495695799589	0.01847561635077	0.00354059832170606
797	77.7666397094727	-1.49869668483734	-5.72043180465698	-0.0152905117720366	-0.0100957229733467	0.0230210572481155	-0.00522560812532902
798	78.4159927368164	-2.79739379882813	-5.46069240570068	-0.00944637414067984	-0.0107450718060136	0.0116574559360743	0.000618529506027699
799	77.1172943115234	-1.82337093353271	-5.6554970741272	-0.00814767740666866	-0.0104203969240189	-0.00782300252467394	0.00386527273803949
800	77.7666397094727	-1.17402231693268	-5.59056186676025	-0.00879702530801296	-0.00977104809135199	-0.00230353930965066	0.00451462110504508
801	78.4159927368164	-2.47271966934204	-5.3957576751709	-0.00425158534198999	-0.00457625929266214	0.0200989879667759	0.00386527273803949
802	77.1172943115234	-1.82337093353271	-5.59056186676025	-0.0162645354866982	-0.00944637414067984	0.0230210572481155	-0.00392691092565656
803	77.1172943115234	-1.17402231693268	-5.3957576751709	-0.00782300252467394	-0.00555028254166245	0.0103587592020631	-0.00879702530801296
804	79.0653381347656	-2.47271966934204	-5.26588773727417	-0.00912170019000769	-0.0130177913233638	0.011982130818069	-0.00425158534198999
805	79.0653381347656	-2.47271966934204	-4.94121360778809	-0.00977104809135199	-0.00555028254166245	0.00256657530553639	-0.00100484199356288
806	77.7666397094727	-2.79739379882813	-5.46069240570068	0.00386527273803949	0.00386527273803949	-0.00847235135734081	-0.000355493422830477
807	79.0653381347656	-2.47271966934204	-5.3957576751709	-0.00587495695799589	0.000293855206109583	-0.00749832857400179	0.000618529506027699
808	77.7666397094727	-1.49869668483734	-5.33082246780396	-0.0104203969240189	0.000293855206109583	-0.0120437685400248	-0.00392691092565656
809	75.8185958862305	-1.17402231693268	-5.72043180465698	0.00548864435404539	0.0152288740500808	-0.00977104809135199	-0.000355493422830477
810	78.4159927368164	-1.49869668483734	-5.6554970741272	0.0175015944987535	0.00613799272105098	0.00354059832170606	0.00516396993771195
811	79.0653381347656	-1.49869668483734	-5.59056186676025	0.0142548503354192	0.00516396993771195	0.00873538758605719	0.00906006153672934
812	77.1172943115234	-1.49869668483734	-5.78536653518677	0.00289124972186983	-0.00587495695799589	0.0155535480007529	-0.00587495695799589
813	78.4159927368164	-2.47271966934204	-5.6554970741272	0.0301638916134834	-0.0107450718060136	0.00970941036939621	0.00483929552137852
814	79.7146835327148	-3.12206816673279	-5.78536653518677	0.00970941036939621	-0.0123684434220195	-0.00587495695799589	0.00678734155371785
815	79.0653381347656	-2.47271966934204	-5.78536653518677	0.0126314787194133	0.0123068047687411	-0.0159398596733809	-0.00490093370899558
816	79.0653381347656	-2.47271966934204	-5.3957576751709	0.0249691028147936	0.0278911720961332	-0.0204853005707264	0.0113327819854021
817	76.4679412841797	-1.49869668483734	-5.3957576751709	0.047696303576231	0.0415274947881699	-0.0286021586507559	0.00191722682211548
818	77.1172943115234	-1.82337093353271	-5.98017120361328	0.0321119390428066	0.0373067259788513	-0.0315242260694504	0.00256657530553639
819	76.4679412841797	-1.49869668483734	-6.43471527099609	0.01847561635077	0.0463976077735424	-0.0503553375601768	-0.00490093370899558
820	77.7666397094727	-2.47271966934204	-5.85030126571655	0.0123068047687411	0.0756182968616486	-0.0467839203774929	-0.00295288790948689
821	78.4159927368164	-2.14804530143738	-6.17497587203979	0.0226963832974434	0.07139752805233	-0.0376930385828018	-0.00100484199356288
822	77.1172943115234	-1.17402231693268	-6.23991060256958	0.00451462110504508	0.069124810397625	-0.0260047651827335	-0.00782300252467394
823	78.4159927368164	-2.14804530143738	-5.78536653518677	0.00418994715437293	0.0564625114202499	-0.00555028254166245	-0.00652430532500148
824	79.0653381347656	-2.79739379882813	-5.3957576751709	-0.00879702530801296	0.0395794473588467	-0.00555028254166245	-0.000680167751852423
825	78.4159927368164	-2.47271966934204	-5.72043180465698	-0.00587495695799589	0.0356833562254906	0.00970941036939621	0.00483929552137852
826	79.0653381347656	-2.47271966934204	-5.72043180465698	-0.00717365415766835	0.0249691028147936	0.01847561635077	0.000943203864153475
827	78.4159927368164	-1.82337093353271	-5.52562713623047	-0.0139918150380254	0.00483929552137852	0.0272418223321438	0.000943203864153475
828	79.0653381347656	-2.79739379882813	-5.52562713623047	-0.0230826959013939	0.00321592413820326	0.0259431265294552	0.00613799272105098
829	76.4679412841797	-0.524673700332642	-5.3957576751709	-0.0110697457566857	-0.0230826959013939	0.0282158460468054	0.0103587592020631
830	77.7666397094727	-2.47271966934204	-5.00614833831787	0.000293855206109583	-0.0126931173726916	0.029189869761467	0.00451462110504508
831	75.8185958862305	-0.84934800863266	-6.04510593414307	0.00646266713738441	-0.00425158534198999	0.0165275707840919	0.00646266713738441
832	77.7666397094727	-2.47271966934204	-5.59056186676025	-0.00165419070981443	-0.00165419070981443	0.0145795252174139	0.00126787810586393
833	79.0653381347656	-2.47271966934204	-5.52562713623047	-0.00230353930965066	0.00548864435404539	0.00678734155371785	0.00321592413820326
834	78.4159927368164	-2.79739379882813	-5.26588773727417	0.00938473641872406	0.00191722682211548	-0.0149658378213644	0.000943203864153475
835	77.7666397094727	-2.47271966934204	-5.3957576751709	0.0116574559360743	0.00548864435404539	-0.00165419070981443	-0.000355493422830477
836	78.4159927368164	-2.47271966934204	-5.3957576751709	0.0162028968334198	0.00321592413820326	-0.0143164889886975	0.000943203864153475
837	77.1172943115234	-2.14804530143738	-5.78536653518677	0.000293855206109583	0.012956153601408	-0.0188619289547205	-0.00490093370899558
838	77.1172943115234	-1.82337093353271	-5.78536653518677	-0.00230353930965066	0.0191249661147594	-0.0266541130840778	0.000943203864153475
839	76.4679412841797	-2.14804530143738	-5.72043180465698	-0.00749832857400179	0.0220470335334539	-0.0260047651827335	-0.00782300252467394
840	77.1172943115234	-1.17402231693268	-5.59056186676025	-0.00912170019000769	0.0399041213095188	-0.0354203209280968	-0.00360223650932312
841	77.7666397094727	-1.17402231693268	-5.33082246780396	0.00159255252219737	0.041852168738842	-0.032173577696085	-0.00814767740666866
842	77.1172943115234	-1.82337093353271	-5.26588773727417	-0.0104203969240189	0.0360080301761627	-0.0286021586507559	-0.017887907102704
843	78.4159927368164	-1.82337093353271	-5.6554970741272	-0.0104203969240189	0.0295145437121391	-0.00847235135734081	-0.00392691092565656
844	78.4159927368164	-1.49869668483734	-5.85030126571655	-0.0117190945893526	-0.00132951640989631	0.00516396993771195	0.00483929552137852
845	77.1172943115234	-1.17402231693268	-5.85030126571655	-0.00684897974133492	-0.0104203969240189	0.0207483377307653	0.00289124972186983
846	76.4679412841797	-1.49869668483734	-5.6554970741272	0.00126787810586393	-0.00555028254166245	0.00873538758605719	0.00191722682211548
847	77.1172943115234	-1.49869668483734	-5.6554970741272	-0.00392691092565656	-0.0110697457566857	0.0165275707840919	-0.0117190945893526
848	77.7666397094727	-2.79739379882813	-5.20095300674438	-0.00944637414067984	-0.0208099745213985	0.00386527273803949	0.00126787810586393
849	78.4159927368164	-2.47271966934204	-5.72043180465698	0.000618529506027699	-0.0110697457566857	0.00841071270406246	-0.000355493422830477
850	77.7666397094727	-2.47271966934204	-5.52562713623047	0.0136055024340749	-0.00587495695799589	0.0152288740500808	0.00256657530553639
851	77.1172943115234	-1.49869668483734	-5.78536653518677	0.0223717093467712	-0.00100484199356288	0.0200989879667759	-0.00457625929266214
852	77.7666397094727	-2.79739379882813	-5.3957576751709	0.00808603875339031	-0.0182125810533762	0.0123068047687411	0.00191722682211548
853	77.1172943115234	-2.14804530143738	-5.26588773727417	0.0162028968334198	-0.00165419070981443	0.000293855206109583	-0.00912170019000769
854	77.7666397094727	-1.49869668483734	-5.3957576751709	0.00776136433705688	0.00938473641872406	-0.0165892094373703	0.00126787810586393
855	77.1172943115234	-1.17402231693268	-5.9152364730835	0.0175015944987535	0.0116574559360743	-0.0130177913233638	-0.00944637414067984
856	78.4159927368164	-2.47271966934204	-5.85030126571655	0.0213976856321096	0.00516396993771195	-0.0110697457566857	-0.00100484199356288
857	78.4159927368164	-2.47271966934204	-5.6554970741272	0.0171769186854362	0.0123068047687411	-0.0185372550040483	-0.00490093370899558
858	76.4679412841797	-1.82337093353271	-5.52562713623047	0.00938473641872406	0.00841071270406246	-0.0117190945893526	-0.00587495695799589
859	78.4159927368164	-3.12206816673279	-5.46069240570068	0.0106834331527352	0.00841071270406246	-0.0276281367987394	-0.00587495695799589
860	77.7666397094727	-2.47271966934204	-5.3957576751709	-0.00360223650932312	0.0116574559360743	-0.0266541130840778	-0.0117190945893526
861	76.4679412841797	-1.82337093353271	-6.49965000152588	0.0223717093467712	0.0162028968334198	-0.0195112787187099	-0.00490093370899558
862	77.7666397094727	-3.12206816673279	-6.23991060256958	-0.00684897974133492	0.0252937767654657	-0.0169138833880424	-0.00587495695799589
863	77.7666397094727	-2.47271966934204	-6.36978054046631	0.00191722682211548	0.0243197549134493	-0.0110697457566857	-0.00782300252467394
864	76.4679412841797	-1.17402231693268	-6.23991060256958	0.00938473641872406	0.0213976856321096	-0.00782300252467394	0.00743668992072344
865	76.4679412841797	-1.82337093353271	-6.23991060256958	0.0126314787194133	0.0165275707840919	0.0175015944987535	-0.0026282137259841
866	75.8185958862305	-1.17402231693268	-5.98017120361328	0.0178262684494257	0.0152288740500808	0.0210730116814375	-0.000355493422830477
867	76.4679412841797	-1.82337093353271	-6.43471527099609	0.012956153601408	0.00808603875339031	0.0158782228827477	0.00126787810586393
868	78.4159927368164	-1.82337093353271	-6.30484533309937	-0.00425158534198999	0.0116574559360743	0.0116574559360743	-0.00782300252467394
869	77.7666397094727	-2.47271966934204	-5.72043180465698	-0.00522560812532902	0.00841071270406246	0.0126314787194133	0.00126787810586393
870	78.4159927368164	-2.79739379882813	-5.6554970741272	0.00354059832170606	0.011982130818069	0.00451462110504508	0.00126787810586393
871	78.4159927368164	-2.47271966934204	-5.33082246780396	0.012956153601408	0.0200989879667759	0.00776136433705688	0.00289124972186983
872	77.7666397094727	-3.12206816673279	-5.33082246780396	0.0165275707840919	0.0106834331527352	0.0149041991680861	0.00289124972186983
873	76.4679412841797	-1.82337093353271	-5.98017120361328	0.0145795252174139	-0.0149658378213644	0.0152288740500808	-0.00100484199356288
874	77.1172943115234	-2.14804530143738	-5.78536653518677	0.00711201597005129	-0.0172385573387146	0.00289124972186983	0.00321592413820326
875	76.4679412841797	-2.14804530143738	-5.6554970741272	0.00776136433705688	-0.0243813935667276	0.0106834331527352	-0.0026282137259841
876	77.7666397094727	-1.82337093353271	-5.46069240570068	0.0123068047687411	-0.0276281367987394	0.00678734155371785	0.00678734155371785
877	78.4159927368164	-2.79739379882813	-5.3957576751709	-0.00717365415766835	-0.02697878703475	0.0123068047687411	-0.0026282137259841
878	78.4159927368164	-2.79739379882813	-5.13601779937744	0.011982130818069	-0.0120437685400248	0.00418994715437293	-0.00522560812532902
879	78.4159927368164	-2.47271966934204	-5.72043180465698	-0.0110697457566857	-0.00912170019000769	-0.0100957229733467	0.00159255252219737
880	78.4159927368164	-2.79739379882813	-5.72043180465698	-0.00879702530801296	0.0168522447347641	-0.0337969474494457	0.00354059832170606
881	77.7666397094727	-1.82337093353271	-5.9152364730835	-0.00360223650932312	0.0353586822748184	-0.023407369852066	-0.000355493422830477
882	78.4159927368164	-2.79739379882813	-5.3957576751709	-0.00327756232582033	0.0376313999295235	-0.0389917381107807	-0.00717365415766835
883	77.1172943115234	-1.82337093353271	-5.52562713623047	-0.00360223650932312	0.0298392176628113	-0.0250307414680719	0.00516396993771195
884	76.4679412841797	-1.82337093353271	-5.46069240570068	-0.00295288790948689	0.0269171483814716	-0.0195112787187099	0.00516396993771195
885	78.4159927368164	-2.79739379882813	-5.46069240570068	-0.00230353930965066	0.0298392176628113	-0.0165892094373703	0.00548864435404539
886	77.7666397094727	-2.79739379882813	-5.52562713623047	-0.000680167751852423	0.0301638916134834	-0.0143164889886975	0.00354059832170606
887	77.7666397094727	-1.82337093353271	-5.59056186676025	0.00191722682211548	0.0210730116814375	-0.0159398596733809	-0.000680167751852423
888	76.4679412841797	-1.49869668483734	-5.9152364730835	-0.00230353930965066	0.0230210572481155	-0.0159398596733809	0.00126787810586393
889	80.3640365600586	-2.79739379882813	-5.72043180465698	0.0217223595827818	0.0246444288641214	-0.0159398596733809	0.00289124972186983
890	77.1172943115234	-1.82337093353271	-5.3957576751709	0.0321119390428066	0.0246444288641214	-0.0107450718060136	-0.00132951640989631
891	79.7146835327148	-2.79739379882813	-5.46069240570068	0.0321119390428066	0.0252937767654657	0.00159255252219737	0.00354059832170606
892	77.7666397094727	-1.82337093353271	-6.11004114151001	0.031137915328145	0.0200989879667759	-0.0026282137259841	0.00191722682211548
893	77.7666397094727	-1.82337093353271	-5.72043180465698	0.0103587592020631	0.0194496400654316	-0.00392691092565656	-0.00100484199356288
894	76.4679412841797	-1.82337093353271	-5.78536653518677	-0.0117190945893526	0.0230210572481155	-0.00327756232582033	0.00289124972186983
895	79.0653381347656	-2.47271966934204	-5.6554970741272	-0.0120437685400248	0.0200989879667759	0.00256657530553639	0.00159255252219737
896	77.7666397094727	-1.82337093353271	-5.46069240570068	-0.0139918150380254	0.0262678004801273	0.00711201597005129	0.00191722682211548
897	77.1172943115234	-1.82337093353271	-5.98017120361328	-0.0165892094373703	0.0175015944987535	0.0223717093467712	-0.00587495695799589
898	78.4159927368164	-2.79739379882813	-5.6554970741272	-0.0208099745213985	0.013930176384747	0.0269171483814716	0.00354059832170606
899	78.4159927368164	-2.14804530143738	-5.78536653518677	-0.0237320438027382	0.0113327819854021	0.0168522447347641	0.00256657530553639
900	78.4159927368164	-1.49869668483734	-5.85030126571655	-0.0198359526693821	0.0113327819854021	0.00483929552137852	0.000618529506027699
901	79.0653381347656	-3.44674253463745	-5.9152364730835	-0.017887907102704	0.01847561635077	0.0116574559360743	-0.00360223650932312
902	79.0653381347656	-2.14804530143738	-5.52562713623047	-0.0156151866540313	0.0113327819854021	-0.00457625929266214	-0.00490093370899558
903	77.7666397094727	-1.82337093353271	-5.9152364730835	-0.00360223650932312	0.0149041991680861	-0.00619963090866804	-0.0123684434220195
904	79.0653381347656	-3.12206816673279	-5.72043180465698	0.00418994715437293	0.00970941036939621	-0.0152905117720366	0.00483929552137852
905	79.7146835327148	-3.12206816673279	-5.59056186676025	-0.00295288790948689	0.00938473641872406	0.000618529506027699	0.00354059832170606
906	79.0653381347656	-2.14804530143738	-5.59056186676025	0.0145795252174139	0.0168522447347641	-0.00652430532500148	0.00711201597005129
907	81.0133819580078	-3.12206816673279	-5.46069240570068	0.00678734155371785	0.0106834331527352	-0.00587495695799589	-0.00457625929266214
908	77.7666397094727	-1.49869668483734	-5.46069240570068	0.0162028968334198	0.00938473641872406	-0.00619963090866804	-0.00782300252467394
909	77.7666397094727	-2.14804530143738	-6.04510593414307	0.00841071270406246	0.0113327819854021	-0.0217839982360601	-0.000355493422830477
910	77.1172943115234	-1.17402231693268	-5.98017120361328	0.00808603875339031	0.00906006153672934	-0.000680167751852423	0.00126787810586393
911	79.7146835327148	-2.79739379882813	-5.72043180465698	0.0152288740500808	0.0142548503354192	-0.000680167751852423	0.00906006153672934
912	76.4679412841797	-1.17402231693268	-5.9152364730835	0.0226963832974434	0.0136055024340749	0.00159255252219737	-0.00132951640989631
913	77.7666397094727	-1.82337093353271	-5.6554970741272	-0.00587495695799589	0.00613799272105098	-0.00652430532500148	-0.00132951640989631
914	78.4159927368164	-2.14804530143738	-5.33082246780396	0.0194496400654316	0.00678734155371785	-0.00522560812532902	-0.00132951640989631
915	78.4159927368164	-2.79739379882813	-5.78536653518677	-0.00100484199356288	0.00711201597005129	0.00613799272105098	0.000293855206109583
916	77.7666397094727	-1.49869668483734	-5.85030126571655	0.0113327819854021	0.012956153601408	0.0149041991680861	-0.0110697457566857
917	78.4159927368164	-2.14804530143738	-5.9152364730835	0.00711201597005129	0.00776136433705688	0.0142548503354192	0.00126787810586393
918	79.0653381347656	-2.79739379882813	-5.6554970741272	0.00970941036939621	0.00418994715437293	0.0152288740500808	-0.00944637414067984
919	77.7666397094727	-1.49869668483734	-5.59056186676025	0.0136055024340749	0.00906006153672934	-0.0126931173726916	0.00451462110504508
920	76.4679412841797	-1.49869668483734	-5.3957576751709	-0.00360223650932312	0.00938473641872406	-0.00684897974133492	-0.00425158534198999
921	79.0653381347656	-3.12206816673279	-5.59056186676025	0.00159255252219737	0.0113327819854021	0.00841071270406246	-0.00490093370899558
922	76.4679412841797	-1.82337093353271	-5.9152364730835	0.000618529506027699	0.00613799272105098	0.000618529506027699	-0.00814767740666866
923	77.1172943115234	-2.79739379882813	-5.52562713623047	0.0165275707840919	0.0022419011220336	-0.00749832857400179	0.000293855206109583
924	79.0653381347656	-2.47271966934204	-5.52562713623047	-0.00652430532500148	0.00646266713738441	-0.00197886489331722	0.00321592413820326
925	79.0653381347656	-2.79739379882813	-5.3957576751709	0.0123068047687411	0.00451462110504508	-0.00457625929266214	0.000293855206109583
926	78.4159927368164	-2.79739379882813	-5.07108306884766	0.0194496400654316	0.0116574559360743	0.0123068047687411	-0.00392691092565656
927	78.4159927368164	-3.12206816673279	-5.26588773727417	0.0200989879667759	0.00711201597005129	0.012956153601408	-0.00425158534198999
928	78.4159927368164	-2.79739379882813	-5.78536653518677	0.00646266713738441	0.00289124972186983	0.0278911720961332	-0.00295288790948689
929	77.1172943115234	-2.14804530143738	-5.72043180465698	0.00711201597005129	0.00418994715437293	0.00289124972186983	0.00516396993771195
930	77.1172943115234	-2.14804530143738	-5.46069240570068	0.0100340843200684	0.00256657530553639	0.0136055024340749	0.000293855206109583
931	77.1172943115234	-2.14804530143738	-5.6554970741272	0.0217223595827818	0.00548864435404539	0.000943203864153475	0.00646266713738441
932	77.7666397094727	-2.14804530143738	-5.46069240570068	0.0126314787194133	0.00159255252219737	-0.0169138833880424	-0.00782300252467394
933	79.0653381347656	-3.12206816673279	-5.52562713623047	0.0158782228827477	0.00191722682211548	-0.00619963090866804	-3.08191010844894e-05
934	79.7146835327148	-3.12206816673279	-5.6554970741272	0.0188002903014421	0.000293855206109583	-0.0191866029053926	-0.00230353930965066
935	78.4159927368164	-3.12206816673279	-5.52562713623047	0.00159255252219737	0.00418994715437293	-0.0198359526693821	-0.000355493422830477
936	79.0653381347656	-3.12206816673279	-5.6554970741272	0.0142548503354192	0.00808603875339031	-0.0146411629393697	-0.00165419070981443
937	77.1172943115234	-2.14804530143738	-5.59056186676025	0.013930176384747	0.00321592413820326	-0.0159398596733809	-0.00522560812532902
938	77.7666397094727	-1.82337093353271	-5.59056186676025	-0.0143164889886975	0.00321592413820326	-0.00197886489331722	-0.0026282137259841
939	76.4679412841797	-2.47271966934204	-5.59056186676025	-0.00684897974133492	-0.000355493422830477	-0.0126931173726916	-0.00230353930965066
940	77.7666397094727	-1.82337093353271	-6.04510593414307	-0.0143164889886975	0.000293855206109583	-0.0139918150380254	0.00256657530553639
941	79.0653381347656	-2.79739379882813	-5.78536653518677	-0.0100957229733467	0.00581331877037883	-0.00197886489331722	-0.00587495695799589
942	77.1172943115234	-2.14804530143738	-6.30484533309937	-0.0026282137259841	-0.00327756232582033	0.00873538758605719	-0.00295288790948689
943	79.0653381347656	-3.12206816673279	-5.3957576751709	-0.0201606266200542	-0.00100484199356288	0.00159255252219737	0.000618529506027699
944	79.0653381347656	-3.12206816673279	-5.98017120361328	-0.0165892094373703	0.00126787810586393	-0.00230353930965066	0.00418994715437293
945	77.1172943115234	-2.14804530143738	-5.85030126571655	-0.0195112787187099	-0.00360223650932312	-0.0240567177534103	-0.00165419070981443
946	77.7666397094727	-2.47271966934204	-6.36978054046631	-0.00295288790948689	0.000293855206109583	-0.017887907102704	0.00321592413820326
947	78.4159927368164	-1.82337093353271	-6.30484533309937	0.0181509424000978	0.00256657530553639	-0.028926832601428	0.00483929552137852
948	79.7146835327148	-3.12206816673279	-6.04510593414307	-0.0123684434220195	-0.00295288790948689	-0.0292515084147453	-0.00684897974133492
949	78.4159927368164	-3.12206816673279	-5.9152364730835	-0.00100484199356288	-0.00197886489331722	-0.0224333461374044	0.00289124972186983
950	79.7146835327148	-2.79739379882813	-5.07108306884766	0.00418994715437293	-0.00132951640989631	-0.023407369852066	0.00159255252219737
951	76.4679412841797	-2.14804530143738	-5.59056186676025	0.00646266713738441	-0.000355493422830477	-0.0126931173726916	0.000943203864153475
952	79.7146835327148	-3.12206816673279	-5.46069240570068	0.00516396993771195	0.00516396993771195	-0.00522560812532902	0.00548864435404539
953	78.4159927368164	-3.12206816673279	-5.72043180465698	-0.0152905117720366	-0.00327756232582033	0.00126787810586393	-0.00165419070981443
954	79.0653381347656	-3.12206816673279	-5.59056186676025	-0.00165419070981443	0.00354059832170606	0.00776136433705688	0.00354059832170606
955	77.7666397094727	-2.79739379882813	-5.3957576751709	0.000293855206109583	0.000618529506027699	0.0132808275520802	0.00354059832170606
956	79.0653381347656	-2.79739379882813	-5.3957576751709	0.000618529506027699	0.0022419011220336	0.0103587592020631	-3.08191010844894e-05
957	77.7666397094727	-2.79739379882813	-5.20095300674438	-0.00587495695799589	-0.000680167751852423	-0.0188619289547205	0.00483929552137852
958	77.7666397094727	-2.14804530143738	-5.72043180465698	-0.0172385573387146	-0.00749832857400179	-0.0237320438027382	-0.00457625929266214
959	78.4159927368164	-2.79739379882813	-5.26588773727417	-0.00977104809135199	0.00191722682211548	-0.0221086721867323	0.00256657530553639
960	77.7666397094727	-3.12206816673279	-5.33082246780396	-0.00847235135734081	-0.00230353930965066	-0.0253554154187441	-0.00912170019000769
961	76.4679412841797	-1.82337093353271	-5.52562713623047	0.00256657530553639	-0.00360223650932312	-0.0026282137259841	0.000618529506027699
962	77.7666397094727	-3.12206816673279	-5.46069240570068	0.0175015944987535	-0.00165419070981443	-0.00100484199356288	-0.00457625929266214
963	78.4159927368164	-2.14804530143738	-5.46069240570068	0.0223717093467712	-0.00360223650932312	-0.00327756232582033	-0.00555028254166245
964	77.1172943115234	-2.14804530143738	-5.6554970741272	0.0324366129934788	-0.00165419070981443	-0.000680167751852423	0.00808603875339031
965	75.8185958862305	-1.17402231693268	-5.85030126571655	0.0246444288641214	0.00289124972186983	0.00613799272105098	-0.0026282137259841
966	77.1172943115234	-1.82337093353271	-5.85030126571655	0.0304885655641556	0.00256657530553639	0.012956153601408	-0.00100484199356288
967	76.4679412841797	-1.17402231693268	-5.78536653518677	0.0188002903014421	0.00451462110504508	0.0226963832974434	-0.00457625929266214
968	79.7146835327148	-2.79739379882813	-5.3957576751709	0.0136055024340749	-0.0240567177534103	0.0262678004801273	-0.00490093370899558
969	79.0653381347656	-1.82337093353271	-5.78536653518677	0.012956153601408	-0.0610695891082287	0.0239950809627771	0.000293855206109583
970	79.0653381347656	-2.79739379882813	-6.11004114151001	0.0188002903014421	-0.0623682886362076	0.0249691028147936	0.00159255252219737
971	76.4679412841797	-1.17402231693268	-5.46069240570068	0.00808603875339031	-0.0682124271988869	0.0249691028147936	0.000293855206109583
972	78.4159927368164	-3.12206816673279	-5.52562713623047	0.00970941036939621	-0.0428878292441368	0.00256657530553639	0.00159255252219737
973	78.4159927368164	-2.47271966934204	-5.78536653518677	-0.0162645354866982	-0.0305502042174339	-0.00457625929266214	-0.00879702530801296
974	76.4679412841797	-1.49869668483734	-5.6554970741272	-0.0263294391334057	-0.0159398596733809	-0.0159398596733809	0.00711201597005129
975	77.1172943115234	-1.49869668483734	-5.6554970741272	-0.0224333461374044	0.00613799272105098	-0.0224333461374044	-0.00132951640989631
976	77.7666397094727	-2.14804530143738	-5.72043180465698	-0.0149658378213644	0.0126314787194133	-0.0221086721867323	-3.08191010844894e-05
977	78.4159927368164	-2.47271966934204	-5.6554970741272	-0.00555028254166245	-3.08191010844894e-05	-0.0123684434220195	-0.00619963090866804
978	76.4679412841797	-2.47271966934204	-5.59056186676025	-0.00100484199356288	0.000293855206109583	-0.0182125810533762	0.00126787810586393
979	78.4159927368164	-2.47271966934204	-5.59056186676025	-0.0152905117720366	0.011982130818069	-0.0182125810533762	-0.00100484199356288
980	78.4159927368164	-2.79739379882813	-5.33082246780396	-0.00782300252467394	0.0155535480007529	-0.0286021586507559	-0.000680167751852423
981	77.7666397094727	-1.17402231693268	-5.46069240570068	-0.0107450718060136	0.00191722682211548	-0.0136671401560307	-0.00522560812532902
982	79.0653381347656	-3.12206816673279	-5.52562713623047	-0.00230353930965066	0.000618529506027699	-0.0159398596733809	0.00191722682211548
983	77.1172943115234	-2.14804530143738	-5.98017120361328	-0.00684897974133492	-0.00425158534198999	-0.0191866029053926	-0.00457625929266214
984	77.1172943115234	-1.82337093353271	-5.85030126571655	-0.00619963090866804	-0.0143164889886975	0.000293855206109583	-0.00295288790948689
985	77.7666397094727	-2.14804530143738	-5.72043180465698	0.00743668992072344	-0.0299008563160896	0.00386527273803949	-0.00360223650932312
986	77.7666397094727	-1.82337093353271	-5.6554970741272	0.00386527273803949	-0.0441865250468254	0.0197743140161037	0.00191722682211548
987	77.7666397094727	-1.49869668483734	-5.52562713623047	0.00516396993771195	-0.0497059896588326	0.0126314787194133	-0.00555028254166245
988	76.4679412841797	-1.49869668483734	-5.85030126571655	0.00548864435404539	-0.0438618510961533	0.0171769186854362	0.00289124972186983
989	79.7146835327148	-3.12206816673279	-5.85030126571655	0.01100810803473	-0.0311995539814234	0.0298392176628113	0.00776136433705688
990	78.4159927368164	-1.49869668483734	-6.04510593414307	0.0230210572481155	-0.0360696688294411	0.0613326244056225	0.011982130818069
991	79.7146835327148	-2.14804530143738	-5.59056186676025	0.0158782228827477	-0.0331475995481014	0.0739949271082878	0.00321592413820326
992	78.4159927368164	-1.82337093353271	-5.6554970741272	0.0152288740500808	-0.0354203209280968	0.0700988322496414	0.00191722682211548
993	76.4679412841797	-1.17402231693268	-5.6554970741272	0.00873538758605719	-0.0477579422295094	0.0509430468082428	-0.00165419070981443
994	77.1172943115234	-1.82337093353271	-5.78536653518677	0.000293855206109583	-0.0568488240242004	0.0438002124428749	0.00289124972186983
995	78.4159927368164	-1.82337093353271	-5.98017120361328	0.00191722682211548	-0.0448358729481697	0.0175015944987535	0.00548864435404539
996	76.4679412841797	-1.49869668483734	-5.98017120361328	0.0022419011220336	-0.0311995539814234	0.0171769186854362	0.00256657530553639
997	78.4159927368164	-1.82337093353271	-5.9152364730835	0.0113327819854021	-0.0185372550040483	0.0165275707840919	0.00191722682211548
998	77.7666397094727	-2.79739379882813	-5.52562713623047	0.000293855206109583	0.00126787810586393	0.000943203864153475	0.000943203864153475
999	79.0653381347656	-1.17402231693268	-5.52562713623047	0.011982130818069	-0.0159398596733809	-0.00944637414067984	0.0106834331527352
1000	78.4159927368164	-2.47271966934204	-5.46069240570068	-0.00327756232582033	0.0022419011220336	-0.0227580219507217	-0.00132951640989631
1001	78.4159927368164	-1.82337093353271	-5.72043180465698	-0.00360223650932312	0.00711201597005129	-0.02697878703475	0.000618529506027699
1002	77.7666397094727	-2.47271966934204	-5.6554970741272	-0.00197886489331722	0.00808603875339031	-0.0175632312893867	-0.00132951640989631
1003	77.1172943115234	-1.17402231693268	-5.9152364730835	-3.08191010844894e-05	0.00191722682211548	-0.0266541130840778	-3.08191010844894e-05
1004	76.4679412841797	-1.82337093353271	-5.3957576751709	0.00548864435404539	-3.08191010844894e-05	-0.0117190945893526	0.00483929552137852
1005	79.0653381347656	-2.47271966934204	-4.94121360778809	0.00841071270406246	-0.00814767740666866	-0.0172385573387146	0.00418994715437293
1006	77.1172943115234	-2.14804530143738	-5.52562713623047	0.0113327819854021	-0.0211346503347158	0.0106834331527352	0.00386527273803949
1007	78.4159927368164	-1.49869668483734	-5.72043180465698	-0.00749832857400179	-0.00132951640989631	0.00289124972186983	0.000943203864153475
1008	76.4679412841797	-0.84934800863266	-6.36978054046631	-0.00230353930965066	-0.0120437685400248	-0.00360223650932312	-0.000355493422830477
1009	79.7146835327148	-2.47271966934204	-5.85030126571655	0.00289124972186983	0.00191722682211548	0.000293855206109583	0.00386527273803949
1010	75.1692428588867	-0.84934800863266	-5.72043180465698	0.0181509424000978	-0.00165419070981443	0.00386527273803949	0.00191722682211548
1011	79.0653381347656	-1.49869668483734	-5.26588773727417	0.000293855206109583	-0.00944637414067984	-0.00360223650932312	0.00126787810586393
1012	76.4679412841797	-0.199999377131462	-6.30484533309937	-0.00847235135734081	0.0106834331527352	-0.0026282137259841	0.00321592413820326
1013	79.0653381347656	-1.17402231693268	-5.85030126571655	-0.00457625929266214	0.0136055024340749	-0.0165892094373703	-0.00457625929266214
1014	77.1172943115234	-1.49869668483734	-5.59056186676025	-0.0100957229733467	0.0223717093467712	-0.0143164889886975	-0.00490093370899558
1015	77.7666397094727	-2.14804530143738	-5.59056186676025	-0.00132951640989631	0.0230210572481155	-0.0337969474494457	-0.00684897974133492
1016	77.7666397094727	-0.84934800863266	-5.33082246780396	0.0100340843200684	0.00548864435404539	-0.0123684434220195	0.00483929552137852
1017	77.1172943115234	-0.84934800863266	-5.3957576751709	0.00418994715437293	0.00613799272105098	-0.0152905117720366	0.00159255252219737
1018	77.7666397094727	-1.82337093353271	-5.72043180465698	0.00126787810586393	-0.00100484199356288	-0.0169138833880424	-0.00425158534198999
1019	77.1172943115234	-1.17402231693268	-5.98017120361328	-0.0169138833880424	-0.00230353930965066	-0.0156151866540313	-0.00197886489331722
1020	76.4679412841797	-0.199999377131462	-5.9152364730835	-0.00555028254166245	0.0233457311987877	-0.0247060675173998	-0.00197886489331722
1021	79.7146835327148	-2.14804530143738	-5.6554970741272	-0.0107450718060136	0.00970941036939621	-0.0169138833880424	-0.00165419070981443
1022	78.4159927368164	-0.84934800863266	-5.72043180465698	-0.00165419070981443	0.00613799272105098	0.000618529506027699	0.000293855206109583
1023	76.4679412841797	-1.17402231693268	-5.46069240570068	-0.00879702530801296	-0.0162645354866982	-0.0185372550040483	-0.00457625929266214
1024	77.7666397094727	-1.49869668483734	-5.33082246780396	-0.00652430532500148	0.00451462110504508	-0.0347709693014622	-0.00490093370899558
1025	78.4159927368164	-1.82337093353271	-5.59056186676025	0.00289124972186983	0.0233457311987877	-0.0334722734987736	-0.00230353930965066
1026	79.0653381347656	-1.49869668483734	-6.17497587203979	-0.00490093370899558	0.0136055024340749	-0.0162645354866982	-0.00522560812532902
1027	78.4159927368164	-2.14804530143738	-6.11004114151001	-0.00457625929266214	-0.00230353930965066	-0.0276281367987394	-0.00425158534198999
1028	77.1172943115234	-0.199999377131462	-5.85030126571655	-0.00360223650932312	0.000293855206109583	-0.0324982516467571	-0.00652430532500148
1029	76.4679412841797	-0.84934800863266	-5.6554970741272	0.00191722682211548	0.0132808275520802	-0.0399657599627972	0.00191722682211548
1030	76.4679412841797	-0.524673700332642	-5.46069240570068	0.0155535480007529	0.0132808275520802	-0.0152905117720366	0.00451462110504508
1031	77.1172943115234	-1.82337093353271	-5.59056186676025	0.0223717093467712	0.011982130818069	-0.0107450718060136	0.000943203864153475
1032	75.1692428588867	-0.524673700332642	-5.98017120361328	0.0106834331527352	0.00516396993771195	0.00646266713738441	-0.00879702530801296
1033	75.8185958862305	-1.82337093353271	-5.46069240570068	0.0116574559360743	0.0103587592020631	0.01847561635077	-0.000680167751852423
1034	78.4159927368164	-1.49869668483734	-5.59056186676025	0.00386527273803949	0.00256657530553639	0.029189869761467	0.000618529506027699
1035	77.7666397094727	-1.82337093353271	-5.20095300674438	0.00321592413820326	-0.00782300252467394	0.0298392176628113	0.0100340843200684
1036	77.7666397094727	-1.49869668483734	-5.13601779937744	0.0116574559360743	-0.0279528107494116	0.0389300994575024	-0.00684897974133492
1037	76.4679412841797	-0.199999377131462	-5.6554970741272	0.0100340843200684	-0.0497059896588326	0.036657378077507	-0.0026282137259841
1038	76.4679412841797	-0.199999377131462	-5.98017120361328	0.0142548503354192	-0.0406151078641415	0.0210730116814375	-0.00165419070981443
1039	75.8185958862305	-0.524673700332642	-5.85030126571655	0.00126787810586393	-0.0412644557654858	0.0217223595827818	0.00776136433705688
1040	75.8185958862305	-0.199999377131462	-5.9152364730835	-0.00522560812532902	-0.0185372550040483	-0.00230353930965066	0.00548864435404539
1041	79.0653381347656	-1.82337093353271	-5.3957576751709	0.000943203864153475	0.00354059832170606	0.00159255252219737	-0.00522560812532902
1042	77.7666397094727	-0.524673700332642	-5.52562713623047	-0.000680167751852423	0.0132808275520802	-0.000355493422830477	-0.00392691092565656
1043	78.4159927368164	-1.49869668483734	-5.33082246780396	0.00711201597005129	0.0152288740500808	-0.00132951640989631	-0.00295288790948689
1044	79.0653381347656	-1.49869668483734	-5.72043180465698	0.00938473641872406	0.00841071270406246	-0.00100484199356288	0.000293855206109583
1045	78.4159927368164	-1.49869668483734	-5.9152364730835	0.0116574559360743	0.0210730116814375	-0.00652430532500148	0.00289124972186983
1046	77.7666397094727	-1.49869668483734	-6.11004114151001	0.00906006153672934	0.0178262684494257	-0.00912170019000769	0.00191722682211548
1047	77.1172943115234	-1.82337093353271	-5.9152364730835	0.00841071270406246	0.0158782228827477	-0.0100957229733467	-0.00132951640989631
1048	79.0653381347656	-2.14804530143738	-5.72043180465698	0.0136055024340749	0.0181509424000978	-0.0139918150380254	-0.00165419070981443
1049	75.1692428588867	-0.524673700332642	-5.6554970741272	0.0123068047687411	0.0123068047687411	-0.0139918150380254	0.00191722682211548
1050	77.1172943115234	-0.84934800863266	-6.17497587203979	0.00256657530553639	0.0233457311987877	-0.0130177913233638	0.00581331877037883
1051	77.7666397094727	-0.524673700332642	-6.49965000152588	0.0123068047687411	0.0165275707840919	-0.00619963090866804	0.00321592413820326
1052	77.1172943115234	-0.524673700332642	-6.36978054046631	-0.00392691092565656	0.0162028968334198	-0.00295288790948689	0.00548864435404539
1053	77.7666397094727	-1.49869668483734	-5.52562713623047	-0.000680167751852423	0.00906006153672934	-0.00912170019000769	0.000293855206109583
1054	78.4159927368164	-1.82337093353271	-5.33082246780396	-0.00619963090866804	0.00743668992072344	-0.00555028254166245	0.00354059832170606
1055	78.4159927368164	-1.82337093353271	-5.3957576751709	-0.00912170019000769	0.00191722682211548	0.0113327819854021	0.00581331877037883
1056	79.0653381347656	-1.82337093353271	-5.72043180465698	0.00256657530553639	-0.0195112787187099	0.0152288740500808	-3.08191010844894e-05
1057	76.4679412841797	-0.199999377131462	-5.9152364730835	-0.000355493422830477	-0.0305502042174339	0.00581331877037883	0.00159255252219737
1058	77.7666397094727	-0.199999377131462	-5.98017120361328	-0.000355493422830477	-0.0347709693014622	-0.00587495695799589	0.000293855206109583
1059	76.4679412841797	-1.49869668483734	-5.59056186676025	-0.00619963090866804	-0.0311995539814234	-0.00197886489331722	0.0022419011220336
1060	77.7666397094727	-0.524673700332642	-5.46069240570068	0.00613799272105098	0.00386527273803949	-0.0152905117720366	-0.00457625929266214
1061	78.4159927368164	-0.524673700332642	-5.78536653518677	0.0142548503354192	-0.0224333461374044	0.00418994715437293	-0.00230353930965066
1062	77.7666397094727	-0.524673700332642	-5.6554970741272	0.00289124972186983	-0.0247060675173998	-0.00295288790948689	0.00159255252219737
1063	78.4159927368164	-1.49869668483734	-5.78536653518677	0.0113327819854021	-0.0169138833880424	-0.00165419070981443	-0.00490093370899558
1064	78.4159927368164	-0.524673700332642	-5.98017120361328	0.00646266713738441	-0.0198359526693821	-0.00230353930965066	0.00191722682211548
1065	76.4679412841797	-0.199999377131462	-5.85030126571655	0.0239950809627771	-0.0133424662053585	0.00451462110504508	0.00256657530553639
1066	77.1172943115234	-0.199999377131462	-5.78536653518677	0.00711201597005129	-0.0185372550040483	0.00386527273803949	0.00678734155371785
1067	75.8185958862305	0.124674938619137	-5.13601779937744	0.0022419011220336	-0.00360223650932312	-0.00425158534198999	-0.00295288790948689
1068	79.0653381347656	-1.17402231693268	-5.3957576751709	-0.0100957229733467	-0.00197886489331722	-0.0100957229733467	0.00581331877037883
1069	78.4159927368164	-1.17402231693268	-5.6554970741272	-0.0156151866540313	0.00191722682211548	-0.0159398596733809	-0.00230353930965066
1070	79.0653381347656	-2.14804530143738	-5.52562713623047	-0.0100957229733467	0.00386527273803949	-0.017887907102704	0.00256657530553639
1071	75.8185958862305	-0.199999377131462	-5.52562713623047	-0.0130177913233638	0.00548864435404539	-0.00717365415766835	-0.00100484199356288
1072	80.3640365600586	-1.82337093353271	-5.20095300674438	-0.00619963090866804	0.020423661917448	-0.0266541130840778	-3.08191010844894e-05
1073	77.7666397094727	-1.49869668483734	-5.00614833831787	-0.0133424662053585	0.0265924744307995	-0.0253554154187441	0.00678734155371785
1074	78.4159927368164	-1.82337093353271	-5.52562713623047	-0.0182125810533762	0.0207483377307653	-0.0308748781681061	0.00516396993771195
1075	78.4159927368164	-1.49869668483734	-5.52562713623047	-0.00814767740666866	0.0197743140161037	-0.0305502042174339	0.000943203864153475
1076	79.7146835327148	-2.14804530143738	-5.46069240570068	0.00646266713738441	0.0246444288641214	-0.0221086721867323	-0.00230353930965066
1077	77.7666397094727	-1.49869668483734	-5.26588773727417	0.01100810803473	0.0116574559360743	-0.0100957229733467	0.00126787810586393
1078	76.4679412841797	-0.84934800863266	-5.52562713623047	0.0200989879667759	0.00451462110504508	-0.0133424662053585	-0.00392691092565656
1079	77.7666397094727	-1.49869668483734	-5.00614833831787	0.0103587592020631	0.00354059832170606	-0.00782300252467394	0.00159255252219737
1080	79.0653381347656	-1.82337093353271	-5.3957576751709	0.011982130818069	0.0171769186854362	-0.000680167751852423	0.00516396993771195
1081	77.1172943115234	-0.199999377131462	-5.98017120361328	0.0155535480007529	-0.0191866029053926	0.0337353087961674	0.00483929552137852
1082	78.4159927368164	-2.14804530143738	-5.6554970741272	0.00483929552137852	-0.0367190167307854	0.0321119390428066	-3.08191010844894e-05
1083	77.7666397094727	-0.524673700332642	-5.9152364730835	-0.00749832857400179	-0.0636669844388962	0.0480209775269032	-0.00295288790948689
1084	76.4679412841797	-0.524673700332642	-5.72043180465698	-0.0130177913233638	-0.048407293856144	0.0239950809627771	0.00256657530553639
1085	77.1172943115234	-0.524673700332642	-5.6554970741272	-0.0110697457566857	-0.0373683646321297	0.0213976856321096	0.000293855206109583
1086	76.4679412841797	-1.17402231693268	-5.52562713623047	-0.00814767740666866	-0.0227580219507217	-0.00879702530801296	0.000618529506027699
1087	75.8185958862305	-0.524673700332642	-5.9152364730835	-0.0136671401560307	-0.00944637414067984	-0.00132951640989631	-0.00684897974133492
1088	77.1172943115234	-0.84934800863266	-5.85030126571655	-0.00100484199356288	-0.00457625929266214	-0.00717365415766835	-0.00132951640989631
1089	77.7666397094727	-1.82337093353271	-5.52562713623047	-0.00295288790948689	-0.0126931173726916	-0.00847235135734081	0.00321592413820326
1090	77.7666397094727	-1.17402231693268	-5.59056186676025	-0.00425158534198999	0.000618529506027699	0.00386527273803949	0.00970941036939621
1091	77.1172943115234	-0.84934800863266	-5.20095300674438	-0.000355493422830477	0.00256657530553639	-0.0026282137259841	0.00386527273803949
1092	78.4159927368164	-2.14804530143738	-5.13601779937744	-0.00360223650932312	-0.00684897974133492	-0.00295288790948689	0.00516396993771195
1093	77.7666397094727	-1.17402231693268	-6.04510593414307	-0.00944637414067984	0.000943203864153475	0.00191722682211548	0.000618529506027699
1094	76.4679412841797	-0.524673700332642	-5.78536653518677	0.0100340843200684	-0.0026282137259841	0.00776136433705688	-0.00522560812532902
1095	76.4679412841797	-0.84934800863266	-5.85030126571655	0.0223717093467712	-0.00490093370899558	0.0197743140161037	0.000618529506027699
1096	76.4679412841797	-0.84934800863266	-5.78536653518677	0.0236704051494598	-0.00457625929266214	0.00711201597005129	0.000943203864153475
1097	77.1172943115234	-1.49869668483734	-5.9152364730835	0.0200989879667759	0.00451462110504508	0.00841071270406246	-0.00392691092565656
1098	77.1172943115234	-2.14804530143738	-5.3957576751709	0.00418994715437293	-0.00230353930965066	0.0162028968334198	0.000618529506027699
1099	77.7666397094727	-1.17402231693268	-6.49965000152588	0.00646266713738441	-0.00295288790948689	0.0158782228827477	-0.00197886489331722
1100	77.7666397094727	-1.82337093353271	-5.59056186676025	-0.00652430532500148	0.00743668992072344	-0.00230353930965066	-3.08191010844894e-05
1101	77.1172943115234	-0.524673700332642	-5.9152364730835	0.0278911720961332	0.0165275707840919	0.00516396993771195	-0.00684897974133492
1102	78.4159927368164	-1.49869668483734	-5.59056186676025	-0.00457625929266214	0.0142548503354192	-0.00100484199356288	-0.00100484199356288
1103	76.4679412841797	-0.524673700332642	-5.6554970741272	-0.00295288790948689	0.0230210572481155	-0.00782300252467394	-0.00749832857400179
1104	76.4679412841797	-0.84934800863266	-5.46069240570068	0.00451462110504508	0.0233457311987877	-0.0311995539814234	0.000618529506027699
1105	77.7666397094727	-1.82337093353271	-5.52562713623047	0.0126314787194133	0.0353586822748184	-0.0295761823654175	-0.0120437685400248
1106	77.7666397094727	-1.82337093353271	-5.3957576751709	0.0145795252174139	0.0226963832974434	-0.0341216214001179	-0.00197886489331722
1107	77.1172943115234	-0.84934800863266	-5.59056186676025	-0.00490093370899558	0.0168522447347641	-0.0240567177534103	-0.00425158534198999
1108	77.1172943115234	-0.524673700332642	-5.46069240570068	0.00646266713738441	0.00841071270406246	-0.0217839982360601	-0.00295288790948689
1109	77.7666397094727	-2.14804530143738	-5.3957576751709	-0.0117190945893526	0.00711201597005129	-0.0286021586507559	-0.00100484199356288
1110	76.4679412841797	-0.524673700332642	-5.26588773727417	-3.08191010844894e-05	0.0162028968334198	-0.0143164889886975	0.00386527273803949
1111	79.7146835327148	-1.49869668483734	-5.33082246780396	0.00451462110504508	0.0106834331527352	0.0126314787194133	0.00289124972186983
1112	75.1692428588867	-0.199999377131462	-5.6554970741272	-0.00490093370899558	-0.0263294391334057	0.0213976856321096	0.00289124972186983
1113	77.1172943115234	-0.524673700332642	-5.52562713623047	-0.00295288790948689	-0.0477579422295094	0.0327612869441509	-0.00100484199356288
1114	77.1172943115234	-0.199999377131462	-5.07108306884766	-0.00944637414067984	-0.0545761026442051	0.0226963832974434	0.011982130818069
1115	77.1172943115234	-0.524673700332642	-5.33082246780396	-0.00684897974133492	-0.0276281367987394	0.031137915328145	0.0132808275520802
1116	76.4679412841797	-0.524673700332642	-5.46069240570068	0.00126787810586393	-0.0201606266200542	0.0314625911414623	0.00613799272105098
1117	77.1172943115234	-0.199999377131462	-5.72043180465698	-0.00814767740666866	-0.0360696688294411	0.040228795260191	0.000618529506027699
1118	78.4159927368164	-1.49869668483734	-5.78536653518677	0.000943203864153475	-0.0493813157081604	0.045423585921526	0.00159255252219737
1119	78.4159927368164	-0.199999377131462	-5.9152364730835	-0.00457625929266214	-0.0480826161801815	0.0100340843200684	0.00548864435404539
1120	77.7666397094727	-0.84934800863266	-5.6554970741272	0.0103587592020631	-0.0104203969240189	-0.00132951640989631	0.00126787810586393
1121	79.0653381347656	-1.17402231693268	-5.26588773727417	0.00646266713738441	-0.000355493422830477	0.0022419011220336	0.000943203864153475
1122	75.8185958862305	-0.524673700332642	-5.52562713623047	0.0155535480007529	0.00548864435404539	-0.00652430532500148	-0.0026282137259841
1123	79.0653381347656	-1.49869668483734	-5.52562713623047	0.0145795252174139	0.0113327819854021	-0.00847235135734081	0.00483929552137852
1124	78.4159927368164	-1.49869668483734	-5.59056186676025	0.0175015944987535	0.0123068047687411	-0.00165419070981443	0.00256657530553639
1125	79.0653381347656	-0.524673700332642	-5.9152364730835	0.0162028968334198	0.0132808275520802	-0.00879702530801296	0.00743668992072344
1126	77.1172943115234	-0.199999377131462	-5.9152364730835	0.0213976856321096	0.0175015944987535	-0.00230353930965066	0.00646266713738441
1127	78.4159927368164	-0.199999377131462	-5.52562713623047	0.01847561635077	0.00159255252219737	0.00451462110504508	0.00256657530553639
1128	77.7666397094727	-1.17402231693268	-5.33082246780396	0.00289124972186983	0.00548864435404539	0.00451462110504508	-0.00555028254166245
1129	78.4159927368164	-1.17402231693268	-5.46069240570068	0.012956153601408	-0.00749832857400179	0.00289124972186983	0.00354059832170606
1130	77.1172943115234	0.449349254369736	-5.78536653518677	-0.0126931173726916	-0.00717365415766835	0.0165275707840919	-3.08191010844894e-05
1131	79.0653381347656	-1.49869668483734	-5.59056186676025	-3.08191010844894e-05	-0.0191866029053926	-3.08191010844894e-05	0.00613799272105098
1132	76.4679412841797	-0.199999377131462	-5.85030126571655	-0.0165892094373703	-0.0211346503347158	0.0132808275520802	-0.00360223650932312
1133	77.1172943115234	-0.84934800863266	-5.85030126571655	-0.02697878703475	-0.0146411629393697	-0.0159398596733809	0.00191722682211548
1134	76.4679412841797	-0.199999377131462	-5.52562713623047	-0.0305502042174339	0.00289124972186983	-0.0263294391334057	0.000943203864153475
1135	77.1172943115234	-0.199999377131462	-5.6554970741272	-0.0292515084147453	0.0236704051494598	-0.0334722734987736	0.000293855206109583
1136	78.4159927368164	-0.199999377131462	-6.11004114151001	-0.00425158534198999	0.025618452578783	-0.0221086721867323	0.00159255252219737
1137	79.0653381347656	-1.49869668483734	-5.72043180465698	-0.0104203969240189	0.0223717093467712	-0.0146411629393697	0.00354059832170606
1138	77.1172943115234	-0.84934800863266	-5.6554970741272	-0.00652430532500148	0.0223717093467712	-0.0169138833880424	-0.00230353930965066
1139	78.4159927368164	-1.17402231693268	-5.52562713623047	-0.00457625929266214	0.020423661917448	-0.0376930385828018	0.000293855206109583
1140	76.4679412841797	-0.84934800863266	-5.3957576751709	-0.00619963090866804	0.0386054255068302	-0.0191866029053926	-3.08191010844894e-05
1141	78.4159927368164	-0.524673700332642	-5.72043180465698	0.00418994715437293	0.0382807515561581	-0.0227580219507217	-0.00619963090866804
1142	77.1172943115234	-0.199999377131462	-5.72043180465698	-0.00684897974133492	0.0262678004801273	0.00126787810586393	-0.0149658378213644
1143	78.4159927368164	-1.49869668483734	-5.52562713623047	0.00711201597005129	0.0275664981454611	-0.00295288790948689	-0.00295288790948689
1144	77.7666397094727	-1.17402231693268	-5.85030126571655	0.0162028968334198	0.00970941036939621	-0.00327756232582033	0.00191722682211548
1145	77.7666397094727	-0.84934800863266	-5.3957576751709	0.025618452578783	0.0145795252174139	-0.00392691092565656	0.0022419011220336
1146	75.8185958862305	0.124674938619137	-5.59056186676025	0.0353586822748184	0.0152288740500808	0.0100340843200684	-0.000680167751852423
1147	78.4159927368164	-1.49869668483734	-5.59056186676025	0.0197743140161037	0.00678734155371785	-0.00652430532500148	-0.00684897974133492
1148	79.0653381347656	-1.17402231693268	-5.6554970741272	0.00743668992072344	0.00646266713738441	-0.00490093370899558	-0.0113944197073579
1149	77.1172943115234	-0.524673700332642	-5.6554970741272	0.00906006153672934	0.00613799272105098	-0.0120437685400248	0.00159255252219737
1150	78.4159927368164	-0.84934800863266	-5.3957576751709	0.0210730116814375	0.00646266713738441	-0.00132951640989631	0.0022419011220336
1151	77.1172943115234	-0.199999377131462	-5.20095300674438	0.0252937767654657	-0.000680167751852423	-3.08191010844894e-05	0.000293855206109583
1152	78.4159927368164	-1.17402231693268	-5.3957576751709	0.0200989879667759	-0.0224333461374044	0.00776136433705688	-0.00652430532500148
1153	77.7666397094727	-0.524673700332642	-5.6554970741272	0.000293855206109583	-0.0393164120614529	0.0123068047687411	0.000293855206109583
1154	76.4679412841797	-0.199999377131462	-5.78536653518677	-0.00717365415766835	-0.0406151078641415	0.0100340843200684	0.00159255252219737
1155	76.4679412841797	-0.524673700332642	-5.59056186676025	0.000618529506027699	-0.0227580219507217	0.0103587592020631	-0.00197886489331722
1156	77.1172943115234	0.124674938619137	-5.9152364730835	-0.00327756232582033	-0.0120437685400248	0.0132808275520802	0.000293855206109583
1157	77.7666397094727	-1.49869668483734	-5.72043180465698	-0.000355493422830477	-0.0185372550040483	0.00386527273803949	0.000293855206109583
1158	79.0653381347656	-1.17402231693268	-5.46069240570068	-0.0143164889886975	-0.0149658378213644	0.0022419011220336	-0.00132951640989631
1159	78.4159927368164	-1.49869668483734	-5.20095300674438	-0.00782300252467394	-0.00165419070981443	-0.0266541130840778	-0.00100484199356288
1160	77.7666397094727	-1.82337093353271	-5.6554970741272	-0.0172385573387146	0.0197743140161037	-0.028926832601428	-0.0126931173726916
1161	76.4679412841797	-0.84934800863266	-5.9152364730835	-0.0123684434220195	0.0233457311987877	-0.0350956469774246	-0.00944637414067984
1162	77.7666397094727	-1.49869668483734	-5.52562713623047	-0.00814767740666866	0.0226963832974434	-0.0347709693014622	-0.00490093370899558
1163	77.1172943115234	-1.49869668483734	-5.46069240570068	-0.0113944197073579	0.0217223595827818	-0.0305502042174339	-0.00782300252467394
1164	76.4679412841797	-0.84934800863266	-5.72043180465698	-0.00587495695799589	0.0181509424000978	-0.0295761823654175	-0.00230353930965066
1165	76.4679412841797	0.124674938619137	-5.3957576751709	-0.00749832857400179	0.0288651939481497	-0.0198359526693821	-0.00295288790948689
1166	76.4679412841797	-0.199999377131462	-5.6554970741272	-0.00912170019000769	0.0226963832974434	-0.00814767740666866	-0.00490093370899558
1167	75.8185958862305	-0.199999377131462	-5.9152364730835	0.00126787810586393	0.0113327819854021	-0.00327756232582033	0.000293855206109583
1168	79.0653381347656	-1.49869668483734	-5.52562713623047	0.00548864435404539	0.000618529506027699	0.00451462110504508	-0.00782300252467394
1169	77.1172943115234	-1.49869668483734	-5.52562713623047	0.0103587592020631	-0.0133424662053585	0.025618452578783	0.00191722682211548
1170	78.4159927368164	-2.14804530143738	-5.3957576751709	0.0149041991680861	-0.0172385573387146	0.0382807515561581	0.000618529506027699
1171	77.1172943115234	-1.17402231693268	-5.20095300674438	0.0162028968334198	-0.0182125810533762	0.0304885655641556	-0.00132951640989631
1172	78.4159927368164	-1.82337093353271	-5.78536653518677	0.00906006153672934	-0.0250307414680719	0.0353586822748184	-0.00652430532500148
1173	75.8185958862305	-0.524673700332642	-5.9152364730835	0.00289124972186983	-0.0169138833880424	0.0265924744307995	-0.00814767740666866
1174	76.4679412841797	-0.84934800863266	-5.85030126571655	0.00126787810586393	-0.0117190945893526	0.0162028968334198	0.000293855206109583
1175	76.4679412841797	-0.524673700332642	-6.36978054046631	0.00516396993771195	-0.0136671401560307	0.00906006153672934	-0.00717365415766835
1176	77.1172943115234	-0.199999377131462	-5.72043180465698	0.0220470335334539	0.00581331877037883	0.00548864435404539	-0.000355493422830477
1177	76.4679412841797	-0.524673700332642	-5.52562713623047	0.0200989879667759	0.00159255252219737	0.00354059832170606	-0.0026282137259841
1178	79.0653381347656	-1.17402231693268	-6.11004114151001	0.00548864435404539	0.00548864435404539	0.00354059832170606	-0.00619963090866804
1179	78.4159927368164	-1.17402231693268	-5.72043180465698	0.0168522447347641	0.00808603875339031	-0.0136671401560307	-0.00457625929266214
1180	78.4159927368164	-1.82337093353271	-5.78536653518677	-0.00327756232582033	0.0213976856321096	-0.0260047651827335	-0.00165419070981443
1181	77.1172943115234	-0.524673700332642	-5.9152364730835	0.0149041991680861	0.0278911720961332	-0.0243813935667276	-3.08191010844894e-05
1182	78.4159927368164	-1.82337093353271	-5.52562713623047	0.00548864435404539	0.0304885655641556	-0.0253554154187441	-0.00619963090866804
1183	76.4679412841797	-0.84934800863266	-5.52562713623047	0.0132808275520802	0.0382807515561581	-0.0146411629393697	-0.00360223650932312
1184	77.1172943115234	-0.524673700332642	-5.6554970741272	0.0126314787194133	0.0152288740500808	-0.0243813935667276	0.00808603875339031
1185	75.8185958862305	-0.524673700332642	-6.04510593414307	0.00613799272105098	0.0178262684494257	-0.0279528107494116	-0.00555028254166245
1186	77.1172943115234	-0.524673700332642	-5.78536653518677	0.0165275707840919	0.0191249661147594	-0.0026282137259841	0.01100810803473
1187	75.8185958862305	-0.199999377131462	-5.52562713623047	-0.00490093370899558	0.00483929552137852	-0.00587495695799589	-3.08191010844894e-05
1188	79.0653381347656	-0.524673700332642	-5.52562713623047	-0.0126931173726916	0.00354059832170606	0.0022419011220336	0.00841071270406246
1189	77.7666397094727	-1.82337093353271	-4.87627840042114	-0.0182125810533762	-0.00717365415766835	0.00354059832170606	0.000618529506027699
1190	77.7666397094727	-0.524673700332642	-5.3957576751709	-0.0117190945893526	-0.0357449948787689	0.0165275707840919	0.00159255252219737
1191	77.7666397094727	-1.17402231693268	-5.52562713623047	-0.00847235135734081	-0.00652430532500148	0.0213976856321096	0.00808603875339031
1192	79.0653381347656	-0.84934800863266	-5.6554970741272	-0.0149658378213644	-0.00587495695799589	0.00711201597005129	0.0126314787194133
1193	76.4679412841797	-0.199999377131462	-5.6554970741272	-0.0165892094373703	-0.00327756232582033	0.0123068047687411	0.00191722682211548
1194	78.4159927368164	-0.524673700332642	-5.78536653518677	-0.0263294391334057	0.00126787810586393	-0.00555028254166245	0.00841071270406246
1195	75.8185958862305	-0.199999377131462	-5.52562713623047	-0.0126931173726916	-0.000355493422830477	-0.00132951640989631	-0.00457625929266214
1196	77.7666397094727	-0.524673700332642	-5.3957576751709	-0.0107450718060136	0.00191722682211548	0.000293855206109583	0.00321592413820326
1197	77.1172943115234	0.124674938619137	-6.17497587203979	-0.00555028254166245	0.00159255252219737	0.00256657530553639	-0.00652430532500148
1198	79.0653381347656	-1.49869668483734	-5.72043180465698	-0.0107450718060136	-0.0139918150380254	-0.00360223650932312	-0.00912170019000769
1199	77.7666397094727	-1.49869668483734	-5.33082246780396	0.00418994715437293	-0.0195112787187099	-0.0107450718060136	-0.00100484199356288
1200	78.4159927368164	-1.82337093353271	-5.46069240570068	-0.00327756232582033	0.00581331877037883	-0.0133424662053585	-3.08191010844894e-05
1201	77.1172943115234	0.449349254369736	-5.26588773727417	0.000618529506027699	0.0022419011220336	0.00646266713738441	-0.00327756232582033
1202	78.4159927368164	-1.82337093353271	-5.20095300674438	-0.00197886489331722	-0.00165419070981443	0.00159255252219737	-0.0130177913233638
1203	76.4679412841797	0.449349254369736	-5.9152364730835	-0.00879702530801296	-0.0107450718060136	0.013930176384747	-0.00587495695799589
1204	77.1172943115234	-1.82337093353271	-5.59056186676025	0.00678734155371785	-0.00652430532500148	-0.00197886489331722	0.00646266713738441
1205	79.0653381347656	-1.17402231693268	-5.6554970741272	0.0197743140161037	-0.000355493422830477	0.00418994715437293	-0.0107450718060136
1206	79.0653381347656	-2.14804530143738	-5.3957576751709	0.0152288740500808	0.00483929552137852	-0.00977104809135199	0.00776136433705688
1207	77.7666397094727	-1.49869668483734	-5.46069240570068	0.00808603875339031	0.00483929552137852	-0.0123684434220195	-0.00522560812532902
1208	77.7666397094727	-1.82337093353271	-5.00614833831787	0.00906006153672934	0.0126314787194133	0.000618529506027699	0.000293855206109583
1209	77.1172943115234	-0.84934800863266	-5.85030126571655	0.0116574559360743	-0.00197886489331722	0.00451462110504508	0.00418994715437293
1210	75.8185958862305	-0.84934800863266	-5.85030126571655	0.0175015944987535	-0.00425158534198999	0.0175015944987535	0.00451462110504508
1211	77.1172943115234	-1.49869668483734	-5.59056186676025	0.012956153601408	-0.00587495695799589	0.0155535480007529	0.00386527273803949
1212	77.7666397094727	-2.14804530143738	-5.59056186676025	0.012956153601408	-0.0243813935667276	0.000943203864153475	0.00646266713738441
1213	77.7666397094727	-1.82337093353271	-5.85030126571655	0.000618529506027699	-0.023407369852066	0.0126314787194133	-0.00684897974133492
1214	77.7666397094727	-1.82337093353271	-5.52562713623047	0.00126787810586393	-0.00555028254166245	0.00516396993771195	0.00354059832170606
1215	77.1172943115234	-1.17402231693268	-6.04510593414307	-0.00912170019000769	-0.021459324285388	0.00678734155371785	-0.0100957229733467
1216	77.1172943115234	-2.14804530143738	-5.59056186676025	0.00841071270406246	-0.00879702530801296	0.00191722682211548	0.00256657530553639
1217	75.8185958862305	-0.524673700332642	-5.85030126571655	0.00418994715437293	0.00613799272105098	-0.00717365415766835	0.0022419011220336
1218	76.4679412841797	-1.82337093353271	-5.26588773727417	0.00678734155371785	0.000943203864153475	-0.0198359526693821	-0.00717365415766835
1219	76.4679412841797	-1.82337093353271	-5.46069240570068	0.00581331877037883	0.0100340843200684	-0.017887907102704	-0.00490093370899558
1220	75.1692428588867	-0.84934800863266	-5.59056186676025	0.00776136433705688	0.0200989879667759	-0.0363943427801132	0.000618529506027699
1221	78.4159927368164	-1.82337093353271	-5.33082246780396	-0.00684897974133492	0.0210730116814375	-0.0204853005707264	-0.0117190945893526
1222	75.8185958862305	-0.84934800863266	-5.85030126571655	-0.00165419070981443	0.00613799272105098	-0.0149658378213644	-0.00360223650932312
1223	75.8185958862305	-0.524673700332642	-5.6554970741272	0.000293855206109583	0.00873538758605719	0.00743668992072344	-0.00749832857400179
1224	77.7666397094727	-2.14804530143738	-5.59056186676025	0.00841071270406246	-0.000680167751852423	0.0132808275520802	0.00743668992072344
1225	78.4159927368164	-2.14804530143738	-5.52562713623047	0.0158782228827477	0.00418994715437293	0.0188002903014421	-0.00100484199356288
1226	77.1172943115234	-2.14804530143738	-5.3957576751709	0.0145795252174139	0.00354059832170606	0.0210730116814375	0.00126787810586393
1227	77.7666397094727	-1.82337093353271	-5.00614833831787	0.0152288740500808	-3.08191010844894e-05	0.0223717093467712	-0.00392691092565656
1228	76.4679412841797	-1.49869668483734	-5.33082246780396	0.00516396993771195	-0.00490093370899558	0.013930176384747	-0.00587495695799589
1229	75.1692428588867	-0.524673700332642	-5.72043180465698	0.0181509424000978	-0.000355493422830477	0.01100810803473	0.000943203864153475
1230	75.8185958862305	-2.47271966934204	-5.33082246780396	0.01100810803473	-0.00132951640989631	0.01847561635077	0.000293855206109583
1231	75.8185958862305	-1.49869668483734	-5.59056186676025	0.0123068047687411	0.0022419011220336	0.00873538758605719	0.00289124972186983
1232	75.8185958862305	-0.84934800863266	-5.26588773727417	0.00386527273803949	0.00354059832170606	0.00451462110504508	-0.00230353930965066
1233	78.4159927368164	-1.82337093353271	-5.00614833831787	0.0132808275520802	-0.000680167751852423	-0.000680167751852423	-0.00392691092565656
1234	78.4159927368164	-1.49869668483734	-5.33082246780396	-0.00782300252467394	-0.00230353930965066	-0.0100957229733467	0.00386527273803949
1235	77.7666397094727	-2.47271966934204	-5.6554970741272	-0.0104203969240189	0.00191722682211548	-0.00555028254166245	-0.00230353930965066
1236	77.7666397094727	-1.82337093353271	-5.78536653518677	-0.00295288790948689	-0.00230353930965066	0.00256657530553639	0.00126787810586393
1237	77.1172943115234	-2.47271966934204	-5.59056186676025	-0.0117190945893526	0.0022419011220336	-0.00814767740666866	-0.00490093370899558
1238	75.8185958862305	-0.524673700332642	-5.72043180465698	-0.023407369852066	0.00321592413820326	-0.00230353930965066	-0.00457625929266214
1239	77.1172943115234	-2.14804530143738	-5.26588773727417	-0.00717365415766835	0.0106834331527352	-0.0282774847000837	0.00159255252219737
1240	75.1692428588867	-0.84934800863266	-5.46069240570068	-0.00684897974133492	0.0301638916134834	-0.0324982516467571	-0.00360223650932312
1241	77.7666397094727	-1.82337093353271	-5.85030126571655	0.00613799272105098	0.0353586822748184	-0.0292515084147453	-0.00165419070981443
1242	75.1692428588867	-1.17402231693268	-5.85030126571655	0.0324366129934788	0.0210730116814375	-0.0360696688294411	-0.00684897974133492
1243	77.7666397094727	-2.47271966934204	-5.59056186676025	-0.0191866029053926	0.0197743140161037	-0.0266541130840778	0.000618529506027699
1244	77.1172943115234	-1.82337093353271	-5.59056186676025	0.00711201597005129	0.0175015944987535	-0.0295761823654175	-0.0026282137259841
1245	75.8185958862305	-1.17402231693268	-5.52562713623047	0.00808603875339031	0.020423661917448	-0.0224333461374044	0.00191722682211548
1246	75.1692428588867	-1.49869668483734	-5.9152364730835	0.00938473641872406	0.0155535480007529	-0.00717365415766835	0.00808603875339031
1247	77.7666397094727	-2.14804530143738	-5.9152364730835	0.0123068047687411	0.0103587592020631	-0.0165892094373703	0.00191722682211548
1248	75.8185958862305	-2.14804530143738	-5.6554970741272	0.00808603875339031	0.00159255252219737	-0.00295288790948689	-0.000355493422830477
1249	75.8185958862305	-1.17402231693268	-5.59056186676025	0.0106834331527352	0.0022419011220336	0.00289124972186983	0.00289124972186983
1250	77.1172943115234	-2.14804530143738	-5.59056186676025	0.0181509424000978	-0.00619963090866804	0.0181509424000978	0.00418994715437293
1251	75.1692428588867	-1.49869668483734	-5.52562713623047	0.0175015944987535	-0.00587495695799589	0.0210730116814375	0.00191722682211548
1252	77.7666397094727	-2.47271966934204	-5.52562713623047	0.00906006153672934	-0.0120437685400248	0.00970941036939621	-0.00132951640989631
1253	78.4159927368164	-2.14804530143738	-5.72043180465698	0.00418994715437293	-0.0100957229733467	0.00321592413820326	-0.00782300252467394
1254	77.1172943115234	-2.14804530143738	-5.98017120361328	0.01100810803473	-0.0123684434220195	0.00678734155371785	-0.00100484199356288
1255	79.0653381347656	-2.79739379882813	-6.23991060256958	-0.00684897974133492	-0.0308748781681061	0.000293855206109583	0.00613799272105098
1256	78.4159927368164	-2.47271966934204	-6.04510593414307	-0.00717365415766835	-0.00684897974133492	0.00678734155371785	-0.00555028254166245
1257	78.4159927368164	-2.79739379882813	-5.20095300674438	0.0207483377307653	-0.00522560812532902	0.00256657530553639	0.00711201597005129
1258	75.1692428588867	-2.14804530143738	-6.17497587203979	-0.0146411629393697	-0.0149658378213644	0.0022419011220336	0.000943203864153475
1259	77.7666397094727	-3.12206816673279	-6.17497587203979	-0.00977104809135199	-0.0302255302667618	0.00743668992072344	0.00386527273803949
1260	77.1172943115234	-2.79739379882813	-6.04510593414307	-0.017887907102704	-0.021459324285388	-0.000680167751852423	-0.00100484199356288
1261	75.8185958862305	-2.14804530143738	-6.30484533309937	-0.0130177913233638	-0.0182125810533762	0.00386527273803949	0.000618529506027699
1262	76.4679412841797	-2.79739379882813	-6.11004114151001	-0.0110697457566857	-0.0230826959013939	0.00613799272105098	-0.00425158534198999
1263	78.4159927368164	-3.12206816673279	-5.3957576751709	-0.0104203969240189	-0.0165892094373703	0.012956153601408	0.00256657530553639
1264	75.8185958862305	-1.82337093353271	-5.78536653518677	0.00451462110504508	0.0113327819854021	0.00776136433705688	-0.00522560812532902
1265	76.4679412841797	-1.82337093353271	-5.9152364730835	-0.0104203969240189	0.0200989879667759	-0.0143164889886975	0.00711201597005129
1266	75.8185958862305	-1.49869668483734	-5.72043180465698	-0.00587495695799589	0.0278911720961332	-0.00782300252467394	-0.0026282137259841
1267	75.8185958862305	-2.14804530143738	-5.6554970741272	0.0149041991680861	0.0113327819854021	-0.00652430532500148	0.00256657530553639
1268	76.4679412841797	-2.14804530143738	-5.46069240570068	0.00613799272105098	-0.00392691092565656	-0.00327756232582033	0.00516396993771195
1269	77.1172943115234	-3.77141690254211	-5.07108306884766	0.00483929552137852	-0.00555028254166245	-0.0230826959013939	0.00289124972186983
1270	77.7666397094727	-2.47271966934204	-5.26588773727417	0.0103587592020631	0.0022419011220336	-0.0169138833880424	0.000943203864153475
1271	75.8185958862305	-2.14804530143738	-5.6554970741272	0.00678734155371785	0.0269171483814716	-0.0273034609854221	0.00970941036939621
1272	78.4159927368164	-2.47271966934204	-5.46069240570068	0.00126787810586393	0.0626313239336014	-0.0334722734987736	-0.00165419070981443
1273	77.7666397094727	-3.44674253463745	-5.46069240570068	-3.08191010844894e-05	0.0584105588495731	-0.0383423902094364	0.00386527273803949
1274	76.4679412841797	-1.49869668483734	-5.78536653518677	-0.0152905117720366	0.0337353087961674	-0.00814767740666866	0.00386527273803949
1275	77.1172943115234	-3.12206816673279	-5.59056186676025	-0.000355493422830477	0.00613799272105098	0.00516396993771195	0.00483929552137852
1276	77.7666397094727	-3.12206816673279	-5.3957576751709	-0.0126931173726916	-0.0198359526693821	0.0324366129934788	0.00418994715437293
1277	77.1172943115234	-3.77141690254211	-5.72043180465698	-0.0026282137259841	-0.0360696688294411	0.0223717093467712	-0.00197886489331722
1278	76.4679412841797	-2.47271966934204	-5.78536653518677	-0.0133424662053585	-0.0578228458762169	0.0337353087961674	-0.00100484199356288
1279	77.7666397094727	-3.44674253463745	-5.3957576751709	-0.00230353930965066	-0.072757862508297	0.0217223595827818	0.00841071270406246
1280	77.7666397094727	-3.12206816673279	-5.98017120361328	-0.00555028254166245	-0.0376930385828018	-0.00684897974133492	-0.00327756232582033
1281	75.8185958862305	-2.79739379882813	-5.98017120361328	0.000618529506027699	-0.00100484199356288	-0.00490093370899558	0.000618529506027699
1282	79.0653381347656	-3.44674253463745	-5.98017120361328	0.000293855206109583	-0.0156151866540313	0.00126787810586393	-0.00327756232582033
1283	77.7666397094727	-2.79739379882813	-6.49965000152588	-0.00490093370899558	-0.0247060675173998	-0.00197886489331722	-0.00230353930965066
1284	76.4679412841797	-2.14804530143738	-5.9152364730835	-0.00977104809135199	-0.0104203969240189	-0.00327756232582033	0.00126787810586393
1285	75.8185958862305	-2.47271966934204	-5.6554970741272	-0.00295288790948689	-0.0120437685400248	-0.0117190945893526	0.00451462110504508
1286	76.4679412841797	-2.79739379882813	-5.85030126571655	0.0022419011220336	-0.0104203969240189	0.000943203864153475	-0.00619963090866804
1287	75.8185958862305	-2.79739379882813	-5.52562713623047	0.00354059832170606	0.00126787810586393	-0.0026282137259841	-0.00230353930965066
1288	76.4679412841797	-2.79739379882813	-5.78536653518677	0.0022419011220336	-0.00749832857400179	0.000293855206109583	-3.08191010844894e-05
1289	79.7146835327148	-3.77141690254211	-5.78536653518677	0.00418994715437293	-0.0230826959013939	0.0162028968334198	-0.00100484199356288
1290	77.7666397094727	-3.77141690254211	-5.9152364730835	0.00873538758605719	-0.0393164120614529	0.0317872650921345	0.00354059832170606
1291	78.4159927368164	-3.77141690254211	-5.26588773727417	0.00451462110504508	-0.0591215454041958	0.047696303576231	0.00548864435404539
1292	79.0653381347656	-3.44674253463745	-5.59056186676025	0.0162028968334198	-0.0626929625868797	0.0350340083241463	0.00451462110504508
1293	75.1692428588867	-2.79739379882813	-5.52562713623047	0.00711201597005129	-0.0584721975028515	0.0210730116814375	-0.00100484199356288
1294	75.8185958862305	-2.79739379882813	-5.59056186676025	-0.00230353930965066	-0.0523033849895	0.01847561635077	0.00386527273803949
1295	76.4679412841797	-2.79739379882813	-5.85030126571655	0.00516396993771195	-0.0464592464268208	0.0142548503354192	-0.00230353930965066
1296	76.4679412841797	-2.79739379882813	-5.98017120361328	0.00906006153672934	-0.0448358729481697	0.0149041991680861	0.00159255252219737
1297	77.7666397094727	-3.44674253463745	-6.17497587203979	0.00743668992072344	-0.0402904339134693	0.0103587592020631	0.00418994715437293
1298	77.7666397094727	-4.09609127044678	-5.33082246780396	-0.00457625929266214	-0.0458098985254765	0.012956153601408	-0.00977104809135199
1299	77.7666397094727	-3.12206816673279	-5.46069240570068	0.00581331877037883	-0.00782300252467394	0.00776136433705688	-0.00360223650932312
1300	78.4159927368164	-4.09609127044678	-6.04510593414307	-0.00717365415766835	-0.00392691092565656	-0.00652430532500148	-0.00490093370899558
1301	76.4679412841797	-3.12206816673279	-6.17497587203979	0.00256657530553639	0.013930176384747	-0.0162645354866982	-0.00327756232582033
1302	78.4159927368164	-4.09609127044678	-6.17497587203979	-0.00295288790948689	0.00581331877037883	-0.0026282137259841	-0.00425158534198999
1303	75.1692428588867	-3.12206816673279	-6.30484533309937	-3.08191010844894e-05	0.00321592413820326	-0.0133424662053585	-0.00814767740666866
1304	77.1172943115234	-3.44674253463745	-5.59056186676025	-0.00879702530801296	0.0213976856321096	-0.0224333461374044	-3.08191010844894e-05
1305	77.1172943115234	-3.77141690254211	-5.78536653518677	-0.00782300252467394	0.0347093306481838	-0.0331475995481014	-0.00100484199356288
1306	77.1172943115234	-4.09609127044678	-6.11004114151001	-0.0123684434220195	0.0499690249562263	-0.0360696688294411	0.00354059832170606
1307	75.8185958862305	-3.77141690254211	-5.72043180465698	-0.00912170019000769	0.0541897900402546	-0.0409397818148136	0.00483929552137852
1308	76.4679412841797	-2.79739379882813	-5.98017120361328	-3.08191010844894e-05	0.0483456552028656	-0.0454852245748043	-0.00555028254166245
1309	76.4679412841797	-3.12206816673279	-5.85030126571655	0.0136055024340749	0.0434755384922028	-0.028926832601428	0.00743668992072344
1310	78.4159927368164	-3.44674253463745	-5.78536653518677	0.0223717093467712	0.0399041213095188	-0.0230826959013939	0.00159255252219737
1311	78.4159927368164	-3.44674253463745	-5.3957576751709	0.0298392176628113	0.0343846566975117	-0.00100484199356288	0.00483929552137852
1312	77.7666397094727	-3.12206816673279	-5.78536653518677	0.01847561635077	0.0350340083241463	-0.0182125810533762	-0.00457625929266214
1313	76.4679412841797	-2.79739379882813	-5.9152364730835	0.0168522447347641	0.0152288740500808	-0.00555028254166245	-0.00425158534198999
1314	77.1172943115234	-2.79739379882813	-5.9152364730835	0.00256657530553639	0.00126787810586393	-0.00555028254166245	0.00483929552137852
1315	77.1172943115234	-2.79739379882813	-5.78536653518677	-0.000680167751852423	-0.00619963090866804	0.000293855206109583	0.00970941036939621
1316	77.7666397094727	-3.44674253463745	-5.52562713623047	-0.00619963090866804	-0.00522560812532902	-0.00684897974133492	-0.00100484199356288
1317	77.1172943115234	-2.79739379882813	-5.52562713623047	-0.00360223650932312	-0.032173577696085	0.00613799272105098	-0.00132951640989631
1318	79.0653381347656	-4.09609127044678	-5.59056186676025	-0.0139918150380254	-0.032173577696085	-3.08191010844894e-05	-0.00555028254166245
1319	76.4679412841797	-2.47271966934204	-6.04510593414307	-0.0302255302667618	-0.0386670641601086	-0.00555028254166245	-0.00327756232582033
1320	77.1172943115234	-2.79739379882813	-5.78536653518677	-0.0201606266200542	-0.0026282137259841	-0.0100957229733467	-0.00132951640989631
1321	78.4159927368164	-4.09609127044678	-5.52562713623047	-0.0224333461374044	-0.0279528107494116	0.01100810803473	0.00126787810586393
1322	77.7666397094727	-2.79739379882813	-5.52562713623047	-0.0123684434220195	-0.0169138833880424	0.0106834331527352	-0.00295288790948689
1323	76.4679412841797	-2.47271966934204	-5.26588773727417	-0.00425158534198999	-0.0393164120614529	0.0126314787194133	-0.00197886489331722
1324	78.4159927368164	-4.42076539993286	-5.52562713623047	0.00711201597005129	-0.0341216214001179	0.00581331877037883	0.000293855206109583
1325	77.7666397094727	-3.44674253463745	-5.46069240570068	0.031137915328145	-0.0302255302667618	0.0123068047687411	0.00126787810586393
1326	79.7146835327148	-4.09609127044678	-5.3957576751709	0.0327612869441509	-0.0279528107494116	0.00743668992072344	-0.00392691092565656
1327	78.4159927368164	-4.09609127044678	-5.3957576751709	0.0259431265294552	-0.0198359526693821	0.0103587592020631	-0.000355493422830477
1328	77.7666397094727	-4.09609127044678	-5.52562713623047	0.01847561635077	-0.0201606266200542	-3.08191010844894e-05	0.00386527273803949
1329	77.7666397094727	-2.79739379882813	-5.52562713623047	0.00938473641872406	-0.00327756232582033	0.0207483377307653	0.00483929552137852
1330	77.1172943115234	-3.12206816673279	-5.9152364730835	0.00938473641872406	0.00646266713738441	0.0116574559360743	0.00970941036939621
1331	77.1172943115234	-2.79739379882813	-5.98017120361328	-0.0110697457566857	0.00126787810586393	0.00321592413820326	-3.08191010844894e-05
1332	77.7666397094727	-3.12206816673279	-5.85030126571655	-0.0026282137259841	0.0181509424000978	-0.000680167751852423	-0.000355493422830477
1333	76.4679412841797	-3.12206816673279	-5.59056186676025	0.00483929552137852	-0.00197886489331722	0.00841071270406246	0.00289124972186983
1334	78.4159927368164	-3.77141690254211	-5.3957576751709	-0.0172385573387146	-0.0100957229733467	0.00711201597005129	0.00841071270406246
1335	77.7666397094727	-3.77141690254211	-5.78536653518677	-0.0188619289547205	-0.0117190945893526	0.00613799272105098	0.000943203864153475
1336	77.1172943115234	-3.77141690254211	-5.9152364730835	-0.00457625929266214	-0.0117190945893526	-0.0026282137259841	-0.00360223650932312
1337	76.4679412841797	-2.79739379882813	-6.43471527099609	-0.00360223650932312	-0.00360223650932312	-0.00652430532500148	-0.000680167751852423
1338	77.7666397094727	-3.44674253463745	-6.30484533309937	0.0597092546522617	-0.00879702530801296	-0.0185372550040483	-0.0026282137259841
1339	77.7666397094727	-2.47271966934204	-5.72043180465698	0.00126787810586393	-0.00944637414067984	-0.0100957229733467	-0.0026282137259841
1340	75.8185958862305	-2.79739379882813	-5.6554970741272	-0.00847235135734081	0.00418994715437293	-0.0198359526693821	0.000293855206109583
1341	78.4159927368164	-3.44674253463745	-5.33082246780396	0.00321592413820326	0.00581331877037883	-0.00912170019000769	-0.00652430532500148
1342	76.4679412841797	-2.79739379882813	-5.85030126571655	0.0022419011220336	0.01100810803473	-0.00652430532500148	0.00581331877037883
1343	77.7666397094727	-3.77141690254211	-5.78536653518677	-0.00814767740666866	0.0249691028147936	-0.0159398596733809	-0.00912170019000769
1344	77.1172943115234	-2.79739379882813	-5.52562713623047	-0.0117190945893526	0.0288651939481497	-0.00717365415766835	0.00289124972186983
1345	77.1172943115234	-3.12206816673279	-5.59056186676025	0.00256657530553639	0.040228795260191	-0.0165892094373703	-0.00457625929266214
1346	75.8185958862305	-2.79739379882813	-5.20095300674438	-0.00555028254166245	0.0262678004801273	0.00483929552137852	0.00126787810586393
1347	77.1172943115234	-2.79739379882813	-5.13601779937744	-0.00425158534198999	0.0233457311987877	0.000293855206109583	-0.00327756232582033
1348	75.8185958862305	-2.79739379882813	-5.52562713623047	0.000943203864153475	0.0142548503354192	-0.0188619289547205	-0.00230353930965066
1349	78.4159927368164	-2.79739379882813	-5.59056186676025	-0.00684897974133492	0.0142548503354192	-0.0143164889886975	-0.00555028254166245
1350	77.7666397094727	-3.77141690254211	-5.26588773727417	0.0126314787194133	-0.00197886489331722	-0.00587495695799589	0.00646266713738441
1351	77.7666397094727	-3.12206816673279	-5.6554970741272	0.0162028968334198	-0.00619963090866804	-0.00457625929266214	-0.000355493422830477
1352	77.1172943115234	-2.14804530143738	-5.26588773727417	0.0171769186854362	-0.021459324285388	-3.08191010844894e-05	-0.00295288790948689
1353	77.1172943115234	-2.47271966934204	-5.00614833831787	0.00938473641872406	-0.0415891297161579	0.0100340843200684	-0.00230353930965066
1354	77.1172943115234	-2.79739379882813	-5.52562713623047	0.0132808275520802	-0.0415891297161579	0.0200989879667759	0.00873538758605719
1355	76.4679412841797	-2.79739379882813	-5.6554970741272	0.0223717093467712	-0.0458098985254765	0.0188002903014421	0.00321592413820326
1356	76.4679412841797	-3.12206816673279	-5.59056186676025	0.0207483377307653	-0.0445111989974976	0.0226963832974434	0.00808603875339031
1357	77.7666397094727	-3.44674253463745	-5.59056186676025	0.0210730116814375	-0.0341216214001179	0.0259431265294552	0.0022419011220336
1358	76.4679412841797	-2.14804530143738	-5.78536653518677	0.0132808275520802	-0.02697878703475	0.0142548503354192	-0.00100484199356288
1359	77.7666397094727	-2.79739379882813	-5.59056186676025	0.0116574559360743	-0.0227580219507217	0.0116574559360743	-0.00522560812532902
1360	78.4159927368164	-3.77141690254211	-5.6554970741272	0.00289124972186983	-0.00879702530801296	-0.00587495695799589	-0.0126931173726916
1361	77.1172943115234	-2.79739379882813	-5.9152364730835	-0.00230353930965066	-0.00652430532500148	-0.000355493422830477	0.00126787810586393
1362	79.0653381347656	-3.44674253463745	-5.6554970741272	0.00256657530553639	-0.0188619289547205	-0.00457625929266214	-0.00522560812532902
1363	79.0653381347656	-3.77141690254211	-5.72043180465698	0.0022419011220336	-0.021459324285388	-0.00652430532500148	0.00191722682211548
1364	76.4679412841797	-2.79739379882813	-5.78536653518677	-0.0117190945893526	0.00483929552137852	-0.00555028254166245	0.00159255252219737
1365	77.1172943115234	-2.47271966934204	-5.72043180465698	-0.00230353930965066	0.0145795252174139	0.000293855206109583	-0.00360223650932312
1366	77.1172943115234	-2.47271966934204	-5.9152364730835	0.00289124972186983	0.0239950809627771	-0.00230353930965066	-0.00392691092565656
1367	77.7666397094727	-2.79739379882813	-5.9152364730835	0.00938473641872406	0.013930176384747	0.00321592413820326	0.00256657530553639
1368	78.4159927368164	-3.77141690254211	-5.6554970741272	0.00776136433705688	0.00289124972186983	0.00451462110504508	-0.0026282137259841
1369	79.0653381347656	-3.12206816673279	-5.59056186676025	-0.00879702530801296	-0.00879702530801296	0.0103587592020631	0.00354059832170606
1370	77.1172943115234	-1.82337093353271	-5.9152364730835	-0.00132951640989631	0.00159255252219737	0.01100810803473	0.01100810803473
1371	79.0653381347656	-3.44674253463745	-5.26588773727417	-0.00327756232582033	-0.0139918150380254	0.0207483377307653	0.00483929552137852
1372	77.1172943115234	-2.14804530143738	-5.72043180465698	-0.0110697457566857	0.00711201597005129	0.0116574559360743	-0.00230353930965066
1373	77.7666397094727	-2.47271966934204	-5.9152364730835	-0.00749832857400179	-0.0123684434220195	0.0149041991680861	0.00873538758605719
1374	77.1172943115234	-3.12206816673279	-5.33082246780396	-0.00782300252467394	-0.00814767740666866	-0.00425158534198999	0.00126787810586393
1375	77.7666397094727	-3.77141690254211	-5.6554970741272	-0.00749832857400179	0.00483929552137852	-0.00782300252467394	0.00743668992072344
1376	76.4679412841797	-2.79739379882813	-5.59056186676025	-3.08191010844894e-05	0.0158782228827477	-0.00814767740666866	-0.00132951640989631
1377	76.4679412841797	-2.47271966934204	-5.3957576751709	-0.00457625929266214	0.00613799272105098	-0.0146411629393697	-0.00782300252467394
1378	76.4679412841797	-1.49869668483734	-5.6554970741272	-0.00522560812532902	0.0113327819854021	-0.0185372550040483	-0.000680167751852423
1379	79.7146835327148	-2.79739379882813	-5.9152364730835	0.012956153601408	0.00646266713738441	-0.0318489037454128	0.00126787810586393
1380	78.4159927368164	-2.79739379882813	-5.46069240570068	-0.00555028254166245	0.0285405199974775	-0.0295761823654175	0.00126787810586393
1381	77.1172943115234	-2.14804530143738	-5.52562713623047	0.00678734155371785	0.0233457311987877	-0.0237320438027382	-0.00717365415766835
1382	78.4159927368164	-2.79739379882813	-5.59056186676025	0.0136055024340749	0.011982130818069	-0.00749832857400179	-0.000680167751852423
1383	79.0653381347656	-2.14804530143738	-5.72043180465698	0.0145795252174139	0.00191722682211548	-0.00555028254166245	0.00191722682211548
1384	75.8185958862305	-1.49869668483734	-5.52562713623047	0.0145795252174139	-0.0110697457566857	-0.00132951640989631	-0.00230353930965066
1385	77.7666397094727	-2.14804530143738	-5.9152364730835	0.0165275707840919	-0.00652430532500148	-0.00457625929266214	0.00613799272105098
1386	76.4679412841797	-2.14804530143738	-5.6554970741272	0.0269171483814716	-0.0188619289547205	-0.00197886489331722	-0.00165419070981443
1387	77.1172943115234	-1.82337093353271	-5.85030126571655	0.00841071270406246	-0.0188619289547205	-0.0110697457566857	-0.00457625929266214
1388	78.4159927368164	-2.79739379882813	-5.3957576751709	0.00354059832170606	-0.032173577696085	-0.0120437685400248	0.000618529506027699
1389	79.0653381347656	-2.79739379882813	-5.00614833831787	-0.00197886489331722	-0.0188619289547205	-0.0126931173726916	-0.00132951640989631
1390	76.4679412841797	-0.84934800863266	-5.33082246780396	-0.00457625929266214	-0.0143164889886975	-0.0110697457566857	-0.00100484199356288
1391	79.0653381347656	-2.79739379882813	-5.59056186676025	0.0123068047687411	-0.00197886489331722	-0.0195112787187099	0.00321592413820326
1392	77.1172943115234	-1.49869668483734	-5.72043180465698	0.00841071270406246	0.00354059832170606	-0.0104203969240189	-0.000355493422830477
1393	76.4679412841797	-2.14804530143738	-5.6554970741272	0.0106834331527352	0.0103587592020631	-0.0162645354866982	0.00321592413820326
1394	77.1172943115234	-2.14804530143738	-5.59056186676025	-0.00749832857400179	-0.00230353930965066	0.000618529506027699	-0.000355493422830477
1395	78.4159927368164	-3.12206816673279	-5.33082246780396	0.00646266713738441	-0.0247060675173998	0.013930176384747	0.00711201597005129
1396	76.4679412841797	-2.47271966934204	-5.13601779937744	0.00808603875339031	-0.0263294391334057	0.0217223595827818	-0.00717365415766835
1397	75.8185958862305	-1.49869668483734	-5.9152364730835	0.0022419011220336	-0.0237320438027382	0.0230210572481155	-0.00360223650932312
1398	75.8185958862305	-0.84934800863266	-5.98017120361328	0.0132808275520802	-0.0292515084147453	0.00970941036939621	0.000293855206109583
1399	77.1172943115234	-2.79739379882813	-5.72043180465698	-0.00522560812532902	-0.0334722734987736	0.0103587592020631	-0.00295288790948689
1400	77.1172943115234	-1.82337093353271	-5.52562713623047	-0.00490093370899558	-0.023407369852066	-0.00587495695799589	-0.00132951640989631
1401	76.4679412841797	-1.82337093353271	-5.59056186676025	-0.0117190945893526	-0.0273034609854221	-0.0026282137259841	-0.00360223650932312
1402	78.4159927368164	-2.47271966934204	-5.3957576751709	-0.0120437685400248	-0.0260047651827335	0.00451462110504508	-0.00847235135734081
1403	76.4679412841797	-1.49869668483734	-5.85030126571655	-0.0149658378213644	-0.0240567177534103	-0.00749832857400179	-0.00587495695799589
1404	76.4679412841797	-1.17402231693268	-6.49965000152588	-0.0250307414680719	-0.0250307414680719	-0.00912170019000769	0.000943203864153475
1405	75.8185958862305	-1.82337093353271	-5.85030126571655	-0.0204853005707264	-0.0195112787187099	-0.00197886489331722	0.00451462110504508
1406	75.8185958862305	-1.49869668483734	-5.9152364730835	-0.000355493422830477	-0.017887907102704	-0.00490093370899558	-0.00165419070981443
1407	76.4679412841797	-1.17402231693268	-5.6554970741272	-0.00684897974133492	-0.0188619289547205	-0.0026282137259841	0.000293855206109583
1408	78.4159927368164	-2.14804530143738	-5.52562713623047	0.00548864435404539	-0.0107450718060136	-0.0113944197073579	-0.00100484199356288
1409	78.4159927368164	-3.12206816673279	-5.6554970741272	0.00191722682211548	0.0113327819854021	-0.0136671401560307	0.00548864435404539
1410	76.4679412841797	-2.14804530143738	-5.9152364730835	0.0126314787194133	0.0155535480007529	-0.00782300252467394	0.0100340843200684
1411	77.7666397094727	-2.79739379882813	-5.59056186676025	0.0100340843200684	0.029189869761467	-0.0136671401560307	0.00841071270406246
1412	76.4679412841797	-1.82337093353271	-5.85030126571655	0.0155535480007529	0.0480209775269032	-0.0217839982360601	-0.00230353930965066
1413	77.1172943115234	-1.82337093353271	-5.33082246780396	0.0113327819854021	0.0340599827468395	-0.0204853005707264	0.00516396993771195
1414	77.1172943115234	-2.79739379882813	-5.07108306884766	0.01100810803473	0.025618452578783	-0.00847235135734081	-0.00100484199356288
1415	77.1172943115234	-2.79739379882813	-5.52562713623047	0.0265924744307995	0.00711201597005129	0.00516396993771195	0.00841071270406246
1416	76.4679412841797	-2.14804530143738	-5.78536653518677	0.0210730116814375	-0.0195112787187099	0.0272418223321438	0.00386527273803949
1417	75.8185958862305	-1.17402231693268	-5.72043180465698	0.0155535480007529	-0.0357449948787689	0.0168522447347641	-0.00555028254166245
1418	76.4679412841797	-1.82337093353271	-5.72043180465698	0.0149041991680861	-0.0503553375601768	0.0321119390428066	-0.00360223650932312
1419	77.1172943115234	-1.49869668483734	-5.78536653518677	0.00321592413820326	-0.0513293594121933	0.0431508645415306	0.00256657530553639
1420	78.4159927368164	-2.47271966934204	-5.33082246780396	-0.0156151866540313	-0.0302255302667618	0.0236704051494598	-0.00165419070981443
1421	76.4679412841797	-1.49869668483734	-5.46069240570068	0.00386527273803949	-0.0201606266200542	0.0149041991680861	-0.000680167751852423
1422	78.4159927368164	-2.14804530143738	-5.78536653518677	-0.000355493422830477	-0.0185372550040483	0.0165275707840919	-0.00782300252467394
1423	75.8185958862305	-1.17402231693268	-5.85030126571655	-0.00295288790948689	-0.0117190945893526	0.00386527273803949	-0.00392691092565656
1424	77.1172943115234	-1.82337093353271	-5.78536653518677	0.00678734155371785	-0.00749832857400179	-0.00879702530801296	0.00386527273803949
1425	75.1692428588867	-1.82337093353271	-5.59056186676025	0.0106834331527352	0.00354059832170606	-0.000355493422830477	-0.00132951640989631
1426	76.4679412841797	-1.82337093353271	-5.07108306884766	0.00841071270406246	0.0149041991680861	-0.00847235135734081	-3.08191010844894e-05
1427	75.8185958862305	-1.82337093353271	-5.52562713623047	-0.00100484199356288	0.011982130818069	-0.0143164889886975	0.00321592413820326
1428	76.4679412841797	-1.49869668483734	-5.72043180465698	0.013930176384747	0.00483929552137852	-0.0195112787187099	-0.00165419070981443
1429	77.1172943115234	-2.47271966934204	-5.46069240570068	0.0194496400654316	0.00451462110504508	-0.0260047651827335	0.00289124972186983
1430	77.7666397094727	-1.49869668483734	-5.59056186676025	0.0301638916134834	0.0158782228827477	-0.017887907102704	0.00418994715437293
1431	78.4159927368164	-2.47271966934204	-5.6554970741272	0.0324366129934788	0.00646266713738441	-0.017887907102704	0.00126787810586393
1432	75.1692428588867	-1.17402231693268	-5.52562713623047	0.0188002903014421	0.0106834331527352	-0.00814767740666866	0.00126787810586393
1433	76.4679412841797	-1.49869668483734	-5.78536653518677	0.00776136433705688	0.0136055024340749	-0.0133424662053585	-0.00165419070981443
1434	77.7666397094727	-2.47271966934204	-5.59056186676025	-0.0172385573387146	0.011982130818069	-0.0198359526693821	-0.000355493422830477
1435	75.8185958862305	-2.14804530143738	-5.3957576751709	-0.0110697457566857	0.0321119390428066	-0.0211346503347158	0.000618529506027699
1436	76.4679412841797	-1.17402231693268	-5.85030126571655	-0.0172385573387146	0.0217223595827818	-0.0152905117720366	-0.00197886489331722
1437	75.8185958862305	-0.84934800863266	-5.9152364730835	-0.0201606266200542	0.0314625911414623	-0.0247060675173998	-0.00295288790948689
1438	77.7666397094727	-2.47271966934204	-5.52562713623047	-0.023407369852066	0.0295145437121391	-0.0308748781681061	-0.00327756232582033
1439	76.4679412841797	-0.84934800863266	-5.72043180465698	-0.0250307414680719	0.0353586822748184	-0.0402904339134693	-0.00230353930965066
1440	79.0653381347656	-1.49869668483734	-5.9152364730835	-0.0295761823654175	0.0434755384922028	-0.0519787110388279	0.00646266713738441
1441	77.7666397094727	-2.14804530143738	-6.17497587203979	-0.0182125810533762	0.0347093306481838	-0.0383423902094364	0.00613799272105098
1442	78.4159927368164	-1.82337093353271	-5.78536653518677	-0.0295761823654175	0.0288651939481497	-0.0337969474494457	-0.00555028254166245
1443	75.8185958862305	-0.84934800863266	-5.72043180465698	-0.0201606266200542	0.0272418223321438	-0.0204853005707264	-0.00327756232582033
1444	78.4159927368164	-2.47271966934204	-5.26588773727417	-0.0123684434220195	0.0210730116814375	-0.00749832857400179	0.0022419011220336
1445	78.4159927368164	-1.82337093353271	-5.59056186676025	-0.00814767740666866	0.00386527273803949	0.0123068047687411	0.00548864435404539
1446	78.4159927368164	-2.14804530143738	-5.52562713623047	0.00289124972186983	-0.0156151866540313	0.0272418223321438	0.00354059832170606
1447	77.1172943115234	-1.82337093353271	-5.6554970741272	0.00321592413820326	-0.0386670641601086	0.0483456552028656	-0.00555028254166245
1448	76.4679412841797	-1.82337093353271	-5.72043180465698	-0.00230353930965066	-0.0639916583895683	0.0548391379415989	0.00418994715437293
1449	76.4679412841797	-0.84934800863266	-5.72043180465698	0.0142548503354192	-0.0639916583895683	0.0509430468082428	-0.00619963090866804
1450	75.8185958862305	-1.49869668483734	-5.46069240570068	0.0178262684494257	-0.0672384053468704	0.0645793676376343	0.00711201597005129
1451	78.4159927368164	-2.47271966934204	-5.46069240570068	0.0175015944987535	-0.0695111230015755	0.0470469556748867	-0.00165419070981443
1452	76.4679412841797	-1.17402231693268	-5.85030126571655	0.0217223595827818	-0.0561994761228561	0.0301638916134834	-0.00360223650932312
1453	75.8185958862305	-1.49869668483734	-5.6554970741272	0.012956153601408	-0.0678877532482147	0.0269171483814716	-0.00587495695799589
1454	75.1692428588867	-2.47271966934204	-5.26588773727417	0.012956153601408	-0.0474332682788372	0.00938473641872406	0.0022419011220336
1455	77.1172943115234	-1.49869668483734	-5.59056186676025	0.0321119390428066	-0.0490566417574883	0.0116574559360743	-0.00457625929266214
1456	75.8185958862305	-1.82337093353271	-5.59056186676025	0.0350340083241463	-0.0354203209280968	0.0165275707840919	0.00711201597005129
1457	75.8185958862305	-1.17402231693268	-5.72043180465698	0.0142548503354192	-0.0286021586507559	0.00841071270406246	-0.00587495695799589
1458	78.4159927368164	-2.47271966934204	-5.6554970741272	0.011982130818069	-0.00977104809135199	-0.00132951640989631	-0.0026282137259841
1459	76.4679412841797	-1.17402231693268	-5.98017120361328	0.00808603875339031	0.00354059832170606	-0.0126931173726916	-0.00425158534198999
1460	75.8185958862305	-1.17402231693268	-5.78536653518677	-0.00490093370899558	0.0100340843200684	-0.0198359526693821	-0.000355493422830477
1461	78.4159927368164	-1.82337093353271	-5.6554970741272	-0.00814767740666866	0.01847561635077	-0.0230826959013939	-0.00490093370899558
1462	75.8185958862305	-1.49869668483734	-5.72043180465698	-0.0159398596733809	0.0197743140161037	-0.0230826959013939	-0.00684897974133492
1463	75.8185958862305	-2.47271966934204	-5.3957576751709	-0.0240567177534103	0.0168522447347641	-0.0273034609854221	-3.08191010844894e-05
1464	77.7666397094727	-2.47271966934204	-6.17497587203979	-0.0104203969240189	0.012956153601408	-0.0146411629393697	0.00354059832170606
1465	78.4159927368164	-2.14804530143738	-5.78536653518677	-0.00165419070981443	0.0220470335334539	-0.0279528107494116	0.00191722682211548
1466	77.7666397094727	-2.14804530143738	-5.33082246780396	-0.000355493422830477	0.0243197549134493	-0.0211346503347158	0.00321592413820326
1467	77.7666397094727	-1.82337093353271	-5.26588773727417	-0.0104203969240189	0.0210730116814375	-0.0263294391334057	-0.0104203969240189
1468	76.4679412841797	-2.14804530143738	-5.3957576751709	-0.00360223650932312	0.025618452578783	-0.0152905117720366	0.00873538758605719
1469	75.8185958862305	-1.49869668483734	-5.59056186676025	-0.0126931173726916	0.00613799272105098	-0.00555028254166245	-0.00457625929266214
1470	75.8185958862305	-1.82337093353271	-5.78536653518677	0.00418994715437293	0.00613799272105098	0.00451462110504508	0.00776136433705688
1471	77.7666397094727	-1.17402231693268	-5.9152364730835	0.012956153601408	0.00516396993771195	0.0103587592020631	-0.00197886489331722
1472	76.4679412841797	-1.17402231693268	-5.72043180465698	0.00354059832170606	0.00808603875339031	0.0236704051494598	-0.000680167751852423
1473	77.1172943115234	-2.14804530143738	-5.33082246780396	-0.00847235135734081	-0.00490093370899558	0.0126314787194133	-0.00814767740666866
1474	78.4159927368164	-2.14804530143738	-5.07108306884766	0.000293855206109583	-0.0107450718060136	-0.00165419070981443	0.000618529506027699
1475	78.4159927368164	-2.14804530143738	-5.07108306884766	0.00743668992072344	0.0207483377307653	-0.00977104809135199	-0.0026282137259841
1476	77.7666397094727	-2.14804530143738	-5.46069240570068	-0.000680167751852423	0.0334106348454952	-0.0156151866540313	0.00646266713738441
1477	76.4679412841797	-1.49869668483734	-5.78536653518677	0.0226963832974434	0.025618452578783	-0.0328229255974293	-0.000680167751852423
1478	77.1172943115234	-1.17402231693268	-5.72043180465698	0.00354059832170606	0.0123068047687411	-0.0185372550040483	0.00191722682211548
1479	76.4679412841797	-1.17402231693268	-5.6554970741272	-0.0113944197073579	0.000618529506027699	-0.0243813935667276	-0.00327756232582033
1480	75.1692428588867	-1.49869668483734	-5.52562713623047	-0.00132951640989631	0.0132808275520802	-0.0367190167307854	0.00386527273803949
1481	78.4159927368164	-2.14804530143738	-5.13601779937744	0.0132808275520802	0.00386527273803949	-0.0243813935667276	0.00126787810586393
1482	75.8185958862305	-0.84934800863266	-5.9152364730835	0.00841071270406246	-0.0133424662053585	-0.017887907102704	0.00256657530553639
1483	77.7666397094727	-2.79739379882813	-5.59056186676025	-0.00360223650932312	-0.0120437685400248	-0.0113944197073579	-0.00197886489331722
1484	77.1172943115234	-1.49869668483734	-5.72043180465698	0.000618529506027699	0.000943203864153475	-0.00360223650932312	0.00321592413820326
1485	77.7666397094727	-0.84934800863266	-5.78536653518677	0.013930176384747	0.00451462110504508	-0.00295288790948689	-0.00392691092565656
1486	76.4679412841797	-1.17402231693268	-5.59056186676025	0.0162028968334198	0.000943203864153475	0.0132808275520802	0.00808603875339031
1487	78.4159927368164	-1.82337093353271	-5.46069240570068	0.0132808275520802	-0.00912170019000769	0.0213976856321096	-0.00295288790948689
1488	77.1172943115234	-1.82337093353271	-5.6554970741272	-0.00327756232582033	-0.0243813935667276	0.0347093306481838	-0.00327756232582033
1489	76.4679412841797	-0.524673700332642	-6.23991060256958	0.00808603875339031	-0.0523033849895	0.0489950031042099	0.0100340843200684
1490	75.8185958862305	-1.82337093353271	-6.04510593414307	0.00743668992072344	-0.0669137313961983	0.0457482598721981	0.00581331877037883
1491	76.4679412841797	-1.49869668483734	-6.36978054046631	0.0188002903014421	-0.0513293594121933	0.0373067259788513	0.00126787810586393
1492	76.4679412841797	-1.49869668483734	-5.98017120361328	0.000943203864153475	-0.0367190167307854	0.012956153601408	0.000293855206109583
1493	78.4159927368164	-2.14804530143738	-5.26588773727417	0.00613799272105098	-0.0237320438027382	0.0197743140161037	-0.00165419070981443
1494	77.1172943115234	-2.14804530143738	-5.6554970741272	0.00906006153672934	-0.00522560812532902	0.00808603875339031	0.00159255252219737
1495	78.4159927368164	-2.47271966934204	-6.11004114151001	0.00873538758605719	0.0100340843200684	-0.0136671401560307	0.00191722682211548
1496	77.7666397094727	-2.79739379882813	-6.17497587203979	0.00743668992072344	0.0226963832974434	-0.0146411629393697	0.00711201597005129
1497	76.4679412841797	-1.82337093353271	-5.9152364730835	-0.00425158534198999	0.0191249661147594	-0.0305502042174339	-0.00392691092565656
1498	76.4679412841797	-1.49869668483734	-5.78536653518677	0.00289124972186983	0.0252937767654657	-0.0175632312893867	0.00451462110504508
1499	77.7666397094727	-2.79739379882813	-5.3957576751709	-0.00684897974133492	0.0278911720961332	-0.0227580219507217	0.000293855206109583
1500	76.4679412841797	-2.47271966934204	-5.6554970741272	-0.00457625929266214	0.0226963832974434	-0.0279528107494116	-0.0026282137259841
1501	77.7666397094727	-1.49869668483734	-5.98017120361328	0.00289124972186983	0.0272418223321438	-0.0295761823654175	0.0022419011220336
1502	75.8185958862305	-0.84934800863266	-5.78536653518677	-0.00555028254166245	0.0236704051494598	-0.0263294391334057	-0.00490093370899558
1503	78.4159927368164	-2.79739379882813	-5.33082246780396	-0.0117190945893526	0.0152288740500808	-0.0120437685400248	-0.00847235135734081
1504	77.1172943115234	-1.49869668483734	-5.52562713623047	0.00256657530553639	0.0149041991680861	0.000293855206109583	-0.000355493422830477
1505	75.8185958862305	-1.49869668483734	-5.13601779937744	-0.00749832857400179	0.00613799272105098	0.00256657530553639	-0.00457625929266214
1506	76.4679412841797	-1.17402231693268	-5.59056186676025	0.0259431265294552	0.0116574559360743	0.00321592413820326	0.00191722682211548
1507	76.4679412841797	-1.82337093353271	-5.78536653518677	0.012956153601408	-0.00327756232582033	-0.000680167751852423	0.00159255252219737
1508	77.7666397094727	-2.79739379882813	-5.72043180465698	0.00743668992072344	-0.00749832857400179	0.00418994715437293	-3.08191010844894e-05
1509	77.7666397094727	-3.12206816673279	-5.26588773727417	0.0132808275520802	-0.00912170019000769	0.00516396993771195	-3.08191010844894e-05
1510	77.7666397094727	-2.79739379882813	-5.59056186676025	0.0249691028147936	-0.0175632312893867	0.0126314787194133	0.00483929552137852
1511	77.1172943115234	-1.82337093353271	-5.52562713623047	0.0207483377307653	-0.017887907102704	0.00841071270406246	0.0158782228827477
1512	77.1172943115234	-2.14804530143738	-5.3957576751709	-0.0149658378213644	-0.0117190945893526	0.00646266713738441	-0.00619963090866804
1513	77.7666397094727	-2.79739379882813	-5.46069240570068	-0.00132951640989631	-0.0126931173726916	0.00483929552137852	0.00548864435404539
1514	77.1172943115234	-1.82337093353271	-5.72043180465698	-0.00652430532500148	-0.0126931173726916	-0.00814767740666866	-0.00197886489331722
1515	77.7666397094727	-2.79739379882813	-6.11004114151001	-0.00132951640989631	-0.00100484199356288	-0.00652430532500148	0.000618529506027699
1516	77.7666397094727	-1.82337093353271	-6.04510593414307	0.0175015944987535	0.00321592413820326	0.00711201597005129	-0.00360223650932312
1517	77.7666397094727	-2.14804530143738	-5.13601779937744	0.000943203864153475	-0.00587495695799589	0.00321592413820326	-0.00327756232582033
1518	75.8185958862305	-1.17402231693268	-5.78536653518677	-0.00717365415766835	0.011982130818069	0.00418994715437293	0.00159255252219737
1519	77.7666397094727	-2.79739379882813	-5.6554970741272	-0.0133424662053585	0.00743668992072344	-0.00879702530801296	0.00126787810586393
1520	77.7666397094727	-2.47271966934204	-6.04510593414307	-0.0139918150380254	0.0103587592020631	-0.00555028254166245	-0.0130177913233638
1521	75.8185958862305	-1.49869668483734	-6.30484533309937	-0.000355493422830477	0.00451462110504508	-0.00555028254166245	-0.00652430532500148
1522	76.4679412841797	-2.14804530143738	-6.04510593414307	0.00126787810586393	-0.00197886489331722	0.00483929552137852	-0.00814767740666866
1523	77.1172943115234	-3.12206816673279	-5.72043180465698	-0.0126931173726916	0.01100810803473	-0.0146411629393697	0.00548864435404539
1524	76.4679412841797	-1.17402231693268	-5.72043180465698	-0.00944637414067984	0.031137915328145	-0.023407369852066	-0.00360223650932312
1525	76.4679412841797	-1.49869668483734	-5.78536653518677	-0.0110697457566857	0.040228795260191	-0.0302255302667618	0.00418994715437293
1526	75.8185958862305	-1.49869668483734	-5.9152364730835	-0.00197886489331722	0.0392547734081745	-0.0247060675173998	-0.00295288790948689
1527	75.8185958862305	-1.17402231693268	-5.85030126571655	0.00126787810586393	0.00873538758605719	-0.0123684434220195	0.00418994715437293
1528	77.7666397094727	-2.47271966934204	-5.59056186676025	-0.00749832857400179	-0.00847235135734081	-0.0104203969240189	-0.00814767740666866
1529	77.1172943115234	-2.47271966934204	-5.33082246780396	-0.00165419070981443	-0.00327756232582033	-0.0104203969240189	0.00516396993771195
1530	76.4679412841797	-2.79739379882813	-5.20095300674438	0.00191722682211548	0.00841071270406246	0.00678734155371785	0.00418994715437293
1531	75.8185958862305	-1.49869668483734	-5.85030126571655	0.00678734155371785	0.00613799272105098	0.0223717093467712	0.00386527273803949
1532	77.7666397094727	-2.14804530143738	-5.72043180465698	-0.000355493422830477	0.000943203864153475	0.0132808275520802	0.000618529506027699
1533	77.7666397094727	-2.47271966934204	-5.78536653518677	0.0175015944987535	-0.0266541130840778	0.0239950809627771	0.000293855206109583
1534	76.4679412841797	-1.17402231693268	-5.85030126571655	-0.00977104809135199	-0.02697878703475	0.0191249661147594	-0.00100484199356288
1535	76.4679412841797	-1.49869668483734	-5.3957576751709	0.00581331877037883	-0.0299008563160896	0.0145795252174139	0.00548864435404539
1536	77.7666397094727	-2.14804530143738	-5.33082246780396	0.00418994715437293	-0.0230826959013939	0.0304885655641556	-0.00555028254166245
1537	77.1172943115234	-2.14804530143738	-5.46069240570068	0.00159255252219737	-0.0341216214001179	0.0298392176628113	0.000293855206109583
1538	76.4679412841797	-1.49869668483734	-5.98017120361328	0.00289124972186983	-0.0367190167307854	0.0262678004801273	-0.00522560812532902
1539	77.7666397094727	-2.14804530143738	-5.72043180465698	0.00873538758605719	-0.0152905117720366	0.0230210572481155	0.00418994715437293
1540	77.7666397094727	-2.14804530143738	-5.46069240570068	0.00808603875339031	0.00289124972186983	-0.00490093370899558	0.000943203864153475
1541	75.8185958862305	-1.49869668483734	-5.6554970741272	0.000293855206109583	0.0191249661147594	-0.00327756232582033	-0.0026282137259841
1542	78.4159927368164	-2.47271966934204	-5.26588773727417	0.0239950809627771	0.0152288740500808	-0.00684897974133492	-0.00457625929266214
1543	77.1172943115234	-1.49869668483734	-5.6554970741272	0.00906006153672934	-0.00392691092565656	0.0022419011220336	-0.00587495695799589
1544	77.1172943115234	-0.84934800863266	-5.9152364730835	0.00483929552137852	-0.00100484199356288	-0.00165419070981443	-0.00327756232582033
1545	75.8185958862305	-1.49869668483734	-5.72043180465698	0.00873538758605719	0.00581331877037883	-0.0026282137259841	0.00321592413820326
1546	77.1172943115234	-0.84934800863266	-5.78536653518677	0.00548864435404539	-0.000680167751852423	-0.00132951640989631	0.00159255252219737
1547	75.8185958862305	-1.17402231693268	-5.6554970741272	0.00289124972186983	0.00483929552137852	-0.0182125810533762	-0.00425158534198999
1548	78.4159927368164	-1.17402231693268	-5.6554970741272	-0.0026282137259841	0.00386527273803949	-0.0201606266200542	-0.00132951640989631
1549	77.1172943115234	-2.47271966934204	-5.72043180465698	0.00159255252219737	0.00711201597005129	-0.0159398596733809	0.0022419011220336
1550	77.7666397094727	-2.47271966934204	-5.6554970741272	0.0158782228827477	-0.0182125810533762	-0.00717365415766835	-0.00100484199356288
1551	75.8185958862305	-1.17402231693268	-5.6554970741272	0.020423661917448	-0.00425158534198999	-0.00165419070981443	0.00743668992072344
1552	78.4159927368164	-1.82337093353271	-5.6554970741272	0.036657378077507	0.00581331877037883	-0.0117190945893526	-0.000355493422830477
1553	77.7666397094727	-1.49869668483734	-5.72043180465698	0.0162028968334198	-0.0250307414680719	-0.0126931173726916	-0.00327756232582033
1554	77.1172943115234	-1.49869668483734	-5.6554970741272	0.0246444288641214	0.00191722682211548	-0.0126931173726916	0.00256657530553639
1555	75.8185958862305	-1.17402231693268	-5.98017120361328	0.025618452578783	-0.0143164889886975	-0.0136671401560307	0.00548864435404539
1556	79.0653381347656	-1.49869668483734	-5.98017120361328	0.0207483377307653	-0.00490093370899558	-0.000680167751852423	-0.00230353930965066
1557	79.0653381347656	-1.82337093353271	-5.59056186676025	0.0149041991680861	-0.00717365415766835	-0.000680167751852423	0.00159255252219737
1558	76.4679412841797	-1.17402231693268	-5.59056186676025	0.00256657530553639	0.00516396993771195	-0.0159398596733809	-0.00425158534198999
1559	77.1172943115234	-1.82337093353271	-5.26588773727417	-0.0139918150380254	0.0298392176628113	-0.0123684434220195	0.00418994715437293
1560	79.7146835327148	-2.14804530143738	-5.3957576751709	-0.00847235135734081	0.0405534692108631	-0.0227580219507217	-0.00457625929266214
1561	76.4679412841797	-0.84934800863266	-5.78536653518677	-0.0120437685400248	0.0347093306481838	0.000618529506027699	-0.00165419070981443
1562	77.7666397094727	-2.14804530143738	-5.46069240570068	-0.0126931173726916	0.0213976856321096	0.00354059832170606	-0.000355493422830477
1563	77.1172943115234	-0.199999377131462	-5.72043180465698	-0.0165892094373703	-0.00132951640989631	0.0188002903014421	-0.00327756232582033
1564	77.1172943115234	-1.17402231693268	-5.9152364730835	-0.0195112787187099	-0.0295761823654175	0.0168522447347641	-0.00230353930965066
1565	75.8185958862305	-0.84934800863266	-5.78536653518677	-0.0198359526693821	-0.0393164120614529	0.0314625911414623	-0.00230353930965066
1566	77.7666397094727	-1.49869668483734	-5.85030126571655	-0.00100484199356288	-0.0360696688294411	0.0145795252174139	0.00289124972186983
1567	77.1172943115234	-0.524673700332642	-6.17497587203979	-0.00392691092565656	-0.0279528107494116	0.0106834331527352	-0.00100484199356288
1568	76.4679412841797	-0.84934800863266	-6.43471527099609	0.00970941036939621	-0.0315242260694504	0.00841071270406246	-0.00847235135734081
1569	77.1172943115234	-1.49869668483734	-6.11004114151001	0.00873538758605719	-0.0276281367987394	0.0272418223321438	0.00418994715437293
1570	78.4159927368164	-1.17402231693268	-6.23991060256958	0.0178262684494257	-0.0221086721867323	0.0165275707840919	0.00386527273803949
1571	77.7666397094727	-1.82337093353271	-6.04510593414307	0.0262678004801273	-0.021459324285388	0.0210730116814375	0.00613799272105098
1572	78.4159927368164	-2.14804530143738	-5.85030126571655	0.0149041991680861	-0.017887907102704	0.00743668992072344	0.000943203864153475
1573	76.4679412841797	-0.524673700332642	-6.23991060256958	0.00256657530553639	-0.0256800893694162	0.01847561635077	-0.00425158534198999
1574	75.8185958862305	-1.17402231693268	-5.78536653518677	-0.00977104809135199	-0.023407369852066	0.00126787810586393	0.0022419011220336
1575	75.8185958862305	-0.84934800863266	-5.98017120361328	-0.0117190945893526	-0.017887907102704	-0.00847235135734081	-0.00555028254166245
1576	76.4679412841797	-0.84934800863266	-5.72043180465698	-0.0126931173726916	0.0103587592020631	0.00256657530553639	0.0022419011220336
1577	77.7666397094727	-2.14804530143738	-5.72043180465698	-0.00684897974133492	0.0116574559360743	0.00256657530553639	-0.00165419070981443
1578	78.4159927368164	-2.47271966934204	-5.07108306884766	-0.0172385573387146	0.00970941036939621	-0.0104203969240189	-0.00587495695799589
1579	78.4159927368164	-1.82337093353271	-5.6554970741272	-0.0152905117720366	0.0217223595827818	-0.0143164889886975	-0.00165419070981443
1580	77.7666397094727	-1.82337093353271	-5.52562713623047	-0.0169138833880424	0.0353586822748184	-0.0282774847000837	-0.00652430532500148
1581	75.8185958862305	-0.84934800863266	-5.46069240570068	-0.0120437685400248	0.0415274947881699	-0.0237320438027382	-0.00847235135734081
1582	77.7666397094727	-2.14804530143738	-5.33082246780396	-0.00522560812532902	0.0353586822748184	-0.0302255302667618	-0.00457625929266214
1583	76.4679412841797	-0.84934800863266	-5.59056186676025	-0.0100957229733467	0.0298392176628113	-0.0266541130840778	-0.00132951640989631
1584	77.1172943115234	-2.14804530143738	-4.87627840042114	-0.00457625929266214	0.0337353087961674	-0.0139918150380254	0.00159255252219737
1585	79.0653381347656	-2.14804530143738	-5.46069240570068	-0.00782300252467394	0.0314625911414623	-0.0334722734987736	-0.00360223650932312
1586	77.1172943115234	-1.82337093353271	-5.52562713623047	-0.0136671401560307	0.0353586822748184	-0.0195112787187099	-3.08191010844894e-05
1587	77.7666397094727	-2.14804530143738	-5.3957576751709	-0.00490093370899558	0.0220470335334539	-0.0152905117720366	-0.0100957229733467
1588	78.4159927368164	-2.14804530143738	-5.52562713623047	-0.00912170019000769	0.0168522447347641	-0.021459324285388	-0.00652430532500148
1589	77.1172943115234	-1.17402231693268	-5.52562713623047	-0.00847235135734081	0.0126314787194133	-0.00684897974133492	0.00191722682211548
1590	75.8185958862305	-1.17402231693268	-5.46069240570068	0.01847561635077	-0.00522560812532902	-0.00230353930965066	0.00841071270406246
1591	76.4679412841797	-1.49869668483734	-6.23991060256958	0.00743668992072344	0.00289124972186983	0.0217223595827818	-3.08191010844894e-05
1592	78.4159927368164	-1.82337093353271	-6.11004114151001	0.0123068047687411	0.00126787810586393	0.0103587592020631	-3.08191010844894e-05
1593	77.7666397094727	-1.82337093353271	-6.17497587203979	0.00841071270406246	-0.00132951640989631	0.013930176384747	-0.00230353930965066
1594	78.4159927368164	-1.82337093353271	-5.85030126571655	0.0123068047687411	-0.000355493422830477	-0.00197886489331722	0.000293855206109583
1595	78.4159927368164	-1.49869668483734	-5.3957576751709	0.00256657530553639	0.00548864435404539	-0.0152905117720366	0.00321592413820326
1596	76.4679412841797	-1.49869668483734	-5.78536653518677	0.0126314787194133	0.0136055024340749	-0.00814767740666866	0.00256657530553639
1597	77.1172943115234	-0.199999377131462	-6.43471527099609	0.0197743140161037	0.00126787810586393	-0.023407369852066	-0.00684897974133492
1598	77.1172943115234	-1.82337093353271	-5.59056186676025	0.0100340843200684	-0.00684897974133492	-0.0224333461374044	0.000943203864153475
1599	77.1172943115234	-1.82337093353271	-5.72043180465698	-0.00295288790948689	0.0103587592020631	-0.0311995539814234	-0.000355493422830477
1600	75.1692428588867	-0.524673700332642	-5.9152364730835	-0.00555028254166245	0.0220470335334539	-0.039641086012125	-0.00782300252467394
1601	78.4159927368164	-1.82337093353271	-5.59056186676025	-3.08191010844894e-05	0.0158782228827477	-0.0198359526693821	-0.00327756232582033
1602	76.4679412841797	-0.199999377131462	-5.6554970741272	-0.00100484199356288	0.0145795252174139	-0.0156151866540313	-0.00230353930965066
1603	76.4679412841797	-0.199999377131462	-5.78536653518677	0.0175015944987535	0.0100340843200684	-0.00522560812532902	-0.00684897974133492
1604	76.4679412841797	-1.49869668483734	-5.78536653518677	-0.00587495695799589	0.00451462110504508	0.025618452578783	0.00191722682211548
1605	79.0653381347656	-1.49869668483734	-5.6554970741272	0.00613799272105098	0.00483929552137852	0.0278911720961332	-0.000680167751852423
1606	77.1172943115234	-1.49869668483734	-5.59056186676025	0.00581331877037883	0.00743668992072344	0.0408781431615353	0.000293855206109583
1607	77.1172943115234	-0.524673700332642	-5.6554970741272	-0.00879702530801296	0.00516396993771195	0.0379560738801956	0.00451462110504508
1608	74.5198974609375	-0.199999377131462	-5.59056186676025	0.0113327819854021	0.00354059832170606	0.0330859608948231	-0.00457625929266214
1609	79.0653381347656	-1.49869668483734	-5.6554970741272	0.00841071270406246	0.00808603875339031	0.0194496400654316	0.00256657530553639
1610	77.7666397094727	-1.49869668483734	-5.78536653518677	0.0175015944987535	0.00776136433705688	0.0337353087961674	0.00581331877037883
1611	76.4679412841797	-0.199999377131462	-5.9152364730835	0.00938473641872406	0.00678734155371785	0.0285405199974775	-0.00684897974133492
1612	77.1172943115234	-1.49869668483734	-5.6554970741272	0.00548864435404539	0.00354059832170606	0.0220470335334539	0.00386527273803949
1613	78.4159927368164	-1.82337093353271	-5.59056186676025	0.00548864435404539	0.00126787810586393	0.0103587592020631	-0.00165419070981443
1614	77.1172943115234	-0.524673700332642	-6.17497587203979	-0.00197886489331722	0.00483929552137852	0.00711201597005129	0.00548864435404539
1615	77.1172943115234	-0.199999377131462	-5.59056186676025	-0.00814767740666866	0.00743668992072344	-0.0130177913233638	0.000943203864153475
1616	76.4679412841797	0.124674938619137	-6.56458520889282	0.0168522447347641	0.00548864435404539	0.00321592413820326	0.00516396993771195
1617	77.7666397094727	-1.17402231693268	-5.98017120361328	0.0265924744307995	0.00321592413820326	-0.00879702530801296	-3.08191010844894e-05
1618	77.1172943115234	-1.17402231693268	-5.6554970741272	0.0132808275520802	0.00126787810586393	-0.00457625929266214	0.00581331877037883
1619	75.8185958862305	-0.524673700332642	-5.72043180465698	0.0132808275520802	0.00678734155371785	-0.0146411629393697	-0.00230353930965066
1620	75.8185958862305	0.124674938619137	-5.85030126571655	-0.00457625929266214	0.00873538758605719	-0.0136671401560307	-0.0026282137259841
1621	78.4159927368164	-1.17402231693268	-5.3957576751709	0.00613799272105098	0.00613799272105098	-0.0104203969240189	-0.00132951640989631
1622	75.8185958862305	0.124674938619137	-6.04510593414307	-0.00327756232582033	0.00386527273803949	-0.00619963090866804	-0.00717365415766835
1623	75.8185958862305	-0.524673700332642	-5.9152364730835	-0.00522560812532902	0.00126787810586393	-0.00847235135734081	-0.0026282137259841
1624	77.1172943115234	-0.84934800863266	-5.78536653518677	-0.0110697457566857	0.00418994715437293	-0.00977104809135199	-0.00522560812532902
1625	77.7666397094727	-1.17402231693268	-5.59056186676025	-0.00360223650932312	0.0158782228827477	-0.021459324285388	0.00386527273803949
1626	76.4679412841797	-1.17402231693268	-5.52562713623047	-0.00425158534198999	0.00743668992072344	-0.0188619289547205	-0.00165419070981443
1627	75.1692428588867	-0.524673700332642	-5.59056186676025	-0.0104203969240189	0.00711201597005129	-0.0240567177534103	0.000293855206109583
1628	75.8185958862305	-0.199999377131462	-6.23991060256958	-0.0172385573387146	0.0155535480007529	-0.032173577696085	-0.00392691092565656
1629	77.1172943115234	-1.17402231693268	-5.85030126571655	-0.0204853005707264	0.000943203864153475	-0.0276281367987394	0.00808603875339031
1630	77.1172943115234	-0.84934800863266	-5.52562713623047	-0.00555028254166245	0.00581331877037883	-0.0286021586507559	0.000293855206109583
1631	75.8185958862305	0.124674938619137	-5.85030126571655	0.00483929552137852	0.00938473641872406	-0.0195112787187099	0.00321592413820326
1632	76.4679412841797	-1.49869668483734	-5.52562713623047	-0.00197886489331722	0.01100810803473	-0.0133424662053585	0.00159255252219737
1633	77.7666397094727	-1.17402231693268	-5.46069240570068	-0.0113944197073579	-0.00392691092565656	-0.00879702530801296	0.00548864435404539
1634	77.1172943115234	0.124674938619137	-6.17497587203979	-0.00814767740666866	0.000618529506027699	-0.00717365415766835	0.00159255252219737
1635	75.8185958862305	-0.199999377131462	-6.04510593414307	-0.0110697457566857	0.00776136433705688	0.00159255252219737	0.00191722682211548
1636	76.4679412841797	-0.524673700332642	-5.85030126571655	-0.00165419070981443	0.0171769186854362	0.0149041991680861	-0.00782300252467394
1637	77.1172943115234	-1.17402231693268	-5.98017120361328	-0.00619963090866804	0.00678734155371785	0.00126787810586393	-0.00132951640989631
1638	77.7666397094727	-1.49869668483734	-5.6554970741272	-0.0100957229733467	-0.0026282137259841	-0.00652430532500148	-0.00684897974133492
1639	76.4679412841797	-1.17402231693268	-5.52562713623047	-0.00944637414067984	0.0178262684494257	0.00321592413820326	-0.00425158534198999
1640	76.4679412841797	-0.199999377131462	-6.69445466995239	-0.0208099745213985	0.00354059832170606	-0.0100957229733467	-0.00782300252467394
1641	77.7666397094727	-1.49869668483734	-6.36978054046631	-0.0104203969240189	-0.00944637414067984	0.0126314787194133	-0.00425158534198999
1642	75.8185958862305	-0.524673700332642	-6.75938940048218	-0.0113944197073579	-0.0256800893694162	0.0106834331527352	0.000618529506027699
1643	75.1692428588867	-0.524673700332642	-6.30484533309937	-0.00782300252467394	-0.0136671401560307	0.00678734155371785	0.000943203864153475
1644	79.0653381347656	-1.17402231693268	-6.56458520889282	-0.000680167751852423	-0.0143164889886975	-0.00522560812532902	-0.00587495695799589
1645	77.1172943115234	-1.17402231693268	-6.43471527099609	0.000618529506027699	0.013930176384747	-0.00197886489331722	0.00126787810586393
1646	77.7666397094727	-1.17402231693268	-7.21393346786499	0.00873538758605719	-0.000680167751852423	0.00711201597005129	-3.08191010844894e-05
1647	75.8185958862305	-1.49869668483734	-6.69445466995239	0.00678734155371785	-0.0139918150380254	0.00678734155371785	-0.00165419070981443
1648	75.8185958862305	-0.199999377131462	-7.47367286682129	0.0194496400654316	-0.0149658378213644	0.00678734155371785	-0.00425158534198999
1649	76.4679412841797	-0.524673700332642	-6.82432460784912	0.01100810803473	-0.0445111989974976	0.0298392176628113	0.00548864435404539
1650	77.7666397094727	-1.17402231693268	-6.56458520889282	0.0194496400654316	-0.0500306636095047	0.0230210572481155	0.0126314787194133
1651	76.4679412841797	-0.524673700332642	-6.62951993942261	0.0220470335334539	-0.0279528107494116	0.012956153601408	0.000943203864153475
1652	78.4159927368164	-1.17402231693268	-6.36978054046631	0.0243197549134493	-0.0130177913233638	0.00483929552137852	0.00289124972186983
1653	77.7666397094727	-1.49869668483734	-6.04510593414307	0.00873538758605719	-0.0133424662053585	-0.00555028254166245	-0.000355493422830477
1654	77.1172943115234	-0.84934800863266	-6.17497587203979	0.00906006153672934	-0.0201606266200542	-0.0117190945893526	0.00159255252219737
1655	75.8185958862305	-0.524673700332642	-6.11004114151001	0.00613799272105098	-0.00587495695799589	-0.0133424662053585	0.00451462110504508
1656	77.1172943115234	-0.524673700332642	-5.98017120361328	0.011982130818069	0.000618529506027699	-0.0026282137259841	0.00613799272105098
1657	77.7666397094727	-0.84934800863266	-5.52562713623047	0.0145795252174139	0.00321592413820326	-0.00100484199356288	-0.00522560812532902
1658	78.4159927368164	-1.17402231693268	-5.46069240570068	-0.00977104809135199	-0.000680167751852423	-0.0120437685400248	-0.00555028254166245
1659	77.1172943115234	-0.84934800863266	-5.78536653518677	-0.0100957229733467	0.000293855206109583	0.00256657530553639	-0.00749832857400179
1660	77.7666397094727	-0.84934800863266	-5.52562713623047	-0.00522560812532902	0.0106834331527352	-0.0152905117720366	0.00159255252219737
1661	77.1172943115234	-1.82337093353271	-5.26588773727417	-0.00165419070981443	0.00613799272105098	-0.000680167751852423	0.00159255252219737
1662	76.4679412841797	-0.524673700332642	-5.6554970741272	0.00321592413820326	0.00159255252219737	-0.0120437685400248	-0.0107450718060136
1663	75.8185958862305	-0.524673700332642	-5.26588773727417	-0.00912170019000769	-3.08191010844894e-05	-0.0165892094373703	-0.00457625929266214
1664	77.7666397094727	-1.17402231693268	-5.26588773727417	0.0100340843200684	0.0103587592020631	0.00126787810586393	-0.00230353930965066
1665	77.7666397094727	-1.82337093353271	-5.52562713623047	0.00841071270406246	0.00841071270406246	-0.0120437685400248	-0.00912170019000769
1666	79.0653381347656	-2.14804530143738	-5.33082246780396	0.0200989879667759	0.00418994715437293	0.000943203864153475	-0.000355493422830477
1667	76.4679412841797	-0.84934800863266	-5.3957576751709	-0.0165892094373703	-0.0165892094373703	0.0178262684494257	-3.08191010844894e-05
1668	77.1172943115234	-0.84934800863266	-5.85030126571655	0.0149041991680861	-0.0208099745213985	-0.00619963090866804	0.000943203864153475
1669	77.1172943115234	-0.84934800863266	-5.6554970741272	0.00581331877037883	-0.0104203969240189	0.00256657530553639	-3.08191010844894e-05
1670	77.7666397094727	-1.82337093353271	-5.52562713623047	0.00613799272105098	-0.00717365415766835	0.00970941036939621	0.00191722682211548
1671	76.4679412841797	0.449349254369736	-5.98017120361328	0.011982130818069	0.00678734155371785	0.0136055024340749	-0.00100484199356288
1672	78.4159927368164	-1.82337093353271	-5.3957576751709	0.0103587592020631	-0.00587495695799589	0.00873538758605719	0.000618529506027699
1673	77.1172943115234	-1.17402231693268	-5.9152364730835	-0.0026282137259841	-0.0146411629393697	0.0165275707840919	-0.00425158534198999
1674	77.1172943115234	-0.524673700332642	-6.36978054046631	-0.0123684434220195	-0.0146411629393697	0.00321592413820326	-0.00230353930965066
1675	75.8185958862305	-0.199999377131462	-6.11004114151001	0.00451462110504508	-0.0120437685400248	0.00581331877037883	-0.000680167751852423
1676	76.4679412841797	-0.84934800863266	-5.72043180465698	0.0123068047687411	-0.00327756232582033	0.00938473641872406	0.00126787810586393
1677	76.4679412841797	-0.524673700332642	-6.56458520889282	-0.00230353930965066	-0.000680167751852423	0.0145795252174139	-0.00879702530801296
1678	77.7666397094727	-1.82337093353271	-5.78536653518677	0.00289124972186983	-0.0026282137259841	-0.00230353930965066	-0.00944637414067984
1679	77.7666397094727	-1.49869668483734	-5.72043180465698	0.00808603875339031	-0.00197886489331722	-0.0113944197073579	-0.00490093370899558
1680	76.4679412841797	-0.84934800863266	-5.78536653518677	0.0106834331527352	-0.00230353930965066	-0.0195112787187099	-0.00490093370899558
1681	77.7666397094727	-1.49869668483734	-5.46069240570068	-0.00230353930965066	0.00678734155371785	-0.0162645354866982	-0.00360223650932312
1682	75.8185958862305	-0.84934800863266	-5.3957576751709	0.00191722682211548	0.01100810803473	-0.0247060675173998	0.00126787810586393
1683	75.1692428588867	-0.199999377131462	-5.59056186676025	0.00548864435404539	0.0188002903014421	-0.0282774847000837	0.00159255252219737
1684	78.4159927368164	-2.14804530143738	-5.78536653518677	0.0142548503354192	0.0162028968334198	-0.0282774847000837	-0.00165419070981443
1685	77.1172943115234	-1.49869668483734	-5.78536653518677	0.0236704051494598	0.0334106348454952	-0.0217839982360601	-0.00100484199356288
1686	78.4159927368164	-2.14804530143738	-5.20095300674438	0.012956153601408	0.0298392176628113	-0.0188619289547205	-0.00684897974133492
1687	75.1692428588867	-0.524673700332642	-5.3957576751709	0.0168522447347641	0.0200989879667759	-0.0130177913233638	-0.00814767740666866
1688	75.8185958862305	-0.524673700332642	-5.6554970741272	-0.00230353930965066	0.0158782228827477	-0.0143164889886975	-0.00717365415766835
1689	74.5198974609375	-0.524673700332642	-5.98017120361328	0.00841071270406246	0.0132808275520802	-0.000680167751852423	-0.000680167751852423
1690	77.7666397094727	-2.14804530143738	-5.6554970741272	-0.00684897974133492	0.00873538758605719	0.00418994715437293	0.00646266713738441
1691	76.4679412841797	-0.199999377131462	-5.6554970741272	0.00354059832170606	-0.00327756232582033	0.012956153601408	0.00354059832170606
1692	76.4679412841797	-2.14804530143738	-5.26588773727417	-0.000680167751852423	0.00321592413820326	0.0123068047687411	0.00354059832170606
1693	75.8185958862305	-0.84934800863266	-5.6554970741272	-0.0204853005707264	-0.0217839982360601	0.00418994715437293	0.00321592413820326
1694	76.4679412841797	-0.84934800863266	-5.52562713623047	-0.00912170019000769	-0.0350956469774246	-0.00295288790948689	0.00743668992072344
1695	74.5198974609375	-0.524673700332642	-5.98017120361328	-0.0165892094373703	0.00159255252219737	-0.00652430532500148	0.00873538758605719
1696	75.8185958862305	-1.17402231693268	-5.9152364730835	-0.0152905117720366	-0.00132951640989631	-0.00457625929266214	0.00873538758605719
1697	76.4679412841797	-0.524673700332642	-5.85030126571655	-0.00652430532500148	-0.000680167751852423	-0.000355493422830477	-0.00230353930965066
1698	77.1172943115234	-1.49869668483734	-5.46069240570068	-0.00230353930965066	0.00354059832170606	-0.00360223650932312	0.00159255252219737
1699	77.7666397094727	-1.49869668483734	-5.46069240570068	-0.000680167751852423	-0.0026282137259841	-0.0182125810533762	-0.00425158534198999
1700	75.8185958862305	-1.49869668483734	-5.3957576751709	-0.0026282137259841	0.013930176384747	-0.021459324285388	-0.00165419070981443
1701	77.1172943115234	-2.14804530143738	-5.78536653518677	0.00451462110504508	0.00159255252219737	-0.00100484199356288	-0.0026282137259841
1702	75.8185958862305	-1.49869668483734	-5.9152364730835	0.01100810803473	0.00483929552137852	-0.0185372550040483	-0.000355493422830477
1703	77.1172943115234	-1.17402231693268	-5.59056186676025	0.0022419011220336	0.00743668992072344	-0.00847235135734081	-0.00490093370899558
1704	75.1692428588867	-1.82337093353271	-5.20095300674438	0.0116574559360743	0.00159255252219737	0.00386527273803949	0.00451462110504508
1705	77.1172943115234	-2.47271966934204	-5.3957576751709	0.00483929552137852	0.0132808275520802	-0.00230353930965066	-0.00197886489331722
1706	76.4679412841797	-1.49869668483734	-5.33082246780396	0.00938473641872406	0.00646266713738441	0.000943203864153475	0.00483929552137852
1707	75.1692428588867	-0.84934800863266	-5.9152364730835	0.00711201597005129	0.00970941036939621	-0.00100484199356288	0.00159255252219737
1708	76.4679412841797	-1.49869668483734	-5.85030126571655	0.00711201597005129	0.00678734155371785	-0.00555028254166245	0.00548864435404539
1709	76.4679412841797	-0.84934800863266	-5.98017120361328	0.0152288740500808	0.00516396993771195	0.00938473641872406	0.00906006153672934
1710	75.1692428588867	-1.17402231693268	-5.85030126571655	0.0178262684494257	0.0116574559360743	0.0100340843200684	0.0106834331527352
1711	75.8185958862305	-2.47271966934204	-5.20095300674438	0.0165275707840919	0.0103587592020631	-0.00619963090866804	-0.000680167751852423
1712	75.8185958862305	-2.14804530143738	-5.52562713623047	0.00743668992072344	0.013930176384747	-0.0159398596733809	0.00776136433705688
1713	73.8705520629883	-1.17402231693268	-6.11004114151001	-0.00944637414067984	0.0113327819854021	-0.0221086721867323	-0.00425158534198999
1714	74.5198974609375	-2.14804530143738	-5.6554970741272	-0.0172385573387146	0.0308132413774729	-0.0263294391334057	0.00289124972186983
1715	75.8185958862305	-2.47271966934204	-5.6554970741272	-0.00879702530801296	0.0356833562254906	-0.0250307414680719	-0.000680167751852423
1716	75.8185958862305	-2.14804530143738	-5.3957576751709	-0.00717365415766835	0.0350340083241463	-0.0224333461374044	0.00548864435404539
1717	75.1692428588867	-2.14804530143738	-5.13601779937744	-0.0133424662053585	0.0363327041268349	-0.0273034609854221	-0.00912170019000769
1718	74.5198974609375	-1.17402231693268	-5.59056186676025	-0.0133424662053585	0.0395794473588467	-0.0328229255974293	-0.000355493422830477
1719	75.8185958862305	-1.82337093353271	-5.9152364730835	-0.0143164889886975	0.0275664981454611	-0.0253554154187441	0.00548864435404539
1720	74.5198974609375	-1.17402231693268	-6.56458520889282	-0.0204853005707264	0.0415274947881699	-0.0208099745213985	-0.000355493422830477
1721	75.8185958862305	-2.14804530143738	-6.17497587203979	-0.0123684434220195	0.0330859608948231	-0.00392691092565656	0.000618529506027699
1722	74.5198974609375	-1.17402231693268	-5.78536653518677	-0.0126931173726916	0.0152288740500808	0.00873538758605719	0.000618529506027699
1723	74.5198974609375	-1.17402231693268	-5.6554970741272	-0.0107450718060136	-0.00587495695799589	0.013930176384747	0.00191722682211548
1724	73.8705520629883	-2.47271966934204	-5.26588773727417	-0.00652430532500148	-0.00425158534198999	0.0226963832974434	0.00873538758605719
1725	75.8185958862305	-2.47271966934204	-6.04510593414307	0.00970941036939621	-0.0133424662053585	0.0321119390428066	0.00126787810586393
1726	73.8705520629883	-1.17402231693268	-6.49965000152588	-0.00490093370899558	-0.0363943427801132	0.0265924744307995	0.00906006153672934
1727	74.5198974609375	-1.82337093353271	-6.43471527099609	-0.0191866029053926	-0.0243813935667276	0.0285405199974775	-0.000355493422830477
1728	75.8185958862305	-1.82337093353271	-5.72043180465698	-0.00392691092565656	-0.0156151866540313	0.0188002903014421	-0.0136671401560307
1729	75.1692428588867	-1.17402231693268	-5.52562713623047	-0.00327756232582033	-0.0201606266200542	0.0155535480007529	0.00321592413820326
1730	73.8705520629883	-1.49869668483734	-5.33082246780396	-0.0217839982360601	-0.02697878703475	0.0200989879667759	0.00613799272105098
1731	77.1172943115234	-2.79739379882813	-5.72043180465698	-0.0175632312893867	-0.0308748781681061	0.0220470335334539	0.0113327819854021
1732	73.8705520629883	-1.49869668483734	-5.85030126571655	-0.00977104809135199	-0.0315242260694504	0.0136055024340749	0.00613799272105098
1733	74.5198974609375	-2.14804530143738	-5.13601779937744	-0.00652430532500148	-0.0279528107494116	0.00418994715437293	0.000618529506027699
1734	73.8705520629883	-2.79739379882813	-5.13601779937744	-0.0123684434220195	-0.0350956469774246	0.00451462110504508	0.000618529506027699
1735	76.4679412841797	-2.47271966934204	-5.07108306884766	-0.0130177913233638	-0.0273034609854221	-0.00555028254166245	-3.08191010844894e-05
1736	75.1692428588867	-2.14804530143738	-4.81134366989136	-0.00847235135734081	-0.0191866029053926	0.00646266713738441	0.00321592413820326
1737	75.8185958862305	-3.44674253463745	-5.20095300674438	-0.0139918150380254	-0.0243813935667276	0.0103587592020631	0.00289124972186983
1738	73.2211990356445	-1.82337093353271	-5.52562713623047	-0.0139918150380254	-0.017887907102704	0.00646266713738441	-3.08191010844894e-05
1739	73.8705520629883	-1.49869668483734	-5.6554970741272	0.00451462110504508	-0.0172385573387146	-0.00457625929266214	-0.00295288790948689
1740	73.8705520629883	-0.84934800863266	-5.59056186676025	0.00321592413820326	0.011982130818069	-0.0227580219507217	-0.000680167751852423
1741	75.8185958862305	-2.14804530143738	-5.3957576751709	0.00808603875339031	0.0162028968334198	-0.0247060675173998	-0.00100484199356288
1742	73.2211990356445	-0.84934800863266	-5.59056186676025	-0.00230353930965066	0.0136055024340749	-0.0204853005707264	-0.00555028254166245
1743	73.2211990356445	-3.12206816673279	-5.72043180465698	-0.000355493422830477	0.0220470335334539	-0.0266541130840778	-0.00360223650932312
1744	75.1692428588867	-2.79739379882813	-5.6554970741272	-3.08191010844894e-05	0.0210730116814375	-0.0273034609854221	-0.00295288790948689
1745	75.8185958862305	-3.12206816673279	-5.59056186676025	-0.00555028254166245	0.0324366129934788	-0.023407369852066	0.00126787810586393
1746	73.2211990356445	-2.47271966934204	-5.59056186676025	0.00711201597005129	0.0360080301761627	-0.0230826959013939	0.00289124972186983
1747	74.5198974609375	-1.82337093353271	-6.11004114151001	-0.00490093370899558	0.0259431265294552	-0.0100957229733467	-0.00100484199356288
1748	74.5198974609375	-2.47271966934204	-6.04510593414307	0.00483929552137852	0.00581331877037883	0.00906006153672934	-0.00327756232582033
1749	73.2211990356445	-1.82337093353271	-5.85030126571655	-0.0149658378213644	0.00483929552137852	0.000618529506027699	0.00743668992072344
1750	73.8705520629883	-1.49869668483734	-5.85030126571655	-0.00847235135734081	0.00548864435404539	0.0191249661147594	0.000943203864153475
1751	75.8185958862305	-3.12206816673279	-6.04510593414307	-0.00197886489331722	-0.00100484199356288	0.0171769186854362	0.00711201597005129
1752	73.2211990356445	-1.49869668483734	-6.36978054046631	-0.00555028254166245	-0.00425158534198999	0.0162028968334198	-0.00197886489331722
1753	75.1692428588867	-2.47271966934204	-5.85030126571655	-0.017887907102704	0.00483929552137852	0.00711201597005129	0.00159255252219737
1754	73.8705520629883	-1.17402231693268	-5.6554970741272	-0.0182125810533762	-0.00457625929266214	0.0022419011220336	-0.00749832857400179
1755	72.5718536376953	-1.82337093353271	-5.9152364730835	-0.0221086721867323	0.00906006153672934	0.00289124972186983	0.0022419011220336
1756	74.5198974609375	-1.49869668483734	-5.98017120361328	-0.0117190945893526	0.0106834331527352	0.000943203864153475	-0.00100484199356288
1757	73.2211990356445	-2.14804530143738	-5.85030126571655	-0.00684897974133492	0.00873538758605719	-0.00490093370899558	-0.00132951640989631
1758	73.2211990356445	-1.49869668483734	-5.85030126571655	-0.00749832857400179	-0.00522560812532902	-0.00327756232582033	0.00451462110504508
1759	75.1692428588867	-2.14804530143738	-5.3957576751709	-0.00197886489331722	-0.0159398596733809	-0.00619963090866804	-0.00425158534198999
1760	74.5198974609375	-2.79739379882813	-5.26588773727417	0.00548864435404539	0.00613799272105098	-0.0204853005707264	-0.00425158534198999
1761	74.5198974609375	-2.47271966934204	-5.59056186676025	-0.00230353930965066	-0.000355493422830477	-0.00457625929266214	0.00159255252219737
1762	73.8705520629883	-1.82337093353271	-5.72043180465698	-0.000355493422830477	-0.00847235135734081	-0.0026282137259841	-0.00522560812532902
1763	72.5718536376953	-1.49869668483734	-5.52562713623047	0.01100810803473	-0.00782300252467394	-0.0104203969240189	-0.00490093370899558
1764	73.8705520629883	-1.82337093353271	-5.59056186676025	0.00289124972186983	-0.00814767740666866	0.00354059832170606	-0.00230353930965066
1765	73.2211990356445	-1.82337093353271	-5.3957576751709	0.00386527273803949	-0.00587495695799589	0.00841071270406246	0.00159255252219737
1766	75.1692428588867	-1.82337093353271	-5.3957576751709	0.0152288740500808	-0.00522560812532902	0.00159255252219737	-0.0026282137259841
1767	75.8185958862305	-2.79739379882813	-5.6554970741272	0.0136055024340749	-0.00327756232582033	0.0175015944987535	0.00256657530553639
1768	73.8705520629883	-1.82337093353271	-5.85030126571655	-0.00392691092565656	-0.0133424662053585	0.0246444288641214	-0.00295288790948689
1769	73.8705520629883	-1.82337093353271	-5.78536653518677	-0.00749832857400179	-0.032173577696085	0.0243197549134493	0.00451462110504508
1770	75.1692428588867	-2.79739379882813	-5.52562713623047	0.013930176384747	-0.0493813157081604	0.0200989879667759	0.00483929552137852
1771	73.8705520629883	-2.14804530143738	-5.6554970741272	0.0175015944987535	-0.0422384813427925	0.0239950809627771	0.00841071270406246
1772	75.1692428588867	-2.47271966934204	-5.20095300674438	0.00289124972186983	-0.0305502042174339	0.011982130818069	-0.000355493422830477
1773	75.1692428588867	-2.47271966934204	-5.6554970741272	-0.0026282137259841	-0.0185372550040483	0.00711201597005129	0.00808603875339031
1774	76.4679412841797	-2.14804530143738	-5.9152364730835	-0.00977104809135199	-0.0162645354866982	-0.00555028254166245	0.00678734155371785
1775	73.8705520629883	-1.82337093353271	-5.6554970741272	0.000943203864153475	0.0123068047687411	-0.00587495695799589	0.000293855206109583
1776	75.1692428588867	-2.14804530143738	-5.85030126571655	-0.00360223650932312	0.00938473641872406	-0.00652430532500148	-0.00327756232582033
1777	75.8185958862305	-2.79739379882813	-5.3957576751709	-0.00847235135734081	0.0200989879667759	-0.0110697457566857	0.00483929552137852
1778	77.1172943115234	-3.12206816673279	-5.26588773727417	-0.0159398596733809	0.0363327041268349	-0.0347709693014622	-0.00197886489331722
1779	75.8185958862305	-2.47271966934204	-6.23991060256958	-0.0204853005707264	0.0330859608948231	-0.0302255302667618	-0.000355493422830477
1780	74.5198974609375	-1.82337093353271	-5.98017120361328	-0.0188619289547205	0.0295145437121391	-0.0247060675173998	0.00678734155371785
1781	76.4679412841797	-2.79739379882813	-5.6554970741272	-0.0149658378213644	0.0327612869441509	-0.0260047651827335	0.00321592413820326
1782	75.8185958862305	-1.17402231693268	-5.85030126571655	-0.0100957229733467	0.0282158460468054	-0.0204853005707264	0.000293855206109583
1783	75.1692428588867	-2.47271966934204	-5.3957576751709	-0.00879702530801296	0.0200989879667759	-0.0100957229733467	0.00711201597005129
1784	78.4159927368164	-2.79739379882813	-5.33082246780396	-0.00749832857400179	0.00354059832170606	0.00678734155371785	0.00970941036939621
1785	77.1172943115234	-2.47271966934204	-5.78536653518677	-0.0107450718060136	0.000943203864153475	0.000618529506027699	0.0022419011220336
1786	78.4159927368164	-3.12206816673279	-5.59056186676025	-0.00879702530801296	0.00256657530553639	0.0158782228827477	0.00548864435404539
1787	77.1172943115234	-2.79739379882813	-5.59056186676025	-0.00879702530801296	-0.000355493422830477	0.0207483377307653	0.000293855206109583
1788	75.8185958862305	-1.82337093353271	-5.52562713623047	-0.00652430532500148	-0.0107450718060136	0.0217223595827818	0.00678734155371785
1789	75.1692428588867	-1.49869668483734	-5.59056186676025	0.00776136433705688	-0.00782300252467394	0.00613799272105098	0.00970941036939621
1790	78.4159927368164	-3.44674253463745	-5.52562713623047	0.0103587592020631	-0.0188619289547205	0.0168522447347641	0.00256657530553639
1791	75.8185958862305	-1.82337093353271	-6.49965000152588	0.0149041991680861	-0.0159398596733809	0.0142548503354192	0.00581331877037883
1792	77.7666397094727	-2.47271966934204	-6.11004114151001	-0.00197886489331722	-0.00327756232582033	-0.00295288790948689	0.00776136433705688
1793	77.7666397094727	-2.47271966934204	-5.6554970741272	-0.0136671401560307	0.0022419011220336	-0.0152905117720366	0.00159255252219737
1794	75.8185958862305	-1.82337093353271	-5.59056186676025	-0.000355493422830477	0.0181509424000978	-0.0324982516467571	0.00548864435404539
1795	75.8185958862305	-1.49869668483734	-5.59056186676025	-0.00944637414067984	0.0269171483814716	-0.0315242260694504	0.00386527273803949
1796	76.4679412841797	-1.82337093353271	-5.72043180465698	-0.000680167751852423	0.0175015944987535	-0.0315242260694504	-0.00230353930965066
1797	76.4679412841797	-2.47271966934204	-5.85030126571655	-0.00295288790948689	0.0191249661147594	-0.0208099745213985	-0.00197886489331722
1798	77.7666397094727	-2.79739379882813	-5.6554970741272	-0.00327756232582033	0.00126787810586393	-0.0175632312893867	-0.00295288790948689
1799	77.1172943115234	-2.47271966934204	-5.6554970741272	-0.0104203969240189	0.00516396993771195	-0.0185372550040483	0.00548864435404539
1800	75.8185958862305	-1.17402231693268	-6.23991060256958	-0.00814767740666866	0.0175015944987535	-0.0224333461374044	0.00483929552137852
1801	77.1172943115234	-2.47271966934204	-6.11004114151001	-0.00619963090866804	0.0236704051494598	-0.00555028254166245	-0.00295288790948689
1802	75.8185958862305	-1.82337093353271	-5.6554970741272	-0.00782300252467394	0.0230210572481155	-0.00490093370899558	-0.000680167751852423
1803	76.4679412841797	-2.14804530143738	-5.9152364730835	-0.000680167751852423	0.00938473641872406	0.0252937767654657	-0.00392691092565656
1804	77.1172943115234	-2.47271966934204	-5.72043180465698	-0.0146411629393697	0.000618529506027699	0.0246444288641214	0.00159255252219737
1805	76.4679412841797	-2.14804530143738	-5.85030126571655	0.00386527273803949	-0.00555028254166245	0.0356833562254906	0.00354059832170606
1806	77.1172943115234	-2.14804530143738	-6.23991060256958	0.00646266713738441	-0.0221086721867323	0.0356833562254906	0.00581331877037883
1807	76.4679412841797	-2.14804530143738	-5.85030126571655	0.0100340843200684	-0.021459324285388	0.0126314787194133	-0.00749832857400179
1808	76.4679412841797	-2.47271966934204	-5.52562713623047	0.0116574559360743	-0.00684897974133492	0.0132808275520802	0.000943203864153475
1809	75.1692428588867	-0.199999377131462	-6.04510593414307	0.00159255252219737	-0.00360223650932312	0.00321592413820326	0.00159255252219737
1810	77.1172943115234	-2.14804530143738	-5.59056186676025	0.00678734155371785	-0.0331475995481014	0.00418994715437293	0.00548864435404539
1811	75.8185958862305	-1.17402231693268	-5.59056186676025	0.0340599827468395	0.0116574559360743	0.00841071270406246	0.00126787810586393
1812	77.1172943115234	-2.14804530143738	-5.26588773727417	0.0239950809627771	-0.0299008563160896	-0.00717365415766835	0.00418994715437293
1813	77.1172943115234	-2.14804530143738	-5.20095300674438	0.00938473641872406	-0.0113944197073579	-0.00912170019000769	-0.000680167751852423
1814	76.4679412841797	-1.49869668483734	-5.6554970741272	0.00581331877037883	-0.00295288790948689	-0.0273034609854221	-0.00327756232582033
1815	75.8185958862305	-1.17402231693268	-5.72043180465698	-0.00100484199356288	-0.0367190167307854	-0.0182125810533762	-0.00165419070981443
1816	76.4679412841797	-2.14804530143738	-5.46069240570068	0.0158782228827477	0.0168522447347641	0.00516396993771195	0.00191722682211548
1817	77.1172943115234	-2.14804530143738	-5.3957576751709	-3.08191010844894e-05	-0.017887907102704	0.00289124972186983	-0.00327756232582033
1818	74.5198974609375	-1.17402231693268	-5.52562713623047	-0.0120437685400248	-0.00847235135734081	0.00646266713738441	-0.0026282137259841
1819	77.1172943115234	-1.82337093353271	-5.33082246780396	-0.00814767740666866	0.00289124972186983	0.00126787810586393	-0.00295288790948689
1820	75.1692428588867	-2.47271966934204	-5.26588773727417	-0.0230826959013939	-0.0305502042174339	0.00354059832170606	0.00289124972186983
1821	75.8185958862305	-1.17402231693268	-5.6554970741272	-0.0146411629393697	0.012956153601408	0.00938473641872406	-0.00490093370899558
1822	75.1692428588867	-1.49869668483734	-5.33082246780396	-0.021459324285388	-0.0139918150380254	0.00516396993771195	0.00256657530553639
1823	77.7666397094727	-2.14804530143738	-5.6554970741272	-0.0139918150380254	-0.0120437685400248	0.0181509424000978	-0.00555028254166245
1824	76.4679412841797	-2.14804530143738	-5.6554970741272	-0.0110697457566857	0.00678734155371785	0.00873538758605719	-0.00392691092565656
1825	76.4679412841797	-1.17402231693268	-5.52562713623047	-0.0136671401560307	-0.0276281367987394	0.000293855206109583	-0.00652430532500148
1826	75.1692428588867	-1.17402231693268	-5.78536653518677	-0.00879702530801296	0.020423661917448	0.00191722682211548	0.000293855206109583
1827	77.1172943115234	-1.82337093353271	-5.98017120361328	-0.0143164889886975	-0.0156151866540313	-0.00749832857400179	0.000618529506027699
1828	77.1172943115234	-2.14804530143738	-5.59056186676025	-0.00652430532500148	-0.0107450718060136	-0.0149658378213644	-0.00490093370899558
1829	75.1692428588867	-1.49869668483734	-5.59056186676025	-0.00684897974133492	0.0210730116814375	-0.0139918150380254	-0.00100484199356288
1830	77.1172943115234	-1.82337093353271	-5.52562713623047	0.0123068047687411	0.00873538758605719	0.00321592413820326	0.00321592413820326
1831	75.8185958862305	-0.84934800863266	-5.46069240570068	0.00970941036939621	0.0116574559360743	-0.00230353930965066	0.00159255252219737
1832	76.4679412841797	-1.49869668483734	-5.52562713623047	0.0136055024340749	0.0142548503354192	-0.00587495695799589	-0.00165419070981443
1833	77.1172943115234	-1.82337093353271	-5.72043180465698	-0.00457625929266214	-0.000355493422830477	-0.00457625929266214	0.000618529506027699
1834	75.1692428588867	-0.84934800863266	-5.78536653518677	-0.00684897974133492	-3.08191010844894e-05	0.000293855206109583	0.00548864435404539
1835	75.8185958862305	-0.199999377131462	-5.85030126571655	-0.00165419070981443	0.00938473641872406	-0.00490093370899558	0.00451462110504508
1836	77.1172943115234	-1.82337093353271	-5.6554970741272	0.00126787810586393	0.0262678004801273	-0.00360223650932312	-0.00457625929266214
1837	78.4159927368164	-1.82337093353271	-5.78536653518677	0.0230210572481155	0.0197743140161037	-0.00749832857400179	-0.0107450718060136
1838	75.8185958862305	-0.84934800863266	-5.78536653518677	-0.00522560812532902	0.0158782228827477	0.000293855206109583	-0.00490093370899558
1839	78.4159927368164	-1.82337093353271	-5.72043180465698	0.013930176384747	0.00906006153672934	-0.0126931173726916	0.00354059832170606
1840	77.1172943115234	-1.17402231693268	-5.6554970741272	-0.00717365415766835	0.0356833562254906	-0.0276281367987394	-0.00392691092565656
1841	77.1172943115234	-0.84934800863266	-5.85030126571655	0.00451462110504508	0.0392547734081745	-0.0165892094373703	0.00386527273803949
1842	77.1172943115234	-1.49869668483734	-5.46069240570068	0.00159255252219737	0.0262678004801273	-0.00619963090866804	-0.00295288790948689
1843	77.7666397094727	-0.84934800863266	-5.59056186676025	-0.00522560812532902	0.00776136433705688	0.00873538758605719	-0.00165419070981443
1844	75.1692428588867	0.124674938619137	-5.85030126571655	0.00970941036939621	-0.0224333461374044	-0.00165419070981443	-3.08191010844894e-05
1845	77.7666397094727	-0.84934800863266	-6.04510593414307	-0.0113944197073579	-0.00684897974133492	0.00354059832170606	0.00289124972186983
1846	75.1692428588867	0.124674938619137	-5.85030126571655	0.011982130818069	-0.0146411629393697	0.0223717093467712	0.00321592413820326
1847	76.4679412841797	-0.524673700332642	-5.52562713623047	0.00711201597005129	-0.0279528107494116	0.0158782228827477	0.00126787810586393
1848	77.1172943115234	-0.524673700332642	-5.6554970741272	0.0165275707840919	-0.0341216214001179	0.0200989879667759	-0.00425158534198999
1849	78.4159927368164	-1.49869668483734	-5.3957576751709	-0.00132951640989631	-0.0250307414680719	0.000943203864153475	0.00256657530553639
1850	77.7666397094727	-1.17402231693268	-5.72043180465698	0.00418994715437293	-0.0156151866540313	-0.0026282137259841	0.00321592413820326
1851	77.7666397094727	-1.17402231693268	-5.46069240570068	-0.00619963090866804	-0.00587495695799589	-0.00782300252467394	0.00808603875339031
1852	77.7666397094727	-0.84934800863266	-5.59056186676025	0.00970941036939621	0.00873538758605719	-0.0165892094373703	0.00191722682211548
1853	77.7666397094727	-0.524673700332642	-5.85030126571655	-0.0113944197073579	0.0165275707840919	-0.0282774847000837	-0.00360223650932312
1854	75.1692428588867	0.449349254369736	-5.6554970741272	-0.00652430532500148	0.0330859608948231	-0.0295761823654175	0.00256657530553639
1855	76.4679412841797	-0.199999377131462	-5.3957576751709	-0.00977104809135199	0.0295145437121391	-0.0292515084147453	-0.00197886489331722
1856	77.7666397094727	-0.199999377131462	-6.04510593414307	-0.00587495695799589	0.0434755384922028	-0.0182125810533762	-0.00197886489331722
1857	78.4159927368164	-1.49869668483734	-5.46069240570068	0.00613799272105098	0.0308132413774729	-0.00944637414067984	0.00191722682211548
1858	75.8185958862305	-0.84934800863266	-5.46069240570068	-0.00100484199356288	0.0223717093467712	-0.00327756232582033	-0.00619963090866804
1859	77.7666397094727	-0.84934800863266	-5.46069240570068	-0.0026282137259841	0.025618452578783	-0.00457625929266214	0.000293855206109583
1860	77.1172943115234	-0.84934800863266	-5.46069240570068	-0.00749832857400179	0.0269171483814716	-0.00912170019000769	0.000293855206109583
1861	77.1172943115234	-0.199999377131462	-5.46069240570068	-0.00490093370899558	0.0217223595827818	0.00354059832170606	0.000293855206109583
1862	77.1172943115234	-0.524673700332642	-5.72043180465698	0.00386527273803949	0.00548864435404539	0.00678734155371785	-0.00392691092565656
1863	75.8185958862305	-0.199999377131462	-5.9152364730835	0.00354059832170606	-0.00847235135734081	0.00938473641872406	0.000943203864153475
1864	75.8185958862305	0.124674938619137	-5.78536653518677	0.00289124972186983	-0.00392691092565656	0.00418994715437293	0.00613799272105098
1865	75.8185958862305	-0.84934800863266	-5.46069240570068	0.0220470335334539	-0.00587495695799589	0.011982130818069	0.000943203864153475
1866	76.4679412841797	-0.524673700332642	-5.46069240570068	0.0100340843200684	-0.0104203969240189	0.0220470335334539	0.000293855206109583
1867	76.4679412841797	-0.199999377131462	-5.3957576751709	0.0249691028147936	-0.0221086721867323	0.00711201597005129	-0.00132951640989631
1868	75.8185958862305	0.774023592472076	-5.98017120361328	0.0220470335334539	-0.0208099745213985	0.0197743140161037	-0.00360223650932312
1869	77.1172943115234	-0.199999377131462	-5.6554970741272	0.029189869761467	-0.0253554154187441	0.0132808275520802	0.00289124972186983
1870	76.4679412841797	0.449349254369736	-5.85030126571655	0.0295145437121391	-0.0299008563160896	0.012956153601408	-0.0026282137259841
1871	75.8185958862305	-0.84934800863266	-5.20095300674438	0.0395794473588467	-0.0172385573387146	0.00678734155371785	0.000943203864153475
1872	77.1172943115234	-0.199999377131462	-5.52562713623047	0.036657378077507	-0.0143164889886975	0.000943203864153475	0.0022419011220336
1873	76.4679412841797	0.449349254369736	-5.3957576751709	0.0171769186854362	0.000293855206109583	-0.0162645354866982	0.00126787810586393
1874	75.8185958862305	0.774023592472076	-6.04510593414307	0.00451462110504508	0.0106834331527352	-0.0370436906814575	0.00321592413820326
1875	75.8185958862305	0.449349254369736	-5.85030126571655	-0.00555028254166245	0.0158782228827477	-0.032173577696085	0.00126787810586393
1876	76.4679412841797	0.449349254369736	-6.36978054046631	-3.08191010844894e-05	0.0210730116814375	-0.0227580219507217	-0.00425158534198999
1877	77.7666397094727	-0.524673700332642	-6.04510593414307	-0.00587495695799589	0.0155535480007529	-0.0195112787187099	0.00126787810586393
1878	76.4679412841797	-0.84934800863266	-5.98017120361328	-0.0243813935667276	0.0226963832974434	-0.0107450718060136	-0.00555028254166245
1879	75.1692428588867	0.124674938619137	-5.78536653518677	-0.0363943427801132	0.0155535480007529	-0.023407369852066	0.00289124972186983
1880	77.1172943115234	0.449349254369736	-6.11004114151001	-0.0399657599627972	0.0188002903014421	-0.0198359526693821	-0.00132951640989631
1881	75.8185958862305	-0.84934800863266	-5.98017120361328	-0.0337969474494457	0.0213976856321096	0.00191722682211548	0.000618529506027699
1882	77.1172943115234	-0.524673700332642	-6.36978054046631	-0.0159398596733809	0.0158782228827477	-0.00360223650932312	-0.00360223650932312
1883	76.4679412841797	0.449349254369736	-6.23991060256958	-0.00490093370899558	0.0230210572481155	0.00516396993771195	-0.000680167751852423
1884	76.4679412841797	-0.84934800863266	-5.26588773727417	-0.00944637414067984	0.0155535480007529	0.0116574559360743	0.000943203864153475
1885	77.7666397094727	-0.524673700332642	-5.3957576751709	0.00938473641872406	-3.08191010844894e-05	0.0181509424000978	0.00386527273803949
1886	77.7666397094727	-0.524673700332642	-5.78536653518677	0.0321119390428066	0.000293855206109583	0.0145795252174139	0.00418994715437293
1887	76.4679412841797	-0.524673700332642	-5.6554970741272	0.0382807515561581	-0.00425158534198999	0.0175015944987535	0.00841071270406246
1888	77.1172943115234	0.449349254369736	-5.72043180465698	0.0249691028147936	-0.00652430532500148	0.000943203864153475	-0.00197886489331722
1889	75.8185958862305	0.774023592472076	-5.46069240570068	0.0233457311987877	0.00841071270406246	0.00841071270406246	0.0022419011220336
1890	77.1172943115234	0.449349254369736	-5.07108306884766	0.0262678004801273	0.00354059832170606	0.00678734155371785	0.00354059832170606
1891	77.7666397094727	-0.524673700332642	-5.00614833831787	0.0275664981454611	0.00321592413820326	0.00938473641872406	-0.000355493422830477
1892	77.1172943115234	0.449349254369736	-5.6554970741272	0.013930176384747	0.0145795252174139	0.00906006153672934	0.00321592413820326
1893	75.1692428588867	0.449349254369736	-5.72043180465698	0.00808603875339031	-0.00392691092565656	0.00613799272105098	0.00483929552137852
1894	77.1172943115234	0.449349254369736	-5.46069240570068	-0.00230353930965066	-0.0318489037454128	0.0252937767654657	0.00321592413820326
1895	74.5198974609375	0.449349254369736	-5.13601779937744	-0.00522560812532902	-0.0529527328908443	0.0197743140161037	-3.08191010844894e-05
1896	76.4679412841797	0.449349254369736	-5.13601779937744	-0.00782300252467394	-0.0438618510961533	0.0213976856321096	0.00321592413820326
1897	75.8185958862305	0.449349254369736	-5.52562713623047	-0.00392691092565656	-0.0208099745213985	0.0191249661147594	-3.08191010844894e-05
1898	78.4159927368164	-0.199999377131462	-5.46069240570068	-0.0139918150380254	-0.0240567177534103	0.0152288740500808	-0.00230353930965066
1899	76.4679412841797	0.774023592472076	-5.78536653518677	-0.0217839982360601	-0.0247060675173998	-0.00197886489331722	0.00159255252219737
1900	77.1172943115234	0.774023592472076	-5.78536653518677	-0.028926832601428	0.0100340843200684	-0.0185372550040483	-3.08191010844894e-05
1901	77.1172943115234	0.449349254369736	-5.6554970741272	-0.0191866029053926	0.00646266713738441	-0.00392691092565656	-0.00782300252467394
1902	76.4679412841797	1.09869790077209	-5.6554970741272	-0.0211346503347158	0.00646266713738441	-0.0123684434220195	-0.00132951640989631
1903	75.1692428588867	1.42337214946747	-5.6554970741272	-0.0159398596733809	0.00191722682211548	-0.00425158534198999	-0.00912170019000769
1904	77.7666397094727	-0.524673700332642	-6.23991060256958	-0.00782300252467394	0.00321592413820326	-0.0133424662053585	0.00548864435404539
1905	77.1172943115234	0.449349254369736	-5.72043180465698	-0.0113944197073579	-0.000680167751852423	-0.0211346503347158	0.0022419011220336
1906	77.7666397094727	-0.199999377131462	-5.98017120361328	-0.0026282137259841	-0.00490093370899558	-0.0139918150380254	0.000293855206109583
1907	77.7666397094727	0.449349254369736	-6.11004114151001	-0.0104203969240189	0.00321592413820326	-0.0110697457566857	-0.00912170019000769
1908	77.1172943115234	0.124674938619137	-5.78536653518677	-0.00555028254166245	0.01100810803473	-0.0224333461374044	-0.00392691092565656
1909	75.1692428588867	1.09869790077209	-6.30484533309937	-0.00652430532500148	0.013930176384747	-0.0139918150380254	0.000943203864153475
1910	75.8185958862305	0.124674938619137	-6.30484533309937	-0.00327756232582033	0.0145795252174139	-0.00197886489331722	0.0106834331527352
1911	77.1172943115234	0.449349254369736	-6.36978054046631	-0.00555028254166245	0.013930176384747	0.00159255252219737	0.00321592413820326
1912	76.4679412841797	0.449349254369736	-6.17497587203979	-0.0026282137259841	0.011982130818069	-0.00165419070981443	0.00646266713738441
1913	75.8185958862305	-0.199999377131462	-5.46069240570068	-0.00230353930965066	0.00711201597005129	0.00418994715437293	-0.00392691092565656
1914	76.4679412841797	-1.17402231693268	-5.00614833831787	0.012956153601408	-0.00490093370899558	0.0022419011220336	-0.00132951640989631
1915	76.4679412841797	-0.524673700332642	-5.3957576751709	0.0288651939481497	-0.00944637414067984	-0.00944637414067984	-3.08191010844894e-05
1916	75.1692428588867	-1.17402231693268	-5.59056186676025	0.0213976856321096	0.000293855206109583	-0.00165419070981443	0.00289124972186983
1917	75.8185958862305	0.774023592472076	-5.85030126571655	0.0252937767654657	-3.08191010844894e-05	-0.00100484199356288	-0.0100957229733467
1918	76.4679412841797	-0.199999377131462	-5.78536653518677	0.0259431265294552	-0.00587495695799589	-0.00782300252467394	-0.00100484199356288
1919	75.1692428588867	0.449349254369736	-5.52562713623047	0.0116574559360743	-0.00652430532500148	-0.00425158534198999	-0.00132951640989631
1920	75.1692428588867	-0.199999377131462	-5.46069240570068	0.0162028968334198	0.00970941036939621	-0.021459324285388	0.00321592413820326
1921	75.8185958862305	-0.84934800863266	-5.46069240570068	0.00321592413820326	-0.000355493422830477	-0.0107450718060136	-3.08191010844894e-05
1922	75.8185958862305	-0.199999377131462	-5.59056186676025	-0.0152905117720366	-0.00847235135734081	-0.00652430532500148	-0.00360223650932312
1923	76.4679412841797	-1.17402231693268	-5.46069240570068	-0.00782300252467394	-0.00490093370899558	-0.00814767740666866	-0.00392691092565656
1924	77.1172943115234	-0.84934800863266	-5.20095300674438	-0.0136671401560307	-0.00555028254166245	-0.0126931173726916	0.00191722682211548
1925	77.1172943115234	-0.84934800863266	-5.46069240570068	-0.00197886489331722	0.00483929552137852	-0.0107450718060136	-0.000680167751852423
1926	76.4679412841797	-0.84934800863266	-5.20095300674438	-0.0120437685400248	0.00126787810586393	0.0022419011220336	-0.00295288790948689
1927	76.4679412841797	-1.17402231693268	-5.52562713623047	-0.00360223650932312	0.00613799272105098	-0.00555028254166245	-0.00327756232582033
1928	76.4679412841797	-1.17402231693268	-5.6554970741272	-0.00879702530801296	-0.00197886489331722	0.00321592413820326	-0.0026282137259841
1929	74.5198974609375	0.124674938619137	-5.85030126571655	0.00646266713738441	0.00451462110504508	0.00418994715437293	-0.0026282137259841
1930	76.4679412841797	-0.84934800863266	-5.3957576751709	0.0239950809627771	0.00483929552137852	-0.00132951640989631	0.00873538758605719
1931	75.1692428588867	0.124674938619137	-5.52562713623047	-0.00197886489331722	0.0168522447347641	0.00451462110504508	-0.00555028254166245
1932	74.5198974609375	-0.199999377131462	-5.20095300674438	0.00711201597005129	0.0155535480007529	-0.00100484199356288	0.00483929552137852
1933	77.1172943115234	-1.49869668483734	-5.85030126571655	0.00516396993771195	-0.00847235135734081	-0.00165419070981443	-0.0026282137259841
1934	77.7666397094727	-1.17402231693268	-5.72043180465698	0.00548864435404539	-0.00555028254166245	-0.0117190945893526	0.000293855206109583
1935	77.1172943115234	-0.84934800863266	-5.59056186676025	0.0106834331527352	-3.08191010844894e-05	-0.0136671401560307	-0.00295288790948689
1936	75.8185958862305	-1.17402231693268	-5.59056186676025	0.00938473641872406	0.00321592413820326	0.0022419011220336	0.000943203864153475
1937	74.5198974609375	-0.524673700332642	-5.6554970741272	0.0113327819854021	-0.000355493422830477	-0.0139918150380254	-0.00230353930965066
1938	75.1692428588867	-0.524673700332642	-5.26588773727417	0.011982130818069	0.00159255252219737	-0.0198359526693821	0.00386527273803949
1939	77.1172943115234	-1.17402231693268	-5.6554970741272	-0.0026282137259841	0.0022419011220336	-0.0117190945893526	-0.00425158534198999
1940	73.8705520629883	-0.84934800863266	-5.3957576751709	-0.00977104809135199	-0.00555028254166245	-0.0188619289547205	-0.00295288790948689
1941	77.7666397094727	-0.84934800863266	-5.98017120361328	-0.0107450718060136	-0.0266541130840778	0.00354059832170606	-0.000355493422830477
1942	75.1692428588867	-0.199999377131462	-5.6554970741272	-0.00425158534198999	-0.0198359526693821	-0.00847235135734081	-0.000680167751852423
1943	77.1172943115234	-1.17402231693268	-5.46069240570068	-0.00912170019000769	-0.0308748781681061	0.0022419011220336	-0.00717365415766835
1944	77.1172943115234	-1.17402231693268	-5.46069240570068	-0.00912170019000769	-0.0282774847000837	0.00581331877037883	0.00743668992072344
1945	75.8185958862305	-0.199999377131462	-6.30484533309937	-0.00360223650932312	-0.0110697457566857	-0.00327756232582033	0.00548864435404539
1946	75.1692428588867	-0.199999377131462	-6.43471527099609	0.0126314787194133	0.00191722682211548	0.00159255252219737	0.00646266713738441
1947	76.4679412841797	-0.199999377131462	-6.36978054046631	-0.000355493422830477	0.00191722682211548	0.00938473641872406	0.000293855206109583
1948	76.4679412841797	-1.17402231693268	-5.6554970741272	-0.0120437685400248	-0.00522560812532902	0.00321592413820326	-0.000355493422830477
1949	76.4679412841797	-1.17402231693268	-5.46069240570068	-0.00392691092565656	-0.00717365415766835	0.00938473641872406	-0.00100484199356288
1950	76.4679412841797	-1.17402231693268	-5.33082246780396	0.0126314787194133	-0.0162645354866982	0.0191249661147594	0.00581331877037883
1951	76.4679412841797	-0.199999377131462	-6.36978054046631	0.01847561635077	-0.0263294391334057	0.0343846566975117	-0.00295288790948689
1952	75.1692428588867	-0.84934800863266	-5.6554970741272	0.0100340843200684	-0.0188619289547205	0.0314625911414623	0.00191722682211548
1953	77.7666397094727	-1.17402231693268	-5.52562713623047	0.0022419011220336	-0.0273034609854221	0.01847561635077	0.00159255252219737
1954	76.4679412841797	-0.524673700332642	-5.52562713623047	-0.00684897974133492	-0.021459324285388	0.00678734155371785	0.00321592413820326
1955	77.7666397094727	-0.524673700332642	-5.52562713623047	0.00321592413820326	-0.0276281367987394	0.00321592413820326	0.00483929552137852
1956	75.8185958862305	-0.84934800863266	-5.3957576751709	-0.00132951640989631	-0.0156151866540313	0.00483929552137852	0.000943203864153475
1957	76.4679412841797	-0.84934800863266	-6.11004114151001	-0.00392691092565656	-0.00490093370899558	-0.00132951640989631	0.00711201597005129
1958	74.5198974609375	1.09869790077209	-6.49965000152588	-0.00555028254166245	-0.00944637414067984	0.000618529506027699	-0.00360223650932312
1959	77.7666397094727	-0.84934800863266	-6.11004114151001	-0.0139918150380254	-0.0100957229733467	-0.00749832857400179	0.00776136433705688
1960	77.1172943115234	-0.84934800863266	-6.04510593414307	-0.0165892094373703	-0.0120437685400248	-0.00847235135734081	0.00386527273803949
1961	74.5198974609375	0.124674938619137	-5.6554970741272	-0.00619963090866804	-0.00425158534198999	-0.00100484199356288	0.00159255252219737
1962	77.1172943115234	-0.524673700332642	-5.33082246780396	-0.00327756232582033	0.00354059832170606	0.000618529506027699	-0.00652430532500148
1963	76.4679412841797	-0.524673700332642	-5.9152364730835	0.00289124972186983	-0.00619963090866804	-0.00457625929266214	0.000293855206109583
1964	73.8705520629883	1.09869790077209	-5.98017120361328	-0.0110697457566857	-0.00749832857400179	-0.00197886489331722	0.000618529506027699
1965	75.1692428588867	0.449349254369736	-5.72043180465698	-0.00230353930965066	-0.000355493422830477	-0.00555028254166245	0.000943203864153475
1966	74.5198974609375	0.774023592472076	-5.52562713623047	0.020423661917448	0.000943203864153475	0.00386527273803949	0.00743668992072344
1967	74.5198974609375	0.449349254369736	-5.07108306884766	-0.00327756232582033	-0.00555028254166245	-0.000355493422830477	-0.00197886489331722
1968	75.1692428588867	1.09869790077209	-5.26588773727417	0.0155535480007529	0.0022419011220336	-0.00522560812532902	-0.00977104809135199
1969	77.1172943115234	-0.524673700332642	-5.3957576751709	0.0175015944987535	0.00386527273803949	0.00191722682211548	0.00191722682211548
1970	75.8185958862305	0.124674938619137	-5.59056186676025	0.0272418223321438	0.000293855206109583	0.0197743140161037	0.00256657530553639
1971	75.1692428588867	0.774023592472076	-5.33082246780396	0.0220470335334539	0.00548864435404539	0.00321592413820326	0.00646266713738441
1972	77.1172943115234	0.449349254369736	-5.3957576751709	0.0152288740500808	0.00321592413820326	0.00548864435404539	0.000293855206109583
1973	76.4679412841797	-0.199999377131462	-5.26588773727417	0.0136055024340749	-0.00555028254166245	-3.08191010844894e-05	0.000293855206109583
1974	75.1692428588867	1.74804651737213	-5.46069240570068	0.013930176384747	0.00354059832170606	-0.00522560812532902	0.00386527273803949
1975	75.1692428588867	0.774023592472076	-5.9152364730835	0.0171769186854362	-0.00392691092565656	-0.00392691092565656	-0.00230353930965066
1976	76.4679412841797	0.449349254369736	-5.3957576751709	0.0252937767654657	-0.000680167751852423	0.0103587592020631	-0.00652430532500148
1977	76.4679412841797	0.449349254369736	-5.52562713623047	0.0334106348454952	0.00289124972186983	0.0022419011220336	-0.00749832857400179
1978	75.1692428588867	0.774023592472076	-5.85030126571655	0.0181509424000978	-0.00392691092565656	-0.00814767740666866	-0.00619963090866804
1979	75.8185958862305	0.124674938619137	-5.33082246780396	0.00841071270406246	0.00808603875339031	-0.0152905117720366	0.00289124972186983
1980	75.8185958862305	0.124674938619137	-5.3957576751709	0.00321592413820326	0.0220470335334539	-0.038017712533474	-0.00749832857400179
1981	73.8705520629883	1.09869790077209	-5.78536653518677	-0.00490093370899558	0.0369820520281792	-0.0230826959013939	-0.00425158534198999
1982	76.4679412841797	0.124674938619137	-5.59056186676025	0.0106834331527352	0.0298392176628113	-0.0237320438027382	-0.00879702530801296
1983	75.1692428588867	1.42337214946747	-5.85030126571655	-0.0126931173726916	0.0304885655641556	-0.0217839982360601	0.000618529506027699
1984	75.1692428588867	1.42337214946747	-6.30484533309937	-0.0133424662053585	0.025618452578783	-0.0217839982360601	-0.00165419070981443
1985	75.8185958862305	1.42337214946747	-5.85030126571655	-0.00490093370899558	0.0389300994575024	-0.0337969474494457	-3.08191010844894e-05
1986	74.5198974609375	1.42337214946747	-5.6554970741272	0.00289124972186983	0.0308132413774729	-0.0191866029053926	-0.00132951640989631
1987	73.8705520629883	1.09869790077209	-5.9152364730835	-0.00230353930965066	0.0194496400654316	-0.00652430532500148	-0.00230353930965066
1988	75.8185958862305	0.774023592472076	-5.9152364730835	-0.0191866029053926	0.00191722682211548	-0.0139918150380254	-0.00132951640989631
1989	75.8185958862305	0.124674938619137	-5.6554970741272	-0.0172385573387146	-0.00555028254166245	-0.00132951640989631	-0.00100484199356288
1990	77.1172943115234	1.09869790077209	-5.78536653518677	-0.00490093370899558	0.00451462110504508	0.0113327819854021	0.00483929552137852
1991	76.4679412841797	0.124674938619137	-5.3957576751709	-0.00425158534198999	-0.0136671401560307	0.0145795252174139	0.00841071270406246
1992	76.4679412841797	0.124674938619137	-5.78536653518677	-0.0026282137259841	-0.0152905117720366	0.0123068047687411	0.00191722682211548
1993	75.1692428588867	1.09869790077209	-6.04510593414307	-0.00879702530801296	0.000293855206109583	0.00646266713738441	-0.00555028254166245
1994	75.1692428588867	1.09869790077209	-5.9152364730835	-0.0165892094373703	0.00126787810586393	-0.000355493422830477	0.00256657530553639
1995	74.5198974609375	1.09869790077209	-6.43471527099609	-0.00977104809135199	0.00678734155371785	0.00483929552137852	0.00808603875339031
1996	75.1692428588867	1.09869790077209	-6.17497587203979	0.00548864435404539	0.000293855206109583	-3.08191010844894e-05	-3.08191010844894e-05
1997	75.8185958862305	0.124674938619137	-5.59056186676025	-0.00392691092565656	0.00808603875339031	-0.00327756232582033	-3.08191010844894e-05
1998	77.7666397094727	0.449349254369736	-5.72043180465698	0.000618529506027699	0.0162028968334198	-0.00522560812532902	-0.00360223650932312
1999	76.4679412841797	0.124674938619137	-5.78536653518677	0.00354059832170606	0.0223717093467712	-0.0182125810533762	-0.0026282137259841
2000	77.1172943115234	0.124674938619137	-5.72043180465698	0.00938473641872406	0.0340599827468395	-0.0250307414680719	0.00191722682211548
[truncated: 8,000 more rows]
