# Supplementary material for: Precise instruction and consideration of the vertical and horizontal force component increases validity and reliability of the 90:20 Isometric Posterior Chain Test
Source: PLoS One. 2024 Oct 28;19(10):e0312843. doi: 10.1371/journal.pone.0312843 (PMC11515970; doi:10.1371/journal.pone.0312843)
Supplement: S1 File — (ZIP) [file pone.0312843.s001.zip › S1_Raw_Data/M1_P13_iso_1.csv]

1	2.05518841743469	-1.48635900020599	-15.3307914733887	-0.0156151866540313	-3.08191010844894e-05	0.000943203864153475	0.00289124972186983
2	-1.19155478477478	0.461686879396439	-15.3957262039185	-0.0149658378213644	-0.00100484199356288	0.00354059832170606	-0.00392691092565656
3	-0.542206108570099	-0.512336075305939	-15.5905313491821	0.00321592413820326	0.00321592413820326	-3.08191010844894e-05	-0.00555028254166245
4	1.40583980083466	-2.13570761680603	-15.8502702713013	0.00646266713738441	-0.00360223650932312	-0.00555028254166245	-0.00327756232582033
5	-0.542206108570099	-1.16168475151062	-15.8502702713013	-0.00295288790948689	0.00711201597005129	-0.00165419070981443	-0.00555028254166245
6	-1.84090340137482	-0.512336075305939	-15.5905313491821	-0.00587495695799589	0.000943203864153475	0.00321592413820326	-0.00295288790948689
7	-1.84090340137482	-0.187661752104759	-15.2658567428589	0.00548864435404539	0.00159255252219737	0.00126787810586393	-0.00457625929266214
8	0.756491124629974	-1.16168475151062	-15.0710525512695	0.0178262684494257	0.00613799272105098	0.000943203864153475	-0.00197886489331722
9	1.40583980083466	-0.837010383605957	-15.4606609344482	0.0152288740500808	0.00159255252219737	-0.0026282137259841	-0.0130177913233638
10	0.756491124629974	0.137012556195259	-15.3307914733887	0.01100810803473	0.00386527273803949	-0.00944637414067984	-0.00425158534198999
11	1.40583980083466	-1.81103336811066	-15.6554660797119	0.00776136433705688	-0.00619963090866804	0.00906006153672934	0.0022419011220336
12	1.40583980083466	-2.13570761680603	-15.3307914733887	0.00289124972186983	-0.0107450718060136	0.00808603875339031	-0.00327756232582033
13	-0.542206108570099	-1.16168475151062	-15.2658567428589	0.0226963832974434	-3.08191010844894e-05	0.00159255252219737	-0.00230353930965066
14	-2.49025201797485	-0.187661752104759	-15.2658567428589	-0.00100484199356288	0.0142548503354192	-0.00684897974133492	-0.00749832857400179
15	0.756491124629974	-0.512336075305939	-14.9411821365356	-0.0146411629393697	0.00321592413820326	0.00386527273803949	-0.0107450718060136
16	-1.19155478477478	0.137012556195259	-15.1359872817993	0.0022419011220336	-0.00684897974133492	0.000293855206109583	-3.08191010844894e-05
17	1.40583980083466	-1.48635900020599	-15.5905313491821	-0.0026282137259841	0.000293855206109583	-0.00587495695799589	0.00418994715437293
18	1.40583980083466	-0.512336075305939	-15.3957262039185	-0.00847235135734081	0.00841071270406246	-0.00295288790948689	0.000943203864153475
19	0.756491124629974	-1.48635900020599	-15.3957262039185	0.00906006153672934	0.00191722682211548	-0.00425158534198999	-0.00587495695799589
20	1.40583980083466	-1.16168475151062	-15.4606609344482	-0.000355493422830477	-0.00684897974133492	-0.00814767740666866	-0.00619963090866804
21	0.756491124629974	-0.837010383605957	-15.3307914733887	0.00516396993771195	0.000943203864153475	0.0022419011220336	0.00126787810586393
22	0.107142522931099	-0.837010383605957	-14.8762474060059	-0.00360223650932312	0.00159255252219737	-0.00230353930965066	-0.000355493422830477
23	-1.19155478477478	-0.512336075305939	-15.2658567428589	0.00808603875339031	0.00906006153672934	-0.00360223650932312	-0.000355493422830477
24	-1.19155478477478	0.137012556195259	-15.5255966186523	-0.0139918150380254	0.00354059832170606	-0.00295288790948689	-0.00619963090866804
25	2.05518841743469	-0.187661752104759	-15.7853355407715	0.0132808275520802	0.00451462110504508	-0.0123684434220195	0.00256657530553639
26	0.756491124629974	-0.837010383605957	-15.7204008102417	0.00126787810586393	-0.00879702530801296	0.00321592413820326	0.00711201597005129
27	0.756491124629974	-2.13570761680603	-15.2658567428589	0.00841071270406246	-0.00912170019000769	-0.00555028254166245	-0.0026282137259841
28	0.107142522931099	-0.837010383605957	-15.6554660797119	-0.00490093370899558	0.00418994715437293	0.000293855206109583	-0.00717365415766835
29	-1.19155478477478	-0.187661752104759	-15.7853355407715	-0.00619963090866804	0.00613799272105098	-0.00425158534198999	0.000943203864153475
30	-3.1396005153656	-0.512336075305939	-15.7853355407715	-0.0130177913233638	0.00678734155371785	-0.00230353930965066	0.000293855206109583
31	-1.19155478477478	0.137012556195259	-16.0450744628906	-0.00360223650932312	0.00678734155371785	-0.00100484199356288	-0.00197886489331722
32	0.107142522931099	-0.512336075305939	-16.0450744628906	0.0103587592020631	-0.00100484199356288	-0.00197886489331722	0.00451462110504508
33	1.40583980083466	-0.512336075305939	-16.1749439239502	0.0116574559360743	0.00354059832170606	-0.0136671401560307	-0.00100484199356288
34	0.756491124629974	-0.837010383605957	-15.0061168670654	0.000618529506027699	0.000293855206109583	-0.00360223650932312	-0.00749832857400179
35	0.107142522931099	-1.16168475151062	-15.2009220123291	0.000293855206109583	-0.00197886489331722	-0.00555028254166245	0.00126787810586393
36	0.107142522931099	-1.48635900020599	-15.8502702713013	0.000618529506027699	-0.00360223650932312	0.00613799272105098	-0.00749832857400179
37	-1.84090340137482	0.461686879396439	-15.5905313491821	-0.00230353930965066	0.00126787810586393	0.000618529506027699	0.00289124972186983
38	-3.1396005153656	-0.187661752104759	-15.5255966186523	-0.0159398596733809	0.00678734155371785	-0.00619963090866804	0.00418994715437293
39	-1.19155478477478	-0.512336075305939	-15.2658567428589	-0.0026282137259841	0.00191722682211548	-0.00360223650932312	-0.0104203969240189
40	0.756491124629974	-1.16168475151062	-15.2658567428589	0.00743668992072344	0.00321592413820326	-0.00360223650932312	-0.00652430532500148
41	-0.542206108570099	-0.187661752104759	-15.0710525512695	0.000293855206109583	-0.00197886489331722	0.00418994715437293	0.00548864435404539
42	-0.542206108570099	0.137012556195259	-15.3307914733887	-0.0149658378213644	-0.00327756232582033	-0.00100484199356288	-0.000355493422830477
43	0.107142522931099	-1.48635900020599	-15.4606609344482	0.0178262684494257	0.000943203864153475	-0.00912170019000769	-0.000680167751852423
44	0.107142522931099	-1.16168475151062	-15.3307914733887	-0.00587495695799589	0.00321592413820326	-0.00782300252467394	-0.00977104809135199
45	-1.84090340137482	-0.837010383605957	-15.2009220123291	-0.00197886489331722	0.00873538758605719	-0.00522560812532902	-0.000680167751852423
46	-1.84090340137482	-0.187661752104759	-15.4606609344482	-0.0136671401560307	-0.00749832857400179	-0.00457625929266214	0.00776136433705688
47	-0.542206108570099	-0.187661752104759	-15.0710525512695	-0.000355493422830477	-0.00425158534198999	0.00256657530553639	0.00873538758605719
48	0.756491124629974	-0.837010383605957	-14.8113126754761	-0.00360223650932312	0.00354059832170606	-0.00814767740666866	-0.00165419070981443
49	0.756491124629974	-0.837010383605957	-15.7204008102417	0.0022419011220336	-0.0026282137259841	-0.00360223650932312	-0.00944637414067984
50	-1.19155478477478	0.137012556195259	-15.5905313491821	0.01847561635077	0.000618529506027699	0.00516396993771195	-0.00132951640989631
51	1.40583980083466	-1.81103336811066	-15.5255966186523	-0.00879702530801296	-0.0113944197073579	0.00191722682211548	0.000618529506027699
52	1.40583980083466	-0.837010383605957	-15.2009220123291	0.0262678004801273	-0.00457625929266214	-0.0026282137259841	0.00256657530553639
53	-0.542206108570099	-1.48635900020599	-15.1359872817993	0.0213976856321096	0.00451462110504508	0.00354059832170606	0.00581331877037883
54	-0.542206108570099	-0.187661752104759	-15.6554660797119	0.00126787810586393	0.00191722682211548	-0.00457625929266214	-0.00814767740666866
55	0.756491124629974	-0.512336075305939	-14.9411821365356	0.00970941036939621	0.00906006153672934	-0.00425158534198999	-0.00555028254166245
56	-0.542206108570099	0.137012556195259	-16.3048152923584	0.000618529506027699	0.0022419011220336	-0.00425158534198999	0.00743668992072344
57	2.70453715324402	-1.16168475151062	-15.9801406860352	-0.0100957229733467	-0.00165419070981443	0.00613799272105098	0.0022419011220336
58	0.107142522931099	-0.837010383605957	-15.7204008102417	0.0246444288641214	0.0022419011220336	-0.0026282137259841	-0.00490093370899558
59	0.756491124629974	-1.48635900020599	-15.9152050018311	0.00776136433705688	-0.00425158534198999	-0.00100484199356288	-0.00425158534198999
60	-0.542206108570099	-0.187661752104759	-15.6554660797119	0.0113327819854021	0.000293855206109583	-0.0139918150380254	-0.000355493422830477
61	-1.19155478477478	-0.837010383605957	-15.7853355407715	-0.021459324285388	-0.00230353930965066	-0.000355493422830477	0.00159255252219737
62	0.756491124629974	-1.16168475151062	-15.8502702713013	0.000943203864153475	-0.00132951640989631	0.00354059832170606	0.00289124972186983
63	0.107142522931099	-0.187661752104759	-15.9152050018311	-0.00360223650932312	0.00906006153672934	0.000293855206109583	0.00289124972186983
64	-1.19155478477478	0.137012556195259	-16.2398796081543	0.011982130818069	0.00191722682211548	-0.00230353930965066	-0.00619963090866804
65	0.756491124629974	-0.512336075305939	-16.0450744628906	0.00906006153672934	0.00191722682211548	-0.00132951640989631	-3.08191010844894e-05
66	0.756491124629974	-1.48635900020599	-15.5905313491821	0.000943203864153475	-0.00782300252467394	0.000618529506027699	0.00159255252219737
67	1.40583980083466	-1.16168475151062	-15.5255966186523	0.00354059832170606	-0.0156151866540313	0.00256657530553639	0.00711201597005129
68	-1.19155478477478	0.137012556195259	-16.0450744628906	-0.00360223650932312	0.00516396993771195	0.000618529506027699	0.0022419011220336
69	-3.1396005153656	-0.512336075305939	-15.8502702713013	-0.0169138833880424	0.00451462110504508	-0.00717365415766835	-0.000680167751852423
70	0.756491124629974	-1.16168475151062	-15.7853355407715	-0.00392691092565656	0.00613799272105098	-0.00360223650932312	0.000618529506027699
71	-1.19155478477478	-0.837010383605957	-15.2009220123291	-0.00132951640989631	-0.00490093370899558	0.00776136433705688	0.00613799272105098
72	-0.542206108570099	-0.187661752104759	-16.0450744628906	-0.000680167751852423	-0.00587495695799589	0.00191722682211548	0.00516396993771195
73	-0.542206108570099	-0.187661752104759	-15.1359872817993	0.0158782228827477	0.0022419011220336	-0.00100484199356288	0.00289124972186983
74	0.756491124629974	-1.81103336811066	-15.0710525512695	0.00808603875339031	-0.00490093370899558	-0.00490093370899558	0.00126787810586393
75	0.107142522931099	-0.512336075305939	-15.5905313491821	0.00873538758605719	-0.000680167751852423	-0.0139918150380254	-0.0026282137259841
76	0.107142522931099	-1.48635900020599	-15.3957262039185	-0.0100957229733467	0.00451462110504508	0.00321592413820326	0.00191722682211548
77	-3.78894925117493	0.461686879396439	-15.4606609344482	-0.00165419070981443	-0.00230353930965066	0.00451462110504508	-0.00132951640989631
78	-0.542206108570099	-0.187661752104759	-15.3307914733887	-0.00132951640989631	-0.000680167751852423	-0.00555028254166245	-0.00295288790948689
79	0.107142522931099	-0.187661752104759	-15.2658567428589	-0.00490093370899558	0.00743668992072344	-0.00749832857400179	-0.0126931173726916
80	0.107142522931099	-1.16168475151062	-15.0061168670654	0.00386527273803949	-0.00100484199356288	-0.00652430532500148	0.00289124972186983
81	-0.542206108570099	-0.512336075305939	-15.3307914733887	0.0022419011220336	-0.00425158534198999	0.00159255252219737	0.00289124972186983
82	-1.84090340137482	-1.16168475151062	-15.5905313491821	-0.0172385573387146	-0.0136671401560307	0.00711201597005129	0.00159255252219737
83	1.40583980083466	-0.512336075305939	-15.5255966186523	0.0278911720961332	0.00386527273803949	-0.00717365415766835	-0.00555028254166245
84	0.756491124629974	-0.837010383605957	-15.2658567428589	-0.0152905117720366	0.00159255252219737	-0.00327756232582033	-0.00360223650932312
85	-1.19155478477478	-1.16168475151062	-15.0710525512695	0.00289124972186983	0.000618529506027699	-0.0104203969240189	0.000618529506027699
86	0.756491124629974	-0.187661752104759	-15.1359872817993	-0.00944637414067984	-0.00165419070981443	-0.000355493422830477	0.00613799272105098
87	-0.542206108570099	-0.512336075305939	-15.3307914733887	0.00841071270406246	-0.00327756232582033	0.00159255252219737	-0.00132951640989631
88	0.756491124629974	-0.837010383605957	-15.3307914733887	0.0103587592020631	-0.00165419070981443	0.0022419011220336	-3.08191010844894e-05
89	0.756491124629974	-0.187661752104759	-15.5905313491821	0.0123068047687411	-0.00197886489331722	-0.00555028254166245	0.00289124972186983
90	0.107142522931099	-1.16168475151062	-15.3307914733887	0.00776136433705688	-0.00522560812532902	-0.00197886489331722	0.00808603875339031
91	-0.542206108570099	-0.512336075305939	-15.2009220123291	-0.0149658378213644	-0.00295288790948689	-0.00295288790948689	0.0116574559360743
92	-0.542206108570099	-0.512336075305939	-15.2009220123291	-0.0217839982360601	-0.000680167751852423	-0.00652430532500148	-0.000355493422830477
93	-1.19155478477478	-1.16168475151062	-14.9411821365356	-0.00555028254166245	0.00126787810586393	-0.00944637414067984	-0.00555028254166245
94	1.40583980083466	-0.187661752104759	-15.4606609344482	0.00159255252219737	0.00970941036939621	-0.0100957229733467	-0.0100957229733467
95	1.40583980083466	-0.512336075305939	-15.7204008102417	-0.00360223650932312	0.00191722682211548	-0.00749832857400179	0.00126787810586393
96	-0.542206108570099	-0.512336075305939	-15.4606609344482	0.00418994715437293	0.00126787810586393	-0.00230353930965066	0.00581331877037883
97	0.756491124629974	-1.81103336811066	-15.2658567428589	-0.00879702530801296	-0.00619963090866804	0.00418994715437293	0.00354059832170606
98	0.756491124629974	-2.13570761680603	-15.3307914733887	0.000618529506027699	-0.0026282137259841	-0.00392691092565656	0.00191722682211548
99	0.756491124629974	0.137012556195259	-15.2009220123291	0.00743668992072344	0.00808603875339031	-0.00490093370899558	0.00613799272105098
100	-1.19155478477478	0.461686879396439	-15.3307914733887	0.00678734155371785	0.000293855206109583	-0.0146411629393697	-0.000680167751852423
101	-1.19155478477478	-0.512336075305939	-15.5905313491821	-0.00522560812532902	0.00483929552137852	0.0022419011220336	0.00516396993771195
102	1.40583980083466	-1.48635900020599	-15.3307914733887	-0.00749832857400179	-0.00295288790948689	-0.00490093370899558	0.00386527273803949
103	-1.19155478477478	-0.187661752104759	-15.2658567428589	-0.00652430532500148	0.00581331877037883	-0.00522560812532902	0.000293855206109583
104	-0.542206108570099	0.137012556195259	-15.2658567428589	0.0259431265294552	0.011982130818069	0.000293855206109583	-0.00490093370899558
105	-0.542206108570099	-0.187661752104759	-15.3957262039185	0.0106834331527352	-0.0026282137259841	-0.00684897974133492	0.00191722682211548
106	0.756491124629974	-1.81103336811066	-14.9411821365356	-0.00100484199356288	-0.0123684434220195	0.0106834331527352	0.00938473641872406
107	-1.84090340137482	-0.187661752104759	-15.0710525512695	0.00711201597005129	-3.08191010844894e-05	-0.00782300252467394	0.00159255252219737
108	-2.49025201797485	-0.512336075305939	-15.2009220123291	-0.00392691092565656	-3.08191010844894e-05	-0.00360223650932312	-0.00782300252467394
109	0.107142522931099	-0.837010383605957	-15.0710525512695	0.0239950809627771	0.00548864435404539	-0.00522560812532902	-0.00327756232582033
110	1.40583980083466	-1.16168475151062	-15.0061168670654	0.00256657530553639	0.00451462110504508	-0.00814767740666866	-0.00295288790948689
111	0.107142522931099	-0.512336075305939	-15.1359872817993	0.00418994715437293	0.00126787810586393	-0.00490093370899558	0.00678734155371785
112	0.107142522931099	-1.48635900020599	-14.7463779449463	-0.00522560812532902	0.000618529506027699	0.00743668992072344	0.00646266713738441
113	-1.19155478477478	-0.512336075305939	-14.9411821365356	-0.0188619289547205	0.00191722682211548	0.000943203864153475	-3.08191010844894e-05
114	-1.19155478477478	-1.16168475151062	-15.3307914733887	0.0126314787194133	-0.00100484199356288	-0.000355493422830477	-0.00717365415766835
115	-1.19155478477478	-0.512336075305939	-15.2009220123291	0.00906006153672934	-0.00327756232582033	-3.08191010844894e-05	-0.00100484199356288
116	0.107142522931099	-0.837010383605957	-15.3957262039185	-0.00327756232582033	-0.00197886489331722	0.000943203864153475	-0.000355493422830477
117	-3.1396005153656	-0.187661752104759	-15.0710525512695	-0.0292515084147453	-0.00457625929266214	0.00289124972186983	-0.00555028254166245
118	0.756491124629974	0.137012556195259	-14.9411821365356	0.000943203864153475	0.0022419011220336	-0.00717365415766835	-0.00132951640989631
119	0.756491124629974	-0.512336075305939	-14.9411821365356	0.00808603875339031	0.00418994715437293	-0.0100957229733467	-0.00977104809135199
120	0.107142522931099	-1.16168475151062	-15.0061168670654	0.00970941036939621	0.0022419011220336	-0.00619963090866804	-0.000680167751852423
121	0.107142522931099	-0.512336075305939	-15.0710525512695	-0.00490093370899558	-0.00100484199356288	0.00581331877037883	0.00386527273803949
122	-1.19155478477478	-1.16168475151062	-15.2658567428589	-0.00749832857400179	-0.0113944197073579	0.00938473641872406	0.00906006153672934
123	0.756491124629974	-1.16168475151062	-15.0061168670654	0.000943203864153475	0.00646266713738441	-0.00327756232582033	0.00289124972186983
124	-1.19155478477478	-0.512336075305939	-15.0710525512695	0.00483929552137852	0.012956153601408	-0.0136671401560307	-0.00912170019000769
125	-2.49025201797485	-1.16168475151062	-14.8113126754761	-0.00587495695799589	-0.000680167751852423	-0.00749832857400179	-0.00749832857400179
126	0.107142522931099	0.137012556195259	-14.9411821365356	-0.00587495695799589	0.000293855206109583	0.0022419011220336	-0.00327756232582033
127	0.107142522931099	-0.512336075305939	-15.2658567428589	0.00711201597005129	-0.00165419070981443	0.00126787810586393	0.00126787810586393
128	-1.19155478477478	-0.512336075305939	-15.3307914733887	-0.0162645354866982	0.00581331877037883	-0.00587495695799589	-0.00165419070981443
129	0.756491124629974	-0.837010383605957	-15.3307914733887	-0.00522560812532902	-0.0026282137259841	-0.00522560812532902	-0.00587495695799589
130	0.107142522931099	-0.837010383605957	-15.0061168670654	0.00581331877037883	-0.00912170019000769	0.00386527273803949	-0.00360223650932312
131	-0.542206108570099	0.137012556195259	-15.0061168670654	-0.00197886489331722	-0.00392691092565656	-0.00457625929266214	0.00418994715437293
132	-2.49025201797485	0.137012556195259	-14.8762474060059	-0.00782300252467394	-0.00295288790948689	-0.00230353930965066	0.00451462110504508
133	-1.19155478477478	-0.187661752104759	-15.2658567428589	0.00386527273803949	0.00970941036939621	0.00581331877037883	0.0022419011220336
134	2.05518841743469	-0.837010383605957	-15.0710525512695	0.00516396993771195	0.00646266713738441	-0.00749832857400179	-0.00490093370899558
135	0.756491124629974	-0.512336075305939	-15.2658567428589	-0.00100484199356288	0.00808603875339031	-0.0143164889886975	-0.0139918150380254
136	-0.542206108570099	-0.187661752104759	-15.0061168670654	0.00646266713738441	-0.00749832857400179	0.00126787810586393	-0.000680167751852423
137	2.05518841743469	-1.81103336811066	-14.8113126754761	0.00516396993771195	-0.00619963090866804	0.00321592413820326	0.00289124972186983
138	0.756491124629974	-2.13570761680603	-14.8762474060059	-0.000355493422830477	-0.00425158534198999	-0.00327756232582033	0.00548864435404539
139	0.756491124629974	-0.512336075305939	-15.0710525512695	-0.00392691092565656	0.00711201597005129	-0.0143164889886975	-0.00327756232582033
140	-1.19155478477478	-0.512336075305939	-15.3307914733887	0.00386527273803949	-0.00522560812532902	-0.00360223650932312	-0.00392691092565656
141	0.107142522931099	-1.16168475151062	-15.1359872817993	-0.00684897974133492	-0.00327756232582033	0.00386527273803949	0.00678734155371785
142	0.756491124629974	-1.48635900020599	-15.1359872817993	-3.08191010844894e-05	0.000618529506027699	-0.00977104809135199	0.000943203864153475
143	0.107142522931099	0.461686879396439	-15.2658567428589	0.0171769186854362	0.00776136433705688	-0.00684897974133492	-0.00684897974133492
144	-1.19155478477478	0.137012556195259	-14.9411821365356	-0.0026282137259841	0.00711201597005129	-0.00652430532500148	-0.00100484199356288
145	0.107142522931099	-1.16168475151062	-14.9411821365356	-0.0026282137259841	-0.00425158534198999	0.0022419011220336	0.00321592413820326
146	0.756491124629974	-1.16168475151062	-15.2658567428589	-0.0100957229733467	-0.00360223650932312	0.000293855206109583	0.00289124972186983
147	-1.19155478477478	-0.187661752104759	-15.1359872817993	0.00418994715437293	0.00191722682211548	-0.00555028254166245	-0.00555028254166245
148	-1.84090340137482	-1.16168475151062	-15.0061168670654	-3.08191010844894e-05	0.00483929552137852	0.00159255252219737	0.000943203864153475
149	-1.19155478477478	0.137012556195259	-15.2009220123291	0.00321592413820326	0.00743668992072344	0.000293855206109583	-0.0120437685400248
150	-0.542206108570099	-0.187661752104759	-15.1359872817993	-3.08191010844894e-05	0.0100340843200684	-0.00749832857400179	0.0022419011220336
151	-1.19155478477478	0.137012556195259	-15.0710525512695	-0.00619963090866804	-0.000680167751852423	-0.000355493422830477	0.00191722682211548
152	-0.542206108570099	-0.187661752104759	-15.5255966186523	-0.000680167751852423	0.00159255252219737	-3.08191010844894e-05	0.00483929552137852
153	2.05518841743469	-1.16168475151062	-15.5255966186523	-0.00197886489331722	-0.00197886489331722	0.00191722682211548	-0.00327756232582033
154	0.107142522931099	-1.16168475151062	-15.0710525512695	0.00776136433705688	-0.00490093370899558	-0.00749832857400179	-0.00457625929266214
155	-1.84090340137482	-0.512336075305939	-14.9411821365356	-0.0100957229733467	-0.00132951640989631	-0.00814767740666866	-0.00360223650932312
156	-1.84090340137482	-0.837010383605957	-14.8762474060059	-0.0130177913233638	-0.00132951640989631	0.00354059832170606	0.00581331877037883
157	-0.542206108570099	0.461686879396439	-15.0061168670654	0.0022419011220336	0.000618529506027699	0.00256657530553639	-0.000355493422830477
158	0.756491124629974	0.137012556195259	-15.5255966186523	0.0152288740500808	0.0100340843200684	-0.0104203969240189	0.00451462110504508
159	0.107142522931099	0.137012556195259	-15.7853355407715	0.0113327819854021	0.00678734155371785	-0.00360223650932312	-0.00457625929266214
160	-1.19155478477478	-0.187661752104759	-15.5905313491821	-0.00717365415766835	-3.08191010844894e-05	-0.00457625929266214	-0.00879702530801296
161	2.05518841743469	-2.13570761680603	-15.3307914733887	-0.00782300252467394	-0.00555028254166245	0.00289124972186983	0.00354059832170606
162	0.756491124629974	-0.837010383605957	-14.8762474060059	-0.00717365415766835	-0.000355493422830477	0.00354059832170606	0.00321592413820326
163	-0.542206108570099	-1.48635900020599	-14.7463779449463	0.0181509424000978	0.0116574559360743	-0.0113944197073579	0.0022419011220336
164	-3.78894925117493	-1.48635900020599	-14.6814432144165	-0.0110697457566857	0.00873538758605719	-0.00457625929266214	-0.000355493422830477
165	-1.19155478477478	0.137012556195259	-15.6554660797119	-0.00425158534198999	0.00451462110504508	-0.00165419070981443	0.000943203864153475
166	1.40583980083466	-1.16168475151062	-15.3957262039185	-0.00490093370899558	-0.00587495695799589	-0.00619963090866804	-0.00197886489331722
167	-0.542206108570099	0.137012556195259	-15.7204008102417	-0.0120437685400248	0.00354059832170606	0.00711201597005129	-0.00295288790948689
168	-0.542206108570099	-0.512336075305939	-15.2658567428589	0.00386527273803949	0.00646266713738441	0.00743668992072344	0.00321592413820326
169	2.05518841743469	-2.46038198471069	-14.8762474060059	0.0165275707840919	-0.00749832857400179	-0.00490093370899558	-0.00782300252467394
170	0.107142522931099	-1.16168475151062	-14.6165084838867	0.0103587592020631	0.00191722682211548	0.00289124972186983	0.00191722682211548
171	0.107142522931099	-1.16168475151062	-15.2009220123291	-0.00847235135734081	-0.000355493422830477	0.000293855206109583	0.0100340843200684
172	-2.49025201797485	-0.837010383605957	-15.4606609344482	-0.0026282137259841	-0.00327756232582033	0.00159255252219737	-0.00165419070981443
173	0.107142522931099	0.137012556195259	-15.5255966186523	-0.00165419070981443	0.00808603875339031	-0.000680167751852423	-3.08191010844894e-05
174	2.05518841743469	-0.837010383605957	-15.2009220123291	0.00386527273803949	0.00386527273803949	-0.00912170019000769	-0.0113944197073579
175	-0.542206108570099	0.137012556195259	-15.2658567428589	-0.00879702530801296	0.00289124972186983	-0.00652430532500148	-0.00912170019000769
176	0.756491124629974	-1.16168475151062	-14.6165084838867	0.0022419011220336	-0.00522560812532902	0.00841071270406246	0.0022419011220336
177	0.756491124629974	-1.48635900020599	-15.2658567428589	-0.0182125810533762	-0.0123684434220195	0.00483929552137852	-0.000355493422830477
178	-1.84090340137482	0.461686879396439	-15.5255966186523	0.00126787810586393	0.00776136433705688	-0.00652430532500148	0.00451462110504508
179	-1.19155478477478	-1.16168475151062	-15.2658567428589	0.0149041991680861	0.00548864435404539	-0.0143164889886975	0.00191722682211548
180	-1.84090340137482	-1.16168475151062	-15.3307914733887	0.0136055024340749	0.000943203864153475	-0.000355493422830477	-0.000355493422830477
181	-1.84090340137482	-0.187661752104759	-15.1359872817993	0.0158782228827477	0.0022419011220336	0.00776136433705688	0.00321592413820326
182	-1.19155478477478	0.137012556195259	-15.2658567428589	-0.0156151866540313	-0.00132951640989631	0.000293855206109583	0.00776136433705688
183	0.756491124629974	-0.512336075305939	-15.0061168670654	-0.00717365415766835	-0.0026282137259841	0.00613799272105098	-0.000680167751852423
184	0.107142522931099	-1.48635900020599	-15.2658567428589	0.00354059832170606	0.00483929552137852	-0.00360223650932312	-0.00360223650932312
185	1.40583980083466	-2.46038198471069	-14.9411821365356	0.00548864435404539	0.00451462110504508	0.00191722682211548	-0.00879702530801296
186	-0.542206108570099	0.461686879396439	-15.2009220123291	-0.00165419070981443	-0.00490093370899558	-0.00814767740666866	0.00126787810586393
187	-1.84090340137482	-1.16168475151062	-14.8113126754761	-0.00425158534198999	0.00938473641872406	0.0022419011220336	-0.00100484199356288
188	-0.542206108570099	-1.16168475151062	-15.2658567428589	0.00938473641872406	0.0022419011220336	-0.00684897974133492	-0.00230353930965066
189	-1.19155478477478	0.137012556195259	-14.9411821365356	0.00581331877037883	0.00970941036939621	-0.00197886489331722	-0.00132951640989631
190	0.107142522931099	0.137012556195259	-15.2658567428589	-0.0026282137259841	0.00354059832170606	-0.00555028254166245	0.00418994715437293
191	0.107142522931099	-0.512336075305939	-15.3307914733887	-0.00132951640989631	0.00354059832170606	0.0022419011220336	0.00483929552137852
192	-1.19155478477478	-0.512336075305939	-15.2658567428589	-0.0185372550040483	-0.00555028254166245	-0.00165419070981443	0.00581331877037883
193	0.756491124629974	-1.16168475151062	-15.0710525512695	-0.00165419070981443	-0.000680167751852423	-0.00197886489331722	0.00354059832170606
194	0.756491124629974	-0.512336075305939	-15.3307914733887	0.020423661917448	0.00841071270406246	-0.00425158534198999	0.00289124972186983
195	-0.542206108570099	-1.48635900020599	-14.9411821365356	-0.0107450718060136	-0.00230353930965066	0.00126787810586393	0.000293855206109583
196	-2.49025201797485	-0.187661752104759	-15.0061168670654	-0.00555028254166245	0.00289124972186983	0.00970941036939621	0.00906006153672934
197	-0.542206108570099	0.137012556195259	-15.1359872817993	-0.00522560812532902	-0.00555028254166245	-0.00230353930965066	0.00321592413820326
198	0.756491124629974	-0.837010383605957	-15.2658567428589	-0.00360223650932312	0.00841071270406246	-0.000355493422830477	0.00191722682211548
199	1.40583980083466	-0.837010383605957	-14.9411821365356	-0.00522560812532902	0.00581331877037883	-0.00652430532500148	-0.00457625929266214
200	0.107142522931099	-1.48635900020599	-15.0061168670654	0.00354059832170606	-0.000355493422830477	0.00451462110504508	-0.000680167751852423
201	-0.542206108570099	-0.837010383605957	-15.0710525512695	-0.00100484199356288	-0.00749832857400179	-0.00327756232582033	0.00776136433705688
202	-1.19155478477478	0.137012556195259	-14.9411821365356	-0.00879702530801296	0.00483929552137852	0.00711201597005129	0.000618529506027699
203	-0.542206108570099	-1.16168475151062	-15.2009220123291	-0.000680167751852423	0.00159255252219737	-0.00555028254166245	0.00808603875339031
204	0.107142522931099	-1.16168475151062	-15.3307914733887	-0.00327756232582033	0.00386527273803949	0.000943203864153475	-0.00230353930965066
205	-0.542206108570099	0.137012556195259	-15.3307914733887	0.00906006153672934	0.00483929552137852	0.000293855206109583	-3.08191010844894e-05
206	0.756491124629974	-0.837010383605957	-15.5905313491821	-0.00490093370899558	0.00386527273803949	0.00159255252219737	0.00646266713738441
207	-0.542206108570099	0.137012556195259	-15.2009220123291	-0.00197886489331722	-0.00295288790948689	-0.000355493422830477	-0.000355493422830477
208	0.756491124629974	-1.48635900020599	-14.6814432144165	-0.00879702530801296	0.00418994715437293	-0.00165419070981443	-0.00327756232582033
209	2.05518841743469	-2.46038198471069	-14.7463779449463	0.01100810803473	-0.00230353930965066	-0.00977104809135199	-0.00782300252467394
210	0.756491124629974	-0.187661752104759	-15.3307914733887	0.00191722682211548	0.00256657530553639	0.00548864435404539	-0.00360223650932312
211	-1.19155478477478	-0.512336075305939	-15.2009220123291	-0.00587495695799589	-0.00425158534198999	-0.00782300252467394	0.0022419011220336
212	-0.542206108570099	-1.16168475151062	-15.1359872817993	-0.00814767740666866	0.00126787810586393	0.000293855206109583	0.00548864435404539
213	0.756491124629974	-0.837010383605957	-15.0061168670654	0.00743668992072344	0.00776136433705688	0.000618529506027699	0.000943203864153475
214	-0.542206108570099	-0.512336075305939	-15.3307914733887	0.0152288740500808	0.00451462110504508	-0.00165419070981443	-0.00100484199356288
215	0.107142522931099	0.137012556195259	-15.1359872817993	-0.0113944197073579	-0.00457625929266214	-0.00132951640989631	-0.00814767740666866
216	1.40583980083466	-1.48635900020599	-15.2009220123291	-0.00165419070981443	-0.00425158534198999	-0.00132951640989631	0.00451462110504508
217	0.107142522931099	-1.48635900020599	-15.3307914733887	0.0278911720961332	-0.0123684434220195	-0.0026282137259841	-0.00165419070981443
218	-0.542206108570099	0.137012556195259	-15.2009220123291	0.0246444288641214	-0.000355493422830477	0.00418994715437293	-0.00879702530801296
219	-1.19155478477478	-0.187661752104759	-14.9411821365356	-0.000355493422830477	0.00418994715437293	-0.00587495695799589	0.00418994715437293
220	-1.84090340137482	-0.187661752104759	-14.8762474060059	-0.00522560812532902	0.000943203864153475	0.00678734155371785	-0.00392691092565656
221	-1.19155478477478	-0.187661752104759	-14.8762474060059	-0.000355493422830477	-0.00555028254166245	0.00646266713738441	0.00743668992072344
222	-0.542206108570099	-0.187661752104759	-15.2658567428589	-0.0256800893694162	-0.00165419070981443	-0.00457625929266214	-3.08191010844894e-05
223	0.756491124629974	-0.837010383605957	-15.3307914733887	0.00354059832170606	-0.00165419070981443	-0.00587495695799589	-0.000680167751852423
224	-0.542206108570099	-0.512336075305939	-15.0710525512695	-0.00457625929266214	0.00581331877037883	-0.00684897974133492	0.00354059832170606
225	0.107142522931099	-1.48635900020599	-15.2009220123291	-3.08191010844894e-05	-0.00197886489331722	-0.00425158534198999	-0.00392691092565656
226	0.107142522931099	-0.187661752104759	-14.8113126754761	-0.00944637414067984	0.00711201597005129	0.0022419011220336	0.000943203864153475
227	0.107142522931099	-0.512336075305939	-14.7463779449463	0.0106834331527352	0.00126787810586393	0.00418994715437293	0.00386527273803949
228	-2.49025201797485	-0.512336075305939	-15.3957262039185	0.00483929552137852	0.00159255252219737	-0.0026282137259841	0.000943203864153475
229	0.107142522931099	-0.512336075305939	-15.4606609344482	0.00159255252219737	0.00191722682211548	-0.00587495695799589	0.00451462110504508
230	1.40583980083466	-1.16168475151062	-15.0710525512695	0.0197743140161037	0.00191722682211548	-0.0133424662053585	-0.00490093370899558
231	1.40583980083466	-0.837010383605957	-15.0710525512695	-0.00230353930965066	-0.00327756232582033	0.00548864435404539	0.00256657530553639
232	0.107142522931099	-0.837010383605957	-14.8762474060059	0.0113327819854021	-0.000680167751852423	-0.0026282137259841	0.00743668992072344
233	-0.542206108570099	-1.48635900020599	-15.0061168670654	-0.00457625929266214	-0.000680167751852423	0.0022419011220336	0.00678734155371785
234	0.107142522931099	-0.512336075305939	-14.6814432144165	0.01100810803473	0.00808603875339031	-0.00684897974133492	0.0022419011220336
235	-3.1396005153656	-0.187661752104759	-15.4606609344482	-0.00197886489331722	0.00386527273803949	-0.00295288790948689	0.00159255252219737
236	1.40583980083466	-1.16168475151062	-14.9411821365356	-0.00782300252467394	-0.00100484199356288	0.00483929552137852	0.00386527273803949
237	0.756491124629974	-0.837010383605957	-15.4606609344482	-0.0113944197073579	-0.00197886489331722	-0.000680167751852423	0.00126787810586393
238	-0.542206108570099	-0.187661752104759	-15.3307914733887	-0.00684897974133492	-0.00100484199356288	-0.00327756232582033	0.00743668992072344
239	0.107142522931099	0.137012556195259	-15.3307914733887	0.00159255252219737	-0.00165419070981443	-0.00360223650932312	-0.00457625929266214
240	0.107142522931099	-1.16168475151062	-15.2009220123291	0.00418994715437293	-0.00360223650932312	-0.00522560812532902	-0.00132951640989631
241	0.756491124629974	-1.16168475151062	-15.1359872817993	0.00938473641872406	-0.0100957229733467	0.00256657530553639	0.00808603875339031
242	0.756491124629974	-0.837010383605957	-15.1359872817993	0.0116574559360743	0.000943203864153475	0.00289124972186983	-0.00230353930965066
243	-2.49025201797485	-0.512336075305939	-14.8762474060059	-0.0133424662053585	-0.00847235135734081	0.000293855206109583	0.0022419011220336
244	0.756491124629974	-1.16168475151062	-15.1359872817993	0.00711201597005129	0.00126787810586393	0.000293855206109583	-0.00749832857400179
245	0.756491124629974	-0.837010383605957	-15.0710525512695	-0.00425158534198999	0.00256657530553639	-0.00912170019000769	-0.00295288790948689
246	-0.542206108570099	0.137012556195259	-15.1359872817993	-0.017887907102704	0.000943203864153475	-0.00457625929266214	0.00613799272105098
247	0.756491124629974	-1.16168475151062	-14.6814432144165	-0.00782300252467394	0.00159255252219737	0.00159255252219737	0.00159255252219737
248	0.756491124629974	-2.13570761680603	-15.1359872817993	0.0116574559360743	-0.00197886489331722	0.000293855206109583	0.00516396993771195
249	1.40583980083466	-0.837010383605957	-15.2658567428589	0.0165275707840919	-0.000680167751852423	-0.00814767740666866	0.000293855206109583
250	-1.19155478477478	0.137012556195259	-15.3307914733887	0.0145795252174139	0.00256657530553639	-0.00587495695799589	-0.00392691092565656
251	-3.78894925117493	0.137012556195259	-15.0710525512695	-0.0107450718060136	-0.00619963090866804	-0.00360223650932312	0.00354059832170606
252	0.107142522931099	-0.187661752104759	-15.0710525512695	0.00873538758605719	0.00678734155371785	0.00159255252219737	0.00516396993771195
253	0.107142522931099	-1.16168475151062	-14.7463779449463	0.00159255252219737	0.00289124972186983	0.0022419011220336	0.00159255252219737
254	1.40583980083466	0.137012556195259	-15.1359872817993	-3.08191010844894e-05	0.00483929552137852	-0.0162645354866982	0.0022419011220336
255	0.107142522931099	-1.16168475151062	-15.0061168670654	-0.00132951640989631	0.00646266713738441	-0.0104203969240189	-0.00555028254166245
256	-0.542206108570099	-1.16168475151062	-15.2009220123291	0.0106834331527352	-0.0104203969240189	0.00256657530553639	0.00354059832170606
257	1.40583980083466	-1.81103336811066	-14.9411821365356	-0.00912170019000769	-0.00197886489331722	-0.00522560812532902	0.00581331877037883
258	-0.542206108570099	-0.512336075305939	-14.8113126754761	-0.00132951640989631	0.0022419011220336	-0.000355493422830477	0.00191722682211548
259	-2.49025201797485	-1.16168475151062	-14.6165084838867	0.00646266713738441	0.01100810803473	-0.00619963090866804	-0.00230353930965066
260	0.107142522931099	-1.16168475151062	-14.8113126754761	0.00743668992072344	0.00516396993771195	-0.00717365415766835	-0.00230353930965066
261	2.05518841743469	-1.48635900020599	-15.3307914733887	0.000293855206109583	0.000943203864153475	0.00289124972186983	0.00321592413820326
262	0.107142522931099	-0.512336075305939	-15.2009220123291	0.00126787810586393	0.00289124972186983	-0.00619963090866804	0.00289124972186983
263	-0.542206108570099	0.786361217498779	-15.5905313491821	-0.00977104809135199	0.00548864435404539	-0.00327756232582033	-0.00197886489331722
264	-0.542206108570099	-1.16168475151062	-15.3307914733887	0.00711201597005129	-3.08191010844894e-05	-0.00457625929266214	-0.00327756232582033
265	0.107142522931099	-0.187661752104759	-15.3307914733887	-0.00912170019000769	0.00256657530553639	-0.00490093370899558	0.00256657530553639
266	0.756491124629974	-0.837010383605957	-14.6814432144165	0.00581331877037883	0.00191722682211548	-0.00327756232582033	0.00289124972186983
267	-3.1396005153656	-0.512336075305939	-15.2658567428589	-0.0165892094373703	0.00321592413820326	-3.08191010844894e-05	0.00321592413820326
268	0.756491124629974	-1.16168475151062	-15.0710525512695	0.00776136433705688	0.00451462110504508	-0.0026282137259841	0.000293855206109583
269	0.756491124629974	-0.512336075305939	-15.1359872817993	0.01100810803473	0.00418994715437293	-0.00587495695799589	-0.00327756232582033
270	0.756491124629974	-0.837010383605957	-15.2658567428589	-0.00879702530801296	0.00289124972186983	-0.00327756232582033	-0.00749832857400179
271	0.756491124629974	-0.512336075305939	-15.1359872817993	0.00743668992072344	-0.00522560812532902	0.00646266713738441	0.00191722682211548
272	1.40583980083466	-2.13570761680603	-14.7463779449463	-0.0123684434220195	-0.00327756232582033	0.00256657530553639	0.00159255252219737
273	2.05518841743469	-1.16168475151062	-14.9411821365356	0.0269171483814716	0.00418994715437293	-0.0026282137259841	-0.000355493422830477
274	-2.49025201797485	0.137012556195259	-15.2009220123291	0.00126787810586393	0.0116574559360743	-0.00749832857400179	-0.00165419070981443
275	-2.49025201797485	-0.187661752104759	-15.3307914733887	-0.000355493422830477	0.00159255252219737	-0.00652430532500148	-0.00230353930965066
276	0.107142522931099	-0.837010383605957	-15.3957262039185	0.01100810803473	0.00613799272105098	0.00776136433705688	0.0022419011220336
277	1.40583980083466	-0.837010383605957	-15.3957262039185	-0.00360223650932312	0.000618529506027699	0.00678734155371785	0.00646266713738441
278	1.40583980083466	-1.48635900020599	-15.2009220123291	-0.000680167751852423	0.00126787810586393	-0.00197886489331722	-3.08191010844894e-05
279	1.40583980083466	-1.16168475151062	-15.2009220123291	0.00678734155371785	0.00548864435404539	-0.00197886489331722	-0.00100484199356288
280	0.107142522931099	-2.13570761680603	-15.3957262039185	0.00808603875339031	-0.0026282137259841	-0.00619963090866804	-0.00782300252467394
281	0.756491124629974	-1.16168475151062	-15.3957262039185	0.00159255252219737	-0.0100957229733467	0.000943203864153475	0.000943203864153475
282	-3.1396005153656	0.461686879396439	-15.1359872817993	0.00743668992072344	0.00483929552137852	-0.000680167751852423	0.00808603875339031
283	-2.49025201797485	0.137012556195259	-15.2009220123291	-0.00230353930965066	0.00548864435404539	-0.00165419070981443	-0.00717365415766835
284	-0.542206108570099	0.137012556195259	-15.0710525512695	0.00256657530553639	0.00841071270406246	-0.00392691092565656	0.00159255252219737
285	0.107142522931099	-0.512336075305939	-14.9411821365356	0.000618529506027699	0.000293855206109583	-0.00782300252467394	-0.00912170019000769
286	0.756491124629974	0.137012556195259	-15.0061168670654	0.000618529506027699	-0.00522560812532902	-0.00197886489331722	0.000618529506027699
287	1.40583980083466	-1.48635900020599	-14.8113126754761	-0.00717365415766835	-0.000680167751852423	-3.08191010844894e-05	0.000618529506027699
288	0.107142522931099	-0.837010383605957	-14.8762474060059	-0.00457625929266214	-0.00327756232582033	-0.00165419070981443	-0.00360223650932312
289	0.107142522931099	0.461686879396439	-15.2009220123291	0.000943203864153475	0.00613799272105098	-0.00944637414067984	-0.0026282137259841
290	-3.78894925117493	0.786361217498779	-15.1359872817993	-0.00879702530801296	0.00126787810586393	-0.00457625929266214	-0.00165419070981443
291	-1.19155478477478	-0.187661752104759	-14.9411821365356	0.013930176384747	-0.00165419070981443	0.00321592413820326	-0.000355493422830477
292	-0.542206108570099	-0.187661752104759	-15.2658567428589	0.00841071270406246	-0.00100484199356288	0.00451462110504508	0.00321592413820326
293	2.05518841743469	-0.837010383605957	-15.7853355407715	-0.000680167751852423	0.0022419011220336	-0.00425158534198999	0.00126787810586393
294	2.05518841743469	-1.16168475151062	-15.3307914733887	0.0210730116814375	0.00256657530553639	-0.00165419070981443	-0.00847235135734081
295	0.107142522931099	-1.16168475151062	-15.1359872817993	0.0123068047687411	0.00613799272105098	-0.00652430532500148	0.000293855206109583
296	-1.84090340137482	-1.48635900020599	-15.2658567428589	-0.00912170019000769	-0.0126931173726916	0.00906006153672934	0.00516396993771195
297	2.05518841743469	-1.48635900020599	-15.0061168670654	-0.00912170019000769	-3.08191010844894e-05	-0.0026282137259841	0.00289124972186983
298	-1.19155478477478	-0.187661752104759	-15.2658567428589	-0.00749832857400179	0.000943203864153475	-0.00360223650932312	-0.000680167751852423
299	-1.84090340137482	-0.187661752104759	-15.5255966186523	-0.00457625929266214	0.00159255252219737	-0.0123684434220195	0.00613799272105098
300	0.107142522931099	-0.187661752104759	-15.6554660797119	0.0168522447347641	0.000293855206109583	-0.00619963090866804	-0.00392691092565656
301	1.40583980083466	-0.512336075305939	-15.5905313491821	0.00970941036939621	-0.000355493422830477	0.00386527273803949	0.000943203864153475
302	2.05518841743469	-1.16168475151062	-15.7204008102417	0.000618529506027699	0.00321592413820326	-0.00652430532500148	0.00126787810586393
303	-1.19155478477478	-0.512336075305939	-15.7853355407715	-0.000680167751852423	-0.00132951640989631	0.000293855206109583	-0.000355493422830477
304	0.107142522931099	-2.46038198471069	-15.3307914733887	0.0162028968334198	-0.00749832857400179	-0.000680167751852423	-0.00652430532500148
305	-0.542206108570099	-1.48635900020599	-15.7853355407715	0.0181509424000978	0.00841071270406246	0.00451462110504508	-3.08191010844894e-05
306	-3.1396005153656	0.137012556195259	-16.1749439239502	-0.0191866029053926	-0.00165419070981443	0.00711201597005129	0.000618529506027699
307	-1.84090340137482	-0.187661752104759	-15.2658567428589	-0.0143164889886975	-0.00360223650932312	0.00386527273803949	0.00548864435404539
308	1.40583980083466	-1.16168475151062	-15.6554660797119	0.00808603875339031	0.01100810803473	-0.000355493422830477	-0.00197886489331722
309	0.756491124629974	-0.187661752104759	-15.6554660797119	0.00613799272105098	0.000618529506027699	-0.0113944197073579	-0.00100484199356288
310	0.107142522931099	-0.187661752104759	-15.1359872817993	0.0136055024340749	0.00548864435404539	-0.0136671401560307	0.00159255252219737
311	-0.542206108570099	-0.512336075305939	-15.5905313491821	0.00970941036939621	0.00159255252219737	0.000943203864153475	-0.00717365415766835
312	0.756491124629974	-2.13570761680603	-15.5255966186523	0.000618529506027699	-0.00490093370899558	0.00126787810586393	-0.00165419070981443
313	1.40583980083466	-1.16168475151062	-15.2658567428589	-0.00392691092565656	0.00516396993771195	-0.00100484199356288	-0.00392691092565656
314	-3.1396005153656	0.461686879396439	-15.3957262039185	-0.000355493422830477	0.00256657530553639	-0.00977104809135199	0.000293855206109583
315	-0.542206108570099	-0.837010383605957	-15.2009220123291	-0.0110697457566857	-0.00100484199356288	-0.00814767740666866	-0.00457625929266214
316	0.107142522931099	0.137012556195259	-15.7853355407715	-0.00912170019000769	-0.000355493422830477	-0.00360223650932312	0.00191722682211548
317	-1.19155478477478	-0.187661752104759	-15.6554660797119	-0.0026282137259841	0.00256657530553639	-0.00555028254166245	-0.00100484199356288
318	0.107142522931099	-0.837010383605957	-15.3307914733887	-0.00717365415766835	0.0022419011220336	-0.00717365415766835	-0.00522560812532902
319	1.40583980083466	-1.81103336811066	-15.3957262039185	0.00321592413820326	-0.00555028254166245	0.000293855206109583	-0.00295288790948689
320	0.756491124629974	-2.13570761680603	-14.9411821365356	0.00159255252219737	-0.00165419070981443	0.000943203864153475	-0.00684897974133492
321	-0.542206108570099	0.137012556195259	-15.4606609344482	0.00938473641872406	0.00256657530553639	-0.000355493422830477	0.00581331877037883
322	-3.1396005153656	1.11103546619415	-15.2009220123291	-0.0139918150380254	0.00354059832170606	-0.00652430532500148	0.00938473641872406
323	-0.542206108570099	-1.16168475151062	-15.0061168670654	-0.00457625929266214	0.00743668992072344	-3.08191010844894e-05	0.00191722682211548
324	-0.542206108570099	-0.187661752104759	-15.7204008102417	0.011982130818069	0.0106834331527352	-0.00457625929266214	-0.00392691092565656
325	-0.542206108570099	0.137012556195259	-15.7853355407715	0.00646266713738441	0.00191722682211548	-0.00327756232582033	0.000618529506027699
326	2.05518841743469	-1.16168475151062	-15.1359872817993	0.00841071270406246	0.00256657530553639	-0.00587495695799589	0.00289124972186983
327	-0.542206108570099	-0.837010383605957	-15.6554660797119	0.00711201597005129	-0.00912170019000769	0.00386527273803949	-0.00165419070981443
328	0.107142522931099	-0.837010383605957	-15.2658567428589	0.00289124972186983	-0.000355493422830477	-0.00555028254166245	0.00321592413820326
329	2.05518841743469	-1.16168475151062	-14.8113126754761	0.0106834331527352	0.00483929552137852	-0.00814767740666866	0.00126787810586393
330	-1.19155478477478	-0.837010383605957	-15.3957262039185	-0.0156151866540313	0.00613799272105098	-0.00360223650932312	-0.00230353930965066
331	0.756491124629974	-1.16168475151062	-15.2658567428589	-0.0162645354866982	0.00126787810586393	0.00581331877037883	0.00451462110504508
332	2.70453715324402	-1.16168475151062	-15.3307914733887	0.00646266713738441	-0.000680167751852423	-0.00295288790948689	0.00873538758605719
333	-1.19155478477478	0.137012556195259	-15.7204008102417	0.00613799272105098	0.000943203864153475	-0.00327756232582033	0.00354059832170606
334	0.756491124629974	-0.187661752104759	-15.3307914733887	-0.00879702530801296	0.00321592413820326	0.000618529506027699	-0.00100484199356288
335	-0.542206108570099	-0.837010383605957	-15.2658567428589	0.00711201597005129	-3.08191010844894e-05	-0.00230353930965066	-0.00490093370899558
336	1.40583980083466	-1.81103336811066	-15.0710525512695	0.00418994715437293	0.00321592413820326	0.00646266713738441	0.00808603875339031
337	0.756491124629974	-0.187661752104759	-15.5905313491821	0.00841071270406246	-0.000355493422830477	0.000943203864153475	0.00451462110504508
338	-3.1396005153656	0.786361217498779	-16.0450744628906	0.0116574559360743	0.00646266713738441	-0.00847235135734081	0.00321592413820326
339	-1.19155478477478	-0.187661752104759	-16.4996185302734	0.00418994715437293	0.00289124972186983	-0.00522560812532902	-0.00327756232582033
340	0.107142522931099	0.137012556195259	-16.629487991333	-0.000680167751852423	0.00451462110504508	0.00354059832170606	-0.00327756232582033
341	-0.542206108570099	0.461686879396439	-16.5645542144775	-0.00847235135734081	-0.00295288790948689	-0.000680167751852423	0.00483929552137852
342	2.05518841743469	-1.48635900020599	-15.9801406860352	0.00451462110504508	-0.00977104809135199	-3.08191010844894e-05	0.00646266713738441
343	-1.19155478477478	-1.81103336811066	-15.8502702713013	0.00159255252219737	-0.00652430532500148	-0.000355493422830477	-0.00392691092565656
344	1.40583980083466	-1.48635900020599	-16.3697490692139	-0.00100484199356288	0.0022419011220336	0.00126787810586393	-0.00165419070981443
345	2.05518841743469	-1.16168475151062	-16.1749439239502	0.0136055024340749	0.00289124972186983	-0.0126931173726916	-0.00132951640989631
346	-2.49025201797485	0.461686879396439	-16.4996185302734	-0.0123684434220195	0.00256657530553639	0.00906006153672934	0.00613799272105098
347	0.107142522931099	-1.16168475151062	-16.0450744628906	0.00354059832170606	-0.00619963090866804	-0.00522560812532902	0.00191722682211548
348	0.756491124629974	-0.512336075305939	-16.1749439239502	-0.00197886489331722	0.00808603875339031	0.00159255252219737	0.00289124972186983
349	-1.19155478477478	0.137012556195259	-16.1100101470947	0.0158782228827477	0.0126314787194133	-0.00165419070981443	-0.00587495695799589
350	0.756491124629974	-1.16168475151062	-15.7853355407715	0.0145795252174139	0.0165275707840919	-0.00425158534198999	0.000293855206109583
351	0.107142522931099	-2.13570761680603	-15.7853355407715	-0.00847235135734081	-0.0110697457566857	0.00256657530553639	0.00711201597005129
352	-0.542206108570099	-1.16168475151062	-15.8502702713013	0.00516396993771195	0.00386527273803949	0.00743668992072344	0.00289124972186983
353	-1.19155478477478	-0.187661752104759	-15.9152050018311	0.00159255252219737	0.00906006153672934	-0.00619963090866804	0.00354059832170606
354	-2.49025201797485	-0.187661752104759	-15.2009220123291	0.00289124972186983	0.00938473641872406	0.0103587592020631	0.00483929552137852
355	0.756491124629974	-0.837010383605957	-15.0061168670654	0.00289124972186983	-0.000680167751852423	-0.0104203969240189	0.0022419011220336
356	0.107142522931099	-0.187661752104759	-15.8502702713013	-0.00490093370899558	0.00613799272105098	0.00678734155371785	0.00938473641872406
357	-0.542206108570099	0.461686879396439	-15.7204008102417	-0.00814767740666866	0.00516396993771195	-0.00230353930965066	0.0022419011220336
358	0.107142522931099	-0.837010383605957	-15.1359872817993	-0.00782300252467394	0.000293855206109583	0.000943203864153475	0.000293855206109583
359	-0.542206108570099	-1.81103336811066	-15.2658567428589	0.00613799272105098	-0.00490093370899558	-0.0107450718060136	-0.00327756232582033
360	-0.542206108570099	-0.512336075305939	-15.3307914733887	0.00321592413820326	0.00483929552137852	0.00126787810586393	-0.00230353930965066
361	-0.542206108570099	-0.512336075305939	-15.0710525512695	-0.0195112787187099	-0.00490093370899558	-0.000355493422830477	0.00678734155371785
362	-1.19155478477478	-0.837010383605957	-15.3307914733887	-0.0159398596733809	-0.00555028254166245	0.00386527273803949	-0.000355493422830477
363	0.756491124629974	-1.48635900020599	-15.3957262039185	0.00613799272105098	0.00256657530553639	-0.00944637414067984	0.000293855206109583
364	2.05518841743469	-0.837010383605957	-15.4606609344482	-0.00197886489331722	-0.000680167751852423	-0.00425158534198999	-0.00587495695799589
365	0.756491124629974	-0.512336075305939	-15.4606609344482	0.00483929552137852	0.01100810803473	-0.00100484199356288	-0.00295288790948689
366	1.40583980083466	-1.16168475151062	-15.3307914733887	-3.08191010844894e-05	-0.00132951640989631	0.00711201597005129	0.00126787810586393
367	-2.49025201797485	-1.48635900020599	-15.7204008102417	-0.0139918150380254	-0.0107450718060136	0.00418994715437293	0.000293855206109583
368	0.756491124629974	-1.16168475151062	-15.1359872817993	-0.00814767740666866	0.00289124972186983	0.000618529506027699	0.00354059832170606
369	1.40583980083466	-1.16168475151062	-15.3307914733887	0.00613799272105098	0.0103587592020631	-0.00457625929266214	-0.00814767740666866
370	-1.84090340137482	-0.837010383605957	-15.5255966186523	-0.00814767740666866	0.00191722682211548	-0.00132951640989631	-0.00132951640989631
371	0.756491124629974	-1.16168475151062	-14.9411821365356	0.00256657530553639	0.00418994715437293	0.00354059832170606	0.00548864435404539
372	2.05518841743469	-1.16168475151062	-15.2009220123291	-0.00327756232582033	0.00191722682211548	0.00581331877037883	0.0022419011220336
373	-0.542206108570099	0.137012556195259	-15.0710525512695	0.00743668992072344	0.00191722682211548	-0.00392691092565656	0.0116574559360743
374	-0.542206108570099	0.137012556195259	-14.8113126754761	-0.0110697457566857	0.00256657530553639	-0.00814767740666866	-0.000680167751852423
375	0.756491124629974	-2.46038198471069	-15.2658567428589	-0.00132951640989631	-0.00230353930965066	-0.00327756232582033	0.00483929552137852
376	0.107142522931099	-0.512336075305939	-15.5905313491821	-0.00814767740666866	-0.00327756232582033	0.00256657530553639	0.00451462110504508
377	0.756491124629974	-0.837010383605957	-15.3307914733887	-0.00457625929266214	0.000618529506027699	-0.000355493422830477	0.00256657530553639
378	-1.19155478477478	-0.512336075305939	-15.2658567428589	-0.00425158534198999	0.00678734155371785	0.0022419011220336	-0.00619963090866804
379	0.107142522931099	-1.16168475151062	-15.1359872817993	0.0142548503354192	0.00451462110504508	-0.000355493422830477	-0.00944637414067984
380	2.05518841743469	-1.16168475151062	-15.1359872817993	-0.0162645354866982	0.00678734155371785	-0.00360223650932312	-0.00295288790948689
381	1.40583980083466	-0.512336075305939	-15.3957262039185	-0.00555028254166245	-0.00392691092565656	0.00613799272105098	-0.00425158534198999
382	-1.19155478477478	-0.837010383605957	-15.2658567428589	0.0022419011220336	-0.00555028254166245	-0.00587495695799589	0.00191722682211548
383	-0.542206108570099	-0.837010383605957	-15.3307914733887	0.00678734155371785	-0.00490093370899558	-0.00360223650932312	-0.00847235135734081
384	-0.542206108570099	-0.512336075305939	-15.1359872817993	0.0103587592020631	0.00613799272105098	0.00386527273803949	-0.00944637414067984
385	-0.542206108570099	-0.187661752104759	-15.2658567428589	0.00451462110504508	0.00191722682211548	-0.017887907102704	-3.08191010844894e-05
386	-1.84090340137482	-0.837010383605957	-14.6814432144165	-0.00879702530801296	-0.00522560812532902	0.0022419011220336	0.00516396993771195
387	0.756491124629974	-1.16168475151062	-14.9411821365356	0.0106834331527352	-0.00749832857400179	0.000943203864153475	0.00483929552137852
388	0.107142522931099	0.137012556195259	-15.4606609344482	0.0123068047687411	0.00451462110504508	-0.00814767740666866	0.00354059832170606
389	-1.84090340137482	0.137012556195259	-15.2658567428589	0.000943203864153475	0.0113327819854021	-0.00327756232582033	-0.00425158534198999
390	0.107142522931099	-1.16168475151062	-14.9411821365356	-0.00814767740666866	0.00321592413820326	-0.00425158534198999	-0.000355493422830477
391	0.107142522931099	-1.48635900020599	-14.8762474060059	0.00841071270406246	-0.00977104809135199	0.00451462110504508	-0.00457625929266214
392	-1.19155478477478	-0.837010383605957	-15.0710525512695	0.0022419011220336	-0.00522560812532902	0.00256657530553639	0.00483929552137852
393	0.107142522931099	-0.187661752104759	-14.9411821365356	-0.00652430532500148	0.0103587592020631	-0.00912170019000769	0.0022419011220336
394	-2.49025201797485	-0.837010383605957	-15.1359872817993	-0.00425158534198999	-0.000355493422830477	-0.00749832857400179	-0.00165419070981443
395	-1.19155478477478	-0.512336075305939	-15.2658567428589	0.00548864435404539	-3.08191010844894e-05	-0.0136671401560307	0.00159255252219737
396	2.70453715324402	-1.16168475151062	-15.1359872817993	-0.00684897974133492	-0.00619963090866804	-0.00230353930965066	0.00451462110504508
397	-0.542206108570099	0.137012556195259	-15.1359872817993	0.00126787810586393	-3.08191010844894e-05	-0.00652430532500148	0.0022419011220336
398	-1.19155478477478	0.137012556195259	-14.8113126754761	-0.0110697457566857	-0.000355493422830477	0.00126787810586393	0.00289124972186983
399	-0.542206108570099	-1.16168475151062	-14.6814432144165	0.00354059832170606	-0.00522560812532902	-0.00944637414067984	-0.0110697457566857
400	-1.19155478477478	-0.837010383605957	-15.0710525512695	-0.000680167751852423	-0.00587495695799589	-3.08191010844894e-05	0.00256657530553639
401	0.107142522931099	-0.187661752104759	-15.3307914733887	-0.0208099745213985	0.00711201597005129	0.00386527273803949	-3.08191010844894e-05
402	-2.49025201797485	0.137012556195259	-15.5255966186523	-0.0133424662053585	0.000943203864153475	-0.00327756232582033	0.00678734155371785
403	1.40583980083466	-1.48635900020599	-15.2658567428589	0.00776136433705688	0.00808603875339031	-0.00652430532500148	-0.00327756232582033
404	2.05518841743469	-0.837010383605957	-15.0061168670654	0.00613799272105098	0.00256657530553639	-0.00230353930965066	-0.00457625929266214
405	0.107142522931099	-0.512336075305939	-15.1359872817993	0.0022419011220336	0.00191722682211548	-0.00652430532500148	0.00289124972186983
406	-0.542206108570099	-0.187661752104759	-14.8762474060059	0.00906006153672934	0.00159255252219737	0.00289124972186983	0.00256657530553639
407	-1.84090340137482	-2.13570761680603	-15.1359872817993	-0.00490093370899558	-0.00717365415766835	0.00159255252219737	-0.00165419070981443
408	-0.542206108570099	-1.81103336811066	-15.1359872817993	-0.00977104809135199	-0.00457625929266214	0.00126787810586393	0.00289124972186983
409	1.40583980083466	-0.837010383605957	-15.0710525512695	0.00354059832170606	0.00873538758605719	-0.00717365415766835	-0.00230353930965066
410	-3.1396005153656	0.137012556195259	-14.9411821365356	-0.00912170019000769	0.00159255252219737	0.00256657530553639	0.000618529506027699
411	0.756491124629974	-0.187661752104759	-14.6814432144165	0.00354059832170606	-0.00327756232582033	-0.000680167751852423	-0.00100484199356288
412	1.40583980083466	-0.837010383605957	-14.9411821365356	-0.00360223650932312	0.000943203864153475	0.00321592413820326	0.00970941036939621
413	0.756491124629974	-0.837010383605957	-15.1359872817993	-0.000355493422830477	0.00776136433705688	-0.0139918150380254	-0.000680167751852423
414	-0.542206108570099	-0.187661752104759	-15.2009220123291	0.0210730116814375	0.00841071270406246	-0.00197886489331722	-0.00490093370899558
415	0.756491124629974	-2.46038198471069	-15.0710525512695	0.00808603875339031	-0.0026282137259841	0.00321592413820326	0.000293855206109583
416	-1.19155478477478	-0.837010383605957	-15.3307914733887	-0.0143164889886975	-0.00392691092565656	-3.08191010844894e-05	0.0022419011220336
417	0.107142522931099	-1.16168475151062	-15.0061168670654	-0.0026282137259841	0.000618529506027699	-0.00295288790948689	-0.00165419070981443
418	-1.84090340137482	-1.48635900020599	-14.6165084838867	0.00678734155371785	-0.00132951640989631	-0.000680167751852423	-0.00132951640989631
419	0.756491124629974	-1.16168475151062	-14.8762474060059	0.020423661917448	0.00743668992072344	-0.00490093370899558	-0.00555028254166245
420	2.05518841743469	-1.16168475151062	-14.9411821365356	-0.000680167751852423	-0.00490093370899558	0.000943203864153475	0.00289124972186983
421	1.40583980083466	-0.837010383605957	-15.0710525512695	0.00159255252219737	-0.00165419070981443	-0.000680167751852423	0.0022419011220336
422	0.107142522931099	-0.512336075305939	-14.9411821365356	-0.0227580219507217	0.00354059832170606	0.00548864435404539	0.00256657530553639
423	-1.19155478477478	-1.16168475151062	-15.1359872817993	0.00613799272105098	-0.00814767740666866	0.000618529506027699	-0.00490093370899558
424	0.107142522931099	-0.512336075305939	-15.1359872817993	-0.00425158534198999	0.000618529506027699	-0.000680167751852423	-0.000680167751852423
425	0.107142522931099	-0.187661752104759	-14.7463779449463	0.00548864435404539	-0.00132951640989631	-0.00912170019000769	-0.00814767740666866
426	-1.19155478477478	-0.837010383605957	-15.2009220123291	0.00256657530553639	-0.00912170019000769	0.00418994715437293	0.00289124972186983
427	0.107142522931099	0.137012556195259	-15.2658567428589	-0.00295288790948689	-0.00165419070981443	0.0022419011220336	0.0022419011220336
428	-0.542206108570099	-0.512336075305939	-15.2658567428589	0.00938473641872406	0.00354059832170606	-0.00912170019000769	-0.00100484199356288
429	-0.542206108570099	-0.187661752104759	-15.2658567428589	0.0152288740500808	0.00581331877037883	-0.0100957229733467	-0.00847235135734081
430	0.756491124629974	-1.16168475151062	-14.7463779449463	-0.0120437685400248	0.00646266713738441	0.00354059832170606	-0.00522560812532902
431	0.107142522931099	-1.81103336811066	-14.6814432144165	0.0145795252174139	-0.00555028254166245	-0.00522560812532902	-0.00652430532500148
432	-1.19155478477478	-0.512336075305939	-15.1359872817993	-0.000355493422830477	-0.00749832857400179	0.00126787810586393	0.00808603875339031
433	-0.542206108570099	-0.187661752104759	-15.3307914733887	0.00938473641872406	0.00516396993771195	-0.00425158534198999	-0.00587495695799589
434	-1.19155478477478	-0.837010383605957	-15.0710525512695	0.00321592413820326	-0.00197886489331722	-0.00295288790948689	-0.00587495695799589
435	-2.49025201797485	-0.187661752104759	-15.1359872817993	0.011982130818069	0.00289124972186983	-3.08191010844894e-05	0.00743668992072344
436	0.756491124629974	-1.48635900020599	-15.2658567428589	0.000618529506027699	-0.00490093370899558	0.00126787810586393	0.00581331877037883
437	0.756491124629974	-0.512336075305939	-15.2658567428589	0.00743668992072344	-0.00165419070981443	0.00418994715437293	0.00321592413820326
438	0.756491124629974	-0.187661752104759	-14.8113126754761	0.00938473641872406	0.00743668992072344	-0.0104203969240189	-3.08191010844894e-05
439	-0.542206108570099	-0.512336075305939	-15.4606609344482	0.0126314787194133	0.00354059832170606	-0.0026282137259841	-0.0110697457566857
440	-0.542206108570099	-0.837010383605957	-15.3307914733887	0.00581331877037883	-0.00879702530801296	0.0022419011220336	0.00321592413820326
441	0.107142522931099	0.137012556195259	-15.2009220123291	-0.00230353930965066	-3.08191010844894e-05	0.00451462110504508	0.00289124972186983
442	-1.19155478477478	-0.512336075305939	-14.9411821365356	-0.00814767740666866	0.000618529506027699	-0.00197886489331722	-0.00197886489331722
443	-0.542206108570099	-1.16168475151062	-14.8113126754761	0.0116574559360743	0.000293855206109583	-0.000680167751852423	0.00483929552137852
444	2.05518841743469	-0.837010383605957	-14.7463779449463	0.0123068047687411	0.00548864435404539	-0.0113944197073579	0.00256657530553639
445	0.756491124629974	-0.512336075305939	-15.5255966186523	0.0145795252174139	-0.0026282137259841	-0.0026282137259841	0.0022419011220336
446	-0.542206108570099	0.137012556195259	-15.3307914733887	-0.00717365415766835	-0.00295288790948689	-0.000680167751852423	0.0022419011220336
447	0.756491124629974	-1.16168475151062	-15.0710525512695	-0.0195112787187099	-0.00587495695799589	-0.00230353930965066	0.0022419011220336
448	0.756491124629974	-1.16168475151062	-15.2009220123291	0.0116574559360743	-0.00295288790948689	-0.00360223650932312	-0.00165419070981443
449	0.107142522931099	0.137012556195259	-15.0710525512695	0.00873538758605719	0.00516396993771195	0.00321592413820326	-0.00295288790948689
450	-3.1396005153656	0.137012556195259	-14.8762474060059	0.00289124972186983	0.00386527273803949	-0.00879702530801296	-0.00327756232582033
451	-1.84090340137482	-0.187661752104759	-15.0061168670654	0.00126787810586393	-0.000680167751852423	0.0116574559360743	0.00613799272105098
452	0.107142522931099	0.137012556195259	-15.3957262039185	-0.00327756232582033	-0.00360223650932312	0.000943203864153475	-0.000355493422830477
453	-0.542206108570099	0.786361217498779	-15.4606609344482	0.00743668992072344	0.00970941036939621	-0.0113944197073579	-0.000680167751852423
454	0.107142522931099	-1.81103336811066	-14.8762474060059	0.00970941036939621	0.00483929552137852	-0.00977104809135199	-0.00360223650932312
455	0.107142522931099	-2.46038198471069	-14.9411821365356	0.00711201597005129	-0.00425158534198999	-0.00749832857400179	-0.00717365415766835
456	1.40583980083466	-1.81103336811066	-15.2658567428589	0.00159255252219737	-0.00782300252467394	0.000293855206109583	-0.00197886489331722
457	0.107142522931099	-0.187661752104759	-15.2009220123291	0.01100810803473	-0.00360223650932312	0.00483929552137852	0.00646266713738441
458	-3.1396005153656	0.461686879396439	-15.4606609344482	0.0113327819854021	0.000618529506027699	-0.0149658378213644	0.00516396993771195
459	-1.84090340137482	0.137012556195259	-15.6554660797119	-3.08191010844894e-05	0.0113327819854021	0.000618529506027699	-0.000680167751852423
460	0.107142522931099	-0.187661752104759	-15.4606609344482	0.0022419011220336	-0.00197886489331722	-0.00717365415766835	-0.00295288790948689
461	-0.542206108570099	0.786361217498779	-15.3957262039185	-0.0026282137259841	0.00743668992072344	0.000943203864153475	0.00418994715437293
462	0.756491124629974	-1.48635900020599	-14.7463779449463	-0.00522560812532902	-0.00522560812532902	0.00581331877037883	-0.000355493422830477
463	1.40583980083466	-1.81103336811066	-14.7463779449463	0.00613799272105098	-0.00425158534198999	-0.00587495695799589	0.00256657530553639
464	0.756491124629974	-2.13570761680603	-14.9411821365356	0.00711201597005129	-0.00295288790948689	-0.00847235135734081	0.000293855206109583
465	-0.542206108570099	-0.187661752104759	-15.5905313491821	0.00159255252219737	0.00483929552137852	-0.00360223650932312	0.000618529506027699
466	-0.542206108570099	-0.837010383605957	-15.3307914733887	-0.00717365415766835	-0.00165419070981443	-0.000680167751852423	-0.000680167751852423
467	-0.542206108570099	0.137012556195259	-15.0710525512695	-0.00717365415766835	0.000293855206109583	0.0106834331527352	0.00418994715437293
468	2.05518841743469	-1.16168475151062	-14.9411821365356	0.00808603875339031	0.00613799272105098	-0.00944637414067984	0.00581331877037883
469	0.756491124629974	-0.837010383605957	-15.0710525512695	0.00581331877037883	0.00516396993771195	-0.00717365415766835	0.000293855206109583
470	0.107142522931099	-1.48635900020599	-14.6814432144165	0.00386527273803949	0.0103587592020631	-0.00555028254166245	-0.00684897974133492
471	1.40583980083466	-2.13570761680603	-15.0710525512695	-0.0250307414680719	-0.00197886489331722	0.00841071270406246	0.00483929552137852
472	1.40583980083466	-1.81103336811066	-15.1359872817993	-0.0100957229733467	-0.00814767740666866	-0.000355493422830477	0.00548864435404539
473	-1.19155478477478	-0.187661752104759	-15.2658567428589	0.00321592413820326	0.0022419011220336	-0.0126931173726916	0.00159255252219737
474	-3.1396005153656	0.461686879396439	-15.4606609344482	-0.00684897974133492	-0.00100484199356288	-0.00100484199356288	-0.00392691092565656
475	-1.19155478477478	-0.512336075305939	-15.3307914733887	0.00711201597005129	0.00873538758605719	-0.00619963090866804	-0.00327756232582033
476	1.40583980083466	-1.16168475151062	-15.2658567428589	0.00289124972186983	-0.000680167751852423	0.00289124972186983	0.00841071270406246
477	-1.84090340137482	0.137012556195259	-15.5905313491821	0.000293855206109583	0.00418994715437293	-0.00132951640989631	-0.00782300252467394
478	-1.19155478477478	-0.187661752104759	-15.5255966186523	0.00581331877037883	0.00581331877037883	-0.000680167751852423	0.000943203864153475
479	0.107142522931099	-0.837010383605957	-15.0061168670654	0.0126314787194133	0.00386527273803949	0.00191722682211548	-0.00165419070981443
480	-1.19155478477478	-0.837010383605957	-14.9411821365356	0.013930176384747	-0.00132951640989631	-0.00847235135734081	-0.0100957229733467
481	0.756491124629974	0.137012556195259	-15.0061168670654	-0.0026282137259841	0.00451462110504508	-0.0026282137259841	0.00808603875339031
482	-2.49025201797485	-0.187661752104759	-14.9411821365356	-0.00555028254166245	-0.00197886489331722	-0.0026282137259841	-0.00457625929266214
483	0.107142522931099	-0.837010383605957	-14.6814432144165	0.00646266713738441	0.0022419011220336	0.0113327819854021	0.00646266713738441
484	2.05518841743469	-1.16168475151062	-15.4606609344482	-0.00132951640989631	0.00418994715437293	-0.00847235135734081	-0.00360223650932312
485	0.756491124629974	-0.837010383605957	-15.6554660797119	0.00548864435404539	-0.0026282137259841	-0.00295288790948689	0.000943203864153475
486	-1.19155478477478	-0.512336075305939	-15.3307914733887	0.00191722682211548	-3.08191010844894e-05	0.00418994715437293	-0.00132951640989631
487	2.05518841743469	-2.13570761680603	-15.2658567428589	-0.00425158534198999	-0.00684897974133492	-0.00619963090866804	0.00548864435404539
488	-0.542206108570099	-0.837010383605957	-15.2009220123291	0.00938473641872406	0.00256657530553639	-0.0120437685400248	-0.00717365415766835
489	-0.542206108570099	-1.16168475151062	-14.7463779449463	0.012956153601408	0.00646266713738441	-0.00912170019000769	-0.00360223650932312
490	-1.19155478477478	-0.837010383605957	-15.2009220123291	0.0158782228827477	0.00483929552137852	-0.00132951640989631	-0.00490093370899558
491	-0.542206108570099	-1.16168475151062	-15.0710525512695	-0.00619963090866804	0.00646266713738441	0.00970941036939621	0.00613799272105098
492	1.40583980083466	-0.837010383605957	-14.9411821365356	-0.00360223650932312	0.00191722682211548	-0.00230353930965066	-0.00360223650932312
493	-1.19155478477478	0.137012556195259	-15.3307914733887	-0.00522560812532902	-0.00522560812532902	-0.00360223650932312	-0.00717365415766835
494	-0.542206108570099	-0.187661752104759	-15.0710525512695	-0.00392691092565656	0.0100340843200684	-0.00847235135734081	-3.08191010844894e-05
495	1.40583980083466	-1.16168475151062	-14.5515727996826	0.0106834331527352	-0.00652430532500148	0.00321592413820326	0.00321592413820326
496	-0.542206108570099	-0.512336075305939	-15.2658567428589	0.000618529506027699	-0.00684897974133492	0.00581331877037883	0.00256657530553639
497	-0.542206108570099	-0.837010383605957	-15.0061168670654	-0.0130177913233638	0.00289124972186983	0.00386527273803949	0.00126787810586393
498	-1.19155478477478	-0.512336075305939	-15.0061168670654	0.000293855206109583	0.000943203864153475	0.00256657530553639	-0.00100484199356288
499	0.756491124629974	-1.16168475151062	-14.8762474060059	-0.0026282137259841	0.01100810803473	-0.00782300252467394	-0.00652430532500148
500	0.756491124629974	-1.16168475151062	-14.9411821365356	-0.00100484199356288	0.00516396993771195	-0.00814767740666866	-0.00522560812532902
501	-0.542206108570099	0.786361217498779	-15.4606609344482	-0.0152905117720366	-0.00522560812532902	0.000293855206109583	0.00256657530553639
502	0.107142522931099	-0.512336075305939	-14.9411821365356	-0.00197886489331722	0.00418994715437293	0.00906006153672934	0.00451462110504508
503	2.05518841743469	-1.48635900020599	-15.4606609344482	0.012956153601408	-0.00132951640989631	0.00126787810586393	-0.00132951640989631
504	0.107142522931099	-1.48635900020599	-15.2009220123291	0.00841071270406246	-0.000355493422830477	0.000943203864153475	-0.00977104809135199
505	0.756491124629974	-1.16168475151062	-14.8762474060059	0.00289124972186983	0.00970941036939621	-0.000680167751852423	-0.00457625929266214
506	-2.49025201797485	-0.187661752104759	-15.3307914733887	-0.0143164889886975	-3.08191010844894e-05	0.00613799272105098	0.00386527273803949
507	-1.19155478477478	0.137012556195259	-14.9411821365356	-0.0182125810533762	0.00516396993771195	0.00354059832170606	0.00841071270406246
508	2.05518841743469	-1.16168475151062	-14.6165084838867	0.0152288740500808	0.00321592413820326	-0.00717365415766835	-0.00197886489331722
509	1.40583980083466	-0.187661752104759	-15.5905313491821	-0.0110697457566857	0.00743668992072344	-0.00717365415766835	-0.00587495695799589
510	0.756491124629974	-0.187661752104759	-15.2658567428589	0.00776136433705688	0.00256657530553639	-0.00652430532500148	-0.00392691092565656
511	2.05518841743469	-1.81103336811066	-15.1359872817993	0.00256657530553639	-0.00879702530801296	0.00451462110504508	0.00483929552137852
512	1.40583980083466	-1.48635900020599	-14.9411821365356	-0.0221086721867323	-0.000680167751852423	-0.00295288790948689	0.000618529506027699
513	-0.542206108570099	-1.16168475151062	-14.7463779449463	-0.00684897974133492	-0.00197886489331722	-0.00555028254166245	0.00126787810586393
514	-2.49025201797485	-0.187661752104759	-14.8762474060059	-0.00197886489331722	0.00418994715437293	-0.00814767740666866	-0.00392691092565656
515	1.40583980083466	-1.16168475151062	-14.9411821365356	-0.00555028254166245	0.0106834331527352	-0.00392691092565656	-0.00392691092565656
516	-0.542206108570099	-0.187661752104759	-15.5255966186523	0.00808603875339031	-0.00360223650932312	0.0022419011220336	0.00418994715437293
517	-1.84090340137482	-0.512336075305939	-15.2009220123291	0.00159255252219737	-0.00555028254166245	-0.00132951640989631	-0.00165419070981443
518	0.107142522931099	-1.81103336811066	-15.0061168670654	0.0145795252174139	0.0103587592020631	-0.00684897974133492	0.00289124972186983
519	1.40583980083466	-2.78505635261536	-15.0710525512695	-0.00619963090866804	-0.00879702530801296	-0.00425158534198999	-0.00684897974133492
520	1.40583980083466	-0.837010383605957	-14.7463779449463	0.0100340843200684	0.000943203864153475	-0.00619963090866804	-0.00360223650932312
521	0.756491124629974	-1.48635900020599	-14.7463779449463	-0.00100484199356288	-0.00457625929266214	0.000618529506027699	0.0103587592020631
522	-3.1396005153656	0.137012556195259	-15.2658567428589	-0.0188619289547205	0.00126787810586393	0.00354059832170606	0.00516396993771195
523	0.756491124629974	-0.187661752104759	-15.3307914733887	-0.00749832857400179	0.00418994715437293	-0.00457625929266214	0.00354059832170606
524	0.107142522931099	-0.512336075305939	-15.3307914733887	0.0103587592020631	0.00808603875339031	-0.0107450718060136	-0.00100484199356288
525	-0.542206108570099	0.461686879396439	-15.7853355407715	-0.00295288790948689	0.00678734155371785	0.00321592413820326	-0.00684897974133492
526	1.40583980083466	-0.837010383605957	-15.0061168670654	0.00646266713738441	-0.00165419070981443	0.00548864435404539	0.00256657530553639
527	0.107142522931099	-0.837010383605957	-14.9411821365356	-0.0100957229733467	-0.0152905117720366	0.000293855206109583	0.00711201597005129
528	-0.542206108570099	-0.512336075305939	-15.0710525512695	0.00678734155371785	0.00256657530553639	-0.0026282137259841	-0.00100484199356288
529	0.756491124629974	-0.837010383605957	-14.9411821365356	-0.00425158534198999	0.000293855206109583	-0.00555028254166245	0.00354059832170606
530	-0.542206108570099	-1.16168475151062	-15.0061168670654	-0.00944637414067984	0.00159255252219737	-0.00684897974133492	0.00711201597005129
531	0.107142522931099	-1.16168475151062	-15.0710525512695	-0.00490093370899558	-0.00587495695799589	-0.00425158534198999	0.0132808275520802
532	1.40583980083466	-1.16168475151062	-14.9411821365356	0.00289124972186983	-0.000355493422830477	-0.00555028254166245	0.00354059832170606
533	-1.19155478477478	0.137012556195259	-15.1359872817993	-0.00197886489331722	0.000943203864153475	-0.00230353930965066	-0.00717365415766835
534	0.756491124629974	-0.837010383605957	-15.0710525512695	0.00613799272105098	0.00451462110504508	-0.00522560812532902	-0.00360223650932312
535	0.107142522931099	-1.16168475151062	-15.0061168670654	-0.00100484199356288	-0.00100484199356288	-0.00327756232582033	-0.00425158534198999
536	1.40583980083466	-1.81103336811066	-15.1359872817993	-0.0100957229733467	-0.000355493422830477	-0.000355493422830477	0.00256657530553639
537	0.107142522931099	-0.187661752104759	-15.1359872817993	0.00126787810586393	0.00256657530553639	0.00321592413820326	0.00581331877037883
538	-2.49025201797485	-0.187661752104759	-15.3307914733887	-0.00555028254166245	0.00711201597005129	-0.0123684434220195	0.00354059832170606
539	-1.84090340137482	0.461686879396439	-14.8762474060059	0.0113327819854021	0.000618529506027699	-0.00555028254166245	0.00191722682211548
540	0.107142522931099	0.137012556195259	-15.2009220123291	0.0155535480007529	0.00613799272105098	-0.0107450718060136	0.000943203864153475
541	-0.542206108570099	0.137012556195259	-15.8502702713013	-0.00717365415766835	-0.00619963090866804	0.00938473641872406	-0.00100484199356288
542	1.40583980083466	-1.48635900020599	-15.3957262039185	-0.0026282137259841	-0.00230353930965066	-0.00360223650932312	0.000618529506027699
543	-0.542206108570099	-0.837010383605957	-15.0061168670654	0.00418994715437293	-0.00717365415766835	-0.00100484199356288	0.00613799272105098
544	0.107142522931099	-1.16168475151062	-15.2658567428589	0.0162028968334198	-3.08191010844894e-05	-0.0130177913233638	-3.08191010844894e-05
545	1.40583980083466	-0.837010383605957	-14.7463779449463	-0.00425158534198999	0.00256657530553639	-0.00295288790948689	-0.00230353930965066
546	-2.49025201797485	-0.187661752104759	-14.8762474060059	-0.00587495695799589	0.00126787810586393	-0.00230353930965066	0.00256657530553639
547	-0.542206108570099	-0.837010383605957	-15.2009220123291	0.0100340843200684	-0.00197886489331722	0.00354059832170606	0.00321592413820326
548	0.107142522931099	-0.512336075305939	-15.6554660797119	-0.00782300252467394	0.00483929552137852	-0.00619963090866804	0.00841071270406246
549	-1.19155478477478	0.137012556195259	-15.7204008102417	0.000618529506027699	0.00516396993771195	-0.0172385573387146	-0.0139918150380254
550	-1.19155478477478	0.137012556195259	-15.2009220123291	-0.00295288790948689	0.0022419011220336	-0.00132951640989631	-0.00165419070981443
551	-0.542206108570099	-1.16168475151062	-15.2009220123291	0.00418994715437293	-0.0107450718060136	0.00256657530553639	0.00126787810586393
552	0.107142522931099	-0.512336075305939	-15.0710525512695	-0.00165419070981443	-0.00717365415766835	-0.00587495695799589	-0.00165419070981443
553	-0.542206108570099	-1.16168475151062	-14.7463779449463	0.00808603875339031	0.00548864435404539	-0.00944637414067984	-0.00522560812532902
554	-1.19155478477478	-0.837010383605957	-15.2658567428589	-0.00230353930965066	0.0100340843200684	-0.00392691092565656	-0.00165419070981443
555	0.107142522931099	-0.837010383605957	-15.3957262039185	-0.00295288790948689	0.0145795252174139	-0.00327756232582033	0.00126787810586393
556	-0.542206108570099	-0.187661752104759	-15.5905313491821	-0.000680167751852423	0.00256657530553639	0.00256657530553639	0.00386527273803949
557	2.05518841743469	-0.837010383605957	-15.5255966186523	-0.00327756232582033	0.000943203864153475	-0.00132951640989631	-0.00425158534198999
558	0.756491124629974	-1.48635900020599	-14.9411821365356	0.0168522447347641	-0.00197886489331722	0.00776136433705688	0.00256657530553639
559	2.05518841743469	-1.81103336811066	-14.8113126754761	0.00548864435404539	-0.00749832857400179	-0.0113944197073579	-0.00295288790948689
560	-0.542206108570099	-1.81103336811066	-15.2009220123291	0.020423661917448	-0.00555028254166245	0.000943203864153475	-0.00587495695799589
561	0.107142522931099	-1.16168475151062	-15.2009220123291	-0.00977104809135199	0.00386527273803949	-0.00197886489331722	0.00126787810586393
562	-2.49025201797485	-0.187661752104759	-15.5905313491821	0.00386527273803949	-0.000680167751852423	-0.00555028254166245	0.00386527273803949
563	-1.19155478477478	0.137012556195259	-15.5255966186523	0.00516396993771195	0.000618529506027699	-0.00230353930965066	0.00321592413820326
564	-1.19155478477478	-0.187661752104759	-15.4606609344482	-0.000355493422830477	0.00711201597005129	-0.00490093370899558	-0.00295288790948689
565	-0.542206108570099	0.461686879396439	-15.2658567428589	-0.00165419070981443	-0.00132951640989631	-0.00392691092565656	-0.0107450718060136
566	0.107142522931099	-0.837010383605957	-14.8762474060059	0.00678734155371785	-0.00132951640989631	0.00776136433705688	0.000618529506027699
567	0.107142522931099	-0.837010383605957	-15.2658567428589	0.00126787810586393	-0.00652430532500148	-0.00197886489331722	0.00126787810586393
568	1.40583980083466	-1.81103336811066	-15.0710525512695	0.0223717093467712	-0.00522560812532902	0.00289124972186983	-0.0026282137259841
569	0.107142522931099	-1.48635900020599	-14.9411821365356	-0.00684897974133492	0.00483929552137852	-0.00425158534198999	0.00256657530553639
570	-1.84090340137482	-0.187661752104759	-15.4606609344482	-0.0133424662053585	-0.00619963090866804	-0.00295288790948689	0.00289124972186983
571	-1.19155478477478	0.137012556195259	-15.1359872817993	-0.00944637414067984	0.00386527273803949	0.00678734155371785	0.00776136433705688
572	1.40583980083466	-0.837010383605957	-14.8113126754761	-0.00132951640989631	-0.00295288790948689	-0.00619963090866804	0.00646266713738441
573	1.40583980083466	-0.837010383605957	-15.3307914733887	0.00256657530553639	0.00516396993771195	0.00289124972186983	-0.00425158534198999
574	-1.19155478477478	-0.837010383605957	-15.0710525512695	0.0100340843200684	0.0100340843200684	-0.00749832857400179	0.00191722682211548
575	0.107142522931099	-0.512336075305939	-15.5255966186523	0.00191722682211548	-0.00522560812532902	-0.0107450718060136	-0.00132951640989631
576	0.107142522931099	-1.81103336811066	-15.0061168670654	0.0165275707840919	-0.00782300252467394	-0.00132951640989631	0.00581331877037883
577	0.107142522931099	-1.16168475151062	-15.2658567428589	-0.00490093370899558	0.00354059832170606	-0.00457625929266214	0.00678734155371785
578	-1.84090340137482	-0.187661752104759	-15.0710525512695	0.00678734155371785	-3.08191010844894e-05	-0.00295288790948689	0.00126787810586393
579	0.107142522931099	-0.187661752104759	-15.4606609344482	0.00646266713738441	0.00678734155371785	-0.000355493422830477	-0.00555028254166245
580	0.756491124629974	-1.16168475151062	-15.3307914733887	-0.00684897974133492	0.00354059832170606	-0.00879702530801296	-0.00749832857400179
581	0.756491124629974	-1.16168475151062	-15.5905313491821	-0.00360223650932312	-0.00100484199356288	-0.00490093370899558	0.00126787810586393
582	0.107142522931099	-0.187661752104759	-15.4606609344482	-0.00587495695799589	-0.00197886489331722	0.00289124972186983	0.00548864435404539
583	0.756491124629974	-0.837010383605957	-15.2658567428589	-0.00327756232582033	-0.00100484199356288	0.00289124972186983	-0.000680167751852423
584	-0.542206108570099	-0.512336075305939	-15.2658567428589	0.00970941036939621	-0.00490093370899558	-0.00360223650932312	-0.00555028254166245
585	-0.542206108570099	-0.187661752104759	-15.5905313491821	0.00159255252219737	0.000293855206109583	-0.0026282137259841	-0.00457625929266214
586	-0.542206108570099	-0.837010383605957	-15.9801406860352	-0.00555028254166245	0.00126787810586393	-3.08191010844894e-05	0.00321592413820326
587	-0.542206108570099	-0.837010383605957	-15.5905313491821	-0.000680167751852423	-0.00457625929266214	0.00483929552137852	0.00483929552137852
588	-0.542206108570099	-0.187661752104759	-15.4606609344482	-0.00879702530801296	0.00646266713738441	-0.00230353930965066	0.00159255252219737
589	0.107142522931099	-0.187661752104759	-15.6554660797119	0.0188002903014421	0.00841071270406246	0.000943203864153475	-0.00230353930965066
590	-0.542206108570099	-1.16168475151062	-15.1359872817993	-0.00555028254166245	0.00483929552137852	-0.0126931173726916	-0.0026282137259841
591	0.756491124629974	-0.512336075305939	-14.9411821365356	0.00483929552137852	-0.00619963090866804	0.00516396993771195	-3.08191010844894e-05
592	-1.19155478477478	-0.837010383605957	-15.3307914733887	-0.00555028254166245	-0.00879702530801296	-0.00490093370899558	0.0022419011220336
593	-1.84090340137482	0.137012556195259	-15.4606609344482	0.00126787810586393	0.000293855206109583	0.00483929552137852	0.00256657530553639
594	0.107142522931099	-1.48635900020599	-15.2009220123291	-0.00944637414067984	-3.08191010844894e-05	-0.00230353930965066	-0.00230353930965066
595	-3.1396005153656	0.461686879396439	-15.4606609344482	0.0200989879667759	-0.00165419070981443	-0.00490093370899558	0.00159255252219737
596	0.756491124629974	-1.81103336811066	-15.0710525512695	-0.00360223650932312	0.000943203864153475	-3.08191010844894e-05	0.00581331877037883
597	1.40583980083466	-0.837010383605957	-15.8502702713013	0.00581331877037883	-0.00392691092565656	-0.00132951640989631	-0.00327756232582033
598	-0.542206108570099	0.137012556195259	-15.8502702713013	0.000943203864153475	0.00548864435404539	0.00191722682211548	-0.00944637414067984
599	0.756491124629974	-0.512336075305939	-16.1100101470947	-0.00425158534198999	-0.00197886489331722	-0.00814767740666866	-0.00944637414067984
600	-0.542206108570099	-0.512336075305939	-16.1100101470947	0.00841071270406246	-0.00782300252467394	-0.00879702530801296	-0.00619963090866804
601	-1.19155478477478	-0.187661752104759	-15.3957262039185	-0.00522560812532902	-0.00490093370899558	0.00256657530553639	-0.000355493422830477
602	0.107142522931099	-1.16168475151062	-15.1359872817993	0.0145795252174139	0.00256657530553639	-0.00425158534198999	0.00386527273803949
603	-2.49025201797485	0.461686879396439	-15.7204008102417	-0.00425158534198999	0.01100810803473	0.00548864435404539	-0.00197886489331722
604	1.40583980083466	-1.16168475151062	-15.4606609344482	-0.00457625929266214	-0.00457625929266214	-0.00457625929266214	0.000618529506027699
605	0.756491124629974	-1.48635900020599	-15.3957262039185	0.0236704051494598	0.00386527273803949	-3.08191010844894e-05	-0.000355493422830477
606	-0.542206108570099	0.137012556195259	-16.2398796081543	-0.0182125810533762	-0.000355493422830477	0.00678734155371785	0.00289124972186983
607	0.107142522931099	-0.837010383605957	-15.7204008102417	-0.00587495695799589	-0.00165419070981443	-0.000355493422830477	0.00516396993771195
608	0.756491124629974	-2.46038198471069	-15.2009220123291	0.01100810803473	-0.00944637414067984	0.00321592413820326	-0.00100484199356288
609	0.756491124629974	-1.16168475151062	-15.3307914733887	0.00289124972186983	0.00159255252219737	-0.00295288790948689	-0.00360223650932312
610	-0.542206108570099	-0.512336075305939	-15.7853355407715	-0.0230826959013939	0.00386527273803949	-0.00619963090866804	0.000293855206109583
611	-1.19155478477478	0.137012556195259	-15.7853355407715	-0.000680167751852423	-0.00327756232582033	-0.00230353930965066	0.00418994715437293
612	0.756491124629974	-0.837010383605957	-15.3307914733887	-0.00230353930965066	-0.00165419070981443	0.00906006153672934	0.000943203864153475
613	1.40583980083466	-1.16168475151062	-15.5255966186523	0.0103587592020631	-0.00230353930965066	-0.00165419070981443	-0.00100484199356288
614	-1.19155478477478	-0.187661752104759	-15.6554660797119	-0.0130177913233638	0.00776136433705688	-0.00100484199356288	-0.00230353930965066
615	1.40583980083466	-1.48635900020599	-15.5255966186523	-0.0026282137259841	0.00938473641872406	-0.00490093370899558	-0.00457625929266214
616	-0.542206108570099	-1.48635900020599	-15.8502702713013	-0.00360223650932312	-0.00522560812532902	0.00776136433705688	-0.00100484199356288
617	-1.84090340137482	-0.187661752104759	-15.3957262039185	-0.00749832857400179	0.000618529506027699	0.00289124972186983	0.00159255252219737
618	0.107142522931099	-1.16168475151062	-15.8502702713013	-0.0188619289547205	0.00776136433705688	0.00321592413820326	0.00354059832170606
619	-1.84090340137482	-0.512336075305939	-15.9152050018311	0.00191722682211548	0.00581331877037883	-0.000680167751852423	-0.00295288790948689
620	0.107142522931099	-0.837010383605957	-15.7204008102417	0.00646266713738441	0.00906006153672934	-0.00295288790948689	-0.00587495695799589
621	1.40583980083466	-1.48635900020599	-15.9152050018311	0.00451462110504508	-3.08191010844894e-05	0.00386527273803949	0.00451462110504508
622	-1.19155478477478	-0.187661752104759	-15.4606609344482	-0.0172385573387146	0.00581331877037883	-0.00327756232582033	0.00386527273803949
623	0.756491124629974	-1.81103336811066	-15.1359872817993	0.00841071270406246	0.00256657530553639	-0.00782300252467394	0.00646266713738441
624	-0.542206108570099	-1.48635900020599	-15.8502702713013	0.00613799272105098	-0.000355493422830477	-0.0026282137259841	-0.0117190945893526
625	-0.542206108570099	0.137012556195259	-16.1749439239502	-0.00749832857400179	0.00613799272105098	0.00451462110504508	-0.00392691092565656
626	0.107142522931099	-1.16168475151062	-15.7853355407715	-0.00782300252467394	-0.00814767740666866	0.000943203864153475	0.00256657530553639
627	-1.84090340137482	0.137012556195259	-15.3957262039185	0.00516396993771195	-0.00230353930965066	-0.00295288790948689	0.0022419011220336
628	-0.542206108570099	-0.512336075305939	-15.2658567428589	-0.0130177913233638	0.00191722682211548	0.00386527273803949	-0.00230353930965066
629	1.40583980083466	-0.837010383605957	-15.2658567428589	0.0136055024340749	0.00776136433705688	-0.00327756232582033	-0.00684897974133492
630	1.40583980083466	-0.512336075305939	-15.2009220123291	0.00970941036939621	0.00906006153672934	-0.00197886489331722	0.000943203864153475
631	0.756491124629974	-1.16168475151062	-15.3957262039185	0.00289124972186983	-0.00619963090866804	0.00256657530553639	-0.00100484199356288
632	-0.542206108570099	-1.81103336811066	-15.4606609344482	0.00516396993771195	-0.00977104809135199	0.00711201597005129	0.00613799272105098
633	-1.19155478477478	-0.187661752104759	-15.5255966186523	-0.00555028254166245	0.00970941036939621	-0.00132951640989631	-0.00132951640989631
634	0.756491124629974	-1.48635900020599	-15.2009220123291	0.00970941036939621	-3.08191010844894e-05	-0.0113944197073579	0.00451462110504508
635	-3.1396005153656	0.461686879396439	-15.3307914733887	0.00483929552137852	0.00386527273803949	-0.00490093370899558	0.00418994715437293
636	1.40583980083466	-0.837010383605957	-15.5255966186523	0.00678734155371785	0.00159255252219737	0.00386527273803949	0.0126314787194133
637	2.70453715324402	-0.837010383605957	-16.1100101470947	-0.00912170019000769	-0.00197886489331722	-0.00944637414067984	0.00256657530553639
638	-1.19155478477478	0.786361217498779	-16.2398796081543	-0.0117190945893526	0.00613799272105098	-0.00555028254166245	-0.00132951640989631
639	-0.542206108570099	-0.512336075305939	-15.8502702713013	0.00354059832170606	0.00451462110504508	-0.0026282137259841	-0.00165419070981443
640	-0.542206108570099	-1.16168475151062	-16.0450744628906	-0.00879702530801296	0.0022419011220336	-0.00619963090866804	-0.00490093370899558
641	-1.19155478477478	0.137012556195259	-15.9152050018311	-0.00425158534198999	-0.00100484199356288	0.0142548503354192	-3.08191010844894e-05
642	-0.542206108570099	-1.16168475151062	-15.4606609344482	-0.0146411629393697	0.000293855206109583	-3.08191010844894e-05	0.00743668992072344
643	-3.1396005153656	0.461686879396439	-15.7204008102417	0.0142548503354192	0.00646266713738441	0.00321592413820326	0.000943203864153475
644	0.107142522931099	-1.16168475151062	-15.8502702713013	0.0314625911414623	0.00581331877037883	-0.00587495695799589	-0.00392691092565656
645	1.40583980083466	-1.16168475151062	-15.5255966186523	0.0207483377307653	0.000618529506027699	-0.0026282137259841	0.00354059832170606
646	-1.19155478477478	0.137012556195259	-15.5255966186523	-0.00327756232582033	-0.00490093370899558	0.000943203864153475	0.00289124972186983
647	0.107142522931099	-1.48635900020599	-15.5255966186523	-0.000355493422830477	-0.00555028254166245	0.00354059832170606	0.00321592413820326
648	0.107142522931099	-2.78505635261536	-15.5255966186523	0.100293546915054	0.000618529506027699	-0.00457625929266214	-0.0026282137259841
649	0.107142522931099	-0.187661752104759	-15.7853355407715	-0.00360223650932312	0.000943203864153475	-0.00295288790948689	0.0022419011220336
650	-0.542206108570099	0.137012556195259	-16.0450744628906	-0.0107450718060136	-0.00100484199356288	-0.00295288790948689	-0.00587495695799589
651	-3.1396005153656	0.137012556195259	-16.1100101470947	0.00743668992072344	-0.00197886489331722	0.00873538758605719	-0.00295288790948689
652	0.756491124629974	-0.837010383605957	-15.7853355407715	-0.00814767740666866	-0.000355493422830477	0.00159255252219737	0.00711201597005129
653	1.40583980083466	-1.48635900020599	-15.8502702713013	0.00191722682211548	0.00289124972186983	-0.00490093370899558	-0.00522560812532902
654	-0.542206108570099	0.137012556195259	-15.4606609344482	0.00613799272105098	0.0022419011220336	-0.00619963090866804	-0.0113944197073579
655	0.756491124629974	-1.48635900020599	-14.8762474060059	0.00386527273803949	0.00418994715437293	0.000618529506027699	-0.00165419070981443
656	-0.542206108570099	-1.48635900020599	-15.5255966186523	0.00776136433705688	-0.0104203969240189	0.00386527273803949	0.00483929552137852
657	0.107142522931099	-0.837010383605957	-15.3957262039185	0.0152288740500808	-0.0139918150380254	-0.00392691092565656	0.00483929552137852
658	-0.542206108570099	-1.16168475151062	-15.2009220123291	-0.00587495695799589	0.00289124972186983	-0.00360223650932312	0.000293855206109583
659	-1.84090340137482	-1.16168475151062	-15.2009220123291	-0.00879702530801296	0.00321592413820326	-0.00879702530801296	-0.00652430532500148
660	0.756491124629974	-1.16168475151062	-14.8113126754761	-0.00522560812532902	0.00548864435404539	-0.00879702530801296	-0.00555028254166245
661	2.05518841743469	-0.837010383605957	-15.0061168670654	0.01847561635077	-0.00522560812532902	0.00451462110504508	0.00256657530553639
662	-1.19155478477478	0.461686879396439	-15.5255966186523	0.0200989879667759	-0.00522560812532902	0.00841071270406246	-3.08191010844894e-05
663	0.107142522931099	-0.187661752104759	-15.2658567428589	0.00126787810586393	-0.000680167751852423	-0.00230353930965066	-0.00490093370899558
664	-0.542206108570099	-1.16168475151062	-15.3307914733887	0.0116574559360743	-0.00132951640989631	-0.00847235135734081	-0.00392691092565656
665	-1.19155478477478	-0.512336075305939	-15.4606609344482	0.00873538758605719	0.00354059832170606	-0.00879702530801296	0.00483929552137852
666	1.40583980083466	-1.48635900020599	-15.0710525512695	-0.0117190945893526	-0.00814767740666866	0.00386527273803949	0.00256657530553639
667	-3.1396005153656	0.137012556195259	-15.0061168670654	-0.00652430532500148	-0.00425158534198999	0.00159255252219737	0.000943203864153475
668	-1.19155478477478	0.137012556195259	-15.0061168670654	-0.0117190945893526	0.00386527273803949	0.00256657530553639	0.00386527273803949
669	1.40583980083466	-1.16168475151062	-15.1359872817993	0.011982130818069	0.00516396993771195	-0.0162645354866982	-0.00165419070981443
670	0.107142522931099	-0.512336075305939	-15.5905313491821	0.0022419011220336	0.000943203864153475	-0.00944637414067984	-0.00977104809135199
671	0.107142522931099	-1.16168475151062	-15.2009220123291	0.00808603875339031	-0.00100484199356288	0.00776136433705688	0.00483929552137852
672	-0.542206108570099	-0.837010383605957	-15.2658567428589	-0.00619963090866804	-0.00425158534198999	-0.00230353930965066	0.00256657530553639
673	-0.542206108570099	-0.837010383605957	-15.3307914733887	0.0022419011220336	-0.00944637414067984	-0.00490093370899558	0.00613799272105098
674	0.756491124629974	-1.16168475151062	-14.7463779449463	0.0168522447347641	0.00776136433705688	-0.0117190945893526	-0.00392691092565656
675	-1.84090340137482	-0.187661752104759	-15.5905313491821	-0.00490093370899558	0.00678734155371785	-0.00944637414067984	-0.00717365415766835
676	0.107142522931099	-1.16168475151062	-15.0710525512695	-0.00197886489331722	0.00354059832170606	-0.00652430532500148	0.00191722682211548
677	0.756491124629974	-0.187661752104759	-15.3307914733887	0.00776136433705688	-0.00425158534198999	0.00159255252219737	0.00548864435404539
678	0.107142522931099	0.137012556195259	-15.4606609344482	0.00418994715437293	0.00808603875339031	-0.0136671401560307	-0.0026282137259841
679	-0.542206108570099	-0.187661752104759	-15.2009220123291	0.00776136433705688	0.00646266713738441	-3.08191010844894e-05	-0.00425158534198999
680	0.756491124629974	-0.512336075305939	-15.0710525512695	0.00970941036939621	-0.00457625929266214	-0.000355493422830477	-0.00230353930965066
681	-1.84090340137482	-0.837010383605957	-15.1359872817993	0.00159255252219737	-0.00392691092565656	-0.00619963090866804	-0.00132951640989631
682	1.40583980083466	-1.16168475151062	-15.2658567428589	0.00159255252219737	0.00386527273803949	-0.00619963090866804	0.00711201597005129
683	-3.1396005153656	-0.187661752104759	-15.0710525512695	-0.00457625929266214	0.00938473641872406	-0.00652430532500148	-0.0026282137259841
684	-1.19155478477478	-1.16168475151062	-15.0061168670654	-0.00684897974133492	0.00451462110504508	-0.00879702530801296	-0.00165419070981443
685	2.05518841743469	-0.837010383605957	-14.8762474060059	0.00191722682211548	0.00289124972186983	-0.00587495695799589	0.00256657530553639
686	-0.542206108570099	0.137012556195259	-15.1359872817993	-0.00814767740666866	-0.00230353930965066	-3.08191010844894e-05	0.00126787810586393
687	0.107142522931099	-1.48635900020599	-14.9411821365356	-0.0107450718060136	-0.00327756232582033	0.00386527273803949	0.0100340843200684
688	0.756491124629974	-0.837010383605957	-15.3307914733887	0.00711201597005129	0.000943203864153475	0.00159255252219737	0.00256657530553639
689	-0.542206108570099	-0.837010383605957	-15.0061168670654	0.00743668992072344	0.00548864435404539	-0.00782300252467394	-0.00814767740666866
690	-0.542206108570099	-0.512336075305939	-15.1359872817993	0.0106834331527352	0.00581331877037883	-0.000680167751852423	0.00191722682211548
691	-1.19155478477478	-0.187661752104759	-14.8762474060059	0.000618529506027699	-3.08191010844894e-05	-0.00295288790948689	0.0022419011220336
692	-3.1396005153656	0.137012556195259	-15.0061168670654	-0.00977104809135199	-0.00230353930965066	0.0123068047687411	0.00581331877037883
693	0.107142522931099	0.137012556195259	-14.8762474060059	-0.00619963090866804	0.000943203864153475	-0.00717365415766835	-0.00197886489331722
694	1.40583980083466	-0.837010383605957	-15.2009220123291	0.0126314787194133	0.00873538758605719	-0.00782300252467394	-0.00295288790948689
695	2.05518841743469	-1.16168475151062	-15.2009220123291	-0.0117190945893526	0.00743668992072344	0.000943203864153475	-0.00717365415766835
696	1.40583980083466	-0.512336075305939	-15.1359872817993	0.00191722682211548	-0.00327756232582033	0.00646266713738441	0.00646266713738441
697	0.107142522931099	-0.837010383605957	-15.2658567428589	0.00191722682211548	-0.00814767740666866	0.00516396993771195	0.000618529506027699
698	-0.542206108570099	-0.187661752104759	-15.0710525512695	-0.00132951640989631	0.00613799272105098	-0.00230353930965066	0.00906006153672934
699	-0.542206108570099	0.137012556195259	-14.8113126754761	0.00711201597005129	0.0103587592020631	-0.0026282137259841	-0.00295288790948689
700	-2.49025201797485	0.461686879396439	-15.2658567428589	-0.0123684434220195	0.00938473641872406	-0.00782300252467394	-0.00619963090866804
701	-0.542206108570099	-0.187661752104759	-15.2658567428589	0.01100810803473	0.00159255252219737	0.00678734155371785	-0.00132951640989631
702	1.40583980083466	-1.16168475151062	-15.0061168670654	-0.0195112787187099	-3.08191010844894e-05	-0.00392691092565656	-0.00230353930965066
703	1.40583980083466	-1.16168475151062	-15.0710525512695	-0.00522560812532902	-0.00295288790948689	-0.00619963090866804	-0.0026282137259841
704	2.70453715324402	-1.48635900020599	-14.8113126754761	0.00418994715437293	-0.00490093370899558	-0.0188619289547205	0.000618529506027699
705	-0.542206108570099	-0.837010383605957	-14.9411821365356	-0.0026282137259841	-0.00360223650932312	-0.00684897974133492	-0.00684897974133492
706	0.756491124629974	-1.16168475151062	-14.5515727996826	-0.0253554154187441	0.00354059832170606	-0.00490093370899558	0.00743668992072344
707	-1.19155478477478	0.461686879396439	-15.3957262039185	0.00776136433705688	0.0022419011220336	0.00483929552137852	0.00808603875339031
708	-1.84090340137482	-0.187661752104759	-14.8113126754761	-0.0133424662053585	0.00613799272105098	0.00418994715437293	0.000943203864153475
709	-0.542206108570099	-1.48635900020599	-14.6814432144165	0.00776136433705688	-0.00327756232582033	-0.0100957229733467	0.00354059832170606
710	1.40583980083466	-1.16168475151062	-14.8762474060059	0.00418994715437293	-0.00132951640989631	-0.0120437685400248	-0.00457625929266214
711	1.40583980083466	-1.16168475151062	-14.9411821365356	-0.0208099745213985	-0.00165419070981443	0.00289124972186983	0.00386527273803949
712	0.756491124629974	-1.81103336811066	-14.2268991470337	-0.0133424662053585	-0.00392691092565656	0.00516396993771195	0.00483929552137852
713	-0.542206108570099	-1.16168475151062	-15.0061168670654	0.0116574559360743	-0.00619963090866804	-0.00197886489331722	-0.00165419070981443
714	1.40583980083466	-0.187661752104759	-15.0061168670654	0.0022419011220336	0.000943203864153475	-0.00782300252467394	-0.00392691092565656
715	-1.84090340137482	-0.187661752104759	-14.9411821365356	-0.0113944197073579	0.00678734155371785	-0.00879702530801296	0.00386527273803949
716	0.107142522931099	-0.512336075305939	-15.1359872817993	0.00906006153672934	-0.00555028254166245	0.00256657530553639	0.00646266713738441
717	-0.542206108570099	0.461686879396439	-14.8113126754761	0.00418994715437293	-0.00230353930965066	0.00191722682211548	0.00711201597005129
718	0.107142522931099	-0.187661752104759	-15.0061168670654	0.000618529506027699	0.00711201597005129	0.000293855206109583	-0.000355493422830477
719	-0.542206108570099	0.137012556195259	-14.4866380691528	0.0103587592020631	0.00711201597005129	-0.00814767740666866	-0.0100957229733467
720	-0.542206108570099	-0.837010383605957	-15.0061168670654	0.00841071270406246	0.000618529506027699	-0.00360223650932312	-0.00619963090866804
721	-0.542206108570099	-0.837010383605957	-15.2658567428589	0.00483929552137852	-0.00717365415766835	-0.00782300252467394	0.00159255252219737
722	-0.542206108570099	-0.187661752104759	-15.2658567428589	-0.0100957229733467	0.00516396993771195	-3.08191010844894e-05	0.00516396993771195
723	-0.542206108570099	-1.16168475151062	-15.2009220123291	0.0022419011220336	0.0022419011220336	-0.0126931173726916	0.00451462110504508
724	0.756491124629974	-0.187661752104759	-15.1359872817993	0.000293855206109583	0.00321592413820326	-0.00490093370899558	-0.00555028254166245
725	0.107142522931099	-0.837010383605957	-14.7463779449463	0.00256657530553639	0.0022419011220336	0.00386527273803949	-0.0026282137259841
726	0.756491124629974	-0.837010383605957	-15.3957262039185	-0.00100484199356288	-0.00100484199356288	0.0149041991680861	0.00289124972186983
727	1.40583980083466	-0.512336075305939	-15.2009220123291	0.00970941036939621	0.00451462110504508	0.000618529506027699	0.000618529506027699
728	-1.84090340137482	-0.187661752104759	-15.1359872817993	-0.00100484199356288	-0.00652430532500148	-0.000355493422830477	0.00581331877037883
729	0.107142522931099	-2.13570761680603	-15.0061168670654	0.00256657530553639	0.00256657530553639	-0.00782300252467394	-0.00425158534198999
730	1.40583980083466	-1.16168475151062	-14.8762474060059	0.000293855206109583	0.00418994715437293	-0.00100484199356288	-0.000680167751852423
731	-0.542206108570099	-1.16168475151062	-14.6814432144165	0.00354059832170606	-0.0026282137259841	-0.00619963090866804	0.00548864435404539
732	-1.19155478477478	-0.837010383605957	-14.5515727996826	-0.0146411629393697	0.000293855206109583	0.00776136433705688	0.00159255252219737
733	-0.542206108570099	-0.512336075305939	-15.3307914733887	0.0165275707840919	0.00873538758605719	-0.000355493422830477	-0.000355493422830477
734	0.107142522931099	-0.187661752104759	-15.6554660797119	-0.00197886489331722	0.0106834331527352	-0.00879702530801296	-0.00522560812532902
735	0.756491124629974	-0.512336075305939	-15.2658567428589	0.00776136433705688	0.00191722682211548	-0.00327756232582033	-0.00555028254166245
736	-0.542206108570099	-0.512336075305939	-15.0710525512695	-0.00847235135734081	0.00191722682211548	0.000293855206109583	-0.000680167751852423
737	0.107142522931099	-2.46038198471069	-14.8762474060059	0.00256657530553639	-0.00912170019000769	0.00289124972186983	-0.0107450718060136
738	0.756491124629974	-0.512336075305939	-14.6165084838867	0.0123068047687411	0.00581331877037883	-0.00197886489331722	-0.00100484199356288
739	-1.84090340137482	-0.512336075305939	-15.0710525512695	-0.00912170019000769	0.00386527273803949	-0.0110697457566857	0.00386527273803949
740	-3.1396005153656	-0.187661752104759	-15.0710525512695	-0.00230353930965066	0.00386527273803949	0.00256657530553639	-0.00490093370899558
741	-0.542206108570099	0.137012556195259	-15.4606609344482	-0.0117190945893526	-0.000680167751852423	-0.00457625929266214	0.00386527273803949
742	2.70453715324402	-1.16168475151062	-15.4606609344482	0.00289124972186983	0.00483929552137852	-3.08191010844894e-05	0.00451462110504508
743	-0.542206108570099	0.461686879396439	-15.2009220123291	0.0191249661147594	0.00646266713738441	0.00516396993771195	0.000618529506027699
744	0.756491124629974	-0.512336075305939	-14.8113126754761	0.00516396993771195	0.00289124972186983	-0.00749832857400179	-0.00327756232582033
745	0.107142522931099	-2.46038198471069	-15.3307914733887	0.00418994715437293	-0.0026282137259841	-0.00490093370899558	-0.00392691092565656
746	-1.19155478477478	-0.187661752104759	-15.6554660797119	-0.00619963090866804	-0.00555028254166245	0.00386527273803949	0.00256657530553639
747	-1.84090340137482	-0.837010383605957	-15.2009220123291	-0.0123684434220195	-0.000680167751852423	-0.000680167751852423	0.00548864435404539
748	-1.84090340137482	-0.837010383605957	-15.2658567428589	-0.0104203969240189	-0.0026282137259841	0.00548864435404539	-0.00100484199356288
749	1.40583980083466	-0.837010383605957	-15.3307914733887	0.00483929552137852	0.00354059832170606	-0.00230353930965066	-0.00879702530801296
750	0.756491124629974	-0.512336075305939	-15.3957262039185	0.0217223595827818	-0.00295288790948689	-0.00587495695799589	-0.00132951640989631
751	0.756491124629974	-0.837010383605957	-15.4606609344482	-0.00555028254166245	-0.00165419070981443	-3.08191010844894e-05	0.00581331877037883
752	0.756491124629974	-1.48635900020599	-15.2658567428589	0.00613799272105098	0.000618529506027699	0.000943203864153475	0.00581331877037883
753	0.107142522931099	-2.46038198471069	-15.3307914733887	-0.00360223650932312	-0.0026282137259841	-0.000355493422830477	-0.00522560812532902
754	-0.542206108570099	0.461686879396439	-15.2009220123291	0.00451462110504508	0.00808603875339031	-0.000680167751852423	-0.0110697457566857
755	0.756491124629974	-1.48635900020599	-14.8762474060059	0.00289124972186983	-0.00555028254166245	-0.00652430532500148	-0.000355493422830477
756	-3.1396005153656	0.461686879396439	-15.0061168670654	-0.00165419070981443	0.00646266713738441	0.00613799272105098	0.000618529506027699
757	0.756491124629974	-1.16168475151062	-14.9411821365356	-0.00295288790948689	0.00386527273803949	-0.00132951640989631	0.00418994715437293
758	2.05518841743469	-1.16168475151062	-15.2658567428589	0.0178262684494257	0.00418994715437293	-0.00230353930965066	0.00483929552137852
759	1.40583980083466	-0.512336075305939	-15.1359872817993	-0.0110697457566857	0.00516396993771195	-0.00490093370899558	-0.00879702530801296
760	0.756491124629974	-1.16168475151062	-15.1359872817993	-0.00165419070981443	0.00159255252219737	-0.00587495695799589	0.00159255252219737
761	0.107142522931099	-2.46038198471069	-15.3307914733887	-0.00717365415766835	-0.00457625929266214	0.00711201597005129	0.00776136433705688
762	0.107142522931099	-1.16168475151062	-15.1359872817993	0.00678734155371785	-0.000680167751852423	0.00321592413820326	0.00256657530553639
763	-0.542206108570099	0.137012556195259	-15.2009220123291	-0.0100957229733467	0.00678734155371785	-0.00230353930965066	0.00873538758605719
764	-3.78894925117493	0.137012556195259	-15.2009220123291	-0.000680167751852423	0.00451462110504508	-0.00912170019000769	-0.000355493422830477
765	-1.19155478477478	0.461686879396439	-15.3307914733887	0.00516396993771195	0.000943203864153475	0.00289124972186983	-0.000355493422830477
766	2.70453715324402	-1.48635900020599	-15.2658567428589	-0.0104203969240189	-0.00392691092565656	-0.00944637414067984	0.00483929552137852
767	0.107142522931099	0.137012556195259	-15.3957262039185	0.000618529506027699	-0.00392691092565656	-0.000355493422830477	0.000943203864153475
768	0.107142522931099	-0.837010383605957	-15.0710525512695	-0.00879702530801296	-0.000680167751852423	-0.00392691092565656	0.00711201597005129
769	0.107142522931099	-2.13570761680603	-14.6814432144165	0.0171769186854362	-0.00717365415766835	-3.08191010844894e-05	-0.00295288790948689
770	1.40583980083466	-1.16168475151062	-14.5515727996826	-0.000355493422830477	0.00386527273803949	-0.000680167751852423	0.00321592413820326
771	-0.542206108570099	-1.16168475151062	-14.9411821365356	0.00646266713738441	0.000618529506027699	-0.00360223650932312	0.00841071270406246
772	-3.1396005153656	0.137012556195259	-15.3957262039185	-0.00555028254166245	0.00451462110504508	0.0022419011220336	0.00159255252219737
773	0.107142522931099	-0.187661752104759	-15.3307914733887	0.00613799272105098	0.00483929552137852	-0.00619963090866804	0.00191722682211548
774	2.05518841743469	-1.48635900020599	-15.1359872817993	0.020423661917448	0.00418994715437293	-0.0152905117720366	0.000618529506027699
775	-1.19155478477478	0.137012556195259	-15.3307914733887	0.020423661917448	0.00581331877037883	0.00191722682211548	-0.00782300252467394
776	1.40583980083466	-1.48635900020599	-14.6814432144165	-0.0146411629393697	-0.000355493422830477	-0.000680167751852423	0.00548864435404539
777	0.107142522931099	-0.837010383605957	-15.0061168670654	-0.0198359526693821	-0.00684897974133492	-0.00490093370899558	-0.00392691092565656
778	-1.84090340137482	-0.187661752104759	-15.3307914733887	0.00256657530553639	0.00451462110504508	-3.08191010844894e-05	-0.00392691092565656
779	-1.19155478477478	0.137012556195259	-15.2009220123291	-0.00879702530801296	0.00386527273803949	-0.0143164889886975	-0.00132951640989631
780	-1.84090340137482	-0.187661752104759	-15.2658567428589	0.00483929552137852	-0.00230353930965066	-0.00782300252467394	-0.00944637414067984
781	-0.542206108570099	0.137012556195259	-15.1359872817993	-0.00619963090866804	0.00159255252219737	-0.00425158534198999	0.00711201597005129
782	2.05518841743469	-0.837010383605957	-14.9411821365356	-0.00619963090866804	0.00289124972186983	-0.00587495695799589	0.00159255252219737
783	0.107142522931099	-0.512336075305939	-15.2009220123291	0.00548864435404539	-0.00197886489331722	-0.00425158534198999	-0.00197886489331722
784	0.107142522931099	-1.16168475151062	-15.1359872817993	-0.00100484199356288	0.00808603875339031	-0.0117190945893526	-0.00749832857400179
785	2.05518841743469	-2.13570761680603	-15.0710525512695	0.0103587592020631	-0.000355493422830477	-0.00295288790948689	0.000618529506027699
786	-1.19155478477478	-0.512336075305939	-15.1359872817993	-0.00425158534198999	-0.00392691092565656	0.00418994715437293	0.00613799272105098
787	0.756491124629974	-1.16168475151062	-14.8762474060059	-0.0201606266200542	-0.00392691092565656	-0.000355493422830477	0.000943203864153475
788	-2.49025201797485	-0.837010383605957	-14.8113126754761	-0.0117190945893526	0.00289124972186983	0.000293855206109583	0.00126787810586393
789	-1.19155478477478	0.786361217498779	-15.1359872817993	0.00516396993771195	0.011982130818069	-0.00847235135734081	0.000943203864153475
790	0.107142522931099	0.137012556195259	-15.2009220123291	0.00906006153672934	0.00289124972186983	-0.0026282137259841	-0.00490093370899558
791	-0.542206108570099	0.461686879396439	-15.8502702713013	-0.00165419070981443	0.000618529506027699	0.0178262684494257	0.000618529506027699
792	1.40583980083466	-1.48635900020599	-15.5255966186523	-0.0201606266200542	-0.0026282137259841	-0.00197886489331722	0.00386527273803949
793	2.05518841743469	-1.81103336811066	-15.0061168670654	-0.00587495695799589	0.000293855206109583	-0.00490093370899558	0.00126787810586393
794	-0.542206108570099	-0.837010383605957	-15.0061168670654	0.00906006153672934	0.000293855206109583	-0.0146411629393697	-0.00522560812532902
795	0.756491124629974	-1.16168475151062	-14.7463779449463	0.00386527273803949	0.000618529506027699	-0.00814767740666866	-0.00425158534198999
796	-3.78894925117493	0.137012556195259	-14.9411821365356	-0.0126931173726916	-3.08191010844894e-05	0.00126787810586393	0.00906006153672934
797	0.107142522931099	-1.16168475151062	-15.3307914733887	-0.00132951640989631	0.00581331877037883	-0.00814767740666866	0.00776136433705688
798	2.05518841743469	-0.837010383605957	-15.3957262039185	0.00191722682211548	0.00678734155371785	-0.00425158534198999	0.00711201597005129
799	1.40583980083466	-0.837010383605957	-15.5255966186523	-0.0026282137259841	0.00354059832170606	-0.00197886489331722	-0.0100957229733467
800	0.756491124629974	-0.837010383605957	-15.1359872817993	-0.00944637414067984	0.00548864435404539	-0.000680167751852423	-0.00230353930965066
801	2.05518841743469	-2.13570761680603	-14.6814432144165	0.0123068047687411	-0.00197886489331722	0.00354059832170606	0.00938473641872406
802	-1.19155478477478	-0.512336075305939	-14.7463779449463	-0.0026282137259841	-0.00782300252467394	-0.00100484199356288	-0.00197886489331722
803	-0.542206108570099	0.137012556195259	-15.0710525512695	-0.00944637414067984	-0.00197886489331722	0.00126787810586393	-0.00457625929266214
804	-1.84090340137482	-0.837010383605957	-15.0061168670654	0.0126314787194133	0.00613799272105098	-0.00360223650932312	-0.00684897974133492
805	-1.84090340137482	0.137012556195259	-15.3307914733887	0.0126314787194133	0.00289124972186983	-0.00100484199356288	-0.00132951640989631
806	1.40583980083466	-1.16168475151062	-15.0710525512695	0.00321592413820326	0.00516396993771195	0.00191722682211548	0.0022419011220336
807	-0.542206108570099	0.137012556195259	-15.7204008102417	0.00613799272105098	0.00776136433705688	0.00418994715437293	-0.00490093370899558
808	0.107142522931099	-0.837010383605957	-14.8762474060059	-0.00912170019000769	0.000618529506027699	0.00516396993771195	0.00354059832170606
809	2.70453715324402	-1.48635900020599	-15.0710525512695	0.013930176384747	0.00256657530553639	-0.00717365415766835	-0.0026282137259841
810	0.756491124629974	-1.81103336811066	-15.3307914733887	-0.0026282137259841	0.000293855206109583	-0.00360223650932312	-0.0133424662053585
811	0.756491124629974	-1.16168475151062	-15.0061168670654	0.00613799272105098	-0.00490093370899558	-0.000355493422830477	0.00159255252219737
812	0.107142522931099	-0.837010383605957	-15.1359872817993	-0.0185372550040483	0.00841071270406246	0.000618529506027699	0.00581331877037883
813	-1.84090340137482	0.137012556195259	-15.4606609344482	-0.0133424662053585	0.00191722682211548	-0.00327756232582033	0.00808603875339031
814	1.40583980083466	-0.187661752104759	-15.1359872817993	0.0200989879667759	0.00289124972186983	-0.0136671401560307	-0.00197886489331722
815	0.107142522931099	0.137012556195259	-15.0710525512695	-0.000355493422830477	-0.00457625929266214	-0.00457625929266214	-0.00587495695799589
816	1.40583980083466	-0.837010383605957	-15.1359872817993	-0.0156151866540313	-0.000680167751852423	0.00126787810586393	0.00418994715437293
817	-0.542206108570099	-0.512336075305939	-15.2658567428589	0.012956153601408	0.000293855206109583	0.00354059832170606	-0.00392691092565656
818	-1.19155478477478	-1.16168475151062	-15.2658567428589	-0.00295288790948689	-0.00684897974133492	-0.00230353930965066	-0.00295288790948689
819	-1.19155478477478	-0.187661752104759	-15.0710525512695	0.00289124972186983	0.00451462110504508	-0.00944637414067984	-0.00360223650932312
820	-1.19155478477478	-0.512336075305939	-15.2009220123291	-0.00392691092565656	0.00418994715437293	-0.00392691092565656	-0.00652430532500148
821	-1.84090340137482	0.137012556195259	-14.9411821365356	-0.00457625929266214	-0.00100484199356288	0.00548864435404539	0.0106834331527352
822	1.40583980083466	-1.16168475151062	-15.0061168670654	0.00386527273803949	-0.00230353930965066	0.00354059832170606	-0.000680167751852423
823	1.40583980083466	-0.512336075305939	-15.3957262039185	-0.00490093370899558	0.00646266713738441	-0.000680167751852423	-0.000680167751852423
824	-1.19155478477478	-0.187661752104759	-15.3307914733887	0.00159255252219737	0.00321592413820326	-0.0110697457566857	-0.00814767740666866
825	0.107142522931099	-0.512336075305939	-15.4606609344482	0.00386527273803949	-0.00100484199356288	-0.00197886489331722	0.000943203864153475
826	0.756491124629974	-1.48635900020599	-15.2009220123291	0.00873538758605719	-0.00619963090866804	0.00646266713738441	0.00126787810586393
827	0.756491124629974	-1.16168475151062	-14.8113126754761	0.00548864435404539	-0.00782300252467394	0.00289124972186983	0.00483929552137852
828	-1.84090340137482	0.137012556195259	-14.8762474060059	-0.00132951640989631	-0.000680167751852423	0.000293855206109583	-0.00165419070981443
829	-1.19155478477478	0.137012556195259	-15.3307914733887	0.0106834331527352	0.000618529506027699	-0.0104203969240189	-0.00652430532500148
830	-0.542206108570099	-1.16168475151062	-15.2009220123291	-0.0143164889886975	0.000943203864153475	-0.00684897974133492	-0.00360223650932312
831	0.107142522931099	-1.48635900020599	-15.3307914733887	0.000293855206109583	0.00256657530553639	-0.00425158534198999	0.00418994715437293
832	-1.19155478477478	0.137012556195259	-15.2658567428589	-0.00230353930965066	-0.00360223650932312	0.0022419011220336	0.00159255252219737
833	0.756491124629974	-0.512336075305939	-15.0710525512695	-0.00782300252467394	0.00256657530553639	-0.000680167751852423	0.00451462110504508
834	1.40583980083466	-1.81103336811066	-14.6814432144165	0.0162028968334198	-0.00457625929266214	-0.00100484199356288	-0.00132951640989631
835	0.756491124629974	-0.512336075305939	-15.0061168670654	0.00743668992072344	0.00418994715437293	0.00159255252219737	-0.0026282137259841
836	-0.542206108570099	-0.837010383605957	-15.3307914733887	-0.00197886489331722	-0.000355493422830477	0.01100810803473	0.00613799272105098
837	-1.19155478477478	-0.837010383605957	-15.2658567428589	-0.0191866029053926	-0.00392691092565656	0.00256657530553639	-0.00360223650932312
838	0.756491124629974	-1.16168475151062	-15.2009220123291	-0.00782300252467394	-3.08191010844894e-05	-0.00587495695799589	-0.0026282137259841
839	0.756491124629974	-0.837010383605957	-15.5255966186523	-0.00327756232582033	-0.0026282137259841	-0.000680167751852423	-0.00360223650932312
840	0.107142522931099	-1.16168475151062	-15.0061168670654	-0.00522560812532902	0.01100810803473	-0.0117190945893526	-0.00717365415766835
841	0.756491124629974	-1.16168475151062	-14.7463779449463	-0.00749832857400179	-0.00295288790948689	-0.00587495695799589	0.00841071270406246
842	-0.542206108570099	-0.837010383605957	-15.2009220123291	0.00483929552137852	-0.00197886489331722	-0.0026282137259841	-0.000680167751852423
843	-1.19155478477478	-0.837010383605957	-15.2658567428589	0.00159255252219737	-0.00457625929266214	0.00386527273803949	0.000618529506027699
844	0.107142522931099	-1.48635900020599	-15.2009220123291	0.0106834331527352	0.00548864435404539	-0.00652430532500148	-0.00327756232582033
845	-1.84090340137482	-0.837010383605957	-15.2658567428589	-0.00555028254166245	-0.0026282137259841	-0.00132951640989631	0.00191722682211548
846	-1.84090340137482	-0.187661752104759	-15.2658567428589	-0.00652430532500148	0.000618529506027699	0.00289124972186983	0.00256657530553639
847	0.756491124629974	-0.837010383605957	-15.0061168670654	0.0103587592020631	-0.00490093370899558	0.000293855206109583	0.00906006153672934
848	0.756491124629974	-0.837010383605957	-15.5905313491821	0.00516396993771195	0.00126787810586393	0.00418994715437293	0.00126787810586393
849	0.756491124629974	0.137012556195259	-15.3307914733887	-0.00847235135734081	0.00483929552137852	-0.0136671401560307	-0.000680167751852423
850	-0.542206108570099	-0.512336075305939	-15.3957262039185	0.0123068047687411	-0.00295288790948689	-0.00555028254166245	-0.00392691092565656
851	-0.542206108570099	-1.16168475151062	-15.4606609344482	-0.00230353930965066	0.00159255252219737	0.00159255252219737	0.00646266713738441
852	1.40583980083466	-0.187661752104759	-15.1359872817993	-0.0120437685400248	0.000618529506027699	-3.08191010844894e-05	0.00581331877037883
853	-1.19155478477478	-0.512336075305939	-14.7463779449463	-0.00814767740666866	-0.00327756232582033	-0.00555028254166245	-0.00132951640989631
854	-2.49025201797485	-0.187661752104759	-14.6165084838867	0.00354059832170606	0.0123068047687411	-0.0104203969240189	-0.00165419070981443
855	0.756491124629974	-1.16168475151062	-15.1359872817993	-0.021459324285388	0.00483929552137852	-0.0100957229733467	-0.00652430532500148
856	-0.542206108570099	0.461686879396439	-15.5905313491821	-0.0204853005707264	0.00548864435404539	0.00646266713738441	0.01100810803473
857	0.756491124629974	-0.837010383605957	-15.0061168670654	-0.0217839982360601	-0.00425158534198999	-0.00197886489331722	0.000293855206109583
858	1.40583980083466	-1.48635900020599	-14.9411821365356	-0.00912170019000769	0.00548864435404539	0.00906006153672934	-0.00782300252467394
859	2.05518841743469	-2.13570761680603	-14.7463779449463	0.00289124972186983	0.000943203864153475	-0.0026282137259841	0.000943203864153475
860	1.40583980083466	-1.16168475151062	-15.0061168670654	0.0145795252174139	0.00159255252219737	-0.00522560812532902	-0.00490093370899558
861	-1.84090340137482	0.461686879396439	-15.2658567428589	-0.00100484199356288	-0.00392691092565656	0.00776136433705688	0.00321592413820326
862	-2.49025201797485	0.461686879396439	-15.2658567428589	0.000943203864153475	-0.00100484199356288	0.00516396993771195	0.00646266713738441
863	2.05518841743469	-1.16168475151062	-15.1359872817993	0.0103587592020631	0.00841071270406246	-0.00392691092565656	-0.00587495695799589
864	0.756491124629974	-1.16168475151062	-15.2658567428589	0.00841071270406246	0.00159255252219737	-0.00684897974133492	-0.00684897974133492
865	-0.542206108570099	0.137012556195259	-15.2009220123291	0.0022419011220336	0.0022419011220336	-0.00165419070981443	-0.00879702530801296
866	0.756491124629974	-1.16168475151062	-15.0710525512695	0.0220470335334539	-0.0100957229733467	0.00808603875339031	-0.00392691092565656
867	-1.84090340137482	-1.48635900020599	-14.9411821365356	-0.00295288790948689	-0.00522560812532902	0.00418994715437293	0.00451462110504508
868	2.05518841743469	-1.48635900020599	-15.0710525512695	0.00256657530553639	0.00321592413820326	-0.00327756232582033	0.00126787810586393
869	-0.542206108570099	-0.512336075305939	-15.1359872817993	0.000618529506027699	0.00516396993771195	-0.00684897974133492	-0.00684897974133492
870	-1.19155478477478	-1.16168475151062	-15.0061168670654	0.0106834331527352	0.00711201597005129	-0.00230353930965066	0.000293855206109583
871	1.40583980083466	-1.16168475151062	-15.3307914733887	0.00256657530553639	-0.00100484199356288	0.00354059832170606	0.00581331877037883
872	0.756491124629974	-0.837010383605957	-15.2009220123291	-0.00360223650932312	-0.00684897974133492	0.00581331877037883	0.0022419011220336
873	0.756491124629974	-1.16168475151062	-14.9411821365356	-0.0026282137259841	-0.0026282137259841	-0.0117190945893526	-0.00100484199356288
874	-1.19155478477478	0.137012556195259	-15.4606609344482	0.0106834331527352	-0.00230353930965066	-0.00230353930965066	-0.0120437685400248
875	-0.542206108570099	-1.16168475151062	-15.5905313491821	0.01100810803473	-0.00555028254166245	-0.00360223650932312	0.000943203864153475
876	2.70453715324402	-1.48635900020599	-15.2009220123291	0.00321592413820326	-0.0136671401560307	0.00581331877037883	0.00776136433705688
877	-1.19155478477478	0.137012556195259	-15.5905313491821	-0.00652430532500148	-0.00230353930965066	-3.08191010844894e-05	0.00906006153672934
878	-3.1396005153656	0.137012556195259	-15.2009220123291	-0.0136671401560307	0.00646266713738441	-0.00814767740666866	0.00386527273803949
879	-0.542206108570099	0.137012556195259	-15.3307914733887	0.000293855206109583	0.00613799272105098	-0.00879702530801296	-0.00327756232582033
880	-1.19155478477478	0.461686879396439	-15.4606609344482	0.00678734155371785	0.000943203864153475	-0.00619963090866804	-0.000355493422830477
881	0.756491124629974	0.137012556195259	-15.5255966186523	0.00646266713738441	-0.0026282137259841	-0.00619963090866804	0.00808603875339031
882	0.756491124629974	-0.837010383605957	-15.0710525512695	-0.00100484199356288	0.00451462110504508	0.00386527273803949	-0.00619963090866804
883	-0.542206108570099	-0.837010383605957	-15.2658567428589	0.00841071270406246	-0.00619963090866804	0.00516396993771195	-0.0026282137259841
884	1.40583980083466	-1.16168475151062	-15.3957262039185	0.00711201597005129	0.00483929552137852	-0.00295288790948689	-0.00490093370899558
885	-0.542206108570099	0.461686879396439	-14.9411821365356	-0.0117190945893526	0.00451462110504508	-0.0113944197073579	-0.00684897974133492
886	-1.84090340137482	-0.837010383605957	-14.8113126754761	0.00289124972186983	-0.00587495695799589	0.00841071270406246	0.000618529506027699
887	0.107142522931099	-0.512336075305939	-15.2658567428589	0.0259431265294552	0.00548864435404539	0.000618529506027699	0.00386527273803949
888	0.107142522931099	-0.187661752104759	-15.2658567428589	0.0152288740500808	0.00581331877037883	-0.000355493422830477	0.000618529506027699
889	2.05518841743469	-1.16168475151062	-15.5255966186523	-0.000680167751852423	0.00321592413820326	-0.0113944197073579	0.00711201597005129
890	1.40583980083466	-1.16168475151062	-15.2658567428589	0.00256657530553639	0.000943203864153475	0.00126787810586393	-0.00295288790948689
891	0.756491124629974	-1.16168475151062	-15.5255966186523	0.00808603875339031	-0.00425158534198999	0.00646266713738441	-3.08191010844894e-05
892	1.40583980083466	-2.46038198471069	-15.0061168670654	0.00743668992072344	-0.00619963090866804	0.00289124972186983	0.00418994715437293
893	0.107142522931099	-0.837010383605957	-15.1359872817993	0.00386527273803949	0.00191722682211548	-0.00717365415766835	-0.00522560812532902
894	-1.84090340137482	-0.187661752104759	-15.4606609344482	0.0022419011220336	0.00646266713738441	-0.000355493422830477	-0.00490093370899558
895	-1.84090340137482	-0.512336075305939	-16.0450744628906	-0.00944637414067984	0.00483929552137852	-0.00977104809135199	-0.00132951640989631
896	0.107142522931099	0.461686879396439	-16.0450744628906	-0.000355493422830477	-0.00457625929266214	-0.00295288790948689	0.00354059832170606
897	1.40583980083466	-1.16168475151062	-15.7853355407715	0.0149041991680861	0.00483929552137852	-0.00425158534198999	0.0103587592020631
898	0.756491124629974	-1.16168475151062	-15.5905313491821	0.00256657530553639	0.0022419011220336	-0.00197886489331722	0.000618529506027699
899	-0.542206108570099	-1.16168475151062	-15.5255966186523	0.0181509424000978	0.0100340843200684	-0.00684897974133492	-0.00425158534198999
900	0.107142522931099	-2.46038198471069	-15.7853355407715	0.00289124972186983	-0.00619963090866804	-0.00879702530801296	-0.000355493422830477
901	-0.542206108570099	-0.187661752104759	-16.0450744628906	0.00808603875339031	0.00191722682211548	0.00191722682211548	0.00321592413820326
902	0.107142522931099	-1.16168475151062	-15.8502702713013	-0.0120437685400248	0.00613799272105098	-0.00457625929266214	0.00516396993771195
903	-3.1396005153656	0.137012556195259	-15.9801406860352	-0.00847235135734081	0.00906006153672934	-0.0107450718060136	0.000943203864153475
904	-1.84090340137482	0.137012556195259	-15.7204008102417	0.00418994715437293	0.0126314787194133	-0.00814767740666866	0.000293855206109583
905	1.40583980083466	-1.48635900020599	-15.5905313491821	-0.00555028254166245	0.00581331877037883	-0.00977104809135199	-0.00132951640989631
906	-0.542206108570099	-0.187661752104759	-15.5255966186523	-0.00587495695799589	-0.00327756232582033	0.00678734155371785	0.00289124972186983
907	1.40583980083466	-1.16168475151062	-15.3957262039185	0.00678734155371785	0.00321592413820326	-0.00490093370899558	0.00581331877037883
908	-0.542206108570099	-1.16168475151062	-16.1100101470947	0.00613799272105098	0.000943203864153475	-0.0026282137259841	-0.00327756232582033
909	-0.542206108570099	-0.512336075305939	-15.7853355407715	0.0136055024340749	0.00873538758605719	-0.00295288790948689	-0.00522560812532902
910	0.107142522931099	-1.48635900020599	-15.5255966186523	-0.0175632312893867	0.00126787810586393	-0.00360223650932312	-0.0120437685400248
911	-0.542206108570099	-1.16168475151062	-15.0710525512695	0.00256657530553639	0.000618529506027699	-0.00360223650932312	0.00613799272105098
912	-1.84090340137482	-0.187661752104759	-15.4606609344482	-0.0026282137259841	0.00581331877037883	0.000618529506027699	-0.00100484199356288
913	-0.542206108570099	0.137012556195259	-16.1100101470947	-0.0143164889886975	0.00613799272105098	-0.00587495695799589	-0.00327756232582033
914	0.756491124629974	-0.512336075305939	-15.7204008102417	0.0278911720961332	0.00613799272105098	-0.0026282137259841	0.00191722682211548
915	1.40583980083466	-1.48635900020599	-15.2009220123291	0.01100810803473	0.00354059832170606	-0.00522560812532902	0.00711201597005129
916	0.107142522931099	-0.837010383605957	-15.9152050018311	-0.00879702530801296	-0.00230353930965066	-0.00197886489331722	0.00191722682211548
917	-0.542206108570099	-1.16168475151062	-15.6554660797119	-0.0026282137259841	-0.00392691092565656	0.000293855206109583	0.00126787810586393
918	-0.542206108570099	-0.837010383605957	-15.3957262039185	0.00256657530553639	0.00841071270406246	-0.00132951640989631	-0.000680167751852423
919	-1.19155478477478	-1.16168475151062	-15.7853355407715	-0.00327756232582033	0.00321592413820326	-0.00392691092565656	-0.00197886489331722
920	-1.84090340137482	0.461686879396439	-15.8502702713013	0.00646266713738441	0.00938473641872406	-0.00652430532500148	0.00256657530553639
921	-0.542206108570099	-0.187661752104759	-16.0450744628906	0.0149041991680861	-0.00327756232582033	-0.00100484199356288	0.00354059832170606
922	0.756491124629974	-1.48635900020599	-16.0450744628906	-0.00944637414067984	0.000293855206109583	-3.08191010844894e-05	0.000293855206109583
923	0.107142522931099	0.461686879396439	-15.9801406860352	0.00873538758605719	-0.000355493422830477	0.0022419011220336	-0.00230353930965066
924	0.756491124629974	-1.81103336811066	-15.7204008102417	0.020423661917448	0.00321592413820326	-0.00327756232582033	-0.000680167751852423
925	1.40583980083466	-1.48635900020599	-15.5905313491821	0.0197743140161037	0.00256657530553639	-0.00684897974133492	-0.00230353930965066
926	-0.542206108570099	0.137012556195259	-16.1100101470947	0.00159255252219737	-0.00100484199356288	0.00516396993771195	0.00678734155371785
927	-1.84090340137482	-1.16168475151062	-15.9152050018311	-0.00717365415766835	0.00613799272105098	0.00191722682211548	0.0103587592020631
928	0.107142522931099	-0.837010383605957	-15.7853355407715	0.00613799272105098	0.00581331877037883	-0.00230353930965066	-0.0100957229733467
929	0.756491124629974	-0.512336075305939	-15.9801406860352	0.00354059832170606	0.00418994715437293	0.000618529506027699	0.00386527273803949
930	0.756491124629974	-0.187661752104759	-16.0450744628906	-0.00749832857400179	0.00321592413820326	-0.0117190945893526	-0.00782300252467394
931	0.756491124629974	-0.187661752104759	-15.9152050018311	-0.00782300252467394	0.00581331877037883	-0.00197886489331722	0.00711201597005129
932	2.05518841743469	-1.81103336811066	-16.1749439239502	-0.00555028254166245	0.00159255252219737	-0.00132951640989631	0.00516396993771195
933	2.05518841743469	-2.13570761680603	-16.3048152923584	0.0123068047687411	-0.00295288790948689	0.000618529506027699	0.0022419011220336
934	0.107142522931099	-0.187661752104759	-15.9801406860352	0.00354059832170606	0.00808603875339031	-0.00652430532500148	-0.00684897974133492
935	0.756491124629974	-1.16168475151062	-15.7204008102417	-0.00619963090866804	-0.00457625929266214	-3.08191010844894e-05	-0.000355493422830477
936	-2.49025201797485	0.137012556195259	-15.9152050018311	0.000618529506027699	0.00256657530553639	0.00289124972186983	-0.00197886489331722
937	-0.542206108570099	-1.16168475151062	-15.3957262039185	-0.00327756232582033	-0.00132951640989631	0.00256657530553639	0.00646266713738441
938	0.756491124629974	-1.48635900020599	-15.6554660797119	-0.0123684434220195	0.00451462110504508	-0.00360223650932312	-0.00197886489331722
939	0.756491124629974	-1.16168475151062	-15.4606609344482	0.00548864435404539	0.00678734155371785	-0.00814767740666866	-0.00490093370899558
940	2.05518841743469	-1.16168475151062	-15.7853355407715	0.000943203864153475	0.00418994715437293	-0.00847235135734081	-0.00327756232582033
941	0.756491124629974	-1.81103336811066	-15.3307914733887	-0.0107450718060136	-0.0139918150380254	-0.000680167751852423	-0.00619963090866804
942	0.107142522931099	-0.512336075305939	-15.4606609344482	-0.00425158534198999	0.00191722682211548	-0.00197886489331722	0.00548864435404539
943	0.756491124629974	-1.16168475151062	-15.6554660797119	0.01100810803473	0.0022419011220336	-0.00165419070981443	0.00483929552137852
944	-3.1396005153656	0.137012556195259	-15.5905313491821	0.00321592413820326	0.000618529506027699	-0.0104203969240189	-0.000680167751852423
945	-1.84090340137482	-0.187661752104759	-15.7853355407715	0.00386527273803949	0.00678734155371785	0.00256657530553639	-0.00392691092565656
946	0.756491124629974	-0.837010383605957	-16.0450744628906	0.0217223595827818	-0.00197886489331722	-0.00522560812532902	-0.00197886489331722
947	-0.542206108570099	-0.187661752104759	-16.2398796081543	-0.00360223650932312	0.000618529506027699	0.00873538758605719	0.00581331877037883
948	0.107142522931099	-0.512336075305939	-15.2658567428589	-0.00652430532500148	0.00678734155371785	-0.00814767740666866	-0.00814767740666866
949	0.756491124629974	-1.81103336811066	-15.2658567428589	0.00483929552137852	-0.00425158534198999	0.00191722682211548	-0.00619963090866804
950	1.40583980083466	-1.81103336811066	-14.8113126754761	0.012956153601408	0.00581331877037883	-0.0104203969240189	-0.00425158534198999
951	1.40583980083466	-0.837010383605957	-15.0061168670654	-3.08191010844894e-05	0.000293855206109583	0.00646266713738441	0.00873538758605719
952	-2.49025201797485	-0.187661752104759	-15.3307914733887	0.00354059832170606	-0.00100484199356288	0.00418994715437293	0.000943203864153475
953	-1.19155478477478	0.137012556195259	-15.5255966186523	0.00451462110504508	0.00581331877037883	-0.00587495695799589	0.00483929552137852
954	1.40583980083466	-0.837010383605957	-15.3957262039185	0.0103587592020631	0.00321592413820326	-0.000355493422830477	-0.00490093370899558
955	0.107142522931099	-0.187661752104759	-15.3307914733887	0.0126314787194133	0.000943203864153475	-0.00360223650932312	-0.00360223650932312
956	2.05518841743469	-1.16168475151062	-15.0710525512695	0.0022419011220336	-0.00392691092565656	0.00386527273803949	0.000943203864153475
957	-1.19155478477478	-1.16168475151062	-15.7853355407715	-0.00295288790948689	-0.00912170019000769	0.00289124972186983	-0.00132951640989631
958	-1.19155478477478	-0.512336075305939	-15.9152050018311	0.01100810803473	0.0022419011220336	-0.000355493422830477	0.00256657530553639
959	-1.19155478477478	-0.512336075305939	-16.1100101470947	-0.00392691092565656	-3.08191010844894e-05	-0.00587495695799589	-0.00295288790948689
960	-3.1396005153656	0.137012556195259	-16.0450744628906	-0.00165419070981443	0.00256657530553639	-0.00490093370899558	-0.00197886489331722
961	-0.542206108570099	-0.187661752104759	-15.9152050018311	-0.00652430532500148	0.0022419011220336	0.00321592413820326	0.000943203864153475
962	1.40583980083466	-0.837010383605957	-15.5255966186523	-0.00132951640989631	0.000943203864153475	-0.00327756232582033	0.00548864435404539
963	0.756491124629974	-0.512336075305939	-15.2658567428589	0.00516396993771195	-0.00295288790948689	-0.00360223650932312	0.00613799272105098
964	0.107142522931099	-0.187661752104759	-15.0710525512695	0.00126787810586393	0.00516396993771195	-0.00230353930965066	-0.00457625929266214
965	0.756491124629974	-2.13570761680603	-15.5255966186523	-0.00490093370899558	-0.00230353930965066	-0.00944637414067984	-3.08191010844894e-05
966	-0.542206108570099	-0.837010383605957	-15.3307914733887	0.0126314787194133	-0.00457625929266214	0.00711201597005129	0.00678734155371785
967	0.756491124629974	-1.48635900020599	-15.0710525512695	0.013930176384747	-0.00652430532500148	-0.00132951640989631	0.00548864435404539
968	-3.1396005153656	0.137012556195259	-15.2009220123291	-0.00132951640989631	0.000293855206109583	-0.0026282137259841	-0.00230353930965066
969	-1.19155478477478	-0.187661752104759	-15.2009220123291	-0.00587495695799589	0.00808603875339031	-0.00490093370899558	-0.00100484199356288
970	0.107142522931099	-0.187661752104759	-15.2009220123291	-0.0149658378213644	0.00126787810586393	0.000618529506027699	-0.00132951640989631
971	-0.542206108570099	0.461686879396439	-15.5255966186523	0.00613799272105098	-0.00327756232582033	0.00159255252219737	-3.08191010844894e-05
972	-0.542206108570099	-0.187661752104759	-15.5255966186523	-0.0185372550040483	-0.00912170019000769	-0.0100957229733467	-0.00295288790948689
973	0.107142522931099	-1.48635900020599	-15.0710525512695	-0.00847235135734081	-0.00457625929266214	-0.000355493422830477	0.00418994715437293
974	0.107142522931099	-2.13570761680603	-14.9411821365356	0.011982130818069	0.000293855206109583	-0.00522560812532902	-0.00944637414067984
975	0.107142522931099	-1.16168475151062	-14.8762474060059	-0.00327756232582033	0.00548864435404539	-0.00944637414067984	-0.00425158534198999
976	-1.84090340137482	-0.187661752104759	-15.0061168670654	-0.0100957229733467	-0.00197886489331722	0.00743668992072344	-0.00457625929266214
977	-1.19155478477478	-0.837010383605957	-14.8762474060059	-0.00684897974133492	0.00386527273803949	0.000293855206109583	0.00256657530553639
978	2.05518841743469	-1.16168475151062	-15.0061168670654	-0.00132951640989631	0.0022419011220336	-0.00749832857400179	0.00256657530553639
979	0.756491124629974	-0.512336075305939	-15.2009220123291	0.00191722682211548	0.00776136433705688	-0.00230353930965066	-0.00392691092565656
980	1.40583980083466	-0.837010383605957	-14.7463779449463	0.011982130818069	0.00970941036939621	-0.00684897974133492	0.00159255252219737
981	1.40583980083466	-1.48635900020599	-15.0061168670654	-0.0146411629393697	-0.0026282137259841	0.00743668992072344	0.00386527273803949
982	-0.542206108570099	-1.16168475151062	-14.9411821365356	0.011982130818069	-0.00977104809135199	-0.000680167751852423	0.00613799272105098
983	-0.542206108570099	0.137012556195259	-15.0710525512695	0.00483929552137852	0.00581331877037883	-0.00749832857400179	-0.0026282137259841
984	-0.542206108570099	-0.837010383605957	-14.7463779449463	0.011982130818069	0.00678734155371785	-0.00782300252467394	-0.00230353930965066
985	-3.78894925117493	-1.16168475151062	-15.0710525512695	0.00581331877037883	0.00451462110504508	-0.0026282137259841	-0.00782300252467394
986	2.70453715324402	0.461686879396439	-15.3307914733887	0.0022419011220336	-0.00490093370899558	0.00711201597005129	0.00256657530553639
987	-1.19155478477478	0.461686879396439	-15.5905313491821	-0.00457625929266214	-0.00100484199356288	0.00256657530553639	0.000943203864153475
988	1.40583980083466	-1.16168475151062	-14.8762474060059	0.000618529506027699	0.00776136433705688	-0.00555028254166245	-0.00230353930965066
989	0.107142522931099	-0.187661752104759	-15.2009220123291	0.0103587592020631	0.00159255252219737	-0.000355493422830477	-0.00555028254166245
990	-1.19155478477478	-0.512336075305939	-15.2009220123291	0.00906006153672934	0.000293855206109583	-0.00100484199356288	-0.000680167751852423
991	-0.542206108570099	-0.187661752104759	-15.2009220123291	0.00711201597005129	0.000293855206109583	0.00646266713738441	0.00776136433705688
992	-1.84090340137482	-0.187661752104759	-15.2658567428589	-0.00587495695799589	-0.00100484199356288	0.00906006153672934	-0.00165419070981443
993	-1.19155478477478	-0.837010383605957	-15.0710525512695	-0.00879702530801296	0.0103587592020631	0.00711201597005129	0.00321592413820326
994	1.40583980083466	-1.16168475151062	-14.8762474060059	0.0262678004801273	0.00483929552137852	-0.00522560812532902	-0.00619963090866804
995	-0.542206108570099	0.786361217498779	-15.3307914733887	0.0188002903014421	0.00711201597005129	-0.00132951640989631	-0.00522560812532902
996	0.756491124629974	-0.837010383605957	-14.6814432144165	0.0158782228827477	0.000293855206109583	0.000943203864153475	0.00483929552137852
997	-0.542206108570099	-0.187661752104759	-15.0061168670654	0.00386527273803949	0.00289124972186983	0.00711201597005129	0.0022419011220336
998	-0.542206108570099	-0.512336075305939	-15.3307914733887	0.00256657530553639	-0.00555028254166245	-0.00457625929266214	-0.00197886489331722
999	-1.19155478477478	-0.512336075305939	-15.2009220123291	-0.00230353930965066	0.000618529506027699	-0.0104203969240189	-0.00490093370899558
1000	0.756491124629974	-0.187661752104759	-15.5255966186523	-0.000680167751852423	-0.00360223650932312	-0.00392691092565656	-0.00425158534198999
1001	-1.19155478477478	-1.16168475151062	-14.8113126754761	0.00321592413820326	-0.00555028254166245	0.000943203864153475	0.0022419011220336
1002	0.107142522931099	-0.187661752104759	-14.9411821365356	-0.0110697457566857	-0.00360223650932312	0.00256657530553639	-0.00392691092565656
1003	0.107142522931099	-0.512336075305939	-14.7463779449463	0.0123068047687411	0.00808603875339031	0.00256657530553639	-0.00360223650932312
1004	-0.542206108570099	-1.16168475151062	-14.8762474060059	0.00776136433705688	0.00354059832170606	-0.0107450718060136	-0.00295288790948689
1005	0.756491124629974	-0.512336075305939	-15.0710525512695	0.00776136433705688	0.00191722682211548	-0.000680167751852423	-0.00425158534198999
1006	0.756491124629974	-1.81103336811066	-14.8113126754761	-0.000680167751852423	-0.0110697457566857	-0.000680167751852423	0.00873538758605719
1007	0.107142522931099	-0.512336075305939	-15.2009220123291	-0.00555028254166245	-0.00749832857400179	-0.00165419070981443	0.00581331877037883
1008	-1.84090340137482	-0.512336075305939	-15.2658567428589	-0.0136671401560307	0.00191722682211548	-0.00100484199356288	0.00289124972186983
1009	-3.1396005153656	-1.16168475151062	-14.7463779449463	0.00548864435404539	0.00321592413820326	-0.00132951640989631	0.00386527273803949
1010	1.40583980083466	-0.837010383605957	-14.421703338623	0.00613799272105098	-0.000355493422830477	-0.00587495695799589	-0.00327756232582033
1011	0.107142522931099	-0.837010383605957	-15.2658567428589	-0.00132951640989631	-0.000680167751852423	0.00386527273803949	0.0022419011220336
1012	0.107142522931099	0.137012556195259	-15.4606609344482	0.00613799272105098	-0.00295288790948689	-0.00392691092565656	0.00354059832170606
1013	-1.19155478477478	0.137012556195259	-15.2009220123291	0.00321592413820326	-0.00425158534198999	-0.00619963090866804	-0.00132951640989631
1014	0.756491124629974	-1.81103336811066	-14.9411821365356	0.0168522447347641	-0.00912170019000769	-0.00230353930965066	-0.00684897974133492
1015	-0.542206108570099	-0.512336075305939	-15.0710525512695	-0.00165419070981443	-0.00684897974133492	-0.00587495695799589	0.00289124972186983
1016	0.756491124629974	-1.16168475151062	-14.6814432144165	0.00451462110504508	0.0022419011220336	-0.00652430532500148	0.000618529506027699
1017	-3.1396005153656	0.461686879396439	-15.0061168670654	-0.00587495695799589	-0.0026282137259841	0.00418994715437293	0.00159255252219737
1018	0.107142522931099	-0.187661752104759	-15.0061168670654	0.00808603875339031	0.000943203864153475	-0.00782300252467394	-0.00587495695799589
1019	-1.19155478477478	-0.187661752104759	-15.5255966186523	-0.00360223650932312	0.00289124972186983	-0.00684897974133492	-0.00749832857400179
1020	-0.542206108570099	-0.837010383605957	-15.2009220123291	0.00483929552137852	-0.00425158534198999	-0.00652430532500148	-0.000355493422830477
1021	0.107142522931099	-0.512336075305939	-15.2658567428589	0.00256657530553639	-0.00165419070981443	-0.00425158534198999	-0.00392691092565656
1022	1.40583980083466	-1.81103336811066	-14.8762474060059	0.00354059832170606	-0.0139918150380254	0.00873538758605719	0.00581331877037883
1023	0.107142522931099	-1.16168475151062	-14.4866380691528	0.00776136433705688	0.000943203864153475	-0.00782300252467394	0.00646266713738441
1024	-1.19155478477478	0.137012556195259	-15.0710525512695	0.00646266713738441	0.00126787810586393	-0.00684897974133492	0.00256657530553639
1025	-1.84090340137482	-0.837010383605957	-15.0710525512695	0.00191722682211548	-0.00360223650932312	-0.0100957229733467	0.00613799272105098
1026	-0.542206108570099	-0.187661752104759	-15.2658567428589	0.000618529506027699	-0.00392691092565656	-0.00392691092565656	0.00613799272105098
1027	0.756491124629974	-0.837010383605957	-15.0710525512695	-0.00749832857400179	-0.00619963090866804	0.00321592413820326	-0.00392691092565656
1028	0.107142522931099	-0.187661752104759	-15.3307914733887	-0.00230353930965066	0.00613799272105098	-0.00977104809135199	0.00354059832170606
1029	0.756491124629974	-0.512336075305939	-14.9411821365356	0.00289124972186983	0.0116574559360743	-0.00619963090866804	-0.00522560812532902
1030	-0.542206108570099	-0.837010383605957	-15.2658567428589	0.00386527273803949	-0.00555028254166245	-0.00782300252467394	-0.00360223650932312
1031	-0.542206108570099	0.137012556195259	-15.2658567428589	-0.00977104809135199	-0.00197886489331722	0.000293855206109583	0.00191722682211548
1032	0.756491124629974	-0.512336075305939	-15.2658567428589	-0.00100484199356288	0.00159255252219737	0.00581331877037883	0.00159255252219737
1033	0.107142522931099	-0.837010383605957	-15.0710525512695	-0.0198359526693821	-0.00295288790948689	-0.00814767740666866	0.0022419011220336
1034	0.107142522931099	-0.187661752104759	-15.0061168670654	0.0213976856321096	0.0100340843200684	0.000618529506027699	-0.00977104809135199
1035	0.756491124629974	-0.837010383605957	-15.4606609344482	-0.00392691092565656	-3.08191010844894e-05	-0.00490093370899558	-0.00490093370899558
1036	-0.542206108570099	-0.187661752104759	-14.7463779449463	-0.00100484199356288	0.0100340843200684	-0.0026282137259841	0.0113327819854021
1037	1.40583980083466	-1.16168475151062	-14.9411821365356	0.00159255252219737	-0.00392691092565656	0.00483929552137852	0.00386527273803949
1038	1.40583980083466	-2.13570761680603	-15.2658567428589	-0.00847235135734081	-0.00132951640989631	-0.00230353930965066	-0.00197886489331722
1039	0.107142522931099	-0.512336075305939	-15.2009220123291	0.0158782228827477	-0.00619963090866804	-0.000355493422830477	-0.00295288790948689
1040	0.756491124629974	-1.16168475151062	-15.0061168670654	0.00354059832170606	0.00256657530553639	0.000293855206109583	0.00191722682211548
1041	-1.19155478477478	-0.512336075305939	-15.0710525512695	-0.00327756232582033	0.00548864435404539	-0.00230353930965066	0.00483929552137852
1042	0.107142522931099	-1.16168475151062	-14.6165084838867	0.013930176384747	0.0022419011220336	0.000618529506027699	0.00451462110504508
1043	-0.542206108570099	0.461686879396439	-15.5905313491821	0.01100810803473	0.0022419011220336	0.00354059832170606	-0.00327756232582033
1044	1.40583980083466	-1.16168475151062	-15.4606609344482	0.00516396993771195	0.00873538758605719	-0.0104203969240189	-0.00360223650932312
1045	0.756491124629974	-0.837010383605957	-15.9152050018311	-0.00360223650932312	-0.0026282137259841	-0.00555028254166245	-0.00522560812532902
1046	1.40583980083466	-2.13570761680603	-15.4606609344482	-0.00360223650932312	-0.00684897974133492	0.0106834331527352	-0.00295288790948689
1047	-0.542206108570099	-0.187661752104759	-15.3307914733887	-0.00132951640989631	-0.00197886489331722	-0.000355493422830477	-3.08191010844894e-05
1048	1.40583980083466	-1.16168475151062	-14.8113126754761	-0.00295288790948689	0.00646266713738441	-0.00619963090866804	0.00938473641872406
1049	-2.49025201797485	-0.512336075305939	-15.0061168670654	-0.00100484199356288	0.00386527273803949	-0.00165419070981443	-0.00490093370899558
1050	1.40583980083466	-1.16168475151062	-15.2658567428589	0.00126787810586393	-0.000355493422830477	0.00256657530553639	-0.0026282137259841
1051	2.05518841743469	-1.16168475151062	-15.5255966186523	-0.00652430532500148	0.00191722682211548	0.00321592413820326	-0.000355493422830477
1052	0.756491124629974	-1.16168475151062	-15.3957262039185	-0.00295288790948689	-3.08191010844894e-05	0.0022419011220336	0.0022419011220336
1053	-0.542206108570099	-0.512336075305939	-15.3307914733887	-0.00977104809135199	0.00386527273803949	-0.00847235135734081	0.00321592413820326
1054	0.107142522931099	-0.837010383605957	-15.5255966186523	0.0217223595827818	-0.00425158534198999	0.000618529506027699	-0.00230353930965066
1055	-1.19155478477478	-0.512336075305939	-14.8762474060059	-0.00879702530801296	0.00354059832170606	-0.00230353930965066	-0.000355493422830477
1056	1.40583980083466	-0.512336075305939	-15.8502702713013	-0.000355493422830477	0.00581331877037883	0.000293855206109583	0.00386527273803949
1057	-3.1396005153656	0.461686879396439	-15.5905313491821	-0.00652430532500148	-0.00879702530801296	0.00386527273803949	-0.000355493422830477
1058	-1.19155478477478	-0.187661752104759	-15.4606609344482	-0.00327756232582033	0.00451462110504508	-0.0110697457566857	0.0022419011220336
1059	0.107142522931099	-0.187661752104759	-15.3307914733887	0.00483929552137852	0.00678734155371785	0.00159255252219737	-0.00425158534198999
1060	-0.542206108570099	0.137012556195259	-15.6554660797119	0.0259431265294552	-3.08191010844894e-05	-0.00912170019000769	-0.00230353930965066
1061	0.107142522931099	-0.837010383605957	-15.2658567428589	-0.00944637414067984	-0.000355493422830477	-0.00295288790948689	0.00548864435404539
1062	0.756491124629974	-0.837010383605957	-15.2009220123291	-0.00327756232582033	-0.00132951640989631	-0.00425158534198999	-0.00295288790948689
1063	0.756491124629974	-1.81103336811066	-15.2658567428589	-0.00619963090866804	0.00159255252219737	-0.00425158534198999	0.00256657530553639
1064	0.107142522931099	-0.512336075305939	-15.5905313491821	-0.00327756232582033	0.00776136433705688	-0.00230353930965066	-0.00360223650932312
1065	-3.1396005153656	0.461686879396439	-15.5255966186523	-0.000355493422830477	0.000618529506027699	-0.00100484199356288	-0.00327756232582033
1066	-0.542206108570099	-1.48635900020599	-14.8762474060059	0.0113327819854021	-0.00619963090866804	-0.000680167751852423	0.00289124972186983
1067	0.756491124629974	-0.837010383605957	-15.3957262039185	0.00873538758605719	-0.00132951640989631	-0.00522560812532902	0.00613799272105098
1068	-1.19155478477478	0.137012556195259	-15.2658567428589	-0.00165419070981443	0.0113327819854021	-0.00100484199356288	-3.08191010844894e-05
1069	-0.542206108570099	-0.512336075305939	-15.3307914733887	0.00646266713738441	0.00354059832170606	-0.0169138833880424	0.00256657530553639
1070	0.107142522931099	-1.48635900020599	-15.3957262039185	0.0152288740500808	-0.0130177913233638	-0.00522560812532902	-0.00847235135734081
1071	-1.19155478477478	-0.512336075305939	-15.6554660797119	0.00938473641872406	0.00159255252219737	0.00386527273803949	0.00743668992072344
1072	-0.542206108570099	-0.187661752104759	-15.3957262039185	0.00126787810586393	-0.00327756232582033	-0.000680167751852423	-0.00327756232582033
1073	-1.84090340137482	-0.512336075305939	-15.4606609344482	-0.000680167751852423	0.00743668992072344	-0.00392691092565656	-0.00425158534198999
1074	0.107142522931099	-0.837010383605957	-14.8762474060059	0.00418994715437293	0.00581331877037883	-0.00684897974133492	-0.00165419070981443
1075	0.756491124629974	-0.187661752104759	-15.6554660797119	0.00581331877037883	0.00581331877037883	-0.00619963090866804	-0.00132951640989631
1076	0.756491124629974	-0.512336075305939	-15.3307914733887	-0.017887907102704	0.00581331877037883	-0.00295288790948689	0.00191722682211548
1077	1.40583980083466	-1.16168475151062	-15.0710525512695	-0.023407369852066	-0.00457625929266214	0.00776136433705688	0.00126787810586393
1078	1.40583980083466	-1.81103336811066	-15.2658567428589	0.0022419011220336	-0.00587495695799589	-0.0100957229733467	0.00126787810586393
1079	0.107142522931099	-0.187661752104759	-15.3307914733887	0.0230210572481155	0.00321592413820326	-0.00392691092565656	-0.00360223650932312
1080	1.40583980083466	-0.512336075305939	-15.3957262039185	-0.0110697457566857	-0.00100484199356288	-0.00230353930965066	-0.00230353930965066
1081	-2.49025201797485	-0.512336075305939	-15.0061168670654	0.00613799272105098	0.000293855206109583	-0.00490093370899558	0.00483929552137852
1082	0.107142522931099	-0.512336075305939	-15.2009220123291	-0.00522560812532902	-0.000680167751852423	0.00126787810586393	0.000943203864153475
1083	0.756491124629974	-0.187661752104759	-15.6554660797119	0.000943203864153475	0.00873538758605719	0.000943203864153475	-0.00490093370899558
1084	0.756491124629974	-0.512336075305939	-15.6554660797119	-3.08191010844894e-05	0.00938473641872406	-0.0136671401560307	-0.00490093370899558
1085	3.35388565063477	-1.16168475151062	-15.2009220123291	0.00613799272105098	0.00354059832170606	-0.00425158534198999	0.00711201597005129
1086	-0.542206108570099	-0.837010383605957	-15.2658567428589	0.0126314787194133	-0.00652430532500148	0.00581331877037883	0.0022419011220336
1087	-0.542206108570099	-2.13570761680603	-14.7463779449463	0.0106834331527352	-0.00392691092565656	0.00418994715437293	0.00256657530553639
1088	2.05518841743469	-1.16168475151062	-14.8762474060059	-0.0146411629393697	0.00418994715437293	0.00386527273803949	0.000943203864153475
1089	-1.19155478477478	-0.187661752104759	-15.5905313491821	-0.00295288790948689	0.00938473641872406	-0.00587495695799589	-0.00165419070981443
1090	-1.84090340137482	-0.187661752104759	-15.2009220123291	-0.0152905117720366	-0.00132951640989631	-0.00100484199356288	0.00548864435404539
1091	1.40583980083466	-0.837010383605957	-15.5255966186523	-0.00522560812532902	-0.00425158534198999	-0.00490093370899558	0.00906006153672934
1092	0.756491124629974	-0.837010383605957	-15.3957262039185	0.0103587592020631	-0.00100484199356288	0.00451462110504508	0.00159255252219737
1093	1.40583980083466	-1.16168475151062	-14.6165084838867	-3.08191010844894e-05	-0.00132951640989631	-0.00360223650932312	0.00386527273803949
1094	0.107142522931099	-0.512336075305939	-15.2658567428589	0.0116574559360743	0.00841071270406246	0.0022419011220336	-0.0104203969240189
1095	1.40583980083466	-2.78505635261536	-15.0710525512695	-0.00847235135734081	-0.000680167751852423	-0.00360223650932312	-0.00619963090866804
1096	0.107142522931099	-0.187661752104759	-15.5905313491821	-0.00230353930965066	-0.000680167751852423	0.00354059832170606	0.00354059832170606
1097	-1.84090340137482	-0.512336075305939	-15.4606609344482	0.0103587592020631	-0.00717365415766835	-0.00847235135734081	-0.00425158534198999
1098	-1.19155478477478	-0.512336075305939	-15.0710525512695	-0.0104203969240189	0.00321592413820326	-3.08191010844894e-05	0.00321592413820326
1099	2.70453715324402	-1.16168475151062	-15.0061168670654	0.0100340843200684	0.012956153601408	-0.0117190945893526	0.00159255252219737
1100	0.756491124629974	-0.187661752104759	-15.2009220123291	-0.00847235135734081	0.00386527273803949	0.0022419011220336	-0.00295288790948689
1101	-1.19155478477478	-0.187661752104759	-15.1359872817993	-0.00230353930965066	0.00548864435404539	-0.00490093370899558	0.00581331877037883
1102	-0.542206108570099	-0.187661752104759	-15.3307914733887	0.0152288740500808	-0.00392691092565656	0.00516396993771195	0.00159255252219737
1103	1.40583980083466	-2.13570761680603	-15.0061168670654	0.00646266713738441	-0.00425158534198999	0.00289124972186983	-0.00132951640989631
1104	0.107142522931099	-0.512336075305939	-14.9411821365356	0.00646266713738441	-0.00165419070981443	-0.0107450718060136	-0.00457625929266214
1105	-2.49025201797485	0.137012556195259	-15.3957262039185	-0.00782300252467394	0.00743668992072344	0.00321592413820326	-0.00684897974133492
1106	-0.542206108570099	-1.16168475151062	-14.6165084838867	0.00581331877037883	-3.08191010844894e-05	-0.000680167751852423	0.00354059832170606
1107	0.107142522931099	0.137012556195259	-15.3307914733887	-0.00295288790948689	-0.00327756232582033	0.00483929552137852	0.00126787810586393
1108	0.107142522931099	0.461686879396439	-15.4606609344482	-0.0026282137259841	0.00321592413820326	0.0103587592020631	-0.00619963090866804
1109	0.756491124629974	-1.16168475151062	-15.1359872817993	0.00743668992072344	0.0136055024340749	-0.00814767740666866	0.00483929552137852
1110	1.40583980083466	-1.16168475151062	-15.0061168670654	0.0103587592020631	-0.00230353930965066	0.00126787810586393	-0.00652430532500148
1111	0.756491124629974	-2.46038198471069	-14.8762474060059	0.00159255252219737	-0.0026282137259841	0.00354059832170606	0.00516396993771195
1112	-0.542206108570099	-0.187661752104759	-15.2009220123291	0.00711201597005129	0.000943203864153475	0.00678734155371785	0.00873538758605719
1113	-1.84090340137482	0.137012556195259	-14.8113126754761	-0.0123684434220195	0.00418994715437293	-0.000355493422830477	-0.00587495695799589
1114	-1.19155478477478	-1.48635900020599	-14.8113126754761	-0.00197886489331722	0.00711201597005129	-0.00457625929266214	0.00126787810586393
1115	0.107142522931099	0.137012556195259	-15.3307914733887	0.00808603875339031	0.00451462110504508	-0.00684897974133492	0.00289124972186983
1116	0.756491124629974	-0.512336075305939	-15.1359872817993	-0.0123684434220195	0.00451462110504508	0.00581331877037883	0.000943203864153475
1117	0.756491124629974	-1.16168475151062	-15.1359872817993	-0.00295288790948689	0.00386527273803949	-0.00587495695799589	0.00418994715437293
1118	0.756491124629974	-0.512336075305939	-15.0710525512695	0.00386527273803949	-0.0026282137259841	0.00289124972186983	0.000943203864153475
1119	-0.542206108570099	-0.837010383605957	-15.4606609344482	0.00354059832170606	-0.00684897974133492	-0.0110697457566857	-0.00782300252467394
1120	-0.542206108570099	0.137012556195259	-15.0061168670654	-0.00977104809135199	0.00516396993771195	-0.00132951640989631	-3.08191010844894e-05
1121	0.107142522931099	-1.48635900020599	-15.1359872817993	-0.0156151866540313	-0.00522560812532902	-0.000680167751852423	0.00873538758605719
1122	-0.542206108570099	-0.837010383605957	-15.1359872817993	-3.08191010844894e-05	-0.000355493422830477	0.00126787810586393	-0.00165419070981443
1123	-0.542206108570099	0.137012556195259	-15.2658567428589	-0.00327756232582033	0.000293855206109583	-0.00457625929266214	0.00873538758605719
1124	0.107142522931099	0.461686879396439	-15.4606609344482	-0.00197886489331722	0.00646266713738441	-0.00977104809135199	-0.00457625929266214
1125	0.756491124629974	-1.16168475151062	-15.2658567428589	-0.0026282137259841	0.00289124972186983	-0.000680167751852423	-0.00717365415766835
1126	-0.542206108570099	-0.187661752104759	-15.2009220123291	-0.0136671401560307	-0.00944637414067984	0.00678734155371785	0.00548864435404539
1127	0.107142522931099	-1.81103336811066	-14.8113126754761	-0.0026282137259841	-0.0117190945893526	-0.000355493422830477	0.00451462110504508
1128	0.756491124629974	-0.512336075305939	-15.2658567428589	0.00126787810586393	0.00646266713738441	-0.00165419070981443	0.00191722682211548
1129	-3.1396005153656	-0.187661752104759	-15.5905313491821	0.00970941036939621	0.00289124972186983	-0.00717365415766835	-0.00879702530801296
1130	-1.84090340137482	-0.187661752104759	-15.4606609344482	0.000293855206109583	0.00418994715437293	0.0022419011220336	0.00418994715437293
1131	0.107142522931099	-0.187661752104759	-15.5905313491821	0.00159255252219737	-0.00165419070981443	0.00321592413820326	-3.08191010844894e-05
1132	-0.542206108570099	0.461686879396439	-16.1749439239502	-0.0126931173726916	-0.00165419070981443	-0.00587495695799589	-0.00425158534198999
1133	1.40583980083466	-0.837010383605957	-14.8113126754761	0.000293855206109583	-0.00555028254166245	-0.0026282137259841	0.00159255252219737
1134	-0.542206108570099	-1.48635900020599	-14.9411821365356	0.00548864435404539	-0.000680167751852423	-0.0152905117720366	-0.00230353930965066
1135	0.756491124629974	-1.48635900020599	-15.2658567428589	-0.0172385573387146	-0.00360223650932312	-0.00587495695799589	-0.000680167751852423
1136	-0.542206108570099	-0.187661752104759	-15.3957262039185	-0.0152905117720366	0.00256657530553639	-0.00587495695799589	0.00808603875339031
1137	-3.1396005153656	-0.837010383605957	-15.0061168670654	-0.0130177913233638	-0.00165419070981443	-0.00490093370899558	0.00678734155371785
1138	0.756491124629974	-1.48635900020599	-15.2009220123291	0.00581331877037883	0.00451462110504508	0.00289124972186983	0.000943203864153475
1139	2.70453715324402	-1.16168475151062	-15.0710525512695	0.0249691028147936	-3.08191010844894e-05	-0.0143164889886975	-0.00522560812532902
1140	1.40583980083466	-0.837010383605957	-14.9411821365356	0.000618529506027699	-0.00295288790948689	-0.0126931173726916	-3.08191010844894e-05
1141	-0.542206108570099	-0.837010383605957	-14.8762474060059	0.0022419011220336	-3.08191010844894e-05	-0.0136671401560307	0.00483929552137852
1142	-0.542206108570099	-0.837010383605957	-15.2658567428589	-0.023407369852066	-0.0133424662053585	-0.000355493422830477	0.00613799272105098
1143	0.756491124629974	-2.13570761680603	-15.2658567428589	0.00516396993771195	-0.0100957229733467	0.00321592413820326	0.000943203864153475
1144	0.756491124629974	-0.837010383605957	-15.1359872817993	-0.00295288790948689	0.00289124972186983	-0.00327756232582033	-0.00912170019000769
1145	-1.84090340137482	-0.187661752104759	-15.0710525512695	0.00970941036939621	0.000943203864153475	-0.00197886489331722	-0.00392691092565656
1146	0.756491124629974	-0.837010383605957	-15.2658567428589	0.00354059832170606	-0.00132951640989631	0.00159255252219737	0.00386527273803949
1147	-1.19155478477478	-0.187661752104759	-15.4606609344482	-0.017887907102704	-0.00100484199356288	-0.000680167751852423	0.00808603875339031
1148	0.107142522931099	-0.837010383605957	-15.2658567428589	-0.00425158534198999	-3.08191010844894e-05	0.0022419011220336	0.00354059832170606
1149	1.40583980083466	-1.48635900020599	-14.9411821365356	-0.00165419070981443	0.00970941036939621	-3.08191010844894e-05	0.00191722682211548
1150	2.05518841743469	-2.13570761680603	-15.0710525512695	0.0165275707840919	0.00126787810586393	0.00289124972186983	-0.00392691092565656
1151	0.756491124629974	-1.16168475151062	-15.0710525512695	-0.00132951640989631	0.00321592413820326	-0.00425158534198999	0.00808603875339031
1152	0.756491124629974	-0.837010383605957	-14.7463779449463	-0.00425158534198999	0.00126787810586393	-0.0120437685400248	0.00581331877037883
1153	-3.1396005153656	0.137012556195259	-14.6814432144165	-0.0110697457566857	0.0103587592020631	0.000618529506027699	0.00451462110504508
1154	-1.84090340137482	0.137012556195259	-15.3307914733887	0.00256657530553639	0.00906006153672934	-0.0126931173726916	-0.00587495695799589
1155	-1.19155478477478	0.137012556195259	-15.3957262039185	0.00581331877037883	0.00256657530553639	-0.00684897974133492	-0.00847235135734081
1156	1.40583980083466	-0.837010383605957	-15.5255966186523	0.0126314787194133	-0.000355493422830477	-0.00327756232582033	0.00256657530553639
1157	-1.19155478477478	-0.187661752104759	-15.4606609344482	-0.00977104809135199	-0.00327756232582033	0.00126787810586393	0.00289124972186983
1158	0.756491124629974	-1.16168475151062	-15.3307914733887	-0.00197886489331722	-0.00100484199356288	0.000943203864153475	-0.00132951640989631
1159	-1.19155478477478	-0.512336075305939	-15.3307914733887	0.00418994715437293	0.0022419011220336	-0.0026282137259841	-0.000680167751852423
1160	-0.542206108570099	0.137012556195259	-15.0710525512695	0.025618452578783	0.00678734155371785	-0.0100957229733467	-0.00295288790948689
1161	-3.1396005153656	0.137012556195259	-15.5255966186523	0.00548864435404539	-0.00295288790948689	0.00386527273803949	0.00678734155371785
1162	0.756491124629974	-1.16168475151062	-15.4606609344482	-0.0107450718060136	-0.00847235135734081	0.000943203864153475	0.0106834331527352
1163	1.40583980083466	-1.48635900020599	-15.0710525512695	-0.00165419070981443	-0.00100484199356288	-0.00490093370899558	0.00126787810586393
1164	-1.19155478477478	0.461686879396439	-15.3307914733887	0.0132808275520802	0.00483929552137852	-0.00814767740666866	-0.00977104809135199
1165	-0.542206108570099	0.137012556195259	-15.2009220123291	0.00386527273803949	0.00321592413820326	-0.0026282137259841	0.0022419011220336
1166	2.05518841743469	-2.46038198471069	-14.8113126754761	0.000943203864153475	-0.0120437685400248	0.00483929552137852	0.00418994715437293
1167	1.40583980083466	-1.16168475151062	-15.0710525512695	-0.0169138833880424	-0.00360223650932312	-0.00944637414067984	-0.00197886489331722
1168	-1.84090340137482	-0.187661752104759	-15.4606609344482	0.00191722682211548	-0.00197886489331722	-0.00132951640989631	-0.0026282137259841
1169	-3.1396005153656	-0.187661752104759	-15.3307914733887	-0.00392691092565656	0.00613799272105098	-0.00587495695799589	0.00256657530553639
1170	-1.19155478477478	-0.837010383605957	-15.1359872817993	0.012956153601408	-0.000355493422830477	0.00451462110504508	-0.00132951640989631
1171	0.107142522931099	-0.512336075305939	-15.3307914733887	-0.00392691092565656	0.00126787810586393	-0.00944637414067984	0.00776136433705688
1172	0.107142522931099	-0.187661752104759	-15.0710525512695	-0.00782300252467394	-0.00457625929266214	-0.000355493422830477	-0.00425158534198999
1173	-0.542206108570099	0.137012556195259	-14.9411821365356	0.00808603875339031	0.00451462110504508	-0.00197886489331722	0.00354059832170606
1174	2.70453715324402	-1.48635900020599	-15.2009220123291	0.00159255252219737	0.00451462110504508	-0.000680167751852423	-0.00425158534198999
1175	-0.542206108570099	-0.837010383605957	-15.2658567428589	0.00970941036939621	-0.00360223650932312	-0.00555028254166245	-0.0113944197073579
1176	0.756491124629974	-1.16168475151062	-14.9411821365356	0.00451462110504508	-0.00425158534198999	0.000293855206109583	0.00613799272105098
1177	-0.542206108570099	-0.837010383605957	-14.8762474060059	0.00386527273803949	-0.00425158534198999	-3.08191010844894e-05	0.00711201597005129
1178	-0.542206108570099	-0.512336075305939	-15.2009220123291	0.0132808275520802	0.00354059832170606	0.000293855206109583	-0.00295288790948689
1179	-0.542206108570099	-0.187661752104759	-14.9411821365356	-0.00652430532500148	0.00678734155371785	-0.00879702530801296	-0.00295288790948689
1180	0.756491124629974	-0.512336075305939	-15.4606609344482	-0.0026282137259841	0.000293855206109583	-0.0107450718060136	-0.0110697457566857
1181	0.107142522931099	-1.48635900020599	-15.0710525512695	0.012956153601408	0.00516396993771195	0.000618529506027699	-3.08191010844894e-05
1182	2.05518841743469	-2.13570761680603	-15.0710525512695	0.00451462110504508	-0.0107450718060136	-0.00230353930965066	0.000943203864153475
1183	0.107142522931099	-0.512336075305939	-15.2009220123291	0.013930176384747	-0.00360223650932312	-0.00327756232582033	-0.00814767740666866
1184	-0.542206108570099	-0.512336075305939	-15.1359872817993	-0.0026282137259841	0.0100340843200684	-0.00944637414067984	-0.00295288790948689
1185	-1.19155478477478	-0.837010383605957	-14.9411821365356	0.0145795252174139	0.00386527273803949	-0.00360223650932312	-3.08191010844894e-05
1186	-0.542206108570099	0.461686879396439	-15.3307914733887	0.00191722682211548	-0.00392691092565656	0.000618529506027699	0.00841071270406246
1187	0.756491124629974	-1.16168475151062	-15.4606609344482	0.0152288740500808	-0.00197886489331722	-0.00522560812532902	-0.00230353930965066
1188	0.107142522931099	-1.16168475151062	-15.5905313491821	-0.0146411629393697	0.00289124972186983	-0.000355493422830477	-0.00230353930965066
1189	-1.19155478477478	-0.187661752104759	-15.5255966186523	0.00808603875339031	0.00354059832170606	-0.0107450718060136	-0.00522560812532902
1190	0.756491124629974	-1.48635900020599	-15.3957262039185	-0.00522560812532902	-0.0113944197073579	-0.00360223650932312	0.00126787810586393
1191	-1.19155478477478	0.137012556195259	-15.0710525512695	-0.00555028254166245	-3.08191010844894e-05	0.00483929552137852	-0.00327756232582033
1192	0.107142522931099	-0.837010383605957	-14.8113126754761	0.0200989879667759	0.0022419011220336	0.000943203864153475	0.00906006153672934
1193	-1.19155478477478	-1.48635900020599	-14.9411821365356	-0.00327756232582033	0.00159255252219737	-0.00522560812532902	-0.00230353930965066
1194	-1.19155478477478	0.461686879396439	-15.5905313491821	0.00483929552137852	0.00613799272105098	-0.00425158534198999	-0.00652430532500148
1195	1.40583980083466	-1.16168475151062	-15.5255966186523	0.00289124972186983	0.00483929552137852	-0.0133424662053585	-0.00360223650932312
1196	-1.19155478477478	0.137012556195259	-15.4606609344482	0.0207483377307653	0.00256657530553639	0.00906006153672934	0.000618529506027699
1197	-1.84090340137482	-1.16168475151062	-15.2658567428589	-0.00684897974133492	0.000618529506027699	-0.00847235135734081	0.000618529506027699
1198	2.05518841743469	-2.46038198471069	-14.8762474060059	0.00321592413820326	-0.00879702530801296	-3.08191010844894e-05	0.00289124972186983
1199	0.107142522931099	-0.837010383605957	-15.0710525512695	-0.00295288790948689	0.00970941036939621	-0.0126931173726916	-0.00782300252467394
1200	-0.542206108570099	-1.16168475151062	-15.2658567428589	0.000618529506027699	0.00548864435404539	-0.00197886489331722	0.000293855206109583
1201	-2.49025201797485	-0.837010383605957	-15.3957262039185	-0.0026282137259841	-0.00132951640989631	0.00354059832170606	0.00126787810586393
1202	-0.542206108570099	0.137012556195259	-15.4606609344482	-0.0026282137259841	-0.00100484199356288	0.00256657530553639	0.00743668992072344
1203	1.40583980083466	-1.16168475151062	-15.2009220123291	-0.00295288790948689	0.00808603875339031	-0.00717365415766835	-0.00522560812532902
1204	-1.19155478477478	-0.512336075305939	-15.0061168670654	0.00418994715437293	0.00386527273803949	-0.00652430532500148	-0.00490093370899558
1205	-0.542206108570099	0.137012556195259	-15.0710525512695	0.0132808275520802	0.0123068047687411	-0.00814767740666866	-0.00652430532500148
1206	2.70453715324402	-2.46038198471069	-15.0061168670654	0.00873538758605719	-0.0104203969240189	-0.000680167751852423	0.000293855206109583
1207	-0.542206108570099	0.137012556195259	-15.3957262039185	-0.0120437685400248	-3.08191010844894e-05	0.00418994715437293	-0.00100484199356288
1208	1.40583980083466	-1.48635900020599	-15.0710525512695	0.0168522447347641	-0.00197886489331722	0.00354059832170606	0.00678734155371785
1209	-0.542206108570099	-1.16168475151062	-15.3957262039185	-0.00749832857400179	0.00646266713738441	-0.00879702530801296	-0.00814767740666866
1210	-0.542206108570099	0.137012556195259	-15.5255966186523	-0.00425158534198999	-3.08191010844894e-05	-0.0120437685400248	-0.00230353930965066
1211	0.107142522931099	0.137012556195259	-15.2658567428589	-0.00717365415766835	0.000943203864153475	0.000293855206109583	0.0152288740500808
1212	0.756491124629974	-0.837010383605957	-15.5255966186523	-0.00230353930965066	-0.00230353930965066	0.000943203864153475	-0.00360223650932312
1213	1.40583980083466	-1.16168475151062	-15.3307914733887	0.0155535480007529	0.000618529506027699	-0.00490093370899558	-0.00425158534198999
1214	0.756491124629974	-1.16168475151062	-15.2658567428589	0.00516396993771195	-0.00132951640989631	-0.00327756232582033	0.00289124972186983
1215	-0.542206108570099	-0.187661752104759	-15.5255966186523	0.000943203864153475	-0.00717365415766835	0.00354059832170606	-0.0130177913233638
1216	0.107142522931099	-1.16168475151062	-15.1359872817993	-0.0165892094373703	0.00548864435404539	0.00289124972186983	-0.00132951640989631
1217	-0.542206108570099	-1.16168475151062	-15.1359872817993	-0.0230826959013939	0.00483929552137852	0.00289124972186983	0.0022419011220336
1218	1.40583980083466	-0.837010383605957	-15.1359872817993	0.000943203864153475	0.00191722682211548	0.000618529506027699	-0.000355493422830477
1219	0.756491124629974	-0.837010383605957	-15.2658567428589	-0.000680167751852423	0.00483929552137852	-0.00555028254166245	-0.00197886489331722
1220	2.05518841743469	-0.837010383605957	-15.5255966186523	0.00581331877037883	0.00711201597005129	-0.00814767740666866	-0.00490093370899558
1221	-0.542206108570099	-0.837010383605957	-15.7853355407715	-0.00457625929266214	-0.00619963090866804	0.00191722682211548	0.00451462110504508
1222	0.756491124629974	-0.837010383605957	-15.9801406860352	-0.00132951640989631	-0.00392691092565656	0.00321592413820326	0.00256657530553639
1223	0.756491124629974	-1.81103336811066	-15.6554660797119	0.00516396993771195	-0.00782300252467394	-0.00587495695799589	-0.00587495695799589
1224	-0.542206108570099	-1.16168475151062	-15.2658567428589	0.01100810803473	0.00873538758605719	-0.00392691092565656	0.000293855206109583
1225	-1.84090340137482	-0.187661752104759	-15.7853355407715	-0.00944637414067984	0.00354059832170606	-0.0117190945893526	-0.00100484199356288
1226	0.107142522931099	-0.512336075305939	-15.8502702713013	-0.0117190945893526	-0.00197886489331722	0.00418994715437293	0.00354059832170606
1227	0.756491124629974	-1.16168475151062	-15.2658567428589	-0.00619963090866804	0.00191722682211548	-0.000355493422830477	0.00808603875339031
1228	-1.19155478477478	0.137012556195259	-16.3048152923584	0.00451462110504508	0.00743668992072344	-0.0026282137259841	-0.00490093370899558
1229	-0.542206108570099	0.137012556195259	-15.9801406860352	-0.00295288790948689	0.000943203864153475	-0.00197886489331722	-0.00100484199356288
1230	0.107142522931099	-0.837010383605957	-15.3307914733887	0.0022419011220336	0.00354059832170606	-0.0126931173726916	-0.00587495695799589
1231	-0.542206108570099	-0.187661752104759	-15.1359872817993	0.00581331877037883	-0.0113944197073579	0.00548864435404539	-0.00100484199356288
1232	-0.542206108570099	-0.187661752104759	-15.4606609344482	0.00711201597005129	0.00256657530553639	-0.000355493422830477	0.00126787810586393
1233	-0.542206108570099	-1.16168475151062	-15.2009220123291	0.00906006153672934	0.00256657530553639	-0.00197886489331722	0.000943203864153475
1234	-0.542206108570099	-0.512336075305939	-15.3957262039185	0.0113327819854021	0.00321592413820326	0.000618529506027699	-0.00392691092565656
1235	-0.542206108570099	0.461686879396439	-15.4606609344482	0.0100340843200684	0.00548864435404539	-0.00425158534198999	-0.000355493422830477
1236	1.40583980083466	-1.16168475151062	-15.2009220123291	0.000943203864153475	-0.00392691092565656	0.0149041991680861	0.00776136433705688
1237	0.107142522931099	0.137012556195259	-15.2658567428589	-3.08191010844894e-05	-0.00230353930965066	-0.0026282137259841	0.00289124972186983
1238	-0.542206108570099	-1.48635900020599	-15.2009220123291	-0.00977104809135199	0.0022419011220336	-0.000355493422830477	-0.00392691092565656
1239	0.107142522931099	-0.837010383605957	-15.2658567428589	0.011982130818069	0.00613799272105098	-0.00912170019000769	-0.00522560812532902
1240	-1.19155478477478	-0.187661752104759	-15.1359872817993	-0.000680167751852423	0.00289124972186983	-0.00879702530801296	-0.00684897974133492
1241	-3.1396005153656	-0.187661752104759	-15.2009220123291	-0.0185372550040483	0.00191722682211548	0.00646266713738441	-0.00132951640989631
1242	-0.542206108570099	0.461686879396439	-15.2009220123291	0.00418994715437293	-0.00327756232582033	-0.00490093370899558	0.00159255252219737
1243	1.40583980083466	-1.16168475151062	-15.0710525512695	0.0230210572481155	0.00126787810586393	0.00289124972186983	0.000943203864153475
1244	0.756491124629974	-1.16168475151062	-15.1359872817993	0.00321592413820326	0.00711201597005129	-0.00879702530801296	-0.00717365415766835
1245	0.756491124629974	-1.48635900020599	-14.8113126754761	-3.08191010844894e-05	0.00743668992072344	-0.00457625929266214	-3.08191010844894e-05
1246	-0.542206108570099	-1.16168475151062	-15.6554660797119	-0.00100484199356288	-0.00490093370899558	-0.00197886489331722	-0.0026282137259841
1247	0.107142522931099	-0.837010383605957	-15.3307914733887	-0.00230353930965066	-0.000355493422830477	0.00386527273803949	-0.00912170019000769
1248	0.756491124629974	-1.16168475151062	-14.9411821365356	-0.0152905117720366	0.00126787810586393	-0.00360223650932312	0.00711201597005129
1249	-0.542206108570099	-0.837010383605957	-15.0061168670654	-0.0133424662053585	-0.000355493422830477	-0.00619963090866804	0.000293855206109583
1250	0.756491124629974	-0.837010383605957	-15.0710525512695	0.01847561635077	0.00646266713738441	-0.00944637414067984	-0.00555028254166245
1251	0.756491124629974	-0.837010383605957	-15.0061168670654	0.0132808275520802	-0.00295288790948689	0.00451462110504508	0.00938473641872406
1252	0.107142522931099	-0.837010383605957	-15.9152050018311	0.00906006153672934	0.00159255252219737	-3.08191010844894e-05	0.00646266713738441
1253	-0.542206108570099	0.137012556195259	-16.1749439239502	-3.08191010844894e-05	-0.00132951640989631	0.00321592413820326	0.00159255252219737
1254	-1.19155478477478	-0.837010383605957	-15.9152050018311	-0.00295288790948689	-0.000680167751852423	-0.0136671401560307	-3.08191010844894e-05
1255	1.40583980083466	-1.48635900020599	-15.6554660797119	0.00418994715437293	-0.000355493422830477	-0.00587495695799589	-0.00457625929266214
1256	-1.19155478477478	0.137012556195259	-15.8502702713013	-0.0130177913233638	-3.08191010844894e-05	0.00321592413820326	0.00873538758605719
1257	-1.19155478477478	-1.16168475151062	-15.5255966186523	-0.0104203969240189	-0.00327756232582033	-0.000680167751852423	0.00678734155371785
1258	0.756491124629974	-0.837010383605957	-15.0061168670654	-0.000680167751852423	-0.000680167751852423	-0.00749832857400179	0.00613799272105098
1259	0.756491124629974	-0.187661752104759	-15.8502702713013	0.00743668992072344	0.0116574559360743	-0.00684897974133492	-0.00165419070981443
1260	0.756491124629974	0.137012556195259	-15.5905313491821	-0.00555028254166245	0.00126787810586393	-0.00652430532500148	-0.00132951640989631
1261	-0.542206108570099	-1.16168475151062	-15.7853355407715	-3.08191010844894e-05	0.00354059832170606	0.00938473641872406	0.00613799272105098
1262	1.40583980083466	-2.46038198471069	-15.5905313491821	0.00289124972186983	-0.00360223650932312	-0.00522560812532902	0.00743668992072344
1263	-0.542206108570099	-0.187661752104759	-15.2009220123291	0.00646266713738441	0.00516396993771195	-0.00165419070981443	-0.00490093370899558
1264	-2.49025201797485	0.137012556195259	-14.9411821365356	-0.00879702530801296	0.00646266713738441	-0.00522560812532902	0.00289124972186983
1265	-2.49025201797485	0.137012556195259	-16.1749439239502	-0.00717365415766835	0.00841071270406246	-0.00457625929266214	0.0022419011220336
1266	0.756491124629974	-0.512336075305939	-15.9152050018311	0.00159255252219737	0.000618529506027699	0.0113327819854021	-0.00392691092565656
1267	0.756491124629974	-0.837010383605957	-16.1749439239502	0.00581331877037883	-0.00425158534198999	0.00548864435404539	0.00581331877037883
1268	0.107142522931099	0.137012556195259	-15.9801406860352	-0.00717365415766835	0.00548864435404539	-0.00392691092565656	0.00548864435404539
1269	-0.542206108570099	-0.187661752104759	-15.2658567428589	0.0243197549134493	0.00743668992072344	-0.00555028254166245	0.00321592413820326
1270	-0.542206108570099	-1.16168475151062	-15.0061168670654	-0.00392691092565656	-0.00717365415766835	0.000293855206109583	-0.00522560812532902
1271	-0.542206108570099	-0.187661752104759	-15.5255966186523	-0.00132951640989631	-0.00327756232582033	-0.00457625929266214	-0.00295288790948689
1272	-3.1396005153656	0.461686879396439	-15.5905313491821	0.00321592413820326	-0.00100484199356288	0.00386527273803949	0.00354059832170606
1273	0.756491124629974	-1.16168475151062	-15.3307914733887	-0.00522560812532902	0.000618529506027699	-0.0123684434220195	-0.00295288790948689
1274	1.40583980083466	-0.512336075305939	-15.3307914733887	0.00483929552137852	0.00581331877037883	-0.00360223650932312	-0.00555028254166245
1275	-1.19155478477478	-0.187661752104759	-16.1100101470947	-0.0100957229733467	0.0106834331527352	-0.00944637414067984	-0.00555028254166245
1276	2.05518841743469	-1.48635900020599	-14.9411821365356	-0.00165419070981443	-0.000680167751852423	-0.00457625929266214	0.000943203864153475
1277	-0.542206108570099	0.461686879396439	-15.2658567428589	-0.00360223650932312	-0.00619963090866804	0.00516396993771195	0.00191722682211548
1278	-0.542206108570099	-1.48635900020599	-16.0450744628906	0.012956153601408	-0.00392691092565656	-0.00912170019000769	-0.00717365415766835
1279	-1.19155478477478	-0.837010383605957	-15.8502702713013	0.0116574559360743	0.00646266713738441	0.00386527273803949	0.000943203864153475
1280	-1.19155478477478	-0.187661752104759	-15.8502702713013	0.00581331877037883	0.00743668992072344	-0.0100957229733467	-0.00327756232582033
1281	-0.542206108570099	-0.187661752104759	-15.9152050018311	-0.0165892094373703	0.000943203864153475	0.00321592413820326	0.00613799272105098
1282	-0.542206108570099	0.461686879396439	-15.3307914733887	-0.000355493422830477	-0.00360223650932312	-0.00684897974133492	-0.00360223650932312
1283	0.107142522931099	-1.16168475151062	-15.1359872817993	0.00581331877037883	0.00126787810586393	-0.00879702530801296	0.00548864435404539
1284	0.107142522931099	-0.837010383605957	-15.5905313491821	0.00418994715437293	0.00516396993771195	-0.00165419070981443	-3.08191010844894e-05
1285	-0.542206108570099	-1.16168475151062	-15.3957262039185	0.00678734155371785	0.00354059832170606	-0.000680167751852423	-0.00619963090866804
1286	-1.84090340137482	-1.81103336811066	-15.2009220123291	-0.00847235135734081	-0.0139918150380254	0.00970941036939621	0.00646266713738441
1287	0.107142522931099	-0.837010383605957	-15.2658567428589	-0.00327756232582033	-0.00652430532500148	0.00516396993771195	0.00289124972186983
1288	0.107142522931099	-0.837010383605957	-14.9411821365356	-0.0159398596733809	0.00418994715437293	-0.00457625929266214	0.00418994715437293
1289	-0.542206108570099	-0.837010383605957	-14.4866380691528	-0.00165419070981443	0.00743668992072344	-0.00165419070981443	-0.00392691092565656
1290	1.40583980083466	-0.512336075305939	-15.0710525512695	0.00126787810586393	-0.000355493422830477	-0.0110697457566857	-0.00684897974133492
1291	1.40583980083466	-0.837010383605957	-15.4606609344482	-0.00490093370899558	0.00321592413820326	0.00191722682211548	-0.00230353930965066
1292	2.05518841743469	-1.16168475151062	-15.4606609344482	0.00191722682211548	-0.00717365415766835	-3.08191010844894e-05	0.00159255252219737
1293	-1.84090340137482	-0.187661752104759	-15.9801406860352	-0.00490093370899558	0.00159255252219737	-0.00522560812532902	-0.00457625929266214
1294	-1.19155478477478	-1.48635900020599	-15.2658567428589	0.00321592413820326	0.00126787810586393	0.00386527273803949	0.000943203864153475
1295	1.40583980083466	-0.837010383605957	-15.2658567428589	0.00354059832170606	0.00711201597005129	-0.00912170019000769	-0.000355493422830477
1296	-2.49025201797485	-0.187661752104759	-15.0061168670654	-0.0169138833880424	-0.00522560812532902	0.00646266713738441	-0.000355493422830477
1297	0.756491124629974	-1.16168475151062	-15.3307914733887	-0.00749832857400179	-0.00132951640989631	0.00581331877037883	0.0103587592020631
1298	0.756491124629974	0.137012556195259	-15.6554660797119	0.0181509424000978	-0.000355493422830477	0.00613799272105098	-0.00295288790948689
1299	-0.542206108570099	-0.187661752104759	-15.6554660797119	0.00646266713738441	0.00548864435404539	0.000943203864153475	-0.00684897974133492
1300	0.107142522931099	0.137012556195259	-15.3307914733887	0.0145795252174139	0.0100340843200684	-0.00782300252467394	0.00354059832170606
1301	0.107142522931099	-0.187661752104759	-15.2009220123291	0.000943203864153475	-0.00100484199356288	0.00841071270406246	-0.00522560812532902
1302	1.40583980083466	-2.13570761680603	-14.5515727996826	-0.0208099745213985	-0.00977104809135199	0.00678734155371785	0.00711201597005129
1303	0.107142522931099	-0.837010383605957	-14.9411821365356	0.0136055024340749	0.00743668992072344	-0.000355493422830477	0.000293855206109583
1304	-3.1396005153656	-0.837010383605957	-15.0710525512695	0.0272418223321438	0.00841071270406246	-0.00847235135734081	-0.00555028254166245
1305	-1.19155478477478	-0.187661752104759	-15.5255966186523	0.00418994715437293	0.00418994715437293	-0.00230353930965066	-0.00619963090866804
1306	2.05518841743469	-0.512336075305939	-15.2658567428589	-0.00814767740666866	0.00451462110504508	0.00126787810586393	-0.00490093370899558
1307	0.756491124629974	0.137012556195259	-15.7204008102417	0.000293855206109583	-0.00230353930965066	-0.00717365415766835	0.00678734155371785
1308	0.107142522931099	-0.512336075305939	-15.2009220123291	-0.00295288790948689	0.00841071270406246	-0.0026282137259841	0.000293855206109583
1309	-0.542206108570099	-0.512336075305939	-15.2658567428589	0.0220470335334539	-0.00132951640989631	-0.00197886489331722	-0.0120437685400248
1310	-0.542206108570099	-1.48635900020599	-15.4606609344482	-0.00425158534198999	-0.0139918150380254	0.00126787810586393	-0.00165419070981443
1311	-0.542206108570099	-0.187661752104759	-15.2658567428589	0.00159255252219737	0.000618529506027699	0.00289124972186983	-0.00360223650932312
1312	-3.1396005153656	-0.187661752104759	-15.2658567428589	0.00451462110504508	-0.000355493422830477	0.00483929552137852	0.00808603875339031
1313	0.107142522931099	-1.16168475151062	-14.9411821365356	0.000618529506027699	0.000618529506027699	0.000943203864153475	0.00451462110504508
1314	1.40583980083466	-0.837010383605957	-14.7463779449463	-0.0110697457566857	0.00418994715437293	-0.00295288790948689	-0.00847235135734081
1315	-1.19155478477478	-0.837010383605957	-15.2009220123291	0.00516396993771195	-0.00165419070981443	-0.00490093370899558	-0.00457625929266214
1316	2.05518841743469	-0.837010383605957	-15.2658567428589	0.0103587592020631	-0.00587495695799589	0.000293855206109583	0.00646266713738441
1317	-1.19155478477478	0.461686879396439	-15.2009220123291	-0.000355493422830477	-0.00197886489331722	0.0126314787194133	-0.000680167751852423
1318	0.107142522931099	-2.13570761680603	-14.9411821365356	-0.000355493422830477	-0.00295288790948689	-0.00197886489331722	-0.00197886489331722
1319	0.756491124629974	-1.48635900020599	-14.9411821365356	-0.00100484199356288	0.00483929552137852	-0.00100484199356288	-3.08191010844894e-05
1320	-1.19155478477478	-0.837010383605957	-14.8762474060059	0.00483929552137852	0.00873538758605719	-0.00652430532500148	0.000943203864153475
1321	-1.84090340137482	-1.16168475151062	-14.8113126754761	0.0123068047687411	-0.00360223650932312	0.0022419011220336	-0.00165419070981443
1322	-0.542206108570099	0.137012556195259	-14.9411821365356	0.00581331877037883	-0.00295288790948689	0.00126787810586393	0.00321592413820326
1323	0.107142522931099	-0.512336075305939	-15.3957262039185	0.00451462110504508	0.00711201597005129	-0.0113944197073579	0.00386527273803949
1324	2.05518841743469	-0.187661752104759	-15.3957262039185	0.0223717093467712	0.0022419011220336	-3.08191010844894e-05	-0.000680167751852423
1325	0.756491124629974	-0.837010383605957	-15.0710525512695	-0.00619963090866804	-0.000355493422830477	0.000618529506027699	-0.00619963090866804
1326	-0.542206108570099	-1.16168475151062	-15.0710525512695	0.0116574559360743	-0.00684897974133492	-0.000680167751852423	0.000293855206109583
1327	0.756491124629974	-1.16168475151062	-14.8113126754761	-0.00555028254166245	-0.00230353930965066	0.00191722682211548	0.00354059832170606
1328	0.107142522931099	-0.837010383605957	-14.6814432144165	0.00418994715437293	0.00678734155371785	-0.00684897974133492	-0.000355493422830477
1329	-1.19155478477478	-1.16168475151062	-15.2009220123291	0.00483929552137852	0.00581331877037883	-0.00327756232582033	-0.00132951640989631
1330	1.40583980083466	-0.837010383605957	-15.2658567428589	0.00386527273803949	0.00159255252219737	-0.00295288790948689	-0.00425158534198999
1331	1.40583980083466	-1.16168475151062	-15.3957262039185	0.0171769186854362	-0.000355493422830477	-0.00782300252467394	0.00256657530553639
1332	1.40583980083466	-1.16168475151062	-14.8113126754761	-0.0126931173726916	-0.0026282137259841	-0.00490093370899558	0.00386527273803949
1333	0.756491124629974	0.137012556195259	-14.6814432144165	-0.0113944197073579	0.00289124972186983	0.000618529506027699	-0.00230353930965066
1334	-1.19155478477478	-1.16168475151062	-15.0061168670654	-0.00457625929266214	-0.00912170019000769	0.000943203864153475	-0.00782300252467394
1335	1.40583980083466	-0.512336075305939	-15.0710525512695	-0.00360223650932312	-0.00619963090866804	-0.00392691092565656	-0.00197886489331722
1336	-1.84090340137482	-0.512336075305939	-15.3307914733887	-0.0139918150380254	0.0022419011220336	0.000618529506027699	0.00354059832170606
1337	-1.84090340137482	-1.48635900020599	-15.0710525512695	-0.0217839982360601	-0.00425158534198999	0.00646266713738441	0.00256657530553639
1338	2.05518841743469	-0.187661752104759	-15.3957262039185	-0.0146411629393697	0.00743668992072344	0.0022419011220336	0.000618529506027699
1339	-0.542206108570099	0.461686879396439	-15.2658567428589	0.00678734155371785	0.00516396993771195	0.000618529506027699	-0.0107450718060136
1340	0.107142522931099	-0.512336075305939	-15.2658567428589	0.000618529506027699	0.00646266713738441	-0.00684897974133492	0.00516396993771195
1341	0.756491124629974	0.137012556195259	-14.8762474060059	0.00516396993771195	-0.00457625929266214	0.00548864435404539	0.00256657530553639
1342	0.756491124629974	-2.46038198471069	-15.0061168670654	-0.00879702530801296	-0.0130177913233638	0.000943203864153475	-0.00197886489331722
1343	0.107142522931099	-1.48635900020599	-15.0710525512695	0.00841071270406246	0.00873538758605719	-0.00165419070981443	-0.000680167751852423
1344	-1.19155478477478	-0.512336075305939	-15.1359872817993	-0.00522560812532902	0.00354059832170606	-0.00132951640989631	0.00159255252219737
1345	-3.1396005153656	-0.512336075305939	-14.9411821365356	-0.0123684434220195	0.00711201597005129	-0.00100484199356288	-0.00230353930965066
1346	1.40583980083466	-0.837010383605957	-14.8762474060059	0.00678734155371785	-0.00197886489331722	-0.00652430532500148	0.00191722682211548
1347	-1.84090340137482	0.137012556195259	-15.0710525512695	0.00776136433705688	0.00321592413820326	0.00678734155371785	0.000293855206109583
1348	0.107142522931099	-0.187661752104759	-15.6554660797119	-0.0126931173726916	-3.08191010844894e-05	-0.00717365415766835	-0.00165419070981443
1349	-0.542206108570099	0.137012556195259	-15.5255966186523	0.00678734155371785	0.0022419011220336	-0.00619963090866804	-0.00587495695799589
1350	-1.19155478477478	-1.48635900020599	-15.0061168670654	0.00386527273803949	-0.00100484199356288	-0.0026282137259841	0.0022419011220336
1351	-0.542206108570099	-0.512336075305939	-15.0710525512695	0.0158782228827477	-0.00619963090866804	0.00516396993771195	0.00451462110504508
1352	-1.19155478477478	0.461686879396439	-15.5255966186523	-0.00944637414067984	0.000943203864153475	-0.00165419070981443	0.00548864435404539
1353	-1.84090340137482	-1.16168475151062	-14.6165084838867	0.0103587592020631	0.00873538758605719	-0.00360223650932312	0.00516396993771195
1354	0.756491124629974	-0.837010383605957	-14.8762474060059	0.00289124972186983	0.00516396993771195	-0.000355493422830477	-0.00814767740666866
1355	0.107142522931099	-1.16168475151062	-15.2658567428589	-0.000355493422830477	0.0100340843200684	-0.00457625929266214	0.00516396993771195
1356	2.05518841743469	-0.837010383605957	-15.4606609344482	-0.00717365415766835	0.00289124972186983	-3.08191010844894e-05	-0.00392691092565656
1357	-1.19155478477478	0.461686879396439	-15.1359872817993	0.000943203864153475	-0.00684897974133492	0.00256657530553639	0.000293855206109583
1358	0.107142522931099	-1.81103336811066	-14.6814432144165	-0.00392691092565656	0.00191722682211548	-3.08191010844894e-05	-0.000355493422830477
1359	1.40583980083466	-1.48635900020599	-14.5515727996826	0.0175015944987535	0.000618529506027699	-0.00847235135734081	-0.00230353930965066
1360	0.107142522931099	-0.837010383605957	-14.421703338623	-0.00944637414067984	0.00646266713738441	-0.00782300252467394	-0.000355493422830477
1361	-2.49025201797485	-0.837010383605957	-14.6814432144165	-0.023407369852066	0.0022419011220336	0.000943203864153475	0.00418994715437293
1362	-1.84090340137482	0.461686879396439	-15.3957262039185	-0.00327756232582033	0.00159255252219737	0.00386527273803949	-0.000680167751852423
1363	0.756491124629974	-1.16168475151062	-15.3307914733887	-0.00327756232582033	0.00354059832170606	-0.00619963090866804	0.00256657530553639
1364	0.756491124629974	-0.512336075305939	-15.5255966186523	0.00289124972186983	0.00581331877037883	-0.00912170019000769	-0.00619963090866804
1365	0.107142522931099	-0.837010383605957	-14.8762474060059	-0.00652430532500148	0.00256657530553639	0.000293855206109583	-0.0026282137259841
1366	-1.19155478477478	-1.16168475151062	-14.6814432144165	-0.000355493422830477	-0.00522560812532902	-0.00165419070981443	0.00321592413820326
1367	0.756491124629974	-1.48635900020599	-14.9411821365356	0.00581331877037883	0.00321592413820326	0.00516396993771195	0.0103587592020631
1368	-1.19155478477478	-0.837010383605957	-15.0710525512695	0.0022419011220336	0.0022419011220336	-0.00392691092565656	0.00483929552137852
1369	-0.542206108570099	-1.16168475151062	-15.2658567428589	-0.00619963090866804	0.0116574559360743	-0.0026282137259841	-0.00652430532500148
1370	2.05518841743469	-0.187661752104759	-15.2658567428589	0.00451462110504508	0.00386527273803949	-0.00555028254166245	-0.0104203969240189
1371	0.756491124629974	-0.837010383605957	-15.1359872817993	-0.0146411629393697	0.00386527273803949	0.000943203864153475	0.00386527273803949
1372	2.05518841743469	-0.837010383605957	-15.0710525512695	-0.00684897974133492	-0.00327756232582033	0.00418994715437293	-0.0026282137259841
1373	0.107142522931099	0.461686879396439	-15.3957262039185	-0.0100957229733467	0.00970941036939621	-0.000680167751852423	-0.00100484199356288
1374	-1.84090340137482	-1.16168475151062	-15.5255966186523	-0.0100957229733467	-3.08191010844894e-05	-0.00425158534198999	-0.00392691092565656
1375	0.756491124629974	-0.512336075305939	-15.5255966186523	0.0191249661147594	0.00321592413820326	-0.00327756232582033	-0.00684897974133492
1376	-1.84090340137482	-0.512336075305939	-15.0710525512695	-0.0156151866540313	-0.00652430532500148	-0.00457625929266214	0.00808603875339031
1377	-0.542206108570099	-1.16168475151062	-15.0710525512695	-0.0162645354866982	-0.00490093370899558	0.00678734155371785	0.00483929552137852
1378	0.756491124629974	-0.187661752104759	-15.2658567428589	0.0145795252174139	-0.00652430532500148	0.000943203864153475	-0.000355493422830477
1379	-1.19155478477478	0.137012556195259	-15.3307914733887	-0.0123684434220195	0.00548864435404539	-0.00847235135734081	-0.00425158534198999
1380	0.756491124629974	0.137012556195259	-15.6554660797119	-0.0100957229733467	0.00776136433705688	-0.00879702530801296	0.0022419011220336
1381	0.107142522931099	0.137012556195259	-15.3957262039185	0.00289124972186983	-0.00749832857400179	0.00159255252219737	-0.00230353930965066
1382	0.756491124629974	-1.81103336811066	-14.7463779449463	0.00418994715437293	-0.00295288790948689	0.0100340843200684	0.000618529506027699
1383	-0.542206108570099	-0.837010383605957	-15.0710525512695	0.00938473641872406	0.00354059832170606	-0.00457625929266214	0.00483929552137852
1384	-1.84090340137482	-0.837010383605957	-15.1359872817993	-0.00522560812532902	0.00483929552137852	-0.00457625929266214	-0.00100484199356288
1385	-1.84090340137482	-0.187661752104759	-15.0710525512695	0.00548864435404539	0.00581331877037883	-0.00555028254166245	-0.00230353930965066
1386	1.40583980083466	-0.837010383605957	-15.2009220123291	0.0155535480007529	-0.000355493422830477	-0.00619963090866804	0.00159255252219737
1387	-1.19155478477478	-0.187661752104759	-15.8502702713013	0.00451462110504508	-0.00522560812532902	0.00354059832170606	0.00256657530553639
1388	0.756491124629974	-0.512336075305939	-15.5255966186523	0.0116574559360743	0.00126787810586393	0.00126787810586393	0.00256657530553639
1389	-0.542206108570099	0.461686879396439	-15.4606609344482	0.00581331877037883	-3.08191010844894e-05	0.00386527273803949	-0.00100484199356288
1390	0.107142522931099	-1.16168475151062	-15.2009220123291	0.00516396993771195	-0.00490093370899558	-0.00555028254166245	-0.00100484199356288
1391	-1.84090340137482	-0.187661752104759	-14.9411821365356	-0.0126931173726916	-0.00230353930965066	-0.00100484199356288	0.00321592413820326
1392	-2.49025201797485	0.137012556195259	-15.2009220123291	-0.0227580219507217	-0.00327756232582033	0.0106834331527352	-3.08191010844894e-05
1393	-0.542206108570099	-1.16168475151062	-15.3307914733887	0.0123068047687411	0.00386527273803949	-0.00782300252467394	0.00159255252219737
1394	1.40583980083466	-0.512336075305939	-15.3307914733887	-0.00684897974133492	-3.08191010844894e-05	-0.0110697457566857	-0.00100484199356288
1395	0.756491124629974	0.137012556195259	-15.5905313491821	0.00548864435404539	-0.000680167751852423	-0.000680167751852423	-0.00490093370899558
1396	2.05518841743469	-1.16168475151062	-15.5255966186523	-0.00230353930965066	-0.00197886489331722	-0.000680167751852423	0.00159255252219737
1397	-0.542206108570099	0.137012556195259	-15.0061168670654	0.00711201597005129	-0.00425158534198999	0.00743668992072344	0.00418994715437293
1398	-0.542206108570099	-1.16168475151062	-14.6165084838867	0.0145795252174139	-0.00230353930965066	-0.00360223650932312	-0.00100484199356288
1399	-0.542206108570099	-1.48635900020599	-15.1359872817993	-0.000355493422830477	0.00451462110504508	-0.00490093370899558	0.000943203864153475
1400	-1.84090340137482	-1.16168475151062	-15.2658567428589	0.0246444288641214	0.00256657530553639	-0.00295288790948689	-0.00457625929266214
1401	-0.542206108570099	-0.187661752104759	-15.5255966186523	-0.00360223650932312	-0.00847235135734081	-0.00652430532500148	0.00743668992072344
1402	-0.542206108570099	0.137012556195259	-15.5905313491821	0.00906006153672934	-0.00295288790948689	0.00516396993771195	-3.08191010844894e-05
1403	0.756491124629974	-0.837010383605957	-15.4606609344482	-0.00327756232582033	0.000618529506027699	-0.0026282137259841	0.0123068047687411
1404	2.70453715324402	-1.16168475151062	-15.2658567428589	-0.0152905117720366	0.00548864435404539	-0.00749832857400179	-0.00879702530801296
1405	0.756491124629974	-1.81103336811066	-15.0710525512695	0.0126314787194133	-0.00360223650932312	-0.00230353930965066	-0.00327756232582033
1406	-0.542206108570099	-0.512336075305939	-15.3307914733887	0.00906006153672934	-0.00457625929266214	0.00126787810586393	0.00808603875339031
1407	0.107142522931099	-0.837010383605957	-15.4606609344482	-0.0100957229733467	-0.00132951640989631	0.00256657530553639	-0.000355493422830477
1408	-1.84090340137482	-0.512336075305939	-15.2658567428589	-0.00684897974133492	-0.00230353930965066	-0.00684897974133492	0.00776136433705688
1409	0.756491124629974	-1.16168475151062	-15.2009220123291	-0.0110697457566857	0.00581331877037883	-0.00360223650932312	-0.00684897974133492
1410	1.40583980083466	-0.837010383605957	-15.3307914733887	0.01100810803473	-0.00132951640989631	-0.00295288790948689	-0.00360223650932312
1411	0.756491124629974	-0.837010383605957	-15.2009220123291	0.00418994715437293	0.00386527273803949	-0.00879702530801296	-0.00165419070981443
1412	2.70453715324402	-1.16168475151062	-15.0710525512695	0.00289124972186983	-0.00522560812532902	0.00159255252219737	0.00126787810586393
1413	-1.19155478477478	-0.512336075305939	-15.6554660797119	0.0152288740500808	-0.00100484199356288	-0.00165419070981443	-0.00425158534198999
1414	-0.542206108570099	-0.512336075305939	-15.3957262039185	-0.00782300252467394	0.00191722682211548	-0.0026282137259841	-0.000355493422830477
1415	0.756491124629974	-1.16168475151062	-15.2658567428589	0.00483929552137852	-3.08191010844894e-05	-0.00814767740666866	0.00191722682211548
1416	-3.78894925117493	0.137012556195259	-15.0061168670654	-0.0136671401560307	-0.00100484199356288	-0.00457625929266214	0.0100340843200684
1417	0.756491124629974	-1.16168475151062	-14.7463779449463	0.00386527273803949	-0.00490093370899558	-3.08191010844894e-05	0.00646266713738441
1418	0.756491124629974	-1.16168475151062	-14.8113126754761	-0.00684897974133492	0.00418994715437293	-0.00587495695799589	-0.00457625929266214
1419	0.107142522931099	-0.187661752104759	-15.9152050018311	0.0113327819854021	0.0022419011220336	-0.0165892094373703	-0.00879702530801296
1420	0.107142522931099	-0.187661752104759	-15.5255966186523	0.0191249661147594	0.00548864435404539	-0.00782300252467394	-0.00295288790948689
1421	0.756491124629974	-1.48635900020599	-15.3307914733887	-0.0107450718060136	-0.0026282137259841	0.00354059832170606	0.00386527273803949
1422	0.756491124629974	-2.13570761680603	-15.0710525512695	0.01100810803473	-0.0110697457566857	-0.00392691092565656	0.00321592413820326
1423	0.107142522931099	-0.187661752104759	-15.3957262039185	-0.00782300252467394	0.00418994715437293	-0.00457625929266214	-0.00100484199356288
1424	-3.1396005153656	0.461686879396439	-14.6814432144165	0.00711201597005129	0.00451462110504508	-0.00684897974133492	0.000618529506027699
1425	-0.542206108570099	-0.187661752104759	-15.2009220123291	0.0132808275520802	0.00418994715437293	-0.0113944197073579	-0.00295288790948689
1426	0.756491124629974	-1.16168475151062	-15.0710525512695	0.0275664981454611	-0.00230353930965066	0.00808603875339031	0.00776136433705688
1427	1.40583980083466	-0.187661752104759	-15.5255966186523	-0.0113944197073579	0.00451462110504508	0.000618529506027699	0.00256657530553639
1428	-0.542206108570099	-0.187661752104759	-15.2658567428589	0.00354059832170606	0.0022419011220336	0.00159255252219737	-0.00360223650932312
1429	0.107142522931099	-0.512336075305939	-15.3307914733887	-0.00165419070981443	-0.000355493422830477	-0.00652430532500148	-0.00165419070981443
1430	0.107142522931099	-0.837010383605957	-14.8762474060059	0.000293855206109583	-0.00522560812532902	-0.00522560812532902	0.000293855206109583
1431	-0.542206108570099	-0.187661752104759	-15.0061168670654	-0.021459324285388	0.00159255252219737	-0.00490093370899558	0.0103587592020631
1432	-3.78894925117493	0.786361217498779	-15.5905313491821	-0.0253554154187441	0.00191722682211548	0.00256657530553639	0.000293855206109583
1433	-0.542206108570099	-1.16168475151062	-15.2009220123291	0.00321592413820326	-0.00230353930965066	-0.0100957229733467	0.000293855206109583
1434	2.05518841743469	-1.16168475151062	-15.2658567428589	-3.08191010844894e-05	0.0022419011220336	-0.00490093370899558	-0.00197886489331722
1435	-1.19155478477478	0.137012556195259	-15.3307914733887	0.0100340843200684	0.00418994715437293	-0.00165419070981443	-0.00490093370899558
1436	2.05518841743469	-1.16168475151062	-14.9411821365356	-0.0162645354866982	0.00354059832170606	-0.00132951640989631	0.00126787810586393
1437	-1.19155478477478	-0.512336075305939	-15.1359872817993	-0.00652430532500148	-0.000680167751852423	-0.000355493422830477	-0.00100484199356288
1438	-0.542206108570099	-1.16168475151062	-15.2009220123291	0.00159255252219737	-0.00717365415766835	0.00256657530553639	-0.00165419070981443
1439	0.756491124629974	-0.187661752104759	-15.1359872817993	0.00256657530553639	-0.00197886489331722	-0.0117190945893526	-0.00100484199356288
1440	-1.84090340137482	0.137012556195259	-15.0710525512695	0.000943203864153475	0.00354059832170606	0.00516396993771195	-0.00717365415766835
1441	-3.1396005153656	0.137012556195259	-15.0710525512695	-0.0221086721867323	-0.00555028254166245	0.00808603875339031	0.00646266713738441
1442	-1.19155478477478	0.137012556195259	-15.3957262039185	-0.0211346503347158	0.00418994715437293	0.00483929552137852	0.0100340843200684
1443	1.40583980083466	-0.837010383605957	-14.8113126754761	0.0103587592020631	0.00191722682211548	0.000943203864153475	-0.00100484199356288
1444	0.756491124629974	-1.16168475151062	-15.2658567428589	0.00841071270406246	0.00418994715437293	-0.00295288790948689	-0.00392691092565656
1445	0.756491124629974	-1.16168475151062	-15.3307914733887	0.00451462110504508	0.00451462110504508	-0.0026282137259841	-0.0110697457566857
1446	-1.84090340137482	-1.16168475151062	-15.5905313491821	-0.00879702530801296	-0.00912170019000769	0.00386527273803949	0.0106834331527352
1447	0.756491124629974	-1.16168475151062	-15.2658567428589	-0.0104203969240189	-0.0026282137259841	0.0022419011220336	0.0106834331527352
1448	0.756491124629974	-1.16168475151062	-15.3307914733887	0.0136055024340749	0.00451462110504508	-0.00230353930965066	0.00418994715437293
1449	-1.84090340137482	-0.837010383605957	-14.8113126754761	-0.0107450718060136	0.00808603875339031	0.00451462110504508	-0.000355493422830477
1450	0.756491124629974	-0.512336075305939	-15.0061168670654	-0.00522560812532902	0.00256657530553639	-0.00197886489331722	-0.00619963090866804
1451	1.40583980083466	-0.837010383605957	-15.3307914733887	-0.00132951640989631	0.000943203864153475	-3.08191010844894e-05	0.00451462110504508
1452	0.107142522931099	-1.16168475151062	-15.3957262039185	0.0149041991680861	0.0022419011220336	0.00191722682211548	0.0103587592020631
1453	0.107142522931099	-1.16168475151062	-15.2009220123291	0.0265924744307995	0.00191722682211548	0.00159255252219737	-0.00490093370899558
1454	-0.542206108570099	-1.16168475151062	-15.5255966186523	0.0155535480007529	-0.00197886489331722	-0.00847235135734081	-0.00684897974133492
1455	2.05518841743469	-1.48635900020599	-14.6814432144165	-0.00652430532500148	0.00451462110504508	-0.0117190945893526	-0.00295288790948689
1456	-1.84090340137482	0.461686879396439	-15.2658567428589	0.0123068047687411	-0.00295288790948689	0.00289124972186983	0.00548864435404539
1457	-3.1396005153656	-0.187661752104759	-15.3957262039185	0.00711201597005129	0.00191722682211548	-0.000680167751852423	0.00321592413820326
1458	0.107142522931099	-0.187661752104759	-15.3307914733887	-0.0146411629393697	-0.000355493422830477	0.00321592413820326	-0.00132951640989631
1459	0.756491124629974	-0.512336075305939	-15.0710525512695	0.00191722682211548	0.00873538758605719	-0.00717365415766835	-0.00490093370899558
1460	0.107142522931099	-0.512336075305939	-15.0710525512695	0.00418994715437293	0.00159255252219737	-0.000680167751852423	-0.00230353930965066
1461	-0.542206108570099	-0.187661752104759	-15.0710525512695	0.00613799272105098	0.00191722682211548	0.00126787810586393	0.00256657530553639
1462	0.756491124629974	-1.48635900020599	-15.0061168670654	-0.00782300252467394	-0.00652430532500148	-3.08191010844894e-05	0.000618529506027699
1463	2.05518841743469	-1.81103336811066	-14.8762474060059	0.0106834331527352	0.00386527273803949	-0.00749832857400179	0.00354059832170606
1464	0.107142522931099	-0.837010383605957	-15.0710525512695	-0.00944637414067984	0.00678734155371785	-0.00165419070981443	0.0022419011220336
1465	-3.1396005153656	-0.187661752104759	-15.2658567428589	-0.00392691092565656	0.00191722682211548	-3.08191010844894e-05	0.0022419011220336
1466	1.40583980083466	-1.16168475151062	-15.0061168670654	0.000293855206109583	0.0103587592020631	-0.000680167751852423	0.00548864435404539
1467	-0.542206108570099	0.786361217498779	-15.2658567428589	-0.0133424662053585	0.00483929552137852	-3.08191010844894e-05	0.00711201597005129
1468	-0.542206108570099	0.137012556195259	-14.8762474060059	0.0152288740500808	0.00126787810586393	-0.000680167751852423	-0.00165419070981443
1469	0.756491124629974	-1.16168475151062	-14.7463779449463	0.01100810803473	0.00711201597005129	-0.00782300252467394	-0.00197886489331722
1470	0.756491124629974	-1.81103336811066	-15.0061168670654	-0.00295288790948689	-0.00197886489331722	-0.00457625929266214	-0.00814767740666866
1471	0.107142522931099	-1.81103336811066	-15.0061168670654	-0.0104203969240189	-0.00360223650932312	-0.000355493422830477	0.00776136433705688
1472	-1.19155478477478	0.137012556195259	-15.1359872817993	-0.00392691092565656	-0.00295288790948689	0.00516396993771195	0.00256657530553639
1473	-3.1396005153656	-0.187661752104759	-15.2009220123291	-0.00327756232582033	0.00321592413820326	0.00321592413820326	0.00646266713738441
1474	1.40583980083466	-0.837010383605957	-14.8762474060059	-0.00912170019000769	0.0106834331527352	-0.00912170019000769	0.000293855206109583
1475	-0.542206108570099	0.786361217498779	-15.0061168670654	0.00159255252219737	0.00256657530553639	-0.000680167751852423	-0.00717365415766835
1476	0.756491124629974	-1.16168475151062	-15.2658567428589	-0.00847235135734081	-0.000680167751852423	0.00418994715437293	0.00516396993771195
1477	-0.542206108570099	-0.187661752104759	-15.5905313491821	0.00906006153672934	0.000943203864153475	-0.00652430532500148	0.00289124972186983
1478	-1.84090340137482	-0.512336075305939	-15.4606609344482	0.000618529506027699	-0.00944637414067984	0.00841071270406246	-0.000355493422830477
1479	0.107142522931099	-1.16168475151062	-15.4606609344482	0.0217223595827818	0.00386527273803949	-0.0104203969240189	-0.00555028254166245
1480	-0.542206108570099	0.461686879396439	-15.5255966186523	-0.00847235135734081	0.000293855206109583	-0.000355493422830477	-0.00555028254166245
1481	-1.19155478477478	-0.512336075305939	-15.2009220123291	-0.00587495695799589	-0.00555028254166245	0.0123068047687411	0.00321592413820326
1482	-0.542206108570099	-1.16168475151062	-15.0710525512695	0.00159255252219737	-0.00360223650932312	-0.00684897974133492	0.00191722682211548
1483	-1.84090340137482	-0.187661752104759	-15.3307914733887	-0.0126931173726916	-0.0026282137259841	0.00126787810586393	-0.00490093370899558
1484	-0.542206108570099	-0.187661752104759	-15.6554660797119	0.00906006153672934	0.00711201597005129	-0.00360223650932312	-0.00814767740666866
1485	1.40583980083466	-0.512336075305939	-15.2658567428589	0.013930176384747	0.00938473641872406	-0.00717365415766835	-0.00879702530801296
1486	-1.19155478477478	-0.837010383605957	-15.0061168670654	0.00386527273803949	-0.00295288790948689	0.00581331877037883	0.00191722682211548
1487	1.40583980083466	-2.46038198471069	-14.8113126754761	-0.00522560812532902	-0.0107450718060136	-0.00132951640989631	0.00483929552137852
1488	0.107142522931099	0.137012556195259	-15.0710525512695	0.00354059832170606	0.0022419011220336	-0.00782300252467394	-0.00555028254166245
1489	-3.1396005153656	-0.187661752104759	-15.5255966186523	0.00613799272105098	0.00841071270406246	-0.00522560812532902	-0.00587495695799589
1490	-1.84090340137482	-0.187661752104759	-15.5905313491821	0.00126787810586393	0.00191722682211548	-0.0123684434220195	0.00613799272105098
1491	-1.19155478477478	0.461686879396439	-15.5905313491821	0.01100810803473	0.00159255252219737	0.0116574559360743	0.00743668992072344
1492	-1.19155478477478	-0.187661752104759	-15.5905313491821	-0.00490093370899558	0.00581331877037883	0.000943203864153475	0.0100340843200684
1493	0.756491124629974	-1.16168475151062	-15.2658567428589	0.00483929552137852	0.00516396993771195	0.0022419011220336	-0.00197886489331722
1494	0.107142522931099	-1.16168475151062	-15.0061168670654	0.013930176384747	0.00483929552137852	-0.00457625929266214	-0.00392691092565656
1495	0.756491124629974	-1.48635900020599	-15.0710525512695	0.0132808275520802	0.00289124972186983	-0.00619963090866804	0.00516396993771195
1496	-1.84090340137482	-0.512336075305939	-15.2658567428589	-0.00425158534198999	0.00451462110504508	0.00581331877037883	0.00548864435404539
1497	0.107142522931099	-0.837010383605957	-15.0710525512695	-0.00684897974133492	0.00386527273803949	-3.08191010844894e-05	0.00743668992072344
1498	-1.19155478477478	-0.837010383605957	-14.9411821365356	-0.00684897974133492	0.00743668992072344	-0.0026282137259841	0.00354059832170606
1499	0.756491124629974	-0.512336075305939	-15.1359872817993	0.0230210572481155	0.00841071270406246	-0.00619963090866804	-0.00555028254166245
1500	1.40583980083466	-1.16168475151062	-14.8762474060059	-0.00197886489331722	-0.000680167751852423	-0.00782300252467394	-0.00230353930965066
1501	2.05518841743469	-1.16168475151062	-14.8113126754761	0.00906006153672934	0.00126787810586393	0.00321592413820326	0.00483929552137852
1502	-0.542206108570099	0.461686879396439	-15.2009220123291	-3.08191010844894e-05	0.00289124972186983	0.00483929552137852	0.0103587592020631
1503	-0.542206108570099	-1.16168475151062	-15.5255966186523	0.0168522447347641	-0.00619963090866804	-0.00814767740666866	0.00386527273803949
1504	0.756491124629974	-1.48635900020599	-15.5255966186523	0.00321592413820326	-0.00197886489331722	-0.00522560812532902	-0.00457625929266214
1505	0.107142522931099	-0.837010383605957	-15.2009220123291	0.00776136433705688	0.00581331877037883	-0.0126931173726916	-0.00230353930965066
1506	-1.84090340137482	-0.187661752104759	-15.3307914733887	-0.0120437685400248	-0.00912170019000769	-0.00652430532500148	0.00483929552137852
1507	0.756491124629974	-0.837010383605957	-14.8113126754761	0.00418994715437293	0.00321592413820326	-0.00587495695799589	0.000943203864153475
1508	2.05518841743469	-0.837010383605957	-15.0061168670654	0.00126787810586393	-0.000355493422830477	0.0106834331527352	-0.00619963090866804
1509	2.05518841743469	-0.187661752104759	-15.7853355407715	0.00808603875339031	0.00808603875339031	-0.00132951640989631	0.00451462110504508
1510	-0.542206108570099	0.786361217498779	-15.5905313491821	0.00159255252219737	0.00548864435404539	-0.00132951640989631	-0.00100484199356288
1511	0.107142522931099	-0.837010383605957	-15.1359872817993	0.00451462110504508	-0.00814767740666866	0.00256657530553639	0.00906006153672934
1512	1.40583980083466	-2.46038198471069	-14.9411821365356	0.00711201597005129	-0.00717365415766835	-0.0104203969240189	0.000618529506027699
1513	0.107142522931099	-1.16168475151062	-14.7463779449463	-0.00132951640989631	0.000943203864153475	0.000618529506027699	0.00386527273803949
1514	-1.19155478477478	-0.187661752104759	-15.1359872817993	-0.00360223650932312	0.00841071270406246	-0.00652430532500148	-0.00555028254166245
1515	-1.19155478477478	-0.837010383605957	-15.2009220123291	-0.00847235135734081	0.00743668992072344	-0.00587495695799589	-0.00652430532500148
1516	-1.84090340137482	0.137012556195259	-15.5905313491821	-0.00490093370899558	0.00191722682211548	0.00548864435404539	0.00678734155371785
1517	0.756491124629974	-0.187661752104759	-15.6554660797119	-0.00619963090866804	-0.0026282137259841	-0.00587495695799589	0.00386527273803949
1518	0.756491124629974	-0.837010383605957	-15.3307914733887	-0.0211346503347158	0.00451462110504508	-0.00360223650932312	-0.00100484199356288
1519	0.107142522931099	-1.48635900020599	-15.0061168670654	0.00711201597005129	0.00483929552137852	-0.000680167751852423	-0.00392691092565656
1520	0.107142522931099	-2.13570761680603	-14.9411821365356	-0.00522560812532902	0.00289124972186983	-0.0149658378213644	-0.00197886489331722
1521	0.107142522931099	-0.512336075305939	-15.1359872817993	0.00970941036939621	-0.00847235135734081	0.00776136433705688	0.00191722682211548
1522	0.107142522931099	0.461686879396439	-15.5255966186523	-0.0143164889886975	-3.08191010844894e-05	0.000293855206109583	0.00678734155371785
1523	-1.84090340137482	-0.512336075305939	-15.1359872817993	0.0126314787194133	0.00321592413820326	-0.00327756232582033	-3.08191010844894e-05
1524	0.107142522931099	-1.16168475151062	-14.8762474060059	-0.000680167751852423	0.00451462110504508	-0.00295288790948689	-0.00100484199356288
1525	1.40583980083466	-0.187661752104759	-15.2658567428589	0.0223717093467712	0.00418994715437293	-0.0113944197073579	-0.00425158534198999
1526	0.756491124629974	-1.16168475151062	-14.9411821365356	-0.00295288790948689	0.00159255252219737	0.00581331877037883	0.00321592413820326
1527	-0.542206108570099	-0.187661752104759	-14.8762474060059	-0.00425158534198999	0.000618529506027699	-3.08191010844894e-05	-0.000680167751852423
1528	0.107142522931099	-2.13570761680603	-15.0710525512695	-0.00782300252467394	-0.00912170019000769	0.0022419011220336	0.000943203864153475
1529	1.40583980083466	-1.81103336811066	-15.3307914733887	0.00581331877037883	0.00321592413820326	0.00126787810586393	-0.00522560812532902
1530	2.05518841743469	-1.16168475151062	-15.2009220123291	0.00613799272105098	0.000943203864153475	-0.00944637414067984	-0.00230353930965066
1531	-1.84090340137482	-0.837010383605957	-15.2009220123291	-0.00814767740666866	0.00354059832170606	0.0113327819854021	0.00418994715437293
1532	0.107142522931099	-0.837010383605957	-15.0061168670654	0.00743668992072344	0.000618529506027699	0.00386527273803949	0.00808603875339031
1533	1.40583980083466	0.137012556195259	-15.2009220123291	-0.00522560812532902	0.00483929552137852	0.000943203864153475	0.000293855206109583
1534	2.05518841743469	0.137012556195259	-15.5255966186523	0.0324366129934788	0.0113327819854021	-0.00425158534198999	0.000293855206109583
1535	0.107142522931099	-0.512336075305939	-15.6554660797119	-0.00652430532500148	-0.00360223650932312	-0.0110697457566857	-0.00555028254166245
1536	0.107142522931099	-1.48635900020599	-15.3957262039185	-0.00197886489331722	-0.00912170019000769	-0.00684897974133492	-0.00619963090866804
1537	-1.19155478477478	-0.512336075305939	-15.4606609344482	-0.00132951640989631	-0.00782300252467394	0.00581331877037883	0.00256657530553639
1538	-0.542206108570099	0.137012556195259	-15.3957262039185	-0.0175632312893867	-0.000355493422830477	-0.00295288790948689	0.00191722682211548
1539	-3.1396005153656	0.461686879396439	-15.0061168670654	0.00159255252219737	0.00581331877037883	-0.00652430532500148	-0.00360223650932312
1540	-3.1396005153656	0.137012556195259	-15.1359872817993	0.00646266713738441	0.00321592413820326	-0.00847235135734081	-0.000355493422830477
1541	-0.542206108570099	0.137012556195259	-15.7204008102417	0.00451462110504508	-0.000680167751852423	0.00678734155371785	0.000293855206109583
1542	0.756491124629974	-0.512336075305939	-15.5255966186523	0.00191722682211548	-0.00522560812532902	-0.00327756232582033	0.00938473641872406
1543	0.107142522931099	-0.837010383605957	-15.3307914733887	-0.00327756232582033	0.0100340843200684	-0.0126931173726916	-0.00230353930965066
1544	-0.542206108570099	-0.187661752104759	-15.3957262039185	0.00776136433705688	0.00548864435404539	-0.00230353930965066	-0.00587495695799589
1545	0.756491124629974	-1.16168475151062	-15.2658567428589	0.000943203864153475	0.0022419011220336	-0.00977104809135199	-0.0133424662053585
1546	0.756491124629974	-0.837010383605957	-14.8762474060059	0.0100340843200684	-0.00522560812532902	0.00938473641872406	0.00776136433705688
1547	0.107142522931099	-0.837010383605957	-15.3957262039185	-0.0026282137259841	-0.00100484199356288	-0.00100484199356288	-0.000680167751852423
1548	-2.49025201797485	0.137012556195259	-15.5255966186523	-0.00295288790948689	0.00126787810586393	-0.00587495695799589	0.000618529506027699
1549	-0.542206108570099	-0.837010383605957	-15.2658567428589	0.0126314787194133	-0.00132951640989631	0.000943203864153475	-0.00360223650932312
1550	1.40583980083466	-0.837010383605957	-15.3307914733887	0.00191722682211548	0.00581331877037883	-0.00782300252467394	-3.08191010844894e-05
1551	0.756491124629974	-1.16168475151062	-15.2009220123291	-0.0204853005707264	0.000293855206109583	-0.000355493422830477	0.00354059832170606
1552	-0.542206108570099	-1.16168475151062	-14.9411821365356	0.00970941036939621	-0.00230353930965066	-0.00490093370899558	-0.000680167751852423
1553	-1.84090340137482	-1.16168475151062	-15.3957262039185	-0.00132951640989631	-0.00522560812532902	-0.0026282137259841	-0.00457625929266214
1554	2.05518841743469	-0.837010383605957	-15.4606609344482	0.0145795252174139	0.00191722682211548	-0.0165892094373703	-0.00425158534198999
1555	0.756491124629974	-0.187661752104759	-16.0450744628906	-0.0149658378213644	0.00808603875339031	-0.00717365415766835	-0.00360223650932312
1556	-3.78894925117493	0.137012556195259	-15.9152050018311	-0.0110697457566857	-0.00392691092565656	0.00516396993771195	-0.00100484199356288
1557	1.40583980083466	-1.16168475151062	-15.6554660797119	-0.0026282137259841	0.00126787810586393	-0.00652430532500148	0.00386527273803949
1558	0.756491124629974	-0.512336075305939	-15.6554660797119	-0.00457625929266214	-0.00360223650932312	-0.00457625929266214	-0.00295288790948689
1559	1.40583980083466	-1.16168475151062	-15.5255966186523	0.00678734155371785	0.00321592413820326	-0.0165892094373703	-0.00522560812532902
1560	-0.542206108570099	-0.187661752104759	-15.8502702713013	0.00678734155371785	0.00289124972186983	-0.0104203969240189	-0.00879702530801296
1561	-0.542206108570099	-0.837010383605957	-16.2398796081543	0.0412028171122074	-0.00652430532500148	-3.08191010844894e-05	0.00548864435404539
1562	2.05518841743469	-1.81103336811066	-15.2658567428589	-0.0243813935667276	-0.00684897974133492	0.00451462110504508	0.00711201597005129
1563	-1.19155478477478	0.461686879396439	-15.3957262039185	0.0106834331527352	0.00581331877037883	0.000618529506027699	-0.00100484199356288
1564	-3.1396005153656	-0.187661752104759	-15.2658567428589	0.00256657530553639	0.00613799272105098	-0.00652430532500148	-0.00230353930965066
1565	1.40583980083466	-1.48635900020599	-14.9411821365356	0.000293855206109583	0.00548864435404539	-0.00295288790948689	-0.00100484199356288
1566	-0.542206108570099	0.137012556195259	-15.4606609344482	-0.00847235135734081	0.000618529506027699	0.00581331877037883	0.0022419011220336
1567	1.40583980083466	-1.48635900020599	-15.5255966186523	0.00548864435404539	-0.00197886489331722	-0.00230353930965066	0.00418994715437293
1568	1.40583980083466	-0.837010383605957	-15.3957262039185	0.0265924744307995	0.0116574559360743	0.00126787810586393	-0.00522560812532902
1569	0.756491124629974	-1.48635900020599	-15.3957262039185	0.0103587592020631	0.00159255252219737	-0.00327756232582033	-0.00100484199356288
1570	2.70453715324402	-1.81103336811066	-15.3957262039185	-0.00944637414067984	0.00354059832170606	-0.00944637414067984	-0.00360223650932312
1571	0.756491124629974	-0.512336075305939	-15.0710525512695	0.00126787810586393	-0.00165419070981443	0.00321592413820326	-0.000355493422830477
1572	-1.19155478477478	-1.16168475151062	-14.8762474060059	-0.0172385573387146	0.00646266713738441	0.00483929552137852	0.00808603875339031
1573	-1.19155478477478	-0.187661752104759	-15.2658567428589	-0.000680167751852423	0.00776136433705688	-0.00100484199356288	0.00321592413820326
1574	-1.84090340137482	0.461686879396439	-15.7853355407715	0.00321592413820326	0.00841071270406246	-0.00717365415766835	-0.00295288790948689
1575	1.40583980083466	-0.837010383605957	-15.4606609344482	0.00256657530553639	0.00776136433705688	-0.0107450718060136	-0.00165419070981443
1576	0.107142522931099	-0.187661752104759	-15.9801406860352	0.0145795252174139	-0.000680167751852423	0.00743668992072344	0.000618529506027699
1577	0.107142522931099	-1.48635900020599	-15.1359872817993	0.00808603875339031	0.000293855206109583	0.000943203864153475	0.00321592413820326
1578	2.70453715324402	-2.78505635261536	-15.4606609344482	0.00321592413820326	-0.00327756232582033	-0.00295288790948689	0.000943203864153475
1579	0.756491124629974	-0.837010383605957	-15.7853355407715	-0.00295288790948689	0.00483929552137852	-0.0123684434220195	-0.0026282137259841
1580	0.107142522931099	-1.16168475151062	-15.6554660797119	-0.00555028254166245	0.00483929552137852	-0.00555028254166245	0.00126787810586393
1581	-0.542206108570099	-1.16168475151062	-15.8502702713013	-0.00327756232582033	0.0022419011220336	0.000618529506027699	-0.00197886489331722
1582	-1.84090340137482	0.461686879396439	-15.8502702713013	0.00191722682211548	-0.000355493422830477	0.00516396993771195	0.00678734155371785
1583	-1.19155478477478	-0.187661752104759	-16.1100101470947	0.000618529506027699	-0.00392691092565656	-0.00230353930965066	0.00386527273803949
1584	1.40583980083466	-1.48635900020599	-15.6554660797119	0.00516396993771195	0.000943203864153475	-0.00197886489331722	-0.00522560812532902
1585	0.107142522931099	-0.187661752104759	-15.7204008102417	-0.00295288790948689	0.00451462110504508	0.00548864435404539	-0.00555028254166245
1586	1.40583980083466	-2.46038198471069	-15.7853355407715	-0.000355493422830477	-0.0100957229733467	0.00354059832170606	0.00386527273803949
1587	-1.84090340137482	0.137012556195259	-16.1749439239502	0.000618529506027699	-0.0026282137259841	0.00646266713738441	-0.00327756232582033
1588	-1.19155478477478	0.137012556195259	-15.8502702713013	0.011982130818069	0.00711201597005129	0.00581331877037883	0.0022419011220336
1589	-1.19155478477478	-0.837010383605957	-15.5905313491821	-0.0026282137259841	0.00516396993771195	-0.00100484199356288	-0.00392691092565656
1590	0.756491124629974	-0.837010383605957	-15.6554660797119	-0.00457625929266214	0.00451462110504508	-0.00847235135734081	0.00256657530553639
1591	-0.542206108570099	-1.48635900020599	-15.5255966186523	0.00483929552137852	0.00159255252219737	-0.00360223650932312	0.00386527273803949
1592	-1.19155478477478	-0.187661752104759	-15.5905313491821	0.00451462110504508	-0.00230353930965066	0.000618529506027699	-0.00132951640989631
1593	-0.542206108570099	-0.187661752104759	-15.6554660797119	0.00646266713738441	0.00321592413820326	0.00483929552137852	-0.00132951640989631
1594	1.40583980083466	-2.46038198471069	-15.3957262039185	0.012956153601408	-0.00425158534198999	-0.0117190945893526	-0.00912170019000769
1595	-1.19155478477478	-0.512336075305939	-15.2009220123291	-0.000680167751852423	0.00354059832170606	-0.00555028254166245	-0.00295288790948689
1596	0.107142522931099	-0.837010383605957	-15.2658567428589	-0.0149658378213644	0.00159255252219737	0.000943203864153475	0.00126787810586393
1597	-3.78894925117493	0.137012556195259	-15.2658567428589	-0.00555028254166245	-0.00717365415766835	0.00354059832170606	-0.000355493422830477
1598	-0.542206108570099	0.461686879396439	-15.2009220123291	0.00873538758605719	0.00938473641872406	-0.00814767740666866	-0.00197886489331722
1599	0.107142522931099	-0.187661752104759	-15.7204008102417	0.00386527273803949	-0.00100484199356288	-0.0113944197073579	-0.000355493422830477
1600	0.107142522931099	-0.187661752104759	-16.1749439239502	0.0207483377307653	0.00289124972186983	-0.00814767740666866	0.000943203864153475
1601	-0.542206108570099	0.137012556195259	-16.0450744628906	-0.00425158534198999	0.00678734155371785	0.0022419011220336	0.000618529506027699
1602	0.756491124629974	-0.512336075305939	-16.0450744628906	-0.0217839982360601	-0.0026282137259841	-0.00814767740666866	0.00451462110504508
1603	0.756491124629974	-1.48635900020599	-15.6554660797119	-0.00100484199356288	0.000618529506027699	0.00354059832170606	-3.08191010844894e-05
1604	-1.84090340137482	-0.187661752104759	-15.4606609344482	0.00938473641872406	0.0022419011220336	0.00191722682211548	0.000293855206109583
1605	-0.542206108570099	-1.16168475151062	-15.7853355407715	-0.0266541130840778	0.00451462110504508	0.000293855206109583	0.00126787810586393
1606	-0.542206108570099	0.137012556195259	-16.0450744628906	-0.00490093370899558	0.00159255252219737	0.00289124972186983	0.00126787810586393
1607	0.756491124629974	-1.16168475151062	-17.2788372039795	0.00321592413820326	-0.00522560812532902	0.000943203864153475	0.00743668992072344
1608	1.40583980083466	-0.512336075305939	-16.1749439239502	0.00613799272105098	-0.00392691092565656	-0.00457625929266214	-0.00132951640989631
1609	-0.542206108570099	0.137012556195259	-15.4606609344482	0.0103587592020631	0.000943203864153475	0.0022419011220336	-0.00425158534198999
1610	-0.542206108570099	-1.16168475151062	-15.2658567428589	0.0217223595827818	0.00483929552137852	-0.00327756232582033	-0.0026282137259841
1611	-0.542206108570099	-1.16168475151062	-15.2658567428589	-0.0149658378213644	-0.00879702530801296	0.00418994715437293	0.00159255252219737
1612	0.756491124629974	-1.16168475151062	-15.2658567428589	0.00516396993771195	-0.00684897974133492	0.00938473641872406	0.00678734155371785
1613	-0.542206108570099	-0.837010383605957	-15.2658567428589	-0.0126931173726916	-3.08191010844894e-05	0.00321592413820326	-0.000355493422830477
1614	-3.1396005153656	0.461686879396439	-16.0450744628906	-0.00165419070981443	0.00256657530553639	-0.00684897974133492	0.00256657530553639
1615	0.756491124629974	-0.512336075305939	-15.3307914733887	0.012956153601408	0.00743668992072344	-0.00977104809135199	0.00418994715437293
1616	0.107142522931099	-0.837010383605957	-15.1359872817993	-0.00944637414067984	-0.00197886489331722	0.00516396993771195	-0.00230353930965066
1617	1.40583980083466	-1.16168475151062	-14.9411821365356	-0.0146411629393697	-0.00652430532500148	-0.00295288790948689	0.00613799272105098
1618	1.40583980083466	-1.81103336811066	-15.3307914733887	-0.00197886489331722	-3.08191010844894e-05	-0.00749832857400179	-0.000355493422830477
1619	0.756491124629974	-1.16168475151062	-15.4606609344482	0.01100810803473	0.00678734155371785	-0.00230353930965066	-0.00490093370899558
1620	2.05518841743469	-1.16168475151062	-15.5905313491821	0.00418994715437293	-0.00132951640989631	-0.00977104809135199	0.00159255252219737
1621	0.756491124629974	-0.837010383605957	-15.2658567428589	-0.0143164889886975	-0.000355493422830477	0.00354059832170606	0.00841071270406246
1622	-1.19155478477478	-0.512336075305939	-15.2009220123291	-0.0224333461374044	-0.00717365415766835	-3.08191010844894e-05	-0.000680167751852423
1623	-1.19155478477478	0.137012556195259	-14.9411821365356	0.0113327819854021	0.00873538758605719	-0.00619963090866804	0.00289124972186983
1624	1.40583980083466	-1.16168475151062	-14.9411821365356	0.000943203864153475	0.00386527273803949	-0.00944637414067984	-0.00814767740666866
1625	0.107142522931099	-0.837010383605957	-15.1359872817993	0.0132808275520802	-0.00132951640989631	-0.00847235135734081	0.00126787810586393
1626	2.05518841743469	-1.16168475151062	-15.3957262039185	-0.00555028254166245	0.00191722682211548	-0.00490093370899558	0.012956153601408
1627	-1.19155478477478	-0.512336075305939	-15.5255966186523	0.00646266713738441	-0.00684897974133492	0.00516396993771195	0.000618529506027699
1628	0.756491124629974	-1.16168475151062	-14.9411821365356	-0.00165419070981443	0.000293855206109583	-0.00782300252467394	0.00418994715437293
1629	1.40583980083466	-1.81103336811066	-14.8113126754761	-0.00197886489331722	0.00873538758605719	-0.00814767740666866	0.00256657530553639
1630	-1.19155478477478	-0.837010383605957	-14.9411821365356	0.00938473641872406	0.0100340843200684	-0.00782300252467394	-0.00197886489331722
1631	0.756491124629974	-1.48635900020599	-15.1359872817993	-0.0104203969240189	0.00386527273803949	-0.00360223650932312	0.00256657530553639
1632	0.756491124629974	-0.512336075305939	-15.3957262039185	0.000293855206109583	-0.00490093370899558	-0.00912170019000769	0.00451462110504508
1633	-1.19155478477478	0.137012556195259	-15.4606609344482	-0.00197886489331722	-0.00652430532500148	-0.00425158534198999	-0.00100484199356288
1634	1.40583980083466	-0.837010383605957	-15.2009220123291	0.000293855206109583	0.00191722682211548	-0.00977104809135199	0.00191722682211548
1635	0.756491124629974	-2.13570761680603	-14.9411821365356	-0.00132951640989631	0.00483929552137852	-0.00847235135734081	-0.00944637414067984
1636	-1.84090340137482	-0.187661752104759	-14.9411821365356	-0.00230353930965066	-0.00490093370899558	0.00126787810586393	0.00483929552137852
1637	-0.542206108570099	0.137012556195259	-15.2009220123291	-0.00619963090866804	0.00646266713738441	-0.00197886489331722	0.0022419011220336
1638	-2.49025201797485	0.137012556195259	-15.0061168670654	-0.00457625929266214	0.000943203864153475	-0.0139918150380254	-0.00230353930965066
1639	0.107142522931099	-0.837010383605957	-15.0710525512695	0.00126787810586393	0.00678734155371785	-0.00555028254166245	-0.00327756232582033
1640	0.107142522931099	0.137012556195259	-15.4606609344482	0.00483929552137852	0.0142548503354192	-0.00847235135734081	0.00548864435404539
1641	-1.84090340137482	0.137012556195259	-15.5905313491821	-0.00197886489331722	-0.000355493422830477	0.000943203864153475	-0.000680167751852423
1642	-0.542206108570099	-0.837010383605957	-15.0710525512695	0.0113327819854021	-0.00327756232582033	-0.00457625929266214	0.0145795252174139
1643	2.05518841743469	-2.46038198471069	-14.6814432144165	-0.00490093370899558	-0.00684897974133492	0.00581331877037883	-0.00165419070981443
1644	-1.19155478477478	0.137012556195259	-15.0710525512695	-0.00132951640989631	0.00743668992072344	-0.00327756232582033	-0.00912170019000769
1645	-1.19155478477478	0.461686879396439	-15.3307914733887	0.000293855206109583	0.00970941036939621	-0.000355493422830477	0.00126787810586393
1646	-1.84090340137482	-0.512336075305939	-15.0061168670654	0.00581331877037883	-0.00490093370899558	0.000618529506027699	0.00191722682211548
1647	1.40583980083466	-1.16168475151062	-14.9411821365356	-0.0159398596733809	-0.00132951640989631	0.00938473641872406	-3.08191010844894e-05
1648	-0.542206108570099	-0.187661752104759	-15.3307914733887	0.0100340843200684	0.00126787810586393	-0.00490093370899558	0.00483929552137852
1649	-0.542206108570099	-0.187661752104759	-14.8762474060059	-0.0110697457566857	0.00354059832170606	-0.00425158534198999	-0.00944637414067984
1650	0.107142522931099	-0.187661752104759	-14.8113126754761	0.000293855206109583	0.00451462110504508	-0.00814767740666866	-0.00360223650932312
1651	-0.542206108570099	-1.16168475151062	-15.3307914733887	-0.00847235135734081	-0.00457625929266214	0.00354059832170606	0.000293855206109583
1652	-1.19155478477478	0.137012556195259	-15.3957262039185	0.0152288740500808	-0.00555028254166245	-0.00100484199356288	-0.00360223650932312
1653	0.107142522931099	-0.837010383605957	-15.0061168670654	-0.00425158534198999	0.0103587592020631	-0.00100484199356288	-0.00132951640989631
1654	-1.84090340137482	-0.187661752104759	-14.9411821365356	0.00938473641872406	-0.00100484199356288	-0.00457625929266214	-0.00132951640989631
1655	-0.542206108570099	-0.187661752104759	-15.0710525512695	0.000293855206109583	0.00483929552137852	-0.00555028254166245	0.00191722682211548
1656	2.05518841743469	-1.16168475151062	-14.8762474060059	-0.00652430532500148	-0.000355493422830477	-0.00360223650932312	0.00386527273803949
1657	1.40583980083466	-0.512336075305939	-14.8762474060059	-0.00327756232582033	-0.000680167751852423	0.0022419011220336	-0.000355493422830477
1658	0.756491124629974	-0.837010383605957	-15.3307914733887	-0.00847235135734081	-0.0026282137259841	0.00289124972186983	-0.00165419070981443
1659	-0.542206108570099	-0.837010383605957	-15.3957262039185	-0.00814767740666866	-0.00587495695799589	-0.00132951640989631	-0.00392691092565656
1660	0.107142522931099	-0.837010383605957	-15.2009220123291	0.0194496400654316	0.00386527273803949	0.00354059832170606	-0.00392691092565656
1661	0.107142522931099	-1.16168475151062	-14.6165084838867	0.00126787810586393	-0.00100484199356288	0.0022419011220336	0.00873538758605719
1662	-2.49025201797485	-0.837010383605957	-14.6165084838867	-0.00749832857400179	-3.08191010844894e-05	0.00386527273803949	0.00256657530553639
1663	-0.542206108570099	-0.187661752104759	-14.8113126754761	0.00548864435404539	0.00451462110504508	0.00678734155371785	0.00159255252219737
1664	1.40583980083466	-1.16168475151062	-15.4606609344482	0.0188002903014421	0.00516396993771195	-0.00230353930965066	-0.00392691092565656
1665	-0.542206108570099	-0.837010383605957	-15.3307914733887	0.0106834331527352	0.00289124972186983	-0.00619963090866804	0.00126787810586393
1666	0.107142522931099	-0.187661752104759	-15.2009220123291	-0.0162645354866982	-0.0026282137259841	0.000293855206109583	0.00418994715437293
1667	-1.19155478477478	-2.13570761680603	-14.9411821365356	-0.0110697457566857	-0.00944637414067984	0.00841071270406246	0.000618529506027699
1668	1.40583980083466	-1.81103336811066	-14.8113126754761	0.000618529506027699	0.00613799272105098	-0.00100484199356288	0.00321592413820326
1669	0.107142522931099	-0.512336075305939	-15.0061168670654	-0.0113944197073579	0.00418994715437293	-0.00782300252467394	-0.00425158534198999
1670	-3.78894925117493	0.137012556195259	-15.2658567428589	0.0022419011220336	-0.000680167751852423	-0.00619963090866804	-0.00490093370899558
1671	-1.84090340137482	0.137012556195259	-15.3307914733887	-0.0188619289547205	-0.000355493422830477	0.00159255252219737	0.00646266713738441
1672	2.05518841743469	-0.512336075305939	-15.4606609344482	0.00321592413820326	-0.00490093370899558	0.00159255252219737	-0.00392691092565656
1673	0.756491124629974	-0.837010383605957	-14.9411821365356	-0.000680167751852423	0.00516396993771195	-3.08191010844894e-05	0.00711201597005129
1674	0.107142522931099	0.137012556195259	-15.0061168670654	0.00451462110504508	0.000293855206109583	-0.00814767740666866	-0.00522560812532902
1675	-0.542206108570099	-2.13570761680603	-14.6814432144165	0.00516396993771195	-0.00100484199356288	-0.000355493422830477	-0.00425158534198999
1676	0.756491124629974	-1.81103336811066	-14.8762474060059	-0.00197886489331722	-0.000355493422830477	0.00321592413820326	-0.00425158534198999
1677	-0.542206108570099	-0.187661752104759	-15.4606609344482	-0.00684897974133492	-0.00749832857400179	-0.00457625929266214	0.00386527273803949
1678	-3.78894925117493	0.461686879396439	-15.0061168670654	-0.00847235135734081	-3.08191010844894e-05	-0.00165419070981443	0.00126787810586393
1679	-1.84090340137482	0.461686879396439	-14.8113126754761	0.000943203864153475	0.000293855206109583	-0.0110697457566857	0.000293855206109583
1680	0.107142522931099	-0.187661752104759	-15.2009220123291	0.00776136433705688	0.0022419011220336	0.000618529506027699	0.0022419011220336
1681	0.756491124629974	-0.512336075305939	-15.0061168670654	-0.00295288790948689	0.00613799272105098	-0.00360223650932312	0.00354059832170606
1682	0.107142522931099	-0.837010383605957	-14.6814432144165	0.00418994715437293	-0.00457625929266214	-0.000680167751852423	0.00548864435404539
1683	0.756491124629974	-1.81103336811066	-15.0061168670654	0.00808603875339031	-0.00425158534198999	-0.00457625929266214	0.00548864435404539
1684	0.107142522931099	-1.81103336811066	-15.2009220123291	0.0113327819854021	-0.000355493422830477	-0.00522560812532902	-0.00425158534198999
1685	-0.542206108570099	-0.187661752104759	-15.2009220123291	0.0123068047687411	-0.00132951640989631	-0.00555028254166245	-0.00132951640989631
1686	-1.19155478477478	-0.837010383605957	-14.9411821365356	-0.0026282137259841	-0.00327756232582033	0.00159255252219737	-0.00197886489331722
1687	-1.84090340137482	-0.187661752104759	-15.0710525512695	-0.0149658378213644	-0.00197886489331722	0.0123068047687411	0.0100340843200684
1688	0.756491124629974	0.137012556195259	-15.0061168670654	0.00191722682211548	0.00256657530553639	-0.00782300252467394	0.000943203864153475
1689	1.40583980083466	-0.187661752104759	-15.3957262039185	0.00321592413820326	0.00646266713738441	-0.00619963090866804	-0.00457625929266214
1690	0.756491124629974	-1.16168475151062	-15.3307914733887	0.0158782228827477	0.00581331877037883	-0.00749832857400179	0.000618529506027699
1691	0.756491124629974	-1.48635900020599	-15.2658567428589	0.00386527273803949	0.0022419011220336	0.0022419011220336	0.000293855206109583
1692	-1.19155478477478	-1.16168475151062	-15.2658567428589	0.00516396993771195	-0.00977104809135199	-0.00100484199356288	0.00581331877037883
1693	0.107142522931099	-0.187661752104759	-15.3307914733887	0.00548864435404539	0.00743668992072344	0.00191722682211548	0.00256657530553639
1694	0.107142522931099	-1.48635900020599	-14.7463779449463	0.00906006153672934	0.00711201597005129	0.00191722682211548	-0.0104203969240189
1695	-1.84090340137482	-0.187661752104759	-14.8762474060059	0.00418994715437293	0.00386527273803949	-0.00392691092565656	0.00191722682211548
1696	0.756491124629974	-0.837010383605957	-15.0710525512695	-0.00100484199356288	0.00613799272105098	0.000293855206109583	0.00321592413820326
1697	-1.19155478477478	0.461686879396439	-15.6554660797119	0.00808603875339031	0.00938473641872406	-0.000355493422830477	-0.000680167751852423
1698	-1.84090340137482	0.137012556195259	-15.5255966186523	-0.00327756232582033	0.00126787810586393	0.00191722682211548	-0.000680167751852423
1699	-0.542206108570099	-0.187661752104759	-15.2009220123291	0.00938473641872406	0.00516396993771195	-0.000355493422830477	-0.00555028254166245
1700	-0.542206108570099	-1.16168475151062	-15.0710525512695	-0.0159398596733809	-0.00587495695799589	0.000293855206109583	0.00256657530553639
1701	2.05518841743469	-0.512336075305939	-14.9411821365356	-0.0139918150380254	-0.00132951640989631	-0.00522560812532902	-0.00230353930965066
1702	0.107142522931099	-0.512336075305939	-14.9411821365356	0.0123068047687411	0.00418994715437293	0.00126787810586393	-0.00230353930965066
1703	-3.1396005153656	-0.187661752104759	-15.3957262039185	-0.0113944197073579	0.00548864435404539	0.00289124972186983	0.00613799272105098
1704	0.107142522931099	-0.187661752104759	-15.3957262039185	-0.00100484199356288	-0.00100484199356288	-0.00555028254166245	-0.00392691092565656
1705	0.756491124629974	-0.837010383605957	-15.3307914733887	0.00970941036939621	0.00808603875339031	-0.00327756232582033	-0.000355493422830477
1706	-2.49025201797485	0.137012556195259	-15.1359872817993	-0.0123684434220195	-0.00619963090866804	-0.00457625929266214	0.000618529506027699
1707	1.40583980083466	-1.16168475151062	-14.8113126754761	-0.017887907102704	-0.000680167751852423	0.0022419011220336	0.0100340843200684
1708	-0.542206108570099	-1.16168475151062	-15.0061168670654	0.0171769186854362	-0.00295288790948689	0.00289124972186983	-0.00295288790948689
1709	-0.542206108570099	-0.187661752104759	-15.5255966186523	-0.00684897974133492	0.00321592413820326	-0.0136671401560307	-0.00295288790948689
1710	-0.542206108570099	-0.512336075305939	-15.4606609344482	0.00613799272105098	0.000293855206109583	0.00191722682211548	-0.00165419070981443
1711	-3.1396005153656	-1.16168475151062	-15.1359872817993	0.0132808275520802	-0.00230353930965066	-0.00197886489331722	-0.000680167751852423
1712	0.107142522931099	-0.187661752104759	-15.3307914733887	-0.00814767740666866	0.00126787810586393	-0.00100484199356288	0.0142548503354192
1713	0.107142522931099	0.137012556195259	-15.0710525512695	0.0145795252174139	0.00256657530553639	-0.000355493422830477	-0.00197886489331722
1714	0.107142522931099	-1.16168475151062	-14.9411821365356	-0.00392691092565656	0.00613799272105098	-0.00327756232582033	-0.00912170019000769
1715	1.40583980083466	-0.512336075305939	-14.9411821365356	0.00159255252219737	0.00711201597005129	0.00256657530553639	-0.0120437685400248
1716	-0.542206108570099	-0.512336075305939	-15.3307914733887	-0.00749832857400179	0.000943203864153475	0.00289124972186983	-0.00197886489331722
1717	-0.542206108570099	-1.16168475151062	-14.9411821365356	-0.00392691092565656	-0.00879702530801296	-0.000355493422830477	0.00321592413820326
1718	0.107142522931099	-0.187661752104759	-14.9411821365356	0.00159255252219737	-0.0026282137259841	-0.00555028254166245	-0.00327756232582033
1719	-3.78894925117493	0.137012556195259	-15.2658567428589	-0.00619963090866804	0.012956153601408	-0.00457625929266214	-0.00295288790948689
1720	-0.542206108570099	0.137012556195259	-15.0710525512695	0.0165275707840919	0.00386527273803949	0.00354059832170606	-0.00490093370899558
1721	0.756491124629974	0.461686879396439	-15.2009220123291	0.00191722682211548	0.00613799272105098	-0.00100484199356288	-0.000355493422830477
1722	0.756491124629974	-0.512336075305939	-15.2009220123291	0.00159255252219737	-0.00425158534198999	-0.00295288790948689	0.00126787810586393
1723	-0.542206108570099	-0.187661752104759	-15.3307914733887	0.00581331877037883	0.0106834331527352	-0.00295288790948689	0.000293855206109583
1724	-0.542206108570099	-0.512336075305939	-15.4606609344482	-0.0133424662053585	0.00483929552137852	-0.0123684434220195	-0.00847235135734081
1725	2.05518841743469	-1.81103336811066	-15.0061168670654	-0.00912170019000769	-0.00392691092565656	0.00451462110504508	-0.00619963090866804
1726	-0.542206108570099	0.137012556195259	-15.2658567428589	0.00873538758605719	-0.00619963090866804	-0.00457625929266214	0.00354059832170606
1727	-3.78894925117493	0.137012556195259	-14.8762474060059	-0.00587495695799589	0.00354059832170606	0.00256657530553639	0.00191722682211548
1728	1.40583980083466	-1.48635900020599	-15.0061168670654	0.0155535480007529	-3.08191010844894e-05	-0.00555028254166245	0.0103587592020631
1729	1.40583980083466	-0.512336075305939	-15.5905313491821	0.000293855206109583	0.00841071270406246	-0.0100957229733467	-0.00425158534198999
1730	0.756491124629974	-1.16168475151062	-15.2009220123291	0.0158782228827477	0.00256657530553639	-0.00490093370899558	0.00126787810586393
1731	2.05518841743469	-1.16168475151062	-14.8762474060059	-0.0136671401560307	0.00873538758605719	-0.000355493422830477	0.00906006153672934
1732	0.756491124629974	-1.81103336811066	-14.6165084838867	-0.00619963090866804	-0.00457625929266214	-0.00230353930965066	0.00418994715437293
1733	0.107142522931099	-0.837010383605957	-14.8113126754761	-0.00912170019000769	-0.00100484199356288	-0.00555028254166245	0.00256657530553639
1734	-0.542206108570099	0.137012556195259	-15.3307914733887	0.0155535480007529	0.00743668992072344	-0.00165419070981443	-0.0026282137259841
1735	-1.19155478477478	-0.837010383605957	-15.2009220123291	-0.00360223650932312	0.00126787810586393	-0.00360223650932312	-0.00327756232582033
1736	-1.19155478477478	-0.187661752104759	-15.5255966186523	-0.00197886489331722	0.00548864435404539	-0.00652430532500148	0.00613799272105098
1737	0.107142522931099	-0.512336075305939	-15.0061168670654	-0.0143164889886975	-0.00587495695799589	0.00191722682211548	-0.000680167751852423
1738	0.756491124629974	-1.16168475151062	-15.0710525512695	-3.08191010844894e-05	0.00159255252219737	-0.00100484199356288	0.00711201597005129
1739	2.05518841743469	-1.48635900020599	-14.9411821365356	0.00289124972186983	0.00451462110504508	-0.00360223650932312	0.00159255252219737
1740	0.756491124629974	-1.81103336811066	-15.2658567428589	0.00386527273803949	-0.00522560812532902	-0.00197886489331722	0.00191722682211548
1741	1.40583980083466	-2.46038198471069	-15.1359872817993	0.0126314787194133	-0.0126931173726916	0.000943203864153475	0.00711201597005129
1742	-0.542206108570099	-0.512336075305939	-15.3307914733887	-0.00197886489331722	0.00159255252219737	0.00354059832170606	-0.000355493422830477
1743	-3.78894925117493	0.461686879396439	-15.5255966186523	-0.00100484199356288	0.00906006153672934	-0.000355493422830477	0.00516396993771195
1744	-2.49025201797485	-0.837010383605957	-14.8762474060059	-0.0191866029053926	0.00581331877037883	-0.00814767740666866	0.00418994715437293
1745	0.107142522931099	0.137012556195259	-15.0710525512695	0.00808603875339031	-0.00100484199356288	0.00418994715437293	-0.00295288790948689
1746	1.40583980083466	-1.16168475151062	-14.8113126754761	-0.0169138833880424	-0.00165419070981443	0.00256657530553639	0.00711201597005129
1747	2.05518841743469	-0.837010383605957	-15.4606609344482	-0.00165419070981443	-0.00392691092565656	-0.000355493422830477	-0.00197886489331722
1748	-1.19155478477478	0.461686879396439	-15.4606609344482	0.000943203864153475	-0.0026282137259841	0.0022419011220336	-0.00132951640989631
1749	-1.19155478477478	-1.48635900020599	-15.1359872817993	0.013930176384747	-0.000355493422830477	-0.00782300252467394	0.00386527273803949
1750	-0.542206108570099	-0.187661752104759	-15.2009220123291	0.00321592413820326	-0.00100484199356288	0.000943203864153475	-0.00619963090866804
1751	-1.19155478477478	-0.187661752104759	-15.0710525512695	-0.00749832857400179	0.0022419011220336	0.00808603875339031	0.00321592413820326
1752	-1.84090340137482	-0.512336075305939	-14.8762474060059	-0.00100484199356288	-0.00717365415766835	0.00256657530553639	0.00386527273803949
1753	0.756491124629974	-1.16168475151062	-15.2658567428589	-0.00360223650932312	0.000293855206109583	-0.00132951640989631	-0.00490093370899558
1754	0.756491124629974	-0.837010383605957	-15.0710525512695	-0.0026282137259841	0.00548864435404539	-0.00944637414067984	-0.00230353930965066
1755	-0.542206108570099	-0.187661752104759	-15.4606609344482	-0.00977104809135199	0.00256657530553639	-0.00782300252467394	-3.08191010844894e-05
1756	0.107142522931099	-0.837010383605957	-14.9411821365356	0.011982130818069	-3.08191010844894e-05	-0.00230353930965066	-0.00165419070981443
1757	-0.542206108570099	-1.48635900020599	-15.0061168670654	-0.00360223650932312	-0.0143164889886975	-0.00132951640989631	0.000618529506027699
1758	0.107142522931099	-0.187661752104759	-14.8762474060059	-0.0126931173726916	-0.00197886489331722	0.00386527273803949	-0.00295288790948689
1759	-1.84090340137482	-0.187661752104759	-15.0710525512695	0.0158782228827477	0.00516396993771195	-0.0169138833880424	0.00646266713738441
1760	-1.84090340137482	0.137012556195259	-15.2009220123291	0.012956153601408	0.0022419011220336	-0.0126931173726916	-0.00165419070981443
1761	-0.542206108570099	0.461686879396439	-15.3957262039185	0.0149041991680861	-0.00132951640989631	-0.00230353930965066	-0.000355493422830477
1762	0.107142522931099	-0.837010383605957	-15.5905313491821	0.0132808275520802	-0.00132951640989631	-0.00425158534198999	0.00256657530553639
1763	2.05518841743469	-1.16168475151062	-15.0710525512695	-0.00392691092565656	-0.00132951640989631	-0.0104203969240189	0.01100810803473
1764	-0.542206108570099	0.137012556195259	-14.9411821365356	-0.00230353930965066	-0.000680167751852423	-0.0149658378213644	0.000293855206109583
1765	0.756491124629974	-2.46038198471069	-14.5515727996826	-0.00230353930965066	-0.00522560812532902	-0.00814767740666866	-0.00392691092565656
1766	-0.542206108570099	-0.187661752104759	-15.2009220123291	-0.00522560812532902	-0.00230353930965066	-0.00132951640989631	0.00483929552137852
1767	-1.19155478477478	-0.837010383605957	-15.0710525512695	-0.00490093370899558	0.00354059832170606	0.0103587592020631	-0.00165419070981443
1768	-1.19155478477478	-1.16168475151062	-15.0061168670654	-0.0130177913233638	-0.0107450718060136	-0.00879702530801296	0.00483929552137852
1769	0.756491124629974	-0.187661752104759	-15.2009220123291	0.0200989879667759	0.00613799272105098	0.00289124972186983	-0.00392691092565656
1770	0.756491124629974	0.137012556195259	-15.4606609344482	-0.00197886489331722	0.00678734155371785	-0.00717365415766835	-0.00587495695799589
1771	1.40583980083466	-1.16168475151062	-15.0061168670654	-0.0126931173726916	-0.00165419070981443	-0.00360223650932312	0.00483929552137852
1772	0.756491124629974	-0.837010383605957	-14.8762474060059	0.00581331877037883	-0.00684897974133492	0.00126787810586393	-0.00230353930965066
1773	-0.542206108570099	-0.837010383605957	-15.0710525512695	0.00613799272105098	-0.00100484199356288	-0.00100484199356288	-0.00457625929266214
1774	0.107142522931099	-0.837010383605957	-15.3957262039185	0.00678734155371785	0.000293855206109583	-0.00555028254166245	-0.000680167751852423
1775	0.756491124629974	-0.512336075305939	-15.3307914733887	0.00548864435404539	0.00418994715437293	-0.00165419070981443	-0.00295288790948689
1776	-3.1396005153656	-0.187661752104759	-14.8762474060059	0.00711201597005129	0.0022419011220336	0.00256657530553639	0.00451462110504508
1777	1.40583980083466	-0.837010383605957	-14.8113126754761	-0.00457625929266214	0.000618529506027699	-0.00100484199356288	0.00483929552137852
1778	0.756491124629974	-1.16168475151062	-14.7463779449463	0.0194496400654316	-0.00555028254166245	0.0022419011220336	0.00548864435404539
1779	0.756491124629974	-1.16168475151062	-15.2009220123291	0.0123068047687411	0.00646266713738441	-0.00782300252467394	0.000943203864153475
1780	0.756491124629974	-0.512336075305939	-15.0710525512695	0.00613799272105098	0.000618529506027699	-0.00912170019000769	-0.00457625929266214
1781	0.107142522931099	-1.81103336811066	-15.0061168670654	-0.00230353930965066	-0.0130177913233638	0.00191722682211548	-0.00100484199356288
1782	0.107142522931099	-1.48635900020599	-15.0061168670654	0.0103587592020631	-0.0026282137259841	-0.00230353930965066	0.000293855206109583
1783	-1.19155478477478	0.786361217498779	-15.2009220123291	-0.0113944197073579	-0.00295288790948689	-0.00165419070981443	0.000293855206109583
1784	-1.19155478477478	-1.16168475151062	-14.6814432144165	0.0022419011220336	0.00646266713738441	-0.0104203969240189	0.00516396993771195
1785	-1.19155478477478	-0.187661752104759	-15.0061168670654	0.0142548503354192	0.00483929552137852	-0.000680167751852423	-0.00684897974133492
1786	0.756491124629974	-0.512336075305939	-14.9411821365356	-0.0172385573387146	-0.000355493422830477	0.00191722682211548	0.000618529506027699
1787	-0.542206108570099	0.137012556195259	-15.6554660797119	-0.00749832857400179	0.000618529506027699	-0.00425158534198999	0.00743668992072344
1788	-0.542206108570099	0.461686879396439	-15.2009220123291	-0.00879702530801296	0.00289124972186983	-0.00522560812532902	0.000293855206109583
1789	1.40583980083466	-2.13570761680603	-14.5515727996826	0.0142548503354192	0.00808603875339031	-0.0185372550040483	-0.00360223650932312
1790	1.40583980083466	-2.13570761680603	-14.6165084838867	0.0100340843200684	-0.0026282137259841	0.0022419011220336	-0.00230353930965066
1791	0.107142522931099	-0.187661752104759	-14.6814432144165	-0.00587495695799589	0.00321592413820326	-0.00555028254166245	0.00483929552137852
1792	-3.1396005153656	0.137012556195259	-14.9411821365356	-0.00749832857400179	0.00386527273803949	0.00483929552137852	0.00386527273803949
1793	1.40583980083466	-0.187661752104759	-15.3957262039185	-0.00522560812532902	-0.000680167751852423	-0.00587495695799589	-0.00814767740666866
1794	0.107142522931099	-0.512336075305939	-15.1359872817993	0.0252937767654657	0.00938473641872406	0.000293855206109583	-0.00132951640989631
1795	0.107142522931099	-0.187661752104759	-15.2009220123291	0.00451462110504508	0.00483929552137852	-0.0149658378213644	0.0022419011220336
1796	1.40583980083466	-0.837010383605957	-15.0061168670654	0.0142548503354192	-0.00132951640989631	0.00418994715437293	0.00646266713738441
1797	-0.542206108570099	-1.16168475151062	-15.0061168670654	-0.0133424662053585	-0.00555028254166245	0.000943203864153475	0.00451462110504508
1798	0.756491124629974	-1.16168475151062	-14.7463779449463	0.0103587592020631	-0.00165419070981443	-0.00132951640989631	0.00191722682211548
1799	-0.542206108570099	0.137012556195259	-15.3307914733887	0.0220470335334539	0.00613799272105098	-0.000355493422830477	-0.00165419070981443
1800	-2.49025201797485	-0.512336075305939	-15.2009220123291	-0.00392691092565656	0.00581331877037883	-0.00490093370899558	-0.00392691092565656
1801	-1.84090340137482	-0.187661752104759	-15.2009220123291	-0.00782300252467394	-0.00490093370899558	0.00256657530553639	-0.00425158534198999
1802	1.40583980083466	-0.837010383605957	-15.1359872817993	-0.0104203969240189	0.00906006153672934	0.00191722682211548	0.00126787810586393
1803	1.40583980083466	-1.48635900020599	-14.9411821365356	-0.00522560812532902	0.000293855206109583	-0.00295288790948689	0.00289124972186983
1804	0.756491124629974	-0.187661752104759	-14.9411821365356	0.00581331877037883	0.00678734155371785	-0.00847235135734081	-0.00457625929266214
1805	0.107142522931099	-1.81103336811066	-14.7463779449463	0.0152288740500808	0.00483929552137852	-0.0026282137259841	-0.00360223650932312
1806	0.107142522931099	-1.48635900020599	-15.3307914733887	0.00970941036939621	-0.00879702530801296	0.00483929552137852	-0.00684897974133492
1807	1.40583980083466	-0.837010383605957	-15.0710525512695	0.0175015944987535	-0.0026282137259841	0.000293855206109583	-0.00392691092565656
1808	-0.542206108570099	-0.512336075305939	-15.2009220123291	-0.0156151866540313	0.000293855206109583	0.000943203864153475	0.00256657530553639
1809	-2.49025201797485	-0.512336075305939	-15.2658567428589	0.0236704051494598	0.00159255252219737	-0.00944637414067984	-0.00230353930965066
1810	0.107142522931099	0.137012556195259	-15.0710525512695	0.00646266713738441	0.000943203864153475	-0.00360223650932312	-0.00360223650932312
1811	0.756491124629974	0.137012556195259	-15.3307914733887	0.00581331877037883	-0.00197886489331722	0.00321592413820326	0.00159255252219737
1812	-1.84090340137482	0.461686879396439	-15.2658567428589	-0.0104203969240189	-0.0026282137259841	-0.000355493422830477	0.000293855206109583
1813	-0.542206108570099	-1.48635900020599	-15.0710525512695	0.0152288740500808	0.00289124972186983	0.00289124972186983	-0.00165419070981443
1814	0.107142522931099	-2.46038198471069	-15.3307914733887	0.0116574559360743	-0.00132951640989631	-0.00490093370899558	0.00126787810586393
1815	1.40583980083466	-0.512336075305939	-15.3307914733887	0.00191722682211548	0.00711201597005129	-0.00749832857400179	-0.0123684434220195
1816	-3.1396005153656	-0.512336075305939	-15.3307914733887	-0.000680167751852423	-0.00522560812532902	-0.00197886489331722	0.00743668992072344
1817	-1.84090340137482	0.137012556195259	-14.9411821365356	-0.00327756232582033	-0.00132951640989631	-0.00132951640989631	0.00418994715437293
1818	-1.84090340137482	0.137012556195259	-15.1359872817993	0.00191722682211548	0.0022419011220336	0.0022419011220336	0.00711201597005129
1819	0.107142522931099	0.137012556195259	-15.5255966186523	0.0142548503354192	0.00483929552137852	-0.0143164889886975	-0.0026282137259841
1820	-0.542206108570099	0.137012556195259	-15.2658567428589	0.00613799272105098	0.00386527273803949	-0.000355493422830477	-0.00457625929266214
1821	-1.19155478477478	-0.512336075305939	-15.2009220123291	0.00743668992072344	-0.00522560812532902	0.00289124972186983	-0.000680167751852423
1822	2.70453715324402	-2.46038198471069	-14.9411821365356	0.000293855206109583	-0.0107450718060136	-0.00327756232582033	0.00743668992072344
1823	1.40583980083466	-0.512336075305939	-14.8113126754761	0.00483929552137852	-3.08191010844894e-05	0.00289124972186983	-0.00847235135734081
1824	-1.19155478477478	-0.837010383605957	-14.9411821365356	-0.00457625929266214	0.00678734155371785	-0.00717365415766835	0.00256657530553639
1825	-1.84090340137482	-0.837010383605957	-15.0710525512695	0.0022419011220336	0.00613799272105098	-0.00814767740666866	0.000618529506027699
1826	0.756491124629974	-1.16168475151062	-15.3307914733887	0.0152288740500808	-0.00132951640989631	0.00646266713738441	0.00646266713738441
1827	0.107142522931099	-0.187661752104759	-15.7204008102417	-0.0100957229733467	0.000618529506027699	-0.0130177913233638	0.0106834331527352
1828	1.40583980083466	-0.837010383605957	-15.2009220123291	-0.0136671401560307	-0.00457625929266214	0.00483929552137852	-0.00782300252467394
1829	1.40583980083466	-1.81103336811066	-15.0710525512695	0.0116574559360743	-0.00100484199356288	-0.00782300252467394	0.000293855206109583
1830	1.40583980083466	-2.13570761680603	-15.5905313491821	0.00646266713738441	-0.0026282137259841	-0.00230353930965066	-0.00944637414067984
1831	0.107142522931099	-0.512336075305939	-15.5905313491821	0.00646266713738441	0.00483929552137852	0.00191722682211548	-0.00587495695799589
1832	-1.84090340137482	-0.837010383605957	-15.7853355407715	-0.00360223650932312	-0.00132951640989631	0.00581331877037883	0.000943203864153475
1833	-0.542206108570099	-0.187661752104759	-16.0450744628906	-0.0113944197073579	0.00613799272105098	-0.00295288790948689	0.00159255252219737
1834	-1.19155478477478	-0.187661752104759	-16.1100101470947	0.00970941036939621	0.00548864435404539	-0.00879702530801296	-3.08191010844894e-05
1835	0.107142522931099	-0.187661752104759	-15.8502702713013	-0.00295288790948689	-3.08191010844894e-05	-0.00522560812532902	-0.00132951640989631
1836	1.40583980083466	-0.837010383605957	-15.7204008102417	0.00191722682211548	0.000943203864153475	0.00548864435404539	-3.08191010844894e-05
1837	-1.84090340137482	-0.837010383605957	-15.6554660797119	0.0194496400654316	-0.00684897974133492	0.000293855206109583	0.00159255252219737
1838	0.107142522931099	-0.837010383605957	-15.9152050018311	-0.00555028254166245	-0.00100484199356288	-0.00197886489331722	0.00548864435404539
1839	-0.542206108570099	0.461686879396439	-15.9801406860352	0.0100340843200684	0.00386527273803949	0.00841071270406246	-0.00230353930965066
1840	-3.1396005153656	-0.187661752104759	-15.9152050018311	-0.00425158534198999	-0.00295288790948689	0.00321592413820326	-0.00100484199356288
1841	2.05518841743469	-0.187661752104759	-15.9801406860352	-0.00425158534198999	0.00126787810586393	0.0022419011220336	0.00191722682211548
1842	1.40583980083466	-1.16168475151062	-15.7204008102417	0.0103587592020631	0.00289124972186983	-0.000355493422830477	0.00289124972186983
1843	0.107142522931099	-1.48635900020599	-15.6554660797119	-0.00295288790948689	0.000943203864153475	-0.00555028254166245	0.00386527273803949
1844	-0.542206108570099	-0.187661752104759	-14.8762474060059	0.0106834331527352	0.0103587592020631	-0.0113944197073579	-0.00944637414067984
1845	-1.19155478477478	-1.16168475151062	-15.5255966186523	0.00776136433705688	-0.00360223650932312	-0.00847235135734081	-0.00555028254166245
1846	0.756491124629974	-1.48635900020599	-15.2658567428589	-3.08191010844894e-05	-0.00587495695799589	0.00613799272105098	-0.00392691092565656
1847	0.756491124629974	-0.512336075305939	-15.6554660797119	-0.00360223650932312	-0.00522560812532902	0.00451462110504508	0.00289124972186983
1848	-3.1396005153656	0.461686879396439	-15.3957262039185	-0.00782300252467394	0.00321592413820326	0.00418994715437293	-0.00132951640989631
1849	0.107142522931099	-0.187661752104759	-15.3957262039185	0.0103587592020631	-3.08191010844894e-05	-0.00230353930965066	-0.00652430532500148
1850	-1.19155478477478	0.137012556195259	-15.0061168670654	0.00808603875339031	0.00126787810586393	-0.00392691092565656	0.00289124972186983
1851	-0.542206108570099	-0.187661752104759	-15.5905313491821	-0.00165419070981443	0.000943203864153475	0.00126787810586393	-0.00587495695799589
1852	0.107142522931099	-0.187661752104759	-16.1749439239502	0.00386527273803949	-0.00555028254166245	-0.0117190945893526	0.00808603875339031
1853	0.107142522931099	-2.13570761680603	-16.0450744628906	-3.08191010844894e-05	-0.00457625929266214	-0.00132951640989631	-0.0026282137259841
1854	2.05518841743469	-1.48635900020599	-15.7853355407715	0.00483929552137852	-0.00392691092565656	-0.00522560812532902	-0.00847235135734081
1855	-1.19155478477478	0.461686879396439	-15.9801406860352	-0.00392691092565656	0.00841071270406246	-0.00295288790948689	-0.00230353930965066
1856	-1.84090340137482	-1.48635900020599	-15.3957262039185	-0.00847235135734081	0.00386527273803949	0.00354059832170606	-0.00197886489331722
1857	1.40583980083466	-1.16168475151062	-15.4606609344482	-0.00587495695799589	-0.000680167751852423	-0.00230353930965066	0.00678734155371785
1858	0.756491124629974	-0.512336075305939	-15.8502702713013	0.00646266713738441	-0.00230353930965066	-0.00717365415766835	-0.000355493422830477
1859	1.40583980083466	-1.16168475151062	-16.1100101470947	-3.08191010844894e-05	0.0116574559360743	-0.00717365415766835	-0.000355493422830477
1860	2.05518841743469	-0.837010383605957	-15.6554660797119	0.0123068047687411	0.00483929552137852	-0.00197886489331722	-0.0100957229733467
1861	1.40583980083466	-2.13570761680603	-15.7204008102417	-0.0026282137259841	-0.00619963090866804	0.00970941036939621	0.00418994715437293
1862	0.756491124629974	-0.837010383605957	-16.3697490692139	0.00126787810586393	-0.00749832857400179	0.000943203864153475	0.00159255252219737
1863	-1.19155478477478	-0.187661752104759	-16.1100101470947	-0.00100484199356288	0.00159255252219737	-0.000680167751852423	-0.00295288790948689
1864	-3.78894925117493	0.137012556195259	-16.434684753418	-0.00782300252467394	0.00126787810586393	-0.00392691092565656	0.00613799272105098
1865	1.40583980083466	-1.16168475151062	-15.9801406860352	-0.00230353930965066	0.00483929552137852	-0.0133424662053585	-0.00230353930965066
1866	-0.542206108570099	0.461686879396439	-16.5645542144775	-0.00165419070981443	0.00646266713738441	0.00289124972186983	0.00808603875339031
1867	0.756491124629974	-1.16168475151062	-16.434684753418	-0.00295288790948689	0.00321592413820326	-0.00555028254166245	0.00451462110504508
1868	0.107142522931099	-1.16168475151062	-16.434684753418	0.000293855206109583	0.00418994715437293	0.00483929552137852	-0.00490093370899558
1869	-0.542206108570099	-1.16168475151062	-16.2398796081543	0.0100340843200684	0.00483929552137852	-0.00132951640989631	-0.00295288790948689
1870	0.107142522931099	-1.48635900020599	-16.2398796081543	0.00516396993771195	0.000293855206109583	-0.0156151866540313	-0.00749832857400179
1871	0.756491124629974	0.461686879396439	-16.1749439239502	-0.00490093370899558	-0.00749832857400179	0.00808603875339031	0.000618529506027699
1872	-1.84090340137482	-1.16168475151062	-15.7204008102417	-0.00555028254166245	0.00386527273803949	-0.00522560812532902	0.0022419011220336
1873	0.756491124629974	-0.837010383605957	-15.9152050018311	0.00386527273803949	-0.00132951640989631	0.00386527273803949	0.00938473641872406
1874	0.107142522931099	0.786361217498779	-15.9801406860352	0.0233457311987877	0.00613799272105098	-0.0026282137259841	-0.00230353930965066
1875	1.40583980083466	-1.16168475151062	-15.2009220123291	0.00354059832170606	0.00289124972186983	-0.0123684434220195	0.000618529506027699
1876	-0.542206108570099	-0.187661752104759	-15.1359872817993	0.00159255252219737	-0.00555028254166245	0.0022419011220336	-0.00392691092565656
1877	-1.19155478477478	-1.16168475151062	-15.2658567428589	0.00321592413820326	-0.00749832857400179	0.00646266713738441	0.01100810803473
1878	1.40583980083466	-1.81103336811066	-15.2009220123291	-0.0182125810533762	0.00418994715437293	0.00256657530553639	-0.00555028254166245
1879	0.756491124629974	-0.837010383605957	-15.4606609344482	0.00776136433705688	-0.000680167751852423	-0.0130177913233638	-0.00782300252467394
1880	-1.84090340137482	-0.837010383605957	-15.1359872817993	-0.00782300252467394	0.00678734155371785	0.00386527273803949	0.00159255252219737
1881	-1.84090340137482	-0.512336075305939	-15.3307914733887	-0.0110697457566857	0.00613799272105098	0.00386527273803949	-0.00327756232582033
1882	0.107142522931099	0.786361217498779	-15.2658567428589	-0.00717365415766835	0.00321592413820326	0.00743668992072344	0.0022419011220336
1883	1.40583980083466	-1.16168475151062	-15.3957262039185	0.0246444288641214	0.00386527273803949	-0.00619963090866804	0.00451462110504508
1884	1.40583980083466	-0.837010383605957	-15.3957262039185	0.00451462110504508	0.00678734155371785	0.00321592413820326	-0.00522560812532902
1885	0.107142522931099	-0.837010383605957	-15.3957262039185	0.0022419011220336	0.000943203864153475	-0.00912170019000769	-0.000680167751852423
1886	1.40583980083466	-2.46038198471069	-15.3957262039185	-0.0156151866540313	-0.00912170019000769	0.00516396993771195	0.00256657530553639
1887	-0.542206108570099	0.137012556195259	-15.4606609344482	-0.00327756232582033	-0.0104203969240189	0.0022419011220336	0.0022419011220336
1888	-1.19155478477478	-1.16168475151062	-15.0710525512695	-0.00749832857400179	0.00354059832170606	-0.00100484199356288	0.00646266713738441
1889	0.756491124629974	-1.16168475151062	-14.8762474060059	0.0233457311987877	-0.00132951640989631	-0.00100484199356288	0.000293855206109583
1890	1.40583980083466	-0.512336075305939	-15.0061168670654	0.00256657530553639	0.00159255252219737	0.00191722682211548	-0.00360223650932312
1891	1.40583980083466	-1.16168475151062	-15.4606609344482	-0.0162645354866982	0.00191722682211548	-0.00327756232582033	0.00159255252219737
1892	0.756491124629974	-0.837010383605957	-15.3307914733887	-0.00749832857400179	-0.00295288790948689	0.00873538758605719	0.00613799272105098
1893	0.107142522931099	-0.512336075305939	-15.3957262039185	-0.00230353930965066	0.00321592413820326	0.000618529506027699	0.00289124972186983
1894	0.756491124629974	-1.48635900020599	-15.3307914733887	-0.00684897974133492	0.00451462110504508	-0.00717365415766835	-0.00522560812532902
1895	-0.542206108570099	0.137012556195259	-15.0061168670654	0.00191722682211548	0.00516396993771195	-0.00977104809135199	-0.00619963090866804
1896	-0.542206108570099	-1.16168475151062	-15.2009220123291	-0.00814767740666866	-0.000680167751852423	0.00289124972186983	0.00321592413820326
1897	-1.84090340137482	-0.187661752104759	-15.4606609344482	0.00418994715437293	0.000293855206109583	0.000943203864153475	0.0103587592020631
1898	-0.542206108570099	0.461686879396439	-15.5905313491821	-0.00425158534198999	0.000618529506027699	-0.00392691092565656	-0.00295288790948689
1899	-1.84090340137482	-0.187661752104759	-15.5255966186523	0.000293855206109583	0.013930176384747	-0.00619963090866804	-0.00457625929266214
1900	-0.542206108570099	-0.187661752104759	-15.4606609344482	0.00126787810586393	0.00938473641872406	-0.00717365415766835	-0.0026282137259841
1901	-0.542206108570099	-0.837010383605957	-15.2658567428589	-0.0026282137259841	-0.00457625929266214	0.00191722682211548	0.00451462110504508
1902	1.40583980083466	-2.78505635261536	-14.6814432144165	-0.00782300252467394	-0.00912170019000769	0.00386527273803949	0.00451462110504508
1903	0.107142522931099	-1.16168475151062	-14.8762474060059	-0.0123684434220195	0.00743668992072344	-0.00132951640989631	0.00126787810586393
1904	-2.49025201797485	-0.187661752104759	-15.3957262039185	0.00159255252219737	0.00516396993771195	-0.00717365415766835	-0.00555028254166245
1905	-1.19155478477478	0.137012556195259	-15.5905313491821	-0.00457625929266214	0.00354059832170606	-0.0107450718060136	-0.00230353930965066
1906	0.107142522931099	-0.512336075305939	-15.2658567428589	-0.00522560812532902	-0.00457625929266214	-0.00230353930965066	-0.00782300252467394
1907	0.756491124629974	-0.837010383605957	-15.1359872817993	-0.0026282137259841	0.000943203864153475	0.00191722682211548	0.00678734155371785
1908	-1.19155478477478	-0.512336075305939	-15.0710525512695	-0.0104203969240189	0.00354059832170606	-0.00619963090866804	0.000943203864153475
1909	-1.19155478477478	0.137012556195259	-15.0061168670654	0.0106834331527352	-0.00230353930965066	-0.00522560812532902	-0.00522560812532902
1910	0.756491124629974	-1.16168475151062	-15.2009220123291	-0.00100484199356288	-0.00749832857400179	-0.0126931173726916	0.0022419011220336
1911	-0.542206108570099	0.137012556195259	-15.2658567428589	0.000943203864153475	0.00126787810586393	0.0106834331527352	0.00159255252219737
1912	-2.49025201797485	0.137012556195259	-15.2009220123291	-0.00425158534198999	0.00191722682211548	0.00970941036939621	0.0022419011220336
1913	0.107142522931099	-1.16168475151062	-14.9411821365356	-3.08191010844894e-05	0.00451462110504508	-0.00619963090866804	0.00516396993771195
1914	1.40583980083466	-0.837010383605957	-14.8113126754761	0.00743668992072344	0.00289124972186983	-0.00977104809135199	-0.0117190945893526
1915	-1.19155478477478	-0.187661752104759	-14.8762474060059	0.00321592413820326	-0.000355493422830477	-0.00619963090866804	0.00613799272105098
1916	0.107142522931099	-1.48635900020599	-14.6814432144165	-0.00879702530801296	0.000293855206109583	-0.0026282137259841	0.00289124972186983
1917	1.40583980083466	-0.837010383605957	-14.8762474060059	0.000943203864153475	-0.00749832857400179	0.00613799272105098	-0.00165419070981443
1918	0.107142522931099	-2.46038198471069	-14.9411821365356	0.00938473641872406	-0.00522560812532902	0.00321592413820326	-0.00457625929266214
1919	0.107142522931099	-0.187661752104759	-15.0061168670654	0.0116574559360743	-0.000355493422830477	-0.00425158534198999	-0.0117190945893526
1920	0.107142522931099	-0.837010383605957	-14.6814432144165	-0.00490093370899558	0.00711201597005129	0.000618529506027699	0.00126787810586393
1921	-0.542206108570099	-1.81103336811066	-14.6814432144165	0.00873538758605719	-0.00100484199356288	-0.00100484199356288	-0.00295288790948689
1922	0.107142522931099	-0.187661752104759	-14.6814432144165	-0.00652430532500148	0.000618529506027699	0.00873538758605719	0.00516396993771195
1923	-0.542206108570099	0.137012556195259	-15.5255966186523	-0.00652430532500148	-0.000355493422830477	-0.0026282137259841	0.00321592413820326
1924	-0.542206108570099	0.137012556195259	-15.4606609344482	0.013930176384747	-3.08191010844894e-05	-0.00327756232582033	-0.00360223650932312
1925	1.40583980083466	-1.48635900020599	-15.0710525512695	-0.00132951640989631	0.000293855206109583	-0.00652430532500148	-0.00684897974133492
1926	0.756491124629974	-1.81103336811066	-14.7463779449463	0.00516396993771195	-0.00619963090866804	-0.00912170019000769	0.000943203864153475
1927	0.756491124629974	-0.837010383605957	-14.8113126754761	0.0132808275520802	-0.0026282137259841	0.00743668992072344	-0.00197886489331722
1928	-0.542206108570099	-0.837010383605957	-14.6165084838867	0.00678734155371785	0.00646266713738441	-0.00197886489331722	0.000943203864153475
1929	0.107142522931099	-0.837010383605957	-15.2009220123291	0.00354059832170606	0.00191722682211548	-0.00197886489331722	0.000618529506027699
1930	0.107142522931099	-0.187661752104759	-15.3307914733887	0.00776136433705688	0.00938473641872406	-0.00360223650932312	-0.00490093370899558
1931	1.40583980083466	-0.837010383605957	-15.1359872817993	-0.00652430532500148	-0.00327756232582033	0.000618529506027699	0.00386527273803949
1932	1.40583980083466	-1.16168475151062	-14.9411821365356	0.00743668992072344	0.0022419011220336	-0.00100484199356288	0.00256657530553639
1933	-0.542206108570099	-0.512336075305939	-14.8113126754761	-0.00912170019000769	0.000293855206109583	0.000943203864153475	-0.000355493422830477
1934	-0.542206108570099	-1.48635900020599	-14.9411821365356	0.0123068047687411	-0.000680167751852423	-0.0107450718060136	-0.00912170019000769
1935	0.756491124629974	-1.16168475151062	-14.7463779449463	-3.08191010844894e-05	0.00354059832170606	-0.00425158534198999	-0.00100484199356288
1936	-1.84090340137482	-0.187661752104759	-15.3307914733887	0.00808603875339031	0.00321592413820326	0.00126787810586393	-0.0026282137259841
1937	-2.49025201797485	-0.837010383605957	-14.7463779449463	-0.0204853005707264	-0.000355493422830477	-0.00392691092565656	0.00808603875339031
1938	0.756491124629974	-1.16168475151062	-14.7463779449463	0.00159255252219737	-0.00100484199356288	-0.00749832857400179	-0.00100484199356288
1939	1.40583980083466	-1.16168475151062	-15.0061168670654	0.0106834331527352	-0.000680167751852423	-0.00360223650932312	-0.00295288790948689
1940	2.05518841743469	-1.16168475151062	-14.7463779449463	0.00289124972186983	-0.000355493422830477	-0.00392691092565656	0.00159255252219737
1941	-0.542206108570099	0.137012556195259	-14.4866380691528	0.00256657530553639	0.00548864435404539	-3.08191010844894e-05	0.000943203864153475
1942	0.107142522931099	-1.16168475151062	-15.0061168670654	0.00678734155371785	-0.0117190945893526	0.00418994715437293	0.00451462110504508
1943	0.107142522931099	-1.48635900020599	-15.0061168670654	-0.00944637414067984	0.00289124972186983	0.00289124972186983	0.00354059832170606
1944	0.107142522931099	-1.16168475151062	-14.6814432144165	0.00191722682211548	0.000943203864153475	-0.00814767740666866	-3.08191010844894e-05
1945	-1.84090340137482	-0.187661752104759	-14.7463779449463	0.00516396993771195	0.00159255252219737	-0.00555028254166245	0.000618529506027699
1946	0.107142522931099	-0.837010383605957	-15.0061168670654	-0.00555028254166245	-0.00944637414067984	0.00321592413820326	-0.00197886489331722
1947	-1.84090340137482	-0.187661752104759	-14.8113126754761	0.00386527273803949	0.000943203864153475	0.00678734155371785	0.00938473641872406
1948	-0.542206108570099	0.137012556195259	-15.0710525512695	0.0155535480007529	0.00191722682211548	-0.00879702530801296	0.00321592413820326
1949	0.756491124629974	-0.837010383605957	-15.0061168670654	0.00191722682211548	-0.00490093370899558	0.00321592413820326	-0.00490093370899558
1950	1.40583980083466	-1.81103336811066	-15.0061168670654	0.00321592413820326	-0.00457625929266214	-0.00912170019000769	-0.00619963090866804
1951	1.40583980083466	-2.46038198471069	-15.0061168670654	-0.00490093370899558	-0.00457625929266214	-0.00555028254166245	0.000618529506027699
1952	-0.542206108570099	-0.187661752104759	-15.1359872817993	0.000618529506027699	-0.00100484199356288	0.000618529506027699	-0.00165419070981443
1953	-1.84090340137482	-0.187661752104759	-15.0710525512695	0.0152288740500808	0.00256657530553639	-0.0100957229733467	0.00873538758605719
1954	-1.19155478477478	-0.187661752104759	-14.8762474060059	-0.00425158534198999	-0.00360223650932312	-0.00782300252467394	-0.00197886489331722
1955	-0.542206108570099	-0.837010383605957	-14.9411821365356	0.00548864435404539	0.00483929552137852	-0.0126931173726916	-0.00360223650932312
1956	1.40583980083466	-1.16168475151062	-15.3307914733887	-0.00132951640989631	0.00418994715437293	-0.00587495695799589	-0.00197886489331722
1957	0.107142522931099	-0.187661752104759	-15.3307914733887	-3.08191010844894e-05	-0.00360223650932312	0.00354059832170606	0.00451462110504508
1958	-0.542206108570099	-0.512336075305939	-15.2658567428589	-0.00197886489331722	0.000943203864153475	-0.00912170019000769	0.00256657530553639
1959	0.107142522931099	-0.512336075305939	-15.3957262039185	0.00841071270406246	-0.00100484199356288	-0.0143164889886975	-0.00782300252467394
1960	0.107142522931099	0.137012556195259	-15.2009220123291	-0.00490093370899558	-3.08191010844894e-05	-0.00587495695799589	0.00191722682211548
1961	-1.19155478477478	0.461686879396439	-15.2658567428589	-0.0113944197073579	0.00613799272105098	-0.00132951640989631	0.00646266713738441
1962	-0.542206108570099	-0.512336075305939	-15.2658567428589	-0.00717365415766835	-0.00457625929266214	0.012956153601408	0.00906006153672934
1963	1.40583980083466	-1.16168475151062	-15.2658567428589	0.00808603875339031	0.00191722682211548	-0.00392691092565656	-3.08191010844894e-05
1964	0.107142522931099	-0.512336075305939	-15.7204008102417	-0.0159398596733809	0.00516396993771195	-0.00944637414067984	-0.00587495695799589
1965	0.107142522931099	0.461686879396439	-15.2658567428589	-0.00132951640989631	0.00776136433705688	-0.00425158534198999	0.00126787810586393
1966	-0.542206108570099	-0.512336075305939	-14.6814432144165	0.00159255252219737	-0.00295288790948689	-0.00619963090866804	0.00613799272105098
1967	0.756491124629974	-2.46038198471069	-14.8113126754761	-0.00684897974133492	-0.00425158534198999	-0.00457625929266214	0.00516396993771195
1968	-0.542206108570099	-0.512336075305939	-15.0710525512695	-0.0195112787187099	0.00581331877037883	-0.00684897974133492	0.00289124972186983
1969	-1.19155478477478	-0.187661752104759	-15.3307914733887	-0.00132951640989631	0.00970941036939621	0.000618529506027699	0.00289124972186983
1970	-1.19155478477478	0.137012556195259	-15.3307914733887	0.00776136433705688	0.00646266713738441	-0.00879702530801296	-0.00197886489331722
1971	-0.542206108570099	-0.187661752104759	-15.1359872817993	0.01847561635077	0.000618529506027699	0.00289124972186983	0.00159255252219737
1972	2.05518841743469	-0.512336075305939	-15.3957262039185	-0.00230353930965066	0.00126787810586393	0.000293855206109583	0.00808603875339031
1973	0.756491124629974	-0.837010383605957	-14.7463779449463	-0.00782300252467394	0.00483929552137852	-0.00360223650932312	0.00483929552137852
1974	0.756491124629974	-1.16168475151062	-14.6814432144165	0.0197743140161037	0.00256657530553639	-0.0113944197073579	-0.00782300252467394
1975	-0.542206108570099	-1.48635900020599	-15.3957262039185	-0.00165419070981443	0.00159255252219737	0.000293855206109583	-0.00587495695799589
1976	0.107142522931099	-0.837010383605957	-15.0061168670654	0.00289124972186983	0.00451462110504508	0.00970941036939621	-3.08191010844894e-05
1977	0.756491124629974	-1.48635900020599	-15.0061168670654	0.00970941036939621	-0.00490093370899558	0.00711201597005129	0.00548864435404539
1978	-0.542206108570099	-0.837010383605957	-15.0061168670654	-0.0104203969240189	0.00191722682211548	0.00386527273803949	0.00354059832170606
1979	0.756491124629974	-1.16168475151062	-15.0710525512695	-0.000355493422830477	0.00841071270406246	-0.00295288790948689	-0.00392691092565656
1980	1.40583980083466	-0.837010383605957	-14.6165084838867	0.00418994715437293	-3.08191010844894e-05	-0.00587495695799589	-0.00230353930965066
1981	1.40583980083466	-0.512336075305939	-15.5905313491821	0.00776136433705688	-0.00392691092565656	0.00483929552137852	0.00613799272105098
1982	0.107142522931099	-0.187661752104759	-15.2658567428589	0.000618529506027699	-0.0026282137259841	0.00906006153672934	-0.00165419070981443
1983	-0.542206108570099	-1.48635900020599	-15.4606609344482	0.0116574559360743	-0.00814767740666866	-0.00392691092565656	-0.00100484199356288
1984	0.756491124629974	-1.81103336811066	-15.3957262039185	-0.0120437685400248	0.000943203864153475	-0.00457625929266214	-0.00587495695799589
1985	1.40583980083466	-1.16168475151062	-14.8762474060059	0.00646266713738441	0.00516396993771195	-0.00652430532500148	-0.00132951640989631
1986	-3.1396005153656	0.461686879396439	-15.3307914733887	-0.0110697457566857	0.00256657530553639	0.000293855206109583	0.00581331877037883
1987	-0.542206108570099	-0.512336075305939	-14.8113126754761	-0.0201606266200542	-0.000355493422830477	0.00516396993771195	0.00418994715437293
1988	0.756491124629974	-0.837010383605957	-15.4606609344482	0.0132808275520802	0.00548864435404539	0.00126787810586393	0.00581331877037883
1989	0.756491124629974	-0.512336075305939	-15.5905313491821	0.0103587592020631	0.01100810803473	-0.00652430532500148	-0.00782300252467394
1990	0.756491124629974	-0.512336075305939	-15.3307914733887	-0.00100484199356288	0.00451462110504508	-0.00425158534198999	-3.08191010844894e-05
1991	0.107142522931099	-2.13570761680603	-15.1359872817993	0.00548864435404539	-0.00490093370899558	0.00646266713738441	-0.00197886489331722
1992	0.107142522931099	-1.81103336811066	-14.9411821365356	0.00808603875339031	-0.00782300252467394	0.000943203864153475	-0.00392691092565656
1993	0.107142522931099	-0.187661752104759	-14.6165084838867	-0.00587495695799589	0.00613799272105098	-0.00944637414067984	-0.000680167751852423
1994	-3.78894925117493	0.137012556195259	-15.6554660797119	-0.00555028254166245	0.00711201597005129	0.000943203864153475	-0.00717365415766835
1995	0.107142522931099	-0.837010383605957	-15.2009220123291	0.0220470335334539	0.00678734155371785	-0.00717365415766835	-0.00327756232582033
1996	-0.542206108570099	0.461686879396439	-15.6554660797119	-0.00944637414067984	-0.00457625929266214	0.00256657530553639	-0.000680167751852423
1997	-0.542206108570099	0.461686879396439	-15.5905313491821	0.0103587592020631	0.00126787810586393	0.00483929552137852	0.00256657530553639
1998	-0.542206108570099	-0.512336075305939	-15.0710525512695	-0.00230353930965066	0.00159255252219737	0.00289124972186983	-0.00522560812532902
1999	-0.542206108570099	-1.48635900020599	-14.8762474060059	0.00321592413820326	0.000293855206109583	-0.00327756232582033	-0.00165419070981443
2000	-0.542206108570099	-0.837010383605957	-15.2658567428589	-0.00100484199356288	-0.0104203969240189	-0.00977104809135199	-0.00717365415766835
[truncated: 5,460 more rows]
