# Supplementary material for: Precise instruction and consideration of the vertical and horizontal force component increases validity and reliability of the 90:20 Isometric Posterior Chain Test
Source: PLoS One. 2024 Oct 28;19(10):e0312843. doi: 10.1371/journal.pone.0312843 (PMC11515970; doi:10.1371/journal.pone.0312843)
Supplement: S1 File — (ZIP) [file pone.0312843.s001.zip › S1_Raw_Data/M1_P13_iso_2.csv]

1	2.70453715324402	-1.16168475151062	-15.5905313491821	-0.0100957229733467	-0.000355493422830477	0.0022419011220336	-3.08191010844894e-05
2	-0.542206108570099	0.137012556195259	-15.7853355407715	0.00906006153672934	-0.00100484199356288	-0.00587495695799589	0.00483929552137852
3	-0.542206108570099	0.137012556195259	-15.4606609344482	0.00483929552137852	-0.00425158534198999	0.00126787810586393	-3.08191010844894e-05
4	0.107142522931099	-0.187661752104759	-15.4606609344482	0.0197743140161037	0.00613799272105098	-0.00879702530801296	-0.00782300252467394
5	-1.19155478477478	-0.837010383605957	-15.2009220123291	-0.00522560812532902	-0.00847235135734081	-0.00295288790948689	-0.00197886489331722
6	0.107142522931099	-0.837010383605957	-15.4606609344482	-0.0120437685400248	-0.00944637414067984	0.000618529506027699	0.000943203864153475
7	0.756491124629974	-1.48635900020599	-15.0061168670654	-0.00100484199356288	-0.00717365415766835	0.00289124972186983	-0.00230353930965066
8	-0.542206108570099	-1.16168475151062	-15.2009220123291	-0.00879702530801296	0.0022419011220336	-0.00230353930965066	0.00386527273803949
9	0.107142522931099	-0.837010383605957	-15.4606609344482	0.00906006153672934	0.00841071270406246	-0.00392691092565656	-0.00165419070981443
10	-0.542206108570099	0.461686879396439	-15.3957262039185	0.0145795252174139	0.00386527273803949	-0.00327756232582033	-0.00522560812532902
11	0.107142522931099	0.137012556195259	-15.1359872817993	-0.0113944197073579	-0.00490093370899558	-0.00457625929266214	-3.08191010844894e-05
12	1.40583980083466	-1.48635900020599	-15.3957262039185	0.0155535480007529	-0.000355493422830477	-0.00295288790948689	-0.000355493422830477
13	1.40583980083466	-0.837010383605957	-15.1359872817993	0.0123068047687411	-0.0026282137259841	-0.00230353930965066	0.000618529506027699
14	2.70453715324402	-1.81103336811066	-15.0061168670654	0.0103587592020631	0.000943203864153475	0.00191722682211548	-0.000680167751852423
15	0.756491124629974	-2.13570761680603	-15.3307914733887	-0.0143164889886975	-0.00425158534198999	0.00159255252219737	0.00321592413820326
16	0.107142522931099	-1.16168475151062	-15.1359872817993	-0.0221086721867323	0.000618529506027699	-3.08191010844894e-05	-0.000680167751852423
17	-0.542206108570099	0.461686879396439	-15.2658567428589	0.020423661917448	0.00289124972186983	0.00776136433705688	0.00354059832170606
18	-2.49025201797485	0.137012556195259	-15.3307914733887	-0.00912170019000769	0.00126787810586393	0.00581331877037883	0.00613799272105098
19	0.107142522931099	0.137012556195259	-15.2658567428589	-0.00490093370899558	0.00776136433705688	-0.00977104809135199	-0.00295288790948689
20	0.756491124629974	-0.837010383605957	-15.5255966186523	-0.0107450718060136	0.00386527273803949	-0.00327756232582033	-0.00652430532500148
21	2.05518841743469	-1.16168475151062	-15.5255966186523	0.00906006153672934	0.00808603875339031	0.00191722682211548	0.000293855206109583
22	0.756491124629974	-0.187661752104759	-15.5905313491821	-0.00100484199356288	0.000293855206109583	-0.00587495695799589	-0.00555028254166245
23	0.107142522931099	0.137012556195259	-15.4606609344482	-0.00749832857400179	0.00451462110504508	-0.00555028254166245	-0.00425158534198999
24	1.40583980083466	-0.837010383605957	-15.1359872817993	-0.0165892094373703	-0.00360223650932312	-0.0133424662053585	-0.00749832857400179
25	0.107142522931099	0.137012556195259	-15.5905313491821	0.00873538758605719	0.00548864435404539	-0.00295288790948689	0.00126787810586393
26	1.40583980083466	-0.837010383605957	-15.6554660797119	-0.00165419070981443	0.00451462110504508	-0.00132951640989631	0.00191722682211548
27	0.107142522931099	-1.16168475151062	-15.2658567428589	0.000618529506027699	0.00548864435404539	0.00776136433705688	0.00386527273803949
28	-0.542206108570099	-0.837010383605957	-15.0710525512695	0.00873538758605719	-0.00425158534198999	-0.0026282137259841	0.00451462110504508
29	0.756491124629974	-1.16168475151062	-14.9411821365356	0.00841071270406246	0.00516396993771195	-0.00912170019000769	-0.00165419070981443
30	0.107142522931099	-0.187661752104759	-15.4606609344482	0.00483929552137852	0.00191722682211548	-0.00717365415766835	-0.0133424662053585
31	-0.542206108570099	-0.187661752104759	-15.0061168670654	0.00289124972186983	-0.00230353930965066	0.00256657530553639	0.00354059832170606
32	2.70453715324402	-1.16168475151062	-15.1359872817993	-0.0159398596733809	-0.00100484199356288	0.00776136433705688	-0.00132951640989631
33	2.05518841743469	-1.48635900020599	-15.0061168670654	-0.00555028254166245	-0.00522560812532902	0.000293855206109583	0.000293855206109583
34	2.05518841743469	-2.13570761680603	-15.0061168670654	0.00256657530553639	-0.00327756232582033	-0.00100484199356288	0.00191722682211548
35	2.05518841743469	-1.16168475151062	-14.8113126754761	-0.000680167751852423	0.00159255252219737	0.00159255252219737	-0.00555028254166245
36	-1.84090340137482	0.137012556195259	-15.0061168670654	-0.0195112787187099	-0.00327756232582033	0.0022419011220336	0.00418994715437293
37	-3.1396005153656	0.461686879396439	-14.9411821365356	-0.0026282137259841	0.00711201597005129	0.000618529506027699	-3.08191010844894e-05
38	0.107142522931099	-0.187661752104759	-15.2658567428589	-0.00619963090866804	-0.000355493422830477	-0.00555028254166245	-0.00392691092565656
39	0.756491124629974	-0.512336075305939	-15.3307914733887	0.0103587592020631	0.00256657530553639	-0.0123684434220195	-0.00295288790948689
40	1.40583980083466	-0.837010383605957	-15.4606609344482	-0.0107450718060136	0.00256657530553639	-0.00360223650932312	-0.00165419070981443
41	0.756491124629974	-1.16168475151062	-15.3307914733887	0.00516396993771195	0.00256657530553639	0.00548864435404539	-0.000680167751852423
42	0.107142522931099	-0.512336075305939	-15.3307914733887	-0.00425158534198999	-0.00327756232582033	0.00418994715437293	0.00256657530553639
43	0.107142522931099	-0.837010383605957	-15.1359872817993	0.00516396993771195	-0.00197886489331722	-0.000680167751852423	-0.00425158534198999
44	0.107142522931099	-0.512336075305939	-15.3307914733887	-0.00457625929266214	0.00451462110504508	-0.00230353930965066	-0.00360223650932312
45	0.107142522931099	-0.187661752104759	-15.2658567428589	0.0158782228827477	-0.00230353930965066	-0.0113944197073579	0.00418994715437293
46	-1.19155478477478	0.786361217498779	-15.3957262039185	-0.0117190945893526	-0.00360223650932312	-0.000355493422830477	0.00126787810586393
47	-0.542206108570099	-0.837010383605957	-15.2658567428589	-0.0104203969240189	-0.0026282137259841	-0.00425158534198999	0.00938473641872406
48	2.05518841743469	-1.48635900020599	-14.9411821365356	0.0132808275520802	0.00354059832170606	-0.00652430532500148	-0.00360223650932312
49	0.107142522931099	-1.16168475151062	-15.2009220123291	0.013930176384747	0.00873538758605719	-0.00749832857400179	-3.08191010844894e-05
50	2.05518841743469	-1.16168475151062	-15.4606609344482	0.00516396993771195	0.00711201597005129	-0.0120437685400248	0.00159255252219737
51	0.107142522931099	-0.187661752104759	-15.4606609344482	-0.00555028254166245	-0.00490093370899558	0.000618529506027699	-0.000355493422830477
52	-0.542206108570099	-1.16168475151062	-15.0061168670654	0.0230210572481155	0.000943203864153475	0.00321592413820326	-0.00100484199356288
53	2.05518841743469	-2.78505635261536	-15.2009220123291	-0.00587495695799589	-0.00749832857400179	-0.00392691092565656	0.00289124972186983
54	1.40583980083466	-1.16168475151062	-15.2009220123291	-0.0136671401560307	0.00483929552137852	-0.00132951640989631	-0.00360223650932312
55	0.756491124629974	-0.512336075305939	-15.0710525512695	0.00906006153672934	0.0022419011220336	-0.0117190945893526	0.00321592413820326
56	-1.84090340137482	0.461686879396439	-15.7853355407715	-0.0169138833880424	0.00126787810586393	0.00581331877037883	0.000293855206109583
57	0.107142522931099	-0.187661752104759	-15.3957262039185	0.00548864435404539	0.00256657530553639	0.000618529506027699	0.00613799272105098
58	-0.542206108570099	-0.187661752104759	-15.5905313491821	0.0200989879667759	-0.00100484199356288	-0.00425158534198999	0.00581331877037883
59	2.70453715324402	-0.512336075305939	-15.7204008102417	-0.00327756232582033	-0.00132951640989631	-0.00165419070981443	-0.00652430532500148
60	0.107142522931099	-0.512336075305939	-15.3957262039185	-0.0026282137259841	0.00256657530553639	-0.00782300252467394	0.00386527273803949
61	1.40583980083466	-0.512336075305939	-15.2009220123291	0.00289124972186983	0.000943203864153475	0.00321592413820326	-0.00230353930965066
62	-0.542206108570099	-0.187661752104759	-15.0061168670654	0.00418994715437293	-0.00684897974133492	-0.00197886489331722	-3.08191010844894e-05
63	0.756491124629974	-1.16168475151062	-15.3307914733887	0.00711201597005129	-0.00555028254166245	-0.00295288790948689	0.00483929552137852
64	0.107142522931099	0.461686879396439	-15.6554660797119	-0.00944637414067984	0.00483929552137852	-0.00230353930965066	-0.00457625929266214
65	-1.19155478477478	-0.187661752104759	-15.4606609344482	0.00256657530553639	0.00354059832170606	-0.0117190945893526	0.00256657530553639
66	-0.542206108570099	-0.837010383605957	-15.4606609344482	-0.00619963090866804	-0.00295288790948689	0.00386527273803949	-0.00684897974133492
67	0.756491124629974	-1.48635900020599	-15.2009220123291	0.00418994715437293	0.000293855206109583	0.00808603875339031	0.00711201597005129
68	3.35388565063477	-1.16168475151062	-15.0061168670654	0.00483929552137852	0.000293855206109583	-0.000680167751852423	0.000618529506027699
69	0.107142522931099	0.461686879396439	-15.4606609344482	0.00613799272105098	0.00548864435404539	-0.00522560812532902	-0.00977104809135199
70	1.40583980083466	-1.48635900020599	-15.3957262039185	0.00386527273803949	0.00256657530553639	-0.00847235135734081	-0.00132951640989631
71	0.107142522931099	-0.187661752104759	-15.4606609344482	0.00970941036939621	-0.0026282137259841	-0.00360223650932312	0.000943203864153475
72	0.107142522931099	-1.48635900020599	-15.5905313491821	0.00451462110504508	-0.00197886489331722	-0.00230353930965066	0.000293855206109583
73	-0.542206108570099	-0.512336075305939	-15.3307914733887	0.0175015944987535	-3.08191010844894e-05	-3.08191010844894e-05	0.013930176384747
74	-1.19155478477478	0.461686879396439	-15.2009220123291	-0.0143164889886975	0.00321592413820326	0.000943203864153475	-0.0104203969240189
75	-1.84090340137482	0.137012556195259	-15.0710525512695	-0.00814767740666866	0.00191722682211548	-0.00684897974133492	0.00354059832170606
76	-1.19155478477478	-0.187661752104759	-15.5255966186523	0.011982130818069	0.00159255252219737	-0.00782300252467394	0.00938473641872406
77	2.05518841743469	-0.837010383605957	-15.5905313491821	0.0145795252174139	0.00126787810586393	0.00159255252219737	0.00646266713738441
78	2.05518841743469	-1.16168475151062	-15.6554660797119	0.0126314787194133	-0.00587495695799589	-0.0100957229733467	0.000618529506027699
79	2.05518841743469	-0.837010383605957	-15.5905313491821	0.00386527273803949	0.00548864435404539	-0.00977104809135199	-0.00360223650932312
80	0.107142522931099	-0.512336075305939	-15.3307914733887	-0.0026282137259841	0.000943203864153475	-0.00360223650932312	0.000618529506027699
81	3.35388565063477	-2.13570761680603	-14.8762474060059	0.00126787810586393	-0.0026282137259841	-3.08191010844894e-05	0.00354059832170606
82	1.40583980083466	-1.16168475151062	-15.4606609344482	0.00906006153672934	-0.0123684434220195	0.000293855206109583	0.00191722682211548
83	0.107142522931099	-0.187661752104759	-15.5905313491821	-0.00360223650932312	0.00516396993771195	-0.00197886489331722	0.000618529506027699
84	-0.542206108570099	-0.187661752104759	-15.5905313491821	0.0022419011220336	0.00808603875339031	-0.00197886489331722	-0.00814767740666866
85	-3.1396005153656	0.137012556195259	-15.4606609344482	-0.00749832857400179	0.00873538758605719	-0.0104203969240189	-0.00165419070981443
86	-1.19155478477478	-0.187661752104759	-15.4606609344482	0.0022419011220336	-0.00684897974133492	-0.00100484199356288	-0.00165419070981443
87	2.05518841743469	-0.187661752104759	-15.0710525512695	-0.00717365415766835	0.000293855206109583	0.00646266713738441	-0.00100484199356288
88	0.107142522931099	-0.837010383605957	-15.5255966186523	0.012956153601408	0.000943203864153475	-0.00360223650932312	-3.08191010844894e-05
89	2.05518841743469	-0.837010383605957	-15.6554660797119	-0.00295288790948689	0.00159255252219737	-0.0104203969240189	-0.00425158534198999
90	0.756491124629974	-0.837010383605957	-15.3307914733887	0.000293855206109583	0.000943203864153475	0.00516396993771195	-0.00457625929266214
91	3.35388565063477	-2.46038198471069	-15.2658567428589	-3.08191010844894e-05	0.000293855206109583	-0.0026282137259841	0.000618529506027699
92	1.40583980083466	-1.48635900020599	-15.6554660797119	0.00646266713738441	-0.00652430532500148	0.00451462110504508	-3.08191010844894e-05
93	0.756491124629974	-0.512336075305939	-15.8502702713013	0.000943203864153475	0.0100340843200684	-0.00165419070981443	-0.000355493422830477
94	0.756491124629974	-0.512336075305939	-14.8762474060059	-0.00100484199356288	-0.00100484199356288	-0.00230353930965066	0.00483929552137852
95	-0.542206108570099	-0.512336075305939	-15.1359872817993	0.0162028968334198	-0.00295288790948689	-0.00652430532500148	-0.00587495695799589
96	0.107142522931099	-0.512336075305939	-15.4606609344482	-0.0107450718060136	0.00581331877037883	-0.00327756232582033	0.00418994715437293
97	-0.542206108570099	0.137012556195259	-15.5905313491821	0.0188002903014421	0.00386527273803949	-3.08191010844894e-05	-3.08191010844894e-05
98	-0.542206108570099	-0.512336075305939	-15.7204008102417	-0.000355493422830477	0.00386527273803949	-0.00555028254166245	-0.000355493422830477
99	2.05518841743469	-1.16168475151062	-15.3307914733887	0.00516396993771195	0.000293855206109583	-0.0100957229733467	-0.00165419070981443
100	0.107142522931099	-0.187661752104759	-15.2009220123291	-0.000680167751852423	0.00126787810586393	-0.00425158534198999	-0.00652430532500148
101	1.40583980083466	-2.78505635261536	-14.8762474060059	0.00451462110504508	-0.00230353930965066	-0.00392691092565656	0.00418994715437293
102	0.107142522931099	-1.16168475151062	-15.6554660797119	0.00159255252219737	-0.00327756232582033	-0.000680167751852423	-3.08191010844894e-05
103	-0.542206108570099	-0.187661752104759	-15.3957262039185	-0.00522560812532902	0.00613799272105098	0.00386527273803949	0.000618529506027699
104	-0.542206108570099	-0.187661752104759	-15.5255966186523	0.0149041991680861	0.000293855206109583	-0.00847235135734081	-0.00717365415766835
105	-3.78894925117493	0.461686879396439	-15.3957262039185	-0.00522560812532902	-0.00132951640989631	-0.0104203969240189	-0.00912170019000769
106	-1.19155478477478	-0.187661752104759	-15.7853355407715	-0.00587495695799589	0.00386527273803949	-0.00717365415766835	0.00483929552137852
107	1.40583980083466	-1.16168475151062	-15.6554660797119	0.011982130818069	0.00256657530553639	0.00354059832170606	0.00483929552137852
108	1.40583980083466	-0.837010383605957	-15.3957262039185	0.00906006153672934	-0.00230353930965066	0.00548864435404539	-0.00555028254166245
109	2.05518841743469	-0.187661752104759	-15.7853355407715	0.0181509424000978	0.00646266713738441	-0.00555028254166245	0.00321592413820326
110	0.107142522931099	-0.512336075305939	-15.2658567428589	-3.08191010844894e-05	-0.00165419070981443	-0.00522560812532902	-0.0026282137259841
111	1.40583980083466	-2.13570761680603	-15.2009220123291	0.0200989879667759	-0.00587495695799589	-0.00652430532500148	-0.00360223650932312
112	2.70453715324402	-1.81103336811066	-15.2009220123291	-0.00652430532500148	-0.0165892094373703	0.00646266713738441	0.00483929552137852
113	1.40583980083466	-0.837010383605957	-15.0710525512695	0.00808603875339031	0.000293855206109583	-0.00684897974133492	0.0022419011220336
114	0.107142522931099	-1.48635900020599	-15.1359872817993	0.00256657530553639	0.00678734155371785	-0.00847235135734081	-0.00847235135734081
115	-0.542206108570099	-0.837010383605957	-15.3307914733887	0.0145795252174139	0.000943203864153475	-0.00197886489331722	-0.00327756232582033
116	0.107142522931099	-0.187661752104759	-15.3957262039185	0.000293855206109583	0.000943203864153475	0.00321592413820326	0.00808603875339031
117	0.756491124629974	-0.187661752104759	-15.6554660797119	0.00451462110504508	0.00483929552137852	0.00386527273803949	0.00613799272105098
118	0.107142522931099	-0.187661752104759	-15.3307914733887	0.0106834331527352	-3.08191010844894e-05	0.000943203864153475	0.00418994715437293
119	2.05518841743469	-0.187661752104759	-15.4606609344482	0.000943203864153475	0.00808603875339031	-0.00555028254166245	0.0022419011220336
120	0.107142522931099	-0.187661752104759	-15.0061168670654	0.0103587592020631	-0.000680167751852423	0.00711201597005129	-0.00295288790948689
121	1.40583980083466	-2.46038198471069	-15.0710525512695	-0.00749832857400179	-0.00977104809135199	0.00483929552137852	0.00516396993771195
122	0.107142522931099	-0.512336075305939	-15.4606609344482	0.0162028968334198	-0.00555028254166245	0.00256657530553639	0.00256657530553639
123	-0.542206108570099	0.137012556195259	-15.4606609344482	0.0145795252174139	0.0106834331527352	0.00354059832170606	-0.00165419070981443
124	-1.19155478477478	-0.187661752104759	-15.2009220123291	-0.0172385573387146	0.00321592413820326	-0.0113944197073579	-0.000680167751852423
125	-1.19155478477478	-0.512336075305939	-15.0710525512695	-0.00100484199356288	0.000293855206109583	-0.000355493422830477	0.00743668992072344
126	0.107142522931099	0.137012556195259	-15.2009220123291	-0.00652430532500148	0.00386527273803949	0.000293855206109583	0.00289124972186983
127	1.40583980083466	-0.187661752104759	-15.5905313491821	-0.0152905117720366	0.000618529506027699	-0.000355493422830477	0.00289124972186983
128	2.05518841743469	-0.512336075305939	-15.7853355407715	0.00613799272105098	0.00418994715437293	0.00289124972186983	-0.00555028254166245
129	0.107142522931099	0.137012556195259	-15.3957262039185	0.0152288740500808	0.0022419011220336	-0.0120437685400248	-0.00652430532500148
130	2.70453715324402	-2.13570761680603	-15.2658567428589	0.00743668992072344	-0.00197886489331722	-0.00392691092565656	0.00418994715437293
131	1.40583980083466	-2.13570761680603	-15.2658567428589	0.00126787810586393	-0.00684897974133492	0.00321592413820326	-0.00717365415766835
132	1.40583980083466	-0.187661752104759	-15.2009220123291	0.00743668992072344	-0.00197886489331722	-0.000355493422830477	0.00678734155371785
133	0.756491124629974	-0.512336075305939	-15.2658567428589	-0.00360223650932312	0.00743668992072344	0.000943203864153475	-0.00360223650932312
134	-1.19155478477478	-0.512336075305939	-15.2658567428589	0.0220470335334539	0.00354059832170606	-0.00457625929266214	-0.00165419070981443
135	0.756491124629974	-1.16168475151062	-15.2658567428589	-0.00165419070981443	0.00159255252219737	-0.00295288790948689	0.000618529506027699
136	0.756491124629974	-0.187661752104759	-15.3957262039185	0.000618529506027699	0.00321592413820326	-0.000355493422830477	0.00646266713738441
137	0.107142522931099	-0.187661752104759	-15.2009220123291	-0.00132951640989631	0.00581331877037883	0.000618529506027699	0.00256657530553639
138	0.107142522931099	-0.512336075305939	-15.5255966186523	0.013930176384747	0.00613799272105098	-0.00457625929266214	-0.000355493422830477
139	1.40583980083466	-0.187661752104759	-15.2658567428589	0.012956153601408	0.0123068047687411	-0.00327756232582033	-0.00619963090866804
140	2.05518841743469	-1.48635900020599	-15.1359872817993	-0.0126931173726916	0.00516396993771195	-0.00132951640989631	0.00938473641872406
141	2.70453715324402	-1.16168475151062	-15.5905313491821	0.012956153601408	-0.00132951640989631	0.00548864435404539	0.00191722682211548
142	0.107142522931099	0.137012556195259	-15.3957262039185	0.00776136433705688	-0.00684897974133492	0.00418994715437293	0.00256657530553639
143	0.107142522931099	-0.837010383605957	-15.2009220123291	0.0210730116814375	-0.00295288790948689	0.00126787810586393	0.00191722682211548
144	-1.19155478477478	-0.512336075305939	-15.2009220123291	0.00418994715437293	0.0113327819854021	-0.0133424662053585	0.000943203864153475
145	0.107142522931099	-0.837010383605957	-14.7463779449463	0.00256657530553639	0.00646266713738441	-0.00652430532500148	0.00451462110504508
146	0.756491124629974	0.137012556195259	-15.5905313491821	-0.0195112787187099	0.00516396993771195	-0.00717365415766835	-0.00165419070981443
147	-1.19155478477478	-0.187661752104759	-15.7204008102417	0.00646266713738441	-0.00295288790948689	-0.000355493422830477	0.00289124972186983
148	2.05518841743469	-0.837010383605957	-15.5255966186523	0.00516396993771195	-0.00749832857400179	-0.00522560812532902	0.00483929552137852
149	0.107142522931099	0.461686879396439	-15.5905313491821	-0.00619963090866804	0.00418994715437293	-0.0104203969240189	-0.00717365415766835
150	0.756491124629974	-1.48635900020599	-15.0710525512695	0.0103587592020631	0.0022419011220336	-0.00652430532500148	-0.00360223650932312
151	1.40583980083466	-2.46038198471069	-15.3307914733887	0.0103587592020631	-0.0104203969240189	0.000293855206109583	-0.000680167751852423
152	-0.542206108570099	-0.837010383605957	-15.1359872817993	-0.000355493422830477	-0.00717365415766835	-3.08191010844894e-05	0.00678734155371785
153	0.756491124629974	-0.187661752104759	-15.5905313491821	0.00581331877037883	-0.00879702530801296	-0.00392691092565656	-0.00782300252467394
154	-2.49025201797485	0.461686879396439	-15.5905313491821	0.00808603875339031	0.0100340843200684	-0.00392691092565656	-0.00457625929266214
155	0.107142522931099	-1.16168475151062	-15.7204008102417	-0.00749832857400179	0.00354059832170606	-0.00652430532500148	0.00354059832170606
156	2.05518841743469	-1.16168475151062	-15.7204008102417	-0.00847235135734081	-0.00749832857400179	0.000618529506027699	0.00191722682211548
157	1.40583980083466	-0.837010383605957	-15.9152050018311	0.00743668992072344	-0.00327756232582033	-0.00684897974133492	-0.000680167751852423
158	0.756491124629974	-1.48635900020599	-15.2009220123291	0.000943203864153475	0.00873538758605719	0.000293855206109583	0.00126787810586393
159	0.107142522931099	0.137012556195259	-15.4606609344482	0.0142548503354192	-0.00100484199356288	-0.00555028254166245	-0.00749832857400179
160	2.05518841743469	-2.46038198471069	-15.2658567428589	-0.00295288790948689	-0.00684897974133492	-0.00360223650932312	0.00191722682211548
161	0.756491124629974	-1.48635900020599	-15.4606609344482	-0.00230353930965066	-0.00717365415766835	-0.00782300252467394	0.00418994715437293
162	0.107142522931099	0.461686879396439	-15.4606609344482	-0.000355493422830477	0.00646266713738441	0.00289124972186983	0.00386527273803949
163	0.107142522931099	-1.16168475151062	-14.8113126754761	-0.0217839982360601	0.00418994715437293	0.00256657530553639	0.00256657530553639
164	-0.542206108570099	-1.48635900020599	-14.7463779449463	-0.0133424662053585	0.00321592413820326	-0.00425158534198999	-0.00457625929266214
165	0.756491124629974	-1.48635900020599	-14.8113126754761	-0.00490093370899558	0.00289124972186983	-0.00717365415766835	-0.00717365415766835
166	0.107142522931099	-0.512336075305939	-15.2009220123291	-0.0156151866540313	0.00256657530553639	0.00613799272105098	-0.00132951640989631
167	-0.542206108570099	-0.187661752104759	-15.7204008102417	-0.0165892094373703	0.00354059832170606	-0.00360223650932312	0.00451462110504508
168	0.107142522931099	-1.16168475151062	-15.5905313491821	-0.0126931173726916	0.00386527273803949	-0.00587495695799589	0.000618529506027699
169	0.107142522931099	-0.187661752104759	-15.3957262039185	-0.0133424662053585	0.00289124972186983	0.00289124972186983	-0.00197886489331722
170	1.40583980083466	-2.46038198471069	-15.1359872817993	-0.0159398596733809	-0.00652430532500148	-0.00490093370899558	-0.000680167751852423
171	2.05518841743469	-0.187661752104759	-15.2009220123291	0.00548864435404539	-0.00814767740666866	0.00159255252219737	0.0022419011220336
172	0.107142522931099	0.786361217498779	-15.5255966186523	-0.00360223650932312	-0.00327756232582033	-0.00165419070981443	-0.00555028254166245
173	-1.84090340137482	-0.187661752104759	-15.5905313491821	-3.08191010844894e-05	0.00354059832170606	0.00126787810586393	0.0106834331527352
174	-1.84090340137482	-0.512336075305939	-15.5905313491821	-0.00457625929266214	0.00678734155371785	-0.0104203969240189	-0.00295288790948689
175	1.40583980083466	-0.837010383605957	-15.5255966186523	-0.00360223650932312	0.00256657530553639	-0.00392691092565656	-0.000680167751852423
176	2.70453715324402	-2.13570761680603	-15.2009220123291	0.00386527273803949	0.00678734155371785	0.00126787810586393	0.00841071270406246
177	1.40583980083466	-1.48635900020599	-15.6554660797119	-0.0208099745213985	0.000618529506027699	0.00159255252219737	0.00126787810586393
178	1.40583980083466	-1.16168475151062	-15.0061168670654	-0.00814767740666866	0.0022419011220336	0.0103587592020631	-0.000680167751852423
179	0.107142522931099	-0.187661752104759	-15.8502702713013	0.0103587592020631	0.00581331877037883	-0.00327756232582033	-0.00717365415766835
180	0.756491124629974	-2.46038198471069	-15.4606609344482	0.00159255252219737	-0.00717365415766835	-0.00814767740666866	0.000293855206109583
181	-0.542206108570099	-0.512336075305939	-15.2009220123291	0.0022419011220336	-0.00717365415766835	0.00354059832170606	0.00289124972186983
182	-0.542206108570099	-0.187661752104759	-15.3957262039185	-0.00457625929266214	0.000618529506027699	-0.00555028254166245	-0.000680167751852423
183	-1.19155478477478	-0.837010383605957	-15.0061168670654	-0.00360223650932312	0.00289124972186983	0.00418994715437293	-0.00100484199356288
184	0.756491124629974	-1.16168475151062	-15.0061168670654	0.0210730116814375	0.00321592413820326	-0.00587495695799589	0.00711201597005129
185	1.40583980083466	-0.187661752104759	-15.4606609344482	-0.00555028254166245	0.00289124972186983	-0.000680167751852423	-0.00684897974133492
186	0.107142522931099	-0.837010383605957	-15.5255966186523	-0.00360223650932312	-3.08191010844894e-05	0.000293855206109583	0.00711201597005129
187	0.107142522931099	0.461686879396439	-15.6554660797119	0.000293855206109583	0.00191722682211548	-0.00165419070981443	-3.08191010844894e-05
188	0.756491124629974	-0.512336075305939	-15.4606609344482	-0.00717365415766835	-0.00392691092565656	0.00256657530553639	0.00191722682211548
189	1.40583980083466	-0.512336075305939	-15.2009220123291	0.00581331877037883	0.00321592413820326	-0.00555028254166245	-0.00619963090866804
190	1.40583980083466	-1.81103336811066	-15.0710525512695	-0.00457625929266214	-0.00717365415766835	-0.0100957229733467	-0.00847235135734081
191	-0.542206108570099	-0.187661752104759	-15.4606609344482	-0.00295288790948689	-0.00165419070981443	0.000943203864153475	-0.00132951640989631
192	-0.542206108570099	-0.187661752104759	-15.5905313491821	0.00386527273803949	0.00321592413820326	0.00613799272105098	0.0132808275520802
193	-1.84090340137482	-0.187661752104759	-15.3957262039185	0.00646266713738441	0.00126787810586393	0.00516396993771195	0.0022419011220336
194	-0.542206108570099	-0.187661752104759	-15.3957262039185	0.0171769186854362	0.00321592413820326	-0.00782300252467394	-0.00814767740666866
195	1.40583980083466	0.137012556195259	-15.2658567428589	0.0155535480007529	0.00418994715437293	0.00289124972186983	-0.00555028254166245
196	1.40583980083466	-0.837010383605957	-15.2009220123291	0.00191722682211548	0.00191722682211548	-0.000680167751852423	0.00256657530553639
197	2.70453715324402	-1.48635900020599	-15.9801406860352	0.00289124972186983	-0.00132951640989631	0.00191722682211548	-0.00295288790948689
198	0.107142522931099	0.137012556195259	-15.3307914733887	0.00970941036939621	-0.00619963090866804	-0.00197886489331722	0.00581331877037883
199	-0.542206108570099	-0.837010383605957	-15.4606609344482	0.00841071270406246	0.00191722682211548	-0.00555028254166245	-0.00457625929266214
200	1.40583980083466	-2.46038198471069	-15.7853355407715	-0.00912170019000769	0.000618529506027699	-0.000355493422830477	-0.00100484199356288
201	-0.542206108570099	-0.512336075305939	-15.8502702713013	0.0132808275520802	0.000618529506027699	0.00386527273803949	-0.00425158534198999
202	1.40583980083466	-0.837010383605957	-15.5255966186523	-3.08191010844894e-05	0.00906006153672934	0.000618529506027699	0.00256657530553639
203	-0.542206108570099	-0.837010383605957	-15.6554660797119	0.00256657530553639	0.00321592413820326	-0.00684897974133492	0.00386527273803949
204	0.756491124629974	-1.16168475151062	-16.1100101470947	0.0116574559360743	0.00711201597005129	-0.00977104809135199	-0.00457625929266214
205	1.40583980083466	-1.16168475151062	-16.2398796081543	-0.0100957229733467	0.00938473641872406	-0.00944637414067984	-0.00490093370899558
206	1.40583980083466	-1.48635900020599	-15.9152050018311	0.0113327819854021	0.00548864435404539	0.0022419011220336	0.00256657530553639
207	2.70453715324402	-0.837010383605957	-15.3307914733887	0.00321592413820326	0.0106834331527352	0.00159255252219737	0.00289124972186983
208	0.107142522931099	0.137012556195259	-15.2658567428589	0.012956153601408	0.00256657530553639	0.00938473641872406	0.00159255252219737
209	-0.542206108570099	-1.16168475151062	-15.0061168670654	-0.000680167751852423	-0.00197886489331722	-0.0100957229733467	0.0022419011220336
210	2.05518841743469	-2.13570761680603	-15.3307914733887	-0.00132951640989631	0.00386527273803949	-0.00749832857400179	0.00354059832170606
211	1.40583980083466	-0.512336075305939	-15.6554660797119	0.011982130818069	-0.00100484199356288	0.00678734155371785	0.00581331877037883
212	-0.542206108570099	0.137012556195259	-15.5905313491821	-0.00230353930965066	0.00126787810586393	-0.00782300252467394	0.00743668992072344
213	-0.542206108570099	0.786361217498779	-15.2658567428589	0.0022419011220336	0.00386527273803949	0.00418994715437293	-0.00165419070981443
214	1.40583980083466	-0.512336075305939	-15.0061168670654	-0.00327756232582033	0.011982130818069	-0.00587495695799589	0.00191722682211548
215	2.70453715324402	-1.16168475151062	-15.0061168670654	-0.00879702530801296	0.00386527273803949	-0.0143164889886975	-0.00717365415766835
216	0.107142522931099	0.786361217498779	-15.6554660797119	0.0116574559360743	-0.00197886489331722	-0.00197886489331722	0.00256657530553639
217	1.40583980083466	-0.837010383605957	-15.4606609344482	-0.00717365415766835	0.0022419011220336	-0.00327756232582033	-0.00132951640989631
218	1.40583980083466	-1.48635900020599	-15.9152050018311	0.0191249661147594	-0.000355493422830477	-0.000355493422830477	0.00581331877037883
219	-1.19155478477478	-1.48635900020599	-15.9152050018311	-0.00944637414067984	0.00126787810586393	-0.00295288790948689	-0.00327756232582033
220	2.05518841743469	-1.16168475151062	-15.7853355407715	0.0132808275520802	0.000293855206109583	-0.00749832857400179	-0.00555028254166245
221	-0.542206108570099	0.137012556195259	-15.6554660797119	-0.0162645354866982	-0.00165419070981443	0.00159255252219737	0.00418994715437293
222	-3.1396005153656	-0.187661752104759	-15.5905313491821	0.00451462110504508	0.00613799272105098	0.00841071270406246	0.00613799272105098
223	0.107142522931099	-1.81103336811066	-15.7204008102417	0.000293855206109583	0.000618529506027699	0.00256657530553639	0.011982130818069
224	1.40583980083466	-0.837010383605957	-15.8502702713013	0.0152288740500808	0.013930176384747	-0.0136671401560307	-3.08191010844894e-05
225	0.756491124629974	-1.48635900020599	-15.7853355407715	-0.0159398596733809	-3.08191010844894e-05	-0.00912170019000769	-0.00522560812532902
226	-0.542206108570099	0.137012556195259	-16.1749439239502	0.0149041991680861	-0.00457625929266214	-0.00392691092565656	-0.00522560812532902
227	0.107142522931099	-0.187661752104759	-15.7853355407715	-0.00879702530801296	-0.00132951640989631	-0.000680167751852423	0.00386527273803949
228	0.107142522931099	-0.187661752104759	-15.7853355407715	0.000943203864153475	-0.000680167751852423	-0.00295288790948689	0.00191722682211548
229	2.05518841743469	-1.81103336811066	-16.4996185302734	0.00321592413820326	-0.0026282137259841	-0.00100484199356288	-0.00782300252467394
230	-0.542206108570099	-0.187661752104759	-16.5645542144775	-0.00522560812532902	-0.00912170019000769	-0.00132951640989631	0.00613799272105098
231	-0.542206108570099	-1.16168475151062	-15.7853355407715	-0.0136671401560307	0.00191722682211548	0.00354059832170606	-0.000680167751852423
232	-1.19155478477478	-1.16168475151062	-15.7204008102417	-0.00165419070981443	0.0022419011220336	-0.00197886489331722	0.00289124972186983
233	1.40583980083466	-1.16168475151062	-15.6554660797119	0.0145795252174139	0.00159255252219737	-0.00197886489331722	-0.00360223650932312
234	1.40583980083466	-0.187661752104759	-15.5255966186523	-0.00652430532500148	0.00808603875339031	-0.0026282137259841	-0.00522560812532902
235	0.756491124629974	-0.837010383605957	-15.9152050018311	0.00873538758605719	-0.00619963090866804	-0.00619963090866804	0.00289124972186983
236	0.756491124629974	-0.837010383605957	-16.0450744628906	-0.00717365415766835	-0.00360223650932312	-3.08191010844894e-05	0.00516396993771195
237	-0.542206108570099	-0.512336075305939	-16.0450744628906	-0.00295288790948689	-0.00230353930965066	-0.00944637414067984	0.000943203864153475
238	1.40583980083466	-2.46038198471069	-15.6554660797119	-0.00100484199356288	-0.00847235135734081	-0.000680167751852423	0.00191722682211548
239	0.107142522931099	-1.16168475151062	-15.8502702713013	0.000943203864153475	-0.00425158534198999	-0.00132951640989631	-0.0123684434220195
240	0.756491124629974	-1.16168475151062	-15.3957262039185	-0.00619963090866804	0.00678734155371785	-0.00814767740666866	-0.00165419070981443
241	-1.19155478477478	-0.512336075305939	-15.8502702713013	-0.0104203969240189	0.00126787810586393	0.000293855206109583	0.00256657530553639
242	-3.1396005153656	0.137012556195259	-15.9801406860352	-0.00684897974133492	-0.000680167751852423	0.00159255252219737	0.00321592413820326
243	0.756491124629974	-1.81103336811066	-15.7853355407715	0.00483929552137852	-0.00360223650932312	-0.00684897974133492	-0.00132951640989631
244	2.05518841743469	-1.48635900020599	-15.7853355407715	0.00548864435404539	0.00354059832170606	-0.00847235135734081	-0.00457625929266214
245	-0.542206108570099	-1.16168475151062	-15.9152050018311	0.00711201597005129	0.00418994715437293	-0.0136671401560307	-0.00132951640989631
246	0.756491124629974	-0.187661752104759	-15.8502702713013	0.000618529506027699	0.000293855206109583	-0.00522560812532902	0.00581331877037883
247	0.107142522931099	0.137012556195259	-15.7853355407715	-0.00814767740666866	-0.00230353930965066	0.00418994715437293	0.00159255252219737
248	1.40583980083466	-1.48635900020599	-16.0450744628906	0.00938473641872406	-0.00490093370899558	-0.00425158534198999	0.00126787810586393
249	1.40583980083466	-2.46038198471069	-15.3957262039185	-0.000355493422830477	0.00613799272105098	-0.00555028254166245	-0.0026282137259841
250	0.107142522931099	0.137012556195259	-15.5905313491821	-0.00814767740666866	0.00418994715437293	-0.00619963090866804	-3.08191010844894e-05
251	-1.84090340137482	-0.512336075305939	-15.7204008102417	0.00776136433705688	0.00256657530553639	-0.00847235135734081	0.0022419011220336
252	-0.542206108570099	-0.837010383605957	-15.5255966186523	-0.00912170019000769	-0.000680167751852423	0.00256657530553639	0.00289124972186983
253	1.40583980083466	-0.837010383605957	-15.3307914733887	0.00386527273803949	-0.00197886489331722	-0.00392691092565656	0.00191722682211548
254	2.70453715324402	-1.48635900020599	-16.4996185302734	0.0022419011220336	0.000618529506027699	-0.0175632312893867	-0.00749832857400179
255	2.05518841743469	-0.837010383605957	-16.1749439239502	0.0230210572481155	-3.08191010844894e-05	-0.0136671401560307	-0.00295288790948689
256	-0.542206108570099	0.137012556195259	-15.9801406860352	-0.0123684434220195	-0.000680167751852423	0.00256657530553639	0.00711201597005129
257	-0.542206108570099	0.786361217498779	-16.434684753418	-0.00132951640989631	-0.000355493422830477	0.00354059832170606	0.00256657530553639
258	1.40583980083466	-2.78505635261536	-16.1100101470947	0.00321592413820326	-0.00457625929266214	-0.00652430532500148	-0.000355493422830477
259	0.756491124629974	-0.837010383605957	-16.2398796081543	0.00289124972186983	0.0100340843200684	-0.00425158534198999	0.000618529506027699
260	0.756491124629974	-0.837010383605957	-16.1749439239502	0.00613799272105098	0.00159255252219737	0.000293855206109583	-0.000355493422830477
261	-2.49025201797485	0.137012556195259	-16.8242931365967	-0.0250307414680719	0.0022419011220336	0.00418994715437293	0.00418994715437293
262	-1.19155478477478	0.137012556195259	-16.3697490692139	0.0145795252174139	-0.00555028254166245	-0.00457625929266214	0.00159255252219737
263	0.756491124629974	-1.48635900020599	-16.2398796081543	0.0123068047687411	-0.00165419070981443	0.00159255252219737	0.00386527273803949
264	2.05518841743469	-1.16168475151062	-16.434684753418	-0.00295288790948689	0.00256657530553639	-0.00912170019000769	-0.000355493422830477
265	1.40583980083466	-0.837010383605957	-16.1749439239502	-0.00717365415766835	0.00548864435404539	-0.00944637414067984	-0.00522560812532902
266	0.107142522931099	-0.187661752104759	-16.1100101470947	0.00548864435404539	0.00483929552137852	0.00516396993771195	0.00256657530553639
267	-0.542206108570099	-0.512336075305939	-16.5645542144775	-0.0149658378213644	-0.00684897974133492	-0.00230353930965066	-0.00230353930965066
268	1.40583980083466	-1.81103336811066	-16.5645542144775	-0.00132951640989631	-0.00814767740666866	-0.00327756232582033	-0.00100484199356288
269	2.70453715324402	-1.48635900020599	-16.3697490692139	-0.00717365415766835	0.00289124972186983	-0.00717365415766835	-0.000680167751852423
270	-1.19155478477478	0.137012556195259	-15.7853355407715	-0.00847235135734081	0.00808603875339031	0.000943203864153475	-0.0113944197073579
271	-3.1396005153656	-0.187661752104759	-16.2398796081543	-0.0149658378213644	-0.00197886489331722	-0.000355493422830477	0.00548864435404539
272	-0.542206108570099	-1.48635900020599	-15.9152050018311	-0.00457625929266214	0.00191722682211548	0.00354059832170606	0.00256657530553639
273	1.40583980083466	-1.16168475151062	-16.3697490692139	-0.00327756232582033	-3.08191010844894e-05	0.00483929552137852	0.00743668992072344
274	2.05518841743469	-1.16168475151062	-16.1749439239502	-0.000355493422830477	0.00581331877037883	-0.00425158534198999	0.0022419011220336
275	0.756491124629974	-0.187661752104759	-16.1100101470947	-0.00457625929266214	0.00321592413820326	-0.00619963090866804	-0.00749832857400179
276	0.107142522931099	-0.187661752104759	-16.0450744628906	0.00386527273803949	-0.000680167751852423	-0.00197886489331722	0.000943203864153475
277	2.05518841743469	-2.13570761680603	-16.3048152923584	-0.00749832857400179	-0.00749832857400179	0.00613799272105098	0.00581331877037883
278	0.756491124629974	-1.81103336811066	-15.3957262039185	-0.00197886489331722	-0.00522560812532902	0.0022419011220336	0.00516396993771195
279	0.107142522931099	-0.187661752104759	-15.8502702713013	-0.00782300252467394	0.00743668992072344	-0.00717365415766835	-0.0100957229733467
280	-0.542206108570099	-0.837010383605957	-15.9152050018311	0.0132808275520802	-0.000680167751852423	-0.00944637414067984	0.00126787810586393
281	-2.49025201797485	-0.187661752104759	-16.1100101470947	-0.0113944197073579	0.000293855206109583	0.00159255252219737	0.00581331877037883
282	0.107142522931099	-0.187661752104759	-15.5255966186523	0.00581331877037883	0.0022419011220336	0.00548864435404539	-0.00165419070981443
283	0.756491124629974	-0.837010383605957	-15.7853355407715	-0.0143164889886975	-0.0026282137259841	0.000943203864153475	0.00483929552137852
284	2.70453715324402	-1.81103336811066	-15.7853355407715	0.0100340843200684	0.00516396993771195	-0.0130177913233638	-0.00165419070981443
285	0.756491124629974	-1.16168475151062	-15.4606609344482	-0.00814767740666866	-0.000355493422830477	-0.00132951640989631	-0.00555028254166245
286	-0.542206108570099	-1.16168475151062	-16.4996185302734	-3.08191010844894e-05	-0.00295288790948689	0.00451462110504508	0.00354059832170606
287	1.40583980083466	-0.837010383605957	-16.1749439239502	0.00483929552137852	-0.00619963090866804	0.0126314787194133	0.00516396993771195
288	0.756491124629974	-0.837010383605957	-15.7853355407715	0.00386527273803949	-0.000355493422830477	-0.00490093370899558	0.00354059832170606
289	-1.19155478477478	-0.187661752104759	-15.3307914733887	0.0022419011220336	0.00321592413820326	-0.00814767740666866	-0.000355493422830477
290	-1.84090340137482	-1.48635900020599	-15.2009220123291	-0.00944637414067984	0.00743668992072344	-0.0026282137259841	-0.00197886489331722
291	-1.19155478477478	0.137012556195259	-15.6554660797119	-0.00457625929266214	0.00613799272105098	0.00613799272105098	0.00354059832170606
292	2.05518841743469	0.137012556195259	-15.9801406860352	0.00581331877037883	0.00126787810586393	-0.00295288790948689	0.00418994715437293
293	0.107142522931099	0.786361217498779	-16.2398796081543	0.0136055024340749	-0.000355493422830477	-3.08191010844894e-05	-0.00684897974133492
294	-0.542206108570099	0.461686879396439	-15.9801406860352	0.011982130818069	0.00386527273803949	-0.00425158534198999	0.00386527273803949
295	0.756491124629974	-0.512336075305939	-15.3957262039185	0.00191722682211548	0.000618529506027699	-0.00360223650932312	0.00126787810586393
296	-0.542206108570099	-1.16168475151062	-15.5255966186523	0.0106834331527352	-0.0104203969240189	-0.00132951640989631	0.00191722682211548
297	2.05518841743469	-1.81103336811066	-14.8113126754761	-0.00814767740666866	-0.00425158534198999	-0.00587495695799589	0.00256657530553639
298	0.107142522931099	-0.187661752104759	-15.4606609344482	0.0259431265294552	-0.00360223650932312	0.00516396993771195	0.00126787810586393
299	-0.542206108570099	-1.16168475151062	-15.4606609344482	0.00354059832170606	0.000618529506027699	-0.00684897974133492	-0.00197886489331722
300	-1.84090340137482	-0.187661752104759	-15.4606609344482	-0.00782300252467394	0.00613799272105098	-0.00230353930965066	0.0022419011220336
301	0.756491124629974	-1.16168475151062	-15.3307914733887	0.0022419011220336	0.0022419011220336	0.00289124972186983	0.0022419011220336
302	0.756491124629974	-0.187661752104759	-15.4606609344482	-0.00295288790948689	-0.000680167751852423	-0.00327756232582033	0.00386527273803949
303	0.107142522931099	-0.512336075305939	-15.5905313491821	-0.0120437685400248	0.00386527273803949	-0.00684897974133492	-0.00457625929266214
304	-1.19155478477478	-0.512336075305939	-15.2009220123291	-0.000680167751852423	0.00808603875339031	-0.00132951640989631	-0.00555028254166245
305	0.756491124629974	-0.512336075305939	-15.4606609344482	-0.00587495695799589	-0.00392691092565656	-0.00457625929266214	0.0022419011220336
306	-0.542206108570099	-0.837010383605957	-15.5905313491821	0.000293855206109583	-0.00749832857400179	0.00289124972186983	0.000943203864153475
307	0.756491124629974	-1.48635900020599	-15.2658567428589	-0.00490093370899558	-0.0026282137259841	0.00451462110504508	0.00776136433705688
308	2.05518841743469	-1.16168475151062	-15.2658567428589	0.0210730116814375	0.00191722682211548	-0.00100484199356288	0.000943203864153475
309	-1.19155478477478	-0.187661752104759	-15.4606609344482	-0.00555028254166245	0.00711201597005129	0.00159255252219737	0.000293855206109583
310	0.107142522931099	-0.837010383605957	-14.8762474060059	-0.00392691092565656	0.000618529506027699	-0.00522560812532902	-0.00490093370899558
311	1.40583980083466	-0.837010383605957	-14.8762474060059	0.00386527273803949	-0.00327756232582033	0.00613799272105098	-0.00425158534198999
312	2.05518841743469	-1.81103336811066	-15.4606609344482	0.011982130818069	-0.00100484199356288	0.00191722682211548	0.00354059832170606
313	2.05518841743469	-1.16168475151062	-15.3957262039185	0.0162028968334198	0.0022419011220336	0.00191722682211548	0.00159255252219737
314	0.756491124629974	-0.837010383605957	-15.2658567428589	-0.00360223650932312	0.00581331877037883	0.00516396993771195	0.00354059832170606
315	2.05518841743469	-2.13570761680603	-15.1359872817993	0.00516396993771195	-0.00652430532500148	-0.00132951640989631	-0.00392691092565656
316	-0.542206108570099	-1.16168475151062	-15.2009220123291	0.00613799272105098	-0.00782300252467394	-0.00132951640989631	0.00418994715437293
317	0.107142522931099	-0.187661752104759	-15.2658567428589	-0.00522560812532902	0.00126787810586393	0.00483929552137852	0.00873538758605719
318	-0.542206108570099	-0.187661752104759	-15.5255966186523	0.00126787810586393	0.00646266713738441	-0.00749832857400179	0.000293855206109583
319	-1.84090340137482	-0.187661752104759	-15.6554660797119	-0.00522560812532902	0.00483929552137852	0.000943203864153475	-0.00230353930965066
320	0.756491124629974	-0.187661752104759	-15.2009220123291	0.00386527273803949	0.00354059832170606	-0.00100484199356288	-3.08191010844894e-05
321	2.05518841743469	-1.16168475151062	-15.1359872817993	0.00938473641872406	0.00516396993771195	-0.00360223650932312	0.00386527273803949
322	0.756491124629974	-0.187661752104759	-15.6554660797119	0.0158782228827477	0.00321592413820326	-0.00522560812532902	0.00581331877037883
323	0.107142522931099	-0.512336075305939	-15.1359872817993	-0.00814767740666866	-3.08191010844894e-05	-0.00652430532500148	0.00451462110504508
324	-1.19155478477478	-0.187661752104759	-15.1359872817993	0.00776136433705688	0.00159255252219737	-0.00197886489331722	-0.00165419070981443
325	-0.542206108570099	-1.81103336811066	-15.2658567428589	-0.00197886489331722	-0.00749832857400179	-0.00879702530801296	0.0022419011220336
326	-0.542206108570099	-0.512336075305939	-14.9411821365356	-0.00230353930965066	-0.00165419070981443	0.0022419011220336	-3.08191010844894e-05
327	0.756491124629974	-0.512336075305939	-15.2009220123291	-0.00912170019000769	-0.00327756232582033	0.00841071270406246	0.00613799272105098
328	0.107142522931099	-1.16168475151062	-14.9411821365356	-0.00457625929266214	-0.00327756232582033	-0.00522560812532902	0.00256657530553639
329	-2.49025201797485	0.786361217498779	-14.9411821365356	-0.000680167751852423	0.00548864435404539	-0.00555028254166245	-0.00392691092565656
330	0.756491124629974	-0.837010383605957	-14.8113126754761	-0.00295288790948689	0.00354059832170606	-0.00782300252467394	-0.0100957229733467
331	2.70453715324402	-1.16168475151062	-15.4606609344482	-0.00652430532500148	-0.000680167751852423	-0.00749832857400179	0.00873538758605719
332	2.05518841743469	-0.837010383605957	-15.7853355407715	0.00159255252219737	-0.000355493422830477	-0.000355493422830477	0.000293855206109583
333	1.40583980083466	-1.16168475151062	-15.5255966186523	0.00938473641872406	0.0022419011220336	-0.00360223650932312	0.00418994715437293
334	0.756491124629974	-1.81103336811066	-15.0710525512695	0.00646266713738441	0.00126787810586393	-0.00392691092565656	-0.00847235135734081
335	1.40583980083466	-2.46038198471069	-14.8762474060059	-0.0130177913233638	-0.00295288790948689	-0.00327756232582033	0.00483929552137852
336	0.107142522931099	-0.512336075305939	-14.8762474060059	0.0116574559360743	0.00126787810586393	-0.00327756232582033	0.00191722682211548
337	-1.19155478477478	0.137012556195259	-15.5255966186523	-0.00652430532500148	0.00321592413820326	0.00159255252219737	0.00678734155371785
338	-3.1396005153656	-0.837010383605957	-15.5255966186523	-0.00912170019000769	-0.000680167751852423	0.000618529506027699	0.00126787810586393
339	0.756491124629974	0.137012556195259	-15.5255966186523	0.000618529506027699	0.00191722682211548	0.00873538758605719	-0.00360223650932312
340	1.40583980083466	-1.48635900020599	-15.3307914733887	0.00548864435404539	0.00386527273803949	-0.00944637414067984	0.000293855206109583
341	0.756491124629974	-0.187661752104759	-15.4606609344482	-0.0201606266200542	0.00516396993771195	-0.00490093370899558	0.00289124972186983
342	-0.542206108570099	0.461686879396439	-14.8113126754761	0.0158782228827477	0.00548864435404539	-0.000680167751852423	-0.00100484199356288
343	1.40583980083466	-2.13570761680603	-14.8762474060059	0.0178262684494257	0.00386527273803949	0.00159255252219737	0.00159255252219737
344	2.05518841743469	-2.78505635261536	-15.2009220123291	0.0106834331527352	-0.0026282137259841	-0.00197886489331722	0.00289124972186983
345	1.40583980083466	-1.81103336811066	-15.0061168670654	-0.00425158534198999	-0.00100484199356288	-0.00814767740666866	-0.00392691092565656
346	2.05518841743469	-1.48635900020599	-14.9411821365356	-0.00100484199356288	0.00646266713738441	-0.00100484199356288	0.00159255252219737
347	0.107142522931099	-0.837010383605957	-15.2658567428589	-0.000355493422830477	-0.00165419070981443	0.00289124972186983	0.00159255252219737
348	-2.49025201797485	-0.187661752104759	-15.1359872817993	-0.00165419070981443	0.00354059832170606	-0.00490093370899558	-0.00392691092565656
349	0.107142522931099	-0.187661752104759	-15.3957262039185	-0.00392691092565656	0.00581331877037883	0.00354059832170606	-0.00977104809135199
350	0.756491124629974	-0.187661752104759	-15.3307914733887	-0.00360223650932312	0.00451462110504508	-0.00684897974133492	-0.00100484199356288
351	2.05518841743469	-1.16168475151062	-15.5255966186523	-0.0026282137259841	-0.0026282137259841	-0.000680167751852423	0.00613799272105098
352	2.05518841743469	-1.48635900020599	-15.1359872817993	0.0181509424000978	-0.00587495695799589	0.00418994715437293	0.00289124972186983
353	1.40583980083466	-1.48635900020599	-14.6814432144165	0.00646266713738441	-0.00457625929266214	0.00126787810586393	-0.00360223650932312
354	0.107142522931099	-2.78505635261536	-14.8113126754761	-0.00457625929266214	0.000618529506027699	-0.0026282137259841	-0.00197886489331722
355	-0.542206108570099	-0.837010383605957	-14.9411821365356	0.00678734155371785	0.00159255252219737	0.00256657530553639	-0.00132951640989631
356	-0.542206108570099	-0.187661752104759	-15.3307914733887	-0.00327756232582033	0.00516396993771195	0.00321592413820326	-0.00360223650932312
357	0.107142522931099	-1.48635900020599	-15.4606609344482	0.0126314787194133	0.000943203864153475	0.00159255252219737	-3.08191010844894e-05
358	-0.542206108570099	-1.16168475151062	-15.0710525512695	-0.00652430532500148	0.00256657530553639	-0.00619963090866804	-0.000355493422830477
359	0.107142522931099	-0.187661752104759	-15.2658567428589	-0.000680167751852423	0.00548864435404539	-0.0100957229733467	-0.00619963090866804
360	2.05518841743469	-0.512336075305939	-15.3307914733887	-0.00100484199356288	-3.08191010844894e-05	-0.0104203969240189	-0.0107450718060136
361	2.05518841743469	-0.512336075305939	-15.3957262039185	0.00191722682211548	0.00126787810586393	-0.00717365415766835	0.01100810803473
362	0.107142522931099	-0.187661752104759	-15.3307914733887	-0.00782300252467394	-0.00619963090866804	-0.00392691092565656	0.00159255252219737
363	-0.542206108570099	-0.512336075305939	-15.4606609344482	-0.0026282137259841	0.00483929552137852	-0.00425158534198999	-0.00749832857400179
364	0.756491124629974	-1.81103336811066	-15.5255966186523	-0.000355493422830477	-0.0107450718060136	-0.00165419070981443	0.000943203864153475
365	-0.542206108570099	-0.837010383605957	-15.5255966186523	0.0142548503354192	0.00321592413820326	-0.00197886489331722	-0.00392691092565656
366	-0.542206108570099	-0.512336075305939	-15.2009220123291	-0.00425158534198999	-0.00490093370899558	-0.00717365415766835	0.00354059832170606
367	0.107142522931099	-0.837010383605957	-14.8762474060059	-0.00457625929266214	-0.00327756232582033	-0.000680167751852423	0.000618529506027699
368	0.107142522931099	0.137012556195259	-15.4606609344482	0.01100810803473	-0.00165419070981443	-0.00977104809135199	-0.00327756232582033
369	2.05518841743469	-1.16168475151062	-15.3307914733887	0.00386527273803949	0.00743668992072344	-0.0104203969240189	-0.00392691092565656
370	-1.19155478477478	-0.187661752104759	-15.7204008102417	0.00256657530553639	0.00191722682211548	0.00646266713738441	-0.00295288790948689
371	0.107142522931099	-0.512336075305939	-15.3307914733887	-0.00165419070981443	0.00711201597005129	-0.00295288790948689	0.00191722682211548
372	2.70453715324402	-1.16168475151062	-15.2009220123291	0.00289124972186983	0.00483929552137852	-3.08191010844894e-05	0.00483929552137852
373	2.70453715324402	-1.16168475151062	-15.0061168670654	0.00321592413820326	0.000943203864153475	0.00159255252219737	-0.00197886489331722
374	1.40583980083466	-2.46038198471069	-14.9411821365356	0.000943203864153475	-0.00457625929266214	-0.00165419070981443	0.00126787810586393
375	2.70453715324402	-2.13570761680603	-15.3307914733887	-3.08191010844894e-05	0.00451462110504508	-0.0026282137259841	-0.00684897974133492
376	0.107142522931099	-0.837010383605957	-15.2009220123291	0.0022419011220336	0.00970941036939621	-0.00879702530801296	-0.00522560812532902
377	-3.1396005153656	0.137012556195259	-15.5905313491821	-0.00619963090866804	0.00451462110504508	0.000293855206109583	0.00970941036939621
378	-3.1396005153656	0.137012556195259	-15.9801406860352	0.00711201597005129	0.00516396993771195	0.01100810803473	-0.00684897974133492
379	-0.542206108570099	0.461686879396439	-15.2658567428589	-0.00490093370899558	-0.00327756232582033	-0.00619963090866804	0.00126787810586393
380	2.70453715324402	-1.16168475151062	-14.9411821365356	0.0100340843200684	0.00646266713738441	-0.00425158534198999	-0.000680167751852423
381	1.40583980083466	-1.16168475151062	-15.7853355407715	-0.00717365415766835	-0.00360223650932312	0.00159255252219737	0.00289124972186983
382	-0.542206108570099	0.137012556195259	-15.5905313491821	0.00354059832170606	0.00126787810586393	0.00256657530553639	0.00483929552137852
383	0.756491124629974	-0.512336075305939	-15.4606609344482	0.00483929552137852	0.000943203864153475	0.00646266713738441	-0.00392691092565656
384	0.107142522931099	-1.16168475151062	-15.5255966186523	0.0116574559360743	0.00256657530553639	-0.00684897974133492	0.00451462110504508
385	0.756491124629974	-1.16168475151062	-15.8502702713013	-0.00100484199356288	0.00548864435404539	-0.00782300252467394	-0.00555028254166245
386	-1.19155478477478	0.461686879396439	-15.1359872817993	0.00321592413820326	-0.00197886489331722	-0.00490093370899558	-0.00132951640989631
387	-1.19155478477478	-0.837010383605957	-15.0710525512695	-0.0136671401560307	0.000618529506027699	0.00256657530553639	0.00386527273803949
388	0.107142522931099	-1.16168475151062	-15.3957262039185	0.00548864435404539	-0.00360223650932312	0.0022419011220336	-0.0026282137259841
389	0.756491124629974	0.461686879396439	-15.9801406860352	0.0106834331527352	0.00191722682211548	-0.000680167751852423	0.00451462110504508
390	2.05518841743469	-0.837010383605957	-15.8502702713013	0.00841071270406246	-0.00392691092565656	-0.0026282137259841	-0.00327756232582033
391	1.40583980083466	0.137012556195259	-16.1749439239502	0.00613799272105098	0.00646266713738441	-0.0026282137259841	-0.00555028254166245
392	-0.542206108570099	0.137012556195259	-15.5905313491821	-0.0117190945893526	-0.00425158534198999	0.00841071270406246	-0.00100484199356288
393	0.107142522931099	-0.837010383605957	-15.9152050018311	0.00386527273803949	-3.08191010844894e-05	-0.00295288790948689	-3.08191010844894e-05
394	-0.542206108570099	-1.16168475151062	-16.1100101470947	0.0200989879667759	-0.00749832857400179	-0.00847235135734081	-0.00360223650932312
395	2.05518841743469	-1.16168475151062	-15.5255966186523	-0.0130177913233638	0.00159255252219737	-0.0117190945893526	-0.00327756232582033
396	0.756491124629974	-0.837010383605957	-15.8502702713013	-0.00230353930965066	0.00418994715437293	0.00354059832170606	-0.00652430532500148
397	-1.19155478477478	-1.16168475151062	-15.6554660797119	0.00483929552137852	-0.00360223650932312	0.00354059832170606	0.00451462110504508
398	-0.542206108570099	-0.187661752104759	-15.7853355407715	-0.0227580219507217	0.000618529506027699	-0.00100484199356288	0.0022419011220336
399	0.107142522931099	0.137012556195259	-15.7204008102417	0.00841071270406246	0.0022419011220336	-0.00619963090866804	-0.00230353930965066
400	-0.542206108570099	-0.512336075305939	-15.8502702713013	0.0103587592020631	0.0022419011220336	-0.00295288790948689	0.00126787810586393
401	1.40583980083466	-0.512336075305939	-15.7853355407715	0.00159255252219737	-0.00295288790948689	-0.0026282137259841	-0.00392691092565656
402	-0.542206108570099	0.461686879396439	-15.5255966186523	0.00321592413820326	-0.00360223650932312	0.00873538758605719	0.00678734155371785
403	0.756491124629974	-0.837010383605957	-15.0061168670654	0.000293855206109583	-0.00619963090866804	0.00321592413820326	-3.08191010844894e-05
404	0.107142522931099	-0.837010383605957	-15.3307914733887	-0.00814767740666866	-0.0026282137259841	-0.000355493422830477	-0.00652430532500148
405	0.107142522931099	-0.187661752104759	-15.0710525512695	0.0126314787194133	0.000293855206109583	-0.00912170019000769	-0.00392691092565656
406	0.107142522931099	0.137012556195259	-15.5255966186523	-0.0120437685400248	0.000943203864153475	-0.00425158534198999	-0.00132951640989631
407	-1.19155478477478	-1.48635900020599	-15.5905313491821	-0.0117190945893526	0.000943203864153475	0.00289124972186983	0.00483929552137852
408	0.107142522931099	-0.837010383605957	-15.2658567428589	0.00873538758605719	0.00483929552137852	-0.0107450718060136	0.00289124972186983
409	-0.542206108570099	0.461686879396439	-15.5905313491821	0.01847561635077	0.00548864435404539	-0.00587495695799589	-0.0159398596733809
410	1.40583980083466	-1.48635900020599	-15.3307914733887	-0.00912170019000769	0.00548864435404539	-0.00457625929266214	0.000943203864153475
411	1.40583980083466	-1.16168475151062	-15.4606609344482	-0.0117190945893526	0.00646266713738441	-0.00327756232582033	0.00126787810586393
412	0.107142522931099	0.461686879396439	-15.3307914733887	-0.00165419070981443	-0.00197886489331722	0.00321592413820326	-0.00230353930965066
413	0.107142522931099	-0.837010383605957	-16.1749439239502	0.0136055024340749	-0.00327756232582033	-0.00522560812532902	-0.00132951640989631
414	0.107142522931099	-0.837010383605957	-15.9152050018311	0.00386527273803949	0.00418994715437293	-0.00457625929266214	-0.00522560812532902
415	0.756491124629974	-1.16168475151062	-15.8502702713013	0.0116574559360743	-0.00425158534198999	0.00321592413820326	-0.00555028254166245
416	1.40583980083466	-0.837010383605957	-15.7204008102417	0.00873538758605719	-0.00295288790948689	-0.00522560812532902	0.00906006153672934
417	-3.1396005153656	-0.837010383605957	-15.0061168670654	-0.00327756232582033	-0.0026282137259841	0.00743668992072344	0.00354059832170606
418	-1.84090340137482	-0.187661752104759	-15.0710525512695	-0.00847235135734081	0.00743668992072344	0.0022419011220336	0.00191722682211548
419	0.756491124629974	0.137012556195259	-15.6554660797119	0.00841071270406246	-0.0026282137259841	-0.00912170019000769	-0.0100957229733467
420	0.756491124629974	-1.16168475151062	-15.5255966186523	0.00126787810586393	-0.00230353930965066	0.00126787810586393	-0.0026282137259841
421	2.05518841743469	-0.512336075305939	-15.5905313491821	-0.00295288790948689	-0.00392691092565656	-0.000355493422830477	-0.000680167751852423
422	-1.19155478477478	0.461686879396439	-15.4606609344482	0.0126314787194133	0.000943203864153475	0.00516396993771195	-0.000680167751852423
423	0.107142522931099	-1.16168475151062	-14.9411821365356	-0.000355493422830477	0.00159255252219737	-0.00230353930965066	-0.00165419070981443
424	0.756491124629974	-1.48635900020599	-14.7463779449463	-0.00295288790948689	-0.00490093370899558	-0.000355493422830477	-0.0146411629393697
425	-1.19155478477478	0.137012556195259	-15.3307914733887	-0.00360223650932312	-0.00652430532500148	-0.00782300252467394	-3.08191010844894e-05
426	0.756491124629974	0.137012556195259	-15.6554660797119	0.0113327819854021	-0.00522560812532902	-0.00425158534198999	-0.000355493422830477
427	-1.19155478477478	0.461686879396439	-15.5255966186523	0.00321592413820326	0.00289124972186983	0.00418994715437293	0.00159255252219737
428	0.107142522931099	-1.48635900020599	-15.2658567428589	0.00516396993771195	0.00451462110504508	-0.00490093370899558	-0.00230353930965066
429	0.107142522931099	-0.512336075305939	-15.3307914733887	0.0123068047687411	0.00516396993771195	-0.0110697457566857	-3.08191010844894e-05
430	1.40583980083466	-0.837010383605957	-15.0710525512695	-0.00652430532500148	0.0022419011220336	-0.00684897974133492	-0.00652430532500148
431	1.40583980083466	-0.187661752104759	-15.6554660797119	-0.0165892094373703	-0.00165419070981443	-0.00132951640989631	0.000293855206109583
432	0.107142522931099	0.137012556195259	-15.4606609344482	0.00321592413820326	-0.00457625929266214	-0.00165419070981443	0.00678734155371785
433	0.107142522931099	-0.837010383605957	-15.4606609344482	0.011982130818069	-0.00327756232582033	0.000943203864153475	0.00548864435404539
434	1.40583980083466	-1.48635900020599	-15.5255966186523	0.00191722682211548	0.0022419011220336	-0.00425158534198999	-0.00165419070981443
435	1.40583980083466	-0.837010383605957	-15.9801406860352	-0.0104203969240189	-0.00295288790948689	-0.00490093370899558	-0.000355493422830477
436	0.756491124629974	-1.48635900020599	-15.2009220123291	-0.0152905117720366	0.00354059832170606	-0.00132951640989631	0.00354059832170606
437	-0.542206108570099	-1.16168475151062	-15.4606609344482	-0.000355493422830477	-0.00360223650932312	0.00289124972186983	0.00841071270406246
438	-0.542206108570099	-0.187661752104759	-15.3307914733887	-0.00879702530801296	0.00418994715437293	0.00646266713738441	0.00159255252219737
439	0.107142522931099	-0.512336075305939	-15.6554660797119	0.00776136433705688	-0.00132951640989631	-0.00912170019000769	-0.00230353930965066
440	1.40583980083466	-1.16168475151062	-15.5905313491821	0.00613799272105098	-0.000680167751852423	-0.00522560812532902	-0.00295288790948689
441	2.05518841743469	-1.16168475151062	-15.1359872817993	0.0116574559360743	0.000293855206109583	-0.000355493422830477	0.00516396993771195
442	-0.542206108570099	-0.187661752104759	-14.8762474060059	0.000943203864153475	-0.00587495695799589	0.00613799272105098	0.00354059832170606
443	0.107142522931099	-1.48635900020599	-14.7463779449463	0.0226963832974434	-0.00100484199356288	-0.0026282137259841	0.00646266713738441
444	0.756491124629974	-1.81103336811066	-14.9411821365356	-0.00522560812532902	0.00256657530553639	-0.0026282137259841	-0.00230353930965066
445	0.107142522931099	0.137012556195259	-15.6554660797119	-0.0162645354866982	0.00581331877037883	-0.00814767740666866	-0.00132951640989631
446	-2.49025201797485	-0.512336075305939	-15.5255966186523	-0.0120437685400248	0.000293855206109583	0.00483929552137852	0.00321592413820326
447	-0.542206108570099	-0.837010383605957	-15.4606609344482	-0.0113944197073579	-0.00197886489331722	0.00451462110504508	0.00906006153672934
448	1.40583980083466	-1.16168475151062	-15.0061168670654	-0.00165419070981443	0.00548864435404539	-0.000355493422830477	-0.00132951640989631
449	0.756491124629974	-0.512336075305939	-15.2658567428589	0.00938473641872406	0.00483929552137852	-0.0104203969240189	-0.00879702530801296
450	1.40583980083466	-1.16168475151062	-15.4606609344482	0.00581331877037883	0.00516396993771195	0.00451462110504508	-0.00360223650932312
451	0.107142522931099	-0.512336075305939	-15.3957262039185	-0.0107450718060136	-0.000680167751852423	-0.00652430532500148	0.00159255252219737
452	0.756491124629974	-0.512336075305939	-15.5905313491821	0.00418994715437293	-0.0026282137259841	0.00808603875339031	0.00418994715437293
453	0.107142522931099	-1.48635900020599	-15.4606609344482	0.00743668992072344	-0.0104203969240189	0.00418994715437293	-0.0026282137259841
454	0.107142522931099	-0.837010383605957	-15.3957262039185	-0.00100484199356288	0.00483929552137852	-0.0113944197073579	-0.00230353930965066
455	0.107142522931099	-0.512336075305939	-15.3957262039185	-0.00555028254166245	-0.00197886489331722	0.000618529506027699	-0.00749832857400179
456	-1.19155478477478	-0.837010383605957	-14.8113126754761	-0.00977104809135199	0.00289124972186983	-0.00360223650932312	0.00418994715437293
457	1.40583980083466	-1.16168475151062	-15.5255966186523	0.00289124972186983	-0.00100484199356288	0.00483929552137852	0.00354059832170606
458	0.107142522931099	-0.187661752104759	-15.2009220123291	-0.00717365415766835	-0.000680167751852423	0.00613799272105098	0.000618529506027699
459	-0.542206108570099	-0.187661752104759	-15.3307914733887	0.00289124972186983	0.00678734155371785	-0.00782300252467394	-0.00457625929266214
460	0.756491124629974	-1.16168475151062	-15.2658567428589	0.00516396993771195	0.000943203864153475	-0.00587495695799589	-0.00522560812532902
461	1.40583980083466	-0.187661752104759	-15.3307914733887	-0.00100484199356288	-0.00555028254166245	-0.00587495695799589	0.00451462110504508
462	0.107142522931099	-0.837010383605957	-15.8502702713013	0.0175015944987535	0.00256657530553639	-0.00197886489331722	0.000618529506027699
463	-0.542206108570099	-0.837010383605957	-15.8502702713013	0.00776136433705688	-0.0104203969240189	0.00613799272105098	0.00451462110504508
464	-0.542206108570099	-1.16168475151062	-15.2009220123291	0.000618529506027699	0.00581331877037883	-0.000680167751852423	-0.00425158534198999
465	-1.19155478477478	-0.187661752104759	-15.2009220123291	0.0168522447347641	-0.00197886489331722	-0.00522560812532902	-3.08191010844894e-05
466	-2.49025201797485	0.137012556195259	-15.5905313491821	-0.0139918150380254	0.00289124972186983	0.00970941036939621	0.000293855206109583
467	0.756491124629974	-0.187661752104759	-15.3307914733887	-0.000680167751852423	0.0022419011220336	-0.00425158534198999	0.0022419011220336
468	1.40583980083466	-0.512336075305939	-15.1359872817993	-0.00425158534198999	-0.00197886489331722	0.00386527273803949	-0.00100484199356288
469	-1.19155478477478	-0.837010383605957	-15.3307914733887	0.0126314787194133	0.00191722682211548	-0.00944637414067984	-0.00392691092565656
470	1.40583980083466	-1.81103336811066	-15.5255966186523	-0.0185372550040483	0.00776136433705688	-0.0026282137259841	0.00126787810586393
471	0.756491124629974	0.137012556195259	-15.6554660797119	0.0168522447347641	-0.0026282137259841	-0.00392691092565656	-0.00295288790948689
472	-0.542206108570099	-0.837010383605957	-15.3957262039185	0.00126787810586393	-0.00814767740666866	-0.00684897974133492	0.00418994715437293
473	-0.542206108570099	-0.837010383605957	-15.5255966186523	-0.00425158534198999	0.000618529506027699	-0.00684897974133492	-0.00814767740666866
474	-1.19155478477478	-0.187661752104759	-15.4606609344482	0.00711201597005129	-0.00619963090866804	-0.00684897974133492	-0.00392691092565656
475	0.107142522931099	0.137012556195259	-14.9411821365356	-0.0100957229733467	0.00451462110504508	-0.00392691092565656	0.0022419011220336
476	-0.542206108570099	-0.837010383605957	-15.0061168670654	-0.0159398596733809	-0.00197886489331722	0.000293855206109583	0.000618529506027699
477	0.756491124629974	-1.16168475151062	-14.9411821365356	-0.0123684434220195	0.000618529506027699	-0.00100484199356288	0.000293855206109583
478	0.756491124629974	-0.837010383605957	-15.5255966186523	-0.00425158534198999	-0.00197886489331722	-0.00197886489331722	-0.00360223650932312
479	0.107142522931099	-0.187661752104759	-15.6554660797119	-0.0107450718060136	0.00646266713738441	-0.00782300252467394	0.00386527273803949
480	2.05518841743469	-1.16168475151062	-15.3307914733887	-0.0159398596733809	0.00159255252219737	-0.0139918150380254	0.00126787810586393
481	1.40583980083466	0.137012556195259	-15.3307914733887	0.00289124972186983	0.000618529506027699	-0.00327756232582033	0.000618529506027699
482	-0.542206108570099	-1.16168475151062	-15.1359872817993	0.00418994715437293	-0.00327756232582033	-0.00457625929266214	-3.08191010844894e-05
483	0.107142522931099	-1.48635900020599	-15.4606609344482	0.00613799272105098	-0.00490093370899558	0.00678734155371785	-0.00197886489331722
484	0.107142522931099	-1.16168475151062	-15.3307914733887	0.00646266713738441	0.011982130818069	-0.00587495695799589	-0.00295288790948689
485	-0.542206108570099	-0.187661752104759	-15.2658567428589	-0.0110697457566857	0.00743668992072344	-0.00392691092565656	0.00354059832170606
486	-1.84090340137482	0.461686879396439	-15.4606609344482	-0.00555028254166245	0.00126787810586393	-0.00132951640989631	-0.00230353930965066
487	0.756491124629974	0.461686879396439	-15.2009220123291	0.00126787810586393	-0.0104203969240189	0.00418994715437293	0.00321592413820326
488	2.70453715324402	-0.837010383605957	-15.0710525512695	0.00970941036939621	-0.00230353930965066	-0.00100484199356288	0.00873538758605719
489	0.107142522931099	-0.512336075305939	-15.5905313491821	-0.000680167751852423	0.00873538758605719	-0.00295288790948689	-0.00847235135734081
490	1.40583980083466	-1.48635900020599	-15.6554660797119	-0.00555028254166245	0.000943203864153475	-0.0110697457566857	-0.00425158534198999
491	0.107142522931099	0.461686879396439	-15.5255966186523	-0.00490093370899558	0.00581331877037883	-0.000355493422830477	-0.000355493422830477
492	-0.542206108570099	-1.16168475151062	-15.3957262039185	0.0126314787194133	0.00126787810586393	-0.00327756232582033	0.00289124972186983
493	0.107142522931099	-1.48635900020599	-15.2658567428589	0.00873538758605719	-0.0139918150380254	-3.08191010844894e-05	-0.00587495695799589
494	0.107142522931099	0.461686879396439	-15.7204008102417	-0.00230353930965066	-0.000355493422830477	-0.0139918150380254	-0.00587495695799589
495	-0.542206108570099	0.137012556195259	-15.2009220123291	-0.00847235135734081	0.00289124972186983	-0.00457625929266214	-0.00100484199356288
496	-1.19155478477478	-0.837010383605957	-15.3957262039185	-0.0107450718060136	0.00646266713738441	-0.000355493422830477	0.00289124972186983
497	0.107142522931099	-0.837010383605957	-15.2658567428589	-0.00197886489331722	0.00516396993771195	-0.00490093370899558	0.00678734155371785
498	3.35388565063477	-1.16168475151062	-15.3307914733887	0.00808603875339031	0.00483929552137852	-0.00814767740666866	-0.000355493422830477
499	-0.542206108570099	0.137012556195259	-15.7853355407715	0.0298392176628113	0.00483929552137852	-0.00652430532500148	-0.00490093370899558
500	1.40583980083466	-1.16168475151062	-15.5905313491821	0.00516396993771195	-3.08191010844894e-05	-0.0120437685400248	-0.00132951640989631
501	0.756491124629974	-0.187661752104759	-15.6554660797119	-0.0110697457566857	0.00289124972186983	-0.00100484199356288	0.00483929552137852
502	-0.542206108570099	-1.48635900020599	-16.0450744628906	0.00516396993771195	-0.00230353930965066	0.000293855206109583	0.00873538758605719
503	0.756491124629974	-1.81103336811066	-15.9801406860352	0.0126314787194133	-0.00717365415766835	-0.00197886489331722	-0.00100484199356288
504	0.756491124629974	-0.187661752104759	-15.2009220123291	0.000943203864153475	0.013930176384747	0.000618529506027699	-0.00879702530801296
505	-3.1396005153656	-0.512336075305939	-15.0710525512695	-0.0152905117720366	0.01100810803473	-0.00230353930965066	0.00126787810586393
506	-3.1396005153656	-0.512336075305939	-15.3957262039185	0.00159255252219737	0.0116574559360743	-0.000355493422830477	0.00256657530553639
507	0.107142522931099	0.137012556195259	-15.2658567428589	-0.00977104809135199	-0.000680167751852423	-0.0110697457566857	0.0022419011220336
508	2.05518841743469	-1.16168475151062	-15.2658567428589	-0.000355493422830477	0.000618529506027699	-0.00457625929266214	0.00289124972186983
509	0.756491124629974	-0.187661752104759	-15.4606609344482	0.0162028968334198	0.0022419011220336	-0.00912170019000769	0.000293855206109583
510	0.756491124629974	-1.16168475151062	-15.7204008102417	-0.00360223650932312	0.00906006153672934	0.000943203864153475	-0.00295288790948689
511	0.107142522931099	-0.187661752104759	-15.4606609344482	-0.00717365415766835	0.00548864435404539	0.00289124972186983	0.00906006153672934
512	-0.542206108570099	-1.16168475151062	-15.5255966186523	0.0149041991680861	-0.00717365415766835	0.00841071270406246	-0.00555028254166245
513	0.756491124629974	-1.16168475151062	-15.2658567428589	-0.00587495695799589	-0.00944637414067984	-0.00717365415766835	0.00321592413820326
514	0.107142522931099	0.137012556195259	-14.8762474060059	-0.00652430532500148	0.00516396993771195	0.00256657530553639	-0.00977104809135199
515	-1.19155478477478	0.461686879396439	-15.5255966186523	-0.0175632312893867	0.00646266713738441	0.00256657530553639	-0.00522560812532902
516	-0.542206108570099	-1.48635900020599	-15.8502702713013	-0.0100957229733467	-0.00587495695799589	0.00256657530553639	0.00906006153672934
517	1.40583980083466	-0.837010383605957	-15.7853355407715	0.00516396993771195	-3.08191010844894e-05	0.00126787810586393	-3.08191010844894e-05
518	-0.542206108570099	-0.512336075305939	-15.4606609344482	-0.00100484199356288	-0.00619963090866804	-0.00652430532500148	0.00483929552137852
519	0.107142522931099	0.137012556195259	-15.5905313491821	-0.00230353930965066	0.00386527273803949	-0.00360223650932312	-0.00749832857400179
520	2.05518841743469	-1.16168475151062	-15.2009220123291	0.0197743140161037	0.00321592413820326	-0.0169138833880424	-0.00522560812532902
521	0.756491124629974	-0.512336075305939	-15.5905313491821	0.00191722682211548	-0.00555028254166245	0.00776136433705688	-0.00100484199356288
522	-0.542206108570099	-1.16168475151062	-15.4606609344482	0.00808603875339031	-0.00230353930965066	0.00289124972186983	0.00354059832170606
523	2.05518841743469	-2.46038198471069	-15.2009220123291	0.0272418223321438	-0.00879702530801296	-0.00490093370899558	0.00743668992072344
524	1.40583980083466	-1.48635900020599	-15.1359872817993	0.00191722682211548	0.00938473641872406	-0.00295288790948689	-0.00847235135734081
525	-1.19155478477478	-1.48635900020599	-15.6554660797119	-0.00295288790948689	0.00678734155371785	-0.00165419070981443	-0.00132951640989631
526	-0.542206108570099	-1.16168475151062	-15.5255966186523	-0.00165419070981443	0.000618529506027699	0.000943203864153475	0.00711201597005129
527	-1.19155478477478	0.461686879396439	-15.9152050018311	-0.0110697457566857	0.0113327819854021	0.00841071270406246	0.00191722682211548
528	0.107142522931099	0.137012556195259	-16.1100101470947	0.011982130818069	-0.00100484199356288	0.000943203864153475	-0.000680167751852423
529	0.756491124629974	-0.187661752104759	-16.3697490692139	0.00646266713738441	0.00678734155371785	-0.00912170019000769	-0.00619963090866804
530	1.40583980083466	-1.48635900020599	-15.2658567428589	0.000943203864153475	0.0103587592020631	-0.00555028254166245	-0.00425158534198999
531	2.05518841743469	-1.48635900020599	-15.2658567428589	0.013930176384747	-0.000355493422830477	-0.00522560812532902	0.00159255252219737
532	1.40583980083466	-1.48635900020599	-15.5255966186523	0.00776136433705688	-0.00457625929266214	0.00289124972186983	-0.000680167751852423
533	2.05518841743469	-1.48635900020599	-15.3957262039185	0.000618529506027699	-0.00327756232582033	-0.00717365415766835	0.000943203864153475
534	1.40583980083466	-1.48635900020599	-15.9152050018311	0.0162028968334198	0.0103587592020631	-0.00457625929266214	0.00451462110504508
535	-1.19155478477478	-1.16168475151062	-15.7853355407715	-0.00100484199356288	0.00289124972186983	-0.0120437685400248	-0.00652430532500148
536	-1.84090340137482	-0.187661752104759	-15.9801406860352	0.0126314787194133	0.00646266713738441	0.000618529506027699	0.00743668992072344
537	1.40583980083466	-1.16168475151062	-15.7853355407715	-0.00197886489331722	-0.00230353930965066	0.0142548503354192	-0.00360223650932312
538	2.05518841743469	-1.48635900020599	-15.6554660797119	0.0226963832974434	0.00386527273803949	0.00256657530553639	0.00418994715437293
539	1.40583980083466	-0.512336075305939	-15.9152050018311	0.00873538758605719	0.00483929552137852	-0.0133424662053585	-0.00782300252467394
540	1.40583980083466	-0.837010383605957	-15.9152050018311	-0.00749832857400179	-0.000355493422830477	-3.08191010844894e-05	-0.00230353930965066
541	2.05518841743469	-0.512336075305939	-16.1100101470947	-0.00977104809135199	-0.000355493422830477	-0.0026282137259841	0.00354059832170606
542	0.107142522931099	-1.81103336811066	-16.629487991333	0.000943203864153475	-0.0113944197073579	0.00256657530553639	0.000943203864153475
543	0.107142522931099	-0.837010383605957	-16.3697490692139	0.00289124972186983	-0.00619963090866804	0.00646266713738441	0.000293855206109583
544	0.107142522931099	-0.837010383605957	-16.1100101470947	0.00970941036939621	0.00711201597005129	-0.00165419070981443	0.00289124972186983
545	-1.84090340137482	-0.187661752104759	-16.2398796081543	-0.0175632312893867	0.00354059832170606	-0.00132951640989631	0.000943203864153475
546	-1.84090340137482	-0.187661752104759	-15.7204008102417	-0.00392691092565656	0.00191722682211548	-0.00327756232582033	0.00646266713738441
547	2.70453715324402	-1.16168475151062	-16.629487991333	-0.00847235135734081	-0.00230353930965066	-3.08191010844894e-05	0.00841071270406246
548	0.756491124629974	-1.48635900020599	-16.434684753418	-0.00132951640989631	0.000293855206109583	-0.00100484199356288	0.01100810803473
549	1.40583980083466	-1.16168475151062	-15.9152050018311	0.0233457311987877	0.00191722682211548	-0.0133424662053585	0.00191722682211548
550	2.05518841743469	-0.512336075305939	-16.1100101470947	0.00354059832170606	0.000293855206109583	-0.00684897974133492	-0.00197886489331722
551	0.756491124629974	-0.512336075305939	-15.5255966186523	-0.0104203969240189	-0.00684897974133492	0.00256657530553639	0.00451462110504508
552	0.756491124629974	-0.837010383605957	-15.8502702713013	-0.00425158534198999	-0.00879702530801296	0.00191722682211548	-3.08191010844894e-05
553	0.756491124629974	-1.16168475151062	-15.9152050018311	0.00873538758605719	-0.00749832857400179	0.0022419011220336	0.000618529506027699
554	-0.542206108570099	-0.512336075305939	-15.8502702713013	0.0155535480007529	0.00613799272105098	-0.00879702530801296	-0.00230353930965066
555	-3.1396005153656	0.137012556195259	-15.5255966186523	-0.00977104809135199	0.000618529506027699	-0.00230353930965066	-0.00619963090866804
556	-2.49025201797485	0.137012556195259	-15.3307914733887	-0.00847235135734081	-0.00555028254166245	0.0022419011220336	0.00906006153672934
557	1.40583980083466	-1.16168475151062	-15.6554660797119	0.00289124972186983	0.00776136433705688	-0.00490093370899558	0.00321592413820326
558	-1.19155478477478	-0.512336075305939	-15.5905313491821	0.0022419011220336	0.00678734155371785	0.00191722682211548	-0.00197886489331722
559	0.107142522931099	-0.187661752104759	-15.7204008102417	-0.000355493422830477	0.00451462110504508	-0.0100957229733467	-0.00295288790948689
560	2.05518841743469	-1.48635900020599	-15.8502702713013	0.000618529506027699	0.00159255252219737	-0.00814767740666866	-0.00652430532500148
561	2.05518841743469	-0.187661752104759	-16.1100101470947	0.0116574559360743	-0.00684897974133492	0.0022419011220336	0.01100810803473
562	0.756491124629974	-1.16168475151062	-16.0450744628906	-0.00619963090866804	-0.00684897974133492	-0.00392691092565656	0.00678734155371785
563	0.107142522931099	-0.837010383605957	-15.2009220123291	-0.00522560812532902	-0.0130177913233638	0.00191722682211548	0.00418994715437293
564	-1.19155478477478	-0.837010383605957	-15.3307914733887	0.025618452578783	0.0103587592020631	-0.00587495695799589	-0.00197886489331722
565	-1.19155478477478	-0.187661752104759	-15.9801406860352	-0.00555028254166245	0.00159255252219737	-0.0126931173726916	-0.00197886489331722
566	-2.49025201797485	0.137012556195259	-16.0450744628906	-0.0182125810533762	0.00191722682211548	0.00386527273803949	0.0123068047687411
567	2.05518841743469	-1.48635900020599	-16.0450744628906	0.00451462110504508	-0.00749832857400179	-0.00522560812532902	0.000293855206109583
568	0.756491124629974	-0.837010383605957	-16.3697490692139	0.00516396993771195	0.000943203864153475	0.00289124972186983	0.00516396993771195
569	0.107142522931099	-1.16168475151062	-16.3697490692139	0.00126787810586393	0.0022419011220336	-0.00652430532500148	-0.00100484199356288
570	2.05518841743469	-0.837010383605957	-16.2398796081543	-0.00879702530801296	0.00808603875339031	-0.0123684434220195	-0.00197886489331722
571	-0.542206108570099	-0.187661752104759	-16.3697490692139	-0.00490093370899558	0.00516396993771195	0.00613799272105098	-3.08191010844894e-05
572	0.107142522931099	-1.16168475151062	-16.4996185302734	-3.08191010844894e-05	-3.08191010844894e-05	-0.0126931173726916	0.000618529506027699
573	0.756491124629974	-1.16168475151062	-16.629487991333	0.00613799272105098	-0.00230353930965066	-0.00360223650932312	-0.00457625929266214
574	-0.542206108570099	0.137012556195259	-16.629487991333	0.0262678004801273	0.00321592413820326	-0.00912170019000769	0.00126787810586393
575	-1.84090340137482	-0.187661752104759	-16.6944236755371	0.00841071270406246	0.00386527273803949	-0.00977104809135199	0.00126787810586393
576	-0.542206108570099	-0.837010383605957	-16.4996185302734	-0.00327756232582033	0.000618529506027699	0.00418994715437293	0.00289124972186983
577	2.05518841743469	-1.48635900020599	-16.1100101470947	0.0113327819854021	-0.00490093370899558	-0.00132951640989631	0.0106834331527352
578	0.107142522931099	-1.48635900020599	-16.9541625976563	0.00126787810586393	0.00776136433705688	-0.00197886489331722	-0.00360223650932312
579	0.107142522931099	-0.187661752104759	-16.8242931365967	0.00938473641872406	0.00516396993771195	-0.00684897974133492	0.000618529506027699
580	2.05518841743469	-1.16168475151062	-16.4996185302734	0.00516396993771195	-3.08191010844894e-05	-0.0185372550040483	-0.00327756232582033
581	0.756491124629974	-0.512336075305939	-16.4996185302734	0.0103587592020631	-0.00522560812532902	-0.000355493422830477	0.00191722682211548
582	-1.19155478477478	-1.48635900020599	-16.3697490692139	-0.0188619289547205	-0.00555028254166245	-0.00165419070981443	0.00873538758605719
583	0.756491124629974	0.137012556195259	-16.1100101470947	-0.00684897974133492	-0.00165419070981443	0.00321592413820326	0.00418994715437293
584	-0.542206108570099	-0.837010383605957	-16.3048152923584	-0.00425158534198999	0.013930176384747	-0.000680167751852423	-0.00522560812532902
585	-3.78894925117493	-0.187661752104759	-16.4996185302734	-0.00814767740666866	0.00321592413820326	-0.00652430532500148	-0.00295288790948689
586	-1.19155478477478	0.137012556195259	-16.5645542144775	-0.0126931173726916	-3.08191010844894e-05	-0.00327756232582033	0.0022419011220336
587	1.40583980083466	-0.187661752104759	-16.5645542144775	0.00256657530553639	0.00548864435404539	0.00483929552137852	-0.000680167751852423
588	2.70453715324402	-0.837010383605957	-15.8502702713013	0.00483929552137852	0.00191722682211548	-0.0130177913233638	-0.00327756232582033
589	0.107142522931099	0.786361217498779	-16.1749439239502	-0.00100484199356288	0.000943203864153475	-0.00717365415766835	-0.00879702530801296
590	1.40583980083466	-0.837010383605957	-15.5905313491821	-0.00392691092565656	0.00321592413820326	-0.00847235135734081	-0.00977104809135199
591	1.40583980083466	-1.16168475151062	-16.1100101470947	-0.00490093370899558	-0.00360223650932312	0.00711201597005129	-0.00360223650932312
592	0.107142522931099	-1.16168475151062	-16.0450744628906	-0.00100484199356288	-0.00782300252467394	0.00321592413820326	0.000618529506027699
593	0.756491124629974	-0.187661752104759	-15.9152050018311	0.00321592413820326	-0.00295288790948689	-0.00132951640989631	0.00386527273803949
594	-0.542206108570099	1.43570983409882	-16.0450744628906	0.0103587592020631	0.00126787810586393	0.000293855206109583	-0.00619963090866804
595	-2.49025201797485	0.137012556195259	-15.7204008102417	-0.0100957229733467	0.00126787810586393	-0.00295288790948689	0.00451462110504508
596	2.05518841743469	-1.16168475151062	-15.5255966186523	-0.00555028254166245	0.00386527273803949	0.00678734155371785	0.00126787810586393
597	2.70453715324402	-1.16168475151062	-15.9152050018311	-0.0133424662053585	0.00451462110504508	0.00938473641872406	-0.000355493422830477
598	0.107142522931099	-0.837010383605957	-16.1100101470947	0.0126314787194133	0.000943203864153475	-0.00457625929266214	0.000943203864153475
599	0.107142522931099	0.461686879396439	-16.1749439239502	-0.00100484199356288	0.0022419011220336	-0.000680167751852423	-0.00555028254166245
600	0.756491124629974	-1.16168475151062	-15.6554660797119	0.00516396993771195	0.00646266713738441	-0.00522560812532902	-0.00587495695799589
601	3.35388565063477	-1.16168475151062	-15.7853355407715	0.00613799272105098	-0.00165419070981443	0.00321592413820326	0.00289124972186983
602	-1.19155478477478	-1.16168475151062	-15.7204008102417	0.00516396993771195	-0.00652430532500148	0.00776136433705688	0.00451462110504508
603	0.107142522931099	0.137012556195259	-15.9801406860352	0.00841071270406246	-0.00295288790948689	-0.0113944197073579	-0.00717365415766835
604	-0.542206108570099	-0.187661752104759	-15.2009220123291	0.00126787810586393	0.00191722682211548	0.00289124972186983	-0.00652430532500148
605	-2.49025201797485	-0.187661752104759	-15.7204008102417	-0.0169138833880424	-0.00327756232582033	-0.000680167751852423	-0.00327756232582033
606	-0.542206108570099	0.137012556195259	-16.0450744628906	-0.00522560812532902	-0.00230353930965066	-0.00652430532500148	-0.00100484199356288
607	1.40583980083466	-0.837010383605957	-15.8502702713013	-0.00425158534198999	0.00581331877037883	0.00289124972186983	-0.00587495695799589
608	2.05518841743469	-1.48635900020599	-15.5905313491821	-0.00165419070981443	-0.00100484199356288	-0.00879702530801296	-0.00360223650932312
609	-0.542206108570099	-0.187661752104759	-16.0450744628906	0.0217223595827818	0.00289124972186983	0.00613799272105098	-0.00165419070981443
610	1.40583980083466	-1.16168475151062	-15.3957262039185	-0.0110697457566857	0.00483929552137852	-0.00100484199356288	-0.000680167751852423
611	0.756491124629974	-0.837010383605957	-15.5255966186523	0.0022419011220336	-0.00619963090866804	0.00126787810586393	0.0022419011220336
612	-0.542206108570099	-0.512336075305939	-15.5905313491821	-0.00555028254166245	-0.00490093370899558	0.00743668992072344	-0.00197886489331722
613	-0.542206108570099	-0.187661752104759	-15.3307914733887	0.0168522447347641	0.00418994715437293	-0.00360223650932312	0.00159255252219737
614	-0.542206108570099	-0.187661752104759	-15.2658567428589	-0.00100484199356288	0.00776136433705688	0.00126787810586393	-3.08191010844894e-05
615	-1.84090340137482	0.137012556195259	-15.2009220123291	-0.00717365415766835	0.0113327819854021	-0.00490093370899558	-0.00490093370899558
616	1.40583980083466	-0.837010383605957	-15.3307914733887	-0.00360223650932312	-0.00132951640989631	-0.00425158534198999	0.00191722682211548
617	0.756491124629974	-1.16168475151062	-15.5255966186523	0.00581331877037883	-0.00360223650932312	0.00256657530553639	-0.00360223650932312
618	0.756491124629974	-1.81103336811066	-15.5905313491821	0.00126787810586393	0.00841071270406246	-0.0026282137259841	-0.00295288790948689
619	0.756491124629974	-0.512336075305939	-15.5255966186523	0.0136055024340749	0.00451462110504508	0.00451462110504508	-0.00392691092565656
620	2.05518841743469	-0.837010383605957	-15.0710525512695	-0.0133424662053585	-0.000680167751852423	0.00191722682211548	-0.00684897974133492
621	0.107142522931099	-1.81103336811066	-15.1359872817993	0.0200989879667759	-0.00392691092565656	0.00159255252219737	0.00256657530553639
622	0.107142522931099	-0.837010383605957	-15.5905313491821	-0.0104203969240189	-0.00425158534198999	0.00613799272105098	0.00354059832170606
623	0.107142522931099	-1.48635900020599	-15.3307914733887	-0.00132951640989631	0.0022419011220336	0.000618529506027699	0.00159255252219737
624	0.107142522931099	-1.81103336811066	-15.2009220123291	-3.08191010844894e-05	0.00354059832170606	-0.00230353930965066	-0.00392691092565656
625	-0.542206108570099	-0.837010383605957	-15.2658567428589	-0.0169138833880424	0.00354059832170606	-0.00879702530801296	0.000943203864153475
626	0.107142522931099	-0.187661752104759	-15.2009220123291	-0.0130177913233638	0.00711201597005129	0.0106834331527352	0.00126787810586393
627	0.756491124629974	0.137012556195259	-15.2658567428589	0.0168522447347641	0.00354059832170606	-0.00230353930965066	0.00613799272105098
628	0.107142522931099	-1.16168475151062	-15.4606609344482	0.0022419011220336	0.00483929552137852	-0.00587495695799589	0.00386527273803949
629	0.756491124629974	0.137012556195259	-15.7204008102417	0.00418994715437293	0.00970941036939621	-0.00457625929266214	-0.00619963090866804
630	2.05518841743469	-1.16168475151062	-15.2658567428589	-0.00652430532500148	0.000618529506027699	-0.00457625929266214	-0.00619963090866804
631	0.756491124629974	-0.837010383605957	-15.4606609344482	-0.0201606266200542	-0.0110697457566857	-0.00100484199356288	0.0022419011220336
632	0.756491124629974	-0.837010383605957	-15.2658567428589	0.00321592413820326	-0.00457625929266214	0.00483929552137852	0.00516396993771195
633	0.107142522931099	0.461686879396439	-15.0710525512695	0.00646266713738441	-0.00295288790948689	0.00126787810586393	-0.000355493422830477
634	-1.19155478477478	0.137012556195259	-14.8762474060059	-0.00522560812532902	0.00256657530553639	-0.00749832857400179	-0.00327756232582033
635	-1.19155478477478	-1.16168475151062	-15.2658567428589	-0.0159398596733809	0.00451462110504508	-0.00749832857400179	0.00289124972186983
636	1.40583980083466	-1.48635900020599	-15.1359872817993	0.00191722682211548	-0.00327756232582033	0.00581331877037883	0.000618529506027699
637	2.70453715324402	-1.16168475151062	-14.9411821365356	-0.00457625929266214	0.00256657530553639	-0.00814767740666866	-0.00132951640989631
638	1.40583980083466	-0.837010383605957	-15.6554660797119	0.00451462110504508	0.00191722682211548	-0.00814767740666866	-0.00652430532500148
639	0.107142522931099	0.137012556195259	-15.2658567428589	-3.08191010844894e-05	0.00906006153672934	-0.000355493422830477	0.0022419011220336
640	2.05518841743469	-1.16168475151062	-14.9411821365356	-0.00652430532500148	0.00191722682211548	-0.00684897974133492	0.00354059832170606
641	-0.542206108570099	-1.48635900020599	-15.3957262039185	-0.0026282137259841	-0.0113944197073579	0.00776136433705688	0.00808603875339031
642	0.756491124629974	-1.16168475151062	-15.0710525512695	0.0022419011220336	-0.00717365415766835	0.00256657530553639	0.00483929552137852
643	1.40583980083466	-0.837010383605957	-15.0710525512695	0.000293855206109583	0.000618529506027699	-0.00230353930965066	0.000618529506027699
644	-0.542206108570099	-1.16168475151062	-14.9411821365356	0.0207483377307653	0.00613799272105098	-0.00165419070981443	-0.00295288790948689
645	0.756491124629974	-1.16168475151062	-14.8762474060059	-0.0143164889886975	-3.08191010844894e-05	-0.00619963090866804	-0.00327756232582033
646	0.107142522931099	-0.187661752104759	-14.8113126754761	-0.0026282137259841	-0.00555028254166245	-0.000355493422830477	0.000618529506027699
647	0.107142522931099	-0.512336075305939	-15.3307914733887	0.00386527273803949	-0.00197886489331722	0.00159255252219737	0.00711201597005129
648	0.107142522931099	-0.187661752104759	-15.6554660797119	0.0171769186854362	-0.00230353930965066	0.00159255252219737	-0.00392691092565656
649	0.107142522931099	-0.187661752104759	-14.8762474060059	0.00451462110504508	0.0022419011220336	-0.00425158534198999	-0.00165419070981443
650	2.70453715324402	-0.187661752104759	-15.0061168670654	-0.00327756232582033	0.00191722682211548	-0.00619963090866804	-0.00847235135734081
651	0.756491124629974	-0.187661752104759	-15.2658567428589	0.00354059832170606	-0.0159398596733809	-0.00197886489331722	0.00581331877037883
652	-0.542206108570099	-0.837010383605957	-15.0061168670654	-0.000355493422830477	-0.00457625929266214	-0.00197886489331722	0.00159255252219737
653	0.107142522931099	0.137012556195259	-14.8762474060059	0.00354059832170606	0.00386527273803949	0.00808603875339031	-0.00392691092565656
654	-2.49025201797485	0.137012556195259	-15.5905313491821	0.00516396993771195	0.00354059832170606	-0.00457625929266214	-0.000680167751852423
655	-2.49025201797485	-0.837010383605957	-15.5905313491821	-0.00814767740666866	0.0022419011220336	-0.00392691092565656	-0.000680167751852423
656	0.107142522931099	-0.837010383605957	-15.7853355407715	-0.0123684434220195	-0.00132951640989631	-0.000355493422830477	-0.00197886489331722
657	1.40583980083466	-1.16168475151062	-15.2658567428589	0.000943203864153475	0.00289124972186983	-0.0026282137259841	0.00289124972186983
658	2.05518841743469	-1.48635900020599	-15.3957262039185	0.012956153601408	0.00581331877037883	-0.00425158534198999	0.00126787810586393
659	-0.542206108570099	-0.187661752104759	-15.1359872817993	0.00841071270406246	0.0126314787194133	-0.00652430532500148	-0.00132951640989631
660	2.05518841743469	-1.81103336811066	-14.8113126754761	-0.00100484199356288	0.00678734155371785	-0.0136671401560307	-0.00230353930965066
661	0.107142522931099	-1.16168475151062	-15.3307914733887	-0.00782300252467394	-0.0110697457566857	0.00354059832170606	0.00191722682211548
662	0.756491124629974	-2.13570761680603	-15.0061168670654	0.00776136433705688	0.00159255252219737	0.00581331877037883	0.00938473641872406
663	2.70453715324402	-1.16168475151062	-15.0061168670654	0.00451462110504508	0.000293855206109583	-0.00230353930965066	0.000618529506027699
664	-0.542206108570099	-0.512336075305939	-15.2658567428589	-0.00392691092565656	0.00873538758605719	-0.00457625929266214	-0.00555028254166245
665	-0.542206108570099	-1.48635900020599	-15.0710525512695	-0.00684897974133492	0.000618529506027699	-0.0107450718060136	0.00321592413820326
666	0.756491124629974	-1.16168475151062	-15.0710525512695	-0.00619963090866804	-0.00652430532500148	-0.000680167751852423	-0.000355493422830477
667	1.40583980083466	-1.16168475151062	-15.4606609344482	0.0116574559360743	0.00451462110504508	0.00256657530553639	-3.08191010844894e-05
668	-0.542206108570099	-0.512336075305939	-15.8502702713013	0.0145795252174139	0.00581331877037883	-0.00197886489331722	-0.00197886489331722
669	0.107142522931099	-0.187661752104759	-15.5905313491821	0.00159255252219737	-0.000355493422830477	-0.00425158534198999	-0.00132951640989631
670	1.40583980083466	-1.81103336811066	-15.0061168670654	-0.00197886489331722	0.00516396993771195	-0.0026282137259841	-0.00749832857400179
671	1.40583980083466	-1.81103336811066	-15.3957262039185	-0.00587495695799589	-0.00425158534198999	-0.00230353930965066	0.00191722682211548
672	0.107142522931099	-0.187661752104759	-15.2009220123291	0.0100340843200684	-0.0026282137259841	-0.000680167751852423	0.00776136433705688
673	0.107142522931099	-0.512336075305939	-15.5255966186523	-0.00847235135734081	0.00841071270406246	-0.00587495695799589	0.00548864435404539
674	-1.19155478477478	-0.837010383605957	-15.3307914733887	-0.00327756232582033	0.000943203864153475	-0.00165419070981443	-0.00360223650932312
675	0.756491124629974	-1.81103336811066	-15.3307914733887	0.000293855206109583	0.00581331877037883	-0.00360223650932312	-0.00392691092565656
676	0.107142522931099	0.137012556195259	-15.4606609344482	0.0181509424000978	0.00386527273803949	0.000293855206109583	0.000293855206109583
677	1.40583980083466	0.137012556195259	-15.6554660797119	-0.00295288790948689	0.00678734155371785	-0.00425158534198999	0.00321592413820326
678	2.05518841743469	-1.48635900020599	-15.1359872817993	0.0136055024340749	-0.00295288790948689	-0.0113944197073579	0.000618529506027699
679	-0.542206108570099	-0.187661752104759	-15.2009220123291	-0.00490093370899558	0.00516396993771195	-0.0104203969240189	-0.0113944197073579
680	1.40583980083466	-1.16168475151062	-15.3957262039185	0.00289124972186983	0.00126787810586393	-0.0026282137259841	-0.000355493422830477
681	0.107142522931099	-1.48635900020599	-15.3957262039185	-0.00100484199356288	-0.00782300252467394	-0.00522560812532902	-0.00165419070981443
682	0.107142522931099	-0.187661752104759	-15.1359872817993	0.00743668992072344	0.00354059832170606	0.0022419011220336	0.00354059832170606
683	0.756491124629974	-0.837010383605957	-14.9411821365356	0.00743668992072344	0.0022419011220336	-0.00684897974133492	0.0022419011220336
684	-1.19155478477478	-1.48635900020599	-14.8762474060059	0.00418994715437293	0.00289124972186983	-0.0104203969240189	-0.00912170019000769
685	-0.542206108570099	-1.16168475151062	-14.7463779449463	-0.00587495695799589	0.00354059832170606	-0.00392691092565656	0.00483929552137852
686	1.40583980083466	0.137012556195259	-15.5905313491821	0.000293855206109583	-3.08191010844894e-05	-0.00197886489331722	-0.000680167751852423
687	-0.542206108570099	0.461686879396439	-16.2398796081543	0.000943203864153475	-0.00295288790948689	0.00451462110504508	0.00256657530553639
688	0.107142522931099	0.137012556195259	-16.1749439239502	0.00451462110504508	0.00321592413820326	-0.00522560812532902	-0.000680167751852423
689	2.70453715324402	-1.16168475151062	-15.7204008102417	-0.00392691092565656	-0.000680167751852423	0.00418994715437293	0.00321592413820326
690	-0.542206108570099	-0.837010383605957	-15.3957262039185	0.00126787810586393	-0.00555028254166245	-0.00295288790948689	0.0022419011220336
691	2.05518841743469	-2.46038198471069	-14.7463779449463	-0.0100957229733467	-0.0100957229733467	0.000943203864153475	0.00548864435404539
692	1.40583980083466	-0.837010383605957	-15.0710525512695	0.0178262684494257	-0.000680167751852423	0.00938473641872406	0.00159255252219737
693	0.756491124629974	-1.16168475151062	-15.8502702713013	-0.00490093370899558	0.00808603875339031	0.000293855206109583	-0.00360223650932312
694	-1.19155478477478	-1.48635900020599	-15.7853355407715	-0.0136671401560307	0.0103587592020631	-0.00619963090866804	0.00516396993771195
695	1.40583980083466	-0.837010383605957	-15.7853355407715	0.0145795252174139	0.00256657530553639	0.00256657530553639	-0.00100484199356288
696	0.756491124629974	-0.187661752104759	-15.8502702713013	0.0259431265294552	0.00159255252219737	-0.00360223650932312	0.00678734155371785
697	0.107142522931099	0.461686879396439	-16.1749439239502	0.00483929552137852	-0.00165419070981443	0.00776136433705688	0.00354059832170606
698	0.756491124629974	-0.837010383605957	-15.5905313491821	0.00841071270406246	0.000943203864153475	-0.000355493422830477	0.00613799272105098
699	0.756491124629974	-0.512336075305939	-15.3957262039185	-0.0107450718060136	0.00159255252219737	0.0022419011220336	-0.00100484199356288
700	1.40583980083466	-1.48635900020599	-15.3957262039185	0.00613799272105098	-0.00684897974133492	-0.00522560812532902	-0.00782300252467394
701	0.756491124629974	-1.16168475151062	-15.5255966186523	-0.0165892094373703	-0.00360223650932312	0.000618529506027699	0.000618529506027699
702	0.107142522931099	0.137012556195259	-15.8502702713013	0.0236704051494598	-0.00360223650932312	0.00548864435404539	0.00451462110504508
703	-0.542206108570099	-0.837010383605957	-16.1749439239502	-0.0172385573387146	0.00386527273803949	-0.0026282137259841	0.00418994715437293
704	0.107142522931099	-1.48635900020599	-15.4606609344482	-0.00490093370899558	-0.000355493422830477	-0.0113944197073579	-0.000680167751852423
705	-0.542206108570099	-0.187661752104759	-15.6554660797119	0.0158782228827477	-3.08191010844894e-05	-0.00165419070981443	-0.00652430532500148
706	0.107142522931099	-0.187661752104759	-16.0450744628906	-0.00100484199356288	0.00289124972186983	-3.08191010844894e-05	0.00451462110504508
707	2.05518841743469	-0.837010383605957	-15.7853355407715	0.0178262684494257	0.00159255252219737	0.00418994715437293	0.00451462110504508
708	0.756491124629974	-0.512336075305939	-16.1749439239502	0.00191722682211548	0.00126787810586393	-3.08191010844894e-05	0.00386527273803949
709	2.05518841743469	-1.48635900020599	-15.2009220123291	0.0145795252174139	-0.00165419070981443	0.000943203864153475	-0.00165419070981443
710	0.756491124629974	-0.512336075305939	-15.9152050018311	-0.0185372550040483	-0.00619963090866804	-0.00814767740666866	-0.00425158534198999
711	0.107142522931099	-1.81103336811066	-15.4606609344482	-0.00132951640989631	-0.00717365415766835	-0.00490093370899558	-0.00652430532500148
712	1.40583980083466	-0.512336075305939	-15.2009220123291	0.0162028968334198	-0.00197886489331722	0.00743668992072344	0.00776136433705688
713	1.40583980083466	-0.837010383605957	-15.8502702713013	-0.00230353930965066	0.000943203864153475	0.000293855206109583	0.00776136433705688
714	-0.542206108570099	-0.837010383605957	-15.3307914733887	-0.00522560812532902	0.00321592413820326	-0.0133424662053585	0.00126787810586393
715	0.756491124629974	-0.837010383605957	-15.7204008102417	-0.00132951640989631	0.0022419011220336	-0.00132951640989631	-0.00327756232582033
716	-0.542206108570099	-0.512336075305939	-15.9152050018311	-0.0201606266200542	-3.08191010844894e-05	0.000293855206109583	-3.08191010844894e-05
717	1.40583980083466	-0.837010383605957	-15.9801406860352	0.00743668992072344	-0.00327756232582033	-0.00522560812532902	0.00938473641872406
718	0.756491124629974	-0.837010383605957	-15.7853355407715	-0.00522560812532902	-0.00165419070981443	-0.00392691092565656	0.00483929552137852
719	0.107142522931099	-0.512336075305939	-16.0450744628906	0.00581331877037883	0.00289124972186983	-0.00327756232582033	-0.00100484199356288
720	2.05518841743469	-1.81103336811066	-15.8502702713013	-0.00295288790948689	-0.00132951640989631	-0.0026282137259841	-0.00684897974133492
721	-0.542206108570099	-1.16168475151062	-15.9801406860352	-0.00165419070981443	-0.00360223650932312	-0.00230353930965066	0.00354059832170606
722	0.107142522931099	-0.187661752104759	-16.0450744628906	0.00159255252219737	-0.00555028254166245	0.00646266713738441	0.00613799272105098
723	-1.19155478477478	0.137012556195259	-15.5255966186523	0.00516396993771195	0.00483929552137852	0.00289124972186983	-0.00360223650932312
724	-3.1396005153656	-0.512336075305939	-14.8762474060059	0.00191722682211548	0.00613799272105098	-0.00555028254166245	-0.000355493422830477
725	-1.19155478477478	-0.187661752104759	-15.5905313491821	0.0239950809627771	0.00321592413820326	-0.000355493422830477	-0.000680167751852423
726	-0.542206108570099	-0.187661752104759	-15.5905313491821	-0.00555028254166245	-0.00425158534198999	0.00451462110504508	-0.00425158534198999
727	1.40583980083466	-1.16168475151062	-15.4606609344482	0.0223717093467712	0.00776136433705688	0.000943203864153475	0.00483929552137852
728	0.756491124629974	0.137012556195259	-15.5905313491821	0.0220470335334539	0.00289124972186983	-0.00490093370899558	-0.000355493422830477
729	1.40583980083466	-2.13570761680603	-15.1359872817993	-0.00912170019000769	0.00841071270406246	-0.000355493422830477	0.00321592413820326
730	0.107142522931099	-0.512336075305939	-15.2009220123291	0.00970941036939621	0.000943203864153475	-0.00490093370899558	-0.00360223650932312
731	0.756491124629974	-0.187661752104759	-15.2658567428589	0.0158782228827477	-0.00425158534198999	0.000293855206109583	0.000293855206109583
732	0.756491124629974	-0.837010383605957	-15.3957262039185	0.00159255252219737	0.000293855206109583	0.00321592413820326	0.00841071270406246
733	0.756491124629974	-0.837010383605957	-15.4606609344482	0.00548864435404539	-0.0026282137259841	0.00126787810586393	-0.00684897974133492
734	-0.542206108570099	-1.16168475151062	-14.8762474060059	-0.00457625929266214	0.00256657530553639	0.000943203864153475	0.00159255252219737
735	-0.542206108570099	-0.512336075305939	-14.9411821365356	0.0149041991680861	0.000618529506027699	-0.00847235135734081	0.00386527273803949
736	-0.542206108570099	-0.187661752104759	-15.3307914733887	-0.00457625929266214	0.000293855206109583	-0.00977104809135199	-0.00295288790948689
737	1.40583980083466	-1.16168475151062	-15.3957262039185	0.00418994715437293	0.00289124972186983	-0.00457625929266214	0.00354059832170606
738	1.40583980083466	-0.837010383605957	-15.5905313491821	-0.00879702530801296	0.00191722682211548	-0.00847235135734081	-0.000680167751852423
739	0.756491124629974	0.137012556195259	-15.3957262039185	0.00451462110504508	0.00613799272105098	-0.00230353930965066	0.00386527273803949
740	1.40583980083466	-2.46038198471069	-15.2658567428589	-0.00782300252467394	-0.00165419070981443	-0.00652430532500148	-0.000355493422830477
741	0.107142522931099	-0.837010383605957	-15.4606609344482	0.00906006153672934	-0.00847235135734081	0.000618529506027699	0.00743668992072344
742	0.107142522931099	-0.187661752104759	-15.2658567428589	0.0142548503354192	-0.00717365415766835	0.00354059832170606	0.0103587592020631
743	-1.19155478477478	-0.187661752104759	-15.1359872817993	0.00289124972186983	-0.000355493422830477	0.00418994715437293	0.00678734155371785
744	-2.49025201797485	-0.187661752104759	-15.0061168670654	-0.0195112787187099	0.00906006153672934	-0.00814767740666866	0.000618529506027699
745	0.107142522931099	-0.187661752104759	-15.6554660797119	-0.000680167751852423	0.00418994715437293	-0.00814767740666866	-0.00197886489331722
746	0.107142522931099	0.786361217498779	-15.5255966186523	-0.000355493422830477	0.000293855206109583	0.00386527273803949	-0.00392691092565656
747	0.756491124629974	-1.16168475151062	-15.3957262039185	0.00548864435404539	-0.00132951640989631	-0.00782300252467394	0.0123068047687411
748	2.05518841743469	-1.16168475151062	-15.5255966186523	0.000293855206109583	0.00711201597005129	-0.0026282137259841	0.00126787810586393
749	2.05518841743469	-0.837010383605957	-15.0061168670654	-0.00197886489331722	0.00646266713738441	-0.00360223650932312	-0.00944637414067984
750	1.40583980083466	-1.16168475151062	-15.2658567428589	0.0155535480007529	-0.00652430532500148	-0.00327756232582033	-0.00132951640989631
751	0.107142522931099	-0.837010383605957	-15.5905313491821	0.000293855206109583	-0.00230353930965066	-3.08191010844894e-05	-0.00490093370899558
752	-0.542206108570099	-0.512336075305939	-15.2009220123291	-0.0152905117720366	0.000293855206109583	0.000943203864153475	-0.00425158534198999
753	-0.542206108570099	-1.16168475151062	-15.2009220123291	-0.00230353930965066	-0.0026282137259841	0.00191722682211548	0.00386527273803949
754	-2.49025201797485	-0.837010383605957	-15.2009220123291	0.0106834331527352	0.00613799272105098	-0.00587495695799589	-0.00977104809135199
755	0.107142522931099	-0.187661752104759	-15.3957262039185	-0.00327756232582033	-0.000355493422830477	-0.00295288790948689	0.00126787810586393
756	0.107142522931099	0.137012556195259	-15.3307914733887	0.0207483377307653	0.00873538758605719	-0.00457625929266214	-0.00555028254166245
757	0.107142522931099	-1.48635900020599	-15.2658567428589	0.00516396993771195	0.00191722682211548	0.000293855206109583	0.0123068047687411
758	1.40583980083466	-0.837010383605957	-15.4606609344482	0.012956153601408	-0.00100484199356288	-0.00392691092565656	-0.000355493422830477
759	0.756491124629974	0.461686879396439	-15.6554660797119	-0.000355493422830477	0.00873538758605719	-0.00977104809135199	0.000293855206109583
760	0.756491124629974	-2.46038198471069	-15.2009220123291	0.0100340843200684	-0.00652430532500148	-0.00652430532500148	-0.00327756232582033
761	1.40583980083466	-1.16168475151062	-15.5255966186523	0.0178262684494257	-0.0026282137259841	-3.08191010844894e-05	-3.08191010844894e-05
762	-0.542206108570099	-0.187661752104759	-15.2658567428589	-0.00165419070981443	-0.00814767740666866	-0.00522560812532902	0.00743668992072344
763	-1.19155478477478	-0.512336075305939	-14.9411821365356	-0.00652430532500148	-0.00132951640989631	0.000943203864153475	0.0022419011220336
764	-1.84090340137482	0.137012556195259	-15.3957262039185	-0.0188619289547205	0.00548864435404539	-0.0100957229733467	-0.0026282137259841
765	0.107142522931099	0.137012556195259	-15.0710525512695	0.00191722682211548	-0.0110697457566857	-0.00912170019000769	0.00354059832170606
766	0.756491124629974	-0.187661752104759	-15.3957262039185	-0.000680167751852423	-0.00327756232582033	-0.00652430532500148	-0.0117190945893526
767	1.40583980083466	-0.837010383605957	-15.5255966186523	0.00613799272105098	0.00548864435404539	0.00256657530553639	0.00516396993771195
768	2.05518841743469	-1.48635900020599	-15.1359872817993	-0.000355493422830477	0.00678734155371785	-0.00295288790948689	-0.00684897974133492
769	0.756491124629974	-0.837010383605957	-15.0061168670654	-0.00132951640989631	0.00483929552137852	-0.00197886489331722	-0.00522560812532902
770	2.05518841743469	-1.48635900020599	-15.3957262039185	0.000293855206109583	-0.00360223650932312	0.00126787810586393	0.00256657530553639
771	0.107142522931099	-0.512336075305939	-15.6554660797119	-0.00652430532500148	0.00126787810586393	-0.0107450718060136	0.000293855206109583
772	0.107142522931099	-0.187661752104759	-15.3957262039185	0.0165275707840919	-0.00230353930965066	0.00321592413820326	0.0022419011220336
773	-1.84090340137482	-1.16168475151062	-14.8762474060059	0.00678734155371785	0.00613799272105098	0.0022419011220336	0.00321592413820326
774	-2.49025201797485	-0.187661752104759	-15.2009220123291	-0.00425158534198999	0.00776136433705688	-0.00814767740666866	0.000293855206109583
775	-1.19155478477478	-0.187661752104759	-15.0710525512695	-3.08191010844894e-05	-3.08191010844894e-05	-3.08191010844894e-05	-0.00522560812532902
776	0.756491124629974	0.137012556195259	-15.2009220123291	0.0200989879667759	0.00354059832170606	-0.00782300252467394	0.000293855206109583
777	2.05518841743469	-0.512336075305939	-15.3307914733887	0.00321592413820326	0.00386527273803949	0.0113327819854021	-3.08191010844894e-05
778	-0.542206108570099	-1.48635900020599	-15.0061168670654	0.00386527273803949	0.00321592413820326	-0.000355493422830477	-0.00230353930965066
779	0.107142522931099	-0.512336075305939	-15.2658567428589	-0.00522560812532902	0.00581331877037883	-0.00555028254166245	-0.0026282137259841
780	0.756491124629974	-2.13570761680603	-15.0061168670654	0.0116574559360743	-0.00814767740666866	-0.000680167751852423	-0.00132951640989631
781	1.40583980083466	-0.837010383605957	-15.0710525512695	0.00938473641872406	0.00321592413820326	-0.00360223650932312	-0.00555028254166245
782	-1.84090340137482	0.461686879396439	-15.2009220123291	0.00289124972186983	0.00159255252219737	0.000943203864153475	0.00743668992072344
783	-2.49025201797485	-0.512336075305939	-15.3957262039185	0.00483929552137852	0.0022419011220336	0.000293855206109583	-0.000680167751852423
784	0.107142522931099	-0.187661752104759	-15.5255966186523	0.0145795252174139	0.00776136433705688	-0.00587495695799589	-0.00684897974133492
785	-0.542206108570099	-0.512336075305939	-16.0450744628906	0.00776136433705688	-0.000355493422830477	-0.00782300252467394	-0.00652430532500148
786	0.756491124629974	0.137012556195259	-15.6554660797119	-0.00295288790948689	0.000618529506027699	-0.00327756232582033	0.00354059832170606
787	1.40583980083466	-0.187661752104759	-15.3307914733887	-0.00522560812532902	0.00483929552137852	0.00548864435404539	0.00451462110504508
788	1.40583980083466	-0.837010383605957	-14.8113126754761	0.00256657530553639	0.00354059832170606	-0.00847235135734081	0.00191722682211548
789	0.107142522931099	-2.46038198471069	-15.0061168670654	-0.0149658378213644	0.00256657530553639	-0.00619963090866804	0.00354059832170606
790	2.70453715324402	-1.81103336811066	-15.3307914733887	-0.00587495695799589	0.0022419011220336	-0.00522560812532902	-0.00684897974133492
791	1.40583980083466	0.137012556195259	-15.4606609344482	0.00126787810586393	0.00159255252219737	-0.00879702530801296	0.0113327819854021
792	-1.84090340137482	0.461686879396439	-15.6554660797119	0.00808603875339031	-0.0026282137259841	-0.00295288790948689	-0.00295288790948689
793	-1.84090340137482	0.461686879396439	-15.3307914733887	-0.00782300252467394	0.00386527273803949	0.00191722682211548	-0.00327756232582033
794	0.107142522931099	0.137012556195259	-15.3307914733887	0.000293855206109583	0.00808603875339031	-0.00457625929266214	-0.00392691092565656
795	-0.542206108570099	0.461686879396439	-15.2658567428589	-0.0107450718060136	0.00483929552137852	-0.00619963090866804	-0.00360223650932312
796	1.40583980083466	-1.16168475151062	-15.3957262039185	-0.000355493422830477	-0.00327756232582033	-0.00457625929266214	0.00970941036939621
797	2.05518841743469	-1.16168475151062	-15.3957262039185	-0.00684897974133492	0.000293855206109583	0.00743668992072344	-0.00522560812532902
798	0.107142522931099	-0.512336075305939	-15.5255966186523	-0.00425158534198999	-0.000680167751852423	0.00289124972186983	-0.0026282137259841
799	0.756491124629974	-1.16168475151062	-15.3957262039185	0.0262678004801273	-0.00295288790948689	0.0022419011220336	0.00159255252219737
800	0.107142522931099	-0.837010383605957	-15.2658567428589	0.0285405199974775	0.00126787810586393	0.000943203864153475	-0.00230353930965066
801	0.756491124629974	-1.16168475151062	-15.7853355407715	-0.00619963090866804	0.00289124972186983	0.00159255252219737	-0.00457625929266214
802	-2.49025201797485	0.137012556195259	-15.6554660797119	-0.00165419070981443	-0.00425158534198999	-0.00522560812532902	0.00873538758605719
803	-2.49025201797485	-0.187661752104759	-15.8502702713013	-0.00749832857400179	0.00289124972186983	-0.00230353930965066	-0.00555028254166245
804	1.40583980083466	-0.837010383605957	-15.9152050018311	0.00191722682211548	0.00776136433705688	-0.00684897974133492	-0.0100957229733467
805	0.107142522931099	-0.512336075305939	-15.9152050018311	-0.00912170019000769	-0.00132951640989631	-0.00295288790948689	-0.00717365415766835
806	-0.542206108570099	-0.512336075305939	-15.5905313491821	-0.00457625929266214	-0.00457625929266214	0.00256657530553639	0.00613799272105098
807	1.40583980083466	-0.512336075305939	-15.2009220123291	-0.00749832857400179	-0.000680167751852423	0.000293855206109583	0.00321592413820326
808	1.40583980083466	-1.48635900020599	-15.5255966186523	0.00418994715437293	-3.08191010844894e-05	0.00711201597005129	0.0103587592020631
809	0.756491124629974	-1.16168475151062	-15.8502702713013	-0.00295288790948689	-0.00977104809135199	-0.0110697457566857	-0.00360223650932312
810	1.40583980083466	-0.837010383605957	-15.9152050018311	0.0175015944987535	0.00321592413820326	-0.00490093370899558	-0.00944637414067984
811	0.107142522931099	-1.16168475151062	-15.2658567428589	-0.0152905117720366	0.000618529506027699	0.000943203864153475	0.00126787810586393
812	-0.542206108570099	-0.837010383605957	-15.7204008102417	-0.0224333461374044	0.000943203864153475	0.000943203864153475	0.00321592413820326
813	1.40583980083466	-0.837010383605957	-15.3307914733887	0.000943203864153475	0.00516396993771195	-0.00197886489331722	-0.00100484199356288
814	2.70453715324402	-1.81103336811066	-15.1359872817993	0.0165275707840919	0.000943203864153475	-0.00879702530801296	-0.000355493422830477
815	1.40583980083466	-0.512336075305939	-15.6554660797119	-0.0107450718060136	0.000618529506027699	-0.0130177913233638	-0.00457625929266214
816	0.756491124629974	-0.187661752104759	-16.1749439239502	0.00321592413820326	-3.08191010844894e-05	-0.00197886489331722	0.00516396993771195
817	2.05518841743469	-1.16168475151062	-15.8502702713013	0.00581331877037883	0.000618529506027699	0.00808603875339031	0.00386527273803949
818	0.756491124629974	-2.13570761680603	-15.7853355407715	0.0116574559360743	-0.00847235135734081	-0.00425158534198999	0.00906006153672934
819	0.107142522931099	-1.16168475151062	-15.9152050018311	0.00938473641872406	-0.00490093370899558	-0.00392691092565656	-0.00782300252467394
820	1.40583980083466	-1.16168475151062	-15.6554660797119	-0.00197886489331722	-0.00392691092565656	0.00256657530553639	0.00126787810586393
821	-1.19155478477478	0.137012556195259	-15.7853355407715	-0.00555028254166245	0.00289124972186983	0.00581331877037883	0.00256657530553639
822	-0.542206108570099	-1.48635900020599	-15.0061168670654	-0.0120437685400248	0.0022419011220336	-0.00165419070981443	0.00191722682211548
823	0.756491124629974	-0.837010383605957	-15.3307914733887	0.00906006153672934	0.00451462110504508	0.00418994715437293	0.000618529506027699
824	0.756491124629974	-0.837010383605957	-15.5255966186523	0.0168522447347641	0.00776136433705688	-0.00619963090866804	0.0022419011220336
825	0.756491124629974	-0.837010383605957	-16.0450744628906	-0.00879702530801296	0.00613799272105098	-0.00392691092565656	-0.00490093370899558
826	0.756491124629974	-0.512336075305939	-15.7853355407715	0.00743668992072344	0.00516396993771195	0.00581331877037883	0.0022419011220336
827	1.40583980083466	-1.48635900020599	-15.4606609344482	-0.00392691092565656	-3.08191010844894e-05	-0.00230353930965066	0.00159255252219737
828	-0.542206108570099	-1.16168475151062	-15.2009220123291	0.00483929552137852	-0.00814767740666866	0.00354059832170606	0.00191722682211548
829	0.107142522931099	0.137012556195259	-15.3957262039185	0.00841071270406246	0.00159255252219737	-0.00717365415766835	-0.00327756232582033
830	1.40583980083466	-0.837010383605957	-15.3307914733887	0.0175015944987535	0.00678734155371785	-0.00555028254166245	0.00646266713738441
831	-1.19155478477478	-0.837010383605957	-15.3307914733887	-0.0104203969240189	-0.00100484199356288	0.00289124972186983	0.00386527273803949
832	-0.542206108570099	-1.16168475151062	-15.2009220123291	0.0149041991680861	-3.08191010844894e-05	-0.00490093370899558	0.0100340843200684
833	0.756491124629974	-0.837010383605957	-15.2658567428589	-0.00782300252467394	0.00321592413820326	0.00581331877037883	-0.0026282137259841
834	1.40583980083466	-0.837010383605957	-15.4606609344482	-0.00132951640989631	0.00743668992072344	-0.000355493422830477	-3.08191010844894e-05
835	0.756491124629974	-0.512336075305939	-16.0450744628906	-0.0107450718060136	0.00321592413820326	-0.0117190945893526	-0.00230353930965066
836	-0.542206108570099	0.137012556195259	-16.1100101470947	-0.0100957229733467	0.00256657530553639	-0.000355493422830477	0.00646266713738441
837	0.107142522931099	-1.16168475151062	-15.9801406860352	0.00321592413820326	-0.00555028254166245	0.00613799272105098	0.00776136433705688
838	0.756491124629974	-2.13570761680603	-15.8502702713013	0.00321592413820326	-0.00782300252467394	-0.00165419070981443	-0.00165419070981443
839	0.107142522931099	0.137012556195259	-15.9152050018311	0.0217223595827818	0.00548864435404539	-0.00490093370899558	-0.00717365415766835
840	0.756491124629974	-0.837010383605957	-15.6554660797119	-0.0026282137259841	0.00548864435404539	-0.0117190945893526	-0.00295288790948689
841	-2.49025201797485	-0.187661752104759	-15.2009220123291	-0.00912170019000769	0.000293855206109583	0.000618529506027699	0.00354059832170606
842	-0.542206108570099	-0.187661752104759	-15.4606609344482	0.00613799272105098	0.000943203864153475	-0.00132951640989631	0.00418994715437293
843	0.756491124629974	-0.187661752104759	-15.6554660797119	0.00613799272105098	0.00646266713738441	0.00126787810586393	0.000618529506027699
844	0.107142522931099	-0.187661752104759	-16.2398796081543	0.00581331877037883	0.00451462110504508	-0.00814767740666866	-0.00814767740666866
845	0.756491124629974	0.137012556195259	-15.9152050018311	-3.08191010844894e-05	0.00159255252219737	-0.00749832857400179	-0.00132951640989631
846	0.107142522931099	-0.187661752104759	-15.3957262039185	0.013930176384747	-0.00619963090866804	-0.0026282137259841	-0.000680167751852423
847	0.756491124629974	-2.78505635261536	-14.8113126754761	0.00906006153672934	-0.00684897974133492	0.000618529506027699	0.00191722682211548
848	-0.542206108570099	-0.187661752104759	-15.3307914733887	-0.00392691092565656	0.00159255252219737	0.00451462110504508	0.00418994715437293
849	0.756491124629974	-0.837010383605957	-15.5905313491821	0.00841071270406246	0.00289124972186983	-0.0026282137259841	0.00451462110504508
850	-1.84090340137482	0.137012556195259	-15.8502702713013	-0.00360223650932312	-0.00490093370899558	-0.00749832857400179	-0.00197886489331722
851	1.40583980083466	-0.512336075305939	-15.3957262039185	-0.0120437685400248	0.000618529506027699	0.00386527273803949	-0.00295288790948689
852	2.05518841743469	-1.16168475151062	-15.2009220123291	0.0155535480007529	0.00191722682211548	-0.00490093370899558	-0.00327756232582033
853	2.70453715324402	-1.16168475151062	-15.3307914733887	0.012956153601408	-0.00132951640989631	-0.00912170019000769	-0.00717365415766835
854	2.05518841743469	-1.16168475151062	-15.1359872817993	0.0100340843200684	0.00841071270406246	-0.00490093370899558	-0.00847235135734081
855	1.40583980083466	-2.13570761680603	-15.2009220123291	-0.00977104809135199	-0.00782300252467394	-0.00749832857400179	0.000293855206109583
856	0.756491124629974	-2.13570761680603	-15.4606609344482	0.00386527273803949	-0.00295288790948689	-0.00392691092565656	0.000293855206109583
857	-0.542206108570099	-1.16168475151062	-15.4606609344482	0.00711201597005129	-0.00457625929266214	0.000943203864153475	0.00613799272105098
858	1.40583980083466	-1.48635900020599	-15.1359872817993	-0.00100484199356288	-0.000355493422830477	-0.000355493422830477	-0.000355493422830477
859	-1.84090340137482	0.786361217498779	-15.3957262039185	-0.00457625929266214	0.00808603875339031	-0.00619963090866804	0.00159255252219737
860	-0.542206108570099	-1.16168475151062	-14.8113126754761	-0.00749832857400179	0.00191722682211548	-0.0152905117720366	-0.00652430532500148
861	0.107142522931099	-0.187661752104759	-15.5905313491821	0.00256657530553639	0.000293855206109583	0.00906006153672934	0.00354059832170606
862	-0.542206108570099	0.137012556195259	-15.7204008102417	0.0103587592020631	-0.00392691092565656	0.000618529506027699	0.00678734155371785
863	0.756491124629974	0.137012556195259	-15.7853355407715	0.00906006153672934	-0.00555028254166245	0.00159255252219737	0.00678734155371785
864	-0.542206108570099	-0.187661752104759	-15.5255966186523	0.00191722682211548	-0.000680167751852423	-0.0026282137259841	-0.0110697457566857
865	-0.542206108570099	-0.512336075305939	-15.3307914733887	-0.00879702530801296	0.00191722682211548	-0.00587495695799589	-0.00197886489331722
866	0.107142522931099	-1.81103336811066	-15.7853355407715	0.00743668992072344	-0.00944637414067984	0.0022419011220336	0.00354059832170606
867	2.05518841743469	-1.16168475151062	-15.7204008102417	0.0103587592020631	0.00256657530553639	0.00451462110504508	0.000618529506027699
868	-0.542206108570099	-0.187661752104759	-15.6554660797119	0.000293855206109583	0.000943203864153475	0.00321592413820326	0.00646266713738441
869	-1.19155478477478	-0.837010383605957	-15.2658567428589	-0.00522560812532902	0.00743668992072344	-0.00132951640989631	-0.00327756232582033
870	-0.542206108570099	-0.187661752104759	-15.4606609344482	-0.0146411629393697	0.00289124972186983	0.00159255252219737	-0.00165419070981443
871	0.756491124629974	-0.837010383605957	-15.2658567428589	0.00418994715437293	-0.00230353930965066	-0.00457625929266214	0.00191722682211548
872	2.05518841743469	-0.512336075305939	-15.2658567428589	0.00126787810586393	0.00191722682211548	-0.0026282137259841	0.00386527273803949
873	1.40583980083466	-0.837010383605957	-15.0061168670654	-0.00392691092565656	0.00159255252219737	-0.00717365415766835	-0.0026282137259841
874	1.40583980083466	-0.837010383605957	-15.0710525512695	0.00613799272105098	0.00581331877037883	-0.0139918150380254	-0.00749832857400179
875	1.40583980083466	-2.46038198471069	-15.3307914733887	0.0022419011220336	-0.00749832857400179	-0.00717365415766835	-3.08191010844894e-05
876	1.40583980083466	-2.46038198471069	-15.3307914733887	-0.00944637414067984	-0.0113944197073579	0.00743668992072344	-0.0026282137259841
877	-0.542206108570099	0.461686879396439	-15.3307914733887	-0.00392691092565656	-0.00360223650932312	0.00289124972186983	0.00386527273803949
878	-1.84090340137482	-0.837010383605957	-15.1359872817993	-0.0026282137259841	-0.00392691092565656	0.000293855206109583	-0.00100484199356288
879	-3.1396005153656	-0.187661752104759	-15.2009220123291	0.0132808275520802	0.00418994715437293	-0.00717365415766835	-0.00197886489331722
880	1.40583980083466	-0.512336075305939	-15.2658567428589	-0.0120437685400248	0.00321592413820326	-0.00457625929266214	-0.00522560812532902
881	2.70453715324402	-1.16168475151062	-16.1100101470947	0.00548864435404539	-0.00165419070981443	0.000943203864153475	-0.00100484199356288
882	0.107142522931099	0.461686879396439	-16.2398796081543	0.00873538758605719	0.00711201597005129	-3.08191010844894e-05	0.00483929552137852
883	-0.542206108570099	0.137012556195259	-15.9801406860352	-0.00782300252467394	-0.000355493422830477	-0.00132951640989631	-0.000355493422830477
884	-0.542206108570099	-0.512336075305939	-15.4606609344482	0.00548864435404539	0.00646266713738441	-0.00619963090866804	-0.00782300252467394
885	0.107142522931099	-1.16168475151062	-15.2009220123291	0.00451462110504508	-0.000680167751852423	-0.00879702530801296	-0.0026282137259841
886	2.05518841743469	-1.81103336811066	-15.4606609344482	-0.00360223650932312	-0.00100484199356288	-0.00490093370899558	0.00321592413820326
887	0.756491124629974	-0.512336075305939	-15.7853355407715	-0.00165419070981443	0.00289124972186983	-0.00847235135734081	0.000293855206109583
888	-1.84090340137482	-0.187661752104759	-16.0450744628906	-0.00717365415766835	0.0022419011220336	0.00483929552137852	-0.00360223650932312
889	1.40583980083466	-1.16168475151062	-15.7853355407715	0.00159255252219737	0.00289124972186983	-0.00522560812532902	0.000618529506027699
890	-1.19155478477478	0.137012556195259	-15.9152050018311	-0.00522560812532902	0.00873538758605719	-0.0026282137259841	-0.00165419070981443
891	1.40583980083466	0.137012556195259	-15.7204008102417	-3.08191010844894e-05	-0.00100484199356288	-0.00814767740666866	0.00386527273803949
892	2.05518841743469	-1.16168475151062	-15.7853355407715	0.00289124972186983	0.00581331877037883	0.00516396993771195	-0.00165419070981443
893	0.756491124629974	-1.16168475151062	-15.5905313491821	0.00841071270406246	0.00516396993771195	-0.00457625929266214	0.00776136433705688
894	2.70453715324402	-2.13570761680603	-15.2658567428589	0.00613799272105098	0.00386527273803949	-0.00522560812532902	-0.00197886489331722
895	1.40583980083466	-2.13570761680603	-15.3307914733887	0.011982130818069	0.00159255252219737	-0.00814767740666866	-0.00425158534198999
896	0.107142522931099	-0.837010383605957	-15.0710525512695	-0.00490093370899558	-0.00522560812532902	0.00159255252219737	0.00289124972186983
897	0.107142522931099	-0.187661752104759	-15.3957262039185	0.0217223595827818	0.00516396993771195	0.00418994715437293	-0.00327756232582033
898	-2.49025201797485	-0.512336075305939	-15.5255966186523	-0.0026282137259841	-0.00587495695799589	-0.00100484199356288	0.00354059832170606
899	0.756491124629974	0.137012556195259	-15.4606609344482	-3.08191010844894e-05	0.00873538758605719	-0.00425158534198999	-0.000680167751852423
900	1.40583980083466	-0.837010383605957	-15.4606609344482	-0.00165419070981443	0.00418994715437293	-0.00425158534198999	-0.00782300252467394
901	0.756491124629974	-1.48635900020599	-15.5905313491821	-0.00619963090866804	0.00321592413820326	-0.00360223650932312	0.000943203864153475
902	0.756491124629974	-0.187661752104759	-15.5255966186523	0.0265924744307995	0.00483929552137852	0.012956153601408	-0.00100484199356288
903	0.107142522931099	-0.187661752104759	-15.3957262039185	0.00743668992072344	-0.00327756232582033	-0.00457625929266214	0.00321592413820326
904	1.40583980083466	-1.48635900020599	-15.3307914733887	-0.0172385573387146	-0.00749832857400179	0.000618529506027699	-0.000355493422830477
905	0.756491124629974	-0.512336075305939	-15.1359872817993	0.00418994715437293	-0.00490093370899558	-0.00847235135734081	-0.0104203969240189
906	0.756491124629974	-0.837010383605957	-15.2658567428589	0.00126787810586393	-3.08191010844894e-05	-0.00295288790948689	0.00906006153672934
907	-3.1396005153656	-0.512336075305939	-15.3307914733887	-0.0159398596733809	-0.00360223650932312	0.00159255252219737	0.00451462110504508
908	0.756491124629974	-0.512336075305939	-15.5905313491821	-0.0201606266200542	0.00354059832170606	-0.000680167751852423	-0.00165419070981443
909	2.70453715324402	-0.512336075305939	-15.0710525512695	0.00938473641872406	-0.000355493422830477	-0.000355493422830477	-0.00879702530801296
910	0.107142522931099	0.461686879396439	-15.6554660797119	0.00321592413820326	-0.000680167751852423	-0.00944637414067984	-0.00684897974133492
911	0.107142522931099	-0.187661752104759	-15.7204008102417	0.00289124972186983	0.00159255252219737	0.00126787810586393	0.00516396993771195
912	1.40583980083466	-1.16168475151062	-15.6554660797119	-0.00360223650932312	0.00321592413820326	-0.00132951640989631	0.00516396993771195
913	2.05518841743469	-2.13570761680603	-15.3307914733887	-0.00197886489331722	-0.00782300252467394	-0.00197886489331722	0.00483929552137852
914	1.40583980083466	-2.46038198471069	-15.2009220123291	-3.08191010844894e-05	-0.00490093370899558	0.00126787810586393	-0.00522560812532902
915	0.107142522931099	-0.837010383605957	-15.3957262039185	0.00451462110504508	0.000618529506027699	-0.00782300252467394	-0.00425158534198999
916	-0.542206108570099	0.137012556195259	-15.2658567428589	0.000618529506027699	-0.00555028254166245	-0.000680167751852423	0.00354059832170606
917	0.756491124629974	-0.512336075305939	-15.2658567428589	-0.021459324285388	-0.00100484199356288	0.00743668992072344	0.0103587592020631
918	-0.542206108570099	0.137012556195259	-15.2658567428589	0.00678734155371785	0.00159255252219737	-0.00652430532500148	0.00159255252219737
919	0.756491124629974	-0.187661752104759	-16.1749439239502	0.00483929552137852	0.00516396993771195	-0.00327756232582033	-0.00392691092565656
920	-0.542206108570099	-0.512336075305939	-16.0450744628906	0.00938473641872406	0.00548864435404539	-0.0113944197073579	-0.00555028254166245
921	1.40583980083466	-1.16168475151062	-15.3307914733887	0.00418994715437293	-0.00165419070981443	0.0022419011220336	0.00386527273803949
922	0.756491124629974	0.137012556195259	-15.4606609344482	-0.000680167751852423	-0.00100484199356288	-0.0026282137259841	-0.000680167751852423
923	0.107142522931099	-0.837010383605957	-15.9152050018311	0.0223717093467712	-0.00879702530801296	0.00256657530553639	-0.000355493422830477
924	0.107142522931099	-0.512336075305939	-15.6554660797119	-0.000355493422830477	0.0126314787194133	-0.00457625929266214	0.00516396993771195
925	0.107142522931099	-0.512336075305939	-15.9801406860352	0.0123068047687411	0.00581331877037883	0.000293855206109583	-0.00652430532500148
926	-0.542206108570099	-1.16168475151062	-15.9801406860352	-0.0139918150380254	0.000943203864153475	0.00256657530553639	0.000618529506027699
927	-1.84090340137482	-0.837010383605957	-15.8502702713013	-0.00132951640989631	-0.00165419070981443	-0.000680167751852423	0.00711201597005129
928	2.05518841743469	-0.837010383605957	-15.7204008102417	-0.000355493422830477	0.00581331877037883	-0.00295288790948689	-0.00684897974133492
929	0.107142522931099	-0.837010383605957	-16.2398796081543	-0.00555028254166245	0.00776136433705688	-0.00749832857400179	-0.00555028254166245
930	2.05518841743469	-0.837010383605957	-16.434684753418	0.00646266713738441	0.00126787810586393	-0.0113944197073579	-0.00684897974133492
931	-1.19155478477478	-0.512336075305939	-16.434684753418	-0.00295288790948689	-0.000680167751852423	0.00808603875339031	0.00159255252219737
932	0.107142522931099	-0.512336075305939	-16.4996185302734	0.00678734155371785	0.000943203864153475	-0.00749832857400179	0.00516396993771195
933	0.107142522931099	-1.48635900020599	-16.3697490692139	0.00841071270406246	-0.00425158534198999	-0.00327756232582033	-0.00619963090866804
934	-0.542206108570099	-1.48635900020599	-15.7204008102417	0.0155535480007529	0.0022419011220336	-0.00100484199356288	0.00256657530553639
935	0.756491124629974	-0.187661752104759	-15.9152050018311	0.00743668992072344	-0.000680167751852423	-0.00425158534198999	-0.00360223650932312
936	-3.1396005153656	0.461686879396439	-16.3697490692139	-0.0117190945893526	-0.00879702530801296	-0.00425158534198999	-0.00165419070981443
937	0.107142522931099	-1.48635900020599	-15.9152050018311	0.012956153601408	0.00418994715437293	-0.00327756232582033	0.0103587592020631
938	0.107142522931099	0.461686879396439	-16.629487991333	-0.00360223650932312	0.000943203864153475	-0.00165419070981443	-0.0026282137259841
939	1.40583980083466	0.137012556195259	-16.6944236755371	0.0022419011220336	0.011982130818069	-0.00749832857400179	-0.00879702530801296
940	0.107142522931099	-0.187661752104759	-16.6944236755371	-0.00457625929266214	0.000943203864153475	-0.00197886489331722	-0.00100484199356288
941	2.70453715324402	-0.837010383605957	-16.1100101470947	0.00483929552137852	-0.00977104809135199	0.000943203864153475	0.00386527273803949
942	2.05518841743469	-2.13570761680603	-16.3048152923584	0.00646266713738441	-0.00717365415766835	-0.0113944197073579	0.00581331877037883
943	2.05518841743469	-0.837010383605957	-16.2398796081543	0.0103587592020631	-3.08191010844894e-05	-0.00165419070981443	0.00191722682211548
944	0.756491124629974	-0.187661752104759	-16.2398796081543	-0.00295288790948689	0.0103587592020631	-0.00392691092565656	-0.00457625929266214
945	0.107142522931099	-1.16168475151062	-16.434684753418	-0.00912170019000769	0.00386527273803949	-0.000355493422830477	-0.00100484199356288
946	-0.542206108570099	-0.512336075305939	-16.3697490692139	-0.0123684434220195	0.00841071270406246	-0.00100484199356288	0.00191722682211548
947	0.107142522931099	0.137012556195259	-16.7593593597412	-0.00652430532500148	0.00126787810586393	0.00581331877037883	-0.00100484199356288
948	1.40583980083466	-1.48635900020599	-16.4996185302734	0.00548864435404539	0.00354059832170606	0.00354059832170606	-3.08191010844894e-05
949	0.107142522931099	-0.187661752104759	-16.2398796081543	-0.00100484199356288	-0.00132951640989631	-0.00652430532500148	-0.00132951640989631
950	2.05518841743469	-1.16168475151062	-15.9801406860352	0.00483929552137852	0.00678734155371785	-0.00197886489331722	-0.00717365415766835
951	-0.542206108570099	-0.837010383605957	-16.629487991333	-0.0156151866540313	-0.00652430532500148	0.00646266713738441	-0.00327756232582033
952	-0.542206108570099	-1.48635900020599	-15.9152050018311	0.0123068047687411	-0.00457625929266214	-0.000355493422830477	0.0022419011220336
953	-0.542206108570099	0.137012556195259	-16.434684753418	0.0210730116814375	0.00581331877037883	-0.00100484199356288	-0.00230353930965066
954	-1.19155478477478	-0.187661752104759	-15.8502702713013	0.0155535480007529	0.00516396993771195	0.000943203864153475	-0.00814767740666866
955	-1.19155478477478	-0.512336075305939	-15.8502702713013	-0.0227580219507217	0.00613799272105098	-0.0117190945893526	-0.000680167751852423
956	-0.542206108570099	0.137012556195259	-16.2398796081543	-0.0113944197073579	-0.00392691092565656	-0.00230353930965066	-0.00295288790948689
957	1.40583980083466	-1.16168475151062	-16.2398796081543	0.01100810803473	0.000293855206109583	0.00581331877037883	0.00159255252219737
958	0.756491124629974	-0.512336075305939	-16.9541625976563	-0.00619963090866804	-0.00197886489331722	-0.00360223650932312	0.00289124972186983
959	0.107142522931099	-0.837010383605957	-15.9801406860352	0.00938473641872406	0.000943203864153475	0.0022419011220336	-0.00490093370899558
960	0.756491124629974	-0.512336075305939	-15.9152050018311	-0.0133424662053585	-0.00360223650932312	-0.00132951640989631	0.00289124972186983
961	1.40583980083466	-1.81103336811066	-15.7204008102417	-0.00490093370899558	-0.00360223650932312	0.000293855206109583	-0.00425158534198999
962	1.40583980083466	-1.81103336811066	-16.0450744628906	0.000943203864153475	-0.00522560812532902	0.0155535480007529	0.00938473641872406
963	2.05518841743469	-1.48635900020599	-16.1100101470947	0.00776136433705688	0.000943203864153475	0.00548864435404539	0.00516396993771195
964	-0.542206108570099	-0.512336075305939	-16.0450744628906	0.00548864435404539	0.00418994715437293	-0.000680167751852423	0.000293855206109583
965	-0.542206108570099	-0.837010383605957	-15.7853355407715	-0.00457625929266214	0.00646266713738441	-0.0110697457566857	0.00516396993771195
966	0.756491124629974	-0.837010383605957	-15.7853355407715	-0.00814767740666866	0.00256657530553639	0.00451462110504508	-0.00165419070981443
967	-1.19155478477478	0.137012556195259	-16.0450744628906	0.000293855206109583	-0.00425158534198999	0.00743668992072344	0.00386527273803949
968	2.70453715324402	-1.16168475151062	-15.4606609344482	0.00354059832170606	-0.000680167751852423	-0.00782300252467394	-0.00684897974133492
969	-0.542206108570099	0.461686879396439	-15.1359872817993	-0.00782300252467394	0.00711201597005129	-0.00522560812532902	-0.00652430532500148
970	1.40583980083466	-1.81103336811066	-15.5905313491821	-0.00360223650932312	0.00581331877037883	-0.0195112787187099	-0.00230353930965066
971	0.756491124629974	-0.837010383605957	-16.1100101470947	0.00548864435404539	-0.0130177913233638	-0.00327756232582033	0.000618529506027699
972	0.107142522931099	-0.187661752104759	-15.5255966186523	0.0181509424000978	0.000293855206109583	0.00711201597005129	0.00256657530553639
973	-0.542206108570099	-0.187661752104759	-15.4606609344482	-0.00717365415766835	0.000943203864153475	-0.00652430532500148	0.00970941036939621
974	-3.1396005153656	0.137012556195259	-15.2658567428589	-0.0143164889886975	0.00873538758605719	-0.00684897974133492	-0.00522560812532902
975	-0.542206108570099	-0.187661752104759	-15.2009220123291	-0.00457625929266214	0.00678734155371785	-0.00230353930965066	-0.00652430532500148
976	2.05518841743469	-0.837010383605957	-15.0710525512695	-0.00165419070981443	0.00483929552137852	0.00386527273803949	-3.08191010844894e-05
977	1.40583980083466	-1.48635900020599	-15.5255966186523	0.00418994715437293	0.00548864435404539	-0.00132951640989631	0.0126314787194133
978	0.756491124629974	0.137012556195259	-15.6554660797119	0.000293855206109583	0.0022419011220336	-0.00327756232582033	0.0126314787194133
979	2.05518841743469	-0.837010383605957	-15.7204008102417	0.0132808275520802	-0.00490093370899558	-0.0126931173726916	-0.0113944197073579
980	0.107142522931099	-1.48635900020599	-15.5255966186523	-0.00100484199356288	-0.00425158534198999	-0.00587495695799589	0.00126787810586393
981	0.107142522931099	-1.48635900020599	-15.2009220123291	0.0116574559360743	-0.00392691092565656	-0.00490093370899558	0.00516396993771195
982	0.756491124629974	-0.187661752104759	-14.9411821365356	-0.00100484199356288	0.00159255252219737	-0.00132951640989631	0.00483929552137852
983	-1.19155478477478	-0.512336075305939	-15.2009220123291	-0.00360223650932312	0.00256657530553639	-0.00360223650932312	0.00289124972186983
984	0.107142522931099	-1.48635900020599	-15.5255966186523	-0.00587495695799589	0.00743668992072344	-0.00165419070981443	-0.00782300252467394
985	1.40583980083466	-1.48635900020599	-15.2009220123291	-0.0156151866540313	0.00516396993771195	-0.0100957229733467	-0.0026282137259841
986	0.756491124629974	-0.187661752104759	-15.4606609344482	0.00256657530553639	0.000943203864153475	-0.00490093370899558	-0.00327756232582033
987	0.107142522931099	0.461686879396439	-15.6554660797119	0.00516396993771195	-3.08191010844894e-05	0.00126787810586393	0.000293855206109583
988	1.40583980083466	-1.48635900020599	-14.8762474060059	-0.0120437685400248	0.0022419011220336	-0.00879702530801296	-0.00457625929266214
989	-0.542206108570099	-1.16168475151062	-15.2009220123291	0.00516396993771195	-0.00360223650932312	-0.00425158534198999	-0.00619963090866804
990	0.756491124629974	-2.46038198471069	-15.2009220123291	-0.00295288790948689	0.000293855206109583	-0.00100484199356288	-0.000680167751852423
991	2.05518841743469	-0.837010383605957	-15.3307914733887	0.00776136433705688	-0.00490093370899558	-0.00684897974133492	0.00191722682211548
992	-0.542206108570099	0.137012556195259	-15.2009220123291	-0.0104203969240189	-0.00425158534198999	-0.00360223650932312	0.000618529506027699
993	-3.1396005153656	-0.512336075305939	-15.2009220123291	-0.00490093370899558	0.00516396993771195	-0.00814767740666866	0.00354059832170606
994	-1.19155478477478	-0.187661752104759	-15.3957262039185	-0.00749832857400179	0.000943203864153475	-0.00295288790948689	-0.00165419070981443
995	-1.19155478477478	-0.187661752104759	-15.1359872817993	-0.00555028254166245	0.000943203864153475	0.00386527273803949	-0.00165419070981443
996	2.05518841743469	-1.16168475151062	-15.5905313491821	-0.0104203969240189	-0.00197886489331722	-0.0100957229733467	0.00289124972186983
997	1.40583980083466	-0.512336075305939	-15.3957262039185	-0.00814767740666866	0.00191722682211548	0.00970941036939621	0.00646266713738441
998	0.756491124629974	-0.187661752104759	-15.4606609344482	0.0155535480007529	-3.08191010844894e-05	0.00126787810586393	0.000293855206109583
999	2.05518841743469	-2.46038198471069	-15.0710525512695	-0.00165419070981443	-0.00425158534198999	-0.00587495695799589	-0.0026282137259841
1000	-0.542206108570099	-0.187661752104759	-15.0710525512695	0.00386527273803949	-0.000680167751852423	-0.00749832857400179	-0.00100484199356288
1001	0.107142522931099	-0.187661752104759	-14.8762474060059	-0.00782300252467394	-0.00230353930965066	-0.00165419070981443	0.00159255252219737
1002	-1.19155478477478	-0.837010383605957	-14.8113126754761	-0.00717365415766835	-0.00425158534198999	0.012956153601408	0.00191722682211548
1003	-1.84090340137482	-0.837010383605957	-15.0061168670654	0.000943203864153475	0.00386527273803949	-0.00847235135734081	-0.00392691092565656
1004	2.05518841743469	-1.48635900020599	-15.0710525512695	0.00386527273803949	0.00711201597005129	-0.00555028254166245	0.00418994715437293
1005	1.40583980083466	-0.512336075305939	-15.2009220123291	-0.00392691092565656	0.000293855206109583	-0.0104203969240189	0.00483929552137852
1006	-0.542206108570099	0.137012556195259	-15.5255966186523	0.00321592413820326	0.0022419011220336	-0.00295288790948689	0.00191722682211548
1007	-1.19155478477478	-0.187661752104759	-15.0710525512695	-0.00490093370899558	-0.00392691092565656	-0.000355493422830477	0.00613799272105098
1008	-0.542206108570099	-1.16168475151062	-14.6165084838867	-0.00912170019000769	0.00581331877037883	0.00483929552137852	0.000618529506027699
1009	0.756491124629974	-0.837010383605957	-15.2658567428589	0.00256657530553639	-0.00652430532500148	-0.00522560812532902	0.000293855206109583
1010	0.756491124629974	-0.837010383605957	-15.0061168670654	-0.00165419070981443	-0.00327756232582033	-0.00555028254166245	-0.00522560812532902
1011	0.756491124629974	-0.837010383605957	-15.5255966186523	-0.0227580219507217	-0.00360223650932312	-3.08191010844894e-05	0.00613799272105098
1012	-2.49025201797485	0.137012556195259	-15.5255966186523	-0.00230353930965066	0.00354059832170606	0.00483929552137852	0.00613799272105098
1013	-2.49025201797485	0.137012556195259	-15.3957262039185	-0.00977104809135199	0.00581331877037883	0.000618529506027699	-0.00165419070981443
1014	0.756491124629974	0.137012556195259	-15.3307914733887	-0.00132951640989631	0.00906006153672934	-0.00555028254166245	-0.0026282137259841
1015	-1.84090340137482	0.461686879396439	-15.2009220123291	0.00191722682211548	0.00321592413820326	-0.0100957229733467	-0.00522560812532902
1016	2.05518841743469	-0.837010383605957	-15.3307914733887	-0.00522560812532902	-0.000355493422830477	-0.00360223650932312	-0.00165419070981443
1017	3.35388565063477	-1.16168475151062	-15.0710525512695	0.00483929552137852	-0.00327756232582033	0.00354059832170606	0.000943203864153475
1018	2.05518841743469	-1.16168475151062	-15.5255966186523	0.011982130818069	-3.08191010844894e-05	0.00516396993771195	0.00126787810586393
1019	2.05518841743469	-2.46038198471069	-15.2658567428589	0.00678734155371785	0.000293855206109583	-0.0117190945893526	-0.00132951640989631
1020	-0.542206108570099	0.137012556195259	-15.0061168670654	0.0155535480007529	-0.00425158534198999	-0.000355493422830477	-0.00392691092565656
1021	-1.19155478477478	0.137012556195259	-15.0061168670654	-0.0201606266200542	-3.08191010844894e-05	0.000618529506027699	-0.000355493422830477
1022	-0.542206108570099	-1.16168475151062	-14.8113126754761	-0.00522560812532902	-0.00749832857400179	-0.00912170019000769	0.0022419011220336
1023	1.40583980083466	-0.837010383605957	-15.1359872817993	-0.00522560812532902	-3.08191010844894e-05	-3.08191010844894e-05	-0.00132951640989631
1024	2.05518841743469	-1.48635900020599	-15.0710525512695	0.00289124972186983	0.00126787810586393	-0.0165892094373703	-0.00490093370899558
1025	2.05518841743469	-0.837010383605957	-15.2009220123291	-0.00197886489331722	0.0113327819854021	-0.00295288790948689	-0.00295288790948689
1026	0.107142522931099	-0.187661752104759	-15.3307914733887	-0.000680167751852423	0.00613799272105098	0.000293855206109583	0.00126787810586393
1027	1.40583980083466	-0.512336075305939	-15.2658567428589	-0.00230353930965066	-0.0100957229733467	-0.000355493422830477	-3.08191010844894e-05
1028	-0.542206108570099	-1.48635900020599	-15.0710525512695	0.00289124972186983	-0.0110697457566857	-0.00717365415766835	-0.00132951640989631
1029	0.107142522931099	-1.48635900020599	-15.4606609344482	0.00354059832170606	-0.0026282137259841	-0.0100957229733467	-0.00327756232582033
1030	1.40583980083466	-0.837010383605957	-15.3307914733887	0.00516396993771195	-0.00100484199356288	-0.00912170019000769	-0.00944637414067984
1031	-1.19155478477478	-1.16168475151062	-15.2658567428589	0.000293855206109583	0.00548864435404539	-3.08191010844894e-05	0.00126787810586393
1032	-1.84090340137482	0.137012556195259	-15.4606609344482	-0.00360223650932312	-0.00100484199356288	0.00386527273803949	0.0103587592020631
1033	-0.542206108570099	0.137012556195259	-15.3307914733887	0.013930176384747	0.00678734155371785	-0.000680167751852423	-0.00295288790948689
1034	-1.19155478477478	-0.512336075305939	-15.2009220123291	-0.0169138833880424	0.000293855206109583	-0.00587495695799589	-0.00912170019000769
1035	0.756491124629974	-0.187661752104759	-15.8502702713013	0.0175015944987535	0.00938473641872406	-0.0026282137259841	-3.08191010844894e-05
1036	2.05518841743469	-1.16168475151062	-15.3307914733887	-0.00165419070981443	-0.00295288790948689	-0.00360223650932312	0.0022419011220336
1037	1.40583980083466	-1.81103336811066	-15.0710525512695	-0.00392691092565656	-0.0104203969240189	0.00548864435404539	-0.000680167751852423
1038	1.40583980083466	-2.13570761680603	-15.1359872817993	0.0162028968334198	-0.00360223650932312	0.00289124972186983	-0.00230353930965066
1039	0.756491124629974	-1.48635900020599	-15.1359872817993	0.00938473641872406	-0.00295288790948689	-0.00457625929266214	-0.00717365415766835
1040	0.756491124629974	-0.512336075305939	-15.2009220123291	-0.00230353930965066	-0.00100484199356288	0.00386527273803949	0.00191722682211548
1041	-1.84090340137482	-0.512336075305939	-15.3307914733887	0.000618529506027699	0.00808603875339031	0.00678734155371785	0.00126787810586393
1042	0.107142522931099	-0.837010383605957	-15.3307914733887	-0.00717365415766835	0.000293855206109583	-0.00197886489331722	0.00808603875339031
1043	1.40583980083466	-0.187661752104759	-15.4606609344482	-3.08191010844894e-05	0.00126787810586393	0.011982130818069	-0.00165419070981443
1044	1.40583980083466	-1.48635900020599	-15.3307914733887	-3.08191010844894e-05	0.00548864435404539	-0.00879702530801296	-0.00490093370899558
1045	1.40583980083466	-1.16168475151062	-15.3307914733887	0.0262678004801273	-0.00490093370899558	-0.000680167751852423	0.00159255252219737
1046	0.756491124629974	-0.512336075305939	-15.0710525512695	0.00938473641872406	0.00191722682211548	0.00906006153672934	-0.00197886489331722
1047	2.05518841743469	-1.16168475151062	-15.1359872817993	0.000293855206109583	-0.0113944197073579	0.0022419011220336	0.00126787810586393
1048	-1.19155478477478	-1.48635900020599	-15.5905313491821	0.00159255252219737	-0.00425158534198999	0.00126787810586393	0.00126787810586393
1049	0.107142522931099	-0.187661752104759	-15.4606609344482	-3.08191010844894e-05	0.00646266713738441	-0.0026282137259841	-0.00360223650932312
1050	0.107142522931099	-0.837010383605957	-15.3307914733887	-0.0139918150380254	0.000943203864153475	-0.0110697457566857	0.000618529506027699
1051	-0.542206108570099	-0.837010383605957	-14.9411821365356	-0.00912170019000769	0.000293855206109583	0.00354059832170606	0.00776136433705688
1052	0.756491124629974	-0.837010383605957	-15.0710525512695	0.000618529506027699	-0.00295288790948689	-0.00165419070981443	0.000943203864153475
1053	0.107142522931099	0.461686879396439	-15.3957262039185	0.0100340843200684	0.00483929552137852	-0.00327756232582033	-0.00490093370899558
1054	-1.19155478477478	-0.512336075305939	-15.2009220123291	0.0200989879667759	0.00256657530553639	-0.00230353930965066	-0.000680167751852423
1055	2.70453715324402	-1.48635900020599	-15.5255966186523	0.00581331877037883	0.00711201597005129	-0.00457625929266214	-0.00425158534198999
1056	2.05518841743469	-1.16168475151062	-15.4606609344482	-0.0136671401560307	0.0022419011220336	-0.00522560812532902	0.0126314787194133
1057	0.756491124629974	-1.48635900020599	-15.4606609344482	0.0213976856321096	-0.00847235135734081	0.000943203864153475	0.00451462110504508
1058	1.40583980083466	-1.81103336811066	-15.3307914733887	-0.00879702530801296	0.00386527273803949	-0.00360223650932312	-0.00847235135734081
1059	0.756491124629974	-1.16168475151062	-15.0710525512695	0.00808603875339031	0.00841071270406246	-0.00522560812532902	-0.00100484199356288
1060	0.756491124629974	-1.16168475151062	-15.5905313491821	0.011982130818069	0.00191722682211548	-0.00847235135734081	0.00418994715437293
1061	-2.49025201797485	0.137012556195259	-15.5255966186523	-0.00912170019000769	0.00191722682211548	0.00191722682211548	0.00289124972186983
1062	0.756491124629974	-1.16168475151062	-15.3957262039185	-0.00132951640989631	0.00256657530553639	0.00321592413820326	0.00613799272105098
1063	1.40583980083466	-1.48635900020599	-15.5255966186523	-0.0026282137259841	0.00581331877037883	-0.00392691092565656	0.00289124972186983
1064	-0.542206108570099	-1.16168475151062	-15.9801406860352	0.00548864435404539	0.00906006153672934	0.000943203864153475	0.000943203864153475
1065	0.756491124629974	-0.187661752104759	-15.9152050018311	-0.0195112787187099	0.00191722682211548	-0.00392691092565656	-0.00749832857400179
1066	0.107142522931099	-0.187661752104759	-15.7853355407715	0.000293855206109583	-0.00457625929266214	0.00159255252219737	0.00159255252219737
1067	1.40583980083466	-2.78505635261536	-15.4606609344482	0.00191722682211548	-0.0136671401560307	0.00191722682211548	0.00516396993771195
1068	-0.542206108570099	-0.187661752104759	-15.9152050018311	0.00256657530553639	-0.00360223650932312	0.00613799272105098	0.00483929552137852
1069	0.756491124629974	-0.512336075305939	-16.2398796081543	-0.00490093370899558	0.00613799272105098	-3.08191010844894e-05	0.00126787810586393
1070	-2.49025201797485	-0.187661752104759	-16.0450744628906	-0.0237320438027382	0.00711201597005129	-0.00749832857400179	0.00483929552137852
1071	0.107142522931099	-0.512336075305939	-15.7204008102417	-0.00295288790948689	0.00678734155371785	-0.000355493422830477	-3.08191010844894e-05
1072	1.40583980083466	-1.48635900020599	-15.5905313491821	-0.000680167751852423	0.000943203864153475	0.00483929552137852	0.0100340843200684
1073	2.70453715324402	-1.16168475151062	-15.7853355407715	0.00191722682211548	0.00841071270406246	-0.00717365415766835	0.00451462110504508
1074	0.756491124629974	-1.16168475151062	-15.7204008102417	-0.00360223650932312	0.00678734155371785	-0.00977104809135199	-0.00490093370899558
1075	2.70453715324402	-1.48635900020599	-15.3307914733887	-0.00392691092565656	0.0022419011220336	-0.00814767740666866	-3.08191010844894e-05
1076	2.05518841743469	-1.81103336811066	-15.2658567428589	0.00483929552137852	-0.00977104809135199	0.000943203864153475	0.000618529506027699
1077	-0.542206108570099	-0.837010383605957	-15.8502702713013	0.0136055024340749	-0.00197886489331722	0.00646266713738441	0.0022419011220336
1078	1.40583980083466	-1.16168475151062	-15.7204008102417	0.00289124972186983	-3.08191010844894e-05	-0.00522560812532902	-0.000355493422830477
1079	-1.19155478477478	0.461686879396439	-15.6554660797119	-0.0117190945893526	0.00970941036939621	-0.00977104809135199	0.00354059832170606
1080	-1.19155478477478	-1.16168475151062	-14.9411821365356	-0.00132951640989631	0.0022419011220336	-0.00457625929266214	0.000943203864153475
1081	-1.19155478477478	0.461686879396439	-15.5255966186523	-0.00392691092565656	-0.000355493422830477	-0.00522560812532902	-0.0026282137259841
1082	0.107142522931099	0.137012556195259	-15.4606609344482	0.00938473641872406	-0.00197886489331722	-0.00652430532500148	-0.00230353930965066
1083	0.756491124629974	0.461686879396439	-16.0450744628906	-0.0107450718060136	-0.00165419070981443	0.00321592413820326	0.00386527273803949
1084	-1.19155478477478	0.137012556195259	-15.9801406860352	0.00159255252219737	0.00970941036939621	-0.00879702530801296	-0.00522560812532902
1085	-1.19155478477478	-0.187661752104759	-15.9152050018311	-0.00717365415766835	0.00126787810586393	0.00256657530553639	-0.00230353930965066
1086	-0.542206108570099	-0.512336075305939	-15.8502702713013	-3.08191010844894e-05	-0.000355493422830477	0.00418994715437293	-0.00197886489331722
1087	1.40583980083466	-2.13570761680603	-15.5255966186523	-0.00132951640989631	-0.0026282137259841	0.00451462110504508	0.00289124972186983
1088	0.107142522931099	-0.187661752104759	-16.0450744628906	0.00841071270406246	-0.00295288790948689	0.00321592413820326	0.00191722682211548
1089	0.107142522931099	-1.48635900020599	-15.6554660797119	0.000618529506027699	0.00581331877037883	0.00354059832170606	-0.00684897974133492
1090	-2.49025201797485	0.137012556195259	-15.8502702713013	-0.0152905117720366	0.00678734155371785	-0.0152905117720366	0.00516396993771195
1091	0.107142522931099	-0.837010383605957	-15.2009220123291	0.000618529506027699	0.00581331877037883	0.000943203864153475	0.000618529506027699
1092	2.05518841743469	-0.512336075305939	-15.7853355407715	0.00906006153672934	-0.00360223650932312	-0.00197886489331722	-3.08191010844894e-05
1093	2.70453715324402	-0.837010383605957	-15.7204008102417	-0.000680167751852423	-0.00295288790948689	-0.00100484199356288	0.00321592413820326
1094	2.05518841743469	-0.187661752104759	-15.8502702713013	0.00776136433705688	0.00970941036939621	-0.00782300252467394	-0.00814767740666866
1095	2.05518841743469	-0.837010383605957	-15.8502702713013	-0.00360223650932312	0.00191722682211548	-0.0026282137259841	0.00289124972186983
1096	0.107142522931099	-0.837010383605957	-15.8502702713013	-0.00912170019000769	0.000293855206109583	0.000293855206109583	0.00289124972186983
1097	-0.542206108570099	-1.16168475151062	-15.8502702713013	0.000293855206109583	-0.00619963090866804	0.0100340843200684	0.00386527273803949
1098	2.70453715324402	-1.16168475151062	-15.1359872817993	0.0022419011220336	-0.00555028254166245	-0.00392691092565656	0.000943203864153475
1099	-0.542206108570099	1.11103546619415	-15.2009220123291	0.00841071270406246	-0.000355493422830477	0.000293855206109583	-0.0026282137259841
1100	-1.19155478477478	-0.837010383605957	-14.6814432144165	-0.023407369852066	0.0022419011220336	-0.00327756232582033	0.00776136433705688
1101	0.756491124629974	-0.187661752104759	-15.6554660797119	0.000293855206109583	0.00613799272105098	0.00191722682211548	-0.00230353930965066
1102	0.107142522931099	-0.512336075305939	-15.5905313491821	0.0226963832974434	-0.000355493422830477	-0.00814767740666866	0.00516396993771195
1103	0.107142522931099	0.137012556195259	-15.6554660797119	0.000618529506027699	0.000943203864153475	0.00386527273803949	0.00354059832170606
1104	0.107142522931099	0.137012556195259	-15.5905313491821	0.00646266713738441	0.00354059832170606	-0.00490093370899558	-0.00684897974133492
1105	0.756491124629974	0.137012556195259	-15.2009220123291	-0.0104203969240189	-0.00749832857400179	-0.0026282137259841	0.000293855206109583
1106	2.70453715324402	-2.13570761680603	-15.2009220123291	0.000293855206109583	-0.00847235135734081	-0.00619963090866804	0.0022419011220336
1107	1.40583980083466	-1.81103336811066	-15.0710525512695	0.0106834331527352	-0.00522560812532902	0.00418994715437293	0.00191722682211548
1108	0.107142522931099	-0.187661752104759	-15.5905313491821	0.00743668992072344	0.00126787810586393	-0.00652430532500148	0.0022419011220336
1109	0.107142522931099	-0.512336075305939	-15.3957262039185	-0.00490093370899558	-0.00197886489331722	-0.00814767740666866	-0.00327756232582033
1110	-1.84090340137482	-0.187661752104759	-15.3957262039185	-0.00879702530801296	0.00581331877037883	-0.00457625929266214	0.00321592413820326
1111	1.40583980083466	-0.512336075305939	-15.2658567428589	0.000943203864153475	-0.00197886489331722	0.00483929552137852	-0.00327756232582033
1112	1.40583980083466	-0.837010383605957	-15.2658567428589	-0.00684897974133492	0.00159255252219737	-0.00230353930965066	0.00451462110504508
1113	1.40583980083466	-1.16168475151062	-15.1359872817993	-0.00132951640989631	0.00321592413820326	0.0022419011220336	0.00581331877037883
1114	0.756491124629974	-1.48635900020599	-15.3957262039185	0.00483929552137852	0.00808603875339031	-0.00295288790948689	-0.00717365415766835
1115	0.756491124629974	-1.48635900020599	-15.2658567428589	0.013930176384747	0.00159255252219737	-0.00587495695799589	-0.00490093370899558
1116	0.756491124629974	-1.48635900020599	-15.5255966186523	-0.00490093370899558	-0.00977104809135199	0.00256657530553639	-0.00132951640989631
1117	0.107142522931099	0.461686879396439	-15.4606609344482	0.000618529506027699	-0.0026282137259841	-0.00197886489331722	0.00516396993771195
1118	0.107142522931099	-1.16168475151062	-15.0061168670654	0.00516396993771195	0.00126787810586393	0.0022419011220336	0.00418994715437293
1119	-1.84090340137482	-0.512336075305939	-15.2009220123291	-0.017887907102704	0.00483929552137852	-0.00425158534198999	-0.00425158534198999
1120	0.107142522931099	-0.837010383605957	-14.6814432144165	-0.0149658378213644	-0.00132951640989631	-0.00847235135734081	0.000943203864153475
1121	2.05518841743469	-1.16168475151062	-15.7204008102417	0.00191722682211548	0.00191722682211548	-3.08191010844894e-05	-0.00132951640989631
1122	-0.542206108570099	0.786361217498779	-15.7853355407715	-0.0201606266200542	-0.00165419070981443	-0.00165419070981443	-0.00457625929266214
1123	-1.19155478477478	-0.187661752104759	-16.1749439239502	0.00873538758605719	0.00126787810586393	-0.00197886489331722	-0.0026282137259841
1124	0.756491124629974	-0.187661752104759	-15.9152050018311	-0.00879702530801296	0.00678734155371785	-0.00457625929266214	-0.00327756232582033
1125	-0.542206108570099	0.137012556195259	-15.4606609344482	0.00256657530553639	-0.00392691092565656	0.00483929552137852	-0.00490093370899558
1126	1.40583980083466	-2.78505635261536	-14.7463779449463	-0.00100484199356288	-0.0113944197073579	-0.00782300252467394	0.00938473641872406
1127	1.40583980083466	-1.16168475151062	-15.3957262039185	0.00646266713738441	-0.00230353930965066	-0.00165419070981443	0.00516396993771195
1128	-0.542206108570099	0.137012556195259	-15.5905313491821	0.012956153601408	0.000618529506027699	-0.00197886489331722	0.0022419011220336
1129	-0.542206108570099	-1.81103336811066	-15.3307914733887	0.0100340843200684	0.0100340843200684	-0.000680167751852423	-0.0100957229733467
1130	-1.19155478477478	0.137012556195259	-15.4606609344482	-0.00197886489331722	0.00646266713738441	0.00191722682211548	-0.00555028254166245
1131	0.756491124629974	-0.187661752104759	-15.0710525512695	0.00938473641872406	0.00159255252219737	0.00418994715437293	0.000618529506027699
1132	1.40583980083466	-1.81103336811066	-15.2658567428589	0.0200989879667759	-0.00360223650932312	0.00289124972186983	0.00256657530553639
1133	1.40583980083466	-0.837010383605957	-15.2009220123291	-0.0104203969240189	0.0022419011220336	-0.00230353930965066	0.000618529506027699
1134	2.70453715324402	-0.837010383605957	-15.1359872817993	0.0168522447347641	0.00418994715437293	-0.0120437685400248	-0.00749832857400179
1135	1.40583980083466	-1.48635900020599	-15.1359872817993	-0.00165419070981443	-3.08191010844894e-05	-0.00652430532500148	-0.00360223650932312
1136	-0.542206108570099	-1.81103336811066	-15.1359872817993	0.0178262684494257	-0.0100957229733467	-3.08191010844894e-05	0.00418994715437293
1137	0.756491124629974	-0.187661752104759	-15.1359872817993	-0.00782300252467394	-0.00555028254166245	-0.00912170019000769	-0.0026282137259841
1138	0.107142522931099	-1.16168475151062	-15.1359872817993	0.01100810803473	0.00451462110504508	-0.00132951640989631	0.000618529506027699
1139	-1.19155478477478	-0.512336075305939	-14.9411821365356	-0.00847235135734081	0.00548864435404539	-0.00295288790948689	-0.00490093370899558
1140	-0.542206108570099	-0.837010383605957	-15.2009220123291	-0.0165892094373703	0.00321592413820326	0.00321592413820326	-0.00490093370899558
1141	1.40583980083466	-0.837010383605957	-15.5255966186523	0.00776136433705688	0.00483929552137852	-0.00165419070981443	-0.000355493422830477
1142	0.756491124629974	-0.512336075305939	-15.6554660797119	0.011982130818069	0.00354059832170606	-0.00425158534198999	-0.00490093370899558
1143	-0.542206108570099	-0.187661752104759	-15.6554660797119	0.00906006153672934	-0.00457625929266214	0.000618529506027699	-0.00100484199356288
1144	0.107142522931099	-0.187661752104759	-15.3957262039185	0.0132808275520802	0.000943203864153475	-0.00457625929266214	-0.00977104809135199
1145	0.107142522931099	0.137012556195259	-15.2658567428589	-0.00944637414067984	0.00191722682211548	-0.00360223650932312	-0.00717365415766835
1146	2.05518841743469	-2.46038198471069	-14.7463779449463	0.01847561635077	0.0022419011220336	0.00159255252219737	-0.000680167751852423
1147	2.05518841743469	-1.16168475151062	-15.3307914733887	0.00548864435404539	0.00386527273803949	-0.00392691092565656	0.00483929552137852
1148	-0.542206108570099	-0.512336075305939	-15.6554660797119	0.00646266713738441	0.000293855206109583	0.00191722682211548	-0.00522560812532902
1149	-0.542206108570099	-1.16168475151062	-15.2658567428589	-0.0100957229733467	0.00873538758605719	-0.00749832857400179	0.00256657530553639
1150	-1.84090340137482	-0.512336075305939	-15.5255966186523	-0.00555028254166245	-0.00132951640989631	-0.00782300252467394	-0.00100484199356288
1151	-0.542206108570099	0.461686879396439	-15.3307914733887	0.000293855206109583	0.00159255252219737	0.00808603875339031	0.00548864435404539
1152	2.70453715324402	-1.16168475151062	-14.8113126754761	-0.00132951640989631	-0.00165419070981443	0.0022419011220336	-0.00100484199356288
1153	2.05518841743469	-0.187661752104759	-15.3957262039185	0.00613799272105098	-0.00100484199356288	-0.00490093370899558	-3.08191010844894e-05
1154	1.40583980083466	-1.16168475151062	-15.2009220123291	0.0103587592020631	0.00678734155371785	-0.0104203969240189	-0.00619963090866804
1155	-0.542206108570099	-1.16168475151062	-15.2009220123291	-0.00490093370899558	0.00841071270406246	-0.00457625929266214	-0.00522560812532902
1156	0.107142522931099	-1.16168475151062	-15.3957262039185	0.00451462110504508	-0.00132951640989631	0.000293855206109583	-0.000355493422830477
1157	2.05518841743469	-1.81103336811066	-15.7204008102417	0.00516396993771195	0.0022419011220336	-0.00879702530801296	0.00451462110504508
1158	0.107142522931099	0.137012556195259	-15.6554660797119	-0.00132951640989631	0.000618529506027699	0.00386527273803949	-0.00132951640989631
1159	-2.49025201797485	-0.187661752104759	-15.5905313491821	-0.00425158534198999	0.00906006153672934	-0.00132951640989631	0.00289124972186983
1160	-1.19155478477478	-1.48635900020599	-15.3957262039185	0.00581331877037883	0.00970941036939621	-0.0120437685400248	0.00159255252219737
1161	1.40583980083466	-1.16168475151062	-15.4606609344482	-0.0217839982360601	0.00386527273803949	-0.00197886489331722	0.00646266713738441
1162	0.107142522931099	-0.837010383605957	-15.6554660797119	0.0142548503354192	-0.00327756232582033	0.00613799272105098	0.000618529506027699
1163	-1.19155478477478	0.137012556195259	-15.6554660797119	0.0155535480007529	-0.0026282137259841	0.00289124972186983	-0.00490093370899558
1164	-0.542206108570099	-0.187661752104759	-15.3957262039185	-0.00392691092565656	0.00873538758605719	-0.00327756232582033	-0.0026282137259841
1165	0.756491124629974	-0.837010383605957	-15.2658567428589	-0.00360223650932312	-0.00327756232582033	-0.00490093370899558	-0.00100484199356288
1166	1.40583980083466	-1.81103336811066	-15.4606609344482	0.0103587592020631	-0.00165419070981443	0.00581331877037883	0.000618529506027699
1167	1.40583980083466	-1.81103336811066	-15.3307914733887	-0.00165419070981443	0.000293855206109583	-0.00814767740666866	0.00483929552137852
1168	1.40583980083466	-0.837010383605957	-15.7853355407715	-0.0126931173726916	-0.00197886489331722	0.0168522447347641	-0.00295288790948689
1169	-3.78894925117493	-0.187661752104759	-15.9152050018311	0.00354059832170606	0.0106834331527352	-0.0130177913233638	-0.00425158534198999
1170	2.05518841743469	-0.837010383605957	-15.7204008102417	-0.00197886489331722	0.00451462110504508	0.00191722682211548	-0.00619963090866804
1171	0.107142522931099	-0.512336075305939	-15.3957262039185	-3.08191010844894e-05	0.00159255252219737	-0.0026282137259841	0.00289124972186983
1172	0.107142522931099	-0.512336075305939	-15.9152050018311	0.00906006153672934	-0.00360223650932312	-0.00490093370899558	-0.000680167751852423
1173	0.107142522931099	0.137012556195259	-16.1749439239502	-0.00457625929266214	-0.00100484199356288	0.000293855206109583	0.00613799272105098
1174	0.107142522931099	0.137012556195259	-15.9152050018311	0.0168522447347641	0.00808603875339031	-0.00847235135734081	0.00418994715437293
1175	3.35388565063477	-2.46038198471069	-15.8502702713013	-0.00717365415766835	-0.00327756232582033	0.00159255252219737	0.000943203864153475
1176	1.40583980083466	-0.837010383605957	-15.7853355407715	-0.000680167751852423	0.00418994715437293	0.00191722682211548	0.000943203864153475
1177	0.107142522931099	-0.837010383605957	-15.1359872817993	-0.000355493422830477	0.00841071270406246	-3.08191010844894e-05	0.00516396993771195
1178	-2.49025201797485	-1.16168475151062	-15.1359872817993	0.00256657530553639	-0.00165419070981443	-3.08191010844894e-05	0.00321592413820326
1179	-2.49025201797485	-0.187661752104759	-15.0061168670654	0.0168522447347641	0.0113327819854021	-0.00814767740666866	-0.00587495695799589
1180	0.756491124629974	-0.837010383605957	-15.9801406860352	-0.0117190945893526	0.00711201597005129	-0.00457625929266214	-0.00295288790948689
1181	1.40583980083466	-0.837010383605957	-15.5905313491821	-0.00684897974133492	-0.00360223650932312	-0.00327756232582033	0.000293855206109583
1182	0.107142522931099	-0.187661752104759	-15.7204008102417	0.00906006153672934	0.00711201597005129	-0.00360223650932312	0.0022419011220336
1183	0.107142522931099	-0.512336075305939	-15.4606609344482	-0.00912170019000769	-0.00425158534198999	0.000943203864153475	-0.000680167751852423
1184	0.107142522931099	-0.187661752104759	-15.2009220123291	0.00581331877037883	0.00386527273803949	-0.00100484199356288	-0.0026282137259841
1185	1.40583980083466	-1.48635900020599	-15.2658567428589	0.00483929552137852	-0.00490093370899558	-0.00360223650932312	-0.00684897974133492
1186	0.107142522931099	-0.512336075305939	-15.3307914733887	0.00548864435404539	-3.08191010844894e-05	-0.00295288790948689	-0.00360223650932312
1187	0.756491124629974	-1.48635900020599	-15.3307914733887	-0.00587495695799589	-0.00457625929266214	-0.00230353930965066	0.00646266713738441
1188	-1.19155478477478	-1.16168475151062	-15.3307914733887	-0.00912170019000769	-0.000355493422830477	-0.00522560812532902	-0.00522560812532902
1189	-0.542206108570099	-0.187661752104759	-16.0450744628906	-0.00100484199356288	0.00386527273803949	-0.00717365415766835	0.000293855206109583
1190	2.70453715324402	-1.16168475151062	-15.7853355407715	0.0136055024340749	0.00256657530553639	-0.00684897974133492	-0.00197886489331722
1191	1.40583980083466	-0.187661752104759	-16.0450744628906	-0.00392691092565656	0.00516396993771195	-0.00392691092565656	0.00159255252219737
1192	-0.542206108570099	0.137012556195259	-15.2658567428589	-0.00522560812532902	-3.08191010844894e-05	-0.00197886489331722	-0.00100484199356288
1193	0.107142522931099	-0.837010383605957	-15.5255966186523	0.00841071270406246	0.00321592413820326	0.00289124972186983	0.00873538758605719
1194	-0.542206108570099	-1.16168475151062	-15.5905313491821	0.0178262684494257	-0.00425158534198999	-0.00457625929266214	-0.0026282137259841
1195	0.756491124629974	-1.81103336811066	-15.9152050018311	0.00873538758605719	-0.00165419070981443	-0.0126931173726916	-0.00847235135734081
1196	0.756491124629974	-0.837010383605957	-15.7204008102417	-0.00360223650932312	0.00256657530553639	-0.00230353930965066	0.00126787810586393
1197	-1.84090340137482	-0.512336075305939	-15.5905313491821	-0.017887907102704	0.000943203864153475	0.00289124972186983	0.00938473641872406
1198	-1.84090340137482	-0.187661752104759	-15.6554660797119	-0.00555028254166245	-0.00230353930965066	0.000618529506027699	-0.00132951640989631
1199	-0.542206108570099	0.461686879396439	-15.8502702713013	0.0100340843200684	0.00678734155371785	0.0022419011220336	0.000618529506027699
1200	2.05518841743469	-1.48635900020599	-15.9801406860352	-0.00749832857400179	0.00483929552137852	-0.0130177913233638	0.0022419011220336
1201	1.40583980083466	-0.512336075305939	-15.9801406860352	-0.00912170019000769	-0.00555028254166245	-0.00360223650932312	-0.00197886489331722
1202	0.107142522931099	0.461686879396439	-15.4606609344482	-0.00360223650932312	0.00483929552137852	0.00743668992072344	-0.00132951640989631
1203	1.40583980083466	-1.16168475151062	-15.6554660797119	0.00548864435404539	-0.00457625929266214	0.00354059832170606	0.00548864435404539
1204	2.05518841743469	-2.13570761680603	-15.1359872817993	-0.00327756232582033	-0.00197886489331722	-0.00392691092565656	-0.00132951640989631
1205	0.107142522931099	-1.48635900020599	-15.2009220123291	-0.00749832857400179	-0.00100484199356288	-0.00782300252467394	-0.00652430532500148
1206	0.107142522931099	-0.187661752104759	-16.1100101470947	-0.00684897974133492	-0.00197886489331722	0.00321592413820326	0.00354059832170606
1207	-3.1396005153656	0.461686879396439	-15.9801406860352	0.0022419011220336	-0.00327756232582033	-0.00847235135734081	0.00386527273803949
1208	-1.19155478477478	-1.16168475151062	-15.7853355407715	0.00418994715437293	0.000618529506027699	-0.00814767740666866	0.00418994715437293
1209	0.756491124629974	0.461686879396439	-16.0450744628906	0.0022419011220336	0.0106834331527352	0.00321592413820326	-0.00425158534198999
1210	0.756491124629974	-1.16168475151062	-15.7853355407715	-0.00327756232582033	0.00321592413820326	-0.00847235135734081	-0.0113944197073579
1211	2.05518841743469	-1.16168475151062	-15.3307914733887	-0.000355493422830477	-0.00587495695799589	0.00191722682211548	0.00678734155371785
1212	0.756491124629974	-1.48635900020599	-15.5905313491821	0.000293855206109583	-0.00652430532500148	-0.000355493422830477	-0.00132951640989631
1213	2.05518841743469	-1.81103336811066	-15.2658567428589	0.00256657530553639	-0.00295288790948689	0.00289124972186983	0.000943203864153475
1214	0.107142522931099	-2.13570761680603	-15.7853355407715	0.00483929552137852	-0.0100957229733467	-0.00197886489331722	-0.000355493422830477
1215	-1.19155478477478	-0.512336075305939	-15.9801406860352	0.0230210572481155	0.00418994715437293	-0.000355493422830477	-0.00555028254166245
1216	0.107142522931099	-0.187661752104759	-15.4606609344482	-0.00912170019000769	-0.00587495695799589	-0.00847235135734081	0.00873538758605719
1217	-1.19155478477478	-0.512336075305939	-15.1359872817993	-0.00814767740666866	-0.00295288790948689	0.00711201597005129	0.00418994715437293
1218	1.40583980083466	-1.48635900020599	-14.7463779449463	0.0136055024340749	-0.00360223650932312	0.00386527273803949	0.000943203864153475
1219	-0.542206108570099	-0.187661752104759	-16.0450744628906	-0.00197886489331722	0.0022419011220336	0.00191722682211548	-0.00814767740666866
1220	1.40583980083466	-1.16168475151062	-15.5905313491821	-0.0175632312893867	0.00970941036939621	-0.0130177913233638	-0.0026282137259841
1221	2.05518841743469	-1.16168475151062	-15.9801406860352	-0.00360223650932312	0.00191722682211548	0.000618529506027699	0.00386527273803949
1222	-0.542206108570099	0.137012556195259	-15.9801406860352	-0.00587495695799589	0.00256657530553639	0.00646266713738441	-0.00490093370899558
1223	-0.542206108570099	-1.16168475151062	-15.8502702713013	0.00516396993771195	-0.00165419070981443	-0.00360223650932312	0.000618529506027699
1224	-0.542206108570099	-1.81103336811066	-15.7204008102417	0.00321592413820326	-0.00165419070981443	0.000618529506027699	0.00289124972186983
1225	-1.19155478477478	0.137012556195259	-15.3307914733887	0.00159255252219737	0.00613799272105098	-0.00749832857400179	-0.0100957229733467
1226	-1.19155478477478	-0.187661752104759	-15.4606609344482	-0.00100484199356288	-0.00165419070981443	-0.00295288790948689	0.00906006153672934
1227	-1.19155478477478	-0.187661752104759	-15.4606609344482	-0.00457625929266214	-0.000680167751852423	0.00776136433705688	0.00483929552137852
1228	2.70453715324402	-1.16168475151062	-15.2009220123291	0.00581331877037883	0.00289124972186983	0.0022419011220336	0.00126787810586393
1229	0.756491124629974	-0.837010383605957	-15.8502702713013	0.00970941036939621	0.00191722682211548	-3.08191010844894e-05	0.0022419011220336
1230	2.05518841743469	-0.512336075305939	-15.9801406860352	0.00776136433705688	0.00873538758605719	-0.00295288790948689	-0.00490093370899558
1231	0.107142522931099	0.461686879396439	-15.5905313491821	-0.00782300252467394	-0.00327756232582033	-0.00717365415766835	0.00646266713738441
1232	-0.542206108570099	-0.187661752104759	-15.5255966186523	0.00646266713738441	0.00256657530553639	0.00191722682211548	0.00159255252219737
1233	-0.542206108570099	-1.16168475151062	-15.5255966186523	0.00321592413820326	-0.00879702530801296	-0.00360223650932312	-0.000355493422830477
1234	0.756491124629974	0.137012556195259	-15.5255966186523	0.00354059832170606	0.00613799272105098	0.00451462110504508	-3.08191010844894e-05
1235	0.107142522931099	0.461686879396439	-15.5905313491821	-0.00749832857400179	-0.00230353930965066	0.00126787810586393	0.00159255252219737
1236	-0.542206108570099	-1.16168475151062	-15.2009220123291	0.01100810803473	0.00386527273803949	-0.00360223650932312	0.00743668992072344
1237	-0.542206108570099	-0.837010383605957	-15.0710525512695	-0.00782300252467394	-0.00522560812532902	-0.000355493422830477	0.00256657530553639
1238	-0.542206108570099	-0.512336075305939	-15.4606609344482	0.00386527273803949	0.00581331877037883	-0.00360223650932312	0.00159255252219737
1239	0.107142522931099	-0.512336075305939	-16.2398796081543	-0.000355493422830477	0.00776136433705688	-3.08191010844894e-05	-0.00555028254166245
1240	2.05518841743469	-1.16168475151062	-15.5905313491821	-0.00165419070981443	0.000943203864153475	-0.00652430532500148	0.00126787810586393
1241	0.756491124629974	-0.187661752104759	-15.4606609344482	-0.0100957229733467	-3.08191010844894e-05	-0.00197886489331722	0.0022419011220336
1242	0.756491124629974	-1.16168475151062	-15.5255966186523	-0.00295288790948689	-3.08191010844894e-05	0.00841071270406246	0.000293855206109583
1243	0.107142522931099	-1.48635900020599	-15.1359872817993	0.00386527273803949	-0.00619963090866804	-0.00165419070981443	0.000618529506027699
1244	2.05518841743469	-1.16168475151062	-14.8113126754761	0.00581331877037883	0.00418994715437293	-0.00425158534198999	0.0022419011220336
1245	0.107142522931099	-1.16168475151062	-15.0710525512695	-0.00879702530801296	-0.00197886489331722	-0.00717365415766835	-0.0110697457566857
1246	-3.1396005153656	0.137012556195259	-15.9801406860352	-0.0130177913233638	-0.00132951640989631	-0.00912170019000769	0.00613799272105098
1247	-1.19155478477478	0.137012556195259	-15.9801406860352	-0.000355493422830477	-0.00392691092565656	0.00808603875339031	0.00418994715437293
1248	1.40583980083466	-0.837010383605957	-16.0450744628906	-0.00749832857400179	-0.00230353930965066	-0.00717365415766835	-0.0026282137259841
1249	1.40583980083466	-0.512336075305939	-16.2398796081543	0.012956153601408	0.00386527273803949	-0.0110697457566857	-0.00490093370899558
1250	1.40583980083466	-0.837010383605957	-15.5905313491821	0.0236704051494598	0.00354059832170606	-0.00619963090866804	-0.00425158534198999
1251	0.756491124629974	-1.48635900020599	-15.4606609344482	-0.0110697457566857	0.00386527273803949	-0.00295288790948689	0.00483929552137852
1252	2.70453715324402	-2.46038198471069	-15.7853355407715	-0.00327756232582033	-0.00490093370899558	0.00159255252219737	0.00646266713738441
1253	0.756491124629974	-1.16168475151062	-15.4606609344482	-0.0026282137259841	-0.00587495695799589	-0.00295288790948689	-0.00295288790948689
1254	2.05518841743469	-1.16168475151062	-15.2658567428589	0.01100810803473	0.00743668992072344	-0.0143164889886975	-0.00295288790948689
1255	-1.84090340137482	-0.512336075305939	-15.7204008102417	-0.0100957229733467	0.00581331877037883	0.00191722682211548	-0.00555028254166245
1256	-2.49025201797485	-0.512336075305939	-15.3307914733887	-0.0169138833880424	-3.08191010844894e-05	-0.000355493422830477	0.00808603875339031
1257	2.05518841743469	-1.81103336811066	-14.9411821365356	0.0126314787194133	-0.00619963090866804	0.0022419011220336	0.00516396993771195
1258	2.05518841743469	-0.837010383605957	-15.3307914733887	0.000618529506027699	0.00126787810586393	0.00841071270406246	-0.00132951640989631
1259	-0.542206108570099	-0.187661752104759	-15.7204008102417	0.00678734155371785	-0.00327756232582033	-0.00425158534198999	-0.00360223650932312
1260	1.40583980083466	-1.48635900020599	-15.4606609344482	0.00451462110504508	-0.00197886489331722	-0.00587495695799589	-0.00587495695799589
1261	0.756491124629974	-1.16168475151062	-15.4606609344482	-0.0133424662053585	0.00126787810586393	-3.08191010844894e-05	-0.00295288790948689
1262	2.70453715324402	-2.46038198471069	-14.9411821365356	0.00906006153672934	-0.00782300252467394	0.00289124972186983	0.00126787810586393
1263	0.756491124629974	-0.512336075305939	-15.2009220123291	0.0259431265294552	0.00451462110504508	-0.00100484199356288	-0.00392691092565656
1264	-0.542206108570099	-0.512336075305939	-15.0710525512695	0.00581331877037883	0.00613799272105098	-0.00587495695799589	-0.00814767740666866
1265	-1.19155478477478	-0.837010383605957	-15.4606609344482	-0.00555028254166245	0.00418994715437293	-0.00490093370899558	-0.00132951640989631
1266	0.756491124629974	-1.16168475151062	-15.3957262039185	-0.00619963090866804	0.00678734155371785	-0.00360223650932312	0.00256657530553639
1267	2.05518841743469	-1.48635900020599	-15.3957262039185	0.00678734155371785	0.000618529506027699	-0.00392691092565656	-0.000355493422830477
1268	0.756491124629974	1.11103546619415	-15.7853355407715	0.00159255252219737	0.00613799272105098	-0.00165419070981443	-0.00749832857400179
1269	-0.542206108570099	0.137012556195259	-15.3307914733887	0.00581331877037883	-0.000680167751852423	-0.00457625929266214	-0.00490093370899558
1270	1.40583980083466	-1.81103336811066	-15.0061168670654	-0.00327756232582033	0.000293855206109583	-0.00522560812532902	-0.00652430532500148
1271	1.40583980083466	-2.13570761680603	-15.2009220123291	-0.00327756232582033	0.000618529506027699	-0.00652430532500148	0.00289124972186983
1272	2.70453715324402	-3.10973048210144	-15.3957262039185	-0.00879702530801296	-0.0104203969240189	0.00191722682211548	0.00418994715437293
1273	0.756491124629974	-0.837010383605957	-15.8502702713013	-0.0107450718060136	0.00483929552137852	0.00159255252219737	-0.0026282137259841
1274	0.107142522931099	-1.16168475151062	-15.2009220123291	-0.00879702530801296	0.00483929552137852	-0.00100484199356288	-0.00165419070981443
1275	-2.49025201797485	0.137012556195259	-15.3957262039185	-0.00132951640989631	0.00483929552137852	0.00191722682211548	0.0022419011220336
1276	-1.84090340137482	0.461686879396439	-15.3307914733887	0.000293855206109583	0.00776136433705688	0.00289124972186983	-0.00814767740666866
1277	0.107142522931099	-0.187661752104759	-15.7204008102417	0.00386527273803949	-0.00295288790948689	0.00289124972186983	-0.000680167751852423
1278	0.756491124629974	0.137012556195259	-16.1100101470947	0.000293855206109583	-0.00100484199356288	0.00354059832170606	-0.00522560812532902
1279	0.107142522931099	-0.837010383605957	-15.5905313491821	-0.00619963090866804	0.00613799272105098	0.00678734155371785	0.00321592413820326
1280	2.05518841743469	-0.837010383605957	-15.7853355407715	0.00386527273803949	0.00386527273803949	0.000293855206109583	-0.00457625929266214
1281	-0.542206108570099	-0.837010383605957	-15.9801406860352	0.00354059832170606	-0.00652430532500148	-0.00425158534198999	-0.00295288790948689
1282	-0.542206108570099	-1.48635900020599	-15.7853355407715	0.0223717093467712	0.00321592413820326	-0.000355493422830477	0.00808603875339031
1283	0.107142522931099	-0.512336075305939	-14.8113126754761	-0.00425158534198999	0.000618529506027699	-0.00165419070981443	-0.00392691092565656
1284	-0.542206108570099	-0.187661752104759	-15.2009220123291	0.0132808275520802	0.00451462110504508	0.000618529506027699	-3.08191010844894e-05
1285	-3.1396005153656	0.137012556195259	-16.1100101470947	0.01100810803473	0.00678734155371785	-0.00977104809135199	-0.00165419070981443
1286	-0.542206108570099	0.137012556195259	-16.0450744628906	-0.00684897974133492	-0.000355493422830477	-0.00814767740666866	0.00191722682211548
1287	1.40583980083466	-1.81103336811066	-15.7204008102417	0.00126787810586393	0.00191722682211548	0.00126787810586393	0.00711201597005129
1288	-0.542206108570099	-0.512336075305939	-16.5645542144775	-0.0156151866540313	0.00354059832170606	-0.00490093370899558	-0.00555028254166245
1289	0.107142522931099	0.461686879396439	-15.9152050018311	-0.00360223650932312	0.00938473641872406	-0.00295288790948689	-0.00619963090866804
1290	0.756491124629974	-1.81103336811066	-15.9152050018311	0.00159255252219737	0.00321592413820326	-0.00847235135734081	-0.00652430532500148
1291	0.756491124629974	-2.13570761680603	-15.8502702713013	-0.00392691092565656	-0.00749832857400179	-0.000680167751852423	0.00386527273803949
1292	1.40583980083466	-1.81103336811066	-16.4996185302734	0.00418994715437293	-0.0117190945893526	-0.00165419070981443	-0.0026282137259841
1293	-0.542206108570099	-0.512336075305939	-15.9801406860352	-0.000355493422830477	0.00159255252219737	0.00126787810586393	-0.000355493422830477
1294	-1.19155478477478	0.137012556195259	-16.629487991333	-0.00360223650932312	0.00808603875339031	-0.00197886489331722	0.00321592413820326
1295	0.756491124629974	-1.48635900020599	-16.1100101470947	-0.00360223650932312	0.000293855206109583	-0.0126931173726916	-0.00230353930965066
1296	1.40583980083466	-0.837010383605957	-15.5255966186523	-0.00522560812532902	-0.00457625929266214	-0.00652430532500148	-0.00392691092565656
1297	0.107142522931099	0.137012556195259	-15.9801406860352	-0.00587495695799589	0.00191722682211548	0.000293855206109583	-0.000355493422830477
1298	2.05518841743469	-1.16168475151062	-16.7593593597412	0.0106834331527352	0.000293855206109583	0.000943203864153475	-0.000355493422830477
1299	0.756491124629974	-1.16168475151062	-16.3048152923584	0.00256657530553639	0.00483929552137852	-0.00132951640989631	-0.000355493422830477
1300	2.05518841743469	-1.16168475151062	-15.9801406860352	0.00906006153672934	0.00159255252219737	-0.00847235135734081	-0.00360223650932312
1301	0.107142522931099	-1.16168475151062	-15.9152050018311	0.00483929552137852	-0.0107450718060136	-0.00295288790948689	-0.00392691092565656
1302	-0.542206108570099	-1.16168475151062	-15.3957262039185	0.00646266713738441	-0.000355493422830477	0.00613799272105098	0.000293855206109583
1303	1.40583980083466	-1.48635900020599	-16.1100101470947	0.00581331877037883	0.000293855206109583	0.00646266713738441	-0.00457625929266214
1304	-2.49025201797485	-0.837010383605957	-15.7853355407715	0.00354059832170606	0.00516396993771195	0.00711201597005129	-0.000355493422830477
1305	-0.542206108570099	-0.512336075305939	-15.4606609344482	0.0158782228827477	0.00126787810586393	-0.00490093370899558	0.00321592413820326
1306	-1.19155478477478	-0.187661752104759	-16.0450744628906	0.0136055024340749	0.00548864435404539	-0.00197886489331722	0.00126787810586393
1307	1.40583980083466	-1.48635900020599	-15.9801406860352	0.00548864435404539	-3.08191010844894e-05	0.0113327819854021	0.00581331877037883
1308	0.107142522931099	-0.187661752104759	-15.9152050018311	-0.00165419070981443	0.000293855206109583	0.00159255252219737	0.00126787810586393
1309	1.40583980083466	0.461686879396439	-15.7204008102417	-0.00717365415766835	0.0103587592020631	-0.00814767740666866	-0.00652430532500148
1310	-0.542206108570099	-1.16168475151062	-15.8502702713013	-0.00392691092565656	-0.00522560812532902	0.00354059832170606	-0.000680167751852423
1311	2.05518841743469	-2.78505635261536	-15.8502702713013	0.00159255252219737	-0.00749832857400179	0.00191722682211548	-0.00165419070981443
1312	0.107142522931099	-1.16168475151062	-15.8502702713013	-0.00425158534198999	-0.00425158534198999	0.00386527273803949	-0.000680167751852423
1313	1.40583980083466	-0.837010383605957	-15.7204008102417	-0.0143164889886975	0.000293855206109583	-0.00587495695799589	-0.00197886489331722
1314	0.107142522931099	-0.512336075305939	-15.7204008102417	-0.00360223650932312	0.00581331877037883	-0.00522560812532902	-0.00652430532500148
1315	0.756491124629974	-1.16168475151062	-15.2658567428589	-0.00879702530801296	-0.00230353930965066	-0.0117190945893526	-0.00392691092565656
1316	-0.542206108570099	-0.187661752104759	-15.7853355407715	-3.08191010844894e-05	-0.00684897974133492	-0.0113944197073579	0.00483929552137852
1317	-0.542206108570099	0.137012556195259	-16.1749439239502	0.00126787810586393	0.00191722682211548	0.00256657530553639	0.00906006153672934
1318	2.70453715324402	-1.16168475151062	-16.1100101470947	-0.00197886489331722	0.0022419011220336	-0.0100957229733467	0.00418994715437293
1319	0.107142522931099	-0.187661752104759	-15.7853355407715	-0.00684897974133492	0.00289124972186983	-3.08191010844894e-05	-0.00847235135734081
1320	1.40583980083466	-0.837010383605957	-15.8502702713013	0.00646266713738441	-0.00295288790948689	-0.00457625929266214	0.000618529506027699
1321	0.756491124629974	-1.48635900020599	-15.9152050018311	0.00776136433705688	-0.00230353930965066	0.000293855206109583	0.00126787810586393
1322	-0.542206108570099	-0.512336075305939	-14.9411821365356	0.012956153601408	-0.00587495695799589	0.00321592413820326	0.000943203864153475
1323	2.05518841743469	-1.48635900020599	-12.7983322143555	-0.0146411629393697	0.00159255252219737	0.00873538758605719	0.00321592413820326
1324	-0.542206108570099	-1.48635900020599	-15.8502702713013	0.00126787810586393	0.00289124972186983	-0.00879702530801296	-0.00197886489331722
1325	-0.542206108570099	0.137012556195259	-15.8502702713013	-0.00944637414067984	0.0103587592020631	-0.00490093370899558	-0.00749832857400179
1326	0.756491124629974	0.137012556195259	-15.4606609344482	0.00873538758605719	0.00256657530553639	-0.00132951640989631	0.00159255252219737
1327	0.756491124629974	-0.512336075305939	-15.3307914733887	0.00256657530553639	0.000618529506027699	0.00126787810586393	0.00321592413820326
1328	-1.19155478477478	0.137012556195259	-15.1359872817993	-0.00490093370899558	0.00646266713738441	-0.00327756232582033	0.00191722682211548
1329	1.40583980083466	-0.837010383605957	-15.4606609344482	0.0022419011220336	0.00386527273803949	-0.00392691092565656	-0.00197886489331722
1330	-0.542206108570099	-0.512336075305939	-15.6554660797119	0.000293855206109583	0.0022419011220336	-0.00425158534198999	-0.00165419070981443
1331	1.40583980083466	-2.46038198471069	-15.1359872817993	-0.00100484199356288	-0.0100957229733467	-0.00197886489331722	0.00191722682211548
1332	0.756491124629974	-0.512336075305939	-15.2009220123291	-0.00360223650932312	-0.00360223650932312	0.0106834331527352	0.00418994715437293
1333	0.756491124629974	-0.512336075305939	-15.0061168670654	0.00548864435404539	0.00321592413820326	-0.00100484199356288	0.000293855206109583
1334	-0.542206108570099	-1.16168475151062	-14.8762474060059	-0.0123684434220195	0.00776136433705688	-0.0100957229733467	0.000618529506027699
1335	1.40583980083466	-1.16168475151062	-15.1359872817993	-0.00457625929266214	0.0113327819854021	-0.00230353930965066	0.00451462110504508
1336	0.756491124629974	-0.512336075305939	-15.2658567428589	-0.00490093370899558	-0.00197886489331722	-0.00360223650932312	0.00516396993771195
1337	0.107142522931099	0.461686879396439	-15.8502702713013	-0.00295288790948689	-0.00132951640989631	0.000618529506027699	0.00451462110504508
1338	0.756491124629974	-1.16168475151062	-15.3307914733887	-0.00814767740666866	0.00581331877037883	-0.00197886489331722	0.00451462110504508
1339	0.107142522931099	-1.48635900020599	-15.1359872817993	0.0100340843200684	0.00354059832170606	0.00289124972186983	0.00354059832170606
1340	1.40583980083466	-1.16168475151062	-15.0710525512695	-0.0149658378213644	-0.000680167751852423	-0.00619963090866804	0.0022419011220336
1341	0.756491124629974	-1.16168475151062	-15.0710525512695	-0.00457625929266214	0.000943203864153475	-0.0113944197073579	0.00451462110504508
1342	0.107142522931099	0.461686879396439	-15.6554660797119	0.0181509424000978	0.00191722682211548	0.00451462110504508	0.00613799272105098
1343	-1.19155478477478	-0.837010383605957	-15.3307914733887	-0.00360223650932312	0.00191722682211548	0.00581331877037883	0.00354059832170606
1344	-1.19155478477478	-0.187661752104759	-15.2009220123291	0.0132808275520802	0.00321592413820326	-0.0026282137259841	0.00191722682211548
1345	-1.19155478477478	0.461686879396439	-15.4606609344482	0.000293855206109583	0.00126787810586393	-0.00360223650932312	0.00191722682211548
1346	-0.542206108570099	-0.187661752104759	-15.2009220123291	0.00613799272105098	0.00581331877037883	-3.08191010844894e-05	0.00841071270406246
1347	1.40583980083466	-0.512336075305939	-15.2658567428589	-0.00295288790948689	-0.00327756232582033	0.00516396993771195	0.000943203864153475
1348	-0.542206108570099	-0.512336075305939	-15.5905313491821	0.00483929552137852	-0.0026282137259841	-0.00295288790948689	-0.00230353930965066
1349	2.05518841743469	-1.16168475151062	-15.5905313491821	0.0272418223321438	-0.000680167751852423	-0.00717365415766835	-0.00717365415766835
1350	0.107142522931099	-1.16168475151062	-15.4606609344482	-0.00684897974133492	-0.0104203969240189	0.00321592413820326	-0.00197886489331722
1351	0.756491124629974	-1.81103336811066	-15.5905313491821	-0.0026282137259841	0.00354059832170606	-0.00555028254166245	0.00191722682211548
1352	1.40583980083466	-1.48635900020599	-15.0710525512695	0.00483929552137852	0.0022419011220336	0.00386527273803949	-0.00132951640989631
1353	-1.19155478477478	-0.837010383605957	-14.8113126754761	-0.00197886489331722	0.000293855206109583	-0.00197886489331722	0.00321592413820326
1354	0.107142522931099	-0.837010383605957	-15.1359872817993	0.00970941036939621	-0.00295288790948689	-0.0026282137259841	-0.00912170019000769
1355	1.40583980083466	-1.16168475151062	-15.2658567428589	0.00938473641872406	0.00256657530553639	-0.00847235135734081	0.0022419011220336
1356	0.107142522931099	-0.837010383605957	-15.3957262039185	0.00354059832170606	0.00516396993771195	0.00256657530553639	0.00646266713738441
1357	0.107142522931099	0.137012556195259	-15.7204008102417	-0.00197886489331722	0.00613799272105098	0.00354059832170606	0.000943203864153475
1358	0.756491124629974	-0.837010383605957	-15.2009220123291	0.0158782228827477	0.00159255252219737	-0.000355493422830477	0.00159255252219737
1359	0.107142522931099	-1.81103336811066	-14.9411821365356	0.00516396993771195	0.00581331877037883	-0.00295288790948689	-0.00912170019000769
1360	1.40583980083466	-2.46038198471069	-14.9411821365356	-0.0185372550040483	-0.00490093370899558	-0.00944637414067984	-0.00490093370899558
1361	-0.542206108570099	-0.187661752104759	-15.2009220123291	0.0158782228827477	0.00256657530553639	-0.00717365415766835	0.00159255252219737
1362	0.756491124629974	-0.187661752104759	-15.0061168670654	0.00289124972186983	0.000618529506027699	0.00354059832170606	0.00321592413820326
1363	-1.19155478477478	-0.837010383605957	-15.0710525512695	0.00776136433705688	0.00418994715437293	-0.000355493422830477	0.00451462110504508
1364	-1.84090340137482	-1.48635900020599	-14.9411821365356	0.01100810803473	0.00678734155371785	-0.00944637414067984	-0.00360223650932312
1365	0.107142522931099	-0.187661752104759	-15.0710525512695	0.0106834331527352	-3.08191010844894e-05	-0.00165419070981443	-0.00977104809135199
1366	0.756491124629974	-0.512336075305939	-15.2009220123291	0.00516396993771195	0.00711201597005129	-0.0149658378213644	-0.00490093370899558
1367	2.70453715324402	-1.16168475151062	-15.4606609344482	0.00386527273803949	-0.00132951640989631	-0.0026282137259841	0.00613799272105098
1368	0.107142522931099	0.137012556195259	-15.6554660797119	0.0113327819854021	-0.000355493422830477	0.00159255252219737	0.000943203864153475
1369	1.40583980083466	-1.81103336811066	-15.0061168670654	0.00321592413820326	-0.00522560812532902	-0.00782300252467394	0.00191722682211548
1370	0.107142522931099	-0.837010383605957	-14.8762474060059	-0.00587495695799589	-0.00555028254166245	-0.0100957229733467	-0.00132951640989631
1371	0.107142522931099	-0.512336075305939	-14.8113126754761	-0.00490093370899558	-0.00230353930965066	-0.00360223650932312	0.000293855206109583
1372	1.40583980083466	-1.16168475151062	-14.6814432144165	0.0278911720961332	-0.00392691092565656	-0.00132951640989631	0.00678734155371785
1373	-0.542206108570099	-0.187661752104759	-14.9411821365356	-0.00652430532500148	0.00191722682211548	0.00191722682211548	-0.0026282137259841
1374	0.756491124629974	-1.16168475151062	-14.9411821365356	0.0243197549134493	0.00906006153672934	-0.00392691092565656	-0.00230353930965066
1375	2.05518841743469	-1.16168475151062	-15.0061168670654	0.000943203864153475	0.00711201597005129	0.0022419011220336	-0.00360223650932312
1376	-0.542206108570099	-0.187661752104759	-15.4606609344482	0.00321592413820326	0.00743668992072344	-0.00555028254166245	-0.00360223650932312
1377	1.40583980083466	-0.187661752104759	-15.3307914733887	-0.0117190945893526	-0.00684897974133492	-0.00749832857400179	0.00808603875339031
1378	0.756491124629974	-1.16168475151062	-14.5515727996826	0.012956153601408	0.00126787810586393	-0.00587495695799589	0.0100340843200684
1379	-0.542206108570099	-1.16168475151062	-15.0061168670654	-0.00230353930965066	-0.00295288790948689	0.00354059832170606	-0.00457625929266214
1380	2.05518841743469	-2.78505635261536	-15.3307914733887	-0.0130177913233638	-0.00392691092565656	0.00354059832170606	-0.00912170019000769
1381	-0.542206108570099	-0.187661752104759	-15.3307914733887	-0.00425158534198999	-3.08191010844894e-05	-0.00652430532500148	-0.00197886489331722
1382	-1.19155478477478	-0.187661752104759	-15.3957262039185	0.00841071270406246	-0.00295288790948689	0.00776136433705688	0.00516396993771195
1383	-3.1396005153656	-0.187661752104759	-15.2658567428589	0.00581331877037883	0.000618529506027699	-0.000680167751852423	-3.08191010844894e-05
1384	-0.542206108570099	0.461686879396439	-15.2658567428589	0.0152288740500808	0.00126787810586393	-0.00295288790948689	-0.00100484199356288
1385	0.107142522931099	0.137012556195259	-14.8762474060059	-0.00197886489331722	-0.00587495695799589	-0.00814767740666866	-0.00132951640989631
1386	0.107142522931099	0.786361217498779	-15.5255966186523	-0.0120437685400248	0.00289124972186983	-0.00457625929266214	-0.00425158534198999
1387	2.05518841743469	-1.16168475151062	-15.0710525512695	-0.0136671401560307	-0.00230353930965066	-0.00230353930965066	0.00191722682211548
1388	-0.542206108570099	-1.48635900020599	-15.5255966186523	0.00873538758605719	0.00548864435404539	0.0022419011220336	-0.00295288790948689
1389	0.756491124629974	-2.46038198471069	-15.2009220123291	-0.00717365415766835	-0.00684897974133492	-0.00295288790948689	-0.00814767740666866
1390	0.107142522931099	-0.837010383605957	-15.5255966186523	0.0191249661147594	-0.00165419070981443	-0.0120437685400248	-0.00555028254166245
1391	0.107142522931099	-0.187661752104759	-15.0710525512695	-0.000355493422830477	0.00159255252219737	0.00191722682211548	-0.00230353930965066
1392	-1.19155478477478	-1.16168475151062	-14.8113126754761	-0.0133424662053585	0.00126787810586393	0.00256657530553639	0.00613799272105098
1393	-0.542206108570099	-1.48635900020599	-15.2658567428589	-0.0100957229733467	0.000943203864153475	-0.00490093370899558	0.000943203864153475
1394	1.40583980083466	-0.837010383605957	-15.3307914733887	0.0113327819854021	0.0113327819854021	-0.00490093370899558	-0.00327756232582033
1395	0.107142522931099	-1.16168475151062	-15.2009220123291	0.0165275707840919	0.00289124972186983	-0.00684897974133492	0.00613799272105098
1396	-1.19155478477478	0.137012556195259	-15.7204008102417	0.01847561635077	0.00646266713738441	0.00516396993771195	-0.00100484199356288
1397	0.756491124629974	-0.187661752104759	-15.3307914733887	0.0226963832974434	0.00289124972186983	0.00906006153672934	0.00613799272105098
1398	2.70453715324402	-1.48635900020599	-14.9411821365356	0.0188002903014421	-0.00165419070981443	0.00126787810586393	0.00418994715437293
1399	0.107142522931099	-0.837010383605957	-15.3307914733887	0.0226963832974434	-0.00425158534198999	0.00548864435404539	-0.00392691092565656
1400	2.70453715324402	-1.48635900020599	-15.2009220123291	0.0175015944987535	-0.00132951640989631	0.000293855206109583	-0.00360223650932312
1401	-1.19155478477478	0.137012556195259	-15.5905313491821	-0.000355493422830477	-0.0026282137259841	0.00289124972186983	-0.00879702530801296
1402	-3.1396005153656	0.137012556195259	-15.4606609344482	-0.0107450718060136	0.00159255252219737	0.00386527273803949	0.00321592413820326
1403	-1.19155478477478	0.137012556195259	-14.8762474060059	0.00451462110504508	-0.00619963090866804	-0.000355493422830477	-0.00295288790948689
1404	-0.542206108570099	0.137012556195259	-14.6814432144165	-0.0123684434220195	0.00581331877037883	-0.00619963090866804	-0.00652430532500148
1405	0.107142522931099	-0.187661752104759	-15.2009220123291	-0.00100484199356288	-0.00165419070981443	-0.00814767740666866	0.0022419011220336
1406	0.107142522931099	0.461686879396439	-15.5255966186523	0.0113327819854021	0.0103587592020631	-0.00587495695799589	-0.0026282137259841
1407	0.756491124629974	-1.16168475151062	-15.0710525512695	0.00483929552137852	-0.0026282137259841	0.000618529506027699	0.000293855206109583
1408	0.756491124629974	-0.837010383605957	-15.5255966186523	-0.0113944197073579	-0.00327756232582033	-0.00522560812532902	0.00191722682211548
1409	1.40583980083466	-2.13570761680603	-15.1359872817993	-0.00457625929266214	-0.00490093370899558	-0.00847235135734081	-0.00360223650932312
1410	-0.542206108570099	-0.187661752104759	-15.2658567428589	0.00451462110504508	-3.08191010844894e-05	-0.00879702530801296	0.00386527273803949
1411	0.107142522931099	-0.187661752104759	-15.5905313491821	-0.00652430532500148	0.00354059832170606	0.00418994715437293	0.00678734155371785
1412	-1.19155478477478	-0.837010383605957	-15.4606609344482	-0.00587495695799589	-0.000680167751852423	-0.00522560812532902	0.00711201597005129
1413	1.40583980083466	-0.837010383605957	-15.3307914733887	0.00516396993771195	-0.00684897974133492	-0.00360223650932312	0.00191722682211548
1414	2.05518841743469	-0.837010383605957	-15.3307914733887	0.00483929552137852	0.000293855206109583	-0.00749832857400179	-0.0026282137259841
1415	-0.542206108570099	-0.187661752104759	-15.5905313491821	0.00516396993771195	-0.00457625929266214	-0.00814767740666866	0.00321592413820326
1416	0.107142522931099	-0.187661752104759	-15.3957262039185	0.0116574559360743	0.00548864435404539	0.000943203864153475	0.000293855206109583
1417	0.756491124629974	-0.512336075305939	-15.2009220123291	-0.0104203969240189	-0.00749832857400179	0.00159255252219737	0.00743668992072344
1418	1.40583980083466	-2.78505635261536	-15.1359872817993	0.00516396993771195	-0.00327756232582033	0.0022419011220336	-0.00132951640989631
1419	-0.542206108570099	-1.16168475151062	-15.5905313491821	0.00646266713738441	-0.00684897974133492	-0.00879702530801296	-0.00392691092565656
1420	2.05518841743469	-1.48635900020599	-15.3307914733887	0.00159255252219737	0.00321592413820326	0.000943203864153475	-0.000680167751852423
1421	-0.542206108570099	-0.187661752104759	-15.4606609344482	-0.0126931173726916	0.00483929552137852	-0.00197886489331722	0.00321592413820326
1422	-2.49025201797485	0.461686879396439	-15.3307914733887	-0.0100957229733467	-0.00490093370899558	-0.00230353930965066	0.00451462110504508
1423	-0.542206108570099	-0.187661752104759	-15.1359872817993	0.0149041991680861	-0.00749832857400179	0.000943203864153475	0.00516396993771195
1424	0.107142522931099	-0.187661752104759	-14.9411821365356	-0.00295288790948689	0.00483929552137852	-0.00522560812532902	0.000293855206109583
1425	0.107142522931099	0.137012556195259	-15.8502702713013	0.00613799272105098	0.000618529506027699	-0.00555028254166245	0.00126787810586393
1426	1.40583980083466	-0.187661752104759	-15.6554660797119	0.00678734155371785	-0.00717365415766835	-0.00814767740666866	0.00581331877037883
1427	2.70453715324402	-1.16168475151062	-15.2658567428589	0.000618529506027699	-0.00425158534198999	-0.00327756232582033	-0.00100484199356288
1428	0.756491124629974	-1.16168475151062	-15.5255966186523	0.0022419011220336	-0.00847235135734081	-0.00879702530801296	-0.00100484199356288
1429	2.05518841743469	-1.81103336811066	-15.1359872817993	0.00126787810586393	0.000943203864153475	-0.00327756232582033	-0.00295288790948689
1430	-1.19155478477478	-0.187661752104759	-15.2009220123291	-0.00587495695799589	-0.00100484199356288	-0.00327756232582033	0.000293855206109583
1431	-1.19155478477478	-0.187661752104759	-15.2658567428589	-0.0104203969240189	0.00613799272105098	-0.00652430532500148	-0.0026282137259841
1432	0.107142522931099	-0.837010383605957	-15.9801406860352	-0.00165419070981443	-0.00295288790948689	-0.00132951640989631	0.00126787810586393
1433	0.756491124629974	-1.48635900020599	-15.0710525512695	-0.0146411629393697	-0.00327756232582033	-3.08191010844894e-05	-3.08191010844894e-05
1434	2.05518841743469	-0.837010383605957	-15.5905313491821	-0.00717365415766835	0.0106834331527352	-0.00425158534198999	-0.00392691092565656
1435	-0.542206108570099	0.461686879396439	-15.6554660797119	0.00126787810586393	0.00906006153672934	-0.00782300252467394	0.00483929552137852
1436	0.107142522931099	-0.187661752104759	-15.2658567428589	-0.00912170019000769	0.00126787810586393	-0.0113944197073579	0.00159255252219737
1437	0.756491124629974	-2.46038198471069	-15.0710525512695	0.00743668992072344	-0.00814767740666866	0.00191722682211548	0.00159255252219737
1438	2.05518841743469	-1.81103336811066	-15.2658567428589	0.025618452578783	0.000618529506027699	0.00321592413820326	-3.08191010844894e-05
1439	0.107142522931099	0.137012556195259	-15.7204008102417	-0.0169138833880424	0.00451462110504508	-0.0104203969240189	0.00191722682211548
1440	0.107142522931099	-0.837010383605957	-15.3957262039185	-0.00619963090866804	0.00711201597005129	0.000618529506027699	-0.000355493422830477
1441	-2.49025201797485	-0.512336075305939	-15.3307914733887	-0.00360223650932312	0.00354059832170606	0.00386527273803949	0.00938473641872406
1442	0.107142522931099	-0.837010383605957	-15.4606609344482	0.00126787810586393	-0.00197886489331722	0.00354059832170606	-0.00327756232582033
1443	-1.19155478477478	-0.512336075305939	-15.2009220123291	-0.00457625929266214	0.00581331877037883	0.00289124972186983	-0.00392691092565656
1444	0.756491124629974	0.461686879396439	-15.3307914733887	0.00548864435404539	0.00386527273803949	-0.00879702530801296	-0.00392691092565656
1445	-0.542206108570099	0.461686879396439	-15.4606609344482	-0.00749832857400179	0.000943203864153475	-0.00555028254166245	-0.00717365415766835
1446	0.107142522931099	-0.187661752104759	-15.5255966186523	-0.0104203969240189	0.00451462110504508	0.00289124972186983	-0.00457625929266214
1447	2.05518841743469	-2.46038198471069	-15.2009220123291	0.0226963832974434	-0.0123684434220195	-0.00197886489331722	0.00418994715437293
1448	-0.542206108570099	-0.837010383605957	-16.0450744628906	0.00354059832170606	-0.00132951640989631	0.00743668992072344	0.0022419011220336
1449	2.05518841743469	-1.48635900020599	-14.9411821365356	-0.00295288790948689	0.000618529506027699	-0.00327756232582033	-0.00295288790948689
1450	-3.1396005153656	0.461686879396439	-15.3307914733887	-0.00360223650932312	-0.000355493422830477	-0.00814767740666866	-0.00587495695799589
1451	-1.84090340137482	-0.187661752104759	-15.5255966186523	-0.0159398596733809	0.00191722682211548	-0.00457625929266214	-0.000355493422830477
1452	2.05518841743469	-1.48635900020599	-15.3307914733887	-0.00782300252467394	-0.000680167751852423	0.000293855206109583	0.000618529506027699
1453	1.40583980083466	-1.16168475151062	-15.5255966186523	0.00646266713738441	-0.00555028254166245	-0.0026282137259841	0.0022419011220336
1454	1.40583980083466	-1.16168475151062	-15.3957262039185	0.0106834331527352	0.00873538758605719	-0.00619963090866804	-0.00490093370899558
1455	0.756491124629974	-0.512336075305939	-15.2658567428589	-0.00457625929266214	0.00321592413820326	-0.00912170019000769	-0.00977104809135199
1456	0.107142522931099	-0.512336075305939	-15.1359872817993	-0.00717365415766835	-0.00522560812532902	0.000943203864153475	-0.0026282137259841
1457	2.70453715324402	-2.78505635261536	-15.3957262039185	0.00126787810586393	-0.00879702530801296	-0.00100484199356288	-0.00197886489331722
1458	1.40583980083466	-1.16168475151062	-15.3957262039185	0.00938473641872406	0.00613799272105098	0.0022419011220336	0.00646266713738441
1459	0.107142522931099	-0.187661752104759	-15.4606609344482	0.00906006153672934	0.00581331877037883	-0.00457625929266214	-0.00619963090866804
1460	-0.542206108570099	-1.16168475151062	-15.2658567428589	-0.0026282137259841	0.00613799272105098	-0.00392691092565656	-0.00295288790948689
1461	-1.19155478477478	-0.187661752104759	-15.5255966186523	0.0022419011220336	0.00289124972186983	-0.0026282137259841	0.00613799272105098
1462	0.756491124629974	-0.187661752104759	-15.2009220123291	-0.00717365415766835	0.0022419011220336	0.00354059832170606	0.00191722682211548
1463	0.107142522931099	0.461686879396439	-15.3307914733887	0.00516396993771195	0.0022419011220336	0.00289124972186983	0.000943203864153475
1464	0.107142522931099	0.137012556195259	-15.5255966186523	-0.00197886489331722	0.00646266713738441	-0.00684897974133492	-0.00587495695799589
1465	0.756491124629974	0.137012556195259	-15.5905313491821	0.012956153601408	-0.00165419070981443	-0.00490093370899558	-0.00782300252467394
1466	1.40583980083466	-0.837010383605957	-15.4606609344482	0.000943203864153475	-0.00684897974133492	-0.00912170019000769	0.00451462110504508
1467	2.05518841743469	-1.81103336811066	-15.2009220123291	0.0194496400654316	-0.00684897974133492	0.000618529506027699	-0.00165419070981443
1468	-0.542206108570099	-0.512336075305939	-15.4606609344482	0.0113327819854021	-0.000355493422830477	0.0113327819854021	-0.00392691092565656
1469	0.107142522931099	-0.837010383605957	-14.9411821365356	0.000618529506027699	0.0022419011220336	0.00256657530553639	-0.00555028254166245
1470	-1.84090340137482	-0.187661752104759	-15.3957262039185	-0.00425158534198999	-3.08191010844894e-05	-0.00782300252467394	-0.00197886489331722
1471	0.107142522931099	0.786361217498779	-15.5255966186523	-0.00360223650932312	0.00191722682211548	-0.00360223650932312	0.00581331877037883
1472	0.756491124629974	-0.837010383605957	-15.4606609344482	0.00354059832170606	0.00289124972186983	-0.00392691092565656	0.00483929552137852
1473	-0.542206108570099	-1.16168475151062	-15.5255966186523	0.00483929552137852	0.00256657530553639	-0.00295288790948689	-0.00230353930965066
1474	-0.542206108570099	-0.837010383605957	-14.8762474060059	0.00516396993771195	0.00483929552137852	-0.00555028254166245	0.00646266713738441
1475	0.756491124629974	-0.837010383605957	-15.2658567428589	-0.0104203969240189	-0.00100484199356288	-0.00782300252467394	-0.00912170019000769
1476	0.107142522931099	-1.16168475151062	-14.8762474060059	-0.0117190945893526	-0.00814767740666866	0.00386527273803949	0.00646266713738441
1477	2.05518841743469	-1.48635900020599	-15.0710525512695	-0.00327756232582033	-0.00165419070981443	-0.00814767740666866	-0.00295288790948689
1478	0.756491124629974	-1.16168475151062	-15.2009220123291	-0.00132951640989631	0.00711201597005129	0.00581331877037883	0.00256657530553639
1479	-2.49025201797485	-0.187661752104759	-15.3957262039185	-0.00165419070981443	0.00873538758605719	-0.00490093370899558	-0.00619963090866804
1480	0.756491124629974	-1.16168475151062	-15.1359872817993	-0.0279528107494116	0.00126787810586393	-0.0026282137259841	-0.00360223650932312
1481	1.40583980083466	0.137012556195259	-15.3307914733887	0.00970941036939621	0.00191722682211548	0.00191722682211548	0.00126787810586393
1482	0.107142522931099	-0.512336075305939	-15.3307914733887	0.00873538758605719	0.00159255252219737	-0.000680167751852423	0.00743668992072344
1483	0.107142522931099	-0.187661752104759	-15.3307914733887	-0.0120437685400248	0.00126787810586393	-0.00555028254166245	-0.00392691092565656
1484	-0.542206108570099	-0.512336075305939	-15.5255966186523	0.0243197549134493	0.00289124972186983	-0.00457625929266214	-0.00457625929266214
1485	0.107142522931099	-0.837010383605957	-15.4606609344482	0.000618529506027699	0.00743668992072344	-0.0152905117720366	-0.00555028254166245
1486	1.40583980083466	-1.81103336811066	-15.4606609344482	-0.00230353930965066	-0.00879702530801296	0.00159255252219737	-0.000680167751852423
1487	2.70453715324402	-1.16168475151062	-15.0710525512695	0.00354059832170606	-0.00165419070981443	-0.00165419070981443	0.000293855206109583
1488	0.756491124629974	-1.16168475151062	-15.0061168670654	-0.0139918150380254	0.00354059832170606	0.00354059832170606	0.00646266713738441
1489	-1.84090340137482	-1.48635900020599	-14.9411821365356	0.00548864435404539	0.00743668992072344	-0.000680167751852423	-0.00457625929266214
1490	0.756491124629974	-1.16168475151062	-15.5255966186523	-0.0136671401560307	0.00256657530553639	-0.00782300252467394	-0.00197886489331722
1491	-0.542206108570099	0.461686879396439	-15.6554660797119	-0.00749832857400179	0.00159255252219737	-0.00522560812532902	-0.00230353930965066
1492	-0.542206108570099	-0.187661752104759	-15.6554660797119	-0.00522560812532902	-0.00425158534198999	-0.000355493422830477	-0.000680167751852423
1493	1.40583980083466	-0.187661752104759	-15.6554660797119	-3.08191010844894e-05	-0.00457625929266214	-0.0130177913233638	0.000943203864153475
1494	0.107142522931099	-0.187661752104759	-15.3957262039185	0.00256657530553639	0.00613799272105098	-0.00782300252467394	0.00386527273803949
1495	0.107142522931099	-0.187661752104759	-15.2009220123291	-0.00684897974133492	0.000943203864153475	-0.00652430532500148	-0.00230353930965066
1496	0.107142522931099	-2.13570761680603	-15.2009220123291	-0.00587495695799589	-0.00814767740666866	0.00126787810586393	0.00354059832170606
1497	1.40583980083466	-0.837010383605957	-15.2658567428589	-0.00912170019000769	0.00321592413820326	0.00191722682211548	0.00613799272105098
1498	1.40583980083466	-0.837010383605957	-15.3957262039185	-0.00100484199356288	-0.00165419070981443	0.000618529506027699	-0.00749832857400179
1499	-3.1396005153656	-0.187661752104759	-15.2658567428589	-0.00717365415766835	0.0106834331527352	0.000943203864153475	-0.000355493422830477
1500	0.756491124629974	-1.16168475151062	-15.1359872817993	-0.00944637414067984	0.00289124972186983	-0.00977104809135199	-0.00230353930965066
1501	2.05518841743469	-0.187661752104759	-15.2658567428589	0.0217223595827818	0.000618529506027699	-0.000680167751852423	-3.08191010844894e-05
1502	-0.542206108570099	-0.512336075305939	-15.4606609344482	-0.00425158534198999	0.00678734155371785	0.000293855206109583	0.00418994715437293
1503	1.40583980083466	-0.512336075305939	-15.4606609344482	0.00321592413820326	0.00256657530553639	-0.00425158534198999	-0.00100484199356288
1504	-1.19155478477478	0.137012556195259	-15.2009220123291	0.00289124972186983	0.00126787810586393	-0.00295288790948689	-0.00360223650932312
1505	0.107142522931099	-0.837010383605957	-15.5905313491821	-3.08191010844894e-05	-0.00295288790948689	-0.00749832857400179	-0.000680167751852423
1506	0.756491124629974	-1.16168475151062	-15.4606609344482	-0.00327756232582033	-0.00327756232582033	-0.00197886489331722	0.00451462110504508
1507	2.05518841743469	-0.512336075305939	-15.1359872817993	-0.000355493422830477	0.00418994715437293	0.00126787810586393	-0.00360223650932312
1508	1.40583980083466	-0.512336075305939	-15.0710525512695	0.00191722682211548	0.0022419011220336	-3.08191010844894e-05	0.00483929552137852
1509	-1.19155478477478	-0.512336075305939	-15.2658567428589	-0.0107450718060136	-3.08191010844894e-05	0.000293855206109583	0.000618529506027699
1510	1.40583980083466	-0.837010383605957	-15.3307914733887	-0.00749832857400179	-0.00619963090866804	-0.00360223650932312	-0.00717365415766835
1511	0.107142522931099	0.137012556195259	-15.5905313491821	-0.00425158534198999	-0.00587495695799589	-0.00230353930965066	0.00289124972186983
1512	0.107142522931099	0.137012556195259	-16.2398796081543	-0.0026282137259841	0.000943203864153475	-0.00555028254166245	-3.08191010844894e-05
1513	0.756491124629974	-0.512336075305939	-15.9152050018311	0.0149041991680861	0.0100340843200684	-0.00587495695799589	0.00418994715437293
1514	0.107142522931099	0.137012556195259	-15.6554660797119	0.00808603875339031	0.0022419011220336	-0.00977104809135199	-0.00814767740666866
1515	-0.542206108570099	-1.48635900020599	-15.2658567428589	0.00191722682211548	-0.000680167751852423	-0.00295288790948689	0.00191722682211548
1516	2.05518841743469	-2.46038198471069	-15.4606609344482	0.00970941036939621	-0.00295288790948689	0.000618529506027699	0.0022419011220336
1517	1.40583980083466	-0.837010383605957	-15.3307914733887	0.00808603875339031	0.000943203864153475	-0.00295288790948689	0.00354059832170606
1518	-0.542206108570099	-1.16168475151062	-15.2009220123291	-0.000680167751852423	-0.00490093370899558	-0.00749832857400179	0.00418994715437293
1519	-2.49025201797485	0.137012556195259	-15.5905313491821	-0.00652430532500148	-0.00100484199356288	-0.00652430532500148	0.00191722682211548
1520	2.05518841743469	-1.16168475151062	-15.0061168670654	0.0103587592020631	0.0106834331527352	-0.00684897974133492	0.0022419011220336
1521	2.05518841743469	-1.48635900020599	-15.2658567428589	0.01847561635077	-0.00165419070981443	0.00191722682211548	-0.00197886489331722
1522	0.107142522931099	0.461686879396439	-15.7853355407715	-0.000355493422830477	-0.000355493422830477	-0.00197886489331722	0.00970941036939621
1523	0.107142522931099	-0.187661752104759	-15.4606609344482	-0.00392691092565656	0.00613799272105098	0.00159255252219737	0.00483929552137852
1524	0.107142522931099	-0.512336075305939	-15.5255966186523	0.00159255252219737	0.00386527273803949	-0.00555028254166245	-0.00652430532500148
1525	-0.542206108570099	-1.81103336811066	-15.5255966186523	0.00289124972186983	-0.00197886489331722	-0.00165419070981443	-0.00522560812532902
1526	2.05518841743469	-1.48635900020599	-15.2658567428589	0.00743668992072344	0.00126787810586393	0.00289124972186983	0.000293855206109583
1527	1.40583980083466	-0.187661752104759	-14.9411821365356	0.000943203864153475	0.00191722682211548	0.00613799272105098	0.00386527273803949
1528	-1.84090340137482	-0.837010383605957	-15.6554660797119	-0.00360223650932312	0.00321592413820326	-0.00425158534198999	0.00873538758605719
1529	-1.19155478477478	-1.48635900020599	-16.434684753418	0.00548864435404539	0.00256657530553639	-0.00392691092565656	-3.08191010844894e-05
1530	1.40583980083466	-0.837010383605957	-16.3697490692139	-0.00457625929266214	0.000943203864153475	-0.0107450718060136	-0.00555028254166245
1531	2.05518841743469	0.137012556195259	-16.1100101470947	0.00483929552137852	0.00191722682211548	-0.00425158534198999	0.00613799272105098
1532	-0.542206108570099	0.786361217498779	-16.7593593597412	-3.08191010844894e-05	0.00256657530553639	-0.00782300252467394	-0.00197886489331722
1533	-1.19155478477478	-0.187661752104759	-15.6554660797119	-0.000680167751852423	-0.00132951640989631	-0.000355493422830477	-0.00392691092565656
1534	0.107142522931099	-0.512336075305939	-15.6554660797119	-0.0100957229733467	0.0100340843200684	-0.00490093370899558	-0.000680167751852423
1535	1.40583980083466	-1.81103336811066	-16.0450744628906	0.000618529506027699	-0.00684897974133492	-0.00132951640989631	-0.00100484199356288
1536	2.05518841743469	-1.48635900020599	-15.7853355407715	0.00776136433705688	-0.00684897974133492	0.000618529506027699	0.00289124972186983
1537	1.40583980083466	-0.512336075305939	-16.5645542144775	0.00646266713738441	0.00126787810586393	0.00418994715437293	-0.00132951640989631
1538	-2.49025201797485	-0.512336075305939	-16.1749439239502	-0.0156151866540313	0.00678734155371785	0.00256657530553639	0.000618529506027699
1539	-1.19155478477478	-0.187661752104759	-16.3697490692139	0.00678734155371785	0.00743668992072344	0.00126787810586393	-0.00100484199356288
1540	2.05518841743469	-0.512336075305939	-15.5255966186523	0.0022419011220336	0.00321592413820326	-0.00749832857400179	0.00678734155371785
1541	2.05518841743469	-0.837010383605957	-16.1749439239502	0.00483929552137852	0.00354059832170606	-3.08191010844894e-05	0.00678734155371785
1542	0.756491124629974	0.137012556195259	-16.7593593597412	-0.00132951640989631	-0.000355493422830477	0.00126787810586393	0.00451462110504508
1543	0.107142522931099	-0.837010383605957	-15.8502702713013	-0.00490093370899558	0.0022419011220336	0.000618529506027699	0.00646266713738441
1544	0.756491124629974	-1.48635900020599	-15.7853355407715	0.01100810803473	-3.08191010844894e-05	-0.00490093370899558	-0.00132951640989631
1545	0.107142522931099	-0.837010383605957	-15.3307914733887	-0.00457625929266214	-0.00522560812532902	-0.00717365415766835	-0.00814767740666866
1546	0.107142522931099	-0.512336075305939	-15.6554660797119	-0.00360223650932312	0.0022419011220336	-0.00457625929266214	0.00516396993771195
1547	0.756491124629974	-0.187661752104759	-15.7204008102417	-0.0120437685400248	-0.00100484199356288	0.00191722682211548	-0.000680167751852423
1548	-1.19155478477478	-1.16168475151062	-15.9801406860352	0.0155535480007529	0.01100810803473	-0.00457625929266214	0.00386527273803949
1549	-0.542206108570099	0.137012556195259	-15.9801406860352	-0.0113944197073579	0.00646266713738441	-0.00587495695799589	0.000618529506027699
1550	1.40583980083466	-0.187661752104759	-15.7853355407715	-0.00392691092565656	0.00613799272105098	-0.0152905117720366	-0.00717365415766835
1551	1.40583980083466	-0.837010383605957	-15.8502702713013	0.00354059832170606	0.0022419011220336	-0.00392691092565656	0.00386527273803949
1552	2.70453715324402	-1.16168475151062	-15.8502702713013	0.00646266713738441	0.00516396993771195	-0.00457625929266214	0.00743668992072344
1553	2.05518841743469	-1.16168475151062	-15.5905313491821	0.0226963832974434	-0.00392691092565656	-0.00652430532500148	-3.08191010844894e-05
1554	2.70453715324402	-1.81103336811066	-15.7853355407715	-0.000680167751852423	0.00548864435404539	-0.00425158534198999	-0.00587495695799589
1555	-1.19155478477478	-1.48635900020599	-16.1100101470947	-0.000680167751852423	-0.00327756232582033	-0.000680167751852423	-0.00717365415766835
1556	1.40583980083466	0.461686879396439	-15.9801406860352	0.0197743140161037	-0.00457625929266214	-0.00327756232582033	0.00418994715437293
1557	0.756491124629974	-1.48635900020599	-15.7853355407715	-0.0146411629393697	-0.00197886489331722	0.000293855206109583	0.01100810803473
1558	-1.19155478477478	-0.187661752104759	-16.1100101470947	0.00938473641872406	-0.00132951640989631	-0.000355493422830477	-0.00100484199356288
1559	0.107142522931099	0.137012556195259	-16.1749439239502	-0.00360223650932312	-0.00100484199356288	0.0022419011220336	0.000618529506027699
1560	1.40583980083466	-1.16168475151062	-16.1100101470947	-0.0156151866540313	0.00970941036939621	-0.00197886489331722	-0.00457625929266214
1561	-0.542206108570099	0.137012556195259	-16.434684753418	-0.0165892094373703	0.00386527273803949	-0.00360223650932312	0.0022419011220336
1562	2.70453715324402	-1.16168475151062	-16.434684753418	0.0142548503354192	0.00126787810586393	0.00516396993771195	0.00581331877037883
1563	2.05518841743469	-0.512336075305939	-16.3048152923584	-0.00619963090866804	-0.00165419070981443	-0.00490093370899558	0.000293855206109583
1564	2.05518841743469	-2.13570761680603	-16.2398796081543	0.00776136433705688	-0.00230353930965066	-0.00749832857400179	-3.08191010844894e-05
1565	2.05518841743469	-2.13570761680603	-16.1749439239502	-0.00555028254166245	-0.00295288790948689	-0.00360223650932312	-0.00814767740666866
1566	1.40583980083466	-1.48635900020599	-15.5255966186523	-0.00100484199356288	0.00418994715437293	0.00418994715437293	0.00354059832170606
1567	-0.542206108570099	-1.16168475151062	-15.6554660797119	-0.00879702530801296	0.00354059832170606	0.00321592413820326	-0.000680167751852423
1568	-2.49025201797485	0.461686879396439	-16.6944236755371	-0.00717365415766835	0.0022419011220336	0.00841071270406246	0.00289124972186983
1569	-0.542206108570099	0.137012556195259	-15.9152050018311	0.00159255252219737	0.00646266713738441	-0.00652430532500148	-0.00684897974133492
1570	2.05518841743469	-1.48635900020599	-15.8502702713013	-0.0104203969240189	0.00841071270406246	-0.00977104809135199	-0.00197886489331722
1571	2.05518841743469	-0.837010383605957	-15.9152050018311	-0.00392691092565656	0.000618529506027699	0.000618529506027699	0.000293855206109583
1572	2.05518841743469	-1.48635900020599	-15.1359872817993	0.00743668992072344	0.00451462110504508	-0.00197886489331722	0.00289124972186983
1573	1.40583980083466	-0.837010383605957	-15.3957262039185	0.00418994715437293	0.000943203864153475	0.00516396993771195	-0.00490093370899558
1574	0.107142522931099	-1.81103336811066	-15.7204008102417	0.0145795252174139	0.00581331877037883	0.00159255252219737	-0.00392691092565656
1575	-0.542206108570099	-0.837010383605957	-16.1749439239502	-0.00587495695799589	-0.00165419070981443	-0.000680167751852423	-0.00197886489331722
1576	-0.542206108570099	0.137012556195259	-15.9152050018311	0.00613799272105098	-0.00425158534198999	-0.00652430532500148	-3.08191010844894e-05
1577	-1.84090340137482	-0.187661752104759	-16.3697490692139	-0.00165419070981443	0.00321592413820326	-0.00295288790948689	0.00321592413820326
1578	-1.19155478477478	-0.837010383605957	-16.4996185302734	-0.00100484199356288	-0.00100484199356288	-0.000680167751852423	0.00613799272105098
1579	-1.19155478477478	-0.187661752104759	-16.3697490692139	0.00321592413820326	-0.000355493422830477	-0.000680167751852423	-0.00327756232582033
1580	2.05518841743469	-1.16168475151062	-16.3048152923584	-0.00782300252467394	0.00321592413820326	-0.00587495695799589	-0.0026282137259841
1581	0.107142522931099	0.786361217498779	-16.8242931365967	-0.0110697457566857	-0.00490093370899558	-0.00327756232582033	-3.08191010844894e-05
1582	-0.542206108570099	-0.187661752104759	-16.4996185302734	-0.0026282137259841	-0.00522560812532902	0.00386527273803949	0.0022419011220336
1583	0.107142522931099	-0.187661752104759	-16.5645542144775	0.0262678004801273	0.00646266713738441	0.00159255252219737	-0.000355493422830477
1584	0.107142522931099	-1.16168475151062	-16.3697490692139	0.00483929552137852	0.0022419011220336	-0.00522560812532902	-0.00327756232582033
1585	0.756491124629974	-0.837010383605957	-16.2398796081543	0.0022419011220336	-0.00684897974133492	-0.00587495695799589	-0.00425158534198999
1586	1.40583980083466	-0.187661752104759	-16.1749439239502	0.00613799272105098	0.000943203864153475	0.000618529506027699	-0.000680167751852423
1587	0.107142522931099	-1.16168475151062	-16.2398796081543	0.0145795252174139	0.00289124972186983	0.00451462110504508	0.00516396993771195
1588	-2.49025201797485	-0.187661752104759	-16.1100101470947	0.00678734155371785	-0.00327756232582033	-0.000680167751852423	0.00418994715437293
1589	0.107142522931099	-0.187661752104759	-16.0450744628906	0.00451462110504508	-0.00197886489331722	-0.00782300252467394	0.000293855206109583
1590	0.756491124629974	0.137012556195259	-16.434684753418	0.00126787810586393	0.00321592413820326	-0.00587495695799589	0.00451462110504508
1591	2.05518841743469	-0.837010383605957	-15.5905313491821	-0.000355493422830477	-0.000680167751852423	-0.0026282137259841	-0.00100484199356288
1592	1.40583980083466	-1.48635900020599	-15.5255966186523	-0.00814767740666866	-0.000355493422830477	0.00386527273803949	0.00873538758605719
1593	2.05518841743469	-1.16168475151062	-15.8502702713013	-0.00100484199356288	0.00321592413820326	0.000943203864153475	0.00451462110504508
1594	2.05518841743469	-1.16168475151062	-15.8502702713013	0.00516396993771195	-0.00425158534198999	0.000943203864153475	0.00159255252219737
1595	2.05518841743469	-2.78505635261536	-15.7853355407715	0.00321592413820326	-0.00912170019000769	-0.0117190945893526	-0.000680167751852423
1596	0.756491124629974	-0.837010383605957	-15.7204008102417	0.00289124972186983	-0.00295288790948689	-0.00652430532500148	-0.0026282137259841
1597	-1.19155478477478	-0.187661752104759	-15.8502702713013	-0.0243813935667276	0.00906006153672934	0.00159255252219737	-0.00197886489331722
1598	0.107142522931099	-0.837010383605957	-15.3307914733887	-0.00230353930965066	0.00581331877037883	-0.00717365415766835	0.00321592413820326
1599	-0.542206108570099	0.461686879396439	-15.8502702713013	-0.00327756232582033	0.00906006153672934	0.00354059832170606	0.00289124972186983
1600	2.05518841743469	-1.16168475151062	-15.2658567428589	0.011982130818069	0.00970941036939621	-0.00457625929266214	0.00126787810586393
1601	0.756491124629974	-0.512336075305939	-15.8502702713013	-0.0159398596733809	0.00483929552137852	-0.00555028254166245	-0.000355493422830477
1602	0.107142522931099	0.137012556195259	-16.0450744628906	0.00451462110504508	0.00483929552137852	0.00256657530553639	0.00386527273803949
1603	1.40583980083466	-0.187661752104759	-15.4606609344482	0.00711201597005129	-0.00295288790948689	0.00354059832170606	-3.08191010844894e-05
1604	-0.542206108570099	-0.512336075305939	-15.2009220123291	-0.0149658378213644	0.00126787810586393	-0.00555028254166245	-0.00652430532500148
1605	0.107142522931099	-0.837010383605957	-15.2009220123291	0.0217223595827818	-0.00619963090866804	-0.00132951640989631	0.00256657530553639
1606	1.40583980083466	-1.48635900020599	-15.3307914733887	-0.0130177913233638	-3.08191010844894e-05	0.00418994715437293	0.000618529506027699
1607	0.107142522931099	-1.16168475151062	-15.1359872817993	0.0022419011220336	0.00126787810586393	0.00386527273803949	0.00873538758605719
1608	-1.19155478477478	-0.187661752104759	-15.5905313491821	-0.00782300252467394	0.00613799272105098	0.0022419011220336	0.00191722682211548
1609	1.40583980083466	-0.187661752104759	-15.2009220123291	0.00516396993771195	0.0116574559360743	0.000943203864153475	-0.00717365415766835
1610	-0.542206108570099	-0.512336075305939	-15.3307914733887	0.0132808275520802	0.00516396993771195	-0.000355493422830477	-0.00327756232582033
1611	0.107142522931099	-0.837010383605957	-15.6554660797119	-0.000680167751852423	-0.00360223650932312	-0.00587495695799589	-3.08191010844894e-05
1612	1.40583980083466	-1.16168475151062	-15.2658567428589	0.0100340843200684	0.000618529506027699	0.00191722682211548	0.00516396993771195
1613	2.05518841743469	-1.48635900020599	-15.4606609344482	0.00289124972186983	-0.00165419070981443	-0.00814767740666866	-0.00425158534198999
1614	2.05518841743469	-1.81103336811066	-15.2658567428589	-0.00230353930965066	-3.08191010844894e-05	-0.00100484199356288	-0.0107450718060136
1615	0.756491124629974	-1.48635900020599	-15.2009220123291	0.00126787810586393	-0.00522560812532902	0.000618529506027699	0.00354059832170606
1616	0.756491124629974	0.137012556195259	-15.1359872817993	-0.00490093370899558	0.00613799272105098	-0.00100484199356288	-0.00295288790948689
1617	0.107142522931099	-0.187661752104759	-15.1359872817993	-0.00555028254166245	0.000618529506027699	-0.00360223650932312	0.00613799272105098
1618	0.107142522931099	-1.48635900020599	-14.9411821365356	0.00516396993771195	0.00159255252219737	-0.00132951640989631	0.00256657530553639
1619	-0.542206108570099	-0.187661752104759	-15.5905313491821	0.00159255252219737	0.00483929552137852	-0.0110697457566857	-0.00295288790948689
1620	0.107142522931099	-1.16168475151062	-15.5255966186523	0.00581331877037883	-0.00295288790948689	-0.00847235135734081	-0.00912170019000769
1621	2.70453715324402	-0.512336075305939	-15.7853355407715	0.00841071270406246	0.00256657530553639	-0.00717365415766835	-0.000680167751852423
1622	0.107142522931099	0.461686879396439	-15.4606609344482	0.0220470335334539	0.00159255252219737	0.00321592413820326	0.00711201597005129
1623	0.107142522931099	-0.187661752104759	-14.9411821365356	0.00354059832170606	-0.00652430532500148	-0.00392691092565656	-0.00132951640989631
1624	0.107142522931099	-1.48635900020599	-15.0710525512695	-0.0026282137259841	-0.00684897974133492	-0.00425158534198999	-0.00814767740666866
1625	0.107142522931099	-0.187661752104759	-15.3307914733887	-0.00490093370899558	0.00256657530553639	-0.00230353930965066	0.00191722682211548
1626	1.40583980083466	-0.837010383605957	-15.0061168670654	0.000943203864153475	-0.0026282137259841	-0.00814767740666866	-0.00327756232582033
1627	-2.49025201797485	-0.512336075305939	-15.0061168670654	-0.00587495695799589	0.00126787810586393	0.00776136433705688	0.00289124972186983
1628	-0.542206108570099	0.137012556195259	-15.3957262039185	0.00743668992072344	-0.00327756232582033	0.00126787810586393	0.00386527273803949
1629	1.40583980083466	-0.837010383605957	-15.0061168670654	0.0175015944987535	0.00191722682211548	-0.00555028254166245	0.000618529506027699
1630	-0.542206108570099	0.137012556195259	-15.2009220123291	0.000943203864153475	0.00841071270406246	-0.00425158534198999	0.00191722682211548
1631	0.756491124629974	0.137012556195259	-15.2009220123291	-0.00717365415766835	0.00191722682211548	-0.00684897974133492	0.00743668992072344
1632	1.40583980083466	-0.837010383605957	-15.0710525512695	0.00386527273803949	-0.00847235135734081	0.00873538758605719	0.00418994715437293
1633	1.40583980083466	-2.46038198471069	-15.0710525512695	-0.00360223650932312	0.000618529506027699	0.000293855206109583	0.00808603875339031
1634	2.70453715324402	-2.78505635261536	-15.1359872817993	-0.0156151866540313	-0.00490093370899558	-0.00522560812532902	-0.00295288790948689
1635	-1.19155478477478	-0.187661752104759	-15.0710525512695	0.013930176384747	0.00191722682211548	-0.00230353930965066	-0.00392691092565656
1636	0.107142522931099	0.137012556195259	-15.2009220123291	-0.021459324285388	0.00483929552137852	-0.00555028254166245	-0.00197886489331722
1637	-1.19155478477478	-0.512336075305939	-15.2009220123291	-0.0204853005707264	-0.00327756232582033	0.00386527273803949	0.00159255252219737
1638	0.756491124629974	-1.48635900020599	-15.2658567428589	-0.00717365415766835	-0.00360223650932312	-0.00555028254166245	-3.08191010844894e-05
1639	0.756491124629974	-0.512336075305939	-15.5905313491821	0.000943203864153475	0.00581331877037883	-0.00197886489331722	-0.000680167751852423
1640	1.40583980083466	-0.837010383605957	-15.3307914733887	-3.08191010844894e-05	0.00776136433705688	-0.00490093370899558	-0.00587495695799589
1641	0.756491124629974	-1.16168475151062	-15.0710525512695	-0.00782300252467394	0.00191722682211548	-0.00392691092565656	0.000943203864153475
1642	0.107142522931099	-0.512336075305939	-15.3307914733887	0.00970941036939621	-0.000355493422830477	0.00581331877037883	0.00451462110504508
1643	0.756491124629974	-0.837010383605957	-15.2658567428589	-0.00457625929266214	0.000293855206109583	-0.00197886489331722	0.00256657530553639
1644	0.756491124629974	-1.81103336811066	-15.3307914733887	-0.00490093370899558	-0.00295288790948689	-0.00295288790948689	0.00159255252219737
1645	0.756491124629974	-0.512336075305939	-15.2658567428589	-0.0211346503347158	0.000293855206109583	-0.00490093370899558	-0.00360223650932312
1646	0.107142522931099	-1.48635900020599	-15.2658567428589	0.0022419011220336	-0.0026282137259841	-0.00457625929266214	0.00483929552137852
1647	-2.49025201797485	-0.187661752104759	-15.4606609344482	0.00581331877037883	-0.000355493422830477	0.00938473641872406	0.0132808275520802
1648	0.756491124629974	-0.512336075305939	-15.4606609344482	0.0149041991680861	-0.00490093370899558	-0.00522560812532902	0.00159255252219737
1649	2.70453715324402	-1.16168475151062	-14.8113126754761	-0.00619963090866804	0.00906006153672934	-0.00490093370899558	0.00159255252219737
1650	2.05518841743469	-0.512336075305939	-15.2658567428589	-0.00360223650932312	0.00483929552137852	-0.00847235135734081	-0.00847235135734081
1651	-0.542206108570099	-0.187661752104759	-15.7204008102417	0.00289124972186983	0.00159255252219737	-0.0026282137259841	-0.000355493422830477
1652	0.756491124629974	-0.512336075305939	-15.5905313491821	0.01100810803473	-0.00197886489331722	-0.00100484199356288	0.00483929552137852
1653	-0.542206108570099	-1.81103336811066	-15.2658567428589	0.00386527273803949	0.00126787810586393	0.0022419011220336	0.00321592413820326
1654	0.756491124629974	-1.16168475151062	-15.0061168670654	0.0226963832974434	-0.00295288790948689	-0.00327756232582033	0.00191722682211548
1655	0.107142522931099	0.137012556195259	-15.1359872817993	-0.00457625929266214	0.00321592413820326	-0.00100484199356288	-0.00749832857400179
1656	-1.84090340137482	-0.187661752104759	-14.7463779449463	-0.00944637414067984	0.00743668992072344	-0.000680167751852423	0.00451462110504508
1657	-1.19155478477478	-0.837010383605957	-15.0061168670654	-0.00555028254166245	-0.00425158534198999	0.000618529506027699	0.00321592413820326
1658	0.107142522931099	0.137012556195259	-15.0710525512695	0.00906006153672934	-0.00327756232582033	0.00646266713738441	0.00613799272105098
1659	-0.542206108570099	-0.512336075305939	-15.6554660797119	-0.00132951640989631	0.00159255252219737	-0.00879702530801296	-0.00684897974133492
1660	0.107142522931099	-0.187661752104759	-15.6554660797119	0.0136055024340749	0.000943203864153475	-0.00295288790948689	-0.00587495695799589
1661	2.05518841743469	-1.48635900020599	-15.0710525512695	-0.00977104809135199	0.00289124972186983	-0.00555028254166245	-0.000680167751852423
1662	2.70453715324402	-1.48635900020599	-14.7463779449463	-0.0026282137259841	-0.00749832857400179	-0.00425158534198999	0.00321592413820326
1663	1.40583980083466	-1.81103336811066	-15.0061168670654	0.00386527273803949	-0.00457625929266214	0.00191722682211548	-0.00457625929266214
1664	2.05518841743469	-1.81103336811066	-15.0710525512695	0.00289124972186983	-0.00360223650932312	0.00191722682211548	-0.00425158534198999
1665	1.40583980083466	-0.837010383605957	-15.1359872817993	-0.00977104809135199	0.000293855206109583	-0.00425158534198999	-0.00814767740666866
1666	-3.1396005153656	-1.16168475151062	-14.9411821365356	-0.0113944197073579	-0.00230353930965066	-0.00684897974133492	0.00126787810586393
1667	-1.19155478477478	0.461686879396439	-15.2009220123291	-0.00132951640989631	-0.00360223650932312	-0.000355493422830477	0.0100340843200684
1668	1.40583980083466	0.137012556195259	-15.0710525512695	0.00289124972186983	-0.00132951640989631	-0.00392691092565656	0.00646266713738441
1669	1.40583980083466	-1.16168475151062	-15.0061168670654	-0.00165419070981443	0.0022419011220336	-0.00717365415766835	-0.00165419070981443
1670	1.40583980083466	-1.48635900020599	-15.7204008102417	0.011982130818069	0.00289124972186983	-0.00717365415766835	-0.00360223650932312
1671	0.107142522931099	-0.187661752104759	-15.6554660797119	-0.00230353930965066	0.00256657530553639	-0.00230353930965066	0.000618529506027699
1672	0.756491124629974	-1.16168475151062	-15.4606609344482	0.00581331877037883	-0.00749832857400179	-0.00717365415766835	0.00289124972186983
1673	-1.19155478477478	-2.13570761680603	-15.2658567428589	-0.000680167751852423	-0.00684897974133492	-0.00327756232582033	-0.00717365415766835
1674	-1.19155478477478	-0.187661752104759	-15.0710525512695	-0.017887907102704	0.00191722682211548	-0.00555028254166245	-0.00717365415766835
1675	-0.542206108570099	-0.187661752104759	-15.1359872817993	0.00256657530553639	-0.00197886489331722	-0.00684897974133492	-0.00392691092565656
1676	-2.49025201797485	-0.187661752104759	-15.4606609344482	-0.0126931173726916	0.00483929552137852	-0.00197886489331722	-0.00425158534198999
1677	1.40583980083466	-1.16168475151062	-15.2658567428589	0.00938473641872406	-0.00165419070981443	0.00256657530553639	0.00548864435404539
1678	0.107142522931099	0.461686879396439	-15.6554660797119	-0.000680167751852423	-0.00230353930965066	0.000618529506027699	-0.00587495695799589
1679	1.40583980083466	0.137012556195259	-15.6554660797119	-0.00749832857400179	0.00354059832170606	-0.00360223650932312	-0.0026282137259841
1680	0.756491124629974	-0.187661752104759	-15.5905313491821	0.00191722682211548	0.00451462110504508	-0.00587495695799589	-0.00555028254166245
1681	2.05518841743469	-0.837010383605957	-15.0710525512695	-0.00912170019000769	0.000293855206109583	-0.00587495695799589	-0.00100484199356288
1682	0.756491124629974	-2.13570761680603	-14.9411821365356	0.0200989879667759	-0.00782300252467394	-0.00230353930965066	0.00451462110504508
1683	0.107142522931099	-1.81103336811066	-15.3307914733887	0.00873538758605719	0.00289124972186983	-0.00360223650932312	-0.00425158534198999
1684	0.756491124629974	-0.837010383605957	-15.3307914733887	-0.0026282137259841	0.00906006153672934	-0.00782300252467394	-0.00165419070981443
1685	0.756491124629974	-1.16168475151062	-15.2009220123291	-0.000355493422830477	-0.00165419070981443	-0.0026282137259841	-0.00555028254166245
1686	-2.49025201797485	-0.187661752104759	-15.4606609344482	0.00256657530553639	-3.08191010844894e-05	0.0022419011220336	0.000943203864153475
1687	-0.542206108570099	-0.187661752104759	-15.2658567428589	-0.0110697457566857	-0.000680167751852423	0.00516396993771195	0.0126314787194133
1688	1.40583980083466	-0.837010383605957	-14.9411821365356	-0.00555028254166245	0.00289124972186983	0.00256657530553639	-0.00165419070981443
1689	-0.542206108570099	0.461686879396439	-15.6554660797119	0.0168522447347641	0.00418994715437293	-0.0100957229733467	-0.00522560812532902
1690	2.70453715324402	-1.81103336811066	-15.3957262039185	-0.00295288790948689	0.00386527273803949	-0.00652430532500148	0.00548864435404539
1691	-0.542206108570099	-0.187661752104759	-16.0450744628906	0.0226963832974434	-0.00230353930965066	-0.00392691092565656	-0.00879702530801296
1692	-1.19155478477478	-1.48635900020599	-15.7853355407715	-0.00717365415766835	-0.00749832857400179	0.00516396993771195	0.00321592413820326
1693	0.756491124629974	-0.512336075305939	-15.9801406860352	0.0168522447347641	-0.00652430532500148	-0.00100484199356288	-0.00132951640989631
1694	0.107142522931099	0.461686879396439	-15.6554660797119	-0.00392691092565656	0.00581331877037883	-0.00165419070981443	-0.000355493422830477
1695	-3.1396005153656	0.461686879396439	-15.8502702713013	-0.0100957229733467	0.000618529506027699	-0.00100484199356288	0.00191722682211548
1696	-0.542206108570099	-0.512336075305939	-15.9152050018311	-0.0123684434220195	0.00418994715437293	-3.08191010844894e-05	0.000618529506027699
1697	1.40583980083466	-1.16168475151062	-15.7853355407715	-0.00425158534198999	0.0022419011220336	-0.00132951640989631	0.00711201597005129
1698	0.107142522931099	-0.512336075305939	-16.3048152923584	0.00256657530553639	0.00776136433705688	0.00711201597005129	0.00483929552137852
1699	1.40583980083466	-0.837010383605957	-16.1749439239502	-0.00619963090866804	0.00289124972186983	-0.00847235135734081	-0.00392691092565656
1700	0.107142522931099	0.137012556195259	-15.7853355407715	0.0022419011220336	0.00126787810586393	0.00126787810586393	0.00126787810586393
1701	2.05518841743469	-1.81103336811066	-15.5255966186523	0.00289124972186983	-0.00619963090866804	0.00354059832170606	0.00256657530553639
1702	1.40583980083466	-2.46038198471069	-15.8502702713013	0.0022419011220336	-0.0120437685400248	0.0123068047687411	0.00418994715437293
1703	3.35388565063477	-1.81103336811066	-15.3307914733887	0.000618529506027699	0.00548864435404539	-0.00165419070981443	0.00970941036939621
1704	0.756491124629974	-1.16168475151062	-15.8502702713013	0.00126787810586393	0.00321592413820326	0.00613799272105098	-0.00619963090866804
1705	-0.542206108570099	-1.81103336811066	-15.5255966186523	-0.00879702530801296	-0.00457625929266214	-0.0133424662053585	-0.00100484199356288
1706	-1.19155478477478	-0.187661752104759	-15.8502702713013	-0.0139918150380254	-0.00425158534198999	-0.00295288790948689	0.00159255252219737
1707	0.107142522931099	0.137012556195259	-15.2009220123291	-0.0026282137259841	-3.08191010844894e-05	0.00354059832170606	0.000943203864153475
1708	2.70453715324402	-1.16168475151062	-15.9801406860352	-0.00555028254166245	0.00451462110504508	-0.00132951640989631	0.00386527273803949
1709	0.107142522931099	-0.187661752104759	-16.1749439239502	-0.00295288790948689	0.00126787810586393	-0.0100957229733467	-0.00814767740666866
1710	0.756491124629974	-1.16168475151062	-15.6554660797119	0.00451462110504508	0.00678734155371785	-0.00230353930965066	0.01100810803473
1711	1.40583980083466	-1.48635900020599	-16.0450744628906	-0.0026282137259841	-0.00425158534198999	0.00191722682211548	-0.00684897974133492
1712	-1.19155478477478	-0.512336075305939	-15.9801406860352	0.00548864435404539	-0.00522560812532902	0.000618529506027699	0.00938473641872406
1713	1.40583980083466	-0.512336075305939	-15.7853355407715	-0.0110697457566857	-0.00100484199356288	0.00548864435404539	0.00126787810586393
1714	-1.84090340137482	0.137012556195259	-15.6554660797119	-0.00197886489331722	0.00386527273803949	-0.00392691092565656	-0.00132951640989631
1715	-3.1396005153656	-0.187661752104759	-15.5255966186523	-0.0159398596733809	0.00386527273803949	-0.00165419070981443	0.0022419011220336
1716	3.35388565063477	-1.48635900020599	-15.2658567428589	-0.00425158534198999	0.00483929552137852	0.00126787810586393	0.00483929552137852
1717	1.40583980083466	-0.512336075305939	-15.2658567428589	0.00906006153672934	0.00256657530553639	0.0022419011220336	0.000293855206109583
1718	0.107142522931099	-0.187661752104759	-15.6554660797119	0.0178262684494257	0.00516396993771195	0.000293855206109583	0.00354059832170606
1719	1.40583980083466	-0.512336075305939	-15.2009220123291	-0.00619963090866804	0.00418994715437293	0.000618529506027699	-0.00425158534198999
1720	-1.19155478477478	0.137012556195259	-15.0710525512695	-0.00327756232582033	0.00418994715437293	-0.00230353930965066	-0.0104203969240189
1721	0.756491124629974	-1.16168475151062	-15.2658567428589	-0.000680167751852423	-0.00684897974133492	0.00159255252219737	-0.00100484199356288
1722	0.756491124629974	-1.48635900020599	-15.4606609344482	0.00743668992072344	0.00159255252219737	0.00711201597005129	-0.00100484199356288
1723	0.756491124629974	-1.48635900020599	-15.2658567428589	0.0100340843200684	0.000943203864153475	0.00418994715437293	0.00126787810586393
1724	-0.542206108570099	-0.837010383605957	-15.2009220123291	-0.00490093370899558	0.00646266713738441	-0.0026282137259841	-0.00425158534198999
1725	-1.19155478477478	-0.512336075305939	-15.1359872817993	0.00776136433705688	0.00159255252219737	0.000943203864153475	-0.00197886489331722
1726	1.40583980083466	-0.187661752104759	-15.2009220123291	-0.0104203969240189	0.00743668992072344	-0.000680167751852423	0.000618529506027699
1727	0.756491124629974	0.461686879396439	-15.5905313491821	0.00289124972186983	-0.00230353930965066	0.00516396993771195	0.00451462110504508
1728	0.107142522931099	-0.187661752104759	-15.5255966186523	0.00776136433705688	0.00191722682211548	-0.00814767740666866	0.00126787810586393
1729	0.756491124629974	0.137012556195259	-15.5905313491821	-0.0143164889886975	0.00289124972186983	-0.000355493422830477	-0.00684897974133492
1730	0.107142522931099	-1.48635900020599	-15.2009220123291	-0.00490093370899558	-3.08191010844894e-05	0.00354059832170606	0.00126787810586393
1731	2.05518841743469	-2.78505635261536	-15.2009220123291	0.00256657530553639	-0.00652430532500148	0.00289124972186983	-0.00619963090866804
1732	0.756491124629974	-1.16168475151062	-15.2658567428589	-0.00457625929266214	-0.00717365415766835	0.00841071270406246	-0.00490093370899558
1733	0.107142522931099	-0.187661752104759	-15.0710525512695	0.0217223595827818	-0.00100484199356288	0.0022419011220336	0.00256657530553639
1734	-0.542206108570099	-1.16168475151062	-15.3957262039185	-0.0143164889886975	0.0126314787194133	-0.00360223650932312	-0.00490093370899558
1735	0.756491124629974	-1.16168475151062	-15.3307914733887	0.00126787810586393	-0.00197886489331722	-0.00782300252467394	-0.00619963090866804
1736	1.40583980083466	-1.16168475151062	-15.2658567428589	-0.00619963090866804	0.000618529506027699	-3.08191010844894e-05	0.00483929552137852
1737	0.107142522931099	-0.187661752104759	-15.7853355407715	0.0158782228827477	-0.00360223650932312	-0.00100484199356288	-0.00327756232582033
1738	0.756491124629974	-0.187661752104759	-15.5255966186523	0.011982130818069	0.00256657530553639	0.00289124972186983	-0.000680167751852423
1739	2.70453715324402	-1.48635900020599	-15.0061168670654	0.0175015944987535	0.000618529506027699	-0.00295288790948689	-0.00295288790948689
1740	1.40583980083466	-1.16168475151062	-15.3307914733887	-0.00295288790948689	-0.00522560812532902	-0.00847235135734081	-0.00912170019000769
1741	0.756491124629974	-1.48635900020599	-15.9801406860352	0.00743668992072344	-0.00392691092565656	-0.00749832857400179	0.0022419011220336
1742	-0.542206108570099	-1.16168475151062	-15.1359872817993	0.000943203864153475	0.00711201597005129	0.00776136433705688	0.00159255252219737
1743	0.107142522931099	-1.16168475151062	-15.2009220123291	-0.0110697457566857	-0.00132951640989631	0.00159255252219737	0.000618529506027699
1744	-1.84090340137482	-0.837010383605957	-15.0710525512695	-0.0191866029053926	-0.00132951640989631	-0.000680167751852423	0.00776136433705688
1745	-0.542206108570099	0.461686879396439	-15.3307914733887	0.0249691028147936	-0.000355493422830477	-0.00814767740666866	-0.00165419070981443
1746	0.756491124629974	0.137012556195259	-15.1359872817993	-0.00457625929266214	-0.00457625929266214	-0.00977104809135199	-0.000355493422830477
1747	2.05518841743469	-1.16168475151062	-15.5255966186523	0.000293855206109583	-0.00360223650932312	-0.00197886489331722	0.00938473641872406
1748	-0.542206108570099	-0.512336075305939	-15.5905313491821	0.000293855206109583	-0.00327756232582033	-0.00132951640989631	-0.000680167751852423
1749	0.756491124629974	-0.512336075305939	-15.4606609344482	-0.0026282137259841	0.00548864435404539	-0.00684897974133492	-0.00360223650932312
1750	-0.542206108570099	-1.16168475151062	-15.3307914733887	0.0149041991680861	0.000618529506027699	0.00126787810586393	-0.000355493422830477
1751	1.40583980083466	-2.46038198471069	-15.1359872817993	-0.00652430532500148	-0.00360223650932312	-0.00847235135734081	0.000618529506027699
1752	2.70453715324402	-1.16168475151062	-14.8762474060059	0.0022419011220336	0.00548864435404539	0.00321592413820326	0.00678734155371785
1753	-0.542206108570099	-0.512336075305939	-15.2009220123291	-0.00457625929266214	-0.00684897974133492	0.000618529506027699	0.00418994715437293
1754	0.107142522931099	-0.837010383605957	-15.3957262039185	0.000293855206109583	-0.00392691092565656	-0.00977104809135199	0.00126787810586393
1755	2.05518841743469	-0.837010383605957	-15.3307914733887	0.0106834331527352	-0.00132951640989631	-0.000680167751852423	-0.0113944197073579
1756	-0.542206108570099	-0.512336075305939	-15.3957262039185	0.00678734155371785	-0.00100484199356288	-0.00457625929266214	-0.0026282137259841
1757	0.107142522931099	-0.512336075305939	-15.5905313491821	0.0103587592020631	0.000943203864153475	-3.08191010844894e-05	0.00386527273803949
1758	0.756491124629974	-1.16168475151062	-15.3957262039185	-0.00977104809135199	-0.00197886489331722	0.0022419011220336	-0.00230353930965066
1759	2.05518841743469	-1.48635900020599	-15.0061168670654	-0.000355493422830477	0.00808603875339031	-0.00165419070981443	-0.00652430532500148
1760	0.756491124629974	-2.13570761680603	-15.3307914733887	0.0162028968334198	-0.00522560812532902	-0.00132951640989631	-0.00814767740666866
1761	-0.542206108570099	-0.512336075305939	-15.5255966186523	0.0158782228827477	-3.08191010844894e-05	-0.00100484199356288	0.00321592413820326
1762	0.756491124629974	-0.187661752104759	-15.2658567428589	0.000293855206109583	-0.00295288790948689	0.00289124972186983	-0.00165419070981443
1763	-1.84090340137482	-0.512336075305939	-14.9411821365356	0.0106834331527352	0.00321592413820326	0.00256657530553639	-0.00132951640989631
1764	-1.84090340137482	0.137012556195259	-14.8762474060059	-0.00360223650932312	0.00743668992072344	-0.0110697457566857	0.00126787810586393
1765	-0.542206108570099	0.461686879396439	-15.0710525512695	-0.00132951640989631	0.00581331877037883	-0.0130177913233638	-0.000680167751852423
1766	0.107142522931099	-0.187661752104759	-15.6554660797119	-0.0026282137259841	-3.08191010844894e-05	-0.00132951640989631	-0.00230353930965066
1767	3.35388565063477	-1.16168475151062	-15.3957262039185	-0.00360223650932312	-0.00295288790948689	0.00354059832170606	0.00289124972186983
1768	-1.19155478477478	0.461686879396439	-15.2009220123291	0.00256657530553639	0.00548864435404539	-0.00490093370899558	-0.00490093370899558
1769	0.107142522931099	-1.16168475151062	-15.3307914733887	0.00256657530553639	0.00159255252219737	-0.00814767740666866	-0.00457625929266214
1770	0.756491124629974	-1.16168475151062	-15.3957262039185	0.00191722682211548	-0.0104203969240189	-0.00684897974133492	-0.000355493422830477
1771	0.756491124629974	-1.16168475151062	-14.8762474060059	0.00256657530553639	-0.00490093370899558	-0.00847235135734081	-0.00457625929266214
1772	1.40583980083466	-1.81103336811066	-15.1359872817993	-0.00132951640989631	0.00516396993771195	0.00256657530553639	0.00451462110504508
1773	-1.19155478477478	-1.16168475151062	-15.2658567428589	-0.00587495695799589	-0.00165419070981443	0.00548864435404539	0.00548864435404539
1774	0.107142522931099	-0.837010383605957	-15.2658567428589	-0.021459324285388	0.00970941036939621	-0.0104203969240189	-0.00230353930965066
1775	2.05518841743469	-1.48635900020599	-14.9411821365356	-0.00230353930965066	0.00516396993771195	-0.00717365415766835	-0.00684897974133492
1776	-0.542206108570099	-0.187661752104759	-15.3957262039185	0.0275664981454611	0.00386527273803949	-0.0104203969240189	-0.00230353930965066
1777	0.107142522931099	-0.187661752104759	-15.3957262039185	0.000943203864153475	-0.00749832857400179	-0.00132951640989631	0.00191722682211548
1778	2.05518841743469	-0.837010383605957	-14.8762474060059	0.0123068047687411	-0.00847235135734081	-0.00425158534198999	-0.00490093370899558
1779	0.107142522931099	-0.837010383605957	-15.8502702713013	0.011982130818069	0.000618529506027699	0.00418994715437293	-0.00327756232582033
1780	2.05518841743469	-2.46038198471069	-15.3957262039185	-0.00197886489331722	-0.00230353930965066	0.00126787810586393	-0.000680167751852423
1781	-0.542206108570099	-0.187661752104759	-15.5255966186523	0.011982130818069	0.00841071270406246	-0.00230353930965066	0.000943203864153475
1782	-0.542206108570099	-0.512336075305939	-15.3957262039185	-0.0107450718060136	-0.00100484199356288	-0.00327756232582033	0.00483929552137852
1783	-1.19155478477478	0.461686879396439	-15.3307914733887	-0.00457625929266214	0.00256657530553639	-0.00360223650932312	0.000618529506027699
1784	-1.84090340137482	-0.187661752104759	-15.2658567428589	-0.00230353930965066	0.0145795252174139	-0.00295288790948689	-0.000355493422830477
1785	0.107142522931099	0.137012556195259	-15.0061168670654	0.0022419011220336	0.00386527273803949	-0.00360223650932312	-0.00132951640989631
1786	1.40583980083466	-0.837010383605957	-15.2658567428589	0.00743668992072344	0.00126787810586393	-0.00327756232582033	0.00646266713738441
1787	1.40583980083466	-0.837010383605957	-15.3957262039185	-0.00327756232582033	-0.00392691092565656	-0.00425158534198999	0.00581331877037883
1788	0.107142522931099	-0.187661752104759	-15.5905313491821	0.0123068047687411	-0.0026282137259841	0.00289124972186983	-0.000355493422830477
1789	1.40583980083466	-1.48635900020599	-15.7853355407715	0.0226963832974434	0.00711201597005129	-0.00652430532500148	-0.00197886489331722
1790	0.107142522931099	-1.48635900020599	-15.3307914733887	-0.0113944197073579	-0.00295288790948689	-0.00814767740666866	-0.00327756232582033
1791	0.107142522931099	-1.16168475151062	-14.9411821365356	0.00808603875339031	-0.0026282137259841	-0.00327756232582033	0.0022419011220336
1792	1.40583980083466	-1.48635900020599	-15.2009220123291	-0.00165419070981443	0.00126787810586393	0.00126787810586393	0.000293855206109583
1793	0.107142522931099	-1.16168475151062	-15.4606609344482	0.00191722682211548	0.00321592413820326	-0.000355493422830477	0.000293855206109583
1794	0.107142522931099	-1.16168475151062	-15.2009220123291	0.000293855206109583	0.0022419011220336	0.000943203864153475	0.000618529506027699
1795	0.756491124629974	-1.16168475151062	-15.3307914733887	0.00386527273803949	0.00483929552137852	-0.00717365415766835	-0.0026282137259841
1796	-1.19155478477478	0.137012556195259	-15.4606609344482	-0.000355493422830477	0.00613799272105098	0.00159255252219737	0.00548864435404539
1797	0.107142522931099	-0.187661752104759	-15.4606609344482	0.00126787810586393	0.000943203864153475	-0.0162645354866982	0.00678734155371785
1798	2.05518841743469	-1.48635900020599	-15.2009220123291	0.00516396993771195	0.000618529506027699	-0.00132951640989631	0.00289124972186983
1799	0.107142522931099	0.137012556195259	-15.6554660797119	0.00126787810586393	0.00938473641872406	-0.00684897974133492	-0.00717365415766835
1800	2.70453715324402	-3.10973048210144	-15.2658567428589	-0.00912170019000769	-0.00684897974133492	-0.0133424662053585	0.00126787810586393
1801	0.756491124629974	-0.837010383605957	-15.5905313491821	0.0145795252174139	-0.00165419070981443	0.00354059832170606	-0.00490093370899558
1802	-1.84090340137482	-0.187661752104759	-15.2658567428589	-0.00295288790948689	0.0022419011220336	-0.00295288790948689	0.00581331877037883
1803	-1.19155478477478	-0.187661752104759	-15.7853355407715	0.020423661917448	0.00906006153672934	-0.00100484199356288	0.00678734155371785
1804	-1.84090340137482	0.137012556195259	-15.2658567428589	-0.0188619289547205	0.0100340843200684	-0.00717365415766835	0.00354059832170606
1805	-0.542206108570099	-0.837010383605957	-15.4606609344482	0.0175015944987535	0.00451462110504508	-0.00847235135734081	-0.00652430532500148
1806	2.05518841743469	-0.837010383605957	-15.6554660797119	-0.00360223650932312	0.00289124972186983	-0.00327756232582033	-0.00814767740666866
1807	1.40583980083466	-1.48635900020599	-16.0450744628906	-0.00100484199356288	0.000943203864153475	-3.08191010844894e-05	0.00581331877037883
1808	0.756491124629974	0.137012556195259	-15.9152050018311	0.0123068047687411	0.00548864435404539	-0.00360223650932312	0.00289124972186983
1809	0.756491124629974	-1.16168475151062	-15.2009220123291	0.00938473641872406	0.00938473641872406	-0.00555028254166245	-0.00132951640989631
1810	-0.542206108570099	-1.81103336811066	-15.1359872817993	0.000293855206109583	-0.00522560812532902	-0.00425158534198999	-3.08191010844894e-05
1811	0.756491124629974	-0.512336075305939	-15.7853355407715	0.0103587592020631	0.00354059832170606	-0.00587495695799589	-0.00652430532500148
1812	0.107142522931099	-1.16168475151062	-15.8502702713013	-0.0162645354866982	0.000943203864153475	0.00646266713738441	0.00581331877037883
1813	0.107142522931099	-0.837010383605957	-15.2658567428589	0.000618529506027699	0.000943203864153475	0.00256657530553639	0.00678734155371785
1814	0.107142522931099	-0.512336075305939	-15.2658567428589	0.00841071270406246	0.00548864435404539	0.00321592413820326	-0.00847235135734081
1815	0.107142522931099	-0.187661752104759	-15.4606609344482	-0.0191866029053926	0.011982130818069	-0.0110697457566857	-0.000680167751852423
1816	0.756491124629974	-0.187661752104759	-15.5255966186523	0.000618529506027699	-0.00197886489331722	0.00191722682211548	0.000943203864153475
1817	0.756491124629974	-1.16168475151062	-15.5255966186523	0.0126314787194133	0.00159255252219737	-0.00100484199356288	0.00483929552137852
1818	2.05518841743469	-1.48635900020599	-15.7204008102417	0.0178262684494257	-0.00522560812532902	0.00289124972186983	0.00743668992072344
1819	-1.19155478477478	-1.16168475151062	-16.0450744628906	0.011982130818069	0.00126787810586393	-0.000680167751852423	-0.00555028254166245
1820	0.756491124629974	-2.13570761680603	-15.5905313491821	-0.00165419070981443	-0.000355493422830477	-0.00197886489331722	0.000943203864153475
1821	2.70453715324402	-0.837010383605957	-15.9801406860352	0.000943203864153475	-0.00619963090866804	0.00841071270406246	0.00418994715437293
1822	-1.84090340137482	0.137012556195259	-15.9801406860352	0.00906006153672934	-0.00132951640989631	0.00776136433705688	0.00159255252219737
1823	-2.49025201797485	0.137012556195259	-15.6554660797119	-0.0136671401560307	0.00548864435404539	-0.00555028254166245	-0.00230353930965066
1824	-1.19155478477478	0.137012556195259	-15.9152050018311	-0.00327756232582033	0.00321592413820326	-0.0139918150380254	0.00289124972186983
1825	-0.542206108570099	-0.512336075305939	-16.1100101470947	0.000618529506027699	0.00483929552137852	-0.00912170019000769	0.000293855206109583
1826	2.70453715324402	-0.837010383605957	-15.5255966186523	-0.0100957229733467	-0.00132951640989631	-0.00327756232582033	0.00646266713738441
1827	0.107142522931099	-0.837010383605957	-15.1359872817993	-0.00132951640989631	-0.00814767740666866	0.00354059832170606	0.00451462110504508
1828	1.40583980083466	-1.81103336811066	-15.2009220123291	0.0171769186854362	-0.00295288790948689	-0.00555028254166245	-0.00197886489331722
1829	-0.542206108570099	-2.46038198471069	-15.0061168670654	-0.0107450718060136	-0.00684897974133492	0.000618529506027699	0.00289124972186983
1830	0.756491124629974	-1.16168475151062	-15.0061168670654	-0.00490093370899558	0.000618529506027699	-0.0113944197073579	0.00808603875339031
1831	-0.542206108570099	-0.187661752104759	-16.1100101470947	0.00418994715437293	-0.00392691092565656	-0.00425158534198999	0.00386527273803949
1832	-3.1396005153656	0.137012556195259	-15.3307914733887	-0.0201606266200542	0.00126787810586393	0.000618529506027699	0.00548864435404539
1833	-1.19155478477478	-0.187661752104759	-15.3307914733887	0.00938473641872406	-0.00100484199356288	-0.00652430532500148	0.00483929552137852
1834	0.107142522931099	0.137012556195259	-15.4606609344482	0.0022419011220336	0.00451462110504508	0.000943203864153475	-3.08191010844894e-05
1835	0.107142522931099	0.137012556195259	-15.5255966186523	-0.0107450718060136	0.00418994715437293	0.000293855206109583	-0.00100484199356288
1836	2.70453715324402	-0.837010383605957	-15.2658567428589	0.00548864435404539	0.00256657530553639	-0.00619963090866804	0.00256657530553639
1837	2.05518841743469	-0.512336075305939	-15.7204008102417	0.00483929552137852	-0.000680167751852423	0.00451462110504508	-0.000680167751852423
1838	-1.19155478477478	-0.837010383605957	-16.0450744628906	0.0220470335334539	-0.0026282137259841	0.00451462110504508	0.00938473641872406
1839	2.05518841743469	-2.13570761680603	-15.9152050018311	0.000618529506027699	-0.00197886489331722	-0.00100484199356288	0.00548864435404539
1840	-1.19155478477478	-0.187661752104759	-15.3957262039185	0.0152288740500808	0.00289124972186983	-0.00782300252467394	-0.00425158534198999
1841	0.107142522931099	-1.16168475151062	-15.0710525512695	0.00451462110504508	-0.00782300252467394	-0.00100484199356288	0.000293855206109583
1842	-1.84090340137482	-0.837010383605957	-15.4606609344482	-0.00717365415766835	0.00256657530553639	-0.00684897974133492	0.00418994715437293
1843	1.40583980083466	-1.16168475151062	-15.5905313491821	0.00516396993771195	-0.00132951640989631	-3.08191010844894e-05	0.00159255252219737
1844	2.70453715324402	-1.48635900020599	-15.9801406860352	0.00386527273803949	0.00646266713738441	-0.00457625929266214	0.00159255252219737
1845	1.40583980083466	-1.48635900020599	-16.1100101470947	0.0165275707840919	0.00516396993771195	-0.00912170019000769	-0.00425158534198999
1846	0.107142522931099	-0.512336075305939	-15.9152050018311	0.011982130818069	-0.0026282137259841	-0.00717365415766835	0.000293855206109583
1847	0.756491124629974	-0.512336075305939	-15.9152050018311	-0.0110697457566857	0.0022419011220336	0.000618529506027699	0.000293855206109583
1848	1.40583980083466	-2.78505635261536	-14.8113126754761	0.0126314787194133	-0.0100957229733467	0.00191722682211548	0.000293855206109583
1849	0.107142522931099	-0.187661752104759	-15.0710525512695	0.0126314787194133	-0.00425158534198999	-0.00717365415766835	-3.08191010844894e-05
1850	0.756491124629974	-0.837010383605957	-15.3307914733887	-0.00717365415766835	0.00646266713738441	-0.00814767740666866	-3.08191010844894e-05
1851	-1.84090340137482	-0.837010383605957	-15.9152050018311	-0.00165419070981443	0.00354059832170606	-0.0026282137259841	0.000293855206109583
1852	-1.19155478477478	-0.187661752104759	-15.5905313491821	-0.00847235135734081	0.0123068047687411	0.00191722682211548	-0.00392691092565656
1853	0.756491124629974	-0.512336075305939	-15.9152050018311	-0.00230353930965066	-0.00425158534198999	-0.00522560812532902	-3.08191010844894e-05
1854	0.107142522931099	0.137012556195259	-16.0450744628906	0.00191722682211548	0.00808603875339031	-0.00847235135734081	-0.0026282137259841
1855	0.107142522931099	0.461686879396439	-15.3307914733887	-0.0156151866540313	0.00289124972186983	-0.0100957229733467	-0.00360223650932312
1856	0.756491124629974	-1.48635900020599	-15.0061168670654	0.00743668992072344	0.00159255252219737	-0.000680167751852423	0.000943203864153475
1857	0.756491124629974	-2.78505635261536	-15.3957262039185	0.00970941036939621	-0.00197886489331722	0.00581331877037883	-0.00197886489331722
1858	1.40583980083466	-2.78505635261536	-15.9801406860352	0.0106834331527352	-0.00522560812532902	-0.000680167751852423	-0.00165419070981443
1859	0.756491124629974	-1.16168475151062	-15.5905313491821	0.00873538758605719	0.00451462110504508	-0.00230353930965066	0.00191722682211548
1860	0.756491124629974	-0.512336075305939	-15.7853355407715	-0.000680167751852423	0.00938473641872406	-0.00392691092565656	-0.00132951640989631
1861	-2.49025201797485	0.137012556195259	-15.7853355407715	-0.0107450718060136	0.0022419011220336	-0.00652430532500148	0.000293855206109583
1862	-0.542206108570099	-0.512336075305939	-15.6554660797119	0.00386527273803949	0.000618529506027699	-0.000680167751852423	0.00126787810586393
1863	-0.542206108570099	-0.187661752104759	-16.1749439239502	0.0200989879667759	-3.08191010844894e-05	-3.08191010844894e-05	0.00613799272105098
1864	0.107142522931099	-0.187661752104759	-16.3048152923584	0.00906006153672934	0.00354059832170606	-0.00847235135734081	-0.00814767740666866
1865	0.756491124629974	-0.187661752104759	-16.1749439239502	-0.00327756232582033	0.00451462110504508	-0.00587495695799589	-0.0113944197073579
1866	1.40583980083466	-1.16168475151062	-15.6554660797119	0.000293855206109583	0.00451462110504508	0.000293855206109583	0.00451462110504508
1867	3.35388565063477	-2.78505635261536	-15.6554660797119	0.000943203864153475	-0.0104203969240189	0.00678734155371785	-0.00360223650932312
1868	0.107142522931099	-0.837010383605957	-15.4606609344482	-0.00295288790948689	0.00354059832170606	-0.00392691092565656	-0.00132951640989631
1869	0.107142522931099	0.461686879396439	-15.9152050018311	0.011982130818069	0.00516396993771195	-0.00425158534198999	-0.00327756232582033
1870	-1.19155478477478	-0.837010383605957	-15.8502702713013	-0.00977104809135199	0.00808603875339031	0.000293855206109583	-0.00912170019000769
1871	0.107142522931099	-1.16168475151062	-15.9152050018311	-0.00392691092565656	0.00451462110504508	-0.00392691092565656	-0.00100484199356288
1872	0.107142522931099	0.137012556195259	-16.0450744628906	0.00516396993771195	-0.00100484199356288	-0.00100484199356288	0.00938473641872406
1873	-1.19155478477478	0.137012556195259	-15.5905313491821	-0.00295288790948689	0.00451462110504508	-0.0110697457566857	-0.00197886489331722
1874	0.107142522931099	-0.187661752104759	-15.3307914733887	0.0022419011220336	0.012956153601408	-0.00944637414067984	0.000943203864153475
1875	0.756491124629974	0.137012556195259	-15.5905313491821	-0.00165419070981443	0.00159255252219737	-0.00425158534198999	0.000293855206109583
1876	-0.542206108570099	-0.512336075305939	-16.3048152923584	-0.00165419070981443	-0.00555028254166245	-0.00425158534198999	0.000618529506027699
1877	2.05518841743469	-1.81103336811066	-15.8502702713013	0.00191722682211548	-0.00425158534198999	0.00711201597005129	0.00841071270406246
1878	0.107142522931099	-0.837010383605957	-15.7204008102417	-0.0110697457566857	0.000293855206109583	-0.000355493422830477	-0.00100484199356288
1879	-2.49025201797485	-0.187661752104759	-15.7853355407715	-0.00360223650932312	0.00711201597005129	-0.00132951640989631	-0.00555028254166245
1880	-1.19155478477478	-1.81103336811066	-15.5905313491821	-0.00490093370899558	0.00808603875339031	-0.00977104809135199	0.00191722682211548
1881	1.40583980083466	-1.16168475151062	-15.5255966186523	-0.000355493422830477	0.00321592413820326	-0.00360223650932312	-3.08191010844894e-05
1882	2.05518841743469	-1.48635900020599	-15.9152050018311	0.00191722682211548	-0.00132951640989631	0.000943203864153475	0.00516396993771195
1883	2.05518841743469	-0.512336075305939	-16.1100101470947	0.00678734155371785	0.00581331877037883	-0.00717365415766835	-0.00457625929266214
1884	1.40583980083466	-1.48635900020599	-15.7853355407715	0.00418994715437293	0.00321592413820326	-0.00879702530801296	-0.00100484199356288
1885	2.05518841743469	-0.512336075305939	-16.434684753418	0.0213976856321096	0.000943203864153475	-0.00197886489331722	0.00548864435404539
1886	0.107142522931099	-1.16168475151062	-16.3697490692139	-0.00749832857400179	-0.00392691092565656	0.000293855206109583	0.00646266713738441
1887	1.40583980083466	-1.16168475151062	-16.0450744628906	0.00581331877037883	-0.00197886489331722	0.00321592413820326	0.00159255252219737
1888	0.756491124629974	-0.837010383605957	-16.1749439239502	0.0230210572481155	-0.00295288790948689	-0.0136671401560307	-0.00295288790948689
1889	-3.1396005153656	-0.187661752104759	-16.5645542144775	-0.0136671401560307	0.00808603875339031	-0.000680167751852423	0.00418994715437293
1890	1.40583980083466	-1.48635900020599	-15.7853355407715	-0.00587495695799589	0.00646266713738441	0.0022419011220336	-0.000355493422830477
1891	2.05518841743469	-0.512336075305939	-16.1100101470947	-0.0133424662053585	0.00289124972186983	-0.0100957229733467	0.0022419011220336
1892	0.107142522931099	-0.187661752104759	-16.2398796081543	0.0022419011220336	0.00159255252219737	0.000943203864153475	0.00906006153672934
1893	0.107142522931099	-0.187661752104759	-15.9152050018311	-0.00749832857400179	-0.00555028254166245	-0.00132951640989631	-0.00197886489331722
1894	0.756491124629974	-0.187661752104759	-15.7204008102417	0.00451462110504508	0.00646266713738441	-0.00814767740666866	-0.00392691092565656
1895	0.756491124629974	-1.48635900020599	-16.1100101470947	0.00873538758605719	-0.00457625929266214	-0.00944637414067984	0.00516396993771195
1896	1.40583980083466	-1.16168475151062	-16.1749439239502	-0.0159398596733809	-0.00100484199356288	-0.00360223650932312	-0.00814767740666866
1897	1.40583980083466	-1.16168475151062	-15.5905313491821	-0.00879702530801296	0.00646266713738441	0.00873538758605719	0.00483929552137852
1898	-1.19155478477478	-1.16168475151062	-15.7853355407715	-0.00847235135734081	0.00613799272105098	-0.000680167751852423	-0.00360223650932312
1899	-1.84090340137482	-0.187661752104759	-15.7204008102417	-0.000355493422830477	0.00159255252219737	0.000943203864153475	0.00418994715437293
1900	2.05518841743469	-1.16168475151062	-15.9801406860352	0.00646266713738441	0.00159255252219737	-3.08191010844894e-05	-0.00132951640989631
1901	1.40583980083466	-0.187661752104759	-16.6944236755371	0.00451462110504508	-0.000680167751852423	-0.00100484199356288	-0.00425158534198999
1902	0.107142522931099	0.461686879396439	-16.1749439239502	-0.00879702530801296	-0.00392691092565656	0.00191722682211548	0.00256657530553639
1903	0.756491124629974	-0.512336075305939	-16.0450744628906	-0.00944637414067984	-0.00197886489331722	-0.00457625929266214	-0.0026282137259841
1904	0.756491124629974	-0.837010383605957	-15.9152050018311	-0.00522560812532902	-0.00132951640989631	0.000618529506027699	-0.00555028254166245
1905	1.40583980083466	-1.81103336811066	-15.5905313491821	-0.00360223650932312	-0.00197886489331722	-0.0104203969240189	-0.0026282137259841
1906	0.107142522931099	-0.512336075305939	-15.3957262039185	0.0175015944987535	-3.08191010844894e-05	0.00613799272105098	0.000293855206109583
1907	0.107142522931099	-1.16168475151062	-15.5255966186523	-0.0162645354866982	-0.00132951640989631	0.0126314787194133	0.00646266713738441
1908	0.107142522931099	-1.48635900020599	-15.3307914733887	0.00354059832170606	-0.00230353930965066	0.000293855206109583	0.00743668992072344
1909	-1.19155478477478	0.461686879396439	-16.2398796081543	0.00646266713738441	0.00256657530553639	0.00126787810586393	-0.00425158534198999
1910	1.40583980083466	-1.16168475151062	-15.9152050018311	-0.0159398596733809	0.00646266713738441	-0.00879702530801296	-0.00490093370899558
1911	1.40583980083466	0.137012556195259	-16.1749439239502	0.00418994715437293	0.00581331877037883	-0.00425158534198999	-3.08191010844894e-05
1912	0.107142522931099	-0.187661752104759	-15.7204008102417	-0.00165419070981443	-0.000680167751852423	0.000293855206109583	0.011982130818069
1913	0.107142522931099	-0.512336075305939	-15.2009220123291	0.00743668992072344	-0.000680167751852423	0.00159255252219737	0.00386527273803949
1914	0.107142522931099	-1.48635900020599	-15.9152050018311	0.0233457311987877	-0.00197886489331722	0.00126787810586393	0.00126787810586393
1915	0.107142522931099	-0.512336075305939	-16.0450744628906	0.0113327819854021	0.00646266713738441	-0.00132951640989631	0.000618529506027699
1916	0.107142522931099	-0.187661752104759	-15.5905313491821	-0.0146411629393697	0.00581331877037883	-0.00197886489331722	0.000618529506027699
1917	-1.84090340137482	-0.512336075305939	-15.7853355407715	-0.0165892094373703	0.00289124972186983	-0.00230353930965066	0.00613799272105098
1918	2.05518841743469	-1.48635900020599	-15.7853355407715	0.0220470335334539	0.00516396993771195	-0.00587495695799589	0.000618529506027699
1919	-1.19155478477478	0.137012556195259	-15.6554660797119	0.0103587592020631	0.000618529506027699	0.00711201597005129	-0.00652430532500148
1920	2.05518841743469	-1.16168475151062	-15.7853355407715	-0.00847235135734081	-0.00230353930965066	-0.0149658378213644	0.000943203864153475
1921	2.70453715324402	-1.16168475151062	-16.1749439239502	0.0356833562254906	-3.08191010844894e-05	-0.00587495695799589	0.00126787810586393
1922	-0.542206108570099	0.137012556195259	-16.0450744628906	-3.08191010844894e-05	-0.00230353930965066	0.0022419011220336	0.00613799272105098
1923	0.756491124629974	-1.48635900020599	-15.9801406860352	0.0136055024340749	-0.00522560812532902	-0.00977104809135199	-0.000355493422830477
1924	1.40583980083466	-1.81103336811066	-15.9152050018311	0.00613799272105098	0.00191722682211548	0.00776136433705688	-0.00782300252467394
1925	1.40583980083466	-1.48635900020599	-15.3957262039185	0.00321592413820326	0.0100340843200684	-0.00295288790948689	-0.00327756232582033
1926	-1.19155478477478	-0.187661752104759	-15.3307914733887	-0.00100484199356288	-3.08191010844894e-05	-0.00360223650932312	-0.000355493422830477
1927	-0.542206108570099	-0.837010383605957	-15.3957262039185	-0.0117190945893526	-0.00295288790948689	-0.00230353930965066	0.00678734155371785
1928	0.756491124629974	-1.81103336811066	-15.2009220123291	-0.00490093370899558	0.00516396993771195	-0.000355493422830477	-0.00197886489331722
1929	-1.19155478477478	-0.187661752104759	-15.5905313491821	0.000293855206109583	0.00386527273803949	-0.00425158534198999	-0.00360223650932312
1930	1.40583980083466	-1.16168475151062	-15.3957262039185	0.00548864435404539	0.00613799272105098	0.00191722682211548	-0.00619963090866804
1931	2.05518841743469	-0.837010383605957	-15.2658567428589	-0.00944637414067984	-0.000680167751852423	-0.00392691092565656	-0.00327756232582033
1932	0.107142522931099	0.137012556195259	-15.1359872817993	-0.00425158534198999	-0.00490093370899558	0.00678734155371785	0.00256657530553639
1933	-0.542206108570099	-1.16168475151062	-15.4606609344482	0.00646266713738441	-0.00587495695799589	-0.00879702530801296	0.00646266713738441
1934	-0.542206108570099	-0.187661752104759	-16.1100101470947	0.00354059832170606	0.00743668992072344	0.00159255252219737	-0.00230353930965066
1935	-0.542206108570099	0.137012556195259	-16.1100101470947	0.00646266713738441	0.00613799272105098	-0.00522560812532902	-0.00392691092565656
1936	-0.542206108570099	-0.512336075305939	-15.3307914733887	0.00386527273803949	-0.00360223650932312	-0.00847235135734081	0.000943203864153475
1937	0.756491124629974	-0.837010383605957	-15.3307914733887	-0.00327756232582033	-0.00230353930965066	0.00776136433705688	-0.00717365415766835
1938	2.05518841743469	-1.16168475151062	-14.8113126754761	-3.08191010844894e-05	0.00548864435404539	-0.00392691092565656	-3.08191010844894e-05
1939	-0.542206108570099	-0.837010383605957	-16.0450744628906	-0.00327756232582033	0.0022419011220336	-3.08191010844894e-05	-0.00100484199356288
1940	1.40583980083466	-0.837010383605957	-15.9152050018311	0.000618529506027699	0.00581331877037883	0.000943203864153475	-0.00717365415766835
1941	2.05518841743469	-1.48635900020599	-15.5905313491821	-0.00749832857400179	-0.00944637414067984	-0.00587495695799589	0.00289124972186983
1942	-0.542206108570099	-0.512336075305939	-15.4606609344482	0.0181509424000978	-0.0149658378213644	0.00451462110504508	0.00256657530553639
1943	1.40583980083466	-0.512336075305939	-15.3307914733887	0.00776136433705688	0.00386527273803949	-0.00555028254166245	-0.00100484199356288
1944	0.756491124629974	-1.48635900020599	-15.2009220123291	0.00354059832170606	0.00970941036939621	-0.00165419070981443	-0.00392691092565656
1945	-0.542206108570099	-0.512336075305939	-15.0061168670654	-0.0104203969240189	0.00354059832170606	-0.00522560812532902	-0.00912170019000769
1946	0.756491124629974	0.137012556195259	-15.5255966186523	-0.00555028254166245	-0.000355493422830477	-0.000355493422830477	-0.00230353930965066
1947	0.756491124629974	-1.48635900020599	-15.3307914733887	0.00906006153672934	-0.00522560812532902	0.00613799272105098	0.00516396993771195
1948	0.756491124629974	-1.16168475151062	-15.5255966186523	0.0142548503354192	0.000293855206109583	-0.00425158534198999	0.00256657530553639
1949	0.756491124629974	0.461686879396439	-15.5255966186523	0.00289124972186983	0.00581331877037883	-0.00782300252467394	-0.00425158534198999
1950	0.107142522931099	-1.16168475151062	-15.0061168670654	-0.0143164889886975	0.00289124972186983	0.00386527273803949	-0.00295288790948689
1951	0.107142522931099	-1.81103336811066	-15.5905313491821	-0.0185372550040483	-0.00879702530801296	-0.00132951640989631	0.00354059832170606
1952	0.756491124629974	-0.512336075305939	-15.4606609344482	-0.00619963090866804	-0.00879702530801296	0.00516396993771195	0.00159255252219737
1953	-0.542206108570099	0.461686879396439	-15.5905313491821	0.011982130818069	-0.00457625929266214	0.00873538758605719	0.00354059832170606
1954	-1.19155478477478	-0.512336075305939	-15.0710525512695	-0.0026282137259841	-0.00132951640989631	-0.00490093370899558	-0.00295288790948689
1955	-1.84090340137482	0.786361217498779	-15.1359872817993	-0.00912170019000769	0.00516396993771195	-0.00652430532500148	-0.00457625929266214
1956	-0.542206108570099	-0.187661752104759	-15.1359872817993	-0.00587495695799589	0.00159255252219737	-0.00425158534198999	-0.00749832857400179
1957	2.70453715324402	-0.512336075305939	-15.0710525512695	0.00159255252219737	0.00418994715437293	0.00321592413820326	0.00548864435404539
1958	0.756491124629974	-1.48635900020599	-15.2009220123291	-0.00490093370899558	-0.00425158534198999	-0.00230353930965066	-0.00392691092565656
1959	0.756491124629974	-0.187661752104759	-15.3957262039185	-0.00457625929266214	-3.08191010844894e-05	-0.0175632312893867	-0.00847235135734081
1960	0.107142522931099	-1.48635900020599	-15.0061168670654	-0.00977104809135199	-0.00132951640989631	-0.00555028254166245	-0.00782300252467394
1961	0.756491124629974	-2.78505635261536	-14.8762474060059	-0.00165419070981443	-0.00619963090866804	-0.00295288790948689	-0.000355493422830477
1962	2.05518841743469	-1.16168475151062	-15.0061168670654	-0.00912170019000769	0.00126787810586393	0.00581331877037883	0.00159255252219737
1963	1.40583980083466	-1.48635900020599	-14.7463779449463	0.00646266713738441	0.00386527273803949	-0.00197886489331722	0.0022419011220336
1964	-1.19155478477478	-0.187661752104759	-14.8762474060059	0.0022419011220336	0.00646266713738441	-0.00327756232582033	0.00386527273803949
1965	-0.542206108570099	0.461686879396439	-15.2658567428589	0.00516396993771195	0.00743668992072344	-0.00619963090866804	-0.00295288790948689
1966	0.756491124629974	-1.16168475151062	-15.4606609344482	-0.00749832857400179	-0.00100484199356288	-0.00425158534198999	0.00516396993771195
1967	2.70453715324402	-1.16168475151062	-15.5905313491821	0.00808603875339031	0.00191722682211548	-0.00490093370899558	0.00678734155371785
1968	1.40583980083466	-1.16168475151062	-15.3957262039185	-0.00392691092565656	0.000618529506027699	0.00354059832170606	-0.00749832857400179
1969	0.756491124629974	0.137012556195259	-15.2009220123291	0.00289124972186983	0.00386527273803949	-0.00717365415766835	-0.00165419070981443
1970	1.40583980083466	-2.46038198471069	-15.0061168670654	-0.00457625929266214	-0.0156151866540313	-0.00652430532500148	-0.00619963090866804
1971	0.107142522931099	-0.512336075305939	-15.1359872817993	0.0168522447347641	0.000618529506027699	0.000943203864153475	0.0022419011220336
1972	1.40583980083466	-0.837010383605957	-15.0710525512695	-0.000680167751852423	-3.08191010844894e-05	0.00321592413820326	0.00808603875339031
1973	0.107142522931099	-0.187661752104759	-15.0710525512695	-0.00522560812532902	-0.000355493422830477	0.00321592413820326	0.00548864435404539
1974	-1.19155478477478	-1.48635900020599	-15.0061168670654	-0.00944637414067984	0.00418994715437293	-0.00717365415766835	0.00159255252219737
1975	2.05518841743469	-0.837010383605957	-15.2658567428589	-0.00652430532500148	0.00581331877037883	-0.00912170019000769	-0.00782300252467394
1976	0.107142522931099	-1.48635900020599	-14.8113126754761	0.00581331877037883	-0.00425158534198999	-0.00782300252467394	0.00483929552137852
1977	1.40583980083466	0.137012556195259	-15.0710525512695	0.00386527273803949	-0.00132951640989631	-0.000680167751852423	0.00743668992072344
1978	0.756491124629974	0.461686879396439	-15.2658567428589	-0.00522560812532902	0.00548864435404539	-0.00360223650932312	-0.00197886489331722
1979	-0.542206108570099	-0.837010383605957	-15.0061168670654	0.00354059832170606	-0.000355493422830477	-0.00652430532500148	-0.00490093370899558
1980	2.05518841743469	-2.78505635261536	-15.3307914733887	0.0100340843200684	-0.00555028254166245	0.000943203864153475	0.000293855206109583
1981	0.756491124629974	-1.48635900020599	-15.1359872817993	0.00678734155371785	-0.00165419070981443	-0.00782300252467394	0.00418994715437293
1982	1.40583980083466	-0.837010383605957	-15.0710525512695	-0.00912170019000769	0.00159255252219737	-0.00717365415766835	0.00581331877037883
1983	-1.19155478477478	-0.512336075305939	-14.9411821365356	0.00354059832170606	0.00289124972186983	0.00613799272105098	-0.00197886489331722
1984	-1.84090340137482	-0.837010383605957	-15.0710525512695	-0.0143164889886975	0.00548864435404539	-0.000680167751852423	0.000943203864153475
1985	1.40583980083466	-0.512336075305939	-15.5255966186523	0.00289124972186983	0.00126787810586393	-0.00230353930965066	-0.00327756232582033
1986	0.107142522931099	0.137012556195259	-15.2658567428589	-0.00360223650932312	-0.00327756232582033	-0.00197886489331722	0.00321592413820326
1987	0.107142522931099	-0.512336075305939	-15.0061168670654	0.0106834331527352	-0.00684897974133492	-0.00327756232582033	0.000293855206109583
1988	2.05518841743469	-0.837010383605957	-15.0710525512695	0.013930176384747	-0.00652430532500148	0.000293855206109583	0.000943203864153475
1989	-0.542206108570099	-0.837010383605957	-15.0710525512695	0.00321592413820326	0.00159255252219737	-0.000680167751852423	-0.00197886489331722
1990	2.05518841743469	-2.46038198471069	-14.7463779449463	0.0123068047687411	-0.00814767740666866	-0.00879702530801296	0.000293855206109583
1991	0.107142522931099	0.137012556195259	-15.3307914733887	0.00483929552137852	0.0022419011220336	-0.00717365415766835	0.00354059832170606
1992	-1.19155478477478	0.137012556195259	-15.2658567428589	-0.0104203969240189	-0.00165419070981443	-0.0026282137259841	0.00808603875339031
1993	-2.49025201797485	0.137012556195259	-15.5255966186523	-0.0113944197073579	-0.00295288790948689	0.000943203864153475	0.00970941036939621
1994	0.107142522931099	0.137012556195259	-15.2009220123291	0.000618529506027699	0.00191722682211548	-0.00782300252467394	0.00386527273803949
1995	2.70453715324402	-0.187661752104759	-15.2009220123291	0.00126787810586393	0.00256657530553639	-0.00717365415766835	0.00191722682211548
1996	1.40583980083466	-1.16168475151062	-15.0710525512695	-0.00912170019000769	-0.00684897974133492	-0.00749832857400179	-0.00392691092565656
1997	0.107142522931099	-1.16168475151062	-14.8113126754761	0.0181509424000978	-0.00132951640989631	0.0123068047687411	0.00970941036939621
1998	0.756491124629974	0.137012556195259	-15.5905313491821	0.00776136433705688	-0.00392691092565656	0.00256657530553639	0.00808603875339031
1999	0.756491124629974	-2.13570761680603	-16.1100101470947	0.0132808275520802	-0.00879702530801296	-3.08191010844894e-05	-0.00425158534198999
2000	1.40583980083466	-0.837010383605957	-15.5255966186523	-0.00100484199356288	-0.00327756232582033	-0.00847235135734081	-0.00197886489331722
[truncated: 7,520 more rows]
