# Supplementary material for: Precise instruction and consideration of the vertical and horizontal force component increases validity and reliability of the 90:20 Isometric Posterior Chain Test
Source: PLoS One. 2024 Oct 28;19(10):e0312843. doi: 10.1371/journal.pone.0312843 (PMC11515970; doi:10.1371/journal.pone.0312843)
Supplement: S1 File — (ZIP) [file pone.0312843.s001.zip › S1_Raw_Data/M1_P13_iso_3.csv]

1	0.107142522931099	-0.837010383605957	-14.5515727996826	0.00678734155371785	-0.00555028254166245	-0.00230353930965066	-0.00100484199356288
2	0.107142522931099	-0.837010383605957	-14.8762474060059	0.00159255252219737	-0.00295288790948689	-0.00392691092565656	0.0155535480007529
3	0.107142522931099	-1.16168475151062	-15.0710525512695	-0.0026282137259841	-0.00457625929266214	-0.00522560812532902	-0.00295288790948689
4	-1.84090340137482	0.137012556195259	-15.2658567428589	-0.017887907102704	0.000293855206109583	-3.08191010844894e-05	0.00256657530553639
5	-1.19155478477478	-0.187661752104759	-14.9411821365356	-0.0136671401560307	0.00321592413820326	-0.00490093370899558	0.00191722682211548
6	-0.542206108570099	0.461686879396439	-15.0061168670654	-0.00197886489331722	-0.00749832857400179	0.00938473641872406	0.00678734155371785
7	0.107142522931099	0.137012556195259	-15.2009220123291	-0.00717365415766835	-0.00392691092565656	-0.00879702530801296	0.00321592413820326
8	1.40583980083466	0.461686879396439	-15.2658567428589	-0.00392691092565656	-0.0026282137259841	-0.00457625929266214	-0.0104203969240189
9	1.40583980083466	-0.837010383605957	-15.2009220123291	-0.00392691092565656	-0.00197886489331722	-0.0100957229733467	-0.000680167751852423
10	2.05518841743469	-1.48635900020599	-15.0710525512695	-0.000355493422830477	0.00483929552137852	0.00191722682211548	0.000943203864153475
11	1.40583980083466	0.137012556195259	-14.7463779449463	0.0132808275520802	-0.00230353930965066	-0.000355493422830477	-3.08191010844894e-05
12	2.70453715324402	-1.81103336811066	-14.7463779449463	-0.00522560812532902	-0.0113944197073579	-0.0120437685400248	0.00354059832170606
13	-0.542206108570099	-0.187661752104759	-15.0710525512695	0.0136055024340749	0.00191722682211548	-0.00197886489331722	-0.00392691092565656
14	-0.542206108570099	0.137012556195259	-14.5515727996826	-0.00360223650932312	0.00678734155371785	-0.00684897974133492	-0.000355493422830477
15	-0.542206108570099	0.137012556195259	-14.6814432144165	-0.00457625929266214	0.00808603875339031	-0.00555028254166245	0.00613799272105098
16	-1.19155478477478	0.461686879396439	-14.9411821365356	0.0126314787194133	0.00418994715437293	0.00191722682211548	-0.00100484199356288
17	0.107142522931099	0.137012556195259	-14.9411821365356	-0.00392691092565656	-0.00360223650932312	-0.00230353930965066	0.00613799272105098
18	0.756491124629974	0.461686879396439	-15.3307914733887	0.00126787810586393	-0.00132951640989631	-0.00100484199356288	0.000293855206109583
19	2.05518841743469	-1.16168475151062	-15.0710525512695	-0.00490093370899558	0.00256657530553639	-0.00490093370899558	-0.00100484199356288
20	0.756491124629974	-0.187661752104759	-15.2658567428589	0.0100340843200684	0.00289124972186983	-0.00555028254166245	0.00321592413820326
21	0.107142522931099	0.137012556195259	-14.8113126754761	0.00938473641872406	0.00418994715437293	0.00808603875339031	0.00548864435404539
22	0.756491124629974	-1.16168475151062	-15.0061168670654	-0.00619963090866804	-0.00132951640989631	0.00646266713738441	-0.000680167751852423
23	2.70453715324402	-1.81103336811066	-15.0710525512695	0.00581331877037883	-0.00165419070981443	0.00289124972186983	-0.00490093370899558
24	0.107142522931099	-1.16168475151062	-15.2009220123291	0.00548864435404539	0.00321592413820326	-0.00684897974133492	-0.00197886489331722
25	0.107142522931099	-0.187661752104759	-15.2009220123291	0.00613799272105098	0.00386527273803949	-0.00392691092565656	-0.00295288790948689
26	-1.19155478477478	0.137012556195259	-15.0710525512695	0.00159255252219737	0.00289124972186983	0.00256657530553639	0.00873538758605719
27	-1.84090340137482	0.137012556195259	-14.8113126754761	-0.00944637414067984	-0.000680167751852423	-0.00587495695799589	0.00418994715437293
28	-0.542206108570099	0.461686879396439	-15.2658567428589	0.00483929552137852	0.00646266713738441	0.00191722682211548	0.00613799272105098
29	0.756491124629974	-1.16168475151062	-15.0710525512695	-0.00490093370899558	0.00386527273803949	-0.0110697457566857	-0.00295288790948689
30	3.35388565063477	-0.837010383605957	-15.2658567428589	0.00548864435404539	-0.00100484199356288	-0.00100484199356288	0.00321592413820326
31	0.107142522931099	-0.187661752104759	-14.9411821365356	0.0103587592020631	-0.00360223650932312	-0.00717365415766835	0.00451462110504508
32	2.05518841743469	-0.837010383605957	-15.0710525512695	-0.00749832857400179	-0.00944637414067984	0.00354059832170606	0.00548864435404539
33	0.107142522931099	0.786361217498779	-14.6814432144165	0.0158782228827477	0.00126787810586393	0.0022419011220336	0.00711201597005129
34	1.40583980083466	-0.837010383605957	-15.1359872817993	-0.00587495695799589	-0.00100484199356288	-0.00619963090866804	-0.00132951640989631
35	1.40583980083466	-1.16168475151062	-15.2009220123291	0.0223717093467712	-0.00490093370899558	-0.00652430532500148	-0.00165419070981443
36	0.107142522931099	0.137012556195259	-15.0061168670654	-0.00912170019000769	0.00126787810586393	0.00678734155371785	0.00483929552137852
37	-1.19155478477478	0.137012556195259	-15.2009220123291	0.00418994715437293	0.00191722682211548	-0.00555028254166245	0.00159255252219737
38	-2.49025201797485	-0.187661752104759	-15.2009220123291	0.0100340843200684	0.000943203864153475	0.00873538758605719	0.00613799272105098
39	2.05518841743469	-0.512336075305939	-14.8113126754761	-0.00619963090866804	0.0103587592020631	-0.0159398596733809	-0.00132951640989631
40	0.107142522931099	0.786361217498779	-14.7463779449463	0.0165275707840919	0.00418994715437293	0.00256657530553639	-0.00165419070981443
41	0.107142522931099	0.137012556195259	-15.5255966186523	0.00354059832170606	0.00126787810586393	-0.00327756232582033	0.00743668992072344
42	1.40583980083466	-0.837010383605957	-15.3307914733887	0.029189869761467	-0.00165419070981443	-0.00522560812532902	0.000293855206109583
43	1.40583980083466	-0.187661752104759	-15.2658567428589	0.0022419011220336	-0.000355493422830477	0.00321592413820326	-0.000680167751852423
44	1.40583980083466	-0.512336075305939	-15.2009220123291	0.00516396993771195	0.00516396993771195	-0.00879702530801296	-0.00165419070981443
45	0.756491124629974	-1.16168475151062	-15.1359872817993	0.013930176384747	-0.00132951640989631	0.00159255252219737	0.000943203864153475
46	0.107142522931099	-0.837010383605957	-14.2918338775635	0.00646266713738441	-0.00392691092565656	0.00289124972186983	0.00191722682211548
47	0.107142522931099	0.461686879396439	-14.9411821365356	0.00386527273803949	0.000293855206109583	-0.00847235135734081	0.000293855206109583
48	-0.542206108570099	0.786361217498779	-15.2658567428589	-0.0130177913233638	0.00938473641872406	-0.00197886489331722	0.0022419011220336
49	0.107142522931099	-0.837010383605957	-14.8762474060059	0.000618529506027699	0.00483929552137852	-0.00555028254166245	-0.0026282137259841
50	0.107142522931099	-0.512336075305939	-14.6814432144165	0.0100340843200684	0.00743668992072344	-0.00619963090866804	-0.00100484199356288
51	0.756491124629974	-0.837010383605957	-14.3567686080933	0.00841071270406246	-0.00652430532500148	-0.00132951640989631	0.00581331877037883
52	0.756491124629974	-0.187661752104759	-14.8762474060059	-0.00749832857400179	-0.000355493422830477	-0.00684897974133492	-0.00132951640989631
53	-0.542206108570099	0.137012556195259	-14.8113126754761	0.00256657530553639	0.00548864435404539	0.00321592413820326	-0.00295288790948689
54	0.107142522931099	-0.187661752104759	-15.2658567428589	-0.00132951640989631	-3.08191010844894e-05	-0.00977104809135199	-0.00100484199356288
55	1.40583980083466	-0.512336075305939	-15.1359872817993	0.00970941036939621	0.00906006153672934	-0.00295288790948689	-0.00457625929266214
56	1.40583980083466	-1.48635900020599	-15.0061168670654	-0.00814767740666866	0.00711201597005129	-3.08191010844894e-05	0.00418994715437293
57	0.107142522931099	-0.837010383605957	-15.0710525512695	-0.0117190945893526	-0.00944637414067984	-0.00619963090866804	-0.0026282137259841
58	-1.19155478477478	-0.187661752104759	-14.9411821365356	0.00354059832170606	0.00743668992072344	0.00678734155371785	0.00418994715437293
59	1.40583980083466	-0.837010383605957	-14.421703338623	0.0200989879667759	0.00483929552137852	-0.00360223650932312	-0.000355493422830477
60	-0.542206108570099	-1.16168475151062	-14.6814432144165	0.00191722682211548	0.0022419011220336	-0.00782300252467394	0.00451462110504508
61	-0.542206108570099	-0.187661752104759	-15.0710525512695	0.00678734155371785	0.00191722682211548	0.00776136433705688	0.00418994715437293
62	2.05518841743469	-0.837010383605957	-15.0061168670654	0.000943203864153475	0.00548864435404539	0.00191722682211548	-0.00295288790948689
63	0.107142522931099	0.137012556195259	-15.1359872817993	-0.00327756232582033	0.000293855206109583	-0.00619963090866804	0.00483929552137852
64	0.756491124629974	-0.187661752104759	-15.3957262039185	0.00483929552137852	-0.0156151866540313	-0.00652430532500148	-0.00944637414067984
65	0.107142522931099	-0.837010383605957	-14.9411821365356	0.00581331877037883	-0.00230353930965066	-0.00749832857400179	0.00289124972186983
66	2.70453715324402	-0.837010383605957	-14.4866380691528	-0.0149658378213644	0.00256657530553639	0.000293855206109583	-0.00555028254166245
67	-0.542206108570099	-1.48635900020599	-14.7463779449463	0.00159255252219737	-0.00652430532500148	0.00581331877037883	0.00386527273803949
68	0.756491124629974	-1.48635900020599	-15.0061168670654	0.00354059832170606	-0.00360223650932312	-0.00360223650932312	-0.00977104809135199
69	0.107142522931099	-0.187661752104759	-15.0710525512695	-0.00522560812532902	0.00386527273803949	-0.00165419070981443	-0.0104203969240189
70	2.05518841743469	0.137012556195259	-14.8762474060059	0.0207483377307653	0.000293855206109583	-0.00490093370899558	0.00483929552137852
71	1.40583980083466	-0.512336075305939	-14.2918338775635	0.00581331877037883	0.00581331877037883	-0.00165419070981443	-0.00619963090866804
72	-1.84090340137482	0.461686879396439	-14.3567686080933	-0.0026282137259841	0.00451462110504508	0.0022419011220336	0.00646266713738441
73	-0.542206108570099	0.461686879396439	-14.7463779449463	-0.0156151866540313	0.00386527273803949	-0.000355493422830477	0.00289124972186983
74	1.40583980083466	-0.187661752104759	-15.2009220123291	0.0132808275520802	0.00581331877037883	-0.000680167751852423	-0.0130177913233638
75	1.40583980083466	-1.16168475151062	-15.2009220123291	0.0145795252174139	0.00321592413820326	-0.00425158534198999	-0.00295288790948689
76	2.70453715324402	-0.837010383605957	-15.0061168670654	-0.0100957229733467	0.0106834331527352	0.00581331877037883	0.00483929552137852
77	1.40583980083466	-0.837010383605957	-14.9411821365356	0.011982130818069	0.000943203864153475	0.00418994715437293	0.00321592413820326
78	0.756491124629974	-0.512336075305939	-14.8113126754761	-0.0026282137259841	0.00581331877037883	-0.00652430532500148	-0.00295288790948689
79	1.40583980083466	-1.16168475151062	-14.9411821365356	0.000943203864153475	0.00126787810586393	0.00191722682211548	-0.00392691092565656
80	0.756491124629974	-1.48635900020599	-14.9411821365356	0.00256657530553639	-0.00197886489331722	-0.00490093370899558	0.00321592413820326
81	0.107142522931099	0.137012556195259	-15.0061168670654	0.0116574559360743	-0.00619963090866804	0.00354059832170606	0.00516396993771195
82	-0.542206108570099	-0.512336075305939	-14.7463779449463	-0.00749832857400179	0.00289124972186983	0.00159255252219737	0.00613799272105098
83	-0.542206108570099	0.137012556195259	-14.9411821365356	-0.0172385573387146	0.00321592413820326	-0.00522560812532902	0.000618529506027699
84	0.107142522931099	0.461686879396439	-14.6165084838867	-0.0123684434220195	0.0142548503354192	-0.0110697457566857	-0.00327756232582033
85	2.05518841743469	-1.16168475151062	-14.2268991470337	0.012956153601408	0.00548864435404539	-0.00327756232582033	-0.00100484199356288
86	2.70453715324402	-0.837010383605957	-14.5515727996826	-0.000680167751852423	0.00159255252219737	-0.00295288790948689	0.00386527273803949
87	1.40583980083466	-1.16168475151062	-15.0710525512695	-0.0152905117720366	0.000943203864153475	0.000943203864153475	0.00354059832170606
88	0.756491124629974	0.137012556195259	-15.2658567428589	-0.00522560812532902	-0.00684897974133492	-0.00425158534198999	0.000293855206109583
89	1.40583980083466	0.461686879396439	-15.0061168670654	-0.00749832857400179	0.000943203864153475	0.00126787810586393	-0.00132951640989631
90	1.40583980083466	-1.48635900020599	-14.6165084838867	0.00906006153672934	-0.00230353930965066	-0.0143164889886975	0.00613799272105098
91	2.05518841743469	-1.48635900020599	-14.421703338623	0.0022419011220336	0.00483929552137852	0.00938473641872406	-0.000355493422830477
92	-1.19155478477478	0.137012556195259	-14.8762474060059	-0.00879702530801296	0.0100340843200684	-0.00587495695799589	-0.00197886489331722
93	-0.542206108570099	-0.187661752104759	-14.9411821365356	0.00516396993771195	0.00289124972186983	-0.00652430532500148	-0.0026282137259841
94	0.756491124629974	-0.187661752104759	-15.0710525512695	-0.0191866029053926	0.0106834331527352	-0.00490093370899558	-0.00100484199356288
95	1.40583980083466	-0.837010383605957	-15.0710525512695	0.0022419011220336	0.00581331877037883	-0.00619963090866804	0.00354059832170606
96	2.05518841743469	-0.512336075305939	-15.0061168670654	0.00581331877037883	0.00548864435404539	0.00354059832170606	0.00743668992072344
97	0.756491124629974	-0.837010383605957	-14.7463779449463	-0.0185372550040483	0.00613799272105098	0.000293855206109583	0.011982130818069
98	0.107142522931099	-0.187661752104759	-15.1359872817993	0.00711201597005129	0.0022419011220336	-0.00327756232582033	0.000293855206109583
99	2.05518841743469	0.137012556195259	-14.8113126754761	0.000618529506027699	0.00938473641872406	0.00386527273803949	0.000943203864153475
100	2.70453715324402	-1.48635900020599	-14.8113126754761	-0.00749832857400179	0.00516396993771195	-0.00717365415766835	0.000943203864153475
101	0.756491124629974	-0.512336075305939	-15.2009220123291	0.00776136433705688	-0.0136671401560307	0.00451462110504508	0.000943203864153475
102	1.40583980083466	-2.13570761680603	-14.6165084838867	0.0123068047687411	-0.00912170019000769	-0.00425158534198999	-3.08191010844894e-05
103	0.107142522931099	0.137012556195259	-14.8113126754761	-0.0221086721867323	0.00256657530553639	-0.00457625929266214	-0.00587495695799589
104	0.107142522931099	-1.16168475151062	-14.6165084838867	-0.017887907102704	0.00873538758605719	-0.00360223650932312	-3.08191010844894e-05
105	0.107142522931099	-0.837010383605957	-14.2268991470337	-0.0107450718060136	0.00418994715437293	-0.00425158534198999	0.00386527273803949
106	1.40583980083466	-0.512336075305939	-14.8762474060059	0.00711201597005129	0.000618529506027699	-0.00295288790948689	0.00418994715437293
107	0.756491124629974	-0.837010383605957	-14.8113126754761	-0.0169138833880424	-3.08191010844894e-05	-0.00327756232582033	0.00386527273803949
108	2.70453715324402	-1.16168475151062	-15.0061168670654	0.00191722682211548	-0.00555028254166245	0.00386527273803949	-0.00619963090866804
109	2.05518841743469	-0.837010383605957	-15.0061168670654	0.00906006153672934	0.00743668992072344	-0.0120437685400248	0.000618529506027699
110	1.40583980083466	-0.187661752104759	-14.4866380691528	0.00646266713738441	0.00451462110504508	-0.00490093370899558	0.00483929552137852
111	0.107142522931099	-0.187661752104759	-14.5515727996826	0.0113327819854021	-0.00100484199356288	-0.00100484199356288	0.00159255252219737
112	2.05518841743469	-1.16168475151062	-14.8762474060059	0.00321592413820326	-0.00327756232582033	0.00548864435404539	0.00256657530553639
113	1.40583980083466	-0.837010383605957	-15.2658567428589	0.00548864435404539	-0.00619963090866804	-0.000680167751852423	-0.00555028254166245
114	0.107142522931099	-0.187661752104759	-15.0710525512695	0.00678734155371785	0.00613799272105098	-0.00132951640989631	-0.00555028254166245
115	1.40583980083466	0.137012556195259	-14.9411821365356	-0.000680167751852423	0.00386527273803949	-0.0107450718060136	0.00906006153672934
116	-2.49025201797485	0.461686879396439	-14.9411821365356	-0.000680167751852423	0.00548864435404539	0.00873538758605719	0.00711201597005129
117	0.756491124629974	-0.187661752104759	-14.8113126754761	0.000293855206109583	-0.00230353930965066	-0.00100484199356288	0.00743668992072344
118	1.40583980083466	-1.16168475151062	-14.4866380691528	0.00418994715437293	-0.00132951640989631	-0.00944637414067984	-0.00555028254166245
119	2.05518841743469	0.137012556195259	-14.8113126754761	-0.000680167751852423	0.00418994715437293	-0.00360223650932312	-0.00425158534198999
120	2.05518841743469	-0.187661752104759	-15.3957262039185	0.013930176384747	0.00418994715437293	-0.0100957229733467	-0.00555028254166245
121	1.40583980083466	-0.837010383605957	-14.9411821365356	-0.00165419070981443	-3.08191010844894e-05	-0.00132951640989631	0.0123068047687411
122	4.00323438644409	-0.512336075305939	-15.2009220123291	0.00451462110504508	-0.000355493422830477	-0.00360223650932312	0.000293855206109583
123	1.40583980083466	-0.187661752104759	-15.2009220123291	0.00289124972186983	-0.00977104809135199	0.00516396993771195	0.000943203864153475
124	2.70453715324402	-2.78505635261536	-14.421703338623	0.00159255252219737	-0.0107450718060136	-0.00717365415766835	-0.0117190945893526
125	2.05518841743469	-1.16168475151062	-14.5515727996826	-0.00879702530801296	-0.00100484199356288	-0.00425158534198999	-0.0026282137259841
126	1.40583980083466	-0.187661752104759	-14.7463779449463	0.00516396993771195	-0.00327756232582033	0.00289124972186983	0.00321592413820326
127	0.107142522931099	-0.837010383605957	-14.8762474060059	-0.0120437685400248	-0.000680167751852423	0.00516396993771195	0.00159255252219737
128	0.756491124629974	-0.512336075305939	-14.8113126754761	-0.0188619289547205	-0.00684897974133492	-0.0113944197073579	-0.00717365415766835
129	-0.542206108570099	-0.187661752104759	-14.7463779449463	-0.00847235135734081	0.00321592413820326	-0.00587495695799589	-0.00490093370899558
130	0.756491124629974	0.461686879396439	-15.2658567428589	-0.00652430532500148	-0.00132951640989631	-0.0100957229733467	0.00289124972186983
131	1.40583980083466	-0.187661752104759	-15.5255966186523	-0.0130177913233638	0.000943203864153475	0.00451462110504508	0.0106834331527352
132	0.756491124629974	-0.187661752104759	-15.0061168670654	-0.0162645354866982	0.00516396993771195	-0.00555028254166245	0.00289124972186983
133	2.05518841743469	-0.512336075305939	-15.0710525512695	-0.0126931173726916	-0.0026282137259841	-0.00392691092565656	0.00191722682211548
134	2.70453715324402	-2.13570761680603	-14.8762474060059	0.0181509424000978	-0.00587495695799589	-0.00522560812532902	-0.00555028254166245
135	1.40583980083466	-1.48635900020599	-15.3307914733887	0.00483929552137852	-0.00749832857400179	-0.00327756232582033	-3.08191010844894e-05
136	2.05518841743469	-0.512336075305939	-15.0061168670654	0.00418994715437293	0.00159255252219737	0.00159255252219737	0.00873538758605719
137	2.05518841743469	-0.837010383605957	-14.9411821365356	-0.00197886489331722	0.0022419011220336	0.00678734155371785	0.00548864435404539
138	-0.542206108570099	-0.837010383605957	-14.4866380691528	-0.00555028254166245	0.00126787810586393	0.000293855206109583	-0.00197886489331722
139	0.107142522931099	0.461686879396439	-14.8113126754761	0.00354059832170606	0.00873538758605719	-0.0110697457566857	-0.0126931173726916
140	2.70453715324402	-0.512336075305939	-15.2658567428589	0.0132808275520802	0.00516396993771195	-0.000680167751852423	-0.000355493422830477
141	2.05518841743469	-1.16168475151062	-15.1359872817993	-0.0139918150380254	-0.00132951640989631	-3.08191010844894e-05	0.00386527273803949
142	0.756491124629974	0.137012556195259	-15.5255966186523	0.00613799272105098	-0.00230353930965066	-0.00197886489331722	-0.00425158534198999
143	0.756491124629974	-0.837010383605957	-14.8113126754761	-0.00522560812532902	0.0022419011220336	-0.00230353930965066	-0.00197886489331722
144	2.05518841743469	-0.837010383605957	-14.8762474060059	-0.00392691092565656	0.00483929552137852	-0.00457625929266214	-0.00522560812532902
145	0.107142522931099	-0.187661752104759	-14.7463779449463	0.0103587592020631	0.00289124972186983	0.00256657530553639	-0.00230353930965066
146	0.107142522931099	-1.16168475151062	-14.9411821365356	0.00678734155371785	-0.0146411629393697	-0.000355493422830477	0.000943203864153475
147	1.40583980083466	0.137012556195259	-15.3957262039185	-0.00944637414067984	0.00321592413820326	0.00678734155371785	0.00159255252219737
148	2.05518841743469	-0.837010383605957	-15.3307914733887	-0.0188619289547205	-3.08191010844894e-05	-0.00587495695799589	-0.00165419070981443
149	0.107142522931099	-1.16168475151062	-15.2009220123291	-0.00230353930965066	0.00386527273803949	-0.0156151866540313	-0.00295288790948689
150	-1.19155478477478	0.137012556195259	-15.3307914733887	-0.0113944197073579	0.00418994715437293	-0.00652430532500148	0.00418994715437293
151	3.35388565063477	-0.837010383605957	-14.6814432144165	-0.00457625929266214	-0.000355493422830477	-0.00295288790948689	0.00386527273803949
152	0.756491124629974	-0.187661752104759	-15.0710525512695	-0.0104203969240189	0.000943203864153475	-0.000355493422830477	-0.00392691092565656
153	0.107142522931099	-0.187661752104759	-15.5905313491821	-0.00555028254166245	0.00841071270406246	-0.00814767740666866	0.00159255252219737
154	2.70453715324402	-0.837010383605957	-15.2658567428589	0.000943203864153475	0.00678734155371785	-0.00619963090866804	-0.00587495695799589
155	2.05518841743469	-0.837010383605957	-15.3307914733887	0.0103587592020631	0.00483929552137852	-0.00392691092565656	0.00483929552137852
156	1.40583980083466	-0.837010383605957	-15.2009220123291	0.00386527273803949	-0.00490093370899558	0.000943203864153475	0.00646266713738441
157	-0.542206108570099	-1.16168475151062	-15.2658567428589	-0.00782300252467394	-0.00392691092565656	0.00354059832170606	0.000943203864153475
158	0.756491124629974	-1.16168475151062	-15.1359872817993	0.000618529506027699	0.000943203864153475	0.00126787810586393	0.00776136433705688
159	1.40583980083466	0.461686879396439	-15.2009220123291	0.0155535480007529	0.00354059832170606	-0.00619963090866804	0.000943203864153475
160	-2.49025201797485	0.461686879396439	-15.5255966186523	-0.0100957229733467	0.00841071270406246	-0.00425158534198999	0.00126787810586393
161	0.107142522931099	-0.512336075305939	-15.0061168670654	-0.0110697457566857	-0.00100484199356288	0.00548864435404539	0.000943203864153475
162	0.107142522931099	1.11103546619415	-15.3307914733887	0.0106834331527352	0.00256657530553639	-0.00749832857400179	-0.00457625929266214
163	1.40583980083466	-1.16168475151062	-15.0061168670654	-0.00717365415766835	0.000943203864153475	0.000618529506027699	-0.00392691092565656
164	3.35388565063477	-1.16168475151062	-15.2009220123291	-0.0026282137259841	-0.00197886489331722	-0.00652430532500148	-0.00360223650932312
165	1.40583980083466	-0.512336075305939	-15.1359872817993	0.00159255252219737	0.0022419011220336	-0.000355493422830477	0.00321592413820326
166	1.40583980083466	0.137012556195259	-15.0710525512695	-0.00132951640989631	-0.00522560812532902	0.00483929552137852	0.00451462110504508
167	2.05518841743469	-0.187661752104759	-15.5905313491821	-0.00327756232582033	0.00289124972186983	0.00321592413820326	-0.00814767740666866
168	1.40583980083466	-2.46038198471069	-15.2658567428589	-0.00879702530801296	-0.00392691092565656	0.00321592413820326	-0.00230353930965066
169	1.40583980083466	-0.837010383605957	-15.2658567428589	0.000943203864153475	-0.000355493422830477	-0.00392691092565656	-0.000680167751852423
170	0.107142522931099	-0.512336075305939	-15.1359872817993	0.00126787810586393	0.00776136433705688	0.000293855206109583	0.00126787810586393
171	-1.19155478477478	0.461686879396439	-15.2658567428589	0.00321592413820326	0.0022419011220336	-0.00490093370899558	0.00548864435404539
172	-1.19155478477478	-0.512336075305939	-14.6165084838867	-0.0104203969240189	0.00321592413820326	0.00418994715437293	0.00613799272105098
173	1.40583980083466	-1.16168475151062	-15.0710525512695	-0.00457625929266214	-3.08191010844894e-05	-0.00490093370899558	0.00321592413820326
174	0.756491124629974	0.137012556195259	-15.4606609344482	0.00191722682211548	0.00321592413820326	-0.00684897974133492	-0.00392691092565656
175	-0.542206108570099	0.461686879396439	-15.6554660797119	0.00289124972186983	0.00613799272105098	-0.00425158534198999	0.00548864435404539
176	0.756491124629974	0.137012556195259	-15.3307914733887	-0.0026282137259841	-0.00327756232582033	0.00386527273803949	0.00646266713738441
177	0.107142522931099	0.137012556195259	-15.2009220123291	-0.0026282137259841	0.00321592413820326	-0.00295288790948689	-0.00230353930965066
178	2.70453715324402	-2.13570761680603	-14.3567686080933	0.00451462110504508	-0.00619963090866804	-0.00847235135734081	-0.00295288790948689
179	0.756491124629974	-2.46038198471069	-14.4866380691528	-3.08191010844894e-05	-0.00327756232582033	-0.00782300252467394	-0.00782300252467394
180	-0.542206108570099	-0.187661752104759	-15.1359872817993	0.00743668992072344	0.0022419011220336	-0.00555028254166245	-0.00132951640989631
181	2.05518841743469	-0.837010383605957	-15.2658567428589	-0.00619963090866804	-0.00652430532500148	0.0100340843200684	0.00386527273803949
182	-2.49025201797485	0.137012556195259	-15.2658567428589	-0.00879702530801296	0.00581331877037883	0.00386527273803949	-0.00165419070981443
183	0.107142522931099	-1.48635900020599	-15.2658567428589	-0.0182125810533762	0.00126787810586393	-0.00749832857400179	-0.000355493422830477
184	2.05518841743469	0.137012556195259	-15.3307914733887	0.00841071270406246	0.00613799272105098	-0.00619963090866804	-0.00230353930965066
185	0.107142522931099	0.137012556195259	-15.0061168670654	0.0100340843200684	-0.00197886489331722	0.0022419011220336	-0.00425158534198999
186	0.756491124629974	0.137012556195259	-15.4606609344482	-0.00197886489331722	0.00159255252219737	0.00159255252219737	0.00776136433705688
187	-1.19155478477478	0.461686879396439	-15.7204008102417	-0.00782300252467394	0.000943203864153475	0.000943203864153475	-0.00490093370899558
188	3.35388565063477	-0.837010383605957	-15.5255966186523	0.000618529506027699	-0.000355493422830477	-0.0123684434220195	-0.00132951640989631
189	1.40583980083466	-1.48635900020599	-15.1359872817993	0.00418994715437293	0.00483929552137852	0.00516396993771195	-0.00749832857400179
190	1.40583980083466	-2.46038198471069	-15.2658567428589	-0.00490093370899558	-0.00457625929266214	-3.08191010844894e-05	-0.0026282137259841
191	-0.542206108570099	-0.512336075305939	-15.2009220123291	-0.00230353930965066	-0.00197886489331722	0.0022419011220336	0.00841071270406246
192	1.40583980083466	-1.16168475151062	-15.0061168670654	-0.00814767740666866	-0.00230353930965066	0.0022419011220336	-0.0026282137259841
193	0.107142522931099	0.137012556195259	-15.5905313491821	-0.00619963090866804	0.00256657530553639	-0.00847235135734081	0.00516396993771195
194	-2.49025201797485	0.786361217498779	-15.9801406860352	-0.0133424662053585	0.012956153601408	-0.00490093370899558	-0.00197886489331722
195	0.756491124629974	-0.187661752104759	-15.4606609344482	0.0022419011220336	0.00483929552137852	-0.0113944197073579	0.00418994715437293
196	-0.542206108570099	0.137012556195259	-15.5255966186523	-0.00230353930965066	0.000943203864153475	0.000618529506027699	0.000618529506027699
197	0.107142522931099	0.137012556195259	-15.5255966186523	-0.00197886489331722	0.00386527273803949	-0.00619963090866804	-0.00230353930965066
198	3.35388565063477	-1.16168475151062	-15.1359872817993	0.0142548503354192	0.00516396993771195	-0.00522560812532902	0.00191722682211548
199	2.70453715324402	-0.512336075305939	-15.0710525512695	0.00159255252219737	-0.0026282137259841	-0.00490093370899558	-0.00782300252467394
200	-0.542206108570099	-0.512336075305939	-15.5255966186523	0.00548864435404539	-0.0026282137259841	-0.00684897974133492	-0.00814767740666866
201	-0.542206108570099	-1.16168475151062	-15.6554660797119	-0.00230353930965066	-0.0107450718060136	0.00613799272105098	-0.0026282137259841
202	0.107142522931099	-1.48635900020599	-15.5905313491821	0.00743668992072344	0.00126787810586393	0.000293855206109583	0.000293855206109583
203	2.70453715324402	-0.837010383605957	-15.3307914733887	0.00711201597005129	-0.0026282137259841	-0.00197886489331722	-0.00555028254166245
204	-2.49025201797485	0.461686879396439	-15.3957262039185	-0.00295288790948689	-0.00490093370899558	0.00321592413820326	-0.00847235135734081
205	-0.542206108570099	0.137012556195259	-15.1359872817993	-0.00360223650932312	0.00289124972186983	-0.00100484199356288	0.00613799272105098
206	0.107142522931099	0.461686879396439	-15.4606609344482	-0.00652430532500148	0.000618529506027699	-0.00555028254166245	0.0022419011220336
207	-0.542206108570099	-0.187661752104759	-15.5905313491821	0.0100340843200684	-0.00555028254166245	0.00289124972186983	0.00354059832170606
208	1.40583980083466	-0.187661752104759	-15.7853355407715	0.00873538758605719	0.00516396993771195	0.000618529506027699	-0.00425158534198999
209	2.05518841743469	-0.512336075305939	-16.0450744628906	0.0123068047687411	0.00321592413820326	-3.08191010844894e-05	-0.00165419070981443
210	2.05518841743469	-0.512336075305939	-15.2009220123291	0.00126787810586393	0.00159255252219737	-0.00230353930965066	0.00289124972186983
211	0.107142522931099	-0.512336075305939	-15.0061168670654	0.0022419011220336	-0.00230353930965066	0.0113327819854021	0.00191722682211548
212	1.40583980083466	-2.46038198471069	-15.0061168670654	0.00711201597005129	-0.0120437685400248	-0.00425158534198999	-0.00230353930965066
213	0.107142522931099	-0.187661752104759	-15.6554660797119	0.0116574559360743	0.00159255252219737	-0.00165419070981443	-0.00587495695799589
214	-0.542206108570099	0.137012556195259	-15.3957262039185	-0.0120437685400248	-0.00132951640989631	-0.00587495695799589	-0.00197886489331722
215	0.756491124629974	-0.187661752104759	-15.0061168670654	0.00613799272105098	0.0022419011220336	-0.00912170019000769	0.000618529506027699
216	-0.542206108570099	0.137012556195259	-15.2009220123291	-0.0026282137259841	0.00548864435404539	0.00451462110504508	0.00451462110504508
217	0.756491124629974	-0.187661752104759	-14.8762474060059	-0.017887907102704	-0.00295288790948689	-0.00782300252467394	-0.00490093370899558
218	1.40583980083466	-0.187661752104759	-15.0710525512695	0.00743668992072344	0.00126787810586393	-0.00360223650932312	-0.0026282137259841
219	2.70453715324402	-0.512336075305939	-15.0710525512695	0.00289124972186983	0.00321592413820326	-0.00619963090866804	-0.00132951640989631
220	0.756491124629974	-0.837010383605957	-15.1359872817993	-0.0139918150380254	0.00743668992072344	-0.00327756232582033	-0.00814767740666866
221	-0.542206108570099	-0.187661752104759	-15.5255966186523	0.00906006153672934	0.00451462110504508	0.00516396993771195	0.00743668992072344
222	2.05518841743469	-2.46038198471069	-15.1359872817993	0.00613799272105098	-0.0104203969240189	-0.00587495695799589	-0.00197886489331722
223	1.40583980083466	-0.837010383605957	-15.4606609344482	0.00841071270406246	-0.00392691092565656	-0.00490093370899558	-0.00230353930965066
224	0.756491124629974	-0.187661752104759	-15.0061168670654	-0.00197886489331722	0.00321592413820326	-0.00360223650932312	-0.000680167751852423
225	-0.542206108570099	0.137012556195259	-14.9411821365356	0.00354059832170606	-0.00132951640989631	-0.0100957229733467	0.000943203864153475
226	-2.49025201797485	0.137012556195259	-15.0061168670654	-0.00197886489331722	-0.0026282137259841	0.00646266713738441	0.00743668992072344
227	-0.542206108570099	0.461686879396439	-15.2009220123291	-0.00879702530801296	0.000293855206109583	0.00678734155371785	0.00581331877037883
228	0.107142522931099	0.461686879396439	-15.3307914733887	-0.0195112787187099	0.00321592413820326	-0.00782300252467394	-0.000355493422830477
229	1.40583980083466	-0.187661752104759	-15.1359872817993	0.0168522447347641	0.00354059832170606	-0.0110697457566857	-0.00295288790948689
230	2.05518841743469	-1.16168475151062	-15.2658567428589	-0.00555028254166245	0.00646266713738441	-0.00490093370899558	0.00841071270406246
231	2.70453715324402	-0.837010383605957	-14.6814432144165	-3.08191010844894e-05	0.00256657530553639	-3.08191010844894e-05	0.00743668992072344
232	2.05518841743469	-0.512336075305939	-15.0061168670654	0.0171769186854362	-0.00132951640989631	0.00256657530553639	-3.08191010844894e-05
233	-0.542206108570099	-0.512336075305939	-15.3957262039185	-0.0191866029053926	0.00126787810586393	-0.00522560812532902	-0.00619963090866804
234	0.756491124629974	-0.837010383605957	-14.8762474060059	0.0178262684494257	-0.00652430532500148	-0.00879702530801296	0.00191722682211548
235	0.756491124629974	-0.512336075305939	-15.0061168670654	-0.00912170019000769	0.000618529506027699	0.00321592413820326	0.00321592413820326
236	-0.542206108570099	-0.187661752104759	-14.6165084838867	-0.0026282137259841	-0.00522560812532902	-0.0113944197073579	0.00451462110504508
237	-1.19155478477478	-0.187661752104759	-15.0061168670654	-0.0175632312893867	-0.00555028254166245	-0.00165419070981443	0.00548864435404539
238	-0.542206108570099	0.786361217498779	-14.6814432144165	0.00191722682211548	-0.000355493422830477	-0.00327756232582033	-0.00749832857400179
239	2.05518841743469	-0.837010383605957	-14.9411821365356	0.0126314787194133	0.00841071270406246	-0.0126931173726916	-0.000355493422830477
240	1.40583980083466	-0.187661752104759	-15.3307914733887	0.0123068047687411	0.00483929552137852	-0.00684897974133492	0.00386527273803949
241	0.107142522931099	0.137012556195259	-15.3957262039185	0.00646266713738441	-0.00392691092565656	-0.00165419070981443	0.00418994715437293
242	4.00323438644409	-0.837010383605957	-15.0061168670654	0.00191722682211548	0.000618529506027699	0.00451462110504508	0.00289124972186983
243	0.756491124629974	0.461686879396439	-15.1359872817993	0.0165275707840919	-0.00360223650932312	0.00289124972186983	-0.00132951640989631
244	2.05518841743469	-0.837010383605957	-14.6165084838867	0.00354059832170606	-0.00879702530801296	-0.00684897974133492	0.00321592413820326
245	0.756491124629974	-1.16168475151062	-14.5515727996826	0.0194496400654316	-0.000680167751852423	-0.00457625929266214	-0.00684897974133492
246	2.70453715324402	-0.837010383605957	-14.7463779449463	-0.00197886489331722	0.00191722682211548	-0.00100484199356288	0.00256657530553639
247	-0.542206108570099	-0.837010383605957	-14.8113126754761	-0.00327756232582033	0.000293855206109583	-0.00360223650932312	-0.00425158534198999
248	-3.1396005153656	0.461686879396439	-14.9411821365356	-0.0146411629393697	-0.000680167751852423	-0.00944637414067984	0.00159255252219737
249	0.756491124629974	-0.187661752104759	-14.8762474060059	0.00776136433705688	-0.00197886489331722	-0.00619963090866804	-0.0026282137259841
250	1.40583980083466	0.786361217498779	-15.0061168670654	0.0100340843200684	0.00516396993771195	0.00321592413820326	-0.00230353930965066
251	1.40583980083466	-0.837010383605957	-14.5515727996826	0.00191722682211548	-0.00197886489331722	-0.00652430532500148	-0.00165419070981443
252	-0.542206108570099	0.137012556195259	-15.0710525512695	-0.00587495695799589	-0.00197886489331722	0.011982130818069	-0.00392691092565656
253	0.756491124629974	-0.512336075305939	-14.7463779449463	0.00808603875339031	0.00678734155371785	0.00581331877037883	-0.00457625929266214
254	4.00323438644409	-1.81103336811066	-14.8113126754761	-0.00944637414067984	0.00613799272105098	-0.00684897974133492	-0.00522560812532902
255	1.40583980083466	-1.48635900020599	-14.9411821365356	0.00191722682211548	-0.00230353930965066	-0.00782300252467394	0.00418994715437293
256	0.756491124629974	-0.837010383605957	-14.5515727996826	-0.00457625929266214	0.00159255252219737	-0.00619963090866804	0.00613799272105098
257	0.107142522931099	-0.837010383605957	-14.6165084838867	0.00289124972186983	0.00451462110504508	-0.00230353930965066	-3.08191010844894e-05
258	-1.19155478477478	0.461686879396439	-14.6165084838867	-0.0123684434220195	0.00516396993771195	-0.00587495695799589	0.00191722682211548
259	-0.542206108570099	0.137012556195259	-15.0710525512695	-0.0159398596733809	0.00711201597005129	-0.00814767740666866	-0.00327756232582033
260	0.107142522931099	-0.837010383605957	-14.9411821365356	0.0230210572481155	0.00289124972186983	-0.00814767740666866	-0.000680167751852423
261	-0.542206108570099	-1.16168475151062	-14.8113126754761	-0.00230353930965066	0.00159255252219737	-0.00132951640989631	0.00613799272105098
262	1.40583980083466	-0.512336075305939	-14.9411821365356	-0.0130177913233638	0.000943203864153475	-0.00165419070981443	-0.00132951640989631
263	0.107142522931099	-0.187661752104759	-15.0710525512695	0.0155535480007529	0.00159255252219737	-0.00425158534198999	-0.000355493422830477
264	1.40583980083466	-1.16168475151062	-14.4866380691528	-0.0175632312893867	-0.00197886489331722	-0.00457625929266214	-0.000680167751852423
265	2.70453715324402	-1.16168475151062	-14.5515727996826	0.0200989879667759	0.00354059832170606	-0.000680167751852423	0.00159255252219737
266	2.70453715324402	-2.46038198471069	-14.7463779449463	0.00321592413820326	-0.00100484199356288	0.01100810803473	0.00321592413820326
267	1.40583980083466	-0.837010383605957	-14.8113126754761	0.011982130818069	-0.00717365415766835	-0.000355493422830477	-0.000680167751852423
268	0.756491124629974	-0.837010383605957	-14.6814432144165	-0.00360223650932312	0.00289124972186983	0.00354059832170606	0.00126787810586393
269	-0.542206108570099	0.461686879396439	-14.8762474060059	-0.00684897974133492	0.00646266713738441	-0.00457625929266214	-0.00587495695799589
270	-1.84090340137482	0.137012556195259	-14.9411821365356	-0.00619963090866804	-0.00132951640989631	-3.08191010844894e-05	0.00386527273803949
271	1.40583980083466	-0.512336075305939	-14.4866380691528	0.00581331877037883	-0.00100484199356288	0.00581331877037883	0.0022419011220336
272	0.107142522931099	0.786361217498779	-14.7463779449463	0.00516396993771195	-0.00327756232582033	-0.00132951640989631	0.00256657530553639
273	0.107142522931099	-0.837010383605957	-14.6814432144165	0.00743668992072344	-0.00522560812532902	-0.00619963090866804	-0.000680167751852423
274	2.05518841743469	-0.837010383605957	-14.7463779449463	0.00841071270406246	0.00548864435404539	-0.00749832857400179	-0.00457625929266214
275	2.05518841743469	-1.16168475151062	-14.8113126754761	0.0200989879667759	0.00418994715437293	0.00483929552137852	0.000618529506027699
276	3.35388565063477	-1.48635900020599	-14.6165084838867	0.00289124972186983	-0.00230353930965066	0.000293855206109583	0.00386527273803949
277	1.40583980083466	-1.48635900020599	-14.4866380691528	0.000293855206109583	-0.00684897974133492	-0.00100484199356288	0.0022419011220336
278	0.756491124629974	-0.512336075305939	-14.6814432144165	0.00938473641872406	-0.00132951640989631	-0.00327756232582033	-0.00100484199356288
279	0.756491124629974	0.461686879396439	-15.1359872817993	-0.0217839982360601	0.00418994715437293	-0.00425158534198999	-0.00555028254166245
280	0.107142522931099	-0.512336075305939	-14.9411821365356	0.0223717093467712	0.00354059832170606	-0.00197886489331722	0.0022419011220336
281	-0.542206108570099	-1.16168475151062	-14.8113126754761	-3.08191010844894e-05	-0.00165419070981443	-0.000680167751852423	0.00808603875339031
282	-0.542206108570099	0.461686879396439	-14.8762474060059	-0.0107450718060136	-0.00230353930965066	0.00483929552137852	0.00483929552137852
283	0.756491124629974	-0.187661752104759	-14.8113126754761	0.0142548503354192	0.00354059832170606	-0.00912170019000769	0.00386527273803949
284	4.00323438644409	-0.837010383605957	-14.6814432144165	0.00711201597005129	0.00418994715437293	-0.00684897974133492	-0.00360223650932312
285	1.40583980083466	-1.16168475151062	-14.8762474060059	0.00548864435404539	0.00321592413820326	-0.0110697457566857	-0.00132951640989631
286	2.05518841743469	-0.837010383605957	-14.8762474060059	0.00678734155371785	-0.00230353930965066	0.00678734155371785	0.00159255252219737
287	1.40583980083466	-0.837010383605957	-14.8113126754761	0.00256657530553639	-0.0100957229733467	-0.00490093370899558	0.00418994715437293
288	4.00323438644409	-2.46038198471069	-14.7463779449463	0.00938473641872406	-0.00652430532500148	-0.00522560812532902	-0.00360223650932312
289	0.107142522931099	-0.512336075305939	-14.8113126754761	0.000618529506027699	-0.000355493422830477	-0.00717365415766835	-0.0149658378213644
290	-0.542206108570099	0.137012556195259	-14.6814432144165	0.000293855206109583	-0.0026282137259841	-0.00522560812532902	0.0022419011220336
291	2.05518841743469	-0.837010383605957	-14.6814432144165	-0.00457625929266214	0.00548864435404539	0.00970941036939621	0.00321592413820326
292	-3.78894925117493	0.137012556195259	-15.0061168670654	-0.0175632312893867	-0.0026282137259841	0.00581331877037883	0.00906006153672934
293	2.05518841743469	-1.16168475151062	-15.0710525512695	0.00548864435404539	0.00159255252219737	-0.00327756232582033	-0.00327756232582033
294	2.05518841743469	-0.512336075305939	-15.0710525512695	-0.0026282137259841	0.00418994715437293	-0.00782300252467394	0.00483929552137852
295	1.40583980083466	-0.512336075305939	-15.0710525512695	0.00646266713738441	0.00743668992072344	-0.00425158534198999	-0.00814767740666866
296	1.40583980083466	-0.512336075305939	-15.0710525512695	0.0230210572481155	0.000293855206109583	-0.00230353930965066	0.00321592413820326
297	2.05518841743469	-1.16168475151062	-14.5515727996826	0.0126314787194133	0.0022419011220336	0.00386527273803949	0.0022419011220336
298	1.40583980083466	-0.512336075305939	-15.0061168670654	0.0132808275520802	0.000618529506027699	-0.000355493422830477	-0.00197886489331722
299	0.107142522931099	-0.512336075305939	-14.8762474060059	0.0142548503354192	-0.00457625929266214	-0.00652430532500148	-0.00132951640989631
300	1.40583980083466	-0.512336075305939	-14.9411821365356	0.0213976856321096	0.00289124972186983	-0.00977104809135199	-0.00392691092565656
301	2.05518841743469	-0.187661752104759	-14.9411821365356	0.0194496400654316	0.000293855206109583	-0.00100484199356288	0.00354059832170606
302	-1.84090340137482	0.137012556195259	-14.7463779449463	0.00581331877037883	0.000943203864153475	-0.00360223650932312	0.00808603875339031
303	-1.84090340137482	-1.16168475151062	-14.3567686080933	-0.0113944197073579	0.00678734155371785	0.000943203864153475	0.0022419011220336
304	1.40583980083466	-0.837010383605957	-14.7463779449463	-0.000680167751852423	0.00451462110504508	-0.00425158534198999	-0.00587495695799589
305	2.70453715324402	-0.837010383605957	-14.8762474060059	0.00483929552137852	0.000943203864153475	-0.00684897974133492	0.0022419011220336
306	1.40583980083466	-0.187661752104759	-15.2009220123291	-0.00944637414067984	0.00873538758605719	0.00548864435404539	-0.00327756232582033
307	0.107142522931099	-0.837010383605957	-14.8762474060059	0.00906006153672934	0.00159255252219737	-0.00425158534198999	-0.0026282137259841
308	1.40583980083466	-0.837010383605957	-14.5515727996826	0.00678734155371785	0.000943203864153475	-3.08191010844894e-05	-0.00717365415766835
309	0.756491124629974	-0.187661752104759	-14.6814432144165	-0.00197886489331722	0.00256657530553639	-0.00327756232582033	-0.000680167751852423
310	1.40583980083466	-1.16168475151062	-14.6814432144165	0.0158782228827477	-0.00457625929266214	-0.00587495695799589	0.00159255252219737
311	0.107142522931099	0.137012556195259	-15.3307914733887	0.0132808275520802	-0.000680167751852423	0.00678734155371785	0.0022419011220336
312	1.40583980083466	-0.837010383605957	-14.9411821365356	-0.00619963090866804	-0.0026282137259841	-0.00100484199356288	0.00516396993771195
313	0.107142522931099	-0.837010383605957	-15.0710525512695	-0.00230353930965066	-0.000355493422830477	-0.0107450718060136	-0.00197886489331722
314	-0.542206108570099	-0.187661752104759	-15.2009220123291	-0.021459324285388	0.00873538758605719	-0.0104203969240189	0.00354059832170606
315	0.756491124629974	0.137012556195259	-15.0710525512695	0.000618529506027699	-0.00457625929266214	-0.00782300252467394	-0.000355493422830477
316	0.756491124629974	0.786361217498779	-15.0710525512695	0.00289124972186983	0.00516396993771195	0.0113327819854021	-3.08191010844894e-05
317	2.05518841743469	-1.16168475151062	-15.4606609344482	-0.00490093370899558	0.00159255252219737	-0.00230353930965066	0.0100340843200684
318	1.40583980083466	-0.837010383605957	-15.1359872817993	0.0022419011220336	-0.000355493422830477	-0.00749832857400179	-0.00717365415766835
319	0.107142522931099	0.137012556195259	-14.9411821365356	-0.0159398596733809	0.00159255252219737	0.00159255252219737	-0.00165419070981443
320	2.70453715324402	-1.16168475151062	-14.8113126754761	-0.00100484199356288	0.00451462110504508	0.00418994715437293	0.00386527273803949
321	1.40583980083466	-1.81103336811066	-14.6814432144165	0.00256657530553639	-0.0130177913233638	0.00126787810586393	0.000293855206109583
322	0.107142522931099	-0.187661752104759	-14.5515727996826	-0.000680167751852423	-0.00749832857400179	-0.00490093370899558	-0.00295288790948689
323	2.70453715324402	-0.837010383605957	-14.8113126754761	0.000943203864153475	-3.08191010844894e-05	0.000293855206109583	-0.00717365415766835
324	0.107142522931099	-1.16168475151062	-15.0710525512695	-0.0208099745213985	0.00646266713738441	-0.0107450718060136	-0.00782300252467394
325	-2.49025201797485	-0.187661752104759	-15.0710525512695	0.000943203864153475	0.0022419011220336	0.000293855206109583	0.00613799272105098
326	-0.542206108570099	0.461686879396439	-15.3307914733887	-0.0162645354866982	0.00321592413820326	0.00906006153672934	0.00321592413820326
327	1.40583980083466	0.137012556195259	-14.8762474060059	-3.08191010844894e-05	0.00386527273803949	-0.00749832857400179	0.00548864435404539
328	0.107142522931099	0.786361217498779	-15.0710525512695	-0.00652430532500148	0.00256657530553639	-0.00457625929266214	-0.0100957229733467
329	2.05518841743469	-1.16168475151062	-14.4866380691528	-0.00490093370899558	0.00159255252219737	-0.00197886489331722	-0.00684897974133492
330	1.40583980083466	-1.16168475151062	-14.9411821365356	-0.00490093370899558	0.000618529506027699	-0.00197886489331722	-0.00425158534198999
331	3.35388565063477	-1.16168475151062	-15.2009220123291	-0.00295288790948689	0.00418994715437293	-0.00132951640989631	0.00938473641872406
332	1.40583980083466	-1.16168475151062	-15.3307914733887	-0.00652430532500148	-0.00619963090866804	-0.00295288790948689	0.00776136433705688
333	2.05518841743469	-1.48635900020599	-14.9411821365356	0.0246444288641214	0.00711201597005129	-0.00425158534198999	-0.00295288790948689
334	1.40583980083466	-0.837010383605957	-14.6814432144165	-0.0149658378213644	0.00646266713738441	-0.00944637414067984	-0.00132951640989631
335	-0.542206108570099	-0.837010383605957	-14.5515727996826	0.013930176384747	0.00711201597005129	0.00386527273803949	0.00613799272105098
336	-1.19155478477478	-0.187661752104759	-14.7463779449463	-0.00522560812532902	0.00906006153672934	0.00256657530553639	0.00126787810586393
337	1.40583980083466	0.137012556195259	-15.2658567428589	-0.0126931173726916	-0.00555028254166245	-0.0113944197073579	0.00386527273803949
338	2.05518841743469	0.461686879396439	-15.3957262039185	0.0252937767654657	0.00159255252219737	-0.00197886489331722	-0.0026282137259841
339	0.107142522931099	-0.187661752104759	-15.3957262039185	0.00386527273803949	-0.000680167751852423	-0.0104203969240189	-0.0026282137259841
340	0.756491124629974	-0.187661752104759	-15.3307914733887	-0.00230353930965066	-0.000355493422830477	-0.00782300252467394	-0.0107450718060136
341	1.40583980083466	-0.837010383605957	-14.8762474060059	0.0100340843200684	0.000293855206109583	0.00743668992072344	0.00321592413820326
342	0.756491124629974	0.137012556195259	-14.6165084838867	0.0100340843200684	-0.00327756232582033	0.000618529506027699	0.0022419011220336
343	3.35388565063477	-2.13570761680603	-14.7463779449463	0.00873538758605719	-0.00847235135734081	-0.00457625929266214	-0.00457625929266214
344	2.05518841743469	-0.512336075305939	-15.4606609344482	-0.00684897974133492	-0.00360223650932312	-0.00522560812532902	-0.00457625929266214
345	0.756491124629974	0.137012556195259	-15.4606609344482	0.0181509424000978	-0.00197886489331722	0.00678734155371785	-0.00912170019000769
346	-1.19155478477478	0.461686879396439	-15.1359872817993	-0.00522560812532902	-0.00295288790948689	-0.000355493422830477	-0.00100484199356288
347	-2.49025201797485	0.137012556195259	-15.0710525512695	-0.000355493422830477	-0.00522560812532902	0.00418994715437293	0.00516396993771195
348	0.756491124629974	0.461686879396439	-15.0061168670654	0.00841071270406246	0.00711201597005129	-0.00555028254166245	-0.000355493422830477
349	2.70453715324402	-0.837010383605957	-14.6814432144165	-0.00132951640989631	0.00354059832170606	-0.00717365415766835	-0.00619963090866804
350	2.05518841743469	-0.837010383605957	-15.3307914733887	0.011982130818069	0.00354059832170606	-0.00717365415766835	-0.00847235135734081
351	-0.542206108570099	0.137012556195259	-15.3957262039185	-0.00944637414067984	0.00418994715437293	0.00191722682211548	0.00159255252219737
352	2.05518841743469	-0.837010383605957	-15.0061168670654	0.025618452578783	-0.00392691092565656	-0.00165419070981443	0.000943203864153475
353	1.40583980083466	-1.16168475151062	-15.2009220123291	-0.00782300252467394	0.00159255252219737	0.00873538758605719	-0.00619963090866804
354	0.107142522931099	-1.48635900020599	-15.1359872817993	0.00483929552137852	-0.0159398596733809	-0.00165419070981443	-0.00782300252467394
355	0.756491124629974	0.137012556195259	-15.0710525512695	0.025618452578783	-0.00230353930965066	-0.0026282137259841	-0.00749832857400179
356	-0.542206108570099	0.461686879396439	-15.0061168670654	0.00646266713738441	-0.00100484199356288	0.0022419011220336	0.0022419011220336
357	0.107142522931099	-0.837010383605957	-15.2009220123291	-0.00977104809135199	-0.00425158534198999	0.000618529506027699	-0.00230353930965066
358	0.107142522931099	-1.16168475151062	-14.8113126754761	-0.00327756232582033	0.00646266713738441	0.000618529506027699	0.00159255252219737
359	2.70453715324402	-1.16168475151062	-14.6814432144165	0.0207483377307653	-0.00360223650932312	-0.00360223650932312	-0.00360223650932312
360	0.107142522931099	0.137012556195259	-14.9411821365356	0.0142548503354192	0.00711201597005129	-0.00490093370899558	-0.00457625929266214
361	0.756491124629974	0.137012556195259	-14.8762474060059	0.0210730116814375	0.00256657530553639	-0.00132951640989631	0.000618529506027699
362	1.40583980083466	-0.837010383605957	-14.6814432144165	0.0171769186854362	-0.00360223650932312	-0.00360223650932312	0.000618529506027699
363	2.05518841743469	-0.837010383605957	-15.0061168670654	-0.00457625929266214	0.00938473641872406	-0.00230353930965066	0.000618529506027699
364	0.756491124629974	-0.187661752104759	-15.2009220123291	0.0175015944987535	-0.000680167751852423	-0.00684897974133492	-0.00165419070981443
365	0.107142522931099	-1.16168475151062	-15.1359872817993	0.000943203864153475	-0.00295288790948689	0.00159255252219737	0.00256657530553639
366	0.107142522931099	-0.837010383605957	-14.8762474060059	0.0103587592020631	-3.08191010844894e-05	-0.00295288790948689	0.0116574559360743
367	1.40583980083466	0.137012556195259	-14.8113126754761	-0.00457625929266214	-0.000355493422830477	0.00743668992072344	-0.00360223650932312
368	-1.19155478477478	-0.187661752104759	-14.8762474060059	0.01847561635077	-3.08191010844894e-05	-0.000355493422830477	-0.00360223650932312
369	-0.542206108570099	-0.837010383605957	-15.0061168670654	-0.0230826959013939	0.00548864435404539	-0.00230353930965066	-0.00555028254166245
370	0.107142522931099	-0.837010383605957	-15.2009220123291	-0.00555028254166245	0.00776136433705688	0.00418994715437293	0.00354059832170606
371	0.756491124629974	0.137012556195259	-15.1359872817993	-0.00587495695799589	0.00289124972186983	-0.00684897974133492	0.0106834331527352
372	0.756491124629974	-0.512336075305939	-15.3307914733887	-0.00100484199356288	0.00646266713738441	-3.08191010844894e-05	0.000293855206109583
373	-0.542206108570099	-0.187661752104759	-15.0061168670654	0.00126787810586393	-0.000680167751852423	-0.000355493422830477	0.00289124972186983
374	0.107142522931099	-0.187661752104759	-14.8113126754761	0.00418994715437293	0.00191722682211548	-0.0120437685400248	-0.00392691092565656
375	0.756491124629974	0.461686879396439	-14.9411821365356	-0.00879702530801296	0.00613799272105098	-0.00165419070981443	0.00191722682211548
376	0.756491124629974	-1.16168475151062	-15.3307914733887	0.0181509424000978	-0.00490093370899558	0.00678734155371785	0.00516396993771195
377	-0.542206108570099	-0.512336075305939	-15.2658567428589	0.00613799272105098	-0.00684897974133492	0.0022419011220336	0.00678734155371785
378	2.05518841743469	-1.16168475151062	-14.8762474060059	-0.00197886489331722	0.00841071270406246	-0.00132951640989631	-0.000355493422830477
379	1.40583980083466	-0.512336075305939	-14.6165084838867	0.0213976856321096	0.00743668992072344	-0.00457625929266214	0.000293855206109583
380	-1.84090340137482	-1.16168475151062	-14.6165084838867	-0.0149658378213644	0.00711201597005129	-0.00749832857400179	-0.00165419070981443
381	-0.542206108570099	0.137012556195259	-14.421703338623	0.0200989879667759	0.00743668992072344	0.0113327819854021	0.00743668992072344
382	1.40583980083466	-0.837010383605957	-14.2918338775635	0.0126314787194133	0.0022419011220336	0.000943203864153475	0.0126314787194133
383	2.70453715324402	0.137012556195259	-15.2009220123291	-0.00457625929266214	0.00548864435404539	-0.00912170019000769	0.00256657530553639
384	1.40583980083466	0.786361217498779	-15.2658567428589	0.00483929552137852	0.00191722682211548	0.00711201597005129	-0.000355493422830477
385	-0.542206108570099	0.137012556195259	-15.0061168670654	-0.00132951640989631	0.00386527273803949	-0.00717365415766835	0.00970941036939621
386	0.756491124629974	-0.837010383605957	-15.0061168670654	-0.00425158534198999	-0.00490093370899558	0.00126787810586393	0.00711201597005129
387	-0.542206108570099	-1.16168475151062	-15.0061168670654	-0.00782300252467394	-0.0100957229733467	0.00646266713738441	0.0113327819854021
388	1.40583980083466	-0.837010383605957	-14.8762474060059	0.00581331877037883	-0.00360223650932312	-0.00652430532500148	0.00516396993771195
389	1.40583980083466	-0.837010383605957	-15.2009220123291	0.0100340843200684	0.00354059832170606	-0.00165419070981443	-0.00360223650932312
390	0.756491124629974	-0.512336075305939	-14.7463779449463	0.00483929552137852	0.00743668992072344	0.000943203864153475	0.00841071270406246
391	-0.542206108570099	-0.837010383605957	-14.8113126754761	0.0132808275520802	-0.000355493422830477	0.000943203864153475	0.00613799272105098
392	0.107142522931099	0.137012556195259	-15.0061168670654	0.0162028968334198	0.00159255252219737	-0.000355493422830477	0.00646266713738441
393	1.40583980083466	0.461686879396439	-14.9411821365356	-0.0107450718060136	0.011982130818069	-0.0104203969240189	0.00256657530553639
394	0.756491124629974	0.461686879396439	-14.7463779449463	-0.00944637414067984	0.00581331877037883	-0.00717365415766835	0.00126787810586393
395	0.756491124629974	-0.837010383605957	-14.4866380691528	-0.00165419070981443	-3.08191010844894e-05	-0.00684897974133492	-0.00100484199356288
396	0.107142522931099	-0.187661752104759	-14.8762474060059	0.0162028968334198	0.00386527273803949	0.00516396993771195	0.0022419011220336
397	-0.542206108570099	-0.187661752104759	-14.9411821365356	0.0142548503354192	-0.0026282137259841	-0.00197886489331722	0.00483929552137852
398	2.70453715324402	-1.48635900020599	-15.3307914733887	0.0152288740500808	-0.00327756232582033	-0.00392691092565656	-0.00490093370899558
399	2.05518841743469	-1.16168475151062	-14.8113126754761	-0.00132951640989631	0.0022419011220336	-0.00619963090866804	-0.00132951640989631
400	2.70453715324402	-0.837010383605957	-14.5515727996826	0.0194496400654316	0.00483929552137852	-0.00847235135734081	0.00126787810586393
401	-1.84090340137482	0.137012556195259	-14.5515727996826	0.011982130818069	0.00354059832170606	0.00743668992072344	0.00159255252219737
402	1.40583980083466	-1.16168475151062	-14.5515727996826	0.011982130818069	0.00289124972186983	-0.00717365415766835	0.000618529506027699
403	0.756491124629974	0.461686879396439	-15.1359872817993	-0.0159398596733809	-0.00457625929266214	0.00159255252219737	-0.00100484199356288
404	0.107142522931099	0.461686879396439	-15.2658567428589	-0.000355493422830477	0.00711201597005129	-0.0100957229733467	-0.00847235135734081
405	4.00323438644409	-1.16168475151062	-15.2009220123291	-0.00132951640989631	0.00516396993771195	-0.0143164889886975	0.0022419011220336
406	2.05518841743469	-0.837010383605957	-14.8113126754761	0.00581331877037883	0.00613799272105098	0.00808603875339031	-0.00100484199356288
407	1.40583980083466	-1.16168475151062	-15.0710525512695	-0.00977104809135199	0.00126787810586393	-0.00100484199356288	-0.00360223650932312
408	0.756491124629974	-0.837010383605957	-14.8762474060059	-0.000355493422830477	-0.0123684434220195	0.000618529506027699	0.0022419011220336
409	-0.542206108570099	-0.837010383605957	-14.9411821365356	-0.00165419070981443	-0.00457625929266214	0.000943203864153475	-0.0104203969240189
410	0.756491124629974	-0.512336075305939	-15.2658567428589	0.000943203864153475	0.00808603875339031	-0.00230353930965066	-0.00457625929266214
411	1.40583980083466	-0.512336075305939	-14.7463779449463	0.000293855206109583	-0.00197886489331722	0.00289124972186983	-0.00457625929266214
412	-3.78894925117493	0.137012556195259	-15.0061168670654	-0.0113944197073579	-0.00425158534198999	-0.00522560812532902	-0.000355493422830477
413	-1.19155478477478	-0.187661752104759	-15.0710525512695	-0.0123684434220195	0.0022419011220336	-0.00457625929266214	-0.00360223650932312
414	0.756491124629974	-1.16168475151062	-14.6814432144165	-0.00522560812532902	0.00808603875339031	-0.0123684434220195	-0.00555028254166245
415	3.35388565063477	-1.16168475151062	-14.9411821365356	0.00191722682211548	-0.00132951640989631	-0.00814767740666866	-0.00100484199356288
416	2.05518841743469	-0.512336075305939	-15.0710525512695	0.00938473641872406	0.0103587592020631	0.00581331877037883	-0.00327756232582033
417	0.756491124629974	-0.187661752104759	-14.7463779449463	-0.00555028254166245	0.00191722682211548	-0.00165419070981443	-0.00360223650932312
418	0.107142522931099	-0.187661752104759	-14.9411821365356	0.0103587592020631	0.00289124972186983	-0.00327756232582033	-0.00165419070981443
419	2.05518841743469	-1.16168475151062	-14.8762474060059	-0.00230353930965066	-0.00944637414067984	-0.00522560812532902	0.00126787810586393
420	4.65258312225342	-1.81103336811066	-14.6814432144165	0.0022419011220336	0.00451462110504508	-0.00944637414067984	0.00159255252219737
421	0.107142522931099	-0.512336075305939	-14.7463779449463	0.00159255252219737	-0.00230353930965066	-0.000680167751852423	0.00126787810586393
422	0.107142522931099	-0.512336075305939	-15.1359872817993	0.00808603875339031	0.00321592413820326	-0.00684897974133492	0.00191722682211548
423	-1.84090340137482	0.786361217498779	-15.3957262039185	-0.00749832857400179	-0.00425158534198999	-0.00619963090866804	-0.00327756232582033
424	2.05518841743469	-0.837010383605957	-14.9411821365356	0.0136055024340749	0.00711201597005129	-0.0110697457566857	-0.00360223650932312
425	2.05518841743469	-1.16168475151062	-15.0061168670654	0.00873538758605719	0.00743668992072344	-0.00327756232582033	0.000618529506027699
426	2.05518841743469	-0.837010383605957	-15.2009220123291	-0.00165419070981443	0.00126787810586393	0.00743668992072344	0.00354059832170606
427	4.00323438644409	-0.837010383605957	-14.8113126754761	-0.00197886489331722	-0.00197886489331722	-0.00490093370899558	-3.08191010844894e-05
428	0.756491124629974	0.137012556195259	-14.6814432144165	0.00516396993771195	-0.00392691092565656	0.000943203864153475	-0.00230353930965066
429	0.107142522931099	-0.512336075305939	-15.1359872817993	-0.0139918150380254	-0.00392691092565656	-0.00100484199356288	-0.00587495695799589
430	0.756491124629974	-1.16168475151062	-15.2658567428589	-0.00847235135734081	-0.0117190945893526	-0.00425158534198999	-0.0026282137259841
431	2.05518841743469	-0.837010383605957	-15.1359872817993	0.00711201597005129	-0.000680167751852423	0.00776136433705688	-0.00457625929266214
432	1.40583980083466	-0.512336075305939	-15.2009220123291	-0.0123684434220195	0.000943203864153475	-0.00197886489331722	-0.00295288790948689
433	-1.19155478477478	-0.512336075305939	-14.9411821365356	-0.0100957229733467	0.00289124972186983	-0.00912170019000769	-0.00327756232582033
434	0.756491124629974	-1.16168475151062	-14.6165084838867	-0.00944637414067984	0.00613799272105098	-0.00977104809135199	-0.00425158534198999
435	2.05518841743469	-0.837010383605957	-14.8762474060059	0.00483929552137852	0.00418994715437293	0.000618529506027699	-0.00100484199356288
436	1.40583980083466	-0.512336075305939	-15.1359872817993	0.00289124972186983	0.00743668992072344	0.00451462110504508	-0.00360223650932312
437	1.40583980083466	-0.837010383605957	-15.3307914733887	-0.00847235135734081	-0.00879702530801296	-0.00197886489331722	-0.00197886489331722
438	0.107142522931099	-0.187661752104759	-15.4606609344482	0.00581331877037883	-0.0026282137259841	-0.00425158534198999	0.000943203864153475
439	0.107142522931099	0.461686879396439	-15.2658567428589	0.00418994715437293	0.00289124972186983	-0.00782300252467394	-0.00100484199356288
440	1.40583980083466	-1.48635900020599	-14.6814432144165	0.00159255252219737	-0.00555028254166245	0.00126787810586393	0.00159255252219737
441	0.756491124629974	-2.46038198471069	-14.5515727996826	0.00873538758605719	-0.0113944197073579	0.000618529506027699	0.0022419011220336
442	0.756491124629974	-0.187661752104759	-15.3307914733887	0.00191722682211548	-0.00522560812532902	0.00516396993771195	-0.000355493422830477
443	-1.84090340137482	0.461686879396439	-15.4606609344482	0.0230210572481155	-0.00295288790948689	-0.00619963090866804	-0.00230353930965066
444	0.107142522931099	-0.837010383605957	-15.2658567428589	-0.0201606266200542	-0.000680167751852423	-3.08191010844894e-05	-0.000680167751852423
445	0.107142522931099	-0.187661752104759	-15.0061168670654	0.00938473641872406	-0.00295288790948689	-0.00652430532500148	-0.00360223650932312
446	2.05518841743469	-1.48635900020599	-14.9411821365356	0.00126787810586393	0.00159255252219737	0.00386527273803949	0.00126787810586393
447	1.40583980083466	-0.512336075305939	-14.9411821365356	0.0022419011220336	0.000618529506027699	-0.00555028254166245	-0.00490093370899558
448	1.40583980083466	-1.16168475151062	-15.0710525512695	-0.00555028254166245	0.000618529506027699	-0.0123684434220195	0.00126787810586393
449	0.756491124629974	-0.187661752104759	-15.3307914733887	0.00548864435404539	-0.000680167751852423	-0.00652430532500148	-0.00587495695799589
450	-1.19155478477478	0.137012556195259	-15.0710525512695	-0.00814767740666866	0.000293855206109583	-0.000355493422830477	-0.00230353930965066
451	1.40583980083466	-2.13570761680603	-15.2658567428589	0.0106834331527352	-0.00327756232582033	0.00646266713738441	0.00613799272105098
452	0.107142522931099	-0.512336075305939	-15.2009220123291	-0.0117190945893526	-0.00457625929266214	0.00613799272105098	-0.00165419070981443
453	0.756491124629974	-0.837010383605957	-14.7463779449463	-0.000680167751852423	0.000943203864153475	-0.00425158534198999	-0.00587495695799589
454	0.756491124629974	-0.512336075305939	-14.6165084838867	0.00776136433705688	0.0022419011220336	-0.00197886489331722	0.00256657530553639
455	0.107142522931099	-0.512336075305939	-14.6165084838867	-0.00944637414067984	0.00159255252219737	0.000943203864153475	0.00256657530553639
456	2.05518841743469	-1.48635900020599	-14.8113126754761	0.00613799272105098	-0.00230353930965066	-0.00652430532500148	0.00906006153672934
457	3.35388565063477	-0.512336075305939	-15.1359872817993	0.0100340843200684	-0.00165419070981443	0.000293855206109583	0.00418994715437293
458	0.107142522931099	0.461686879396439	-15.2009220123291	0.0113327819854021	-0.00457625929266214	-0.00165419070981443	0.00256657530553639
459	0.756491124629974	0.137012556195259	-15.4606609344482	0.00483929552137852	0.00321592413820326	-0.00425158534198999	-0.00197886489331722
460	0.107142522931099	-0.187661752104759	-15.2009220123291	0.00613799272105098	-0.000680167751852423	-0.000680167751852423	-0.00230353930965066
461	2.05518841743469	-1.16168475151062	-14.6814432144165	-0.00197886489331722	-0.000355493422830477	0.00289124972186983	0.00516396993771195
462	0.756491124629974	-0.837010383605957	-15.3307914733887	-0.0107450718060136	-0.0126931173726916	0.00841071270406246	0.00386527273803949
463	2.05518841743469	-1.48635900020599	-14.9411821365356	-0.0159398596733809	0.000943203864153475	-0.000680167751852423	0.000943203864153475
464	1.40583980083466	-0.512336075305939	-15.3307914733887	-0.0159398596733809	0.00386527273803949	-0.000355493422830477	-0.00652430532500148
465	-1.19155478477478	-0.837010383605957	-15.0710525512695	0.0123068047687411	-0.00360223650932312	-0.0100957229733467	-0.00327756232582033
466	0.107142522931099	-0.187661752104759	-15.1359872817993	0.0165275707840919	-0.00490093370899558	0.00126787810586393	0.0022419011220336
467	0.107142522931099	-0.512336075305939	-14.7463779449463	-0.0110697457566857	-0.00230353930965066	0.00516396993771195	0.00581331877037883
468	2.70453715324402	-0.512336075305939	-14.8762474060059	0.0152288740500808	0.0022419011220336	-0.00555028254166245	0.0022419011220336
469	0.107142522931099	-0.512336075305939	-15.4606609344482	0.00418994715437293	0.000618529506027699	0.00159255252219737	-0.00327756232582033
470	0.107142522931099	-0.512336075305939	-15.0710525512695	-0.0104203969240189	0.00516396993771195	-0.00392691092565656	-0.00165419070981443
471	0.107142522931099	0.137012556195259	-15.2658567428589	-0.00944637414067984	-0.000355493422830477	0.000618529506027699	0.00289124972186983
472	0.107142522931099	-2.13570761680603	-14.7463779449463	-0.00100484199356288	-0.00587495695799589	-0.00555028254166245	0.00938473641872406
473	3.35388565063477	-2.46038198471069	-14.7463779449463	0.0132808275520802	-0.0104203969240189	-0.00814767740666866	-3.08191010844894e-05
474	1.40583980083466	-0.512336075305939	-14.7463779449463	-0.00490093370899558	0.00159255252219737	0.00159255252219737	-0.00717365415766835
475	2.05518841743469	-0.512336075305939	-15.1359872817993	-0.00522560812532902	0.012956153601408	-0.00392691092565656	0.00191722682211548
476	-0.542206108570099	-0.837010383605957	-14.9411821365356	-0.00165419070981443	0.00776136433705688	0.00126787810586393	0.00646266713738441
477	-0.542206108570099	-1.16168475151062	-15.0061168670654	-0.00197886489331722	0.00451462110504508	0.011982130818069	0.00743668992072344
478	0.756491124629974	-0.512336075305939	-14.7463779449463	0.0103587592020631	-0.000680167751852423	-0.00977104809135199	-0.00619963090866804
479	1.40583980083466	0.461686879396439	-15.3307914733887	0.00938473641872406	0.00613799272105098	0.000618529506027699	-0.00165419070981443
480	0.107142522931099	0.461686879396439	-15.1359872817993	0.00938473641872406	0.00581331877037883	-0.00619963090866804	-3.08191010844894e-05
481	1.40583980083466	-0.512336075305939	-14.9411821365356	0.00711201597005129	0.00159255252219737	-0.000680167751852423	-0.00197886489331722
482	0.756491124629974	-0.187661752104759	-15.3307914733887	0.00678734155371785	-0.000680167751852423	0.00418994715437293	-0.00327756232582033
483	4.00323438644409	-2.13570761680603	-14.9411821365356	-0.00327756232582033	-0.00879702530801296	-0.00165419070981443	0.00256657530553639
484	1.40583980083466	-1.48635900020599	-15.3307914733887	0.00159255252219737	0.000293855206109583	-0.00327756232582033	-0.00490093370899558
485	0.756491124629974	0.137012556195259	-15.2009220123291	0.00743668992072344	0.00321592413820326	-0.00749832857400179	0.00354059832170606
486	-0.542206108570099	0.461686879396439	-14.7463779449463	0.0239950809627771	0.00159255252219737	-0.0107450718060136	0.000943203864153475
487	-1.84090340137482	0.137012556195259	-14.6165084838867	0.00678734155371785	0.00613799272105098	0.00321592413820326	0.00386527273803949
488	2.05518841743469	-1.16168475151062	-14.8113126754761	-0.00912170019000769	0.00548864435404539	-0.0026282137259841	-0.00327756232582033
489	2.70453715324402	-0.512336075305939	-14.8762474060059	-0.0026282137259841	0.00808603875339031	0.000293855206109583	-0.00522560812532902
490	3.35388565063477	-0.837010383605957	-14.9411821365356	0.012956153601408	0.00581331877037883	-0.00652430532500148	-3.08191010844894e-05
491	0.107142522931099	0.786361217498779	-15.0061168670654	0.01100810803473	-0.0026282137259841	-0.00132951640989631	0.00841071270406246
492	1.40583980083466	-1.16168475151062	-14.7463779449463	-0.00912170019000769	0.00678734155371785	-0.00814767740666866	0.00418994715437293
493	2.70453715324402	-0.837010383605957	-14.4866380691528	0.00646266713738441	-0.00295288790948689	-0.00132951640989631	-0.0120437685400248
494	0.107142522931099	-1.16168475151062	-14.6814432144165	0.00289124972186983	0.000618529506027699	-3.08191010844894e-05	-0.00230353930965066
495	0.107142522931099	0.137012556195259	-15.1359872817993	-0.0146411629393697	0.00191722682211548	-0.00197886489331722	0.0022419011220336
496	2.05518841743469	-0.187661752104759	-15.0061168670654	0.011982130818069	-0.00165419070981443	0.000293855206109583	-0.000355493422830477
497	0.756491124629974	-1.16168475151062	-15.0710525512695	0.0194496400654316	0.000293855206109583	0.000293855206109583	0.00354059832170606
498	-1.19155478477478	-0.837010383605957	-14.8113126754761	0.00581331877037883	-0.00230353930965066	0.00289124972186983	-0.00197886489331722
499	-1.19155478477478	0.137012556195259	-14.9411821365356	-0.00327756232582033	0.00938473641872406	-0.00490093370899558	-0.00555028254166245
500	0.756491124629974	0.137012556195259	-14.8762474060059	0.00906006153672934	0.000943203864153475	-3.08191010844894e-05	0.00451462110504508
501	2.05518841743469	-0.837010383605957	-15.3957262039185	0.00548864435404539	-0.00100484199356288	-0.00230353930965066	0.00354059832170606
502	1.40583980083466	-0.187661752104759	-15.2009220123291	-0.00165419070981443	-0.000355493422830477	-0.0026282137259841	-0.0026282137259841
503	1.40583980083466	-0.512336075305939	-15.0061168670654	-0.00197886489331722	0.0022419011220336	-0.00847235135734081	-0.00522560812532902
504	-0.542206108570099	-0.512336075305939	-14.8113126754761	0.00321592413820326	0.00451462110504508	-0.00879702530801296	-0.00425158534198999
505	0.107142522931099	-1.16168475151062	-14.8113126754761	0.00873538758605719	0.00256657530553639	-0.0100957229733467	-0.00912170019000769
506	0.107142522931099	-0.837010383605957	-14.5515727996826	-0.0113944197073579	-0.00165419070981443	0.00159255252219737	0.00191722682211548
507	0.107142522931099	-0.187661752104759	-14.7463779449463	-0.00977104809135199	0.00289124972186983	0.00386527273803949	0.00354059832170606
508	-1.19155478477478	0.786361217498779	-15.0710525512695	-0.00717365415766835	0.00159255252219737	-0.0146411629393697	0.000618529506027699
509	-2.49025201797485	0.461686879396439	-14.9411821365356	-0.0172385573387146	0.00418994715437293	-0.00782300252467394	-3.08191010844894e-05
510	2.05518841743469	-0.512336075305939	-14.8113126754761	0.00191722682211548	0.00711201597005129	-0.0117190945893526	-0.00879702530801296
511	0.107142522931099	0.137012556195259	-14.8762474060059	0.0022419011220336	0.00646266713738441	0.0116574559360743	0.01100810803473
512	1.40583980083466	-1.16168475151062	-14.8762474060059	0.000618529506027699	0.00646266713738441	-0.00360223650932312	0.000293855206109583
513	2.05518841743469	-1.16168475151062	-14.5515727996826	-0.00944637414067984	0.000943203864153475	-0.000680167751852423	0.00159255252219737
514	3.35388565063477	-0.512336075305939	-14.6814432144165	0.00841071270406246	0.0022419011220336	-0.00327756232582033	0.00289124972186983
515	1.40583980083466	-1.16168475151062	-14.8113126754761	0.0022419011220336	0.00418994715437293	-0.00425158534198999	-0.00879702530801296
516	2.05518841743469	-2.78505635261536	-14.9411821365356	0.00483929552137852	-0.0100957229733467	0.00289124972186983	0.00516396993771195
517	0.756491124629974	-0.187661752104759	-15.2658567428589	-0.00847235135734081	0.00418994715437293	0.00126787810586393	0.000618529506027699
518	-0.542206108570099	-0.187661752104759	-15.2009220123291	-0.0117190945893526	-0.000355493422830477	-3.08191010844894e-05	0.00418994715437293
519	-1.19155478477478	-0.837010383605957	-14.5515727996826	-0.0126931173726916	-0.00425158534198999	-0.00814767740666866	-0.00230353930965066
520	-0.542206108570099	-0.512336075305939	-14.4866380691528	-0.00457625929266214	0.00386527273803949	-0.00392691092565656	-0.000355493422830477
521	0.107142522931099	0.137012556195259	-14.9411821365356	-0.00100484199356288	-0.00457625929266214	0.00451462110504508	0.00386527273803949
522	3.35388565063477	-0.837010383605957	-14.9411821365356	0.00418994715437293	0.00354059832170606	-0.00165419070981443	-0.00749832857400179
523	2.05518841743469	-0.187661752104759	-15.2009220123291	0.0022419011220336	0.00191722682211548	-0.000355493422830477	-0.00132951640989631
524	1.40583980083466	0.137012556195259	-15.0710525512695	-0.00230353930965066	-0.00327756232582033	-0.00360223650932312	-0.00490093370899558
525	-0.542206108570099	0.461686879396439	-14.8113126754761	0.00418994715437293	0.00159255252219737	-0.0026282137259841	-0.00587495695799589
526	0.107142522931099	-0.512336075305939	-14.4866380691528	0.0136055024340749	-0.00847235135734081	-0.000680167751852423	0.00191722682211548
527	1.40583980083466	-1.16168475151062	-14.8762474060059	0.00418994715437293	-0.00490093370899558	-0.00165419070981443	0.00386527273803949
528	0.756491124629974	-0.187661752104759	-15.0061168670654	-0.00100484199356288	0.00711201597005129	-0.00847235135734081	-0.00165419070981443
529	2.05518841743469	-1.16168475151062	-14.8113126754761	-3.08191010844894e-05	-0.000680167751852423	-0.000355493422830477	0.0022419011220336
530	0.107142522931099	-0.187661752104759	-14.9411821365356	0.00841071270406246	0.000943203864153475	0.00126787810586393	-0.00392691092565656
531	0.756491124629974	-1.16168475151062	-14.6814432144165	0.0200989879667759	-0.00132951640989631	-0.00360223650932312	0.00451462110504508
532	0.107142522931099	0.137012556195259	-15.0710525512695	-0.00555028254166245	-0.00360223650932312	0.00451462110504508	0.00256657530553639
533	-0.542206108570099	0.137012556195259	-15.0710525512695	-0.0130177913233638	-0.00522560812532902	0.00126787810586393	0.00386527273803949
534	0.756491124629974	-0.512336075305939	-15.5905313491821	0.00126787810586393	-0.00587495695799589	-0.00652430532500148	-0.00360223650932312
535	0.756491124629974	-1.16168475151062	-15.3957262039185	0.00516396993771195	-0.00555028254166245	-0.000680167751852423	-0.0026282137259841
536	2.05518841743469	-1.48635900020599	-15.0061168670654	0.0022419011220336	-0.00684897974133492	-0.00165419070981443	0.000293855206109583
537	0.107142522931099	-0.837010383605957	-15.0710525512695	0.00386527273803949	-0.00977104809135199	0.00483929552137852	-0.00327756232582033
538	1.40583980083466	-0.837010383605957	-15.3957262039185	-0.00587495695799589	-0.00165419070981443	0.00613799272105098	0.00321592413820326
539	1.40583980083466	-1.16168475151062	-14.8113126754761	0.00451462110504508	-0.00295288790948689	-0.00100484199356288	0.00613799272105098
540	1.40583980083466	-0.837010383605957	-14.9411821365356	0.0136055024340749	0.000943203864153475	-0.00912170019000769	-3.08191010844894e-05
541	-1.19155478477478	-0.512336075305939	-15.2658567428589	-0.0136671401560307	-3.08191010844894e-05	-0.00327756232582033	0.00516396993771195
542	0.756491124629974	-0.512336075305939	-15.1359872817993	-0.000680167751852423	-0.00490093370899558	-0.0026282137259841	0.0022419011220336
543	-0.542206108570099	0.137012556195259	-15.5905313491821	0.00126787810586393	0.00418994715437293	-0.00197886489331722	0.00451462110504508
544	0.756491124629974	0.137012556195259	-15.7204008102417	-0.00165419070981443	0.00743668992072344	-0.00944637414067984	-3.08191010844894e-05
545	0.107142522931099	-0.187661752104759	-15.2009220123291	0.00548864435404539	0.00906006153672934	-0.00132951640989631	-0.00230353930965066
546	1.40583980083466	-1.16168475151062	-14.6165084838867	0.000943203864153475	0.00354059832170606	-0.00165419070981443	0.00191722682211548
547	0.756491124629974	-0.187661752104759	-15.3307914733887	0.00354059832170606	-0.00717365415766835	0.00418994715437293	0.00483929552137852
548	0.107142522931099	-1.48635900020599	-15.3307914733887	-0.00327756232582033	-0.00717365415766835	-0.00847235135734081	-0.00100484199356288
549	2.70453715324402	-1.48635900020599	-15.1359872817993	-0.0136671401560307	0.00354059832170606	-0.00457625929266214	-0.00295288790948689
550	0.107142522931099	0.137012556195259	-15.1359872817993	0.0171769186854362	0.0022419011220336	0.00256657530553639	0.00321592413820326
551	0.756491124629974	-1.48635900020599	-14.8762474060059	-0.0130177913233638	-0.000680167751852423	-0.000355493422830477	0.00711201597005129
552	-1.84090340137482	0.786361217498779	-14.9411821365356	-0.0104203969240189	0.000943203864153475	0.00321592413820326	0.00516396993771195
553	0.107142522931099	-0.187661752104759	-14.6814432144165	-0.0104203969240189	0.00776136433705688	-0.00425158534198999	-0.0026282137259841
554	2.05518841743469	-0.837010383605957	-14.9411821365356	0.00256657530553639	0.00743668992072344	-0.0120437685400248	-0.00457625929266214
555	2.05518841743469	-0.837010383605957	-14.9411821365356	-0.00100484199356288	0.00808603875339031	-0.00555028254166245	-0.00197886489331722
556	2.70453715324402	-0.837010383605957	-15.1359872817993	0.00938473641872406	0.0022419011220336	-0.00197886489331722	-3.08191010844894e-05
557	0.756491124629974	-0.512336075305939	-15.0061168670654	0.0168522447347641	-0.00197886489331722	-0.00327756232582033	0.000618529506027699
558	1.40583980083466	-0.512336075305939	-15.0061168670654	-0.00230353930965066	-0.00165419070981443	-0.00587495695799589	0.00256657530553639
559	0.756491124629974	-0.837010383605957	-14.9411821365356	0.0113327819854021	-0.00165419070981443	-0.00684897974133492	0.00321592413820326
560	1.40583980083466	-0.837010383605957	-14.9411821365356	0.00711201597005129	0.00354059832170606	0.00191722682211548	0.00516396993771195
561	0.107142522931099	0.137012556195259	-15.0710525512695	0.0132808275520802	-0.000355493422830477	-0.000680167751852423	0.011982130818069
562	-1.19155478477478	-0.837010383605957	-15.0710525512695	-0.0159398596733809	0.00451462110504508	0.00873538758605719	0.00321592413820326
563	0.107142522931099	0.461686879396439	-15.2658567428589	0.00418994715437293	0.00354059832170606	-0.00327756232582033	0.0022419011220336
564	-0.542206108570099	0.137012556195259	-15.0710525512695	0.0181509424000978	0.00808603875339031	-0.00457625929266214	0.00159255252219737
565	0.756491124629974	-0.837010383605957	-14.7463779449463	-0.00295288790948689	0.00451462110504508	0.00938473641872406	0.00256657530553639
566	0.756491124629974	-0.512336075305939	-15.0710525512695	0.00613799272105098	0.0022419011220336	-0.000680167751852423	0.00873538758605719
567	0.107142522931099	-0.187661752104759	-15.4606609344482	-0.0133424662053585	-0.000680167751852423	-0.0026282137259841	0.00386527273803949
568	0.756491124629974	-0.187661752104759	-15.5905313491821	0.0100340843200684	0.00289124972186983	-0.0100957229733467	0.00191722682211548
569	0.756491124629974	-1.48635900020599	-16.0450744628906	0.000293855206109583	-0.00490093370899558	-0.00230353930965066	0.000618529506027699
570	0.756491124629974	-0.512336075305939	-15.8502702713013	0.0168522447347641	0.00841071270406246	-0.00295288790948689	-0.00132951640989631
571	2.70453715324402	-0.837010383605957	-15.6554660797119	0.00678734155371785	0.00678734155371785	-0.00652430532500148	0.00289124972186983
572	-0.542206108570099	0.461686879396439	-15.5905313491821	0.00321592413820326	0.00516396993771195	-0.0026282137259841	0.00159255252219737
573	-1.19155478477478	-0.837010383605957	-15.7853355407715	-0.0243813935667276	0.00386527273803949	-0.00782300252467394	-0.00425158534198999
574	2.05518841743469	-0.187661752104759	-15.9152050018311	0.0113327819854021	0.000943203864153475	-0.00327756232582033	0.0022419011220336
575	2.70453715324402	-0.837010383605957	-15.7853355407715	-0.00100484199356288	0.00191722682211548	-0.0113944197073579	0.00613799272105098
576	2.05518841743469	-0.512336075305939	-15.4606609344482	-0.00197886489331722	0.000943203864153475	-0.00944637414067984	0.000943203864153475
577	0.756491124629974	-1.16168475151062	-15.3307914733887	-0.0110697457566857	-0.00100484199356288	-0.000680167751852423	-0.00360223650932312
578	0.756491124629974	-1.16168475151062	-15.0061168670654	-0.00490093370899558	0.00159255252219737	0.00646266713738441	-0.00165419070981443
579	0.756491124629974	0.137012556195259	-15.1359872817993	-0.0182125810533762	0.00711201597005129	-0.00749832857400179	-0.00392691092565656
580	4.00323438644409	-2.13570761680603	-15.0710525512695	0.00354059832170606	-0.00327756232582033	-0.00197886489331722	0.00776136433705688
581	2.70453715324402	-1.16168475151062	-15.0710525512695	-0.00555028254166245	-0.0026282137259841	0.00516396993771195	-0.00100484199356288
582	2.05518841743469	-1.16168475151062	-15.1359872817993	0.00613799272105098	-0.00360223650932312	-0.00165419070981443	0.00256657530553639
583	-1.19155478477478	0.461686879396439	-15.2658567428589	-0.00847235135734081	0.00159255252219737	0.00516396993771195	-0.00165419070981443
584	-2.49025201797485	-0.837010383605957	-14.7463779449463	-0.00684897974133492	0.00516396993771195	-0.00587495695799589	-0.00132951640989631
585	2.05518841743469	-0.837010383605957	-14.6165084838867	0.0136055024340749	0.00646266713738441	-0.000355493422830477	-0.00100484199356288
586	2.70453715324402	-0.837010383605957	-15.0710525512695	-0.000680167751852423	0.00256657530553639	0.00159255252219737	0.00418994715437293
587	2.05518841743469	-1.16168475151062	-15.2009220123291	-0.00100484199356288	-0.00360223650932312	0.000293855206109583	0.000943203864153475
588	1.40583980083466	0.137012556195259	-15.7204008102417	-0.00457625929266214	0.012956153601408	-0.000680167751852423	0.000943203864153475
589	1.40583980083466	0.137012556195259	-15.5255966186523	-0.00717365415766835	-0.00132951640989631	-0.00165419070981443	-0.0026282137259841
590	1.40583980083466	0.137012556195259	-15.3957262039185	0.00191722682211548	0.00548864435404539	0.00159255252219737	0.00743668992072344
591	1.40583980083466	-1.16168475151062	-15.2009220123291	-0.00652430532500148	-0.00652430532500148	0.00711201597005129	0.00873538758605719
592	-0.542206108570099	-0.512336075305939	-14.8762474060059	-0.0156151866540313	-0.00814767740666866	0.000618529506027699	0.00418994715437293
593	0.107142522931099	-0.837010383605957	-15.4606609344482	0.000943203864153475	0.00191722682211548	-3.08191010844894e-05	-0.00782300252467394
594	0.107142522931099	-0.512336075305939	-15.0061168670654	-0.0198359526693821	-3.08191010844894e-05	-0.00425158534198999	-0.000680167751852423
595	0.756491124629974	-0.187661752104759	-15.5255966186523	-3.08191010844894e-05	0.00581331877037883	0.00451462110504508	-0.00425158534198999
596	1.40583980083466	-0.837010383605957	-15.4606609344482	0.0149041991680861	0.00548864435404539	-3.08191010844894e-05	0.00743668992072344
597	2.05518841743469	-0.837010383605957	-14.8113126754761	-0.00100484199356288	-0.00425158534198999	0.00970941036939621	0.00191722682211548
598	1.40583980083466	-0.512336075305939	-15.0710525512695	-0.00749832857400179	0.00354059832170606	0.00321592413820326	-0.00652430532500148
599	-0.542206108570099	0.137012556195259	-15.6554660797119	0.00126787810586393	0.00581331877037883	-0.00587495695799589	-0.000680167751852423
600	2.70453715324402	-1.16168475151062	-15.2009220123291	0.0145795252174139	0.00548864435404539	-0.00100484199356288	0.00159255252219737
601	2.05518841743469	-1.48635900020599	-14.9411821365356	0.00126787810586393	0.00289124972186983	0.00613799272105098	0.00516396993771195
602	2.05518841743469	-1.48635900020599	-15.2009220123291	-0.00457625929266214	-0.00847235135734081	0.000293855206109583	-0.000680167751852423
603	2.05518841743469	-0.187661752104759	-15.2009220123291	0.00516396993771195	0.00418994715437293	-0.00132951640989631	-0.000680167751852423
604	2.05518841743469	-1.16168475151062	-14.6165084838867	0.00386527273803949	-0.000355493422830477	-0.00717365415766835	0.0022419011220336
605	0.107142522931099	-1.16168475151062	-14.6814432144165	0.0123068047687411	0.00873538758605719	0.000618529506027699	-0.00100484199356288
606	-0.542206108570099	-0.837010383605957	-14.8113126754761	-0.00847235135734081	0.0022419011220336	0.00256657530553639	0.00354059832170606
607	3.35388565063477	-1.16168475151062	-15.2009220123291	0.00711201597005129	0.00548864435404539	-0.00197886489331722	0.00516396993771195
608	0.756491124629974	0.461686879396439	-15.2009220123291	-0.00197886489331722	0.000293855206109583	-0.00360223650932312	-0.00814767740666866
609	0.107142522931099	0.137012556195259	-15.3957262039185	-0.0026282137259841	0.00418994715437293	-0.00522560812532902	-0.00457625929266214
610	0.107142522931099	0.137012556195259	-15.0710525512695	0.0103587592020631	0.00613799272105098	-0.00522560812532902	-0.000680167751852423
611	0.107142522931099	-0.187661752104759	-14.8762474060059	-0.00132951640989631	0.00256657530553639	-0.00360223650932312	-0.000680167751852423
612	0.107142522931099	-1.48635900020599	-15.0061168670654	0.00159255252219737	-0.00977104809135199	0.00256657530553639	0.00743668992072344
613	2.70453715324402	-1.81103336811066	-15.2658567428589	0.0132808275520802	-0.00619963090866804	-0.00100484199356288	-0.00977104809135199
614	2.05518841743469	-1.16168475151062	-14.9411821365356	0.00191722682211548	-0.00360223650932312	-0.0201606266200542	0.00516396993771195
615	0.107142522931099	0.461686879396439	-15.0061168670654	-0.00392691092565656	0.00418994715437293	0.000943203864153475	-0.00782300252467394
616	-2.49025201797485	0.137012556195259	-14.8762474060059	-0.0146411629393697	0.00711201597005129	-0.0107450718060136	0.00354059832170606
617	0.107142522931099	-0.837010383605957	-14.421703338623	-0.00587495695799589	0.00386527273803949	0.0100340843200684	-0.00360223650932312
618	1.40583980083466	-0.837010383605957	-14.4866380691528	-0.00132951640989631	0.00159255252219737	0.00191722682211548	-0.00490093370899558
619	2.05518841743469	0.461686879396439	-15.2009220123291	-0.00490093370899558	0.00354059832170606	-0.00522560812532902	-0.00197886489331722
620	0.756491124629974	0.786361217498779	-15.3307914733887	-0.00749832857400179	0.00159255252219737	-0.00295288790948689	-0.00327756232582033
621	1.40583980083466	-0.837010383605957	-14.7463779449463	0.0113327819854021	0.00256657530553639	-0.00619963090866804	0.00516396993771195
622	1.40583980083466	0.137012556195259	-14.8762474060059	-0.0123684434220195	-0.00197886489331722	-0.00230353930965066	0.000293855206109583
623	0.756491124629974	-1.48635900020599	-14.6165084838867	0.00159255252219737	-0.00295288790948689	0.00483929552137852	-0.00457625929266214
624	2.70453715324402	-1.81103336811066	-14.4866380691528	0.00126787810586393	-0.00132951640989631	-0.0026282137259841	0.00256657530553639
625	1.40583980083466	-0.837010383605957	-14.8762474060059	0.00970941036939621	0.00776136433705688	-0.000355493422830477	0.000293855206109583
626	1.40583980083466	-1.16168475151062	-14.8113126754761	0.0113327819854021	-0.00717365415766835	-0.00230353930965066	0.00483929552137852
627	-1.19155478477478	-0.837010383605957	-14.6814432144165	-0.0133424662053585	-0.00230353930965066	-0.0026282137259841	-0.00295288790948689
628	0.107142522931099	-0.512336075305939	-14.8762474060059	0.011982130818069	0.0022419011220336	-0.00717365415766835	-3.08191010844894e-05
629	1.40583980083466	0.461686879396439	-14.7463779449463	0.00516396993771195	0.00516396993771195	-0.00197886489331722	-0.00619963090866804
630	0.756491124629974	-0.512336075305939	-14.5515727996826	0.00743668992072344	0.00581331877037883	-0.00814767740666866	0.00126787810586393
631	0.756491124629974	0.461686879396439	-15.4606609344482	0.0116574559360743	0.00321592413820326	0.00906006153672934	0.00256657530553639
632	2.70453715324402	-0.512336075305939	-15.0061168670654	-0.0159398596733809	0.00191722682211548	0.00289124972186983	-0.000355493422830477
633	1.40583980083466	-1.16168475151062	-15.0061168670654	-0.000355493422830477	-0.00295288790948689	0.00256657530553639	0.000293855206109583
634	-0.542206108570099	-0.837010383605957	-15.0061168670654	-0.0208099745213985	-0.00879702530801296	0.00191722682211548	-0.0110697457566857
635	-0.542206108570099	-1.16168475151062	-14.8762474060059	0.0239950809627771	-0.00749832857400179	-0.00457625929266214	0.00321592413820326
636	0.756491124629974	-0.187661752104759	-14.7463779449463	-0.0123684434220195	0.00191722682211548	0.00126787810586393	0.00906006153672934
637	-1.19155478477478	0.461686879396439	-14.6165084838867	-0.00912170019000769	0.000293855206109583	0.0132808275520802	0.00256657530553639
638	-1.19155478477478	-0.837010383605957	-14.5515727996826	-0.0328229255974293	0.00581331877037883	0.00354059832170606	-0.00100484199356288
639	-0.542206108570099	0.137012556195259	-14.6165084838867	-0.0198359526693821	0.0106834331527352	-0.00619963090866804	-0.00230353930965066
640	-0.542206108570099	-0.187661752104759	-14.7463779449463	-0.0130177913233638	0.00451462110504508	-0.00230353930965066	-0.00425158534198999
641	2.05518841743469	-0.512336075305939	-14.9411821365356	-0.00977104809135199	0.00126787810586393	-0.00132951640989631	-3.08191010844894e-05
642	0.107142522931099	0.786361217498779	-15.1359872817993	-0.0201606266200542	-0.000680167751852423	-0.00132951640989631	0.00581331877037883
643	1.40583980083466	-0.512336075305939	-14.421703338623	0.00191722682211548	0.00613799272105098	-0.00652430532500148	-3.08191010844894e-05
644	1.40583980083466	-0.512336075305939	-14.4866380691528	-0.0107450718060136	0.00873538758605719	-0.00912170019000769	-0.00652430532500148
645	0.756491124629974	-2.13570761680603	-14.6814432144165	0.0132808275520802	-0.00197886489331722	-0.00132951640989631	-0.00100484199356288
646	2.05518841743469	-1.81103336811066	-14.8113126754761	0.00841071270406246	-0.00490093370899558	0.0106834331527352	-3.08191010844894e-05
647	1.40583980083466	-0.837010383605957	-14.8113126754761	-0.000680167751852423	-0.00100484199356288	0.00418994715437293	0.00711201597005129
648	2.05518841743469	-0.837010383605957	-14.421703338623	0.00711201597005129	0.00516396993771195	-0.00814767740666866	-0.00392691092565656
649	-2.49025201797485	0.786361217498779	-14.4866380691528	-0.0247060675173998	-0.00100484199356288	0.00256657530553639	-0.00100484199356288
650	0.756491124629974	-1.16168475151062	-14.421703338623	0.00808603875339031	-0.000680167751852423	0.000618529506027699	0.00354059832170606
651	1.40583980083466	0.461686879396439	-14.7463779449463	0.0145795252174139	-0.000680167751852423	0.00289124972186983	0.000293855206109583
652	3.35388565063477	-0.837010383605957	-14.9411821365356	-0.00295288790948689	-0.0026282137259841	-0.00555028254166245	0.00581331877037883
653	1.40583980083466	-0.187661752104759	-15.2658567428589	-0.00717365415766835	-0.00132951640989631	-0.00944637414067984	0.00581331877037883
654	0.107142522931099	0.137012556195259	-15.0710525512695	0.0106834331527352	0.00581331877037883	-0.00684897974133492	-0.00652430532500148
655	1.40583980083466	0.461686879396439	-14.8762474060059	0.00841071270406246	0.00354059832170606	-0.00944637414067984	-0.000355493422830477
656	0.756491124629974	-0.187661752104759	-14.6814432144165	0.01100810803473	0.00516396993771195	-0.00132951640989631	0.00418994715437293
657	0.756491124629974	-1.48635900020599	-14.2918338775635	-0.00360223650932312	-0.00457625929266214	-0.00295288790948689	-3.08191010844894e-05
658	-0.542206108570099	-0.187661752104759	-14.9411821365356	-0.00912170019000769	-0.00197886489331722	0.00289124972186983	0.000293855206109583
659	1.40583980083466	-1.16168475151062	-14.8113126754761	-3.08191010844894e-05	0.000293855206109583	-0.00165419070981443	0.00451462110504508
660	0.107142522931099	-0.187661752104759	-15.0061168670654	0.00256657530553639	0.00418994715437293	-0.00879702530801296	-0.00977104809135199
661	0.107142522931099	-0.512336075305939	-14.6165084838867	0.00516396993771195	-0.000680167751852423	0.00808603875339031	-0.00230353930965066
662	0.107142522931099	0.137012556195259	-15.1359872817993	-0.00847235135734081	-0.00165419070981443	-0.00230353930965066	0.00548864435404539
663	1.40583980083466	-1.16168475151062	-14.6814432144165	0.012956153601408	0.00159255252219737	0.00289124972186983	-0.00457625929266214
664	1.40583980083466	-0.837010383605957	-14.9411821365356	0.00256657530553639	0.00581331877037883	-0.0120437685400248	-0.00425158534198999
665	2.70453715324402	-0.187661752104759	-15.3307914733887	0.0022419011220336	0.00646266713738441	0.0022419011220336	0.00289124972186983
666	1.40583980083466	0.461686879396439	-15.3307914733887	-0.00100484199356288	-0.00619963090866804	-0.000355493422830477	-0.00230353930965066
667	2.70453715324402	-1.81103336811066	-14.8762474060059	0.00841071270406246	-0.00749832857400179	-0.00555028254166245	0.00451462110504508
668	2.70453715324402	-1.81103336811066	-14.8113126754761	0.00159255252219737	0.000618529506027699	-0.00490093370899558	-0.00392691092565656
669	0.107142522931099	-0.187661752104759	-14.5515727996826	0.00321592413820326	0.0100340843200684	-0.00230353930965066	-0.00132951640989631
670	0.756491124629974	-0.187661752104759	-14.4866380691528	-0.00360223650932312	-0.000355493422830477	-0.0117190945893526	0.00354059832170606
671	-1.84090340137482	0.461686879396439	-14.8113126754761	-0.0243813935667276	0.00483929552137852	0.000618529506027699	0.00678734155371785
672	0.756491124629974	-0.837010383605957	-14.7463779449463	-0.00360223650932312	-0.00100484199356288	-0.00132951640989631	0.00159255252219737
673	2.70453715324402	-0.512336075305939	-14.5515727996826	0.00256657530553639	0.000943203864153475	-0.00165419070981443	-0.00782300252467394
674	2.05518841743469	-0.512336075305939	-15.0710525512695	0.00451462110504508	0.0116574559360743	-0.00100484199356288	-0.00749832857400179
675	1.40583980083466	-0.187661752104759	-15.1359872817993	0.0142548503354192	0.00776136433705688	-0.00425158534198999	-0.00132951640989631
676	0.756491124629974	-0.187661752104759	-14.7463779449463	0.00808603875339031	0.00159255252219737	0.00711201597005129	-3.08191010844894e-05
677	2.70453715324402	-1.16168475151062	-14.5515727996826	-0.0026282137259841	-0.00392691092565656	-0.00197886489331722	0.00256657530553639
678	1.40583980083466	-2.13570761680603	-14.6814432144165	0.00776136433705688	-0.00652430532500148	-0.00197886489331722	-0.00230353930965066
679	-0.542206108570099	-0.837010383605957	-14.8113126754761	0.00581331877037883	0.00321592413820326	-0.0026282137259841	-0.00944637414067984
680	0.107142522931099	-0.187661752104759	-15.3307914733887	0.00126787810586393	-0.000680167751852423	-0.00132951640989631	-0.00425158534198999
681	0.107142522931099	-0.837010383605957	-14.9411821365356	0.0106834331527352	0.00613799272105098	0.00126787810586393	0.0123068047687411
682	-0.542206108570099	0.461686879396439	-15.2658567428589	-0.00944637414067984	-0.00490093370899558	-0.00230353930965066	0.00581331877037883
683	0.756491124629974	-0.512336075305939	-14.7463779449463	-0.0120437685400248	0.00646266713738441	0.00483929552137852	-0.00165419070981443
684	2.05518841743469	-0.512336075305939	-14.7463779449463	-0.000355493422830477	0.0022419011220336	-0.0133424662053585	-0.00684897974133492
685	0.756491124629974	0.461686879396439	-15.6554660797119	0.0100340843200684	-0.00327756232582033	-0.00392691092565656	-0.00327756232582033
686	2.05518841743469	0.137012556195259	-15.3957262039185	0.00776136433705688	-0.000680167751852423	0.000943203864153475	-0.00197886489331722
687	2.70453715324402	-0.512336075305939	-15.1359872817993	-0.0117190945893526	-0.00295288790948689	-0.00555028254166245	0.0022419011220336
688	2.05518841743469	-1.16168475151062	-14.7463779449463	0.0155535480007529	0.00581331877037883	0.00159255252219737	-0.00425158534198999
689	1.40583980083466	-1.81103336811066	-14.5515727996826	-0.00392691092565656	-0.00587495695799589	-0.0104203969240189	-0.00392691092565656
690	2.05518841743469	-1.16168475151062	-14.7463779449463	0.00256657530553639	0.00451462110504508	-0.00814767740666866	-0.00587495695799589
691	0.107142522931099	0.137012556195259	-14.9411821365356	0.00906006153672934	0.00289124972186983	0.00386527273803949	0.00548864435404539
692	-0.542206108570099	-0.837010383605957	-15.1359872817993	-0.00782300252467394	-0.00197886489331722	0.00256657530553639	0.000943203864153475
693	-0.542206108570099	0.137012556195259	-15.3307914733887	0.00191722682211548	0.000293855206109583	0.00289124972186983	-0.00619963090866804
694	0.107142522931099	0.137012556195259	-15.2658567428589	-0.00814767740666866	0.00418994715437293	-0.00360223650932312	0.00776136433705688
695	0.756491124629974	0.461686879396439	-15.2009220123291	0.00646266713738441	0.0022419011220336	-0.00197886489331722	-0.00717365415766835
696	0.756491124629974	0.137012556195259	-15.0710525512695	-0.00392691092565656	0.00516396993771195	-0.00457625929266214	0.000943203864153475
697	0.107142522931099	0.137012556195259	-15.2658567428589	0.00159255252219737	-0.000680167751852423	-0.00555028254166245	-0.000680167751852423
698	1.40583980083466	-0.837010383605957	-15.0710525512695	-0.00522560812532902	0.00938473641872406	-0.00619963090866804	-0.0100957229733467
699	3.35388565063477	-1.81103336811066	-14.8762474060059	-0.00230353930965066	0.00386527273803949	-0.00684897974133492	0.000293855206109583
700	0.756491124629974	-0.512336075305939	-15.2658567428589	-0.000680167751852423	0.000293855206109583	-0.0107450718060136	-0.00360223650932312
701	2.05518841743469	-0.512336075305939	-15.1359872817993	0.00548864435404539	0.00126787810586393	0.00451462110504508	0.00711201597005129
702	0.756491124629974	0.137012556195259	-15.0061168670654	0.00386527273803949	0.00289124972186983	0.00354059832170606	-0.000680167751852423
703	0.107142522931099	-0.512336075305939	-14.6165084838867	-0.0250307414680719	0.0103587592020631	-0.00360223650932312	-0.00327756232582033
704	-0.542206108570099	0.137012556195259	-15.0710525512695	-0.0113944197073579	-0.00360223650932312	-0.00555028254166245	0.0022419011220336
705	0.107142522931099	0.137012556195259	-15.3957262039185	0.00354059832170606	0.00289124972186983	-0.00132951640989631	0.00159255252219737
706	0.756491124629974	0.137012556195259	-15.4606609344482	0.0152288740500808	0.00581331877037883	0.00126787810586393	-0.00100484199356288
707	0.756491124629974	0.786361217498779	-15.4606609344482	-0.00295288790948689	-3.08191010844894e-05	0.000618529506027699	-0.000355493422830477
708	1.40583980083466	-0.837010383605957	-15.0061168670654	0.0113327819854021	0.00289124972186983	-0.0100957229733467	0.00159255252219737
709	1.40583980083466	-1.16168475151062	-14.5515727996826	0.00289124972186983	0.00354059832170606	0.00483929552137852	-0.00327756232582033
710	2.05518841743469	-1.48635900020599	-14.4866380691528	0.00970941036939621	-0.00132951640989631	0.0022419011220336	-0.00555028254166245
711	2.05518841743469	-1.48635900020599	-14.8113126754761	-0.00522560812532902	-0.00782300252467394	-0.00295288790948689	0.00841071270406246
712	2.05518841743469	-0.837010383605957	-15.0710525512695	-0.00197886489331722	-0.000680167751852423	0.00678734155371785	0.00516396993771195
713	0.107142522931099	0.461686879396439	-15.2009220123291	-0.00684897974133492	0.000618529506027699	0.000618529506027699	-0.00100484199356288
714	-2.49025201797485	-0.187661752104759	-15.2658567428589	-0.00912170019000769	0.00548864435404539	0.00418994715437293	-0.00619963090866804
715	-2.49025201797485	-0.187661752104759	-15.0710525512695	0.00289124972186983	-0.00165419070981443	-0.00912170019000769	-0.000355493422830477
716	2.05518841743469	-0.187661752104759	-14.8762474060059	-0.0026282137259841	-0.0026282137259841	-0.000355493422830477	0.00418994715437293
717	0.756491124629974	0.461686879396439	-15.2658567428589	0.00418994715437293	-0.00392691092565656	-0.000355493422830477	0.00386527273803949
718	2.70453715324402	-0.837010383605957	-15.5255966186523	0.0103587592020631	-0.00360223650932312	-0.0172385573387146	0.00386527273803949
719	1.40583980083466	0.137012556195259	-15.0710525512695	-0.00100484199356288	0.00191722682211548	-0.0100957229733467	-0.00782300252467394
720	0.756491124629974	-0.187661752104759	-14.9411821365356	0.0269171483814716	0.00613799272105098	-0.00749832857400179	0.0022419011220336
721	0.756491124629974	-0.837010383605957	-15.2009220123291	-0.00912170019000769	-0.00587495695799589	0.00451462110504508	0.00646266713738441
722	0.756491124629974	-1.81103336811066	-14.6814432144165	-0.0100957229733467	-0.00197886489331722	-0.000680167751852423	-0.00230353930965066
723	2.05518841743469	-1.48635900020599	-14.7463779449463	-0.00879702530801296	0.00354059832170606	0.00191722682211548	0.00548864435404539
724	-1.19155478477478	0.137012556195259	-15.2658567428589	-0.00587495695799589	0.00841071270406246	0.000943203864153475	-0.00457625929266214
725	-2.49025201797485	-0.187661752104759	-15.2009220123291	-0.00457625929266214	-0.0026282137259841	-0.00555028254166245	0.00808603875339031
726	0.107142522931099	-0.187661752104759	-15.2658567428589	-0.00100484199356288	0.00808603875339031	-0.00230353930965066	0.000943203864153475
727	-0.542206108570099	0.461686879396439	-15.1359872817993	0.00451462110504508	0.00483929552137852	0.00321592413820326	0.00451462110504508
728	2.05518841743469	0.461686879396439	-15.0710525512695	-0.0182125810533762	0.00321592413820326	-0.0188619289547205	-0.00587495695799589
729	2.70453715324402	-0.187661752104759	-14.5515727996826	-0.00132951640989631	-0.00457625929266214	-0.0159398596733809	-0.00717365415766835
730	2.70453715324402	-1.16168475151062	-14.4866380691528	0.0022419011220336	0.00873538758605719	-0.0159398596733809	0.00418994715437293
731	0.756491124629974	-1.48635900020599	-14.8762474060059	-0.00587495695799589	0.00256657530553639	-0.00490093370899558	0.000293855206109583
732	2.70453715324402	-2.46038198471069	-14.9411821365356	0.00159255252219737	-0.00717365415766835	-0.0120437685400248	0.00451462110504508
733	0.756491124629974	-0.187661752104759	-15.0061168670654	-0.0159398596733809	-3.08191010844894e-05	-0.00652430532500148	-0.00392691092565656
734	-1.19155478477478	0.786361217498779	-14.9411821365356	0.00191722682211548	0.0132808275520802	-0.0133424662053585	-0.00749832857400179
735	-1.84090340137482	0.137012556195259	-14.6814432144165	0.01847561635077	0.00906006153672934	-0.00847235135734081	0.000943203864153475
736	-1.84090340137482	0.137012556195259	-14.6165084838867	-0.00912170019000769	-0.00165419070981443	0.00386527273803949	0.00516396993771195
737	0.107142522931099	0.137012556195259	-15.1359872817993	0.00354059832170606	0.00256657530553639	0.00808603875339031	0.00191722682211548
738	2.70453715324402	-0.837010383605957	-15.1359872817993	0.00451462110504508	0.00483929552137852	-0.00425158534198999	0.00126787810586393
739	0.756491124629974	-0.837010383605957	-15.0710525512695	0.00743668992072344	0.00191722682211548	-0.00295288790948689	-0.00490093370899558
740	2.70453715324402	-1.48635900020599	-14.8762474060059	-0.00197886489331722	0.000293855206109583	-0.00100484199356288	-0.00652430532500148
741	0.756491124629974	0.137012556195259	-14.8762474060059	-3.08191010844894e-05	-0.0026282137259841	0.0145795252174139	-0.00100484199356288
742	2.05518841743469	-1.81103336811066	-14.4866380691528	-0.0026282137259841	-0.00944637414067984	0.0188002903014421	-0.00165419070981443
743	0.756491124629974	-1.16168475151062	-14.7463779449463	0.0126314787194133	-0.0126931173726916	0.0022419011220336	0.00126787810586393
744	0.107142522931099	0.137012556195259	-15.0710525512695	0.00126787810586393	0.00289124972186983	-0.00555028254166245	-0.00782300252467394
745	1.40583980083466	0.137012556195259	-14.9411821365356	-0.00295288790948689	-0.000680167751852423	-0.017887907102704	0.00451462110504508
746	0.107142522931099	0.786361217498779	-14.7463779449463	0.00159255252219737	-0.0026282137259841	-0.0117190945893526	0.00451462110504508
747	-1.19155478477478	0.461686879396439	-14.9411821365356	0.00386527273803949	-0.00230353930965066	-0.0217839982360601	0.00418994715437293
748	0.756491124629974	0.786361217498779	-14.7463779449463	-0.00749832857400179	0.00126787810586393	-0.0162645354866982	-0.0026282137259841
749	2.05518841743469	-1.16168475151062	-14.421703338623	-0.000355493422830477	0.00581331877037883	-0.0282774847000837	-0.00522560812532902
750	2.70453715324402	-1.16168475151062	-15.1359872817993	0.00191722682211548	0.00354059832170606	-0.00847235135734081	-0.00425158534198999
751	2.05518841743469	-0.512336075305939	-15.0061168670654	0.00743668992072344	-0.00132951640989631	-0.000680167751852423	0.00483929552137852
752	0.756491124629974	-0.187661752104759	-15.1359872817993	0.00776136433705688	0.00808603875339031	0.00678734155371785	0.00159255252219737
753	0.107142522931099	-0.512336075305939	-14.9411821365356	-0.00912170019000769	0.00386527273803949	0.00743668992072344	-0.00392691092565656
754	0.756491124629974	-1.48635900020599	-14.5515727996826	0.00418994715437293	-0.000680167751852423	0.00678734155371785	-0.00522560812532902
755	0.756491124629974	-0.837010383605957	-14.4866380691528	0.00646266713738441	0.00743668992072344	0.0132808275520802	-0.00360223650932312
756	0.107142522931099	0.137012556195259	-14.8762474060059	0.00548864435404539	0.00418994715437293	0.0220470335334539	0.00808603875339031
757	-1.19155478477478	0.137012556195259	-15.2009220123291	0.00256657530553639	0.00386527273803949	-0.000680167751852423	-0.00295288790948689
758	-1.84090340137482	0.461686879396439	-15.3957262039185	0.00451462110504508	0.000618529506027699	-0.00814767740666866	-0.00490093370899558
759	2.70453715324402	-0.837010383605957	-14.7463779449463	-0.00197886489331722	0.00711201597005129	-0.0146411629393697	-0.00847235135734081
760	2.70453715324402	-0.837010383605957	-14.8762474060059	0.0113327819854021	0.00451462110504508	-0.0126931173726916	0.00159255252219737
761	0.756491124629974	0.461686879396439	-15.0061168670654	-0.00197886489331722	-0.00197886489331722	-0.00327756232582033	0.00873538758605719
762	3.35388565063477	-0.837010383605957	-14.4866380691528	-0.0149658378213644	-0.00327756232582033	-0.0100957229733467	0.00354059832170606
763	1.40583980083466	0.461686879396439	-15.0061168670654	0.0194496400654316	-3.08191010844894e-05	0.00386527273803949	-0.00295288790948689
764	-0.542206108570099	-0.512336075305939	-14.7463779449463	0.000618529506027699	-0.000355493422830477	-0.00944637414067984	-0.00197886489331722
765	1.40583980083466	-1.81103336811066	-14.8113126754761	0.012956153601408	-0.00425158534198999	-0.00360223650932312	-0.00295288790948689
766	2.70453715324402	-1.16168475151062	-14.7463779449463	-0.00165419070981443	0.00711201597005129	0.0158782228827477	0.00808603875339031
767	-0.542206108570099	-0.837010383605957	-14.6165084838867	0.00548864435404539	-0.00749832857400179	0.00418994715437293	0.00289124972186983
768	-1.19155478477478	0.461686879396439	-14.8762474060059	-0.0243813935667276	0.00126787810586393	0.00386527273803949	-3.08191010844894e-05
769	-0.542206108570099	0.461686879396439	-14.7463779449463	-0.0100957229733467	0.00159255252219737	0.00354059832170606	-0.00847235135734081
770	0.107142522931099	0.137012556195259	-15.2009220123291	0.00906006153672934	0.00613799272105098	0.00873538758605719	-0.00165419070981443
771	2.70453715324402	-1.16168475151062	-14.8762474060059	-0.000680167751852423	-0.00749832857400179	0.0142548503354192	0.00711201597005129
772	1.40583980083466	0.461686879396439	-15.3307914733887	-0.0149658378213644	-0.00360223650932312	0.0136055024340749	0.00516396993771195
773	0.107142522931099	1.11103546619415	-14.9411821365356	0.00808603875339031	0.000943203864153475	0.0022419011220336	0.00516396993771195
774	0.756491124629974	-0.837010383605957	-14.7463779449463	0.0308132413774729	0.00776136433705688	0.00873538758605719	0.0022419011220336
775	2.05518841743469	-2.13570761680603	-14.6165084838867	0.0100340843200684	-0.00847235135734081	0.00613799272105098	-0.00522560812532902
776	1.40583980083466	-2.46038198471069	-14.8762474060059	0.00516396993771195	-0.00879702530801296	0.0171769186854362	0.00711201597005129
777	2.05518841743469	0.461686879396439	-15.3307914733887	0.00418994715437293	-0.00165419070981443	0.01847561635077	-0.00197886489331722
778	-0.542206108570099	0.786361217498779	-14.9411821365356	-0.0026282137259841	-0.00360223650932312	0.00451462110504508	0.00613799272105098
779	-0.542206108570099	-0.187661752104759	-14.9411821365356	-0.00457625929266214	0.0022419011220336	0.00776136433705688	-0.00100484199356288
780	0.756491124629974	0.137012556195259	-14.7463779449463	0.00516396993771195	-0.00197886489331722	-0.00100484199356288	0.00938473641872406
781	0.756491124629974	-0.512336075305939	-14.6814432144165	0.00548864435404539	0.00126787810586393	0.00678734155371785	0.0022419011220336
782	2.05518841743469	-0.512336075305939	-15.1359872817993	0.0168522447347641	-0.00165419070981443	0.00354059832170606	0.00256657530553639
783	0.107142522931099	0.461686879396439	-15.5905313491821	0.012956153601408	0.000943203864153475	0.00159255252219737	-0.00197886489331722
784	2.70453715324402	-1.16168475151062	-15.3957262039185	-0.00230353930965066	0.00841071270406246	-0.00619963090866804	0.000618529506027699
785	1.40583980083466	-0.187661752104759	-15.0061168670654	0.00126787810586393	0.00321592413820326	-0.00100484199356288	-0.00555028254166245
786	2.05518841743469	-1.48635900020599	-14.6814432144165	-0.0152905117720366	-0.00360223650932312	0.00418994715437293	0.0106834331527352
787	2.70453715324402	-2.13570761680603	-14.7463779449463	0.00321592413820326	-0.00847235135734081	0.00159255252219737	-0.00717365415766835
788	2.70453715324402	-1.48635900020599	-14.2918338775635	-0.00360223650932312	-0.00197886489331722	-0.00295288790948689	-0.000355493422830477
789	0.107142522931099	0.137012556195259	-14.8113126754761	-0.0152905117720366	0.00516396993771195	0.00321592413820326	0.00516396993771195
790	-1.84090340137482	0.786361217498779	-15.0061168670654	-0.00230353930965066	-0.00555028254166245	-0.0026282137259841	0.00256657530553639
791	0.107142522931099	-1.16168475151062	-15.0061168670654	-0.0133424662053585	-0.00587495695799589	-0.00944637414067984	0.00938473641872406
792	1.40583980083466	0.461686879396439	-15.2009220123291	0.00873538758605719	-0.00295288790948689	-0.00230353930965066	-0.000680167751852423
793	-0.542206108570099	-1.16168475151062	-14.7463779449463	-0.00425158534198999	0.00418994715437293	-0.00327756232582033	0.00354059832170606
794	2.70453715324402	-0.837010383605957	-15.2009220123291	0.00548864435404539	0.00126787810586393	-0.0133424662053585	-0.00879702530801296
795	1.40583980083466	-0.837010383605957	-14.7463779449463	0.00516396993771195	-0.00197886489331722	0.00191722682211548	0.00711201597005129
796	2.70453715324402	-1.48635900020599	-14.9411821365356	0.0123068047687411	-0.00295288790948689	0.00418994715437293	0.00418994715437293
797	0.756491124629974	0.137012556195259	-15.2658567428589	0.020423661917448	-0.000355493422830477	0.00646266713738441	-0.00197886489331722
798	0.107142522931099	-1.16168475151062	-15.2009220123291	-0.0152905117720366	-0.00165419070981443	-0.00749832857400179	-0.00230353930965066
799	2.05518841743469	-0.187661752104759	-15.0061168670654	0.000293855206109583	-0.0026282137259841	-0.00392691092565656	-0.00555028254166245
800	-0.542206108570099	0.461686879396439	-14.8762474060059	0.00386527273803949	0.00743668992072344	-0.0136671401560307	0.00516396993771195
801	0.756491124629974	-0.512336075305939	-14.6165084838867	-0.00295288790948689	0.00451462110504508	-0.000355493422830477	0.00483929552137852
802	-1.84090340137482	0.461686879396439	-15.2009220123291	0.013930176384747	-0.00555028254166245	-0.00977104809135199	0.000618529506027699
803	0.107142522931099	-1.16168475151062	-15.0710525512695	0.000943203864153475	0.00354059832170606	-0.0152905117720366	0.00451462110504508
804	2.05518841743469	-1.16168475151062	-15.0710525512695	0.000293855206109583	0.00711201597005129	-0.00717365415766835	-0.00327756232582033
805	0.756491124629974	-0.837010383605957	-15.7853355407715	0.00256657530553639	0.00451462110504508	-0.00522560812532902	0.00516396993771195
806	3.35388565063477	-0.512336075305939	-15.4606609344482	-0.00392691092565656	-0.000680167751852423	-0.00230353930965066	0.00289124972186983
807	2.05518841743469	-0.512336075305939	-15.0061168670654	-0.00749832857400179	-0.00295288790948689	0.00126787810586393	-0.00392691092565656
808	1.40583980083466	-2.13570761680603	-14.6165084838867	0.000293855206109583	-0.00814767740666866	-0.00457625929266214	-0.00360223650932312
809	0.107142522931099	-1.48635900020599	-15.3957262039185	-0.00749832857400179	0.00191722682211548	-0.00912170019000769	-0.00977104809135199
810	-0.542206108570099	0.137012556195259	-15.2658567428589	0.00776136433705688	0.00841071270406246	-0.00717365415766835	-0.00230353930965066
811	0.756491124629974	0.786361217498779	-15.5255966186523	-0.000355493422830477	-0.00165419070981443	0.00678734155371785	-0.000680167751852423
812	-1.84090340137482	-0.512336075305939	-15.2009220123291	-0.0188619289547205	0.00159255252219737	0.00289124972186983	0.00321592413820326
813	1.40583980083466	-0.837010383605957	-15.0061168670654	-0.00587495695799589	0.00159255252219737	-0.0139918150380254	-0.00230353930965066
814	1.40583980083466	-0.837010383605957	-14.8113126754761	-0.00197886489331722	0.00873538758605719	-0.00652430532500148	-0.00197886489331722
815	0.756491124629974	-0.837010383605957	-15.3307914733887	0.0259431265294552	0.0103587592020631	-0.00230353930965066	-0.00425158534198999
816	3.35388565063477	-0.512336075305939	-15.5905313491821	0.0197743140161037	0.000293855206109583	-0.00782300252467394	0.00548864435404539
817	2.70453715324402	-0.187661752104759	-15.2658567428589	-0.00879702530801296	0.00418994715437293	-0.000680167751852423	0.00711201597005129
818	1.40583980083466	0.137012556195259	-15.4606609344482	-0.00197886489331722	0.00613799272105098	-0.0130177913233638	0.00289124972186983
819	-0.542206108570099	-0.512336075305939	-15.2658567428589	-0.00165419070981443	0.000943203864153475	-0.0026282137259841	0.000618529506027699
820	-0.542206108570099	-0.512336075305939	-15.2658567428589	-0.00490093370899558	0.00321592413820326	-0.0107450718060136	-0.000680167751852423
821	2.05518841743469	-0.837010383605957	-15.2658567428589	-0.0126931173726916	0.0022419011220336	0.00711201597005129	0.00938473641872406
822	-0.542206108570099	0.137012556195259	-15.5255966186523	0.000943203864153475	0.0116574559360743	-0.00392691092565656	-0.00165419070981443
823	0.756491124629974	-0.837010383605957	-15.4606609344482	-0.00977104809135199	0.00289124972186983	-0.00944637414067984	0.00451462110504508
824	2.05518841743469	-0.512336075305939	-16.0450744628906	-0.00847235135734081	0.00321592413820326	-0.00782300252467394	-0.00360223650932312
825	0.107142522931099	-0.187661752104759	-15.4606609344482	0.020423661917448	0.00159255252219737	0.00126787810586393	-0.00457625929266214
826	0.107142522931099	0.137012556195259	-15.5255966186523	0.00126787810586393	0.000618529506027699	-0.00814767740666866	0.00289124972186983
827	0.107142522931099	-0.187661752104759	-15.2658567428589	-0.00132951640989631	0.00159255252219737	-0.0104203969240189	0.00808603875339031
828	4.00323438644409	-0.837010383605957	-15.8502702713013	-0.00555028254166245	0.00808603875339031	-0.00879702530801296	0.000293855206109583
829	1.40583980083466	-1.16168475151062	-15.9152050018311	0.00289124972186983	0.000293855206109583	-0.00490093370899558	-0.00555028254166245
830	0.756491124629974	-2.78505635261536	-16.3048152923584	-0.00619963090866804	-0.00619963090866804	0.00289124972186983	-0.00457625929266214
831	-0.542206108570099	0.137012556195259	-15.9801406860352	0.00873538758605719	0.000293855206109583	-0.00132951640989631	0.0022419011220336
832	0.756491124629974	-0.837010383605957	-15.7204008102417	0.00548864435404539	-0.00230353930965066	0.00289124972186983	0.0022419011220336
833	0.756491124629974	-1.48635900020599	-15.4606609344482	0.0106834331527352	-0.00230353930965066	-0.00944637414067984	-0.00360223650932312
834	0.756491124629974	0.461686879396439	-15.8502702713013	0.0022419011220336	0.00613799272105098	-0.00392691092565656	-0.00360223650932312
835	-0.542206108570099	-0.187661752104759	-16.6944236755371	0.0103587592020631	0.0100340843200684	-0.00457625929266214	0.00126787810586393
836	1.40583980083466	-0.837010383605957	-16.6944236755371	0.00646266713738441	-0.00165419070981443	-3.08191010844894e-05	0.00938473641872406
837	2.05518841743469	-1.16168475151062	-15.9801406860352	-0.0172385573387146	-0.000355493422830477	-0.0159398596733809	0.00581331877037883
838	1.40583980083466	-0.512336075305939	-15.6554660797119	0.00808603875339031	-0.00619963090866804	0.0022419011220336	-0.00879702530801296
839	0.756491124629974	0.137012556195259	-15.7853355407715	-0.0100957229733467	0.00711201597005129	-0.00879702530801296	0.00354059832170606
840	1.40583980083466	-1.16168475151062	-15.6554660797119	0.00841071270406246	-0.00847235135734081	-0.00912170019000769	0.00256657530553639
841	0.107142522931099	-0.512336075305939	-15.9801406860352	-0.0139918150380254	-0.00522560812532902	0.00321592413820326	0.00159255252219737
842	0.107142522931099	-0.837010383605957	-15.7853355407715	0.0181509424000978	-0.00230353930965066	-0.00555028254166245	0.00548864435404539
843	1.40583980083466	-1.16168475151062	-15.9152050018311	0.00256657530553639	0.00126787810586393	-0.00782300252467394	-0.0026282137259841
844	-1.84090340137482	-0.187661752104759	-15.3957262039185	-0.00197886489331722	0.0022419011220336	-0.00652430532500148	-0.00360223650932312
845	0.107142522931099	-0.187661752104759	-15.5905313491821	0.013930176384747	0.000943203864153475	-0.00327756232582033	0.00126787810586393
846	1.40583980083466	-0.187661752104759	-15.6554660797119	0.00743668992072344	-0.00230353930965066	0.000943203864153475	-0.0026282137259841
847	0.107142522931099	-0.837010383605957	-15.5905313491821	0.00646266713738441	-0.00327756232582033	-3.08191010844894e-05	0.00548864435404539
848	0.107142522931099	-0.512336075305939	-16.8242931365967	0.00321592413820326	-0.0026282137259841	-0.00165419070981443	-0.00490093370899558
849	0.107142522931099	0.137012556195259	-16.6944236755371	0.0116574559360743	0.0022419011220336	0.00126787810586393	-0.00197886489331722
850	4.00323438644409	-0.837010383605957	-16.2398796081543	0.00321592413820326	0.00581331877037883	0.00548864435404539	-0.00555028254166245
851	0.756491124629974	-0.187661752104759	-16.5645542144775	0.0194496400654316	-0.00425158534198999	-0.00197886489331722	0.00386527273803949
852	1.40583980083466	-2.13570761680603	-16.0450744628906	0.0181509424000978	-0.00619963090866804	0.00289124972186983	-0.000355493422830477
853	2.05518841743469	-1.48635900020599	-15.4606609344482	-0.0152905117720366	-0.00652430532500148	0.00191722682211548	-0.00619963090866804
854	1.40583980083466	-0.512336075305939	-16.2398796081543	-0.00425158534198999	0.00321592413820326	-0.00555028254166245	0.00159255252219737
855	0.756491124629974	-0.837010383605957	-16.434684753418	0.00289124972186983	-0.0026282137259841	-0.00392691092565656	0.000943203864153475
856	-1.19155478477478	-0.187661752104759	-15.9152050018311	-0.00197886489331722	-0.00100484199356288	0.00516396993771195	0.00548864435404539
857	-0.542206108570099	-0.187661752104759	-16.4996185302734	0.000293855206109583	0.00191722682211548	-0.000680167751852423	0.00289124972186983
858	0.107142522931099	0.786361217498779	-16.434684753418	-0.00132951640989631	0.00548864435404539	0.00126787810586393	-0.0104203969240189
859	2.70453715324402	-0.837010383605957	-16.2398796081543	-0.00587495695799589	0.00678734155371785	-0.00717365415766835	-0.00392691092565656
860	2.70453715324402	-1.16168475151062	-16.0450744628906	0.0230210572481155	0.000943203864153475	-0.00392691092565656	0.00191722682211548
861	-0.542206108570099	0.461686879396439	-16.5645542144775	-0.0191866029053926	-0.00230353930965066	0.00191722682211548	0.00678734155371785
862	2.05518841743469	-2.13570761680603	-16.3697490692139	-0.00360223650932312	-0.00944637414067984	0.01100810803473	0.00548864435404539
863	1.40583980083466	-0.837010383605957	-16.5645542144775	-0.00522560812532902	-0.00392691092565656	-0.00132951640989631	-0.00977104809135199
864	-1.19155478477478	-0.512336075305939	-16.3697490692139	0.0126314787194133	-0.00327756232582033	-0.00977104809135199	0.000293855206109583
865	0.107142522931099	0.137012556195259	-16.3697490692139	0.0106834331527352	0.00970941036939621	-0.00912170019000769	-0.00360223650932312
866	-0.542206108570099	0.137012556195259	-16.2398796081543	-0.00684897974133492	0.000943203864153475	-0.00587495695799589	0.00678734155371785
867	-1.19155478477478	0.461686879396439	-16.629487991333	-0.00879702530801296	-0.000355493422830477	-0.00197886489331722	-0.000355493422830477
868	0.107142522931099	1.11103546619415	-16.9541625976563	0.0175015944987535	0.00191722682211548	-0.00652430532500148	-0.00555028254166245
869	1.40583980083466	-0.837010383605957	-16.629487991333	-0.00327756232582033	-0.000355493422830477	-0.0211346503347158	0.0022419011220336
870	0.107142522931099	-0.187661752104759	-17.0190982818604	0.0149041991680861	0.00646266713738441	-0.0104203969240189	-0.00619963090866804
871	1.40583980083466	-1.16168475151062	-16.1100101470947	0.0022419011220336	-0.00197886489331722	-0.00295288790948689	0.0022419011220336
872	2.05518841743469	-0.187661752104759	-16.3697490692139	-0.000680167751852423	-0.00912170019000769	0.00191722682211548	0.0022419011220336
873	0.756491124629974	-0.187661752104759	-16.1100101470947	-0.00230353930965066	-0.00749832857400179	0.000943203864153475	-0.00165419070981443
874	0.107142522931099	-2.13570761680603	-16.1749439239502	-0.0104203969240189	-0.00749832857400179	-0.0130177913233638	-0.00230353930965066
875	2.05518841743469	-0.837010383605957	-16.2398796081543	0.00776136433705688	0.00256657530553639	-0.00230353930965066	-0.00360223650932312
876	1.40583980083466	-0.837010383605957	-16.2398796081543	0.00483929552137852	0.00354059832170606	0.00808603875339031	0.00581331877037883
877	-1.84090340137482	0.137012556195259	-15.8502702713013	-0.0224333461374044	0.00191722682211548	0.00516396993771195	0.00678734155371785
878	-1.84090340137482	0.461686879396439	-15.3957262039185	-0.0172385573387146	0.00321592413820326	-0.00165419070981443	-0.00425158534198999
879	2.05518841743469	-0.187661752104759	-15.3307914733887	0.00354059832170606	0.00418994715437293	-0.0104203969240189	-0.00100484199356288
880	2.05518841743469	-0.512336075305939	-15.2009220123291	0.00418994715437293	0.00191722682211548	0.000293855206109583	-0.00944637414067984
881	0.107142522931099	0.137012556195259	-15.4606609344482	0.013930176384747	-0.00165419070981443	-0.00132951640989631	0.0022419011220336
882	0.756491124629974	-0.837010383605957	-15.5255966186523	0.01100810803473	-0.00684897974133492	0.00321592413820326	-0.00327756232582033
883	0.756491124629974	0.137012556195259	-16.0450744628906	-0.00295288790948689	0.000943203864153475	0.00483929552137852	-0.00490093370899558
884	0.107142522931099	-1.16168475151062	-15.7204008102417	-0.00847235135734081	-0.00522560812532902	-0.00360223650932312	-0.00392691092565656
885	1.40583980083466	-1.48635900020599	-15.7204008102417	0.00581331877037883	-0.00522560812532902	-0.000355493422830477	-0.00327756232582033
886	0.756491124629974	-0.837010383605957	-15.2009220123291	0.00970941036939621	-0.00197886489331722	0.00256657530553639	0.00354059832170606
887	0.107142522931099	-0.187661752104759	-15.2658567428589	-0.00619963090866804	-0.00230353930965066	0.00646266713738441	0.00191722682211548
888	-3.78894925117493	0.137012556195259	-15.5905313491821	-0.00879702530801296	0.00516396993771195	0.00289124972186983	-0.00100484199356288
889	0.756491124629974	-0.837010383605957	-15.5255966186523	0.00354059832170606	-3.08191010844894e-05	-0.00652430532500148	-0.00132951640989631
890	-0.542206108570099	0.461686879396439	-15.9801406860352	0.0155535480007529	0.00418994715437293	-0.00392691092565656	-0.00327756232582033
891	1.40583980083466	-0.837010383605957	-15.7204008102417	0.000618529506027699	0.00256657530553639	-0.00912170019000769	0.00126787810586393
892	0.107142522931099	0.137012556195259	-16.1749439239502	-3.08191010844894e-05	0.00970941036939621	-0.00230353930965066	0.00646266713738441
893	0.107142522931099	-0.837010383605957	-14.9411821365356	-0.00879702530801296	-0.00165419070981443	-0.00197886489331722	-0.00197886489331722
894	2.70453715324402	-0.837010383605957	-15.2658567428589	-0.00684897974133492	0.00386527273803949	-0.00977104809135199	-0.000355493422830477
895	2.05518841743469	-1.81103336811066	-15.3957262039185	0.0168522447347641	-0.00327756232582033	0.00386527273803949	-0.00295288790948689
896	2.70453715324402	-2.13570761680603	-15.0061168670654	0.0103587592020631	-0.00425158534198999	-0.00425158534198999	0.00906006153672934
897	2.05518841743469	-0.837010383605957	-15.2658567428589	0.00191722682211548	-0.000680167751852423	0.00289124972186983	0.00256657530553639
898	-1.84090340137482	0.137012556195259	-15.3307914733887	-0.00619963090866804	0.00483929552137852	-0.00230353930965066	0.0022419011220336
899	-0.542206108570099	0.137012556195259	-15.2009220123291	-0.0130177913233638	0.00808603875339031	-0.00132951640989631	0.00646266713738441
900	0.756491124629974	-0.837010383605957	-15.1359872817993	0.00808603875339031	0.00126787810586393	-0.00295288790948689	0.00126787810586393
901	2.05518841743469	-1.16168475151062	-15.3307914733887	0.0100340843200684	0.00418994715437293	0.00678734155371785	0.00483929552137852
902	2.05518841743469	-0.837010383605957	-15.7853355407715	0.0106834331527352	-0.0026282137259841	0.0145795252174139	0.000618529506027699
903	-0.542206108570099	0.137012556195259	-15.6554660797119	-0.00555028254166245	0.00418994715437293	0.000618529506027699	-0.00132951640989631
904	2.05518841743469	-0.837010383605957	-15.2009220123291	0.0145795252174139	0.00678734155371785	-0.00652430532500148	-0.0026282137259841
905	2.05518841743469	-1.48635900020599	-15.1359872817993	0.0168522447347641	0.00321592413820326	0.00126787810586393	-0.00132951640989631
906	2.05518841743469	-2.13570761680603	-14.8113126754761	-0.000355493422830477	-0.00814767740666866	0.00516396993771195	0.00646266713738441
907	1.40583980083466	-1.48635900020599	-15.2658567428589	0.00678734155371785	-0.00392691092565656	0.00483929552137852	0.000293855206109583
908	-1.19155478477478	0.461686879396439	-15.2009220123291	0.00548864435404539	0.00581331877037883	-0.00457625929266214	-0.00100484199356288
909	-1.19155478477478	0.137012556195259	-15.3307914733887	0.000618529506027699	0.00256657530553639	-0.00425158534198999	-0.0107450718060136
910	-2.49025201797485	-0.187661752104759	-15.2009220123291	-0.000355493422830477	0.0106834331527352	-0.00490093370899558	-0.00392691092565656
911	0.756491124629974	-0.187661752104759	-15.1359872817993	0.00256657530553639	0.00256657530553639	0.00483929552137852	0.00873538758605719
912	0.107142522931099	0.786361217498779	-15.2009220123291	0.00873538758605719	-0.00295288790948689	0.000618529506027699	0.00711201597005129
913	0.756491124629974	-1.16168475151062	-14.8113126754761	0.00678734155371785	0.00743668992072344	-0.0026282137259841	-0.00652430532500148
914	2.05518841743469	-0.837010383605957	-15.3307914733887	0.0230210572481155	0.00321592413820326	0.000618529506027699	-0.00327756232582033
915	2.70453715324402	-0.837010383605957	-15.2009220123291	0.00646266713738441	0.00873538758605719	-0.00197886489331722	0.000293855206109583
916	4.00323438644409	-1.16168475151062	-15.0061168670654	-0.0113944197073579	0.00418994715437293	0.00126787810586393	0.00970941036939621
917	1.40583980083466	-1.48635900020599	-15.1359872817993	0.00256657530553639	-0.00587495695799589	0.00418994715437293	0.00386527273803949
918	0.107142522931099	-1.81103336811066	-14.8113126754761	-0.00684897974133492	-0.00100484199356288	-0.0104203969240189	-0.00327756232582033
919	-0.542206108570099	0.786361217498779	-15.0710525512695	0.0282158460468054	0.00808603875339031	-0.00490093370899558	-0.00684897974133492
920	1.40583980083466	-0.512336075305939	-15.2658567428589	-0.00392691092565656	0.000293855206109583	-0.00425158534198999	0.000943203864153475
921	0.107142522931099	-0.837010383605957	-15.2009220123291	-0.0113944197073579	0.00126787810586393	-0.00457625929266214	0.00483929552137852
922	0.107142522931099	0.461686879396439	-15.5905313491821	-0.0100957229733467	-0.00165419070981443	-0.00457625929266214	-0.000355493422830477
923	0.756491124629974	0.137012556195259	-15.5255966186523	0.00289124972186983	0.0022419011220336	0.0022419011220336	-0.00457625929266214
924	0.756491124629974	-0.512336075305939	-15.4606609344482	-0.00360223650932312	0.00126787810586393	-0.0146411629393697	-0.00457625929266214
925	1.40583980083466	-1.16168475151062	-15.2009220123291	-0.00490093370899558	0.00613799272105098	-0.000355493422830477	0.00483929552137852
926	1.40583980083466	-1.48635900020599	-15.0710525512695	0.0236704051494598	0.00386527273803949	0.00159255252219737	0.00289124972186983
927	2.70453715324402	-0.837010383605957	-15.2009220123291	0.0113327819854021	0.00256657530553639	0.0022419011220336	0.00354059832170606
928	1.40583980083466	-1.16168475151062	-15.5905313491821	-0.00360223650932312	-0.0113944197073579	-0.00684897974133492	-0.00295288790948689
929	0.756491124629974	-0.187661752104759	-15.2658567428589	0.00191722682211548	-0.00230353930965066	-0.00684897974133492	-0.00684897974133492
930	0.756491124629974	0.461686879396439	-15.3307914733887	0.000943203864153475	0.00191722682211548	-0.00619963090866804	0.00581331877037883
931	-0.542206108570099	0.137012556195259	-15.2658567428589	-0.00392691092565656	0.00483929552137852	0.000618529506027699	0.00516396993771195
932	-1.84090340137482	-0.837010383605957	-14.6165084838867	-0.0110697457566857	-0.00587495695799589	-0.000680167751852423	0.00678734155371785
933	1.40583980083466	-1.16168475151062	-14.6165084838867	-0.0143164889886975	0.00646266713738441	-0.00197886489331722	-0.00587495695799589
934	2.05518841743469	-0.187661752104759	-15.3307914733887	0.0272418223321438	0.00548864435404539	0.00191722682211548	-0.00197886489331722
935	2.70453715324402	0.137012556195259	-15.3307914733887	0.00743668992072344	0.00451462110504508	-0.00847235135734081	-0.00197886489331722
936	2.05518841743469	-0.187661752104759	-15.4606609344482	0.0188002903014421	-0.00165419070981443	0.00354059832170606	-0.000355493422830477
937	2.05518841743469	-0.837010383605957	-15.0710525512695	0.00418994715437293	-0.00165419070981443	0.00321592413820326	0.0022419011220336
938	2.70453715324402	-1.48635900020599	-14.8762474060059	-0.00197886489331722	0.000293855206109583	-0.00847235135734081	-0.00392691092565656
939	1.40583980083466	-1.16168475151062	-15.2009220123291	-0.00717365415766835	-0.00717365415766835	0.000293855206109583	-0.000355493422830477
940	0.756491124629974	-1.16168475151062	-15.2658567428589	0.00418994715437293	-0.00425158534198999	-0.00392691092565656	0.00126787810586393
941	2.05518841743469	-0.837010383605957	-15.3957262039185	-0.00587495695799589	-0.00230353930965066	0.00613799272105098	-3.08191010844894e-05
942	-1.19155478477478	0.461686879396439	-15.4606609344482	0.0155535480007529	-0.00879702530801296	0.00386527273803949	0.00613799272105098
943	-2.49025201797485	-0.187661752104759	-15.2658567428589	-0.00652430532500148	-0.00912170019000769	-0.00490093370899558	0.000293855206109583
944	0.756491124629974	-1.16168475151062	-15.0061168670654	0.00970941036939621	0.00191722682211548	-0.00165419070981443	-0.000680167751852423
945	2.70453715324402	-1.16168475151062	-14.8762474060059	-0.00327756232582033	-0.00327756232582033	-0.0110697457566857	0.00613799272105098
946	2.05518841743469	-0.512336075305939	-14.9411821365356	0.00289124972186983	-0.00847235135734081	-0.00327756232582033	-0.00555028254166245
947	2.05518841743469	-0.837010383605957	-15.0710525512695	-0.00587495695799589	-0.00457625929266214	0.00516396993771195	0.00743668992072344
948	0.107142522931099	-0.837010383605957	-15.1359872817993	-0.00490093370899558	-0.00230353930965066	-0.00457625929266214	0.000618529506027699
949	-0.542206108570099	-0.187661752104759	-15.3307914733887	-0.00295288790948689	-0.000680167751852423	-0.0107450718060136	-0.00490093370899558
950	1.40583980083466	-2.78505635261536	-15.0061168670654	-0.00197886489331722	-0.0117190945893526	-0.00490093370899558	-0.00619963090866804
951	0.107142522931099	-0.187661752104759	-15.3957262039185	-0.00652430532500148	-0.0100957229733467	0.00970941036939621	0.00354059832170606
952	1.40583980083466	-0.837010383605957	-14.8762474060059	-0.00555028254166245	-0.00165419070981443	-0.0026282137259841	0.00451462110504508
953	0.107142522931099	-1.16168475151062	-14.9411821365356	-0.0175632312893867	0.00126787810586393	0.000618529506027699	0.000293855206109583
954	-2.49025201797485	0.137012556195259	-15.3307914733887	-0.00652430532500148	0.00678734155371785	-0.0104203969240189	0.00516396993771195
955	0.107142522931099	0.137012556195259	-15.2658567428589	0.0236704051494598	0.00126787810586393	0.000293855206109583	-3.08191010844894e-05
956	0.107142522931099	0.786361217498779	-15.7204008102417	0.00126787810586393	0.00386527273803949	0.0123068047687411	-0.00100484199356288
957	0.107142522931099	0.137012556195259	-15.5905313491821	0.00581331877037883	0.000618529506027699	-0.00522560812532902	-0.00165419070981443
958	2.05518841743469	-0.837010383605957	-15.4606609344482	-0.0195112787187099	0.00418994715437293	0.00808603875339031	-0.0117190945893526
959	-0.542206108570099	-0.837010383605957	-14.9411821365356	0.00418994715437293	0.00354059832170606	-0.00457625929266214	0.00354059832170606
960	2.70453715324402	-0.512336075305939	-15.4606609344482	0.0162028968334198	-0.00132951640989631	-0.00912170019000769	-0.00327756232582033
961	1.40583980083466	-1.81103336811066	-15.2658567428589	-0.00944637414067984	-0.00555028254166245	0.00808603875339031	0.00483929552137852
962	0.756491124629974	-0.512336075305939	-15.3957262039185	-0.00100484199356288	0.0022419011220336	-0.00327756232582033	0.00289124972186983
963	1.40583980083466	-1.16168475151062	-15.3307914733887	0.00289124972186983	-3.08191010844894e-05	-0.00587495695799589	-0.00197886489331722
964	-0.542206108570099	-0.837010383605957	-14.9411821365356	-0.0123684434220195	0.00581331877037883	-0.0107450718060136	-0.000355493422830477
965	0.107142522931099	-0.187661752104759	-15.3307914733887	0.00711201597005129	0.00581331877037883	-0.00814767740666866	-0.0026282137259841
966	0.756491124629974	0.461686879396439	-15.2009220123291	-0.00327756232582033	0.00418994715437293	-0.00100484199356288	0.00289124972186983
967	2.70453715324402	-0.512336075305939	-15.5905313491821	0.00354059832170606	0.00126787810586393	-0.00490093370899558	0.00418994715437293
968	2.05518841743469	-0.512336075305939	-15.6554660797119	-0.00717365415766835	0.000293855206109583	-0.00555028254166245	0.000293855206109583
969	0.756491124629974	-0.512336075305939	-15.4606609344482	0.00191722682211548	0.00289124972186983	-0.00749832857400179	-0.00652430532500148
970	0.107142522931099	-0.187661752104759	-15.0710525512695	0.000943203864153475	-0.00230353930965066	-0.00782300252467394	0.00548864435404539
971	1.40583980083466	-1.48635900020599	-15.2658567428589	0.00418994715437293	-0.00392691092565656	-0.00457625929266214	0.00321592413820326
972	1.40583980083466	-1.48635900020599	-15.2009220123291	0.00678734155371785	-0.0107450718060136	0.00483929552137852	-0.00360223650932312
973	1.40583980083466	-0.837010383605957	-14.9411821365356	0.00256657530553639	-0.00522560812532902	0.00386527273803949	-0.00522560812532902
974	1.40583980083466	-0.837010383605957	-15.4606609344482	-0.00555028254166245	0.00386527273803949	-0.00295288790948689	-0.00100484199356288
975	0.107142522931099	-1.16168475151062	-15.7853355407715	-0.00425158534198999	0.00678734155371785	0.00418994715437293	-0.00425158534198999
976	-0.542206108570099	-0.837010383605957	-15.7204008102417	-0.0136671401560307	-0.00100484199356288	0.00548864435404539	0.00613799272105098
977	0.107142522931099	0.137012556195259	-16.0450744628906	0.0197743140161037	-0.000355493422830477	0.00386527273803949	0.00159255252219737
978	0.107142522931099	0.461686879396439	-15.2658567428589	-0.00165419070981443	0.00354059832170606	0.00743668992072344	0.000618529506027699
979	0.107142522931099	0.461686879396439	-15.3957262039185	-0.0117190945893526	0.0100340843200684	-0.000680167751852423	0.00191722682211548
980	0.756491124629974	0.461686879396439	-15.7204008102417	0.0113327819854021	0.0106834331527352	-0.00782300252467394	-0.00684897974133492
981	2.70453715324402	-1.16168475151062	-15.5255966186523	0.0123068047687411	0.00321592413820326	0.0113327819854021	0.00841071270406246
982	1.40583980083466	-0.512336075305939	-15.9801406860352	0.00906006153672934	-0.00619963090866804	-0.00652430532500148	-0.000680167751852423
983	2.70453715324402	-1.81103336811066	-15.2009220123291	0.00191722682211548	-0.00879702530801296	-0.00912170019000769	-0.00392691092565656
984	2.05518841743469	-0.512336075305939	-15.3957262039185	0.00808603875339031	0.01100810803473	-0.00652430532500148	-0.00782300252467394
985	0.107142522931099	0.137012556195259	-15.2658567428589	0.013930176384747	0.00808603875339031	-0.0139918150380254	-0.00165419070981443
986	-1.19155478477478	0.461686879396439	-15.1359872817993	-0.00295288790948689	0.00613799272105098	0.0022419011220336	0.00743668992072344
987	-1.19155478477478	0.137012556195259	-15.7204008102417	-0.0104203969240189	0.00256657530553639	-0.0146411629393697	0.00126787810586393
988	2.70453715324402	-0.187661752104759	-15.6554660797119	0.0220470335334539	0.00906006153672934	-0.00392691092565656	-0.00392691092565656
989	1.40583980083466	-1.16168475151062	-15.2658567428589	0.0022419011220336	0.00354059832170606	-0.0107450718060136	-0.00425158534198999
990	1.40583980083466	-0.512336075305939	-15.5905313491821	0.00970941036939621	0.00516396993771195	-0.00912170019000769	0.00126787810586393
991	0.107142522931099	-0.187661752104759	-15.9152050018311	0.00613799272105098	0.00256657530553639	0.00159255252219737	-0.00165419070981443
992	3.35388565063477	-1.16168475151062	-15.4606609344482	-0.0133424662053585	0.00321592413820326	-0.00230353930965066	-0.00587495695799589
993	2.05518841743469	-0.837010383605957	-15.8502702713013	0.0103587592020631	0.00126787810586393	-0.00360223650932312	-0.00847235135734081
994	2.05518841743469	-1.16168475151062	-16.0450744628906	0.0155535480007529	-0.00457625929266214	0.00451462110504508	-3.08191010844894e-05
995	1.40583980083466	0.461686879396439	-16.0450744628906	0.00613799272105098	-0.00392691092565656	-3.08191010844894e-05	-0.00490093370899558
996	0.756491124629974	-0.187661752104759	-15.3957262039185	-3.08191010844894e-05	0.00483929552137852	0.0136055024340749	0.00126787810586393
997	0.756491124629974	-1.16168475151062	-15.1359872817993	-0.00132951640989631	-0.00457625929266214	0.000943203864153475	0.00581331877037883
998	-1.84090340137482	-0.837010383605957	-15.0710525512695	-0.0250307414680719	0.00548864435404539	-0.00619963090866804	-0.00295288790948689
999	2.70453715324402	-0.837010383605957	-15.0061168670654	0.00613799272105098	0.00483929552137852	-0.00327756232582033	-0.00230353930965066
1000	0.756491124629974	-0.512336075305939	-15.3957262039185	0.00548864435404539	0.00354059832170606	-0.0162645354866982	0.00126787810586393
1001	-0.542206108570099	0.137012556195259	-15.7853355407715	0.01100810803473	0.000943203864153475	-0.00522560812532902	0.0022419011220336
1002	2.05518841743469	-1.16168475151062	-15.3307914733887	0.00191722682211548	-0.000680167751852423	0.00841071270406246	-0.00100484199356288
1003	2.05518841743469	-1.16168475151062	-15.8502702713013	-0.00230353930965066	0.00483929552137852	0.000293855206109583	-0.000680167751852423
1004	1.40583980083466	-0.187661752104759	-15.9152050018311	0.00386527273803949	0.00159255252219737	-0.00360223650932312	-0.0110697457566857
1005	0.107142522931099	-0.512336075305939	-15.2009220123291	-0.00490093370899558	-0.00230353930965066	-0.00879702530801296	-0.000355493422830477
1006	0.756491124629974	-0.187661752104759	-15.2658567428589	-0.00814767740666866	-0.00490093370899558	0.00354059832170606	0.00483929552137852
1007	1.40583980083466	0.461686879396439	-15.5255966186523	-0.00522560812532902	-0.00230353930965066	0.00776136433705688	-0.00555028254166245
1008	-1.84090340137482	-0.187661752104759	-15.4606609344482	-0.00392691092565656	0.00386527273803949	-0.00392691092565656	0.00191722682211548
1009	-0.542206108570099	-0.512336075305939	-15.3957262039185	0.00418994715437293	0.000618529506027699	0.00159255252219737	-0.00587495695799589
1010	0.756491124629974	-0.512336075305939	-15.2658567428589	-0.00197886489331722	-0.000680167751852423	-0.00522560812532902	0.0022419011220336
1011	0.756491124629974	-0.837010383605957	-15.0710525512695	0.00418994715437293	-0.000680167751852423	0.00516396993771195	0.00711201597005129
1012	1.40583980083466	-0.512336075305939	-15.2009220123291	0.0022419011220336	-0.00425158534198999	0.00386527273803949	0.00743668992072344
1013	0.756491124629974	0.786361217498779	-15.6554660797119	-0.00392691092565656	0.00418994715437293	0.00548864435404539	0.00516396993771195
1014	0.756491124629974	0.137012556195259	-15.7853355407715	-0.00165419070981443	0.00256657530553639	-0.00619963090866804	-0.00684897974133492
1015	-0.542206108570099	0.461686879396439	-15.9801406860352	-0.00977104809135199	-0.000355493422830477	-0.00392691092565656	-0.00230353930965066
1016	0.756491124629974	-1.16168475151062	-15.9801406860352	-0.0107450718060136	-0.00555028254166245	0.00873538758605719	0.00581331877037883
1017	1.40583980083466	-0.512336075305939	-15.3957262039185	-3.08191010844894e-05	-0.0143164889886975	0.0132808275520802	-0.00555028254166245
1018	0.756491124629974	-0.512336075305939	-14.8113126754761	0.00841071270406246	0.00191722682211548	0.00873538758605719	-0.00425158534198999
1019	1.40583980083466	-1.16168475151062	-14.9411821365356	-0.00814767740666866	0.00743668992072344	0.00386527273803949	-0.00490093370899558
1020	-1.84090340137482	-0.837010383605957	-15.3307914733887	0.00289124972186983	0.000943203864153475	-0.00132951640989631	0.00483929552137852
1021	0.107142522931099	0.137012556195259	-15.5905313491821	0.0194496400654316	0.00451462110504508	-0.00230353930965066	0.00776136433705688
1022	0.756491124629974	-0.512336075305939	-15.3307914733887	0.0233457311987877	0.00256657530553639	-0.00490093370899558	0.00678734155371785
1023	0.756491124629974	-0.187661752104759	-15.2658567428589	-0.00587495695799589	-0.000680167751852423	-0.0204853005707264	-0.00457625929266214
1024	0.756491124629974	-0.512336075305939	-15.2658567428589	0.00678734155371785	0.00776136433705688	-0.0143164889886975	-0.00230353930965066
1025	2.05518841743469	-0.837010383605957	-14.5515727996826	0.0142548503354192	0.00451462110504508	-0.0133424662053585	-0.000355493422830477
1026	2.70453715324402	-0.837010383605957	-15.1359872817993	0.00418994715437293	0.00289124972186983	-0.000680167751852423	0.0116574559360743
1027	3.35388565063477	-2.13570761680603	-15.3957262039185	-0.0204853005707264	-0.00749832857400179	-0.00230353930965066	-0.000355493422830477
1028	3.35388565063477	-1.81103336811066	-15.0061168670654	-0.0107450718060136	-0.00717365415766835	-0.00425158534198999	0.00256657530553639
1029	-0.542206108570099	0.461686879396439	-15.2658567428589	-0.00392691092565656	0.00418994715437293	0.000293855206109583	-0.00944637414067984
1030	-1.19155478477478	0.137012556195259	-15.1359872817993	0.00516396993771195	0.000943203864153475	-0.00425158534198999	0.00613799272105098
1031	-2.49025201797485	0.137012556195259	-15.2658567428589	-0.00425158534198999	-0.00295288790948689	0.00289124972186983	0.00970941036939621
1032	0.756491124629974	-1.16168475151062	-14.8762474060059	-0.0256800893694162	-0.00132951640989631	0.00126787810586393	0.00873538758605719
1033	3.35388565063477	-0.837010383605957	-15.3307914733887	-0.0146411629393697	0.0022419011220336	0.00191722682211548	0.000618529506027699
1034	2.05518841743469	-0.187661752104759	-15.8502702713013	-0.00295288790948689	0.000943203864153475	0.00256657530553639	-0.00392691092565656
1035	2.05518841743469	-1.16168475151062	-15.5255966186523	0.00451462110504508	0.0136055024340749	-0.0100957229733467	-0.00457625929266214
1036	1.40583980083466	-0.837010383605957	-15.0061168670654	0.020423661917448	0.00516396993771195	0.0145795252174139	0.00483929552137852
1037	-0.542206108570099	-0.512336075305939	-15.2009220123291	0.00386527273803949	0.00678734155371785	0.00289124972186983	0.00483929552137852
1038	2.05518841743469	-1.16168475151062	-14.9411821365356	-0.00619963090866804	-0.0100957229733467	-0.0110697457566857	-0.000355493422830477
1039	-0.542206108570099	-0.187661752104759	-15.3307914733887	-0.00425158534198999	-0.00457625929266214	-0.0211346503347158	-0.00847235135734081
1040	2.70453715324402	-0.512336075305939	-15.1359872817993	0.0200989879667759	0.00646266713738441	-0.0156151866540313	0.00386527273803949
1041	0.756491124629974	0.461686879396439	-15.2658567428589	0.00191722682211548	0.00289124972186983	-0.0117190945893526	-0.00425158534198999
1042	-1.19155478477478	-0.837010383605957	-15.0710525512695	-0.0136671401560307	0.000293855206109583	-0.0113944197073579	0.00289124972186983
1043	-0.542206108570099	0.137012556195259	-15.2009220123291	0.00191722682211548	-0.0107450718060136	-0.0211346503347158	-0.000680167751852423
1044	0.107142522931099	0.461686879396439	-15.2009220123291	0.00483929552137852	-0.00100484199356288	-0.0156151866540313	-0.00360223650932312
1045	0.107142522931099	-0.837010383605957	-14.8113126754761	0.00321592413820326	-0.00522560812532902	-0.0204853005707264	-0.00230353930965066
1046	0.756491124629974	-0.837010383605957	-15.0710525512695	0.000293855206109583	-3.08191010844894e-05	-3.08191010844894e-05	-0.00587495695799589
1047	0.756491124629974	0.786361217498779	-15.2009220123291	0.000943203864153475	0.00354059832170606	0.0175015944987535	-0.000355493422830477
1048	0.756491124629974	-0.187661752104759	-15.3957262039185	0.0188002903014421	-0.00100484199356288	0.00938473641872406	0.00711201597005129
1049	2.70453715324402	-1.48635900020599	-15.0061168670654	0.0259431265294552	0.00256657530553639	0.01847561635077	-0.00457625929266214
1050	0.756491124629974	-1.16168475151062	-15.2658567428589	0.0230210572481155	-0.00230353930965066	0.00418994715437293	0.000618529506027699
1051	-0.542206108570099	0.461686879396439	-15.2009220123291	0.0262678004801273	0.00256657530553639	0.0162028968334198	-0.00295288790948689
1052	-0.542206108570099	-0.512336075305939	-14.8762474060059	0.01847561635077	-3.08191010844894e-05	0.0113327819854021	-0.00197886489331722
1053	0.107142522931099	-1.16168475151062	-15.1359872817993	0.00646266713738441	0.000943203864153475	0.00451462110504508	0.00191722682211548
1054	0.107142522931099	-0.187661752104759	-15.5255966186523	-0.0260047651827335	-0.00295288790948689	0.00354059832170606	-0.00327756232582033
1055	1.40583980083466	0.461686879396439	-15.3957262039185	0.0168522447347641	0.00354059832170606	-0.00100484199356288	-0.00100484199356288
1056	1.40583980083466	0.461686879396439	-15.7204008102417	-0.00295288790948689	-0.00295288790948689	0.00483929552137852	0.00191722682211548
1057	2.05518841743469	-0.512336075305939	-15.3957262039185	0.0022419011220336	-3.08191010844894e-05	-0.00392691092565656	-0.00425158534198999
1058	2.70453715324402	-0.837010383605957	-15.2009220123291	-0.0243813935667276	0.00354059832170606	0.000618529506027699	0.000618529506027699
1059	0.756491124629974	-0.187661752104759	-14.8113126754761	0.01847561635077	0.00418994715437293	0.0022419011220336	-0.00847235135734081
1060	4.00323438644409	-1.48635900020599	-15.3307914733887	0.00126787810586393	-0.00457625929266214	-0.00977104809135199	-0.00230353930965066
1061	3.35388565063477	-1.81103336811066	-15.3307914733887	0.00970941036939621	-0.00327756232582033	-0.0026282137259841	0.0022419011220336
1062	-0.542206108570099	0.137012556195259	-15.3957262039185	0.01100810803473	-0.00457625929266214	-0.00197886489331722	0.00451462110504508
1063	-0.542206108570099	-0.187661752104759	-15.5255966186523	-3.08191010844894e-05	0.00581331877037883	-0.00717365415766835	0.00483929552137852
1064	-0.542206108570099	-0.837010383605957	-15.1359872817993	-0.0113944197073579	0.00841071270406246	-0.0149658378213644	-0.00197886489331722
1065	1.40583980083466	-0.837010383605957	-15.0710525512695	0.00126787810586393	0.00354059832170606	-0.0100957229733467	0.00873538758605719
1066	2.05518841743469	-0.512336075305939	-15.0061168670654	0.0142548503354192	-0.00132951640989631	-0.0126931173726916	0.0106834331527352
1067	1.40583980083466	-0.837010383605957	-15.4606609344482	0.0178262684494257	0.00483929552137852	-0.0120437685400248	0.00289124972186983
1068	0.107142522931099	0.137012556195259	-15.7204008102417	0.0126314787194133	0.000293855206109583	-0.00912170019000769	-0.000355493422830477
1069	0.756491124629974	-0.512336075305939	-15.5905313491821	-0.0026282137259841	0.0022419011220336	-0.00652430532500148	-0.00555028254166245
1070	2.05518841743469	-0.837010383605957	-15.2009220123291	0.0132808275520802	-0.00230353930965066	-0.0107450718060136	0.00386527273803949
1071	-0.542206108570099	-0.512336075305939	-15.2658567428589	0.0022419011220336	-0.00392691092565656	-0.00522560812532902	0.0022419011220336
1072	0.756491124629974	-2.13570761680603	-14.8113126754761	0.00321592413820326	0.000943203864153475	-0.0113944197073579	-0.00490093370899558
1073	1.40583980083466	-0.837010383605957	-15.2658567428589	-0.00295288790948689	0.00483929552137852	-0.00295288790948689	-0.0026282137259841
1074	0.756491124629974	0.137012556195259	-15.3957262039185	0.0155535480007529	0.00678734155371785	0.00970941036939621	-0.00425158534198999
1075	-1.84090340137482	0.137012556195259	-15.4606609344482	0.00191722682211548	0.00743668992072344	0.0145795252174139	0.00191722682211548
1076	-3.1396005153656	0.137012556195259	-15.4606609344482	-0.00912170019000769	-0.00230353930965066	0.0191249661147594	0.00808603875339031
1077	1.40583980083466	0.461686879396439	-15.4606609344482	-0.00165419070981443	0.00159255252219737	0.0181509424000978	-0.00652430532500148
1078	3.35388565063477	-1.16168475151062	-15.0710525512695	0.00516396993771195	0.00256657530553639	0.00418994715437293	-0.00165419070981443
1079	2.05518841743469	-0.837010383605957	-15.1359872817993	0.00386527273803949	-3.08191010844894e-05	0.00938473641872406	-0.00457625929266214
1080	2.70453715324402	0.137012556195259	-15.6554660797119	0.0142548503354192	-0.00295288790948689	-0.00132951640989631	0.00418994715437293
1081	2.05518841743469	-0.187661752104759	-15.3957262039185	0.0123068047687411	-3.08191010844894e-05	0.0100340843200684	0.00289124972186983
1082	0.107142522931099	-0.837010383605957	-15.4606609344482	0.00776136433705688	0.000293855206109583	0.00418994715437293	0.000618529506027699
1083	1.40583980083466	-0.837010383605957	-15.2658567428589	-0.00652430532500148	-0.00814767740666866	0.0022419011220336	-0.00555028254166245
1084	1.40583980083466	-1.16168475151062	-14.9411821365356	0.0113327819854021	0.00191722682211548	-0.00197886489331722	-0.00522560812532902
1085	2.05518841743469	-1.16168475151062	-15.0061168670654	0.00613799272105098	0.00321592413820326	0.000293855206109583	0.00321592413820326
1086	-1.19155478477478	-0.837010383605957	-15.2009220123291	0.00354059832170606	0.00256657530553639	0.00321592413820326	0.00841071270406246
1087	1.40583980083466	-1.16168475151062	-15.7204008102417	0.0022419011220336	-0.00425158534198999	0.00841071270406246	0.000618529506027699
1088	0.756491124629974	0.786361217498779	-16.1100101470947	0.0123068047687411	-3.08191010844894e-05	0.00126787810586393	0.000943203864153475
1089	1.40583980083466	-0.187661752104759	-15.5255966186523	-0.00425158534198999	0.000293855206109583	0.00191722682211548	0.000618529506027699
1090	3.35388565063477	-0.837010383605957	-15.4606609344482	0.0145795252174139	0.00678734155371785	-0.00555028254166245	-0.00360223650932312
1091	0.107142522931099	0.786361217498779	-15.7204008102417	-0.00782300252467394	-0.00652430532500148	0.0145795252174139	0.00743668992072344
1092	2.70453715324402	-0.837010383605957	-14.8762474060059	-0.00425158534198999	0.000618529506027699	0.00808603875339031	-0.00490093370899558
1093	1.40583980083466	-0.512336075305939	-15.5255966186523	-0.00132951640989631	-0.000680167751852423	0.000943203864153475	0.000293855206109583
1094	0.756491124629974	-0.837010383605957	-15.5255966186523	-0.00490093370899558	-0.00879702530801296	-3.08191010844894e-05	-0.000355493422830477
1095	0.107142522931099	0.137012556195259	-15.4606609344482	-0.0152905117720366	-3.08191010844894e-05	-0.0100957229733467	-0.00360223650932312
1096	-2.49025201797485	0.461686879396439	-15.2658567428589	0.00613799272105098	-3.08191010844894e-05	0.00451462110504508	0.00711201597005129
1097	-0.542206108570099	0.461686879396439	-15.3957262039185	-0.0123684434220195	-0.00230353930965066	0.00613799272105098	0.00191722682211548
1098	0.756491124629974	-0.837010383605957	-15.0061168670654	0.0100340843200684	0.000943203864153475	0.00159255252219737	0.00581331877037883
1099	2.70453715324402	-0.837010383605957	-15.1359872817993	-0.0165892094373703	0.00451462110504508	-0.00944637414067984	-0.00684897974133492
1100	0.107142522931099	1.11103546619415	-15.9152050018311	0.020423661917448	-0.0026282137259841	0.01100810803473	-0.000355493422830477
1101	2.05518841743469	-0.837010383605957	-15.2009220123291	0.00711201597005129	0.00191722682211548	0.013930176384747	0.00970941036939621
1102	0.107142522931099	0.137012556195259	-15.3307914733887	-0.00392691092565656	-0.00100484199356288	0.00711201597005129	0.000293855206109583
1103	2.05518841743469	-1.81103336811066	-15.1359872817993	-0.00587495695799589	-0.000680167751852423	-0.00522560812532902	-0.00425158534198999
1104	2.70453715324402	-1.81103336811066	-15.6554660797119	-0.0169138833880424	-0.000680167751852423	0.00159255252219737	-0.00425158534198999
1105	0.756491124629974	-0.512336075305939	-15.9152050018311	-0.0026282137259841	0.000618529506027699	-0.00522560812532902	-0.00457625929266214
1106	1.40583980083466	-0.512336075305939	-15.5905313491821	0.00289124972186983	0.00548864435404539	-0.00327756232582033	0.0103587592020631
1107	-1.19155478477478	-1.16168475151062	-15.9801406860352	-0.0123684434220195	-0.00230353930965066	-0.00295288790948689	0.00256657530553639
1108	-1.84090340137482	-0.837010383605957	-15.7853355407715	-0.0133424662053585	0.00970941036939621	-0.0123684434220195	0.00581331877037883
1109	2.05518841743469	0.137012556195259	-15.9152050018311	-0.00165419070981443	0.0022419011220336	-0.0198359526693821	-0.00392691092565656
1110	2.05518841743469	-0.187661752104759	-15.9152050018311	0.00354059832170606	0.01100810803473	-0.00977104809135199	-0.00782300252467394
1111	0.107142522931099	0.137012556195259	-15.1359872817993	0.0230210572481155	0.00126787810586393	-0.0175632312893867	0.00516396993771195
1112	2.05518841743469	-0.837010383605957	-15.5905313491821	-0.0169138833880424	0.00938473641872406	-0.00392691092565656	-0.00230353930965066
1113	-0.542206108570099	-0.187661752104759	-16.0450744628906	0.0155535480007529	0.0022419011220336	-0.0113944197073579	0.00483929552137852
1114	1.40583980083466	-1.16168475151062	-15.6554660797119	-0.0182125810533762	-0.00197886489331722	-0.00587495695799589	-0.00587495695799589
1115	0.756491124629974	-0.187661752104759	-15.5905313491821	0.00711201597005129	0.00743668992072344	-0.00165419070981443	-0.00230353930965066
1116	0.756491124629974	0.137012556195259	-15.3957262039185	-0.00100484199356288	0.000618529506027699	-0.00847235135734081	0.00970941036939621
1117	-1.84090340137482	0.461686879396439	-15.3307914733887	-0.00977104809135199	0.000293855206109583	-3.08191010844894e-05	-0.00360223650932312
1118	-1.84090340137482	0.461686879396439	-15.1359872817993	-0.0139918150380254	0.00483929552137852	0.00516396993771195	0.0022419011220336
1119	1.40583980083466	-1.16168475151062	-14.9411821365356	-0.00814767740666866	0.00906006153672934	-0.0026282137259841	0.0022419011220336
1120	-0.542206108570099	0.137012556195259	-15.3307914733887	0.000293855206109583	0.00776136433705688	-0.00165419070981443	0.00386527273803949
1121	2.05518841743469	-1.16168475151062	-15.6554660797119	-0.00749832857400179	0.00354059832170606	-0.00392691092565656	0.00646266713738441
1122	1.40583980083466	1.11103546619415	-15.6554660797119	-0.0120437685400248	0.00548864435404539	-0.00782300252467394	-0.00327756232582033
1123	2.05518841743469	-0.837010383605957	-15.7204008102417	-0.00425158534198999	0.000618529506027699	-0.017887907102704	0.00289124972186983
1124	2.05518841743469	-1.16168475151062	-15.7853355407715	0.01847561635077	0.00418994715437293	-0.0143164889886975	-0.00100484199356288
1125	0.107142522931099	-0.512336075305939	-15.7204008102417	-0.00132951640989631	0.00548864435404539	-0.0126931173726916	-0.00490093370899558
1126	1.40583980083466	-1.16168475151062	-15.9801406860352	-0.0104203969240189	-0.00587495695799589	-0.0143164889886975	0.00418994715437293
1127	0.756491124629974	-0.187661752104759	-15.5905313491821	-0.00197886489331722	0.000293855206109583	0.00126787810586393	0.000618529506027699
1128	1.40583980083466	-0.837010383605957	-15.1359872817993	-0.0110697457566857	0.00808603875339031	-0.00619963090866804	-0.00100484199356288
1129	0.756491124629974	-0.837010383605957	-15.7853355407715	-0.00684897974133492	0.00159255252219737	-0.00555028254166245	-0.0110697457566857
1130	0.107142522931099	-0.512336075305939	-15.5905313491821	0.00743668992072344	0.0113327819854021	0.00354059832170606	0.00256657530553639
1131	0.756491124629974	0.786361217498779	-15.2009220123291	0.00646266713738441	0.00516396993771195	0.00548864435404539	0.00159255252219737
1132	1.40583980083466	-0.512336075305939	-15.8502702713013	0.00581331877037883	-0.00684897974133492	-0.000355493422830477	-0.00360223650932312
1133	2.70453715324402	-0.837010383605957	-15.3957262039185	0.0022419011220336	-0.0026282137259841	-0.00295288790948689	-0.00360223650932312
1134	2.05518841743469	-0.512336075305939	-15.6554660797119	0.00613799272105098	0.01100810803473	-0.0117190945893526	-0.00230353930965066
1135	2.05518841743469	0.137012556195259	-15.4606609344482	0.0149041991680861	0.00711201597005129	-0.0139918150380254	-0.00230353930965066
1136	1.40583980083466	-2.13570761680603	-15.1359872817993	0.00483929552137852	0.00126787810586393	-0.0133424662053585	0.00613799272105098
1137	0.756491124629974	-1.48635900020599	-14.7463779449463	-0.00165419070981443	-0.00327756232582033	-0.00360223650932312	-3.08191010844894e-05
1138	1.40583980083466	-0.187661752104759	-14.8113126754761	-0.00522560812532902	0.00321592413820326	-0.00197886489331722	-0.00295288790948689
1139	0.756491124629974	-1.16168475151062	-14.8762474060059	-3.08191010844894e-05	0.0106834331527352	0.00321592413820326	-0.0146411629393697
1140	-2.49025201797485	-0.187661752104759	-15.4606609344482	0.0191249661147594	0.00321592413820326	-0.00230353930965066	-0.00295288790948689
1141	-1.19155478477478	0.137012556195259	-16.0450744628906	-0.0136671401560307	0.00256657530553639	-0.00684897974133492	0.00970941036939621
1142	0.756491124629974	-0.837010383605957	-15.7853355407715	0.0113327819854021	0.00418994715437293	0.00191722682211548	-0.00392691092565656
1143	1.40583980083466	-0.837010383605957	-15.7204008102417	-0.0113944197073579	-0.00619963090866804	-0.0143164889886975	-0.00100484199356288
1144	0.756491124629974	0.137012556195259	-15.7853355407715	-0.00165419070981443	0.00321592413820326	0.000618529506027699	-0.00782300252467394
1145	0.107142522931099	0.461686879396439	-15.4606609344482	-0.00132951640989631	-0.000355493422830477	0.0175015944987535	-0.00295288790948689
1146	1.40583980083466	0.137012556195259	-15.5255966186523	-0.00457625929266214	-0.00392691092565656	0.0233457311987877	-0.00100484199356288
1147	0.107142522931099	-0.187661752104759	-15.5255966186523	-0.00847235135734081	-0.00392691092565656	0.01847561635077	-0.00360223650932312
1148	1.40583980083466	-0.837010383605957	-16.0450744628906	0.000618529506027699	-0.000680167751852423	0.00646266713738441	-0.000680167751852423
1149	1.40583980083466	-0.512336075305939	-15.7204008102417	0.00451462110504508	-0.000355493422830477	-0.00782300252467394	-0.0130177913233638
1150	0.756491124629974	-0.837010383605957	-15.5905313491821	0.00386527273803949	0.00451462110504508	-0.0126931173726916	-0.00360223650932312
1151	-1.84090340137482	0.137012556195259	-15.5905313491821	-0.00490093370899558	0.0022419011220336	-0.0123684434220195	0.00906006153672934
1152	-0.542206108570099	-0.512336075305939	-15.8502702713013	-0.00555028254166245	0.00906006153672934	-0.0133424662053585	0.00321592413820326
1153	2.05518841743469	-0.187661752104759	-16.1749439239502	-0.00165419070981443	0.00451462110504508	-0.0195112787187099	0.000618529506027699
1154	-0.542206108570099	0.461686879396439	-16.1100101470947	0.00873538758605719	0.00906006153672934	-0.0104203969240189	-0.00555028254166245
1155	0.107142522931099	0.137012556195259	-16.1749439239502	-0.0113944197073579	0.00451462110504508	-0.00100484199356288	0.00126787810586393
1156	0.756491124629974	-0.187661752104759	-15.5905313491821	0.00906006153672934	0.00191722682211548	-0.0113944197073579	0.0100340843200684
1157	2.05518841743469	-0.837010383605957	-15.0061168670654	-0.0026282137259841	-3.08191010844894e-05	-0.0165892094373703	-0.00197886489331722
1158	2.70453715324402	-2.13570761680603	-15.2009220123291	0.00354059832170606	-0.00425158534198999	-0.0162645354866982	-0.00360223650932312
1159	1.40583980083466	-1.16168475151062	-15.9152050018311	-0.0107450718060136	-0.00132951640989631	-0.0172385573387146	-0.00717365415766835
1160	2.05518841743469	-1.16168475151062	-15.7204008102417	0.0123068047687411	0.00191722682211548	-0.0133424662053585	0.00483929552137852
1161	-0.542206108570099	0.137012556195259	-15.9152050018311	-0.00165419070981443	-0.00132951640989631	-0.0110697457566857	-0.00327756232582033
1162	0.107142522931099	-0.837010383605957	-15.6554660797119	0.00418994715437293	-0.00295288790948689	0.00386527273803949	0.00516396993771195
1163	0.107142522931099	-0.187661752104759	-15.7204008102417	-0.0143164889886975	0.00191722682211548	-0.00944637414067984	0.00516396993771195
1164	0.756491124629974	0.137012556195259	-15.7204008102417	0.0022419011220336	0.00256657530553639	-0.00555028254166245	0.000293855206109583
1165	0.756491124629974	0.137012556195259	-15.7853355407715	-0.000355493422830477	-0.000680167751852423	0.00418994715437293	0.00354059832170606
1166	0.107142522931099	-0.512336075305939	-16.1100101470947	-0.0117190945893526	-0.00392691092565656	0.0162028968334198	-0.00230353930965066
1167	-0.542206108570099	0.461686879396439	-15.8502702713013	0.00613799272105098	-0.00100484199356288	0.00776136433705688	-0.00197886489331722
1168	0.756491124629974	-0.187661752104759	-15.9801406860352	-0.00295288790948689	0.01100810803473	0.000618529506027699	0.00126787810586393
1169	2.05518841743469	-1.81103336811066	-16.3697490692139	0.0132808275520802	-0.00132951640989631	-0.0123684434220195	-0.00782300252467394
1170	3.35388565063477	-1.48635900020599	-15.5255966186523	-0.00977104809135199	-0.000355493422830477	-0.0139918150380254	-0.00360223650932312
1171	1.40583980083466	-0.512336075305939	-15.6554660797119	0.00483929552137852	-0.00132951640989631	-0.00847235135734081	0.000943203864153475
1172	0.756491124629974	0.137012556195259	-15.4606609344482	-0.00490093370899558	-0.00425158534198999	-0.00522560812532902	0.00159255252219737
1173	-1.84090340137482	-0.187661752104759	-15.5905313491821	-0.0195112787187099	-0.00165419070981443	-0.0149658378213644	0.0022419011220336
1174	-1.19155478477478	0.461686879396439	-15.9801406860352	0.00126787810586393	0.00159255252219737	-0.00619963090866804	-0.00132951640989631
1175	2.05518841743469	-0.187661752104759	-15.8502702713013	0.00613799272105098	0.0022419011220336	-0.00555028254166245	-0.00392691092565656
1176	0.107142522931099	1.11103546619415	-15.9801406860352	-0.00490093370899558	0.000293855206109583	0.00126787810586393	0.00646266713738441
1177	-0.542206108570099	0.137012556195259	-15.8502702713013	-0.00717365415766835	0.00354059832170606	0.00418994715437293	0.00126787810586393
1178	2.70453715324402	-1.16168475151062	-15.9152050018311	0.0165275707840919	0.00126787810586393	0.0126314787194133	-0.00847235135734081
1179	2.70453715324402	-0.837010383605957	-15.6554660797119	-0.00295288790948689	-0.00555028254166245	0.0116574559360743	-0.000680167751852423
1180	2.70453715324402	-1.81103336811066	-15.1359872817993	0.0116574559360743	0.00191722682211548	0.00808603875339031	-0.00327756232582033
1181	-0.542206108570099	-0.837010383605957	-15.3307914733887	0.00808603875339031	-0.0100957229733467	0.00808603875339031	0.00678734155371785
1182	2.05518841743469	-0.837010383605957	-15.1359872817993	0.0142548503354192	0.00289124972186983	0.000943203864153475	0.00743668992072344
1183	-1.19155478477478	0.461686879396439	-15.1359872817993	-0.0152905117720366	0.00159255252219737	0.00678734155371785	-0.00100484199356288
1184	-3.1396005153656	-0.837010383605957	-15.4606609344482	0.0162028968334198	0.00970941036939621	-0.00847235135734081	0.00354059832170606
1185	0.756491124629974	-0.837010383605957	-15.7204008102417	-0.00782300252467394	0.00386527273803949	-0.00457625929266214	0.000943203864153475
1186	2.70453715324402	-0.512336075305939	-15.3957262039185	0.00743668992072344	-3.08191010844894e-05	-0.00717365415766835	0.0152288740500808
1187	2.70453715324402	-1.16168475151062	-15.2009220123291	-0.0107450718060136	-0.000355493422830477	0.0022419011220336	0.00159255252219737
1188	1.40583980083466	0.461686879396439	-15.7204008102417	-0.00555028254166245	0.00289124972186983	-0.00522560812532902	0.00289124972186983
1189	-1.19155478477478	0.137012556195259	-15.8502702713013	-0.00879702530801296	0.00483929552137852	-0.000355493422830477	0.00548864435404539
1190	1.40583980083466	-0.512336075305939	-15.5905313491821	-0.0126931173726916	0.00289124972186983	0.00711201597005129	-0.00295288790948689
1191	2.05518841743469	-1.48635900020599	-15.2658567428589	0.0126314787194133	-0.00522560812532902	0.00808603875339031	0.00873538758605719
1192	0.107142522931099	-0.512336075305939	-15.5255966186523	-0.00717365415766835	-0.0165892094373703	0.0116574559360743	0.00776136433705688
1193	0.107142522931099	0.137012556195259	-15.3957262039185	-0.000355493422830477	0.00289124972186983	0.0100340843200684	0.00191722682211548
1194	2.05518841743469	-1.16168475151062	-15.5905313491821	-0.0159398596733809	0.00289124972186983	0.00516396993771195	0.00159255252219737
1195	-0.542206108570099	-1.16168475151062	-15.0710525512695	-3.08191010844894e-05	0.00451462110504508	0.01100810803473	-0.00230353930965066
1196	-2.49025201797485	-0.187661752104759	-15.1359872817993	-0.0165892094373703	0.00386527273803949	0.0106834331527352	0.00970941036939621
1197	0.756491124629974	0.461686879396439	-15.2009220123291	-0.00619963090866804	-0.00977104809135199	0.00548864435404539	0.00646266713738441
1198	1.40583980083466	0.786361217498779	-16.1100101470947	0.000618529506027699	0.000618529506027699	-0.00555028254166245	-0.000355493422830477
1199	0.756491124629974	-0.187661752104759	-16.3048152923584	0.0175015944987535	-0.00165419070981443	-0.0130177913233638	-0.00197886489331722
1200	-0.542206108570099	0.137012556195259	-16.1749439239502	-0.0130177913233638	0.00743668992072344	-0.00652430532500148	-0.00100484199356288
1201	1.40583980083466	-1.16168475151062	-15.7204008102417	0.0210730116814375	0.000618529506027699	-0.00652430532500148	0.00159255252219737
1202	1.40583980083466	-0.512336075305939	-15.8502702713013	-0.00327756232582033	-0.00684897974133492	-0.0104203969240189	0.0106834331527352
1203	1.40583980083466	-0.837010383605957	-15.5905313491821	-0.0139918150380254	-0.00425158534198999	-0.00717365415766835	-0.000680167751852423
1204	3.35388565063477	-1.48635900020599	-15.7853355407715	-0.000355493422830477	0.00159255252219737	-0.021459324285388	0.00191722682211548
1205	2.05518841743469	-0.837010383605957	-16.434684753418	0.00646266713738441	0.00386527273803949	0.00256657530553639	-3.08191010844894e-05
1206	-1.19155478477478	-0.837010383605957	-16.3697490692139	-0.00132951640989631	-0.00132951640989631	-0.00197886489331722	0.00418994715437293
1207	0.756491124629974	-1.16168475151062	-16.2398796081543	0.0022419011220336	0.000943203864153475	-0.00360223650932312	-3.08191010844894e-05
1208	2.05518841743469	-0.837010383605957	-16.2398796081543	0.00126787810586393	0.00126787810586393	0.00321592413820326	-0.00619963090866804
1209	1.40583980083466	-0.187661752104759	-16.434684753418	0.0132808275520802	0.00776136433705688	-0.00847235135734081	-0.00100484199356288
1210	0.756491124629974	0.461686879396439	-15.9152050018311	0.000293855206109583	0.00321592413820326	-0.00782300252467394	0.00289124972186983
1211	1.40583980083466	-1.16168475151062	-16.2398796081543	0.01847561635077	0.00321592413820326	0.00581331877037883	0.00386527273803949
1212	0.756491124629974	0.137012556195259	-16.1100101470947	-0.00619963090866804	-0.000680167751852423	-0.000680167751852423	0.000293855206109583
1213	1.40583980083466	-1.48635900020599	-15.7853355407715	-0.0120437685400248	0.00256657530553639	-0.00587495695799589	-0.00230353930965066
1214	2.05518841743469	-2.13570761680603	-16.1749439239502	-0.00782300252467394	-0.00392691092565656	-0.00814767740666866	-0.00587495695799589
1215	2.05518841743469	-1.16168475151062	-16.1100101470947	0.0132808275520802	0.00159255252219737	-0.00522560812532902	-0.00230353930965066
1216	1.40583980083466	-0.837010383605957	-15.9801406860352	-0.00522560812532902	-0.00230353930965066	-0.0104203969240189	-0.00165419070981443
1217	-3.1396005153656	0.137012556195259	-16.3697490692139	-0.0188619289547205	-0.00132951640989631	-0.00327756232582033	-0.00100484199356288
1218	-1.84090340137482	0.137012556195259	-16.5645542144775	-0.00814767740666866	-0.00295288790948689	0.000943203864153475	0.00321592413820326
1219	1.40583980083466	-0.187661752104759	-15.9801406860352	0.0132808275520802	0.00126787810586393	-0.00132951640989631	-0.00490093370899558
1220	-0.542206108570099	0.461686879396439	-15.9801406860352	-0.0113944197073579	0.000293855206109583	-0.00684897974133492	0.00159255252219737
1221	3.35388565063477	-1.16168475151062	-15.9801406860352	-0.0026282137259841	-0.00165419070981443	-0.00879702530801296	-0.000355493422830477
1222	0.756491124629974	0.461686879396439	-15.7853355407715	-0.00457625929266214	0.000943203864153475	-0.00327756232582033	-0.0026282137259841
1223	0.756491124629974	-1.16168475151062	-16.1100101470947	0.00841071270406246	-0.000355493422830477	-0.0104203969240189	-0.00165419070981443
1224	3.35388565063477	-1.81103336811066	-16.3697490692139	0.00678734155371785	-0.00522560812532902	-0.0113944197073579	0.000943203864153475
1225	1.40583980083466	-1.81103336811066	-16.5645542144775	0.0220470335334539	0.000293855206109583	-0.00392691092565656	-0.00230353930965066
1226	2.70453715324402	0.461686879396439	-16.4996185302734	0.000618529506027699	0.00841071270406246	0.000943203864153475	0.00418994715437293
1227	1.40583980083466	-0.187661752104759	-16.1749439239502	0.00126787810586393	0.00159255252219737	0.0106834331527352	-0.0026282137259841
1228	0.107142522931099	-0.837010383605957	-16.0450744628906	-0.00879702530801296	0.00613799272105098	-0.00587495695799589	0.000943203864153475
1229	-1.19155478477478	0.137012556195259	-16.434684753418	0.00970941036939621	0.00841071270406246	-0.00425158534198999	-0.00490093370899558
1230	1.40583980083466	-0.512336075305939	-16.1749439239502	0.00841071270406246	0.00516396993771195	-0.0104203969240189	-0.00392691092565656
1231	1.40583980083466	0.137012556195259	-16.8892288208008	-0.0113944197073579	0.000943203864153475	-0.00392691092565656	0.00808603875339031
1232	1.40583980083466	-0.512336075305939	-16.629487991333	0.0152288740500808	0.00159255252219737	-0.00977104809135199	0.00386527273803949
1233	2.70453715324402	-1.16168475151062	-16.1749439239502	0.00386527273803949	0.00386527273803949	-0.0188619289547205	0.000943203864153475
1234	2.05518841743469	-0.187661752104759	-16.1100101470947	-0.00814767740666866	0.00451462110504508	-0.00847235135734081	-0.00619963090866804
1235	1.40583980083466	-1.81103336811066	-15.7204008102417	-0.00717365415766835	-0.00814767740666866	0.00841071270406246	-0.00230353930965066
1236	2.05518841743469	-1.81103336811066	-16.1749439239502	-0.00425158534198999	0.000618529506027699	0.0200989879667759	0.0106834331527352
1237	1.40583980083466	-0.512336075305939	-16.434684753418	0.01100810803473	-0.00912170019000769	0.011982130818069	0.00354059832170606
1238	0.756491124629974	-0.187661752104759	-16.0450744628906	-0.00197886489331722	-0.00100484199356288	0.00613799272105098	-0.000355493422830477
1239	-1.84090340137482	0.137012556195259	-15.7853355407715	-0.0139918150380254	-0.00360223650932312	0.00938473641872406	0.00126787810586393
1240	-1.19155478477478	0.137012556195259	-15.7853355407715	0.0259431265294552	0.00354059832170606	0.00646266713738441	0.00289124972186983
1241	2.05518841743469	-0.512336075305939	-16.0450744628906	0.00873538758605719	0.00613799272105098	0.00126787810586393	0.00418994715437293
1242	0.756491124629974	0.461686879396439	-15.7853355407715	-0.0139918150380254	0.00354059832170606	-0.0117190945893526	-0.00197886489331722
1243	2.05518841743469	-1.16168475151062	-16.0450744628906	-0.00749832857400179	0.00289124972186983	-0.0143164889886975	0.000293855206109583
1244	2.70453715324402	-0.187661752104759	-16.1100101470947	-0.0149658378213644	0.00906006153672934	-0.0237320438027382	-0.0026282137259841
1245	0.107142522931099	-0.187661752104759	-15.3957262039185	0.00841071270406246	0.00159255252219737	-0.0182125810533762	0.00159255252219737
1246	0.756491124629974	-0.837010383605957	-15.5905313491821	-0.00944637414067984	-0.00132951640989631	-0.0198359526693821	-0.00490093370899558
1247	0.107142522931099	-0.512336075305939	-15.3307914733887	-0.00522560812532902	-0.00652430532500148	-0.0175632312893867	0.00418994715437293
1248	2.05518841743469	-0.512336075305939	-15.0061168670654	0.00321592413820326	0.00613799272105098	-0.0240567177534103	-0.00360223650932312
1249	-1.19155478477478	-0.187661752104759	-15.0710525512695	0.00711201597005129	-0.00490093370899558	-0.0130177913233638	0.00126787810586393
1250	0.107142522931099	-1.16168475151062	-15.3307914733887	0.000943203864153475	0.000943203864153475	-0.0143164889886975	-3.08191010844894e-05
1251	-0.542206108570099	0.137012556195259	-16.2398796081543	-0.00295288790948689	-0.00100484199356288	0.00516396993771195	-0.000355493422830477
1252	2.05518841743469	-0.837010383605957	-15.6554660797119	-0.0136671401560307	-0.00457625929266214	0.00808603875339031	0.000618529506027699
1253	2.70453715324402	-1.16168475151062	-16.629487991333	0.00906006153672934	-0.00327756232582033	0.0100340843200684	-0.0100957229733467
1254	0.756491124629974	0.137012556195259	-16.629487991333	0.00711201597005129	-0.000680167751852423	0.0145795252174139	-0.00522560812532902
1255	1.40583980083466	-0.187661752104759	-16.1749439239502	0.00841071270406246	-0.00360223650932312	0.0152288740500808	-0.00457625929266214
1256	1.40583980083466	0.137012556195259	-16.0450744628906	-3.08191010844894e-05	-0.00522560812532902	0.0171769186854362	-0.00100484199356288
1257	2.05518841743469	-1.81103336811066	-15.7853355407715	0.0022419011220336	-0.0146411629393697	-0.000355493422830477	0.00613799272105098
1258	1.40583980083466	-1.48635900020599	-15.7204008102417	0.012956153601408	0.00256657530553639	0.0116574559360743	-0.00977104809135199
1259	0.756491124629974	-1.16168475151062	-15.7204008102417	-3.08191010844894e-05	0.00126787810586393	0.00159255252219737	-0.00457625929266214
1260	0.756491124629974	-0.187661752104759	-15.6554660797119	0.00678734155371785	-3.08191010844894e-05	-0.00197886489331722	0.00159255252219737
1261	-1.84090340137482	0.786361217498779	-15.3307914733887	-0.00490093370899558	0.00354059832170606	0.0022419011220336	0.00256657530553639
1262	0.756491124629974	-0.837010383605957	-15.5255966186523	-0.0266541130840778	0.00256657530553639	-0.00879702530801296	0.00159255252219737
1263	1.40583980083466	0.137012556195259	-15.6554660797119	-0.0156151866540313	0.00548864435404539	0.00386527273803949	-0.00879702530801296
1264	0.756491124629974	-0.187661752104759	-15.6554660797119	0.01100810803473	0.00938473641872406	-0.0126931173726916	-0.00132951640989631
1265	2.70453715324402	-1.16168475151062	-15.4606609344482	0.0136055024340749	0.000943203864153475	0.000293855206109583	0.000943203864153475
1266	2.05518841743469	-0.837010383605957	-15.8502702713013	0.00841071270406246	0.000943203864153475	0.00613799272105098	0.00159255252219737
1267	1.40583980083466	-1.16168475151062	-15.5255966186523	-0.00425158534198999	-0.00814767740666866	0.0106834331527352	0.00159255252219737
1268	0.756491124629974	-1.16168475151062	-15.5255966186523	0.011982130818069	0.000618529506027699	0.00581331877037883	-0.00879702530801296
1269	0.756491124629974	-1.16168475151062	-15.9152050018311	-0.0165892094373703	-0.00132951640989631	-0.0026282137259841	0.000943203864153475
1270	3.35388565063477	-0.512336075305939	-15.9801406860352	0.0226963832974434	0.00321592413820326	0.000618529506027699	-0.00197886489331722
1271	-1.19155478477478	0.137012556195259	-16.0450744628906	-0.0117190945893526	0.000293855206109583	0.00808603875339031	0.00646266713738441
1272	-0.542206108570099	-1.16168475151062	-15.7204008102417	0.00321592413820326	-0.00977104809135199	-0.00717365415766835	0.00548864435404539
1273	0.756491124629974	-0.837010383605957	-15.2658567428589	-0.0107450718060136	0.00808603875339031	-0.00100484199356288	-0.00555028254166245
1274	2.05518841743469	-1.16168475151062	-15.5255966186523	-0.00360223650932312	0.0022419011220336	-0.0107450718060136	-0.0110697457566857
1275	2.05518841743469	-0.837010383605957	-15.0061168670654	0.00776136433705688	0.00289124972186983	0.00451462110504508	0.00159255252219737
1276	2.70453715324402	-0.837010383605957	-15.6554660797119	0.00289124972186983	0.00321592413820326	0.00159255252219737	0.00256657530553639
1277	0.756491124629974	0.461686879396439	-15.5905313491821	-0.0120437685400248	-0.00522560812532902	-0.000680167751852423	0.00354059832170606
1278	-1.19155478477478	0.461686879396439	-15.5905313491821	-0.00977104809135199	0.00743668992072344	0.00906006153672934	-0.0026282137259841
1279	1.40583980083466	-0.512336075305939	-15.5255966186523	0.0200989879667759	-0.00132951640989631	-0.00165419070981443	-0.00392691092565656
1280	2.05518841743469	-1.81103336811066	-15.0061168670654	0.0165275707840919	-0.00230353930965066	-0.00457625929266214	-0.00490093370899558
1281	0.107142522931099	0.137012556195259	-15.1359872817993	0.00873538758605719	0.00776136433705688	0.0022419011220336	0.01100810803473
1282	2.05518841743469	-0.837010383605957	-15.2658567428589	0.00613799272105098	-0.00230353930965066	-0.00392691092565656	0.000293855206109583
1283	-1.84090340137482	0.461686879396439	-16.1100101470947	-0.00977104809135199	0.00646266713738441	-0.0107450718060136	0.0022419011220336
1284	-1.19155478477478	-0.512336075305939	-15.9801406860352	0.00483929552137852	0.00354059832170606	-0.0136671401560307	-0.000355493422830477
1285	0.756491124629974	0.137012556195259	-15.8502702713013	0.00581331877037883	0.00646266713738441	-0.0188619289547205	0.00581331877037883
1286	-0.542206108570099	-0.512336075305939	-15.2009220123291	-0.00132951640989631	0.00646266713738441	-0.00944637414067984	0.0103587592020631
1287	0.107142522931099	0.137012556195259	-15.3957262039185	0.0213976856321096	0.00386527273803949	-0.00977104809135199	0.00548864435404539
1288	0.107142522931099	-0.187661752104759	-15.7853355407715	-0.00327756232582033	0.00386527273803949	-0.00522560812532902	-0.000355493422830477
1289	2.70453715324402	-0.837010383605957	-15.9152050018311	-0.0165892094373703	0.00646266713738441	-0.0123684434220195	0.00126787810586393
1290	0.756491124629974	0.461686879396439	-15.9801406860352	-0.00360223650932312	-0.00197886489331722	0.00451462110504508	-0.00230353930965066
1291	1.40583980083466	-2.46038198471069	-15.6554660797119	-0.00522560812532902	-0.00944637414067984	0.00386527273803949	0.00354059832170606
1292	0.107142522931099	-0.187661752104759	-15.9801406860352	0.0132808275520802	0.00516396993771195	0.000943203864153475	0.00126787810586393
1293	-0.542206108570099	-0.837010383605957	-15.5905313491821	-0.00587495695799589	0.00873538758605719	-0.00619963090866804	0.00386527273803949
1294	0.107142522931099	-0.837010383605957	-15.3957262039185	0.0175015944987535	0.00289124972186983	-0.0172385573387146	-0.00425158534198999
1295	-0.542206108570099	-0.512336075305939	-15.0061168670654	0.0178262684494257	0.0100340843200684	-0.0224333461374044	-0.00100484199356288
1296	2.70453715324402	-1.16168475151062	-15.3307914733887	-0.0139918150380254	0.00776136433705688	-0.0165892094373703	0.000293855206109583
1297	2.05518841743469	-1.16168475151062	-15.3957262039185	0.00938473641872406	-0.000355493422830477	-0.0182125810533762	-0.00522560812532902
1298	0.107142522931099	0.137012556195259	-15.5905313491821	0.00613799272105098	0.00386527273803949	-0.0130177913233638	-3.08191010844894e-05
1299	-0.542206108570099	0.786361217498779	-15.5905313491821	0.000943203864153475	0.00451462110504508	-0.00977104809135199	-0.0026282137259841
1300	0.756491124629974	-0.512336075305939	-15.0710525512695	0.0168522447347641	0.00776136433705688	-0.000680167751852423	-0.00295288790948689
1301	2.05518841743469	-1.16168475151062	-14.8762474060059	0.00711201597005129	-0.00100484199356288	-0.000680167751852423	0.00386527273803949
1302	2.05518841743469	-1.81103336811066	-15.9152050018311	-0.00392691092565656	-0.00944637414067984	0.00938473641872406	0.00289124972186983
1303	0.107142522931099	-0.837010383605957	-16.0450744628906	0.0353586822748184	-0.00555028254166245	0.0165275707840919	-0.00457625929266214
1304	0.107142522931099	-0.837010383605957	-15.3307914733887	-0.0185372550040483	-0.00295288790948689	0.0197743140161037	0.000943203864153475
1305	0.756491124629974	-1.16168475151062	-15.2009220123291	0.00321592413820326	0.00743668992072344	0.0252937767654657	0.0022419011220336
1306	-0.542206108570099	-1.16168475151062	-15.7204008102417	-0.00490093370899558	-0.00490093370899558	0.0123068047687411	0.00743668992072344
1307	0.107142522931099	-0.187661752104759	-15.4606609344482	-0.00879702530801296	-0.00230353930965066	0.011982130818069	0.00159255252219737
1308	0.756491124629974	0.137012556195259	-15.7204008102417	-0.00392691092565656	-0.00522560812532902	0.00581331877037883	0.00678734155371785
1309	2.05518841743469	-0.187661752104759	-16.3048152923584	-0.00522560812532902	0.00613799272105098	0.00159255252219737	-0.00977104809135199
1310	0.756491124629974	0.137012556195259	-15.6554660797119	-0.000680167751852423	0.00191722682211548	-0.00522560812532902	0.00289124972186983
1311	2.70453715324402	0.137012556195259	-15.6554660797119	0.00483929552137852	-0.000355493422830477	-0.00327756232582033	0.00516396993771195
1312	0.107142522931099	0.461686879396439	-15.4606609344482	0.00678734155371785	0.00191722682211548	0.0022419011220336	-3.08191010844894e-05
1313	2.05518841743469	-2.13570761680603	-15.0061168670654	-0.00392691092565656	-0.00392691092565656	0.0022419011220336	-0.00295288790948689
1314	2.70453715324402	-1.48635900020599	-15.3957262039185	0.0136055024340749	-0.00457625929266214	0.00159255252219737	-0.0123684434220195
1315	2.05518841743469	-0.837010383605957	-15.5905313491821	-0.00490093370899558	-0.00197886489331722	-0.00295288790948689	-0.00587495695799589
1316	2.05518841743469	-0.512336075305939	-16.5645542144775	-0.0026282137259841	0.00321592413820326	0.000943203864153475	-0.00230353930965066
1317	-0.542206108570099	-0.512336075305939	-15.8502702713013	-0.0136671401560307	0.00743668992072344	-0.00197886489331722	0.00191722682211548
1318	0.756491124629974	-0.187661752104759	-15.4606609344482	-0.00814767740666866	-0.00327756232582033	-0.00100484199356288	0.00159255252219737
1319	1.40583980083466	0.461686879396439	-15.5255966186523	-0.0026282137259841	-3.08191010844894e-05	-0.0110697457566857	-0.0117190945893526
1320	2.05518841743469	0.137012556195259	-15.9801406860352	-0.000680167751852423	0.00841071270406246	-0.0143164889886975	-0.00555028254166245
1321	1.40583980083466	-0.837010383605957	-15.6554660797119	0.00516396993771195	0.00906006153672934	0.00808603875339031	0.00321592413820326
1322	0.107142522931099	0.137012556195259	-15.9801406860352	0.00483929552137852	0.00841071270406246	0.000943203864153475	-0.000355493422830477
1323	2.05518841743469	-0.187661752104759	-16.0450744628906	0.0116574559360743	0.00386527273803949	0.000943203864153475	0.00256657530553639
1324	2.05518841743469	-1.48635900020599	-15.8502702713013	-0.000355493422830477	-0.000355493422830477	0.00483929552137852	-0.00814767740666866
1325	0.756491124629974	-2.46038198471069	-15.7204008102417	0.00451462110504508	-0.00522560812532902	-0.00360223650932312	0.00126787810586393
1326	1.40583980083466	-1.16168475151062	-15.5905313491821	-0.0117190945893526	-0.00392691092565656	0.011982130818069	0.00581331877037883
1327	1.40583980083466	-1.16168475151062	-15.5905313491821	0.0226963832974434	0.00548864435404539	0.01100810803473	0.00354059832170606
1328	-1.84090340137482	0.137012556195259	-15.6554660797119	-0.0191866029053926	0.0113327819854021	0.00808603875339031	-0.00425158534198999
1329	-1.84090340137482	0.461686879396439	-16.1100101470947	-0.00814767740666866	0.00581331877037883	0.00548864435404539	-0.0026282137259841
1330	0.756491124629974	0.137012556195259	-15.8502702713013	-0.00100484199356288	0.000943203864153475	-0.00490093370899558	-0.00327756232582033
1331	-0.542206108570099	-0.187661752104759	-16.0450744628906	-0.0156151866540313	0.00191722682211548	0.000293855206109583	0.00451462110504508
1332	2.05518841743469	-0.187661752104759	-15.9801406860352	0.00678734155371785	0.000293855206109583	-0.0133424662053585	0.00451462110504508
1333	2.70453715324402	-0.837010383605957	-15.7204008102417	-0.00814767740666866	0.00354059832170606	-0.0165892094373703	0.000618529506027699
1334	0.756491124629974	-0.512336075305939	-15.5255966186523	-0.00587495695799589	0.00841071270406246	-0.00814767740666866	0.000618529506027699
1335	2.70453715324402	-1.48635900020599	-15.8502702713013	-0.0117190945893526	0.000293855206109583	-0.0107450718060136	-0.00360223650932312
1336	2.05518841743469	-1.81103336811066	-15.9801406860352	0.01100810803473	-0.00619963090866804	0.00613799272105098	0.000293855206109583
1337	2.05518841743469	-1.48635900020599	-15.9152050018311	-0.00522560812532902	0.00516396993771195	0.00808603875339031	0.00516396993771195
1338	-1.19155478477478	-0.837010383605957	-15.9152050018311	-0.00522560812532902	0.000943203864153475	-0.00749832857400179	0.00289124972186983
1339	-2.49025201797485	0.786361217498779	-15.9152050018311	-0.00912170019000769	0.00386527273803949	0.000618529506027699	-0.00327756232582033
1340	-0.542206108570099	-0.187661752104759	-15.8502702713013	0.00191722682211548	0.0022419011220336	0.00483929552137852	0.00321592413820326
1341	1.40583980083466	-0.187661752104759	-15.4606609344482	0.000618529506027699	-0.000355493422830477	0.00873538758605719	-0.00425158534198999
1342	0.107142522931099	0.461686879396439	-15.9801406860352	0.00126787810586393	-0.00652430532500148	0.00678734155371785	0.00256657530553639
1343	0.756491124629974	0.461686879396439	-16.1100101470947	0.0132808275520802	-0.0026282137259841	0.00418994715437293	0.00256657530553639
1344	1.40583980083466	-1.16168475151062	-16.4996185302734	-0.00165419070981443	-0.00165419070981443	-0.00425158534198999	-0.00360223650932312
1345	2.70453715324402	-1.16168475151062	-16.2398796081543	0.0272418223321438	0.00873538758605719	-0.00587495695799589	0.000618529506027699
1346	2.05518841743469	-0.837010383605957	-15.7853355407715	0.00613799272105098	-0.00425158534198999	0.00548864435404539	-0.00295288790948689
1347	2.05518841743469	-2.13570761680603	-15.3957262039185	0.0103587592020631	-0.0130177913233638	-0.00684897974133492	0.00743668992072344
1348	0.107142522931099	-1.48635900020599	-14.9411821365356	0.00418994715437293	-0.00295288790948689	-0.00197886489331722	-0.00327756232582033
1349	-0.542206108570099	0.461686879396439	-15.3957262039185	-0.00100484199356288	-3.08191010844894e-05	-0.00879702530801296	-0.00619963090866804
1350	0.107142522931099	-0.512336075305939	-15.3307914733887	-0.0156151866540313	-0.00522560812532902	-0.00912170019000769	-0.00230353930965066
1351	-1.19155478477478	0.461686879396439	-16.1100101470947	-0.017887907102704	-0.00457625929266214	-0.000680167751852423	0.00613799272105098
1352	0.107142522931099	-1.16168475151062	-16.2398796081543	0.00613799272105098	-0.00165419070981443	-0.00587495695799589	0.000618529506027699
1353	1.40583980083466	-0.512336075305939	-15.7853355407715	-3.08191010844894e-05	-3.08191010844894e-05	-0.00749832857400179	0.00126787810586393
1354	1.40583980083466	-0.837010383605957	-15.6554660797119	-3.08191010844894e-05	0.00289124972186983	-0.00652430532500148	0.000943203864153475
1355	2.05518841743469	-0.837010383605957	-16.0450744628906	0.00613799272105098	0.00386527273803949	-0.00100484199356288	0.00970941036939621
1356	1.40583980083466	-0.837010383605957	-16.0450744628906	-0.000680167751852423	0.000293855206109583	0.000293855206109583	0.00678734155371785
1357	2.70453715324402	-1.16168475151062	-15.9152050018311	-0.00457625929266214	-0.00749832857400179	-0.00619963090866804	-0.000355493422830477
1358	0.756491124629974	-1.16168475151062	-15.8502702713013	0.000943203864153475	-0.00165419070981443	0.000293855206109583	-0.00425158534198999
1359	0.107142522931099	-0.837010383605957	-15.3307914733887	0.00516396993771195	0.00126787810586393	-0.00165419070981443	0.0022419011220336
1360	0.756491124629974	0.137012556195259	-15.4606609344482	-0.00749832857400179	0.00289124972186983	-0.00977104809135199	0.00678734155371785
1361	0.756491124629974	-0.837010383605957	-15.3307914733887	-0.0117190945893526	0.00418994715437293	0.00159255252219737	-0.00165419070981443
1362	-1.84090340137482	0.137012556195259	-15.9152050018311	-0.0188619289547205	-0.000680167751852423	-0.00327756232582033	0.000618529506027699
1363	-0.542206108570099	-0.187661752104759	-15.8502702713013	-0.00912170019000769	0.00256657530553639	-0.0026282137259841	-0.00555028254166245
1364	1.40583980083466	-1.16168475151062	-15.2658567428589	0.0152288740500808	0.00938473641872406	-0.0117190945893526	0.00159255252219737
1365	2.05518841743469	-1.16168475151062	-15.4606609344482	0.0158782228827477	-0.00295288790948689	-0.0117190945893526	-0.00490093370899558
1366	1.40583980083466	-0.837010383605957	-15.4606609344482	0.00354059832170606	-3.08191010844894e-05	0.00256657530553639	0.00548864435404539
1367	2.70453715324402	-0.837010383605957	-15.6554660797119	0.00289124972186983	0.00354059832170606	-0.0100957229733467	0.000618529506027699
1368	1.40583980083466	-0.512336075305939	-15.5255966186523	0.0100340843200684	0.00354059832170606	-0.0110697457566857	-3.08191010844894e-05
1369	0.107142522931099	-0.512336075305939	-15.8502702713013	0.0171769186854362	-0.00555028254166245	-0.00197886489331722	-0.00912170019000769
1370	2.70453715324402	-2.46038198471069	-15.9152050018311	-0.00392691092565656	0.000943203864153475	-0.00912170019000769	0.0022419011220336
1371	0.107142522931099	0.137012556195259	-15.8502702713013	-0.00847235135734081	-3.08191010844894e-05	0.00906006153672934	0.0100340843200684
1372	1.40583980083466	-0.837010383605957	-15.8502702713013	0.00711201597005129	-3.08191010844894e-05	0.00451462110504508	0.00646266713738441
1373	-0.542206108570099	-0.187661752104759	-15.9152050018311	-0.0165892094373703	0.00743668992072344	-0.00522560812532902	-0.00522560812532902
1374	-0.542206108570099	0.461686879396439	-15.7204008102417	-0.0120437685400248	0.00776136433705688	-0.00619963090866804	-0.00522560812532902
1375	0.756491124629974	0.137012556195259	-15.8502702713013	0.000293855206109583	0.00289124972186983	-0.00360223650932312	-0.00327756232582033
1376	1.40583980083466	0.137012556195259	-15.9801406860352	0.00581331877037883	-3.08191010844894e-05	-0.00165419070981443	0.00256657530553639
1377	1.40583980083466	-0.512336075305939	-16.3697490692139	0.00418994715437293	0.00516396993771195	0.000943203864153475	0.0113327819854021
1378	0.107142522931099	-0.512336075305939	-15.7853355407715	-0.00555028254166245	0.00191722682211548	-0.0026282137259841	0.00451462110504508
1379	2.05518841743469	-1.48635900020599	-15.0061168670654	-0.00684897974133492	0.00418994715437293	-0.00684897974133492	-0.00717365415766835
1380	0.756491124629974	-0.512336075305939	-15.2658567428589	0.00808603875339031	0.00191722682211548	0.00256657530553639	0.00321592413820326
1381	2.70453715324402	-1.48635900020599	-15.4606609344482	0.0230210572481155	-0.0117190945893526	0.00711201597005129	0.00776136433705688
1382	-0.542206108570099	0.461686879396439	-15.9801406860352	-0.0107450718060136	0.000618529506027699	-0.00132951640989631	-0.00522560812532902
1383	0.756491124629974	-1.16168475151062	-15.7853355407715	0.00354059832170606	0.00581331877037883	-0.000680167751852423	0.000943203864153475
1384	0.107142522931099	-1.16168475151062	-15.8502702713013	-0.0165892094373703	-0.00327756232582033	-0.0146411629393697	-0.00490093370899558
1385	-0.542206108570099	0.461686879396439	-16.0450744628906	-0.00490093370899558	0.00970941036939621	-0.00717365415766835	0.000943203864153475
1386	1.40583980083466	-0.187661752104759	-15.7853355407715	0.00548864435404539	-0.00197886489331722	-0.000680167751852423	0.00613799272105098
1387	1.40583980083466	-0.837010383605957	-15.6554660797119	0.00159255252219737	0.00191722682211548	-0.0133424662053585	-0.00197886489331722
1388	1.40583980083466	-1.16168475151062	-15.6554660797119	0.00386527273803949	0.00126787810586393	-0.00814767740666866	0.0022419011220336
1389	0.756491124629974	0.461686879396439	-16.1749439239502	-0.0152905117720366	0.00938473641872406	0.00483929552137852	0.000943203864153475
1390	1.40583980083466	-0.837010383605957	-15.8502702713013	0.000293855206109583	0.00873538758605719	0.00451462110504508	-3.08191010844894e-05
1391	0.107142522931099	-0.512336075305939	-15.3307914733887	-0.00749832857400179	-0.00555028254166245	0.00841071270406246	0.00808603875339031
1392	2.05518841743469	-1.48635900020599	-15.3307914733887	0.00451462110504508	-0.00652430532500148	0.00873538758605719	-0.000355493422830477
1393	2.05518841743469	-0.187661752104759	-15.7853355407715	0.00289124972186983	0.00159255252219737	0.0022419011220336	-0.00100484199356288
1394	0.107142522931099	0.137012556195259	-15.6554660797119	0.0149041991680861	0.00386527273803949	-0.00619963090866804	0.000618529506027699
1395	-2.49025201797485	0.137012556195259	-15.9152050018311	-0.00879702530801296	0.00711201597005129	-0.00912170019000769	0.00321592413820326
1396	-0.542206108570099	0.137012556195259	-15.3957262039185	0.01847561635077	-0.00717365415766835	-0.0110697457566857	0.0116574559360743
1397	0.756491124629974	0.786361217498779	-15.6554660797119	-0.0136671401560307	-0.00555028254166245	-0.00555028254166245	0.00386527273803949
1398	1.40583980083466	-0.837010383605957	-15.8502702713013	0.000943203864153475	-0.0026282137259841	-0.00879702530801296	-0.000355493422830477
1399	1.40583980083466	-1.16168475151062	-15.9801406860352	0.0145795252174139	-0.00197886489331722	-0.0107450718060136	-0.00522560812532902
1400	0.756491124629974	-0.187661752104759	-15.7204008102417	0.000943203864153475	0.00581331877037883	-0.00944637414067984	-0.000680167751852423
1401	1.40583980083466	0.461686879396439	-15.4606609344482	-0.00100484199356288	0.00321592413820326	-0.00457625929266214	0.00970941036939621
1402	0.756491124629974	-0.512336075305939	-15.9152050018311	0.00126787810586393	-0.00425158534198999	0.000293855206109583	-0.00295288790948689
1403	1.40583980083466	-1.81103336811066	-16.3697490692139	0.00386527273803949	-0.00977104809135199	-0.00295288790948689	-0.00327756232582033
1404	0.756491124629974	0.137012556195259	-16.0450744628906	0.00289124972186983	0.00256657530553639	0.000943203864153475	-0.00425158534198999
1405	0.107142522931099	0.461686879396439	-15.9801406860352	0.0100340843200684	0.00321592413820326	-0.00230353930965066	0.00289124972186983
1406	-1.84090340137482	0.137012556195259	-15.7853355407715	0.00581331877037883	0.00483929552137852	0.0100340843200684	0.00548864435404539
1407	0.107142522931099	0.137012556195259	-15.9152050018311	-0.00977104809135199	-0.00360223650932312	0.00678734155371785	-0.000680167751852423
1408	2.70453715324402	-0.837010383605957	-15.5255966186523	0.00548864435404539	0.000943203864153475	-0.00425158534198999	0.00191722682211548
1409	0.107142522931099	-0.187661752104759	-15.8502702713013	-0.00684897974133492	-0.000355493422830477	-3.08191010844894e-05	-0.00717365415766835
1410	1.40583980083466	-1.16168475151062	-16.1100101470947	0.00451462110504508	0.00191722682211548	0.00743668992072344	0.00451462110504508
1411	2.70453715324402	-0.837010383605957	-16.3697490692139	-0.0182125810533762	-0.0026282137259841	0.011982130818069	0.00483929552137852
1412	1.40583980083466	-0.837010383605957	-15.9801406860352	0.00970941036939621	0.00159255252219737	0.00711201597005129	-3.08191010844894e-05
1413	1.40583980083466	0.137012556195259	-15.8502702713013	0.00256657530553639	-0.00457625929266214	-0.00912170019000769	-0.00165419070981443
1414	-0.542206108570099	-0.837010383605957	-15.6554660797119	-0.000680167751852423	-0.00555028254166245	-0.00652430532500148	-0.00749832857400179
1415	0.756491124629974	-0.512336075305939	-15.4606609344482	0.000943203864153475	0.00711201597005129	-0.0185372550040483	0.00191722682211548
1416	0.756491124629974	0.786361217498779	-15.5905313491821	0.01847561635077	0.00581331877037883	-0.00912170019000769	0.00321592413820326
1417	-1.19155478477478	0.786361217498779	-15.6554660797119	-0.00327756232582033	0.00256657530553639	-0.00879702530801296	-0.00392691092565656
1418	0.107142522931099	-0.187661752104759	-16.4996185302734	0.00256657530553639	0.00743668992072344	-0.0117190945893526	0.00451462110504508
1419	0.756491124629974	-0.512336075305939	-15.7204008102417	0.00516396993771195	0.00483929552137852	0.00159255252219737	-0.00522560812532902
1420	0.756491124629974	-0.187661752104759	-16.3048152923584	-0.00425158534198999	0.00646266713738441	0.00191722682211548	0.00354059832170606
1421	0.756491124629974	0.137012556195259	-16.3697490692139	-0.00327756232582033	0.00548864435404539	0.00548864435404539	0.000293855206109583
1422	0.756491124629974	-0.187661752104759	-16.629487991333	-0.00587495695799589	-0.000680167751852423	0.00678734155371785	-0.00295288790948689
1423	2.70453715324402	-1.16168475151062	-15.9152050018311	0.00776136433705688	0.00418994715437293	0.00808603875339031	0.000943203864153475
1424	0.756491124629974	0.461686879396439	-16.4996185302734	0.00841071270406246	-0.00392691092565656	0.0106834331527352	-0.00619963090866804
1425	1.40583980083466	-0.837010383605957	-16.434684753418	-0.00425158534198999	-0.000355493422830477	0.00321592413820326	-0.00847235135734081
1426	0.756491124629974	0.137012556195259	-16.3048152923584	0.00483929552137852	-0.00652430532500148	0.00191722682211548	-0.00100484199356288
1427	0.107142522931099	0.137012556195259	-16.2398796081543	0.00873538758605719	0.00126787810586393	0.00159255252219737	0.00126787810586393
1428	-1.19155478477478	-0.187661752104759	-16.1100101470947	0.00970941036939621	-0.00587495695799589	-0.0104203969240189	-0.00132951640989631
1429	-1.84090340137482	-1.16168475151062	-15.9801406860352	0.00126787810586393	0.00289124972186983	-0.0152905117720366	-0.00360223650932312
1430	2.70453715324402	-1.16168475151062	-15.9801406860352	0.000293855206109583	0.00581331877037883	-0.0104203969240189	0.00386527273803949
1431	0.756491124629974	0.461686879396439	-15.9801406860352	-0.0026282137259841	0.00386527273803949	-0.000680167751852423	-0.00425158534198999
1432	2.05518841743469	-1.16168475151062	-15.9152050018311	0.0145795252174139	-0.000680167751852423	-0.00879702530801296	0.00906006153672934
1433	2.70453715324402	-0.837010383605957	-15.8502702713013	0.0207483377307653	0.000943203864153475	-0.00490093370899558	-0.00555028254166245
1434	2.70453715324402	-0.512336075305939	-15.6554660797119	-0.0113944197073579	0.00256657530553639	-0.00619963090866804	-0.00425158534198999
1435	3.35388565063477	-0.837010383605957	-16.3697490692139	-0.0143164889886975	0.00516396993771195	0.00256657530553639	0.000293855206109583
1436	0.756491124629974	-1.16168475151062	-16.3697490692139	0.00678734155371785	-0.00847235135734081	0.00256657530553639	-3.08191010844894e-05
1437	2.05518841743469	-1.81103336811066	-16.3048152923584	-0.00392691092565656	-0.0126931173726916	0.00451462110504508	0.00418994715437293
1438	0.756491124629974	0.137012556195259	-16.434684753418	-0.0146411629393697	-0.00782300252467394	-0.00619963090866804	-0.00944637414067984
1439	2.05518841743469	-0.837010383605957	-16.1100101470947	0.00711201597005129	0.00938473641872406	0.00354059832170606	-0.00522560812532902
1440	0.107142522931099	-0.837010383605957	-16.1100101470947	-0.0143164889886975	0.00289124972186983	-0.00555028254166245	-3.08191010844894e-05
1441	-1.19155478477478	0.461686879396439	-16.0450744628906	0.01100810803473	0.00321592413820326	0.00126787810586393	0.00256657530553639
1442	2.05518841743469	-1.16168475151062	-16.434684753418	0.00938473641872406	-0.00814767740666866	0.000943203864153475	0.00711201597005129
1443	0.756491124629974	0.786361217498779	-16.6944236755371	-0.00392691092565656	-0.00165419070981443	0.00451462110504508	-0.00295288790948689
1444	0.107142522931099	-0.187661752104759	-16.7593593597412	0.00126787810586393	0.000618529506027699	0.000943203864153475	0.00516396993771195
1445	0.756491124629974	0.137012556195259	-16.6944236755371	0.0188002903014421	0.000618529506027699	-0.00392691092565656	0.00159255252219737
1446	0.107142522931099	-0.187661752104759	-16.3048152923584	0.0123068047687411	0.00483929552137852	0.00808603875339031	0.0100340843200684
1447	0.756491124629974	-0.837010383605957	-16.434684753418	0.0200989879667759	-0.00912170019000769	-0.00295288790948689	0.00581331877037883
1448	0.107142522931099	-0.837010383605957	-16.2398796081543	-0.00230353930965066	-0.00490093370899558	-0.00814767740666866	-0.00197886489331722
1449	0.756491124629974	-0.837010383605957	-16.3697490692139	-0.00100484199356288	0.00289124972186983	-0.00587495695799589	-0.00619963090866804
1450	0.756491124629974	0.461686879396439	-16.5645542144775	-0.0130177913233638	0.00678734155371785	-0.0130177913233638	0.000293855206109583
1451	0.107142522931099	-0.837010383605957	-16.1749439239502	-0.00977104809135199	0.00159255252219737	-0.00912170019000769	0.00970941036939621
1452	0.756491124629974	0.137012556195259	-16.4996185302734	-0.0026282137259841	0.00159255252219737	0.00126787810586393	0.00191722682211548
1453	-0.542206108570099	0.461686879396439	-16.434684753418	0.00678734155371785	-0.00555028254166245	-0.00587495695799589	-0.00295288790948689
1454	-0.542206108570099	-0.187661752104759	-16.2398796081543	0.00418994715437293	-0.00490093370899558	-0.0104203969240189	0.00418994715437293
1455	0.756491124629974	0.137012556195259	-16.629487991333	-0.00782300252467394	0.00354059832170606	-0.0104203969240189	-0.00782300252467394
1456	1.40583980083466	0.137012556195259	-16.5645542144775	0.00386527273803949	-0.00360223650932312	-0.00360223650932312	0.00256657530553639
1457	0.756491124629974	0.137012556195259	-16.6944236755371	0.00516396993771195	0.00126787810586393	-0.000355493422830477	0.00256657530553639
1458	1.40583980083466	-1.81103336811066	-16.3048152923584	0.0103587592020631	-0.00717365415766835	-0.00327756232582033	-0.00132951640989631
1459	2.70453715324402	-2.78505635261536	-16.1749439239502	-0.00457625929266214	-0.0026282137259841	-0.00652430532500148	-0.00944637414067984
1460	2.05518841743469	-0.512336075305939	-16.0450744628906	-0.000355493422830477	0.00354059832170606	-0.00749832857400179	0.00126787810586393
1461	0.756491124629974	0.137012556195259	-16.0450744628906	0.0149041991680861	0.00354059832170606	-0.00165419070981443	0.00354059832170606
1462	0.107142522931099	-0.512336075305939	-16.4996185302734	-0.0253554154187441	0.000293855206109583	-0.0026282137259841	0.00256657530553639
1463	-1.84090340137482	0.137012556195259	-16.8892288208008	0.0149041991680861	-3.08191010844894e-05	-0.00944637414067984	0.00289124972186983
1464	2.05518841743469	-0.512336075305939	-16.2398796081543	-0.0107450718060136	0.000618529506027699	-0.0133424662053585	-0.00490093370899558
1465	2.70453715324402	-0.837010383605957	-16.4996185302734	-0.00522560812532902	0.00970941036939621	-0.00490093370899558	-0.0113944197073579
1466	2.70453715324402	-1.16168475151062	-16.3697490692139	0.00418994715437293	0.00451462110504508	-0.00555028254166245	0.00418994715437293
1467	2.05518841743469	-0.837010383605957	-16.1749439239502	0.00289124972186983	-0.00555028254166245	0.000293855206109583	0.00191722682211548
1468	2.05518841743469	-0.837010383605957	-16.434684753418	-0.00522560812532902	-0.00360223650932312	-0.00457625929266214	-0.000680167751852423
1469	0.756491124629974	-1.16168475151062	-16.4996185302734	-0.0107450718060136	0.00256657530553639	-0.00879702530801296	-0.00912170019000769
1470	0.756491124629974	-0.512336075305939	-16.8892288208008	0.0126314787194133	-0.00132951640989631	-0.000355493422830477	-0.0123684434220195
1471	2.05518841743469	-0.837010383605957	-16.3697490692139	0.000293855206109583	-0.000680167751852423	0.00159255252219737	-0.00100484199356288
1472	2.05518841743469	-0.837010383605957	-16.5645542144775	0.011982130818069	-0.00230353930965066	0.00841071270406246	-0.00100484199356288
1473	-1.19155478477478	0.461686879396439	-16.4996185302734	-0.0110697457566857	-0.000680167751852423	0.00483929552137852	0.00321592413820326
1474	-0.542206108570099	0.137012556195259	-16.6944236755371	-0.00749832857400179	0.00938473641872406	-0.0136671401560307	-0.00425158534198999
1475	0.756491124629974	0.786361217498779	-17.1489677429199	0.0113327819854021	0.00613799272105098	-0.0139918150380254	-0.00327756232582033
1476	2.70453715324402	-0.512336075305939	-17.0840320587158	-0.0156151866540313	0.00906006153672934	-0.0282774847000837	0.00841071270406246
1477	2.70453715324402	-0.837010383605957	-17.0190982818604	-0.00912170019000769	0.000293855206109583	-0.017887907102704	0.00321592413820326
1478	0.756491124629974	-0.512336075305939	-16.9541625976563	-0.00360223650932312	0.00581331877037883	0.000618529506027699	-0.0026282137259841
1479	1.40583980083466	-0.187661752104759	-16.9541625976563	0.000618529506027699	0.00483929552137852	-0.00879702530801296	-0.00295288790948689
1480	0.107142522931099	-0.512336075305939	-16.3697490692139	-0.00295288790948689	0.00483929552137852	0.00678734155371785	0.000618529506027699
1481	2.05518841743469	-1.81103336811066	-16.434684753418	0.00938473641872406	-0.00814767740666866	0.0188002903014421	-0.00295288790948689
1482	0.756491124629974	0.461686879396439	-16.5645542144775	0.011982130818069	-0.00100484199356288	0.0194496400654316	-0.00522560812532902
1483	1.40583980083466	-0.837010383605957	-16.3048152923584	-0.0156151866540313	0.000618529506027699	0.0230210572481155	-0.00197886489331722
1484	-1.19155478477478	0.137012556195259	-16.4996185302734	0.00451462110504508	-0.00100484199356288	0.0171769186854362	-0.00522560812532902
1485	-1.84090340137482	0.137012556195259	-16.5645542144775	0.0168522447347641	0.00126787810586393	0.0103587592020631	-0.00230353930965066
1486	0.756491124629974	0.461686879396439	-16.5645542144775	0.0171769186854362	0.00126787810586393	0.00808603875339031	-0.00132951640989631
1487	0.107142522931099	0.461686879396439	-16.434684753418	0.0106834331527352	0.00354059832170606	-0.00230353930965066	-0.00425158534198999
1488	0.107142522931099	-0.187661752104759	-17.0190982818604	-0.00165419070981443	0.0022419011220336	-0.00944637414067984	-0.00197886489331722
1489	2.70453715324402	-0.512336075305939	-17.0840320587158	-0.0026282137259841	0.00483929552137852	-0.0107450718060136	-0.00652430532500148
1490	2.70453715324402	-1.16168475151062	-16.5645542144775	0.00483929552137852	0.00613799272105098	-0.00847235135734081	-0.00197886489331722
1491	2.70453715324402	-1.81103336811066	-16.434684753418	-0.00814767740666866	-0.00295288790948689	-0.0123684434220195	0.0100340843200684
1492	0.107142522931099	-0.837010383605957	-16.629487991333	-0.00295288790948689	-0.0113944197073579	-0.00749832857400179	0.00289124972186983
1493	0.756491124629974	-0.512336075305939	-16.2398796081543	-0.00717365415766835	-0.00360223650932312	-0.00847235135734081	-0.00847235135734081
1494	0.107142522931099	-0.187661752104759	-16.629487991333	0.0149041991680861	0.012956153601408	-0.00132951640989631	0.00256657530553639
1495	-1.84090340137482	-0.187661752104759	-17.0190982818604	0.0152288740500808	0.00159255252219737	0.000943203864153475	0.00126787810586393
1496	-1.19155478477478	0.137012556195259	-16.8242931365967	-0.00327756232582033	0.000618529506027699	0.0152288740500808	0.00386527273803949
1497	2.05518841743469	-0.512336075305939	-16.5645542144775	0.00808603875339031	0.000618529506027699	0.00841071270406246	-0.00327756232582033
1498	2.05518841743469	-0.837010383605957	-16.4996185302734	-0.00912170019000769	0.00548864435404539	-0.00165419070981443	0.000618529506027699
1499	2.05518841743469	-0.837010383605957	-16.1749439239502	0.01100810803473	-0.00197886489331722	-0.00555028254166245	-0.00490093370899558
1500	1.40583980083466	-0.837010383605957	-16.2398796081543	0.0239950809627771	0.00743668992072344	-0.000355493422830477	-0.00587495695799589
1501	0.756491124629974	-0.187661752104759	-16.629487991333	-0.000680167751852423	0.00289124972186983	0.000943203864153475	0.00906006153672934
1502	2.05518841743469	-0.512336075305939	-16.3697490692139	-0.00457625929266214	-0.00230353930965066	0.00386527273803949	0.000943203864153475
1503	1.40583980083466	-0.837010383605957	-16.4996185302734	-0.0104203969240189	-0.00165419070981443	-0.00132951640989631	-0.00587495695799589
1504	1.40583980083466	-0.837010383605957	-16.3048152923584	0.00906006153672934	-0.00100484199356288	-0.00587495695799589	-0.0026282137259841
1505	0.756491124629974	0.137012556195259	-16.2398796081543	0.0246444288641214	0.00646266713738441	-3.08191010844894e-05	0.00289124972186983
1506	-0.542206108570099	-0.837010383605957	-15.8502702713013	-0.000355493422830477	-0.000680167751852423	-0.00295288790948689	0.00808603875339031
1507	-2.49025201797485	0.786361217498779	-16.3048152923584	0.00159255252219737	-3.08191010844894e-05	-0.00100484199356288	0.00321592413820326
1508	0.107142522931099	0.137012556195259	-16.5645542144775	-0.0172385573387146	-0.0026282137259841	-0.00425158534198999	0.00548864435404539
1509	2.05518841743469	0.137012556195259	-16.434684753418	-0.00587495695799589	0.00516396993771195	0.00613799272105098	-0.00619963090866804
1510	0.756491124629974	-0.837010383605957	-16.434684753418	0.0330859608948231	0.00646266713738441	-0.00879702530801296	0.000618529506027699
1511	0.756491124629974	0.461686879396439	-16.629487991333	-0.0130177913233638	0.00159255252219737	-0.00522560812532902	0.00646266713738441
1512	2.05518841743469	-0.837010383605957	-16.1100101470947	0.00191722682211548	0.000943203864153475	0.00386527273803949	0.000943203864153475
1513	2.70453715324402	-0.837010383605957	-15.6554660797119	0.0145795252174139	0.00386527273803949	-0.0162645354866982	0.00126787810586393
1514	1.40583980083466	-0.187661752104759	-15.9801406860352	-0.00782300252467394	-0.00165419070981443	-0.0136671401560307	-0.000680167751852423
1515	0.756491124629974	-1.16168475151062	-16.5645542144775	0.0022419011220336	-0.00782300252467394	-0.00684897974133492	0.000943203864153475
1516	2.05518841743469	-0.512336075305939	-15.7853355407715	-3.08191010844894e-05	-0.00100484199356288	-0.00555028254166245	0.00256657530553639
1517	2.05518841743469	-0.837010383605957	-15.6554660797119	0.00613799272105098	0.00289124972186983	-3.08191010844894e-05	0.00451462110504508
1518	0.107142522931099	0.137012556195259	-15.9152050018311	-0.02697878703475	-0.00230353930965066	-0.0152905117720366	0.000293855206109583
1519	-1.19155478477478	0.137012556195259	-15.5905313491821	0.000943203864153475	-0.00295288790948689	-0.00165419070981443	-0.00197886489331722
1520	0.107142522931099	-0.837010383605957	-15.7204008102417	-0.00490093370899558	0.00289124972186983	0.00906006153672934	-0.00295288790948689
1521	1.40583980083466	-0.187661752104759	-16.0450744628906	-0.000680167751852423	0.00191722682211548	0.0262678004801273	0.00386527273803949
1522	2.70453715324402	-1.16168475151062	-15.5255966186523	-0.0182125810533762	0.0022419011220336	0.012956153601408	0.00386527273803949
1523	1.40583980083466	0.137012556195259	-16.3048152923584	0.00613799272105098	0.00191722682211548	0.00613799272105098	0.00159255252219737
1524	0.107142522931099	-0.187661752104759	-15.7853355407715	0.000943203864153475	0.000618529506027699	-0.00782300252467394	0.00483929552137852
1525	2.70453715324402	-0.512336075305939	-15.3957262039185	0.00354059832170606	0.00743668992072344	-0.0198359526693821	-0.00327756232582033
1526	1.40583980083466	-1.81103336811066	-15.5905313491821	-0.00197886489331722	0.00321592413820326	-0.0165892094373703	0.00906006153672934
1527	0.756491124629974	-1.81103336811066	-15.7853355407715	0.00354059832170606	-0.00555028254166245	-0.000355493422830477	0.000618529506027699
1528	0.107142522931099	-0.187661752104759	-16.1100101470947	-0.00587495695799589	-0.00490093370899558	0.0022419011220336	-0.00327756232582033
1529	-1.19155478477478	0.137012556195259	-16.629487991333	0.00678734155371785	-0.00360223650932312	0.0022419011220336	0.000293855206109583
1530	-1.84090340137482	0.137012556195259	-16.434684753418	-0.00360223650932312	0.00354059832170606	-0.0110697457566857	0.00191722682211548
1531	0.107142522931099	-0.187661752104759	-15.9801406860352	-0.0026282137259841	0.000618529506027699	-0.00749832857400179	0.00451462110504508
1532	1.40583980083466	0.137012556195259	-15.6554660797119	0.0126314787194133	-0.00619963090866804	-0.00165419070981443	0.00418994715437293
1533	0.107142522931099	0.137012556195259	-16.0450744628906	-0.00360223650932312	-0.00165419070981443	-0.00749832857400179	-0.00360223650932312
1534	0.107142522931099	0.137012556195259	-16.2398796081543	0.00613799272105098	0.000293855206109583	-0.00652430532500148	-3.08191010844894e-05
1535	0.756491124629974	-0.187661752104759	-15.8502702713013	-0.00684897974133492	0.0022419011220336	-0.00392691092565656	0.00418994715437293
1536	0.107142522931099	0.137012556195259	-15.9152050018311	-0.00197886489331722	0.00516396993771195	0.00418994715437293	0.00711201597005129
1537	-0.542206108570099	-1.48635900020599	-15.8502702713013	-0.00295288790948689	-0.00879702530801296	-0.00490093370899558	0.00354059832170606
1538	1.40583980083466	-2.46038198471069	-15.3307914733887	-0.0026282137259841	-0.00619963090866804	0.00321592413820326	-0.00555028254166245
1539	0.756491124629974	0.786361217498779	-15.9152050018311	0.00678734155371785	-0.00360223650932312	0.00516396993771195	0.000618529506027699
1540	2.70453715324402	0.137012556195259	-16.2398796081543	0.0022419011220336	0.00970941036939621	0.00906006153672934	-0.000680167751852423
1541	-1.19155478477478	-0.187661752104759	-15.8502702713013	-0.00912170019000769	-0.00749832857400179	0.00938473641872406	0.011982130818069
1542	0.107142522931099	-0.837010383605957	-15.9152050018311	0.00743668992072344	0.00289124972186983	0.0022419011220336	0.00191722682211548
1543	0.107142522931099	0.461686879396439	-16.0450744628906	-0.00587495695799589	0.000943203864153475	0.00678734155371785	-0.00327756232582033
1544	2.05518841743469	-0.512336075305939	-15.0061168670654	0.0126314787194133	0.00451462110504508	0.0220470335334539	-0.00100484199356288
1545	2.05518841743469	-1.16168475151062	-15.7853355407715	0.0142548503354192	0.00386527273803949	0.012956153601408	0.00126787810586393
1546	2.05518841743469	-0.837010383605957	-15.8502702713013	-0.000680167751852423	-0.000355493422830477	0.0103587592020631	-3.08191010844894e-05
1547	2.05518841743469	-0.837010383605957	-15.8502702713013	-0.00132951640989631	-0.00652430532500148	-0.00165419070981443	-0.0026282137259841
1548	0.756491124629974	-0.187661752104759	-16.5645542144775	-0.00717365415766835	-0.00814767740666866	-0.00457625929266214	-0.00912170019000769
1549	-1.19155478477478	-0.512336075305939	-16.2398796081543	0.00354059832170606	-0.00912170019000769	-0.017887907102704	0.00191722682211548
1550	0.107142522931099	-0.187661752104759	-15.9152050018311	-0.00327756232582033	0.00321592413820326	-0.0123684434220195	-0.00457625929266214
1551	2.05518841743469	-0.512336075305939	-15.7204008102417	0.00613799272105098	0.00386527273803949	-0.00717365415766835	0.00126787810586393
1552	-1.84090340137482	0.137012556195259	-15.9152050018311	-0.00197886489331722	-0.0026282137259841	0.000943203864153475	0.00256657530553639
1553	-1.84090340137482	-0.187661752104759	-15.9152050018311	0.00418994715437293	0.00256657530553639	0.00548864435404539	-0.0100957229733467
1554	1.40583980083466	-0.512336075305939	-15.7853355407715	0.0178262684494257	0.00256657530553639	-0.00717365415766835	0.000943203864153475
1555	3.35388565063477	-0.837010383605957	-15.7853355407715	0.020423661917448	-0.00360223650932312	-0.00619963090866804	0.000943203864153475
1556	2.05518841743469	-0.512336075305939	-15.9152050018311	0.013930176384747	0.00191722682211548	0.000618529506027699	0.00776136433705688
1557	1.40583980083466	-0.187661752104759	-15.9152050018311	-0.00295288790948689	-0.00100484199356288	0.00191722682211548	0.00418994715437293
1558	0.107142522931099	0.786361217498779	-15.8502702713013	0.00970941036939621	-0.00165419070981443	-0.00165419070981443	-0.00782300252467394
1559	0.107142522931099	-0.512336075305939	-15.9801406860352	0.00970941036939621	-0.00360223650932312	-0.00555028254166245	-0.00652430532500148
1560	0.107142522931099	-0.837010383605957	-16.0450744628906	0.00808603875339031	-0.00392691092565656	-0.000355493422830477	-0.00425158534198999
1561	1.40583980083466	-1.48635900020599	-15.2658567428589	-0.00132951640989631	-0.00230353930965066	0.000943203864153475	0.0126314787194133
1562	0.756491124629974	-0.187661752104759	-15.3957262039185	0.0022419011220336	-0.00912170019000769	-0.00619963090866804	0.0022419011220336
1563	-2.49025201797485	-0.187661752104759	-15.2009220123291	0.00873538758605719	-0.00132951640989631	-0.00717365415766835	0.00126787810586393
1564	0.107142522931099	-1.16168475151062	-15.3957262039185	-0.00717365415766835	0.00776136433705688	-0.00879702530801296	-0.00327756232582033
1565	1.40583980083466	-0.512336075305939	-16.2398796081543	0.0282158460468054	0.00613799272105098	-0.0107450718060136	-0.00684897974133492
1566	1.40583980083466	-0.837010383605957	-16.5645542144775	0.0022419011220336	0.00126787810586393	-0.00197886489331722	0.00581331877037883
1567	2.05518841743469	-0.512336075305939	-16.5645542144775	0.0181509424000978	0.00126787810586393	-0.00555028254166245	0.0022419011220336
1568	-0.542206108570099	-0.837010383605957	-16.434684753418	-0.00425158534198999	0.00646266713738441	-0.00360223650932312	-0.00587495695799589
1569	0.756491124629974	0.137012556195259	-15.9152050018311	0.01100810803473	0.00970941036939621	-0.0146411629393697	-0.00522560812532902
1570	-0.542206108570099	-0.187661752104759	-15.5255966186523	0.00970941036939621	-0.00425158534198999	0.00256657530553639	-0.00360223650932312
1571	0.756491124629974	-1.16168475151062	-15.7853355407715	-0.00684897974133492	0.00159255252219737	0.00613799272105098	0.00516396993771195
1572	1.40583980083466	-1.81103336811066	-15.9801406860352	0.00841071270406246	-0.00165419070981443	0.00191722682211548	-0.00684897974133492
1573	2.05518841743469	-0.837010383605957	-15.7204008102417	-0.000680167751852423	0.000293855206109583	0.00776136433705688	-0.000355493422830477
1574	1.40583980083466	-1.16168475151062	-15.8502702713013	-0.00619963090866804	0.00126787810586393	-0.00295288790948689	0.00191722682211548
1575	-0.542206108570099	-0.187661752104759	-15.7204008102417	0.00321592413820326	0.00613799272105098	0.00321592413820326	-0.00327756232582033
1576	0.756491124629974	-0.512336075305939	-15.5905313491821	0.00646266713738441	-0.00165419070981443	-0.00749832857400179	0.00548864435404539
1577	2.05518841743469	-1.16168475151062	-15.6554660797119	0.000618529506027699	0.00581331877037883	-0.0149658378213644	0.00386527273803949
1578	-0.542206108570099	0.461686879396439	-15.9801406860352	-0.0123684434220195	-0.000355493422830477	-0.0243813935667276	-0.00360223650932312
1579	0.756491124629974	-0.187661752104759	-15.7853355407715	-3.08191010844894e-05	0.00646266713738441	-0.0230826959013939	-0.00392691092565656
1580	0.107142522931099	0.137012556195259	-15.5905313491821	0.00808603875339031	0.012956153601408	-0.017887907102704	-0.00555028254166245
1581	1.40583980083466	-1.16168475151062	-15.5905313491821	0.00776136433705688	0.00289124972186983	-0.0175632312893867	0.0022419011220336
1582	0.756491124629974	-0.512336075305939	-15.9152050018311	0.00581331877037883	-0.00230353930965066	-0.00132951640989631	-0.00230353930965066
1583	1.40583980083466	-1.81103336811066	-16.0450744628906	-0.00197886489331722	-0.00197886489331722	0.01847561635077	-0.00100484199356288
1584	2.70453715324402	-1.16168475151062	-15.9801406860352	0.00841071270406246	0.00613799272105098	0.011982130818069	-0.00425158534198999
1585	2.05518841743469	0.137012556195259	-16.629487991333	-0.00490093370899558	0.000293855206109583	0.0168522447347641	-0.00327756232582033
1586	-0.542206108570099	-0.187661752104759	-16.4996185302734	0.00613799272105098	0.00191722682211548	0.0149041991680861	-0.00100484199356288
1587	0.107142522931099	-0.512336075305939	-15.7853355407715	-0.00197886489331722	-0.00587495695799589	0.00418994715437293	0.00516396993771195
1588	2.70453715324402	-0.512336075305939	-15.5255966186523	-0.00490093370899558	-0.00165419070981443	-0.0026282137259841	0.000943203864153475
1589	0.107142522931099	0.137012556195259	-16.4996185302734	0.00613799272105098	0.0155535480007529	-0.0120437685400248	-0.00782300252467394
1590	2.70453715324402	-1.16168475151062	-16.2398796081543	-0.0149658378213644	0.00418994715437293	-0.00749832857400179	-0.00587495695799589
1591	0.756491124629974	-0.187661752104759	-16.3048152923584	0.0116574559360743	0.00776136433705688	-0.00782300252467394	0.00126787810586393
1592	0.756491124629974	-0.512336075305939	-16.3697490692139	-0.0117190945893526	0.00126787810586393	-0.00522560812532902	-0.00165419070981443
1593	1.40583980083466	-1.48635900020599	-16.1749439239502	-0.00132951640989631	-0.00425158534198999	0.00386527273803949	0.00354059832170606
1594	0.756491124629974	-1.48635900020599	-16.0450744628906	0.00386527273803949	-0.00132951640989631	0.00289124972186983	-0.00814767740666866
1595	0.107142522931099	0.137012556195259	-16.0450744628906	0.00418994715437293	0.00126787810586393	0.0123068047687411	0.00159255252219737
1596	2.70453715324402	-0.512336075305939	-15.6554660797119	-3.08191010844894e-05	0.00711201597005129	0.0136055024340749	0.00451462110504508
1597	-0.542206108570099	0.137012556195259	-15.9801406860352	-0.00132951640989631	-0.00490093370899558	0.00906006153672934	-0.000680167751852423
1598	-1.84090340137482	-0.837010383605957	-16.1749439239502	0.00386527273803949	-0.00457625929266214	0.00191722682211548	0.00418994715437293
1599	1.40583980083466	-1.48635900020599	-15.8502702713013	0.00289124972186983	-0.00197886489331722	0.0022419011220336	0.0022419011220336
1600	0.107142522931099	0.461686879396439	-15.9801406860352	-0.00717365415766835	0.000943203864153475	0.00938473641872406	0.000618529506027699
1601	1.40583980083466	0.137012556195259	-16.1749439239502	0.000293855206109583	0.00191722682211548	-0.00132951640989631	0.00483929552137852
1602	0.756491124629974	0.786361217498779	-16.434684753418	-0.00977104809135199	0.00191722682211548	0.00418994715437293	0.00289124972186983
1603	1.40583980083466	-1.16168475151062	-15.9152050018311	-0.0107450718060136	0.000293855206109583	0.00126787810586393	-0.000680167751852423
1604	2.05518841743469	-1.16168475151062	-16.434684753418	-0.0113944197073579	0.00483929552137852	-0.00782300252467394	-0.00425158534198999
1605	0.107142522931099	-0.512336075305939	-16.5645542144775	0.00451462110504508	-0.00100484199356288	-0.00490093370899558	0.00126787810586393
1606	1.40583980083466	-0.837010383605957	-16.6944236755371	0.000293855206109583	0.00191722682211548	0.00841071270406246	0.00646266713738441
1607	0.756491124629974	-0.837010383605957	-16.4996185302734	-0.00619963090866804	-0.00522560812532902	-0.00782300252467394	0.00516396993771195
1608	-0.542206108570099	-0.837010383605957	-16.1749439239502	-0.00100484199356288	0.00678734155371785	-0.00295288790948689	-0.00100484199356288
1609	-3.1396005153656	0.461686879396439	-16.1749439239502	-0.017887907102704	0.00126787810586393	-0.0100957229733467	-0.0026282137259841
1610	2.05518841743469	-0.837010383605957	-15.9152050018311	0.0200989879667759	0.00289124972186983	-0.00749832857400179	-0.00230353930965066
1611	-0.542206108570099	0.137012556195259	-16.7593593597412	-0.00749832857400179	-0.00132951640989631	-0.00327756232582033	0.00613799272105098
1612	0.756491124629974	-1.16168475151062	-16.5645542144775	0.00191722682211548	0.00354059832170606	-0.00327756232582033	0.0022419011220336
1613	3.35388565063477	-0.512336075305939	-16.8892288208008	0.0100340843200684	0.00126787810586393	-0.00555028254166245	0.00159255252219737
1614	0.107142522931099	0.461686879396439	-16.5645542144775	0.00743668992072344	0.000618529506027699	-0.00295288790948689	-0.00684897974133492
1615	0.107142522931099	-0.187661752104759	-16.1749439239502	-0.00165419070981443	0.000293855206109583	-0.0100957229733467	0.0022419011220336
1616	-0.542206108570099	-0.837010383605957	-16.2398796081543	0.00970941036939621	-0.00652430532500148	0.00743668992072344	0.0022419011220336
1617	0.756491124629974	-1.48635900020599	-16.1100101470947	-0.0169138833880424	-0.00457625929266214	0.000293855206109583	0.0022419011220336
1618	1.40583980083466	-1.16168475151062	-16.3697490692139	-0.00587495695799589	0.0022419011220336	-0.00490093370899558	0.00418994715437293
1619	0.107142522931099	-0.837010383605957	-16.434684753418	-0.021459324285388	0.00873538758605719	-0.00230353930965066	-0.00749832857400179
1620	-1.84090340137482	-0.837010383605957	-16.3697490692139	-0.00230353930965066	0.000293855206109583	-0.00977104809135199	-0.000355493422830477
1621	0.107142522931099	0.461686879396439	-16.7593593597412	0.00711201597005129	0.0022419011220336	-0.00944637414067984	-0.00100484199356288
1622	0.107142522931099	-0.187661752104759	-16.3697490692139	-0.00132951640989631	0.00159255252219737	-0.00457625929266214	0.00354059832170606
1623	2.70453715324402	-0.837010383605957	-16.4996185302734	0.00256657530553639	-0.00425158534198999	-0.00132951640989631	-0.00230353930965066
1624	1.40583980083466	0.137012556195259	-17.0840320587158	0.0136055024340749	0.00451462110504508	-0.00522560812532902	-0.00684897974133492
1625	1.40583980083466	-0.187661752104759	-16.9541625976563	0.000618529506027699	0.00548864435404539	-0.0130177913233638	-0.00132951640989631
1626	0.756491124629974	0.461686879396439	-16.629487991333	0.012956153601408	-0.00522560812532902	-0.00100484199356288	-0.00360223650932312
1627	2.05518841743469	-1.16168475151062	-16.3697490692139	0.00386527273803949	-0.0026282137259841	-0.00165419070981443	-3.08191010844894e-05
1628	2.70453715324402	-1.81103336811066	-16.1100101470947	0.000943203864153475	-0.00327756232582033	-0.0026282137259841	0.00256657530553639
1629	0.756491124629974	-0.512336075305939	-15.9152050018311	0.00548864435404539	0.00516396993771195	-0.00912170019000769	-0.00197886489331722
1630	0.756491124629974	-0.837010383605957	-16.3048152923584	0.0252937767654657	0.00386527273803949	-0.00717365415766835	-0.00100484199356288
1631	-1.84090340137482	-0.187661752104759	-15.9152050018311	-0.0175632312893867	0.00191722682211548	-0.00360223650932312	-0.000680167751852423
1632	0.107142522931099	-0.837010383605957	-15.7853355407715	-0.0100957229733467	-0.000680167751852423	0.00126787810586393	0.00386527273803949
1633	0.756491124629974	-0.187661752104759	-16.0450744628906	-0.0026282137259841	-0.0026282137259841	-0.00132951640989631	-0.00652430532500148
1634	-0.542206108570099	0.137012556195259	-16.4996185302734	-0.0136671401560307	0.0145795252174139	-0.0100957229733467	-0.0113944197073579
1635	0.756491124629974	-0.187661752104759	-16.5645542144775	-0.00360223650932312	0.00776136433705688	-0.0172385573387146	0.00354059832170606
1636	-0.542206108570099	0.461686879396439	-16.3697490692139	0.00678734155371785	0.00841071270406246	0.00159255252219737	-0.00327756232582033
1637	-0.542206108570099	-0.187661752104759	-16.434684753418	0.00451462110504508	-0.00295288790948689	-0.00652430532500148	0.000293855206109583
1638	2.70453715324402	-1.81103336811066	-16.3048152923584	-0.000355493422830477	-0.00619963090866804	0.00354059832170606	0.000293855206109583
1639	1.40583980083466	-2.13570761680603	-16.3048152923584	-0.00749832857400179	-0.00295288790948689	-0.00230353930965066	-0.00652430532500148
1640	2.70453715324402	-1.16168475151062	-16.2398796081543	0.0252937767654657	0.000618529506027699	-0.00847235135734081	-0.00619963090866804
1641	0.107142522931099	0.461686879396439	-16.3697490692139	0.00321592413820326	0.000943203864153475	-0.000680167751852423	0.00418994715437293
1642	1.40583980083466	-0.837010383605957	-15.8502702713013	-0.00490093370899558	-0.00197886489331722	0.00711201597005129	0.00386527273803949
1643	-1.19155478477478	-0.512336075305939	-16.434684753418	-0.0026282137259841	-0.000680167751852423	-0.00295288790948689	-0.000355493422830477
1644	-1.84090340137482	0.461686879396439	-16.7593593597412	0.00256657530553639	0.00159255252219737	0.0022419011220336	-0.00717365415766835
1645	0.756491124629974	-0.187661752104759	-16.5645542144775	0.000943203864153475	0.00451462110504508	-0.00327756232582033	0.0022419011220336
1646	-0.542206108570099	0.137012556195259	-16.1749439239502	0.00808603875339031	0.00548864435404539	0.00386527273803949	0.00126787810586393
1647	0.756491124629974	-0.187661752104759	-16.6944236755371	-0.00749832857400179	-0.00132951640989631	-0.0026282137259841	0.00321592413820326
1648	1.40583980083466	-0.837010383605957	-15.9801406860352	-0.00327756232582033	0.00451462110504508	-0.00165419070981443	-0.00230353930965066
1649	2.05518841743469	-0.837010383605957	-15.9152050018311	-0.00684897974133492	0.000618529506027699	-0.00425158534198999	0.00354059832170606
1650	2.05518841743469	-1.48635900020599	-16.629487991333	0.0022419011220336	-0.0130177913233638	-0.0175632312893867	-0.00132951640989631
1651	0.756491124629974	-1.81103336811066	-16.3697490692139	-0.00132951640989631	0.00126787810586393	-0.0130177913233638	0.00191722682211548
1652	2.70453715324402	0.137012556195259	-16.629487991333	-0.00100484199356288	-0.00197886489331722	-0.0198359526693821	-3.08191010844894e-05
1653	0.107142522931099	0.461686879396439	-16.434684753418	-0.00360223650932312	-0.00457625929266214	-0.00912170019000769	0.000293855206109583
1654	-2.49025201797485	0.461686879396439	-16.1749439239502	-0.00944637414067984	0.00646266713738441	-0.0165892094373703	0.00548864435404539
1655	-1.19155478477478	-0.187661752104759	-15.8502702713013	0.00808603875339031	0.00711201597005129	-0.021459324285388	0.00841071270406246
1656	0.107142522931099	0.137012556195259	-15.8502702713013	-0.00230353930965066	0.00451462110504508	-0.0107450718060136	0.00191722682211548
1657	0.756491124629974	0.137012556195259	-16.6944236755371	0.00548864435404539	-0.00132951640989631	-0.0149658378213644	0.00678734155371785
1658	1.40583980083466	0.137012556195259	-16.8242931365967	-0.00587495695799589	-0.00392691092565656	0.00418994715437293	0.00776136433705688
1659	2.05518841743469	-0.837010383605957	-16.3697490692139	-0.00912170019000769	-0.00230353930965066	0.0162028968334198	-0.00165419070981443
1660	0.756491124629974	-0.837010383605957	-16.1749439239502	-0.0026282137259841	-0.00392691092565656	0.0171769186854362	-0.00749832857400179
1661	0.756491124629974	-0.187661752104759	-16.3048152923584	-0.00230353930965066	-0.00197886489331722	0.0334106348454952	-0.000355493422830477
1662	2.70453715324402	-2.46038198471069	-16.0450744628906	-0.0026282137259841	-0.0136671401560307	0.00678734155371785	0.00321592413820326
1663	1.40583980083466	0.137012556195259	-16.7593593597412	0.00126787810586393	-0.00295288790948689	0.013930176384747	0.000618529506027699
1664	0.756491124629974	0.137012556195259	-16.5645542144775	-0.00197886489331722	0.0022419011220336	0.00776136433705688	0.00256657530553639
1665	-0.542206108570099	0.461686879396439	-16.4996185302734	0.00159255252219737	-0.000355493422830477	0.0113327819854021	-0.00619963090866804
1666	-1.84090340137482	-0.187661752104759	-16.3048152923584	-0.000680167751852423	-0.00392691092565656	0.0168522447347641	0.0022419011220336
1667	-0.542206108570099	0.137012556195259	-16.3048152923584	-0.00555028254166245	-0.00132951640989631	0.00678734155371785	0.00159255252219737
1668	2.05518841743469	-0.187661752104759	-16.3048152923584	0.0022419011220336	-0.00522560812532902	0.00321592413820326	-0.00132951640989631
1669	1.40583980083466	-0.187661752104759	-16.3697490692139	-3.08191010844894e-05	0.00711201597005129	-0.0126931173726916	-0.000355493422830477
1670	0.107142522931099	0.461686879396439	-16.8242931365967	-0.00132951640989631	-0.000355493422830477	-0.0100957229733467	-0.000355493422830477
1671	2.05518841743469	-0.837010383605957	-16.3697490692139	0.00776136433705688	0.0022419011220336	0.00808603875339031	0.00906006153672934
1672	0.756491124629974	0.137012556195259	-15.8502702713013	-0.00879702530801296	0.000618529506027699	0.00906006153672934	-0.00230353930965066
1673	0.107142522931099	-0.187661752104759	-15.9801406860352	0.00516396993771195	0.00126787810586393	-0.00100484199356288	-0.000680167751852423
1674	-0.542206108570099	-1.81103336811066	-15.9152050018311	0.0116574559360743	-0.00197886489331722	0.00126787810586393	-0.00522560812532902
1675	2.05518841743469	-0.512336075305939	-15.5255966186523	0.00808603875339031	0.00418994715437293	-0.00197886489331722	-0.00522560812532902
1676	0.107142522931099	-0.512336075305939	-16.3048152923584	0.0243197549134493	-0.00230353930965066	0.00678734155371785	0.0100340843200684
1677	0.107142522931099	0.461686879396439	-16.5645542144775	-0.00100484199356288	0.000293855206109583	0.00159255252219737	0.00159255252219737
1678	-1.19155478477478	0.461686879396439	-16.4996185302734	-0.00392691092565656	0.00354059832170606	-0.0107450718060136	0.00289124972186983
1679	2.05518841743469	-0.187661752104759	-16.3697490692139	0.00386527273803949	0.00873538758605719	-0.0123684434220195	-0.00522560812532902
1680	2.70453715324402	-0.512336075305939	-16.0450744628906	0.0220470335334539	0.00613799272105098	-0.00912170019000769	-0.000355493422830477
1681	0.107142522931099	-0.187661752104759	-16.1100101470947	0.011982130818069	-0.00327756232582033	0.00321592413820326	0.00418994715437293
1682	2.70453715324402	-0.837010383605957	-16.5645542144775	-0.00457625929266214	-0.000680167751852423	-0.00619963090866804	-0.00100484199356288
1683	-0.542206108570099	0.786361217498779	-16.6944236755371	-0.00814767740666866	-0.000355493422830477	0.000618529506027699	0.00191722682211548
1684	0.756491124629974	0.461686879396439	-16.4996185302734	0.00386527273803949	0.0132808275520802	0.00678734155371785	-0.00295288790948689
1685	0.107142522931099	-1.16168475151062	-16.1749439239502	0.0100340843200684	-0.00100484199356288	0.00386527273803949	0.00386527273803949
1686	-0.542206108570099	-1.48635900020599	-16.0450744628906	0.00548864435404539	-0.00847235135734081	-0.00490093370899558	0.00386527273803949
1687	0.756491124629974	0.461686879396439	-15.7204008102417	-0.000680167751852423	0.00289124972186983	0.00354059832170606	-0.00197886489331722
1688	-1.19155478477478	0.137012556195259	-15.7853355407715	0.00289124972186983	0.00354059832170606	-0.00295288790948689	-0.00230353930965066
1689	0.756491124629974	-0.512336075305939	-16.3048152923584	-0.0143164889886975	0.0100340843200684	-0.0117190945893526	-0.00132951640989631
1690	-0.542206108570099	0.137012556195259	-16.0450744628906	0.00613799272105098	0.00873538758605719	-0.00457625929266214	0.00613799272105098
1691	3.35388565063477	-0.837010383605957	-16.2398796081543	0.000293855206109583	0.00906006153672934	-0.00230353930965066	0.00191722682211548
1692	0.756491124629974	0.461686879396439	-16.2398796081543	0.0132808275520802	0.000293855206109583	-0.00327756232582033	-0.00392691092565656
1693	-0.542206108570099	-0.187661752104759	-16.3048152923584	-0.00457625929266214	0.00906006153672934	0.00256657530553639	-0.00360223650932312
1694	1.40583980083466	-1.16168475151062	-16.3048152923584	0.00516396993771195	0.00191722682211548	0.00191722682211548	-0.00814767740666866
1695	1.40583980083466	-0.837010383605957	-16.5645542144775	0.00256657530553639	0.01100810803473	-0.000355493422830477	0.000293855206109583
1696	2.05518841743469	-1.81103336811066	-16.434684753418	0.0275664981454611	-0.0110697457566857	-0.0026282137259841	0.00873538758605719
1697	0.756491124629974	-0.512336075305939	-16.5645542144775	-0.00360223650932312	-0.00360223650932312	-0.00392691092565656	-0.00132951640989631
1698	0.107142522931099	0.461686879396439	-16.434684753418	-0.00132951640989631	0.00418994715437293	-0.00944637414067984	0.00581331877037883
1699	0.107142522931099	-0.187661752104759	-16.3697490692139	0.00289124972186983	-0.00100484199356288	-0.00879702530801296	0.000943203864153475
1700	-1.19155478477478	-0.187661752104759	-16.2398796081543	0.00581331877037883	0.0103587592020631	-0.0120437685400248	0.00548864435404539
1701	0.756491124629974	-0.837010383605957	-16.1100101470947	-0.00392691092565656	0.00548864435404539	0.00321592413820326	0.00516396993771195
1702	0.107142522931099	-0.187661752104759	-16.6944236755371	0.00321592413820326	0.00418994715437293	0.00126787810586393	-0.000355493422830477
1703	-0.542206108570099	0.461686879396439	-16.5645542144775	-0.0123684434220195	-0.00165419070981443	0.00289124972186983	0.00548864435404539
1704	1.40583980083466	-0.837010383605957	-16.4996185302734	0.0149041991680861	0.00711201597005129	-0.00132951640989631	-0.00522560812532902
1705	1.40583980083466	-1.48635900020599	-15.8502702713013	0.00126787810586393	0.0132808275520802	0.000943203864153475	0.00321592413820326
1706	3.35388565063477	-0.837010383605957	-15.3957262039185	0.00159255252219737	0.000618529506027699	-0.00425158534198999	0.00159255252219737
1707	0.107142522931099	-0.837010383605957	-15.9801406860352	0.00613799272105098	-0.000680167751852423	-0.00457625929266214	0.00646266713738441
1708	0.107142522931099	-0.837010383605957	-16.5645542144775	-0.0104203969240189	-0.00782300252467394	-0.00619963090866804	0.000943203864153475
1709	1.40583980083466	-0.512336075305939	-16.5645542144775	0.00354059832170606	0.00386527273803949	-0.00944637414067984	-0.00132951640989631
1710	0.107142522931099	0.137012556195259	-16.434684753418	0.00354059832170606	0.00711201597005129	-0.00555028254166245	-0.00392691092565656
1711	-0.542206108570099	-0.837010383605957	-16.4996185302734	0.000293855206109583	0.00386527273803949	-0.00295288790948689	0.01100810803473
1712	-1.19155478477478	0.461686879396439	-16.4996185302734	-0.00425158534198999	0.00581331877037883	0.00711201597005129	0.00256657530553639
1713	1.40583980083466	-0.837010383605957	-15.9152050018311	-0.00555028254166245	-0.000355493422830477	-0.00652430532500148	-0.00295288790948689
1714	2.05518841743469	-0.512336075305939	-16.434684753418	0.0207483377307653	0.00321592413820326	-0.00717365415766835	-0.00717365415766835
1715	2.05518841743469	-1.16168475151062	-16.8242931365967	0.000293855206109583	0.00516396993771195	-0.00619963090866804	-0.000680167751852423
1716	3.35388565063477	-1.16168475151062	-16.629487991333	0.00711201597005129	0.00516396993771195	0.000293855206109583	0.00289124972186983
1717	-0.542206108570099	-0.512336075305939	-16.3048152923584	-0.00879702530801296	-0.0026282137259841	0.000293855206109583	0.00613799272105098
1718	0.107142522931099	-0.512336075305939	-16.3048152923584	0.0171769186854362	-0.00327756232582033	0.00126787810586393	-0.00100484199356288
1719	-0.542206108570099	-0.512336075305939	-16.1100101470947	-0.00912170019000769	-0.000680167751852423	-0.00392691092565656	-0.00457625929266214
1720	0.107142522931099	0.137012556195259	-16.3048152923584	-0.00360223650932312	0.00646266713738441	-0.0123684434220195	0.00321592413820326
1721	2.05518841743469	-0.837010383605957	-16.3697490692139	0.00743668992072344	0.0022419011220336	-0.000355493422830477	0.00808603875339031
1722	-1.84090340137482	-0.187661752104759	-16.5645542144775	0.000618529506027699	-0.00230353930965066	0.00126787810586393	0.00418994715437293
1723	0.107142522931099	0.137012556195259	-16.4996185302734	-0.00619963090866804	0.00159255252219737	-0.0139918150380254	-0.00360223650932312
1724	1.40583980083466	-0.187661752104759	-16.1749439239502	0.0100340843200684	0.00581331877037883	-0.0117190945893526	-0.00522560812532902
1725	1.40583980083466	-1.16168475151062	-16.0450744628906	0.0175015944987535	0.00126787810586393	-0.0188619289547205	-0.00165419070981443
1726	2.05518841743469	-1.16168475151062	-16.3048152923584	-0.00814767740666866	-3.08191010844894e-05	-0.00392691092565656	0.00776136433705688
1727	1.40583980083466	-1.16168475151062	-16.3697490692139	-3.08191010844894e-05	0.00516396993771195	-0.00814767740666866	0.00451462110504508
1728	0.756491124629974	0.137012556195259	-16.4996185302734	-0.0221086721867323	0.00191722682211548	-0.0169138833880424	0.00289124972186983
1729	-0.542206108570099	-0.837010383605957	-16.629487991333	0.00126787810586393	-0.00230353930965066	-0.0143164889886975	-0.00360223650932312
1730	0.756491124629974	-1.48635900020599	-16.1749439239502	0.00808603875339031	-0.00360223650932312	-0.0191866029053926	-0.00327756232582033
1731	0.107142522931099	-0.187661752104759	-16.5645542144775	0.00418994715437293	-0.00490093370899558	-0.00619963090866804	0.00548864435404539
1732	-0.542206108570099	0.461686879396439	-16.1100101470947	-0.00522560812532902	0.00191722682211548	0.000618529506027699	0.000618529506027699
1733	0.756491124629974	-1.16168475151062	-16.1100101470947	0.000943203864153475	0.00191722682211548	0.00516396993771195	0.00321592413820326
1734	0.756491124629974	0.137012556195259	-16.3048152923584	0.00646266713738441	0.00711201597005129	-0.00230353930965066	-0.00457625929266214
1735	1.40583980083466	-0.837010383605957	-16.1749439239502	0.00711201597005129	0.00970941036939621	-0.00555028254166245	-0.00619963090866804
1736	1.40583980083466	-0.187661752104759	-16.629487991333	0.0239950809627771	0.00289124972186983	0.012956153601408	0.00418994715437293
1737	2.70453715324402	-0.187661752104759	-16.434684753418	0.00548864435404539	-3.08191010844894e-05	0.0103587592020631	-0.00360223650932312
1738	0.756491124629974	-0.187661752104759	-16.3048152923584	-0.000680167751852423	-0.00360223650932312	0.0022419011220336	-0.00425158534198999
1739	1.40583980083466	0.137012556195259	-16.4996185302734	-0.00782300252467394	0.00873538758605719	0.00191722682211548	-0.0133424662053585
1740	1.40583980083466	-0.837010383605957	-16.434684753418	-0.00100484199356288	-0.00230353930965066	-0.00847235135734081	-0.00360223650932312
1741	2.70453715324402	-1.81103336811066	-16.3697490692139	0.00418994715437293	-0.00619963090866804	-0.00717365415766835	0.000943203864153475
1742	-0.542206108570099	-0.187661752104759	-16.434684753418	-0.00457625929266214	0.00483929552137852	-0.00165419070981443	-0.00165419070981443
1743	0.107142522931099	-1.16168475151062	-16.2398796081543	0.00289124972186983	-0.00100484199356288	-0.00652430532500148	0.00386527273803949
1744	0.107142522931099	-0.837010383605957	-16.1749439239502	0.00581331877037883	0.00808603875339031	0.0132808275520802	-0.00425158534198999
1745	0.107142522931099	-0.187661752104759	-16.1100101470947	-0.00490093370899558	0.0100340843200684	0.020423661917448	0.00159255252219737
1746	1.40583980083466	-0.837010383605957	-16.1749439239502	-0.0143164889886975	0.000943203864153475	0.013930176384747	0.00386527273803949
1747	2.05518841743469	-0.837010383605957	-16.3048152923584	0.00776136433705688	-3.08191010844894e-05	0.0230210572481155	0.00321592413820326
1748	1.40583980083466	-0.187661752104759	-16.5645542144775	0.00483929552137852	0.000943203864153475	0.00548864435404539	-0.00425158534198999
1749	-0.542206108570099	0.461686879396439	-16.629487991333	0.00321592413820326	0.00191722682211548	0.00743668992072344	-0.00132951640989631
1750	0.756491124629974	-1.48635900020599	-16.3048152923584	0.00191722682211548	0.00906006153672934	0.00873538758605719	-0.00587495695799589
1751	-0.542206108570099	0.461686879396439	-16.2398796081543	-0.000355493422830477	-0.00327756232582033	0.00938473641872406	0.00289124972186983
1752	0.107142522931099	-1.48635900020599	-15.9152050018311	0.01847561635077	-0.00197886489331722	-0.00360223650932312	0.000618529506027699
1753	2.05518841743469	-1.48635900020599	-16.2398796081543	-0.00100484199356288	-0.00684897974133492	-0.00295288790948689	-0.00587495695799589
1754	2.05518841743469	-1.16168475151062	-16.1749439239502	0.0126314787194133	-0.00230353930965066	-0.00684897974133492	-0.00717365415766835
1755	0.756491124629974	-1.16168475151062	-16.4996185302734	0.00418994715437293	0.00191722682211548	-0.00360223650932312	-0.00132951640989631
1756	-1.19155478477478	-0.512336075305939	-16.2398796081543	-0.00457625929266214	0.00451462110504508	0.0106834331527352	-3.08191010844894e-05
1757	0.756491124629974	-1.16168475151062	-16.1100101470947	-0.0299008563160896	-0.00327756232582033	0.00873538758605719	0.00451462110504508
1758	0.107142522931099	0.137012556195259	-16.1100101470947	0.00841071270406246	0.00321592413820326	-0.000355493422830477	0.000293855206109583
1759	0.107142522931099	0.137012556195259	-16.0450744628906	0.00678734155371785	-0.00847235135734081	0.00289124972186983	-0.00555028254166245
1760	0.756491124629974	0.461686879396439	-16.9541625976563	-0.00749832857400179	-0.00490093370899558	0.00354059832170606	-0.00197886489331722
1761	0.756491124629974	-0.837010383605957	-16.0450744628906	-0.0026282137259841	0.000618529506027699	-0.00490093370899558	0.00808603875339031
1762	2.05518841743469	-0.187661752104759	-16.5645542144775	-0.00912170019000769	-0.00360223650932312	-0.00490093370899558	0.00841071270406246
1763	2.70453715324402	-0.837010383605957	-16.1749439239502	-0.000355493422830477	-0.00490093370899558	-0.00392691092565656	0.00191722682211548
1764	2.05518841743469	-2.46038198471069	-15.8502702713013	0.00256657530553639	-0.00392691092565656	-0.00490093370899558	-0.00165419070981443
1765	2.05518841743469	-0.512336075305939	-16.3048152923584	0.00678734155371785	-0.00295288790948689	-0.00230353930965066	0.000293855206109583
1766	0.756491124629974	-0.187661752104759	-16.4996185302734	0.00938473641872406	-0.00717365415766835	0.00321592413820326	0.01100810803473
1767	1.40583980083466	-0.837010383605957	-16.3048152923584	-0.00522560812532902	-0.00425158534198999	-0.000355493422830477	0.00678734155371785
1768	-0.542206108570099	-0.187661752104759	-16.3048152923584	-0.0188619289547205	-0.000355493422830477	0.000293855206109583	-0.00749832857400179
1769	0.756491124629974	0.137012556195259	-16.0450744628906	0.00289124972186983	0.00191722682211548	-0.0152905117720366	-0.00522560812532902
1770	1.40583980083466	-0.512336075305939	-16.5645542144775	0.0162028968334198	-0.00165419070981443	-0.0100957229733467	0.000293855206109583
1771	-0.542206108570099	0.137012556195259	-16.3048152923584	-0.00100484199356288	0.00516396993771195	-0.00684897974133492	0.00516396993771195
1772	3.35388565063477	-0.837010383605957	-16.3697490692139	0.0103587592020631	0.000618529506027699	-0.00814767740666866	0.00548864435404539
1773	1.40583980083466	-1.16168475151062	-16.434684753418	0.0022419011220336	-0.00555028254166245	-0.00912170019000769	-0.00165419070981443
1774	1.40583980083466	-0.187661752104759	-16.434684753418	-0.00392691092565656	-0.000680167751852423	-0.0107450718060136	0.000293855206109583
1775	0.756491124629974	-1.16168475151062	-16.0450744628906	-0.00490093370899558	-0.00652430532500148	-0.0117190945893526	-0.00782300252467394
1776	0.756491124629974	-0.837010383605957	-15.9152050018311	0.000293855206109583	-0.00490093370899558	0.000293855206109583	0.0116574559360743
1777	2.05518841743469	-1.16168475151062	-15.5255966186523	0.01100810803473	0.00516396993771195	-0.00360223650932312	-3.08191010844894e-05
1778	-1.19155478477478	-0.512336075305939	-15.4606609344482	-0.00522560812532902	0.00354059832170606	-0.0123684434220195	-0.00555028254166245
1779	1.40583980083466	-0.837010383605957	-15.5905313491821	-0.0299008563160896	0.00354059832170606	-0.00977104809135199	-0.00197886489331722
1780	0.107142522931099	0.786361217498779	-15.9801406860352	0.0126314787194133	-0.00230353930965066	0.0022419011220336	-0.00847235135734081
1781	0.107142522931099	0.137012556195259	-16.434684753418	0.01100810803473	0.00386527273803949	0.000943203864153475	0.00808603875339031
1782	0.756491124629974	0.137012556195259	-16.434684753418	-0.0126931173726916	0.000293855206109583	-0.00360223650932312	-0.00100484199356288
1783	2.05518841743469	-0.837010383605957	-16.3697490692139	0.0188002903014421	0.000293855206109583	-0.00749832857400179	-0.000355493422830477
1784	2.70453715324402	0.786361217498779	-16.0450744628906	0.0200989879667759	-0.00230353930965066	-0.00652430532500148	-0.00587495695799589
1785	-0.542206108570099	0.137012556195259	-16.434684753418	-0.0133424662053585	0.00126787810586393	-0.00944637414067984	0.000293855206109583
1786	-0.542206108570099	-0.837010383605957	-16.4996185302734	-0.000355493422830477	-0.0117190945893526	-0.0126931173726916	0.0022419011220336
1787	1.40583980083466	-0.837010383605957	-16.5645542144775	0.00646266713738441	-0.00295288790948689	-0.00392691092565656	-0.00165419070981443
1788	2.05518841743469	-0.837010383605957	-16.3697490692139	-0.00457625929266214	-0.00197886489331722	-0.0175632312893867	-0.00749832857400179
1789	0.756491124629974	-0.837010383605957	-16.1749439239502	0.00678734155371785	0.000943203864153475	-0.0191866029053926	-0.00425158534198999
1790	-1.19155478477478	-0.187661752104759	-16.1749439239502	0.00289124972186983	0.00646266713738441	-0.00684897974133492	-0.000680167751852423
1791	-1.19155478477478	0.137012556195259	-15.9152050018311	-0.00684897974133492	0.00354059832170606	-0.00457625929266214	0.012956153601408
1792	2.70453715324402	-0.837010383605957	-16.3048152923584	-0.0136671401560307	0.000943203864153475	0.00321592413820326	0.00451462110504508
1793	2.05518841743469	-0.837010383605957	-16.9541625976563	-0.0156151866540313	0.000293855206109583	-0.00814767740666866	-0.00944637414067984
1794	2.70453715324402	0.137012556195259	-16.9541625976563	0.00938473641872406	0.00548864435404539	-0.00652430532500148	-0.00327756232582033
1795	-0.542206108570099	0.786361217498779	-16.9541625976563	0.0136055024340749	-0.00197886489331722	0.00516396993771195	-0.00197886489331722
1796	1.40583980083466	0.137012556195259	-16.6944236755371	0.00938473641872406	-0.0026282137259841	0.0126314787194133	0.00808603875339031
1797	1.40583980083466	-1.48635900020599	-16.2398796081543	-0.000355493422830477	-0.0104203969240189	0.0252937767654657	-0.00360223650932312
1798	2.05518841743469	-2.13570761680603	-16.2398796081543	0.00289124972186983	-0.00165419070981443	0.0259431265294552	0.00451462110504508
1799	2.70453715324402	-1.16168475151062	-16.4996185302734	-0.00847235135734081	0.0100340843200684	0.012956153601408	0.00256657530553639
1800	0.756491124629974	-0.837010383605957	-16.5645542144775	0.0145795252174139	0.00321592413820326	0.01100810803473	0.0022419011220336
1801	-1.19155478477478	0.461686879396439	-16.7593593597412	-3.08191010844894e-05	0.00354059832170606	0.00743668992072344	0.0149041991680861
1802	0.107142522931099	-0.512336075305939	-16.434684753418	0.00548864435404539	0.00289124972186983	0.0142548503354192	0.00191722682211548
1803	2.70453715324402	-0.512336075305939	-16.4996185302734	-0.00295288790948689	-0.00555028254166245	0.011982130818069	-0.00457625929266214
1804	0.756491124629974	-0.187661752104759	-16.5645542144775	-0.00749832857400179	0.00354059832170606	-0.000680167751852423	-0.00132951640989631
1805	0.756491124629974	-0.187661752104759	-17.0190982818604	-0.0110697457566857	0.00548864435404539	-0.0100957229733467	-0.00619963090866804
1806	1.40583980083466	-0.187661752104759	-16.8242931365967	0.0162028968334198	-0.000680167751852423	-0.0126931173726916	0.000293855206109583
1807	0.107142522931099	0.461686879396439	-16.4996185302734	0.0103587592020631	0.000618529506027699	-0.00587495695799589	-0.00165419070981443
1808	2.05518841743469	-1.48635900020599	-16.3048152923584	0.00581331877037883	-0.00392691092565656	-0.0110697457566857	-0.000680167751852423
1809	2.05518841743469	-2.46038198471069	-16.1749439239502	-0.00619963090866804	0.00256657530553639	-0.0201606266200542	-0.0123684434220195
1810	0.756491124629974	-0.512336075305939	-16.1100101470947	0.00711201597005129	0.00159255252219737	-0.0315242260694504	-3.08191010844894e-05
1811	0.107142522931099	-0.837010383605957	-16.0450744628906	-0.000355493422830477	-0.00100484199356288	-0.0185372550040483	0.00581331877037883
1812	0.107142522931099	-0.837010383605957	-15.9152050018311	-0.00490093370899558	0.00581331877037883	-0.0104203969240189	0.00159255252219737
1813	-0.542206108570099	0.137012556195259	-16.434684753418	-0.00360223650932312	-0.00360223650932312	-0.0100957229733467	-0.00619963090866804
1814	0.107142522931099	0.461686879396439	-16.629487991333	0.00743668992072344	0.00191722682211548	-0.0159398596733809	-0.00717365415766835
1815	-0.542206108570099	-0.187661752104759	-16.629487991333	0.0132808275520802	0.00808603875339031	-0.00295288790948689	-0.000680167751852423
1816	2.05518841743469	0.461686879396439	-16.5645542144775	-0.0152905117720366	-0.00457625929266214	0.00938473641872406	0.00646266713738441
1817	1.40583980083466	-0.187661752104759	-16.0450744628906	-3.08191010844894e-05	-0.000680167751852423	0.0116574559360743	0.000618529506027699
1818	0.107142522931099	-1.48635900020599	-15.9801406860352	-0.00555028254166245	-0.00132951640989631	0.00159255252219737	-0.00165419070981443
1819	1.40583980083466	-1.81103336811066	-16.9541625976563	0.0265924744307995	-0.0107450718060136	-0.00522560812532902	-0.00749832857400179
1820	2.05518841743469	-2.13570761680603	-16.629487991333	-0.00457625929266214	-0.00100484199356288	0.00354059832170606	0.000293855206109583
1821	1.40583980083466	-0.187661752104759	-16.7593593597412	0.00841071270406246	0.000293855206109583	-0.00555028254166245	0.00289124972186983
1822	0.756491124629974	-0.187661752104759	-16.6944236755371	-0.00490093370899558	-0.00197886489331722	-0.00360223650932312	0.00159255252219737
1823	-0.542206108570099	-0.187661752104759	-16.6944236755371	-0.00197886489331722	-0.000355493422830477	-0.00425158534198999	0.000293855206109583
1824	-1.84090340137482	0.137012556195259	-16.5645542144775	0.01100810803473	0.00256657530553639	-0.00944637414067984	-0.00165419070981443
1825	-0.542206108570099	-0.512336075305939	-16.8242931365967	0.0116574559360743	0.0123068047687411	0.0022419011220336	-0.00230353930965066
1826	1.40583980083466	-0.187661752104759	-16.9541625976563	-0.00197886489331722	-0.0026282137259841	0.00418994715437293	0.00126787810586393
1827	-0.542206108570099	0.461686879396439	-17.1489677429199	0.0022419011220336	-0.00327756232582033	0.00841071270406246	-0.00522560812532902
1828	0.756491124629974	0.461686879396439	-16.7593593597412	-0.00132951640989631	-0.00197886489331722	0.00451462110504508	0.00256657530553639
1829	1.40583980083466	0.137012556195259	-16.5645542144775	-0.00392691092565656	0.000293855206109583	-0.00522560812532902	-0.00392691092565656
1830	-1.19155478477478	-0.512336075305939	-16.2398796081543	0.00613799272105098	0.00581331877037883	0.00159255252219737	-0.00295288790948689
1831	2.70453715324402	-2.13570761680603	-16.3697490692139	0.00970941036939621	-0.00619963090866804	-0.00197886489331722	0.00354059832170606
1832	1.40583980083466	-0.837010383605957	-16.9541625976563	0.00873538758605719	-0.00327756232582033	-0.00132951640989631	-0.00197886489331722
1833	0.756491124629974	0.137012556195259	-17.0190982818604	0.0022419011220336	-3.08191010844894e-05	-0.00717365415766835	-0.00457625929266214
1834	-0.542206108570099	0.461686879396439	-17.0190982818604	0.0100340843200684	-0.00132951640989631	-0.00782300252467394	-0.00295288790948689
1835	-2.49025201797485	0.137012556195259	-16.5645542144775	-0.0208099745213985	0.00808603875339031	0.012956153601408	0.00191722682211548
1836	-1.19155478477478	0.461686879396439	-16.629487991333	0.00191722682211548	-0.00782300252467394	0.01847561635077	-0.00392691092565656
1837	1.40583980083466	0.137012556195259	-16.4996185302734	-0.0143164889886975	-0.00587495695799589	0.020423661917448	-0.00230353930965066
1838	2.70453715324402	-1.16168475151062	-16.6944236755371	-0.00165419070981443	0.00159255252219737	0.00938473641872406	-0.00197886489331722
1839	2.05518841743469	0.786361217498779	-17.4736423492432	-0.00132951640989631	0.000943203864153475	-0.000680167751852423	-0.00295288790948689
1840	1.40583980083466	-0.512336075305939	-17.0840320587158	0.0116574559360743	0.000293855206109583	0.000943203864153475	-0.00555028254166245
1841	0.756491124629974	0.137012556195259	-16.7593593597412	-0.00490093370899558	0.0022419011220336	-0.0026282137259841	-0.00587495695799589
1842	2.70453715324402	-1.81103336811066	-17.213903427124	0.00321592413820326	-0.00717365415766835	-0.0211346503347158	-3.08191010844894e-05
1843	1.40583980083466	-1.16168475151062	-16.6944236755371	0.00191722682211548	-0.0107450718060136	-0.0185372550040483	0.00159255252219737
1844	-0.542206108570099	0.786361217498779	-17.2788372039795	0.0165275707840919	0.000293855206109583	-0.0172385573387146	-0.00555028254166245
1845	2.05518841743469	-1.16168475151062	-16.8242931365967	0.00483929552137852	0.00483929552137852	-0.021459324285388	-3.08191010844894e-05
1846	-1.84090340137482	-0.512336075305939	-16.9541625976563	-0.0191866029053926	-0.00197886489331722	-0.00749832857400179	0.000293855206109583
1847	-1.84090340137482	-0.187661752104759	-16.8892288208008	-0.0247060675173998	-0.00652430532500148	-0.00360223650932312	-3.08191010844894e-05
1848	0.756491124629974	0.461686879396439	-17.0190982818604	0.00451462110504508	0.00321592413820326	-0.00392691092565656	-0.00165419070981443
1849	1.40583980083466	-0.837010383605957	-16.7593593597412	0.000293855206109583	0.00159255252219737	-0.0113944197073579	0.000618529506027699
1850	0.107142522931099	0.137012556195259	-16.8242931365967	0.01100810803473	0.00321592413820326	-0.0156151866540313	-0.00490093370899558
1851	1.40583980083466	-0.187661752104759	-16.629487991333	0.00159255252219737	0.00418994715437293	-0.00392691092565656	0.00256657530553639
1852	0.107142522931099	0.137012556195259	-17.0840320587158	-0.00847235135734081	0.00126787810586393	0.00386527273803949	-0.00652430532500148
1853	0.756491124629974	-0.837010383605957	-16.5645542144775	0.0178262684494257	0.00451462110504508	-0.000355493422830477	-0.00295288790948689
1854	2.05518841743469	-1.81103336811066	-16.4996185302734	-0.00425158534198999	-0.00652430532500148	-0.0149658378213644	0.00126787810586393
1855	2.70453715324402	-1.48635900020599	-16.3697490692139	0.00743668992072344	0.0113327819854021	-0.00360223650932312	-0.00360223650932312
1856	2.05518841743469	-0.512336075305939	-16.2398796081543	0.00321592413820326	-0.000355493422830477	-0.00782300252467394	-0.00295288790948689
1857	-1.19155478477478	0.137012556195259	-16.3697490692139	-0.0143164889886975	-0.00360223650932312	-0.00749832857400179	0.00711201597005129
1858	-1.84090340137482	0.461686879396439	-17.0190982818604	-0.00555028254166245	0.0103587592020631	-0.00555028254166245	-0.00360223650932312
1859	-0.542206108570099	0.137012556195259	-16.8242931365967	0.00613799272105098	0.00841071270406246	-0.00749832857400179	-0.00165419070981443
1860	1.40583980083466	0.137012556195259	-16.8242931365967	0.00321592413820326	0.00970941036939621	-0.0133424662053585	0.000618529506027699
1861	3.35388565063477	-0.837010383605957	-16.8242931365967	0.00289124972186983	0.00711201597005129	-0.0107450718060136	0.00418994715437293
1862	0.756491124629974	0.137012556195259	-16.6944236755371	-0.00132951640989631	-0.000355493422830477	-0.00360223650932312	0.00386527273803949
1863	0.756491124629974	0.137012556195259	-16.5645542144775	0.00451462110504508	0.0022419011220336	0.00159255252219737	-0.00619963090866804
1864	1.40583980083466	-1.16168475151062	-16.3697490692139	-0.00847235135734081	0.00126787810586393	-0.0133424662053585	-0.0026282137259841
1865	2.70453715324402	-1.81103336811066	-16.629487991333	-0.00619963090866804	-0.00944637414067984	-0.00392691092565656	-0.00717365415766835
1866	1.40583980083466	-1.16168475151062	-16.5645542144775	-0.00717365415766835	-0.00165419070981443	0.00386527273803949	0.000943203864153475
1867	2.05518841743469	-0.837010383605957	-16.1100101470947	-0.0026282137259841	0.000293855206109583	-0.00360223650932312	0.00126787810586393
1868	-0.542206108570099	0.786361217498779	-16.4996185302734	0.0188002903014421	-0.000355493422830477	0.00613799272105098	0.000943203864153475
1869	-2.49025201797485	0.461686879396439	-16.4996185302734	0.00873538758605719	0.00354059832170606	-0.00295288790948689	0.0022419011220336
1870	0.107142522931099	-0.187661752104759	-16.434684753418	0.0239950809627771	0.00418994715437293	-0.00100484199356288	-0.00360223650932312
1871	0.756491124629974	0.461686879396439	-16.6944236755371	0.0220470335334539	0.00418994715437293	-0.000355493422830477	0.00451462110504508
1872	0.107142522931099	0.461686879396439	-16.629487991333	0.01847561635077	-0.00230353930965066	-0.00100484199356288	0.00483929552137852
1873	1.40583980083466	-0.512336075305939	-16.4996185302734	0.0178262684494257	0.00776136433705688	-3.08191010844894e-05	-0.00425158534198999
1874	2.05518841743469	-0.512336075305939	-16.1100101470947	0.0142548503354192	0.00613799272105098	-0.00717365415766835	-0.00619963090866804
1875	2.05518841743469	-1.16168475151062	-16.1100101470947	0.000943203864153475	0.00354059832170606	-0.0113944197073579	0.00159255252219737
1876	2.70453715324402	-2.13570761680603	-15.9152050018311	0.00776136433705688	0.00159255252219737	-0.00230353930965066	-0.00165419070981443
1877	0.756491124629974	-1.16168475151062	-16.1749439239502	-0.000680167751852423	-0.0113944197073579	-0.00295288790948689	0.000943203864153475
1878	-0.542206108570099	0.786361217498779	-16.6944236755371	0.0132808275520802	0.00776136433705688	0.00483929552137852	0.000618529506027699
1879	-1.19155478477478	0.137012556195259	-16.434684753418	-0.00425158534198999	0.00256657530553639	0.00613799272105098	0.0022419011220336
1880	-1.84090340137482	0.137012556195259	-16.4996185302734	-0.00977104809135199	0.00776136433705688	0.000943203864153475	-0.00457625929266214
1881	0.756491124629974	-1.16168475151062	-16.1749439239502	0.0123068047687411	0.00191722682211548	0.0155535480007529	0.00516396993771195
1882	1.40583980083466	-0.187661752104759	-16.1100101470947	0.00256657530553639	0.00289124972186983	0.00451462110504508	0.00743668992072344
1883	0.107142522931099	-0.512336075305939	-16.1749439239502	0.000618529506027699	0.00386527273803949	0.000293855206109583	0.000943203864153475
1884	0.756491124629974	-0.837010383605957	-16.4996185302734	-0.0107450718060136	0.000618529506027699	-0.0217839982360601	-0.00327756232582033
1885	3.35388565063477	-0.837010383605957	-16.3048152923584	-3.08191010844894e-05	0.0145795252174139	-0.0139918150380254	-0.00425158534198999
1886	1.40583980083466	-0.837010383605957	-16.1749439239502	0.00289124972186983	-0.00230353930965066	-0.0139918150380254	0.011982130818069
1887	2.05518841743469	-1.81103336811066	-16.2398796081543	-0.00912170019000769	-0.00490093370899558	-0.0126931173726916	0.00451462110504508
1888	0.107142522931099	-1.48635900020599	-15.5905313491821	-0.0156151866540313	-0.00165419070981443	-0.00782300252467394	-0.00230353930965066
1889	0.756491124629974	0.461686879396439	-15.6554660797119	0.000293855206109583	0.01100810803473	-0.0195112787187099	-3.08191010844894e-05
1890	0.756491124629974	-0.512336075305939	-15.2658567428589	-0.00425158534198999	0.00321592413820326	-0.0143164889886975	0.00418994715437293
1891	-2.49025201797485	0.137012556195259	-15.4606609344482	-0.00587495695799589	0.00159255252219737	-0.00814767740666866	0.0123068047687411
1892	-0.542206108570099	-0.837010383605957	-15.9152050018311	-0.0243813935667276	-3.08191010844894e-05	-0.0110697457566857	0.00613799272105098
1893	2.70453715324402	-0.837010383605957	-15.7853355407715	0.00776136433705688	0.00613799272105098	-0.0139918150380254	-0.00717365415766835
1894	4.00323438644409	-0.837010383605957	-15.7853355407715	0.00873538758605719	0.0113327819854021	-0.0198359526693821	-0.000355493422830477
1895	0.756491124629974	-0.187661752104759	-15.7853355407715	0.012956153601408	0.00776136433705688	0.00386527273803949	-0.00100484199356288
1896	2.70453715324402	-0.837010383605957	-16.1100101470947	0.00289124972186983	0.00483929552137852	0.00516396993771195	0.00548864435404539
1897	2.05518841743469	-1.16168475151062	-16.434684753418	0.0022419011220336	-0.00295288790948689	0.0149041991680861	0.0100340843200684
1898	0.756491124629974	-0.512336075305939	-16.4996185302734	-0.0162645354866982	-0.00619963090866804	0.0136055024340749	0.00126787810586393
1899	0.756491124629974	-1.16168475151062	-16.434684753418	-0.00912170019000769	-0.00555028254166245	-0.00814767740666866	-0.000355493422830477
1900	-0.542206108570099	0.137012556195259	-16.434684753418	0.0142548503354192	-0.00165419070981443	0.00743668992072344	-3.08191010844894e-05
1901	2.70453715324402	-0.837010383605957	-16.2398796081543	-0.00425158534198999	0.000618529506027699	0.0171769186854362	0.00451462110504508
1902	-1.84090340137482	0.786361217498779	-16.3048152923584	-0.000355493422830477	-0.00555028254166245	0.0181509424000978	0.00354059832170606
1903	-1.19155478477478	-1.16168475151062	-16.3048152923584	0.0178262684494257	0.00906006153672934	0.0265924744307995	0.0022419011220336
1904	1.40583980083466	-0.187661752104759	-16.629487991333	-0.00619963090866804	0.00808603875339031	0.0113327819854021	-0.00490093370899558
1905	0.107142522931099	0.137012556195259	-16.1749439239502	0.00126787810586393	0.00386527273803949	0.00386527273803949	-0.00132951640989631
1906	1.40583980083466	0.461686879396439	-16.2398796081543	0.0100340843200684	0.00386527273803949	-0.00165419070981443	-3.08191010844894e-05
1907	0.107142522931099	0.786361217498779	-16.1100101470947	-0.000680167751852423	-0.0026282137259841	0.00711201597005129	0.00418994715437293
1908	1.40583980083466	-0.837010383605957	-15.4606609344482	0.0175015944987535	0.000293855206109583	0.00256657530553639	0.00126787810586393
1909	1.40583980083466	-2.13570761680603	-16.1749439239502	0.0188002903014421	-0.0117190945893526	-3.08191010844894e-05	-0.00587495695799589
1910	0.756491124629974	-2.46038198471069	-16.3697490692139	0.0181509424000978	-0.00425158534198999	0.000943203864153475	-0.00814767740666866
1911	3.35388565063477	0.137012556195259	-16.0450744628906	-0.00490093370899558	-0.00132951640989631	0.00548864435404539	0.00191722682211548
1912	0.756491124629974	1.11103546619415	-16.1749439239502	-0.00684897974133492	-0.00165419070981443	0.00516396993771195	0.00516396993771195
1913	-1.84090340137482	0.137012556195259	-15.5905313491821	-3.08191010844894e-05	0.000943203864153475	0.000943203864153475	-0.00230353930965066
1914	-3.1396005153656	-0.512336075305939	-15.4606609344482	-0.00879702530801296	0.00159255252219737	0.00159255252219737	0.00321592413820326
1915	-0.542206108570099	0.137012556195259	-15.9801406860352	0.00548864435404539	0.00289124972186983	0.00646266713738441	-0.00132951640989631
1916	0.107142522931099	0.461686879396439	-16.629487991333	0.00386527273803949	0.00126787810586393	0.012956153601408	0.00711201597005129
1917	1.40583980083466	0.461686879396439	-17.0840320587158	0.00289124972186983	0.00354059832170606	0.000943203864153475	0.000293855206109583
1918	3.35388565063477	-0.187661752104759	-16.4996185302734	-0.00132951640989631	0.00386527273803949	0.00743668992072344	-0.00425158534198999
1919	1.40583980083466	-0.187661752104759	-16.3048152923584	-0.00100484199356288	0.000943203864153475	-0.000355493422830477	0.000293855206109583
1920	1.40583980083466	-1.81103336811066	-15.5255966186523	0.00646266713738441	0.000293855206109583	-0.00425158534198999	-0.000680167751852423
1921	2.05518841743469	-0.837010383605957	-16.1100101470947	0.00483929552137852	-0.0146411629393697	-0.00457625929266214	0.00289124972186983
1922	0.107142522931099	-1.16168475151062	-16.3048152923584	0.0155535480007529	0.00451462110504508	-0.00879702530801296	0.00516396993771195
1923	2.05518841743469	-0.837010383605957	-16.434684753418	0.00483929552137852	0.00354059832170606	-0.00100484199356288	0.00354059832170606
1924	-1.84090340137482	0.786361217498779	-16.4996185302734	-0.00587495695799589	-0.00197886489331722	-0.00944637414067984	-0.00717365415766835
1925	-2.49025201797485	-0.187661752104759	-16.3697490692139	-0.0026282137259841	0.00354059832170606	-0.00879702530801296	0.00256657530553639
1926	0.107142522931099	0.137012556195259	-16.3697490692139	0.00483929552137852	0.0103587592020631	-0.00100484199356288	-0.00230353930965066
1927	1.40583980083466	0.786361217498779	-16.2398796081543	0.00841071270406246	-3.08191010844894e-05	-0.0136671401560307	0.000618529506027699
1928	2.70453715324402	-0.837010383605957	-16.2398796081543	0.00483929552137852	-0.00295288790948689	-0.00587495695799589	-0.00652430532500148
1929	1.40583980083466	-0.512336075305939	-16.6944236755371	-0.00814767740666866	0.00646266713738441	-0.0139918150380254	-0.00522560812532902
1930	2.05518841743469	-1.48635900020599	-15.9152050018311	0.0022419011220336	0.00289124972186983	-0.00490093370899558	0.0022419011220336
1931	0.107142522931099	-0.512336075305939	-15.8502702713013	0.00126787810586393	-0.00132951640989631	-0.000680167751852423	0.00126787810586393
1932	1.40583980083466	-1.81103336811066	-15.6554660797119	0.013930176384747	-0.00879702530801296	-0.000680167751852423	0.00841071270406246
1933	1.40583980083466	-0.837010383605957	-16.3697490692139	0.00808603875339031	-0.00977104809135199	-0.00230353930965066	0.00191722682211548
1934	0.756491124629974	0.137012556195259	-16.2398796081543	0.00646266713738441	0.00386527273803949	0.00613799272105098	-0.00490093370899558
1935	0.756491124629974	0.137012556195259	-16.7593593597412	0.00159255252219737	0.00386527273803949	-0.00230353930965066	0.000943203864153475
1936	-1.84090340137482	0.786361217498779	-16.9541625976563	-0.0198359526693821	0.000618529506027699	0.0113327819854021	0.00386527273803949
1937	-0.542206108570099	-0.837010383605957	-16.1749439239502	-0.0201606266200542	0.00613799272105098	0.00646266713738441	0.011982130818069
1938	2.05518841743469	-0.837010383605957	-16.2398796081543	-0.0182125810533762	0.00386527273803949	0.00321592413820326	0.0022419011220336
1939	1.40583980083466	-1.16168475151062	-16.3048152923584	-0.0152905117720366	-0.000680167751852423	-0.00587495695799589	-0.00197886489331722
1940	4.00323438644409	-0.512336075305939	-15.5905313491821	0.00678734155371785	0.00386527273803949	-0.00392691092565656	0.00159255252219737
1941	0.107142522931099	0.461686879396439	-16.1100101470947	0.00841071270406246	0.00321592413820326	0.00808603875339031	0.00516396993771195
1942	2.05518841743469	-1.48635900020599	-15.8502702713013	-0.00327756232582033	-0.00197886489331722	0.0022419011220336	0.0106834331527352
1943	2.05518841743469	-0.512336075305939	-16.0450744628906	0.00873538758605719	-0.0113944197073579	0.0123068047687411	0.00548864435404539
1944	-0.542206108570099	-1.48635900020599	-16.434684753418	0.00841071270406246	-0.00944637414067984	-0.00295288790948689	-3.08191010844894e-05
1945	2.05518841743469	-0.837010383605957	-16.434684753418	0.0022419011220336	-0.000355493422830477	0.00581331877037883	0.00743668992072344
1946	-0.542206108570099	1.11103546619415	-15.7853355407715	-0.00782300252467394	-0.00197886489331722	0.000293855206109583	0.00483929552137852
1947	-0.542206108570099	0.137012556195259	-15.5905313491821	0.00646266713738441	-0.00555028254166245	-0.00490093370899558	-0.00197886489331722
1948	-1.19155478477478	0.461686879396439	-16.6944236755371	-0.0107450718060136	-0.00425158534198999	-0.00782300252467394	0.00354059832170606
1949	2.70453715324402	-0.837010383605957	-16.3048152923584	-0.00360223650932312	0.00711201597005129	-0.00360223650932312	-0.00230353930965066
1950	2.70453715324402	0.137012556195259	-16.5645542144775	0.00418994715437293	0.00321592413820326	-0.00749832857400179	-0.00100484199356288
1951	2.05518841743469	-1.16168475151062	-16.4996185302734	-0.0188619289547205	-0.00100484199356288	-0.00684897974133492	0.00159255252219737
1952	2.70453715324402	-0.512336075305939	-16.8242931365967	0.000293855206109583	-0.00847235135734081	-0.0130177913233638	0.0022419011220336
1953	0.107142522931099	0.786361217498779	-16.3697490692139	-0.00782300252467394	-0.00522560812532902	-0.0110697457566857	-0.00879702530801296
1954	0.756491124629974	0.137012556195259	-16.2398796081543	0.0168522447347641	0.00321592413820326	-0.00749832857400179	-0.00295288790948689
1955	0.107142522931099	-0.512336075305939	-16.629487991333	0.000618529506027699	-0.00425158534198999	-0.00652430532500148	-0.00522560812532902
1956	-1.19155478477478	-0.512336075305939	-16.5645542144775	0.00776136433705688	-0.00522560812532902	0.0022419011220336	0.00516396993771195
1957	3.35388565063477	-0.512336075305939	-16.4996185302734	-0.0110697457566857	-0.00230353930965066	0.000293855206109583	0.00386527273803949
1958	2.70453715324402	-0.512336075305939	-16.3048152923584	-0.00165419070981443	-0.00132951640989631	0.00451462110504508	-0.00360223650932312
1959	0.107142522931099	-0.187661752104759	-16.1749439239502	0.00451462110504508	0.00743668992072344	0.00906006153672934	0.00126787810586393
1960	0.756491124629974	-0.512336075305939	-16.434684753418	-0.00522560812532902	0.000293855206109583	0.00873538758605719	0.00548864435404539
1961	0.107142522931099	0.137012556195259	-16.4996185302734	0.0168522447347641	0.000943203864153475	0.0103587592020631	0.0022419011220336
1962	2.05518841743469	-0.837010383605957	-16.434684753418	0.00938473641872406	0.00321592413820326	0.00581331877037883	-0.00457625929266214
1963	-0.542206108570099	0.786361217498779	-16.8242931365967	0.0126314787194133	-0.00782300252467394	0.0022419011220336	-0.00360223650932312
1964	0.756491124629974	0.461686879396439	-16.434684753418	-0.0110697457566857	-0.00165419070981443	-0.00879702530801296	-0.0026282137259841
1965	-0.542206108570099	-0.512336075305939	-16.1100101470947	-0.00490093370899558	0.00321592413820326	0.00256657530553639	-0.00392691092565656
1966	1.40583980083466	-1.81103336811066	-15.8502702713013	-0.00100484199356288	-0.00360223650932312	0.000618529506027699	-0.00230353930965066
1967	1.40583980083466	-1.81103336811066	-16.434684753418	0.00418994715437293	-0.00555028254166245	-0.00977104809135199	0.00191722682211548
1968	0.107142522931099	-0.187661752104759	-16.6944236755371	0.0171769186854362	-0.000680167751852423	-0.00490093370899558	-0.000355493422830477
1969	3.35388565063477	-0.512336075305939	-16.3697490692139	-0.00132951640989631	0.00711201597005129	-0.00587495695799589	-0.0120437685400248
1970	-1.19155478477478	0.461686879396439	-16.434684753418	-0.0136671401560307	-0.000680167751852423	-0.0126931173726916	0.000293855206109583
1971	-1.19155478477478	-1.16168475151062	-16.2398796081543	0.020423661917448	0.00354059832170606	-0.00522560812532902	0.00808603875339031
1972	0.756491124629974	0.137012556195259	-16.3048152923584	-0.0198359526693821	0.000293855206109583	-0.0104203969240189	-3.08191010844894e-05
1973	0.107142522931099	0.461686879396439	-16.1749439239502	0.00354059832170606	0.0022419011220336	-0.0165892094373703	-3.08191010844894e-05
1974	0.107142522931099	-0.512336075305939	-16.629487991333	0.00451462110504508	0.00548864435404539	-0.017887907102704	-0.00457625929266214
1975	0.107142522931099	-0.512336075305939	-16.434684753418	0.00483929552137852	0.00970941036939621	-0.00847235135734081	0.000618529506027699
1976	1.40583980083466	0.461686879396439	-16.3048152923584	0.0155535480007529	0.00354059832170606	0.000943203864153475	0.00646266713738441
1977	1.40583980083466	-0.187661752104759	-16.6944236755371	-0.00100484199356288	-0.00522560812532902	0.00386527273803949	0.00548864435404539
1978	2.70453715324402	-2.46038198471069	-16.1749439239502	-0.0146411629393697	-0.0107450718060136	-0.0159398596733809	-0.00197886489331722
1979	3.35388565063477	-0.512336075305939	-16.5645542144775	0.00873538758605719	0.00191722682211548	-0.00652430532500148	-0.00295288790948689
1980	0.756491124629974	-0.512336075305939	-16.6944236755371	-0.00490093370899558	0.00743668992072344	-0.00652430532500148	-0.00392691092565656
1981	1.40583980083466	-0.512336075305939	-16.6944236755371	-0.00295288790948689	-0.00782300252467394	0.000293855206109583	0.00776136433705688
1982	0.107142522931099	-0.187661752104759	-16.4996185302734	-0.0139918150380254	-0.00197886489331722	-0.00132951640989631	0.00256657530553639
1983	-0.542206108570099	0.461686879396439	-16.3048152923584	-0.0110697457566857	0.00126787810586393	-0.00684897974133492	-0.00490093370899558
1984	2.70453715324402	-0.512336075305939	-16.434684753418	0.00321592413820326	0.00516396993771195	-0.0175632312893867	-0.00490093370899558
1985	2.05518841743469	-0.837010383605957	-16.3697490692139	0.00711201597005129	0.00483929552137852	-0.00782300252467394	-0.000355493422830477
1986	2.05518841743469	-0.837010383605957	-16.1749439239502	-0.00717365415766835	0.00386527273803949	-0.00587495695799589	0.00548864435404539
1987	2.05518841743469	-0.512336075305939	-16.434684753418	-0.00165419070981443	-0.00555028254166245	0.00159255252219737	-0.00490093370899558
1988	1.40583980083466	-0.837010383605957	-16.629487991333	-0.00360223650932312	0.00646266713738441	-0.00295288790948689	-0.000680167751852423
1989	0.756491124629974	-0.837010383605957	-16.7593593597412	-3.08191010844894e-05	0.00548864435404539	-0.00749832857400179	-0.00814767740666866
1990	0.107142522931099	-0.837010383605957	-16.4996185302734	-0.00814767740666866	-0.000355493422830477	-0.00165419070981443	-0.00100484199356288
1991	2.70453715324402	-1.16168475151062	-16.1749439239502	0.0100340843200684	-3.08191010844894e-05	-0.00782300252467394	0.00321592413820326
1992	0.107142522931099	0.786361217498779	-16.1100101470947	0.00354059832170606	0.00191722682211548	-0.0104203969240189	0.00418994715437293
1993	-2.49025201797485	-0.187661752104759	-16.5645542144775	-0.00619963090866804	-0.00522560812532902	-0.00522560812532902	0.00126787810586393
1994	-1.19155478477478	0.137012556195259	-16.629487991333	-0.00555028254166245	0.00743668992072344	-0.00912170019000769	-0.00684897974133492
1995	0.107142522931099	0.137012556195259	-16.5645542144775	0.0123068047687411	0.013930176384747	-0.00327756232582033	0.00743668992072344
1996	0.756491124629974	0.137012556195259	-16.5645542144775	-0.0104203969240189	-0.000355493422830477	-0.00295288790948689	-0.00132951640989631
1997	2.05518841743469	-0.187661752104759	-16.3697490692139	0.00516396993771195	0.00354059832170606	-0.00295288790948689	0.00386527273803949
1998	3.35388565063477	-0.837010383605957	-15.7853355407715	0.00191722682211548	0.00354059832170606	-0.00782300252467394	-0.00327756232582033
1999	0.756491124629974	0.461686879396439	-15.5255966186523	0.00126787810586393	0.00548864435404539	-0.00587495695799589	-0.00587495695799589
2000	0.756491124629974	-0.837010383605957	-16.0450744628906	0.00418994715437293	0.00873538758605719	-0.00425158534198999	-0.0026282137259841
[truncated: 6,980 more rows]
