# Supplementary material for: Precise instruction and consideration of the vertical and horizontal force component increases validity and reliability of the 90:20 Isometric Posterior Chain Test
Source: PLoS One. 2024 Oct 28;19(10):e0312843. doi: 10.1371/journal.pone.0312843 (PMC11515970; doi:10.1371/journal.pone.0312843)
Supplement: S1 File — (ZIP) [file pone.0312843.s001.zip › S1_Raw_Data/M1_P13_vh_1.csv]

1	79.9770202636719	-13.8239831924438	-5.20095300674438	0.0171769186854362	0.00256657530553639	-0.0311995539814234	-0.00847235135734081
2	76.7302780151367	-13.1746339797974	-5.26588773727417	0.0181509424000978	0.00386527273803949	-0.048407293856144	-0.00490093370899558
3	78.0289764404297	-14.7980060577393	-5.20095300674438	-3.08191010844894e-05	0.0149041991680861	-0.0464592464268208	0.00873538758605719
4	78.6783294677734	-14.7980060577393	-5.3957576751709	0.00354059832170606	0.0181509424000978	-0.0130177913233638	-0.00132951640989631
5	76.7302780151367	-13.4993085861206	-5.26588773727417	0.0022419011220336	0.00808603875339031	0.0337353087961674	-0.00522560812532902
6	75.4315795898438	-13.4993085861206	-5.26588773727417	-0.0100957229733467	-0.0104203969240189	0.0700988322496414	-3.08191010844894e-05
7	77.3796310424805	-13.4993085861206	-5.3957576751709	-0.00619963090866804	-0.0354203209280968	0.0811377614736557	-0.000355493422830477
8	78.6783294677734	-13.8239831924438	-5.13601779937744	-0.0159398596733809	-0.0354203209280968	0.094449408352375	0.00354059832170606
9	79.3276748657227	-13.8239831924438	-5.26588773727417	-0.00652430532500148	-0.0276281367987394	0.0759429708123207	-3.08191010844894e-05
10	78.6783294677734	-14.7980060577393	-5.26588773727417	-0.0110697457566857	-0.02697878703475	0.0301638916134834	-0.00425158534198999
11	77.3796310424805	-13.4993085861206	-5.26588773727417	-0.00392691092565656	-0.0191866029053926	0.00776136433705688	0.00548864435404539
12	77.3796310424805	-13.1746339797974	-5.20095300674438	-0.00425158534198999	-0.0266541130840778	-0.0159398596733809	0.00581331877037883
13	76.7302780151367	-13.8239831924438	-4.87627840042114	-0.0107450718060136	-0.0133424662053585	-0.0324982516467571	0.0022419011220336
14	78.6783294677734	-14.473331451416	-4.16199493408203	0.00938473641872406	0.00516396993771195	-0.0516540370881557	0.00289124972186983
15	78.0289764404297	-14.473331451416	-4.87627840042114	0.0100340843200684	0.0171769186854362	-0.0458098985254765	-0.00619963090866804
16	78.6783294677734	-13.8239831924438	-4.48666954040527	0.0265924744307995	0.0188002903014421	-0.0292515084147453	0.00418994715437293
17	76.7302780151367	-14.473331451416	-4.74640893936157	-0.00490093370899558	0.00483929552137852	-0.00619963090866804	0.00256657530553639
18	78.6783294677734	-14.1486568450928	-4.74640893936157	0.00126787810586393	-0.000355493422830477	0.00548864435404539	0.00256657530553639
19	77.3796310424805	-14.473331451416	-4.48666954040527	-0.000355493422830477	0.0116574559360743	0.0217223595827818	0.00126787810586393
20	76.0809326171875	-14.7980060577393	-4.29186487197876	-0.0110697457566857	-0.0026282137259841	0.0314625911414623	-0.00490093370899558
21	76.7302780151367	-13.1746339797974	-4.55160427093506	0.01847561635077	-0.00327756232582033	0.0350340083241463	-0.00944637414067984
22	76.7302780151367	-13.8239831924438	-5.13601779937744	0.00354059832170606	-0.00295288790948689	0.00321592413820326	0.00126787810586393
23	79.3276748657227	-14.7980060577393	-4.48666954040527	-0.00100484199356288	-0.00165419070981443	-0.0191866029053926	0.00516396993771195
24	79.3276748657227	-15.1226806640625	-4.68147373199463	-0.00360223650932312	0.00581331877037883	-0.0302255302667618	-0.00652430532500148
25	78.6783294677734	-15.7720289230347	-4.87627840042114	-0.00457625929266214	0.00581331877037883	-0.0393164120614529	-0.00782300252467394
26	78.0289764404297	-14.7980060577393	-4.94121360778809	0.00808603875339031	0.00483929552137852	-0.0198359526693821	0.00126787810586393
27	74.7822341918945	-13.1746339797974	-4.29186487197876	-0.00944637414067984	-0.00392691092565656	-0.0182125810533762	0.00451462110504508
28	76.0809326171875	-13.4993085861206	-4.48666954040527	-0.00912170019000769	0.00321592413820326	-0.0165892094373703	0.00678734155371785
29	78.6783294677734	-14.7980060577393	-5.13601779937744	-0.0100957229733467	0.000943203864153475	-0.0162645354866982	-0.00197886489331722
30	76.7302780151367	-14.7980060577393	-4.94121360778809	-0.00425158534198999	0.00873538758605719	-0.0185372550040483	0.00256657530553639
31	78.6783294677734	-14.7980060577393	-4.87627840042114	-0.00749832857400179	-0.00360223650932312	-0.0169138833880424	-3.08191010844894e-05
32	76.0809326171875	-14.1486568450928	-5.26588773727417	-0.00912170019000769	0.00159255252219737	-0.00814767740666866	0.00678734155371785
33	76.0809326171875	-13.1746339797974	-4.61653900146484	-0.0152905117720366	0.00678734155371785	0.00289124972186983	0.000943203864153475
34	74.7822341918945	-13.8239831924438	-4.94121360778809	0.00191722682211548	0.00873538758605719	0.01100810803473	0.00678734155371785
35	76.7302780151367	-13.4993085861206	-5.33082246780396	0.00808603875339031	0.00808603875339031	0.00483929552137852	-0.000355493422830477
36	76.7302780151367	-13.1746339797974	-5.85030126571655	0.00808603875339031	0.00191722682211548	0.00743668992072344	0.00256657530553639
37	78.6783294677734	-14.7980060577393	-5.33082246780396	0.00970941036939621	0.00354059832170606	0.0123068047687411	0.00483929552137852
38	77.3796310424805	-15.1226806640625	-5.07108306884766	-0.00847235135734081	-0.00847235135734081	0.00808603875339031	-0.000680167751852423
39	76.0809326171875	-14.473331451416	-5.07108306884766	-0.00295288790948689	-0.00392691092565656	0.00451462110504508	-0.00165419070981443
40	78.6783294677734	-14.7980060577393	-4.94121360778809	-0.00457625929266214	0.00548864435404539	0.00321592413820326	-0.00360223650932312
41	74.1328887939453	-14.1486568450928	-5.00614833831787	-0.00457625929266214	0.0022419011220336	0.000293855206109583	-0.00782300252467394
42	79.3276748657227	-15.1226806640625	-5.00614833831787	-0.00327756232582033	-0.0026282137259841	-0.00360223650932312	-0.00132951640989631
43	78.0289764404297	-15.1226806640625	-5.59056186676025	-0.000680167751852423	-0.00392691092565656	-0.0169138833880424	0.000618529506027699
44	76.0809326171875	-13.8239831924438	-5.3957576751709	-0.00100484199356288	0.0113327819854021	-0.02697878703475	-0.00392691092565656
45	76.7302780151367	-14.1486568450928	-4.81134366989136	-0.00587495695799589	0.00483929552137852	-0.032173577696085	-0.0104203969240189
46	77.3796310424805	-14.7980060577393	-4.74640893936157	-0.00360223650932312	-0.000680167751852423	-0.0182125810533762	-0.0104203969240189
47	77.3796310424805	-14.7980060577393	-4.22693014144897	-0.00132951640989631	0.000943203864153475	0.0171769186854362	-0.00132951640989631
48	74.7822341918945	-14.7980060577393	-4.35679960250854	0.00938473641872406	-0.00814767740666866	0.0561378374695778	0.00808603875339031
49	76.7302780151367	-13.1746339797974	-4.81134366989136	0.00841071270406246	0.00613799272105098	0.0908779874444008	-3.08191010844894e-05
50	78.0289764404297	-15.1226806640625	-5.26588773727417	-0.00782300252467394	-0.00522560812532902	0.0778910145163536	0.00289124972186983
51	76.7302780151367	-14.473331451416	-5.20095300674438	0.00841071270406246	-0.00457625929266214	0.0895792916417122	-0.00392691092565656
52	78.0289764404297	-14.7980060577393	-5.13601779937744	0.0113327819854021	-0.0117190945893526	0.0665274113416672	0.00581331877037883
53	78.0289764404297	-16.0967025756836	-4.22693014144897	0.00256657530553639	-0.00457625929266214	0.0272418223321438	0.01100810803473
54	77.3796310424805	-14.7980060577393	-4.22693014144897	0.0168522447347641	-0.000355493422830477	-0.0149658378213644	-0.0120437685400248
55	76.0809326171875	-14.7980060577393	-5.13601779937744	0.0152288740500808	0.00938473641872406	-0.0665890574455261	0.00289124972186983
56	79.3276748657227	-15.1226806640625	-5.20095300674438	0.0213976856321096	0.0158782228827477	-0.0919136479496956	-0.00327756232582033
57	77.3796310424805	-13.4993085861206	-5.00614833831787	0.0239950809627771	0.0132808275520802	-0.11042008548975	0.0022419011220336
58	77.3796310424805	-15.1226806640625	-4.81134366989136	0.0171769186854362	0.0188002903014421	-0.0935370251536369	0.00451462110504508
59	78.0289764404297	-15.1226806640625	-4.42173433303833	0.00711201597005129	0.0207483377307653	-0.0925630033016205	-0.00652430532500148
60	76.7302780151367	-14.473331451416	-5.00614833831787	0.0226963832974434	0.0239950809627771	-0.0786020010709763	-0.00100484199356288
61	77.3796310424805	-14.7980060577393	-4.68147373199463	0.012956153601408	0.0243197549134493	-0.0347709693014622	0.00191722682211548
62	75.4315795898438	-14.473331451416	-4.87627840042114	0.00548864435404539	0.00516396993771195	-0.0143164889886975	0.00483929552137852
63	76.7302780151367	-13.8239831924438	-5.3957576751709	0.00386527273803949	0.0022419011220336	0.000943203864153475	0.000943203864153475
64	76.7302780151367	-14.1486568450928	-5.20095300674438	0.0106834331527352	-0.0143164889886975	0.0175015944987535	-0.0107450718060136
65	77.3796310424805	-13.8239831924438	-5.52562713623047	0.0197743140161037	-0.021459324285388	0.031137915328145	-0.000680167751852423
66	76.0809326171875	-14.1486568450928	-5.20095300674438	0.0158782228827477	-0.0169138833880424	0.0243197549134493	-0.00197886489331722
67	78.0289764404297	-15.4473543167114	-4.81134366989136	0.0126314787194133	-0.0256800893694162	0.0168522447347641	0.00289124972186983
68	77.3796310424805	-14.7980060577393	-5.07108306884766	0.00711201597005129	0.0022419011220336	0.01100810803473	0.00159255252219737
69	76.0809326171875	-15.1226806640625	-5.13601779937744	-0.00165419070981443	0.00354059832170606	-0.00100484199356288	0.00711201597005129
70	76.7302780151367	-14.1486568450928	-5.3957576751709	-0.0133424662053585	0.00646266713738441	-0.0120437685400248	0.00581331877037883
71	78.0289764404297	-14.473331451416	-5.00614833831787	-0.00457625929266214	0.0106834331527352	-0.0273034609854221	-0.00197886489331722
72	78.0289764404297	-14.7980060577393	-5.13601779937744	-0.0117190945893526	0.0158782228827477	-0.0305502042174339	0.00646266713738441
73	77.3796310424805	-13.8239831924438	-4.94121360778809	-0.0169138833880424	0.0162028968334198	-0.03444629535079	0.00321592413820326
74	77.3796310424805	-14.7980060577393	-5.07108306884766	-0.0149658378213644	0.0178262684494257	-0.0350956469774246	0.000943203864153475
75	78.0289764404297	-14.473331451416	-5.33082246780396	-0.00360223650932312	0.0308132413774729	-0.0130177913233638	-0.00295288790948689
76	76.7302780151367	-15.1226806640625	-5.07108306884766	-0.00490093370899558	0.00776136433705688	0.0444495603442192	-0.00749832857400179
77	76.0809326171875	-14.473331451416	-4.94121360778809	-0.0191866029053926	0.00516396993771195	0.0558131635189056	0.00841071270406246
78	76.7302780151367	-14.1486568450928	-4.61653900146484	-0.0117190945893526	0.00776136433705688	0.047696303576231	0.00873538758605719
79	78.6783294677734	-14.7980060577393	-4.68147373199463	-0.00749832857400179	-0.00522560812532902	0.0441248863935471	0.00159255252219737
80	76.7302780151367	-15.1226806640625	-4.61653900146484	-0.00522560812532902	-0.00392691092565656	0.0210730116814375	-0.00490093370899558
81	78.0289764404297	-15.4473543167114	-5.3957576751709	-0.00457625929266214	-0.00360223650932312	0.00386527273803949	-0.00360223650932312
82	76.7302780151367	-14.1486568450928	-5.3957576751709	-0.00197886489331722	-0.00749832857400179	-0.0318489037454128	0.000618529506027699
83	75.4315795898438	-14.7980060577393	-5.00614833831787	-0.0146411629393697	0.00678734155371785	-0.0678877532482147	0.00516396993771195
84	76.0809326171875	-14.7980060577393	-4.94121360778809	-0.0136671401560307	0.0149041991680861	-0.0799007043242455	0.00418994715437293
85	78.6783294677734	-14.473331451416	-4.61653900146484	-0.00360223650932312	0.0168522447347641	-0.0837967917323112	-0.00749832857400179
86	78.6783294677734	-14.7980060577393	-4.94121360778809	-0.0143164889886975	0.0113327819854021	-0.072757862508297	0.00418994715437293
87	76.0809326171875	-13.8239831924438	-5.00614833831787	-0.0100957229733467	0.0136055024340749	-0.0279528107494116	-0.00619963090866804
88	76.0809326171875	-14.1486568450928	-5.33082246780396	-0.0026282137259841	-0.00230353930965066	-0.00847235135734081	0.000293855206109583
89	79.3276748657227	-16.0967025756836	-5.00614833831787	0.00483929552137852	-0.00295288790948689	0.0123068047687411	0.00516396993771195
90	76.0809326171875	-13.4993085861206	-5.07108306884766	-0.00619963090866804	-0.00165419070981443	0.0295145437121391	-0.00652430532500148
91	76.7302780151367	-14.7980060577393	-4.94121360778809	-0.00684897974133492	-0.0152905117720366	0.0363327041268349	0.00126787810586393
92	78.0289764404297	-13.8239831924438	-5.13601779937744	0.0188002903014421	-0.0282774847000837	0.0431508645415306	0.00191722682211548
93	76.0809326171875	-13.4993085861206	-5.20095300674438	-0.00587495695799589	-0.0230826959013939	0.0285405199974775	0.00354059832170606
94	76.0809326171875	-14.1486568450928	-5.07108306884766	0.00841071270406246	-0.0130177913233638	0.0308132413774729	0.00126787810586393
95	76.7302780151367	-14.7980060577393	-5.33082246780396	0.0142548503354192	-0.0100957229733467	0.0340599827468395	0.00354059832170606
96	76.0809326171875	-15.1226806640625	-5.26588773727417	0.0136055024340749	-0.0260047651827335	0.0726962238550186	-0.00425158534198999
97	78.0289764404297	-14.7980060577393	-4.87627840042114	0.0165275707840919	-0.0337969474494457	0.0996441915631294	0.00483929552137852
98	73.4835357666016	-13.8239831924438	-4.87627840042114	0.0100340843200684	-0.0389917381107807	0.0752936229109764	0.00289124972186983
99	76.0809326171875	-13.1746339797974	-5.00614833831787	0.0145795252174139	-0.0211346503347158	0.0489950031042099	-0.00392691092565656
100	78.6783294677734	-15.1226806640625	-4.94121360778809	0.0376313999295235	-0.0175632312893867	0.0197743140161037	-0.0130177913233638
101	77.3796310424805	-13.8239831924438	-5.3957576751709	0.0321119390428066	-0.00587495695799589	-0.00944637414067984	-3.08191010844894e-05
102	79.3276748657227	-14.7980060577393	-4.55160427093506	0.0317872650921345	-0.00587495695799589	-0.028926832601428	-0.00457625929266214
103	79.3276748657227	-16.0967025756836	-4.55160427093506	0.020423661917448	-0.0126931173726916	-0.0591215454041958	-0.00360223650932312
104	78.0289764404297	-13.8239831924438	-4.68147373199463	0.012956153601408	0.0106834331527352	-0.0808747261762619	-0.0110697457566857
105	76.7302780151367	-14.1486568450928	-4.61653900146484	0.00808603875339031	0.012956153601408	-0.0747059136629105	-0.00425158534198999
106	78.6783294677734	-14.473331451416	-4.68147373199463	0.00354059832170606	0.0230210572481155	-0.0613942667841911	-0.0100957229733467
107	78.6783294677734	-14.473331451416	-5.20095300674438	0.0145795252174139	0.013930176384747	-0.0302255302667618	0.00483929552137852
108	76.7302780151367	-13.8239831924438	-5.46069240570068	-0.0117190945893526	0.0200989879667759	-0.00717365415766835	0.00743668992072344
109	76.7302780151367	-13.8239831924438	-4.81134366989136	-0.00749832857400179	0.0132808275520802	0.0356833562254906	0.000293855206109583
110	78.6783294677734	-16.0967025756836	-4.55160427093506	-0.0126931173726916	0.00126787810586393	0.0470469556748867	0.00321592413820326
111	76.7302780151367	-13.8239831924438	-5.07108306884766	-0.0279528107494116	0.00841071270406246	0.0415274947881699	-0.00295288790948689
112	74.1328887939453	-13.4993085861206	-5.13601779937744	-0.0188619289547205	0.00386527273803949	0.0236704051494598	0.00386527273803949
113	75.4315795898438	-14.473331451416	-4.87627840042114	-0.00132951640989631	0.00321592413820326	-0.000680167751852423	0.0113327819854021
114	78.0289764404297	-14.7980060577393	-5.13601779937744	0.0213976856321096	0.00776136433705688	-0.0263294391334057	-0.00619963090866804
115	77.3796310424805	-14.1486568450928	-4.81134366989136	0.00711201597005129	0.00743668992072344	-0.0305502042174339	-0.00295288790948689
116	77.3796310424805	-13.8239831924438	-5.20095300674438	0.0178262684494257	0.00711201597005129	-0.0308748781681061	0.00418994715437293
117	77.3796310424805	-15.1226806640625	-4.74640893936157	0.0152288740500808	-0.00165419070981443	-0.017887907102704	-0.00327756232582033
118	78.6783294677734	-15.1226806640625	-4.29186487197876	0.00646266713738441	0.0103587592020631	-0.0282774847000837	0.000293855206109583
119	76.0809326171875	-13.8239831924438	-4.42173433303833	-0.0195112787187099	0.0103587592020631	-0.00457625929266214	0.00126787810586393
120	74.1328887939453	-13.4993085861206	-4.94121360778809	-0.0104203969240189	0.0113327819854021	0.0230210572481155	-0.00684897974133492
121	75.4315795898438	-14.7980060577393	-5.20095300674438	-3.08191010844894e-05	0.0132808275520802	0.020423661917448	-0.000680167751852423
122	78.0289764404297	-14.7980060577393	-5.3957576751709	-0.0100957229733467	0.012956153601408	-0.0026282137259841	0.00418994715437293
123	76.7302780151367	-13.4993085861206	-5.33082246780396	-0.0221086721867323	0.00646266713738441	-0.00944637414067984	-0.00295288790948689
124	76.0809326171875	-14.473331451416	-5.07108306884766	-0.0126931173726916	0.00938473641872406	-0.0370436906814575	-0.00587495695799589
125	78.0289764404297	-14.473331451416	-4.81134366989136	-0.00619963090866804	0.00386527273803949	-0.0487319678068161	-3.08191010844894e-05
126	76.0809326171875	-13.1746339797974	-5.20095300674438	-0.0104203969240189	0.011982130818069	-0.0561994761228561	-0.0104203969240189
127	75.4315795898438	-14.473331451416	-5.20095300674438	-0.0113944197073579	0.00256657530553639	-0.0227580219507217	0.00548864435404539
128	78.6783294677734	-14.7980060577393	-5.13601779937744	-0.0126931173726916	0.0126314787194133	-0.0282774847000837	0.000943203864153475
129	76.0809326171875	-12.8499603271484	-5.52562713623047	-0.0113944197073579	0.0223717093467712	-0.0428878292441368	0.00159255252219737
130	78.0289764404297	-14.1486568450928	-5.13601779937744	-0.00392691092565656	0.0243197549134493	-0.0331475995481014	0.0022419011220336
131	76.7302780151367	-14.1486568450928	-4.87627840042114	-0.00132951640989631	0.0194496400654316	-0.00912170019000769	0.00386527273803949
132	78.0289764404297	-15.7720289230347	-4.61653900146484	0.00191722682211548	0.00418994715437293	0.0262678004801273	0.00970941036939621
133	78.6783294677734	-14.473331451416	-4.61653900146484	0.000618529506027699	0.00548864435404539	0.0230210572481155	0.0103587592020631
134	76.0809326171875	-14.1486568450928	-4.61653900146484	-0.0026282137259841	0.00678734155371785	0.0340599827468395	-0.00360223650932312
135	77.3796310424805	-14.7980060577393	-4.61653900146484	0.0158782228827477	-0.00457625929266214	0.0275664981454611	-0.00197886489331722
136	78.6783294677734	-15.1226806640625	-4.48666954040527	0.00776136433705688	-0.00490093370899558	0.0236704051494598	-0.00749832857400179
137	76.7302780151367	-13.4993085861206	-5.26588773727417	-0.00587495695799589	-0.00977104809135199	0.0512677207589149	0.00159255252219737
138	77.3796310424805	-14.1486568450928	-4.74640893936157	0.00776136433705688	-0.032173577696085	0.0863325446844101	0.00808603875339031
139	78.0289764404297	-16.0967025756836	-4.94121360778809	0.0269171483814716	-0.0393164120614529	0.0756182968616486	-0.00457625929266214
140	76.0809326171875	-13.1746339797974	-4.74640893936157	0.000943203864153475	-0.0243813935667276	0.0717222020030022	-0.00912170019000769
141	75.4315795898438	-14.7980060577393	-4.48666954040527	-0.0211346503347158	-0.021459324285388	0.0486703291535378	-0.00360223650932312
142	76.0809326171875	-13.8239831924438	-5.3957576751709	-0.00587495695799589	-0.0149658378213644	0.020423661917448	-0.00425158534198999
143	77.3796310424805	-13.8239831924438	-4.74640893936157	-0.00684897974133492	-0.0123684434220195	-0.0107450718060136	0.00678734155371785
144	76.7302780151367	-14.1486568450928	-4.61653900146484	-0.00912170019000769	0.00191722682211548	-0.0324982516467571	-0.000680167751852423
145	76.7302780151367	-13.8239831924438	-4.16199493408203	-0.00100484199356288	0.000943203864153475	-0.0467839203774929	-0.0100957229733467
146	76.7302780151367	-15.1226806640625	-5.3957576751709	0.01847561635077	0.00873538758605719	-0.050680011510849	-0.00684897974133492
147	76.7302780151367	-14.1486568450928	-5.33082246780396	0.0162028968334198	-0.00165419070981443	-0.0419138073921204	0.00159255252219737
148	74.7822341918945	-14.473331451416	-4.61653900146484	0.00646266713738441	0.00354059832170606	-0.0367190167307854	0.00548864435404539
149	76.7302780151367	-14.7980060577393	-4.29186487197876	0.0152288740500808	0.0103587592020631	-0.00782300252467394	-0.0026282137259841
150	76.7302780151367	-13.8239831924438	-5.26588773727417	0.01847561635077	0.00321592413820326	0.00126787810586393	0.0022419011220336
151	78.0289764404297	-14.7980060577393	-4.94121360778809	0.0145795252174139	0.0113327819854021	-0.0113944197073579	0.00483929552137852
152	78.6783294677734	-15.4473543167114	-5.13601779937744	0.00906006153672934	-0.00619963090866804	-0.0139918150380254	0.0022419011220336
153	76.7302780151367	-15.1226806640625	-5.3957576751709	0.00808603875339031	-0.0195112787187099	-0.0100957229733467	0.00548864435404539
154	76.0809326171875	-13.4993085861206	-5.59056186676025	0.00386527273803949	0.00289124972186983	-0.0162645354866982	0.00289124972186983
155	75.4315795898438	-13.8239831924438	-5.52562713623047	-0.0120437685400248	0.0113327819854021	-0.0237320438027382	-0.00295288790948689
156	77.3796310424805	-14.7980060577393	-5.20095300674438	-0.00132951640989631	0.0152288740500808	-0.0393164120614529	-0.00295288790948689
157	78.6783294677734	-15.1226806640625	-4.81134366989136	0.0116574559360743	0.0168522447347641	-0.0260047651827335	0.00906006153672934
158	76.7302780151367	-14.1486568450928	-5.20095300674438	-0.00360223650932312	0.0158782228827477	-0.0331475995481014	-0.000355493422830477
159	78.0289764404297	-14.7980060577393	-5.13601779937744	-0.0104203969240189	0.0249691028147936	-0.0224333461374044	-0.00587495695799589
160	77.3796310424805	-15.4473543167114	-4.55160427093506	0.00256657530553639	0.00970941036939621	-0.0149658378213644	-0.0110697457566857
161	78.6783294677734	-15.1226806640625	-4.74640893936157	0.011982130818069	0.0142548503354192	-0.00490093370899558	-0.00392691092565656
162	76.0809326171875	-13.8239831924438	-5.20095300674438	-0.00652430532500148	0.00516396993771195	0.00776136433705688	-0.00230353930965066
163	76.0809326171875	-15.1226806640625	-4.94121360778809	-0.00587495695799589	-0.00132951640989631	0.0145795252174139	0.00548864435404539
164	78.6783294677734	-15.1226806640625	-4.61653900146484	0.0171769186854362	0.00191722682211548	-0.00197886489331722	-0.00490093370899558
165	77.3796310424805	-14.7980060577393	-5.20095300674438	0.000943203864153475	0.00613799272105098	0.00256657530553639	-0.00749832857400179
166	78.0289764404297	-15.1226806640625	-5.20095300674438	0.0158782228827477	-0.00879702530801296	-0.00490093370899558	-0.00132951640989631
167	78.0289764404297	-15.1226806640625	-5.07108306884766	0.0191249661147594	0.000943203864153475	0.013930176384747	-0.000680167751852423
168	76.7302780151367	-15.1226806640625	-5.13601779937744	0.00743668992072344	-0.0295761823654175	0.00776136433705688	0.00418994715437293
169	78.6783294677734	-15.1226806640625	-5.26588773727417	0.00938473641872406	0.0022419011220336	0.000943203864153475	0.00256657530553639
170	74.1328887939453	-13.8239831924438	-5.00614833831787	0.00321592413820326	0.0022419011220336	-0.00652430532500148	-0.00360223650932312
171	78.0289764404297	-15.1226806640625	-4.16199493408203	0.0116574559360743	0.00743668992072344	-0.00360223650932312	0.00613799272105098
172	78.0289764404297	-14.7980060577393	-4.81134366989136	0.0100340843200684	-0.0026282137259841	-0.00717365415766835	0.00776136433705688
173	76.7302780151367	-14.473331451416	-4.81134366989136	0.0113327819854021	0.00646266713738441	-0.00847235135734081	0.00386527273803949
174	77.3796310424805	-15.4473543167114	-5.00614833831787	0.020423661917448	0.00613799272105098	0.000618529506027699	0.00354059832170606
175	79.3276748657227	-16.4213771820068	-4.48666954040527	0.0282158460468054	-0.00522560812532902	-0.00132951640989631	-0.00100484199356288
176	76.7302780151367	-15.1226806640625	-5.07108306884766	0.0155535480007529	0.00613799272105098	0.00321592413820326	-0.00100484199356288
177	74.7822341918945	-14.473331451416	-4.94121360778809	-0.000355493422830477	-0.00230353930965066	0.00646266713738441	0.00970941036939621
178	75.4315795898438	-13.4993085861206	-5.07108306884766	0.00256657530553639	-0.0026282137259841	0.00451462110504508	0.000943203864153475
179	76.0809326171875	-13.8239831924438	-5.72043180465698	-0.00100484199356288	0.00581331877037883	0.0132808275520802	-0.00619963090866804
180	78.6783294677734	-15.1226806640625	-5.33082246780396	0.00289124972186983	-0.00295288790948689	0.0200989879667759	-0.00912170019000769
181	75.4315795898438	-13.8239831924438	-5.3957576751709	0.00938473641872406	-0.0110697457566857	0.0480209775269032	-0.00587495695799589
182	78.6783294677734	-16.0967025756836	-4.87627840042114	-0.0123684434220195	-0.0237320438027382	0.0412028171122074	0.000293855206109583
183	78.6783294677734	-15.7720289230347	-5.07108306884766	-0.0100957229733467	-0.0240567177534103	0.0262678004801273	0.00191722682211548
184	75.4315795898438	-13.4993085861206	-4.87627840042114	-0.038017712533474	-0.00457625929266214	0.00256657530553639	-0.0026282137259841
185	75.4315795898438	-14.473331451416	-5.20095300674438	-0.0198359526693821	0.0162028968334198	-0.00165419070981443	-0.00782300252467394
186	76.7302780151367	-14.473331451416	-4.81134366989136	-0.0256800893694162	-0.00360223650932312	-0.00100484199356288	-0.00295288790948689
187	78.0289764404297	-15.1226806640625	-5.3957576751709	-0.0172385573387146	-0.00295288790948689	0.00386527273803949	-0.000355493422830477
188	78.6783294677734	-15.7720289230347	-4.94121360778809	-0.0279528107494116	-0.00360223650932312	0.0486703291535378	-0.00197886489331722
189	77.3796310424805	-15.1226806640625	-5.26588773727417	-0.0315242260694504	-0.00619963090866804	0.0415274947881699	0.000618529506027699
190	78.0289764404297	-15.7720289230347	-4.87627840042114	-0.0198359526693821	0.00841071270406246	0.0324366129934788	-0.0026282137259841
191	78.0289764404297	-14.473331451416	-5.00614833831787	-0.0130177913233638	0.012956153601408	0.0152288740500808	0.0022419011220336
192	74.1328887939453	-14.1486568450928	-5.46069240570068	-0.0139918150380254	0.01100810803473	-0.00555028254166245	0.00613799272105098
193	76.7302780151367	-14.1486568450928	-4.74640893936157	-0.00425158534198999	0.00646266713738441	-0.00619963090866804	0.0103587592020631
194	77.3796310424805	-14.473331451416	-5.52562713623047	0.00483929552137852	0.0145795252174139	-0.0367190167307854	0.00191722682211548
195	76.7302780151367	-14.1486568450928	-5.33082246780396	0.00613799272105098	0.0252937767654657	-0.0497059896588326	-0.00425158534198999
196	76.7302780151367	-15.1226806640625	-5.26588773727417	0.00418994715437293	0.0158782228827477	-0.0467839203774929	0.00321592413820326
197	78.6783294677734	-15.7720289230347	-4.81134366989136	0.0103587592020631	0.00613799272105098	-0.0263294391334057	-0.00295288790948689
198	78.6783294677734	-15.1226806640625	-4.94121360778809	0.00711201597005129	0.00548864435404539	-0.00619963090866804	0.00548864435404539
199	76.0809326171875	-15.4473543167114	-5.20095300674438	-0.00392691092565656	0.00873538758605719	0.0194496400654316	0.0022419011220336
200	76.7302780151367	-13.8239831924438	-5.3957576751709	0.0113327819854021	0.011982130818069	0.0142548503354192	-0.00814767740666866
201	78.6783294677734	-15.4473543167114	-5.26588773727417	0.0126314787194133	0.00938473641872406	-0.00684897974133492	0.00321592413820326
202	78.6783294677734	-14.473331451416	-5.33082246780396	-0.00100484199356288	0.00256657530553639	-0.0318489037454128	0.00418994715437293
203	76.7302780151367	-14.7980060577393	-5.07108306884766	0.000293855206109583	0.00354059832170606	-0.0471085943281651	-0.00652430532500148
204	77.3796310424805	-16.0967025756836	-4.74640893936157	-0.00912170019000769	0.000943203864153475	-0.050680011510849	-0.00132951640989631
205	77.3796310424805	-15.4473543167114	-4.48666954040527	0.00321592413820326	0.00906006153672934	-0.0402904339134693	-0.00392691092565656
206	74.7822341918945	-14.1486568450928	-4.74640893936157	-0.00230353930965066	0.00581331877037883	-0.0386670641601086	-0.00425158534198999
207	76.0809326171875	-14.473331451416	-4.68147373199463	0.00483929552137852	0.000943203864153475	-0.0458098985254765	0.00873538758605719
208	78.0289764404297	-14.7980060577393	-4.87627840042114	0.00646266713738441	0.00321592413820326	-0.0480826161801815	0.00321592413820326
209	79.3276748657227	-15.4473543167114	-5.13601779937744	0.0123068047687411	0.0126314787194133	-0.0526280589401722	0.00418994715437293
210	79.3276748657227	-14.473331451416	-5.00614833831787	-0.00717365415766835	0.00678734155371785	-0.0529527328908443	0.00191722682211548
211	76.7302780151367	-16.4213771820068	-4.87627840042114	0.00581331877037883	-0.00327756232582033	-0.0185372550040483	-0.00425158534198999
212	79.3276748657227	-15.4473543167114	-5.00614833831787	0.01847561635077	-0.0217839982360601	0.0399041213095188	0.00418994715437293
213	78.6783294677734	-15.4473543167114	-5.13601779937744	0.00483929552137852	-0.0334722734987736	0.103864960372448	0.00451462110504508
214	77.3796310424805	-15.4473543167114	-5.13601779937744	-0.00879702530801296	-0.0448358729481697	0.148345336318016	-0.00327756232582033
215	78.6783294677734	-15.4473543167114	-4.87627840042114	-0.00327756232582033	-0.0428878292441368	0.173345267772675	-0.00327756232582033
216	79.3276748657227	-14.7980060577393	-5.46069240570068	-0.000680167751852423	-0.0354203209280968	0.145098596811295	-0.00197886489331722
217	77.3796310424805	-13.8239831924438	-5.33082246780396	0.0165275707840919	-0.0328229255974293	0.120423346757889	0.00451462110504508
218	77.3796310424805	-15.1226806640625	-5.20095300674438	0.0126314787194133	-0.0302255302667618	0.0730208978056908	0.00418994715437293
219	79.3276748657227	-15.4473543167114	-5.33082246780396	0.00646266713738441	-0.00684897974133492	-0.000355493422830477	-0.00360223650932312
220	78.6783294677734	-15.4473543167114	-5.20095300674438	0.011982130818069	0.00386527273803949	-0.0334722734987736	-0.00912170019000769
221	75.4315795898438	-13.8239831924438	-5.20095300674438	0.00516396993771195	0.011982130818069	-0.0941863730549812	0.000943203864153475
222	78.6783294677734	-14.473331451416	-5.00614833831787	0.0123068047687411	0.0171769186854362	-0.142238169908524	-0.00425158534198999
223	79.3276748657227	-15.4473543167114	-5.07108306884766	0.000293855206109583	0.0337353087961674	-0.161393955349922	-0.000680167751852423
224	79.9770202636719	-15.7720289230347	-5.07108306884766	0.00613799272105098	0.0236704051494598	-0.145484909415245	-0.00490093370899558
225	78.6783294677734	-16.0967025756836	-5.33082246780396	0.00126787810586393	0.0295145437121391	-0.0805500522255898	-0.00944637414067984
226	79.3276748657227	-16.4213771820068	-5.20095300674438	0.00451462110504508	0.0269171483814716	-0.0227580219507217	0.000618529506027699
227	79.9770202636719	-15.7720289230347	-5.07108306884766	0.0116574559360743	0.0259431265294552	0.00678734155371785	0.0022419011220336
228	76.0809326171875	-14.1486568450928	-5.20095300674438	-0.00912170019000769	0.00938473641872406	0.0191249661147594	0.000293855206109583
229	77.3796310424805	-15.1226806640625	-4.94121360778809	-0.00619963090866804	0.012956153601408	-0.000680167751852423	-0.00619963090866804
230	78.0289764404297	-15.4473543167114	-4.94121360778809	-0.00100484199356288	0.000618529506027699	0.00873538758605719	0.00776136433705688
231	79.3276748657227	-15.4473543167114	-5.26588773727417	0.00289124972186983	0.00646266713738441	0.0265924744307995	-0.00360223650932312
232	78.6783294677734	-15.4473543167114	-4.81134366989136	-0.00912170019000769	-0.0263294391334057	0.0347093306481838	0.00418994715437293
233	78.0289764404297	-15.1226806640625	-4.68147373199463	0.00711201597005129	-0.0152905117720366	0.0447742342948914	0.00321592413820326
234	77.3796310424805	-14.473331451416	-4.81134366989136	0.000618529506027699	0.00289124972186983	0.0213976856321096	0.00451462110504508
235	76.0809326171875	-15.1226806640625	-4.55160427093506	0.00613799272105098	-0.00197886489331722	0.0145795252174139	0.00191722682211548
236	79.3276748657227	-15.4473543167114	-4.94121360778809	0.0220470335334539	-0.000355493422830477	0.0155535480007529	-0.00132951640989631
237	79.3276748657227	-16.0967025756836	-4.94121360778809	0.0123068047687411	0.0103587592020631	-0.00749832857400179	-0.00230353930965066
238	78.6783294677734	-16.0967025756836	-5.52562713623047	0.0188002903014421	0.00613799272105098	-0.0224333461374044	0.000293855206109583
239	78.0289764404297	-15.1226806640625	-5.52562713623047	0.0236704051494598	0.00126787810586393	-0.0250307414680719	-0.0100957229733467
240	78.0289764404297	-16.0967025756836	-5.33082246780396	0.0220470335334539	-0.00814767740666866	-0.00425158534198999	-0.00717365415766835
241	78.6783294677734	-15.4473543167114	-5.33082246780396	0.0113327819854021	-0.0026282137259841	-0.00295288790948689	-0.00230353930965066
242	76.7302780151367	-15.4473543167114	-5.20095300674438	-0.00879702530801296	0.00678734155371785	-0.00749832857400179	0.00451462110504508
243	76.7302780151367	-15.1226806640625	-5.07108306884766	-0.0162645354866982	0.00451462110504508	-0.0172385573387146	0.00159255252219737
244	78.0289764404297	-15.4473543167114	-5.85030126571655	-0.00684897974133492	0.00678734155371785	-0.00652430532500148	-0.00555028254166245
245	78.0289764404297	-15.4473543167114	-5.85030126571655	-0.0100957229733467	0.00646266713738441	0.012956153601408	-0.00392691092565656
246	78.0289764404297	-15.4473543167114	-5.59056186676025	-0.0126931173726916	-0.00587495695799589	-0.00490093370899558	-0.00490093370899558
247	78.6783294677734	-16.4213771820068	-5.3957576751709	-0.0195112787187099	-0.0110697457566857	-0.00197886489331722	-0.00230353930965066
248	79.3276748657227	-16.0967025756836	-5.33082246780396	-0.0169138833880424	-0.00295288790948689	-0.0162645354866982	0.00548864435404539
249	76.0809326171875	-16.0967025756836	-5.00614833831787	-0.0185372550040483	0.00159255252219737	-0.0188619289547205	0.00516396993771195
250	78.0289764404297	-15.7720289230347	-4.74640893936157	-0.0156151866540313	0.00386527273803949	-0.0100957229733467	-0.00132951640989631
251	77.3796310424805	-15.1226806640625	-5.72043180465698	-0.00197886489331722	0.00451462110504508	-0.0276281367987394	0.00159255252219737
252	78.6783294677734	-16.0967025756836	-5.59056186676025	-0.00944637414067984	-0.00295288790948689	-0.0373683646321297	0.011982130818069
253	79.3276748657227	-16.0967025756836	-5.33082246780396	-0.0211346503347158	-0.00165419070981443	-0.0406151078641415	0.00354059832170606
254	78.6783294677734	-17.7200756072998	-4.87627840042114	0.0123068047687411	0.00321592413820326	-0.0568488240242004	0.00646266713738441
255	78.0289764404297	-16.4213771820068	-5.07108306884766	0.00386527273803949	0.0116574559360743	-0.0422384813427925	-0.00100484199356288
256	76.0809326171875	-14.7980060577393	-4.94121360778809	-0.00295288790948689	0.0126314787194133	-0.028926832601428	0.000943203864153475
257	77.3796310424805	-16.0967025756836	-4.61653900146484	-0.0165892094373703	0.0162028968334198	-0.0211346503347158	0.01100810803473
258	78.6783294677734	-16.0967025756836	-4.68147373199463	-0.00814767740666866	0.0197743140161037	-0.0152905117720366	0.00451462110504508
259	78.0289764404297	-16.0967025756836	-4.94121360778809	0.000618529506027699	0.0200989879667759	-0.00814767740666866	-0.00522560812532902
260	78.0289764404297	-16.0967025756836	-4.48666954040527	-0.000680167751852423	0.0181509424000978	0.000943203864153475	-0.00295288790948689
261	79.3276748657227	-17.0707263946533	-4.48666954040527	0.0106834331527352	0.0145795252174139	0.0188002903014421	-0.0136671401560307
262	76.7302780151367	-15.7720289230347	-4.55160427093506	0.00873538758605719	0.00678734155371785	0.0246444288641214	-3.08191010844894e-05
263	79.3276748657227	-16.0967025756836	-4.29186487197876	-0.000680167751852423	0.0126314787194133	0.0217223595827818	-0.00165419070981443
264	76.0809326171875	-15.4473543167114	-4.61653900146484	0.0022419011220336	0.012956153601408	0.00711201597005129	-0.00360223650932312
265	78.6783294677734	-16.4213771820068	-5.13601779937744	0.0123068047687411	0.0165275707840919	-0.00847235135734081	-0.000680167751852423
266	80.6263732910156	-16.4213771820068	-5.26588773727417	0.0152288740500808	0.00483929552137852	-0.0133424662053585	-0.0110697457566857
267	77.3796310424805	-15.7720289230347	-5.33082246780396	0.0100340843200684	0.00354059832170606	-0.0260047651827335	0.000943203864153475
268	77.3796310424805	-15.7720289230347	-5.33082246780396	0.0113327819854021	0.00126787810586393	-0.02697878703475	0.00418994715437293
269	79.3276748657227	-17.0707263946533	-5.13601779937744	-0.00717365415766835	-0.00327756232582033	-0.0428878292441368	-0.00814767740666866
270	76.7302780151367	-15.1226806640625	-5.3957576751709	-0.0117190945893526	0.00289124972186983	-0.0510046854615211	-0.00100484199356288
271	77.3796310424805	-16.7460517883301	-5.33082246780396	0.00581331877037883	0.00678734155371785	-0.0425631552934647	0.00808603875339031
272	79.3276748657227	-16.7460517883301	-5.6554970741272	0.00418994715437293	-0.000355493422830477	-0.0250307414680719	0.00548864435404539
273	77.3796310424805	-15.1226806640625	-5.59056186676025	0.00516396993771195	0.000943203864153475	0.00386527273803949	-0.00457625929266214
274	78.6783294677734	-15.1226806640625	-5.6554970741272	-0.00327756232582033	0.00289124972186983	0.00613799272105098	0.0022419011220336
275	79.9770202636719	-16.0967025756836	-5.33082246780396	0.00841071270406246	0.00808603875339031	0.00743668992072344	-0.00132951640989631
276	79.9770202636719	-17.7200756072998	-5.00614833831787	0.012956153601408	-0.00360223650932312	0.0152288740500808	0.00613799272105098
277	78.6783294677734	-15.4473543167114	-5.59056186676025	0.00548864435404539	-0.00555028254166245	0.0382807515561581	0.00483929552137852
278	74.7822341918945	-14.473331451416	-5.98017120361328	-0.00425158534198999	-0.00912170019000769	0.0577612072229385	0.00418994715437293
279	77.3796310424805	-15.1226806640625	-5.78536653518677	0.00418994715437293	-0.0175632312893867	0.0623066499829292	-0.00392691092565656
280	79.9770202636719	-16.4213771820068	-5.6554970741272	0.00126787810586393	-0.0195112787187099	0.0580858811736107	-0.00360223650932312
281	78.6783294677734	-14.7980060577393	-5.98017120361328	0.0103587592020631	-0.0182125810533762	0.0535404421389103	-0.0107450718060136
282	79.9770202636719	-16.4213771820068	-5.26588773727417	0.00776136433705688	-0.0237320438027382	0.0499690249562263	-0.000355493422830477
283	79.3276748657227	-16.4213771820068	-5.46069240570068	0.0100340843200684	-0.038017712533474	0.0486703291535378	0.00159255252219737
284	77.3796310424805	-15.1226806640625	-5.6554970741272	-0.000680167751852423	-0.0182125810533762	0.0158782228827477	-0.00197886489331722
285	77.3796310424805	-15.1226806640625	-5.59056186676025	-0.00457625929266214	-0.0162645354866982	-0.00100484199356288	-0.00295288790948689
286	76.7302780151367	-15.4473543167114	-5.33082246780396	-0.00587495695799589	-0.00684897974133492	0.00581331877037883	-0.00522560812532902
287	78.0289764404297	-15.4473543167114	-4.81134366989136	-0.00912170019000769	-0.00944637414067984	0.0217223595827818	0.000293855206109583
288	80.6263732910156	-15.7720289230347	-5.00614833831787	-0.00717365415766835	-0.0143164889886975	0.012956153601408	0.00191722682211548
289	78.6783294677734	-16.0967025756836	-4.29186487197876	-0.00490093370899558	-0.00782300252467394	0.01100810803473	-0.00327756232582033
290	79.3276748657227	-17.3954010009766	-4.16199493408203	-0.0120437685400248	-0.00782300252467394	-0.0130177913233638	0.00516396993771195
291	80.6263732910156	-16.0967025756836	-3.90225553512573	0.01847561635077	0.0152288740500808	-0.0146411629393697	0.000618529506027699
292	76.0809326171875	-14.7980060577393	-4.35679960250854	0.00516396993771195	0.0123068047687411	-0.0175632312893867	-0.000680167751852423
293	76.7302780151367	-15.4473543167114	-4.22693014144897	0.00418994715437293	0.0116574559360743	-0.0165892094373703	0.00776136433705688
294	79.9770202636719	-15.1226806640625	-4.35679960250854	0.0252937767654657	0.0210730116814375	-0.0152905117720366	0.00126787810586393
295	79.9770202636719	-16.0967025756836	-4.22693014144897	0.011982130818069	0.0155535480007529	0.00613799272105098	-0.00457625929266214
296	78.6783294677734	-16.0967025756836	-4.16199493408203	0.0168522447347641	0.01100810803473	0.0252937767654657	0.000618529506027699
297	78.6783294677734	-16.7460517883301	-4.48666954040527	-0.00132951640989631	-0.00522560812532902	0.0522417463362217	0.00191722682211548
298	79.3276748657227	-16.4213771820068	-4.68147373199463	-0.017887907102704	-0.00684897974133492	0.0756182968616486	0.00646266713738441
299	79.9770202636719	-15.7720289230347	-4.55160427093506	-0.00944637414067984	-0.00100484199356288	0.0752936229109764	-0.00100484199356288
300	76.0809326171875	-14.7980060577393	-4.74640893936157	-0.0130177913233638	-0.00522560812532902	0.0694494843482971	-0.00879702530801296
301	79.3276748657227	-16.0967025756836	-5.00614833831787	-0.0201606266200542	-0.0117190945893526	0.0483456552028656	-0.00425158534198999
302	79.9770202636719	-16.0967025756836	-5.78536653518677	-0.0204853005707264	-0.00327756232582033	0.00354059832170606	0.0103587592020631
303	78.6783294677734	-14.7980060577393	-5.26588773727417	-0.0292515084147453	-0.0104203969240189	-0.0211346503347158	0.000618529506027699
304	78.0289764404297	-16.0967025756836	-5.20095300674438	-0.0217839982360601	-0.0100957229733467	-0.0487319678068161	-0.0113944197073579
305	78.0289764404297	-15.4473543167114	-5.52562713623047	-0.0273034609854221	-3.08191010844894e-05	-0.0487319678068161	-0.00100484199356288
306	76.7302780151367	-15.1226806640625	-5.72043180465698	-0.00814767740666866	0.00873538758605719	-0.0587968714535236	-0.00814767740666866
307	78.6783294677734	-16.4213771820068	-5.33082246780396	-0.0169138833880424	0.00451462110504508	-0.043212503194809	0.000943203864153475
308	79.9770202636719	-16.0967025756836	-5.26588773727417	-0.0195112787187099	-3.08191010844894e-05	-0.0393164120614529	0.00289124972186983
309	79.3276748657227	-15.7720289230347	-5.52562713623047	-0.0136671401560307	0.00873538758605719	-0.0263294391334057	0.00354059832170606
310	79.9770202636719	-15.4473543167114	-5.20095300674438	-0.00360223650932312	0.0178262684494257	-0.0454852245748043	0.00386527273803949
311	79.9770202636719	-16.7460517883301	-5.13601779937744	-0.000355493422830477	-0.00847235135734081	-0.0571734979748726	-3.08191010844894e-05
312	78.6783294677734	-16.0967025756836	-5.59056186676025	0.0158782228827477	-0.00360223650932312	-0.0477579422295094	0.00516396993771195
313	77.3796310424805	-15.4473543167114	-5.46069240570068	0.0136055024340749	-0.00165419070981443	-0.0402904339134693	0.00321592413820326
314	75.4315795898438	-14.7980060577393	-5.33082246780396	0.00711201597005129	0.00159255252219737	-0.0458098985254765	0.00516396993771195
315	78.6783294677734	-15.1226806640625	-5.13601779937744	0.0162028968334198	0.0152288740500808	-0.043212503194809	-0.00327756232582033
316	78.6783294677734	-15.1226806640625	-5.46069240570068	0.0200989879667759	0.00743668992072344	-0.0302255302667618	-3.08191010844894e-05
317	79.9770202636719	-15.7720289230347	-4.74640893936157	0.0162028968334198	0.01100810803473	-0.0120437685400248	0.00581331877037883
318	78.6783294677734	-16.7460517883301	-4.35679960250854	0.0145795252174139	0.0106834331527352	-0.0107450718060136	0.00646266713738441
319	79.9770202636719	-17.0707263946533	-4.68147373199463	0.0262678004801273	0.00678734155371785	0.011982130818069	-0.00392691092565656
320	78.0289764404297	-15.1226806640625	-4.81134366989136	0.0324366129934788	0.0136055024340749	0.00841071270406246	-0.00392691092565656
321	78.0289764404297	-16.7460517883301	-4.61653900146484	0.0194496400654316	-0.00197886489331722	0.00841071270406246	-0.00782300252467394
322	78.6783294677734	-14.7980060577393	-4.74640893936157	0.0155535480007529	0.00256657530553639	0.00743668992072344	0.00386527273803949
323	77.3796310424805	-14.7980060577393	-4.68147373199463	0.00581331877037883	-0.00165419070981443	-0.00197886489331722	-0.00392691092565656
324	79.3276748657227	-15.7720289230347	-4.35679960250854	0.00289124972186983	-0.00684897974133492	-0.000355493422830477	-0.00587495695799589
325	78.0289764404297	-15.7720289230347	-4.48666954040527	-0.0123684434220195	-0.00392691092565656	0.00483929552137852	-0.0123684434220195
326	78.0289764404297	-16.4213771820068	-5.3957576751709	0.00126787810586393	-0.0159398596733809	0.00776136433705688	-0.00684897974133492
327	78.6783294677734	-15.4473543167114	-4.87627840042114	-0.0113944197073579	-0.0224333461374044	0.00516396993771195	-0.00165419070981443
328	77.3796310424805	-15.7720289230347	-5.13601779937744	-0.0175632312893867	-0.00587495695799589	0.00906006153672934	0.00354059832170606
329	79.3276748657227	-15.7720289230347	-4.94121360778809	-0.0165892094373703	-0.0139918150380254	0.0162028968334198	0.00516396993771195
330	78.0289764404297	-15.1226806640625	-4.74640893936157	-3.08191010844894e-05	-0.00587495695799589	0.0217223595827818	-0.000355493422830477
331	79.9770202636719	-16.0967025756836	-4.29186487197876	-0.00230353930965066	0.00418994715437293	0.031137915328145	-3.08191010844894e-05
332	80.6263732910156	-16.0967025756836	-4.48666954040527	-0.000680167751852423	-0.023407369852066	0.0519170723855495	0.0022419011220336
333	79.3276748657227	-17.3954010009766	-5.33082246780396	-0.00587495695799589	-0.0256800893694162	0.0574365332722664	0.00516396993771195
334	79.3276748657227	-15.4473543167114	-5.3957576751709	0.0145795252174139	-0.00684897974133492	0.0509430468082428	-0.000355493422830477
335	79.3276748657227	-16.4213771820068	-5.00614833831787	-0.00457625929266214	0.00678734155371785	0.0499690249562263	0.00581331877037883
336	79.9770202636719	-16.0967025756836	-5.00614833831787	0.00126787810586393	0.0175015944987535	0.0353586822748184	-0.00132951640989631
337	78.6783294677734	-15.4473543167114	-5.13601779937744	-0.000355493422830477	-0.00684897974133492	0.020423661917448	0.00873538758605719
338	78.6783294677734	-15.1226806640625	-5.20095300674438	-0.00684897974133492	0.000618529506027699	-0.00457625929266214	0.00516396993771195
339	79.9770202636719	-15.7720289230347	-5.46069240570068	-0.00457625929266214	0.00386527273803949	-0.0237320438027382	-0.00684897974133492
340	79.3276748657227	-18.0447483062744	-5.26588773727417	0.00289124972186983	0.00191722682211548	-0.0448358729481697	-0.00295288790948689
341	78.6783294677734	-15.4473543167114	-5.52562713623047	0.00808603875339031	0.0136055024340749	-0.072757862508297	-0.00555028254166245
342	76.7302780151367	-15.4473543167114	-5.46069240570068	0.000943203864153475	0.0145795252174139	-0.0824980959296227	0.00646266713738441
343	78.0289764404297	-16.4213771820068	-5.13601779937744	-0.0133424662053585	0.0213976856321096	-0.0711344927549362	-0.00295288790948689
344	80.6263732910156	-16.4213771820068	-5.07108306884766	-0.00522560812532902	0.0155535480007529	-0.0409397818148136	-0.00230353930965066
345	79.9770202636719	-16.0967025756836	-5.26588773727417	0.00159255252219737	0.00743668992072344	-0.00847235135734081	-0.00847235135734081
346	80.6263732910156	-15.7720289230347	-5.20095300674438	0.0314625911414623	0.0022419011220336	0.0188002903014421	-0.00327756232582033
347	79.9770202636719	-16.7460517883301	-5.07108306884766	-0.00490093370899558	-0.0136671401560307	0.0564625114202499	0.00159255252219737
348	78.0289764404297	-15.7720289230347	-5.20095300674438	0.0149041991680861	-0.00619963090866804	0.0697741582989693	0.0022419011220336
349	79.9770202636719	-15.7720289230347	-4.81134366989136	0.0213976856321096	-0.0243813935667276	0.045423585921526	0.00970941036939621
350	76.0809326171875	-14.7980060577393	-4.35679960250854	0.0200989879667759	0.0022419011220336	0.00938473641872406	-0.00132951640989631
351	79.9770202636719	-16.0967025756836	-4.09706020355225	0.0226963832974434	-0.00587495695799589	-0.00814767740666866	-0.00522560812532902
352	78.0289764404297	-15.4473543167114	-4.81134366989136	0.0171769186854362	-0.0100957229733467	-0.0113944197073579	0.00483929552137852
353	78.0289764404297	-15.1226806640625	-5.07108306884766	0.0113327819854021	0.000943203864153475	-0.0139918150380254	0.00386527273803949
354	78.0289764404297	-15.4473543167114	-4.87627840042114	0.0022419011220336	-0.00782300252467394	-0.0130177913233638	0.00321592413820326
355	78.0289764404297	-16.0967025756836	-4.68147373199463	0.0116574559360743	-0.0165892094373703	0.0191249661147594	0.00451462110504508
356	79.3276748657227	-16.0967025756836	-4.55160427093506	-0.00132951640989631	-0.00295288790948689	0.0626313239336014	0.00126787810586393
357	77.3796310424805	-16.0967025756836	-4.22693014144897	-0.0136671401560307	0.000293855206109583	0.0463976077735424	0.00776136433705688
358	78.0289764404297	-15.1226806640625	-4.22693014144897	-0.0156151866540313	0.0022419011220336	0.0386054255068302	0.00354059832170606
359	78.6783294677734	-15.1226806640625	-5.26588773727417	-0.0143164889886975	0.00418994715437293	0.0438002124428749	-0.00425158534198999
360	80.6263732910156	-16.0967025756836	-5.52562713623047	0.000618529506027699	0.0113327819854021	0.0197743140161037	-0.00295288790948689
361	78.6783294677734	-14.7980060577393	-5.33082246780396	-0.0126931173726916	-0.00197886489331722	0.0152288740500808	-0.00132951640989631
362	79.3276748657227	-17.3954010009766	-4.42173433303833	-0.00587495695799589	-0.00360223650932312	-0.0240567177534103	0.00159255252219737
363	79.3276748657227	-15.4473543167114	-5.13601779937744	-0.0175632312893867	0.01100810803473	-0.0477579422295094	-0.00425158534198999
364	75.4315795898438	-14.7980060577393	-5.07108306884766	-0.0256800893694162	0.01847561635077	-0.0782773271203041	-3.08191010844894e-05
365	78.0289764404297	-15.1226806640625	-4.55160427093506	-0.0113944197073579	0.0226963832974434	-0.0993811637163162	-0.00749832857400179
366	78.0289764404297	-15.1226806640625	-5.3957576751709	0.00451462110504508	0.0217223595827818	-0.0889915823936462	-0.00912170019000769
367	79.3276748657227	-15.7720289230347	-5.52562713623047	-0.00100484199356288	0.0226963832974434	-0.0734072178602219	0.00191722682211548
368	81.2757186889648	-16.4213771820068	-5.00614833831787	0.00159255252219737	0.0304885655641556	-0.0802253782749176	0.00938473641872406
369	78.6783294677734	-15.7720289230347	-5.46069240570068	0.00191722682211548	0.0249691028147936	-0.0503553375601768	0.00126787810586393
370	79.3276748657227	-16.0967025756836	-4.81134366989136	0.011982130818069	0.0392547734081745	-0.043212503194809	0.00581331877037883
371	78.6783294677734	-15.1226806640625	-4.94121360778809	-0.0026282137259841	0.0334106348454952	-0.0311995539814234	-0.00360223650932312
372	76.0809326171875	-14.473331451416	-4.87627840042114	-0.00522560812532902	0.0249691028147936	-0.0221086721867323	0.000943203864153475
373	78.6783294677734	-15.7720289230347	-4.81134366989136	-0.00360223650932312	0.0295145437121391	-0.0175632312893867	0.00289124972186983
374	79.9770202636719	-15.7720289230347	-5.46069240570068	-0.00652430532500148	0.0269171483814716	-0.0305502042174339	0.00354059832170606
375	78.0289764404297	-14.473331451416	-5.00614833831787	0.00191722682211548	0.0246444288641214	-0.0334722734987736	0.00191722682211548
376	78.0289764404297	-16.0967025756836	-5.20095300674438	0.00256657530553639	0.0136055024340749	-0.0406151078641415	0.00386527273803949
377	79.9770202636719	-16.4213771820068	-5.07108306884766	-0.0100957229733467	0.00581331877037883	-0.028926832601428	-0.000680167751852423
378	79.3276748657227	-15.4473543167114	-4.81134366989136	-0.00327756232582033	0.00841071270406246	-0.0182125810533762	0.0022419011220336
379	78.6783294677734	-15.7720289230347	-4.55160427093506	-0.0104203969240189	0.00256657530553639	0.00386527273803949	0.00776136433705688
380	78.6783294677734	-14.473331451416	-4.68147373199463	0.0103587592020631	0.000943203864153475	0.011982130818069	-0.0100957229733467
381	79.9770202636719	-16.0967025756836	-5.46069240570068	0.0233457311987877	-0.0253554154187441	0.0363327041268349	-0.00490093370899558
382	78.6783294677734	-15.4473543167114	-5.13601779937744	0.0207483377307653	-0.0117190945893526	0.0580858811736107	0.000293855206109583
383	78.0289764404297	-15.7720289230347	-5.00614833831787	0.01847561635077	-0.0292515084147453	0.0584105588495731	-0.00522560812532902
384	79.3276748657227	-16.7460517883301	-4.68147373199463	0.0149041991680861	-0.0286021586507559	0.0457482598721981	-0.00360223650932312
385	81.2757186889648	-16.0967025756836	-4.81134366989136	0.012956153601408	-0.0286021586507559	0.0343846566975117	-0.00327756232582033
386	76.7302780151367	-15.4473543167114	-5.13601779937744	0.00906006153672934	-0.0370436906814575	0.0213976856321096	-0.00392691092565656
387	78.6783294677734	-14.473331451416	-4.61653900146484	0.0132808275520802	-0.0409397818148136	0.025618452578783	0.000943203864153475
388	78.6783294677734	-15.1226806640625	-5.59056186676025	0.00418994715437293	-0.0263294391334057	0.00548864435404539	0.000943203864153475
389	79.9770202636719	-15.7720289230347	-4.61653900146484	0.00646266713738441	-0.00782300252467394	-0.00782300252467394	0.0022419011220336
390	78.6783294677734	-15.4473543167114	-5.13601779937744	0.000618529506027699	-0.00814767740666866	-0.0188619289547205	0.00646266713738441
391	79.3276748657227	-17.0707263946533	-4.74640893936157	-0.00555028254166245	-0.00717365415766835	-0.0107450718060136	0.00256657530553639
392	79.9770202636719	-16.0967025756836	-4.94121360778809	-0.00749832857400179	-0.000680167751852423	0.0239950809627771	0.00776136433705688
393	78.6783294677734	-15.4473543167114	-4.74640893936157	-0.0188619289547205	-0.0240567177534103	0.0369820520281792	0.0132808275520802
394	78.6783294677734	-15.1226806640625	-4.61653900146484	-0.00230353930965066	0.00126787810586393	0.0489950031042099	0.00613799272105098
395	79.3276748657227	-15.7720289230347	-4.55160427093506	0.01100810803473	-0.0282774847000837	0.0473716296255589	-0.000680167751852423
396	79.9770202636719	-16.0967025756836	-5.13601779937744	0.0123068047687411	0.0103587592020631	0.0220470335334539	-0.0026282137259841
397	78.0289764404297	-14.473331451416	-5.07108306884766	-0.0159398596733809	-0.00717365415766835	0.0460729338228703	0.00321592413820326
398	78.0289764404297	-16.4213771820068	-4.87627840042114	0.0100340843200684	-0.0104203969240189	0.0123068047687411	-0.00132951640989631
399	77.3796310424805	-15.1226806640625	-5.20095300674438	0.00548864435404539	-0.00100484199356288	0.0106834331527352	-0.00652430532500148
400	78.6783294677734	-15.4473543167114	-5.07108306884766	0.0136055024340749	-0.000680167751852423	-3.08191010844894e-05	-0.00814767740666866
401	76.0809326171875	-14.7980060577393	-5.3957576751709	0.0191249661147594	0.00581331877037883	-0.0295761823654175	-0.00749832857400179
402	78.6783294677734	-15.4473543167114	-5.00614833831787	0.0158782228827477	0.00516396993771195	-0.0188619289547205	-0.00327756232582033
403	79.3276748657227	-16.0967025756836	-5.20095300674438	0.0100340843200684	0.00906006153672934	-0.0328229255974293	0.00646266713738441
404	79.9770202636719	-16.0967025756836	-5.00614833831787	0.00289124972186983	0.0106834331527352	-0.0360696688294411	0.00256657530553639
405	78.6783294677734	-15.7720289230347	-5.00614833831787	0.0113327819854021	0.0106834331527352	-0.0266541130840778	-0.00847235135734081
406	79.9770202636719	-16.7460517883301	-5.13601779937744	-0.00360223650932312	0.00678734155371785	-0.0195112787187099	-0.00490093370899558
407	79.9770202636719	-16.0967025756836	-4.87627840042114	0.000618529506027699	-0.0026282137259841	-0.0100957229733467	-0.00295288790948689
408	74.7822341918945	-14.473331451416	-4.74640893936157	-0.0162645354866982	0.0022419011220336	-0.00847235135734081	0.00808603875339031
409	77.3796310424805	-14.7980060577393	-5.13601779937744	-0.0156151866540313	0.00451462110504508	-0.0165892094373703	0.000293855206109583
410	79.9770202636719	-16.4213771820068	-4.74640893936157	-0.0221086721867323	0.0136055024340749	-0.0308748781681061	-3.08191010844894e-05
411	78.6783294677734	-15.1226806640625	-4.48666954040527	-0.0211346503347158	0.0113327819854021	-0.0302255302667618	-0.00230353930965066
412	78.0289764404297	-15.1226806640625	-4.42173433303833	-0.0146411629393697	-0.00132951640989631	-0.0126931173726916	0.00841071270406246
413	78.0289764404297	-15.7720289230347	-5.33082246780396	-0.0156151866540313	-0.00944637414067984	-0.00619963090866804	0.0022419011220336
414	78.0289764404297	-14.473331451416	-5.26588773727417	-0.00425158534198999	0.00613799272105098	0.0106834331527352	0.00451462110504508
415	75.4315795898438	-14.473331451416	-4.81134366989136	-0.00197886489331722	0.00548864435404539	-0.00197886489331722	0.00581331877037883
416	78.0289764404297	-14.1486568450928	-5.20095300674438	-0.00555028254166245	0.00256657530553639	0.00678734155371785	0.00354059832170606
417	79.3276748657227	-15.7720289230347	-4.55160427093506	-0.00652430532500148	0.0022419011220336	0.00256657530553639	0.00483929552137852
418	79.9770202636719	-16.0967025756836	-4.35679960250854	-0.00619963090866804	0.00386527273803949	-0.00522560812532902	0.000943203864153475
419	78.0289764404297	-14.7980060577393	-4.42173433303833	-0.00652430532500148	0.00678734155371785	-0.00490093370899558	-0.00652430532500148
420	78.0289764404297	-16.0967025756836	-4.61653900146484	0.00483929552137852	-0.00100484199356288	-0.0100957229733467	-0.00555028254166245
421	80.6263732910156	-15.7720289230347	-4.74640893936157	0.01847561635077	0.00711201597005129	-0.0165892094373703	-0.00652430532500148
422	77.3796310424805	-15.1226806640625	-4.68147373199463	-0.00490093370899558	-0.00100484199356288	0.00289124972186983	-0.00814767740666866
423	77.3796310424805	-14.473331451416	-4.68147373199463	0.0220470335334539	0.00191722682211548	-0.00879702530801296	0.000943203864153475
424	78.0289764404297	-14.7980060577393	-4.61653900146484	0.00841071270406246	-0.00100484199356288	-0.0026282137259841	-0.0107450718060136
425	77.3796310424805	-14.473331451416	-5.26588773727417	0.01100810803473	-0.00327756232582033	-0.0149658378213644	-0.00425158534198999
426	78.6783294677734	-15.1226806640625	-5.20095300674438	0.00581331877037883	-0.00197886489331722	-0.00197886489331722	-0.00717365415766835
427	78.6783294677734	-15.7720289230347	-4.68147373199463	0.01100810803473	-0.00944637414067984	0.0149041991680861	-0.0026282137259841
428	79.3276748657227	-15.7720289230347	-5.26588773727417	-0.000355493422830477	-0.00327756232582033	0.0298392176628113	0.00808603875339031
429	79.3276748657227	-15.7720289230347	-5.26588773727417	-0.0117190945893526	-0.0211346503347158	0.0334106348454952	-0.00100484199356288
430	77.3796310424805	-15.1226806640625	-5.3957576751709	-0.0120437685400248	-0.0250307414680719	0.0175015944987535	-0.000355493422830477
431	78.0289764404297	-14.473331451416	-5.00614833831787	-0.00490093370899558	0.00581331877037883	-0.00555028254166245	0.00613799272105098
432	81.2757186889648	-15.4473543167114	-4.94121360778809	-0.00197886489331722	-0.00392691092565656	-0.00230353930965066	0.00743668992072344
433	79.9770202636719	-15.7720289230347	-5.20095300674438	0.0106834331527352	-0.00847235135734081	-0.00684897974133492	0.000618529506027699
434	79.9770202636719	-16.4213771820068	-4.87627840042114	0.00743668992072344	-0.00879702530801296	-0.017887907102704	0.00418994715437293
435	78.6783294677734	-16.4213771820068	-4.68147373199463	0.0155535480007529	-0.00132951640989631	-0.0230826959013939	-0.00295288790948689
436	78.0289764404297	-14.473331451416	-4.74640893936157	0.012956153601408	0.00743668992072344	-0.0165892094373703	0.00354059832170606
437	78.0289764404297	-15.1226806640625	-4.61653900146484	-0.00197886489331722	-0.00555028254166245	0.00873538758605719	0.00321592413820326
438	79.3276748657227	-15.4473543167114	-4.55160427093506	0.0116574559360743	-0.00425158534198999	0.0288651939481497	-0.00132951640989631
439	79.9770202636719	-15.7720289230347	-5.13601779937744	0.0022419011220336	0.00743668992072344	0.0376313999295235	-0.00814767740666866
440	79.9770202636719	-15.4473543167114	-5.33082246780396	0.00646266713738441	-0.00197886489331722	0.0509430468082428	-0.00749832857400179
441	79.9770202636719	-15.1226806640625	-5.20095300674438	-0.000355493422830477	-0.0026282137259841	0.0675014406442642	-0.00360223650932312
442	78.0289764404297	-15.7720289230347	-4.81134366989136	-0.00230353930965066	-0.028926832601428	0.0746442750096321	0.0100340843200684
443	79.9770202636719	-15.7720289230347	-4.55160427093506	-0.00360223650932312	-0.0159398596733809	0.0330859608948231	0.00191722682211548
444	77.3796310424805	-15.1226806640625	-4.87627840042114	-0.00230353930965066	-0.0104203969240189	-0.000355493422830477	-0.00522560812532902
445	78.0289764404297	-16.0967025756836	-4.61653900146484	-0.00782300252467394	-0.0152905117720366	-0.0182125810533762	-0.00587495695799589
446	80.6263732910156	-15.7720289230347	-4.94121360778809	-0.0026282137259841	0.00970941036939621	-0.0347709693014622	-0.00587495695799589
447	78.6783294677734	-15.1226806640625	-5.3957576751709	-0.00522560812532902	0.011982130818069	-0.0526280589401722	-0.000355493422830477
448	78.6783294677734	-14.473331451416	-5.20095300674438	-0.00814767740666866	0.00808603875339031	-0.0552254542708397	0.00418994715437293
449	79.3276748657227	-16.4213771820068	-5.26588773727417	-0.00522560812532902	0.0168522447347641	-0.0549007803201675	-0.00587495695799589
450	78.0289764404297	-15.4473543167114	-5.26588773727417	-0.00327756232582033	0.00808603875339031	-0.0568488240242004	0.00256657530553639
451	79.9770202636719	-16.0967025756836	-4.81134366989136	-0.00197886489331722	0.0171769186854362	-0.0299008563160896	0.00289124972186983
452	76.7302780151367	-14.473331451416	-5.07108306884766	-0.00847235135734081	-3.08191010844894e-05	0.0399041213095188	0.000943203864153475
453	78.6783294677734	-14.473331451416	-5.20095300674438	0.0152288740500808	-0.00490093370899558	0.0739949271082878	0.00126787810586393
454	79.9770202636719	-14.1486568450928	-5.52562713623047	0.0113327819854021	0.000943203864153475	0.066202737390995	0.00191722682211548
455	79.9770202636719	-14.7980060577393	-5.46069240570068	0.0239950809627771	-0.00230353930965066	0.0519170723855495	-0.0026282137259841
456	80.6263732910156	-16.4213771820068	-4.94121360778809	0.0162028968334198	-0.00425158534198999	0.0327612869441509	0.00548864435404539
457	78.0289764404297	-16.4213771820068	-5.13601779937744	0.012956153601408	-0.0136671401560307	0.0103587592020631	0.00516396993771195
458	78.0289764404297	-14.7980060577393	-5.07108306884766	0.000618529506027699	-0.00165419070981443	0.0100340843200684	-0.00132951640989631
459	76.0809326171875	-14.7980060577393	-4.81134366989136	0.0022419011220336	-0.00392691092565656	-0.0305502042174339	0.00581331877037883
460	79.3276748657227	-16.0967025756836	-5.07108306884766	0.0155535480007529	0.0022419011220336	-0.0490566417574883	-0.0143164889886975
461	78.6783294677734	-14.473331451416	-5.3957576751709	0.0188002903014421	0.00289124972186983	-0.0734072178602219	-0.00490093370899558
462	80.6263732910156	-15.7720289230347	-5.33082246780396	0.0126314787194133	0.00548864435404539	-0.0750305876135826	-0.00360223650932312
463	78.6783294677734	-15.1226806640625	-5.26588773727417	0.00970941036939621	0.0175015944987535	-0.0961344167590141	-0.00457625929266214
464	77.3796310424805	-15.7720289230347	-5.13601779937744	-0.00327756232582033	0.0149041991680861	-0.0821734219789505	0.00354059832170606
465	78.6783294677734	-15.4473543167114	-5.00614833831787	0.0162028968334198	0.0200989879667759	-0.0721085146069527	-0.00555028254166245
466	78.6783294677734	-14.473331451416	-5.3957576751709	-0.017887907102704	0.0165275707840919	-0.0386670641601086	-0.00717365415766835
467	77.3796310424805	-15.7720289230347	-5.33082246780396	-0.0195112787187099	0.00906006153672934	-0.0100957229733467	0.00126787810586393
468	79.9770202636719	-15.7720289230347	-5.3957576751709	-0.000680167751852423	0.00191722682211548	0.00354059832170606	0.00386527273803949
469	77.3796310424805	-14.473331451416	-5.46069240570068	0.00289124972186983	0.00873538758605719	0.020423661917448	0.000293855206109583
470	78.0289764404297	-16.4213771820068	-4.94121360778809	0.020423661917448	0.00516396993771195	0.0278911720961332	-0.00749832857400179
471	77.3796310424805	-16.0967025756836	-5.20095300674438	-0.0110697457566857	-0.0104203969240189	0.0272418223321438	0.00126787810586393
472	78.0289764404297	-15.7720289230347	-4.81134366989136	0.0142548503354192	-0.00684897974133492	0.0509430468082428	0.00418994715437293
473	76.7302780151367	-15.7720289230347	-5.00614833831787	-0.0123684434220195	-0.0152905117720366	0.049319677054882	0.00743668992072344
474	76.0809326171875	-15.1226806640625	-5.07108306884766	-0.0273034609854221	0.00483929552137852	0.0246444288641214	0.00516396993771195
475	78.6783294677734	-15.1226806640625	-5.46069240570068	-0.00327756232582033	-0.0276281367987394	0.0194496400654316	-0.00197886489331722
476	78.6783294677734	-15.1226806640625	-5.52562713623047	0.00354059832170606	-0.00749832857400179	0.0343846566975117	0.00418994715437293
477	79.9770202636719	-15.7720289230347	-5.00614833831787	-0.00944637414067984	-0.0113944197073579	0.0720468759536743	-0.00100484199356288
478	79.3276748657227	-16.4213771820068	-4.22693014144897	-0.00295288790948689	-0.0169138833880424	0.0580858811736107	0.00808603875339031
479	79.3276748657227	-15.7720289230347	-4.35679960250854	-0.0130177913233638	-0.00652430532500148	0.0438002124428749	-0.00522560812532902
480	77.3796310424805	-14.7980060577393	-4.74640893936157	0.00938473641872406	-0.00814767740666866	0.0347093306481838	-0.0104203969240189
481	76.7302780151367	-16.0967025756836	-4.68147373199463	-0.0139918150380254	-0.0026282137259841	0.0155535480007529	-0.00457625929266214
482	78.0289764404297	-15.1226806640625	-5.33082246780396	-0.00749832857400179	-0.00132951640989631	0.000943203864153475	-0.000355493422830477
483	78.0289764404297	-15.1226806640625	-5.33082246780396	-0.0165892094373703	0.00354059832170606	-0.0240567177534103	-0.000680167751852423
484	79.9770202636719	-16.4213771820068	-5.00614833831787	-0.0159398596733809	0.00776136433705688	-0.00717365415766835	0.00386527273803949
485	79.9770202636719	-16.7460517883301	-4.74640893936157	-0.0136671401560307	0.00159255252219737	0.0399041213095188	-0.00814767740666866
486	79.3276748657227	-17.0707263946533	-4.87627840042114	-0.0117190945893526	-0.00425158534198999	0.0197743140161037	-0.00847235135734081
487	79.9770202636719	-16.0967025756836	-5.00614833831787	-0.00522560812532902	0.00646266713738441	0.01847561635077	0.00191722682211548
488	77.3796310424805	-15.1226806640625	-5.72043180465698	-0.0104203969240189	0.00386527273803949	0.00613799272105098	-0.00814767740666866
489	77.3796310424805	-16.4213771820068	-5.52562713623047	-0.0120437685400248	0.0181509424000978	-0.0152905117720366	0.00354059832170606
490	80.6263732910156	-16.7460517883301	-5.07108306884766	-0.00230353930965066	0.0194496400654316	-0.0539267547428608	0.00354059832170606
491	78.0289764404297	-14.473331451416	-5.72043180465698	0.000618529506027699	0.025618452578783	-0.0967837646603584	0.00516396993771195
492	78.6783294677734	-15.7720289230347	-5.00614833831787	0.00191722682211548	0.0304885655641556	-0.106199324131012	0.00516396993771195
493	78.0289764404297	-16.4213771820068	-5.3957576751709	0.012956153601408	0.0126314787194133	-0.129251196980476	0.00711201597005129
494	78.0289764404297	-15.1226806640625	-5.72043180465698	0.00646266713738441	0.0350340083241463	-0.106848672032356	0.00743668992072344
495	77.3796310424805	-15.1226806640625	-5.85030126571655	0.0207483377307653	0.0382807515561581	-0.063342310488224	-0.00457625929266214
496	77.3796310424805	-15.7720289230347	-5.59056186676025	0.0106834331527352	0.025618452578783	-0.0100957229733467	-0.00360223650932312
497	79.3276748657227	-16.4213771820068	-5.26588773727417	0.00841071270406246	0.01847561635077	0.00808603875339031	0.00873538758605719
498	78.6783294677734	-15.1226806640625	-5.46069240570068	0.00970941036939621	0.00646266713738441	0.0243197549134493	0.00483929552137852
499	78.6783294677734	-15.1226806640625	-5.26588773727417	0.00711201597005129	0.000618529506027699	0.0200989879667759	-0.00782300252467394
500	79.3276748657227	-16.4213771820068	-5.3957576751709	0.0246444288641214	-0.0243813935667276	0.0158782228827477	-0.00944637414067984
501	79.9770202636719	-16.4213771820068	-5.6554970741272	0.00451462110504508	-0.0175632312893867	0.00289124972186983	-0.000680167751852423
502	78.0289764404297	-14.7980060577393	-5.59056186676025	0.00613799272105098	-0.0110697457566857	-3.08191010844894e-05	-0.00327756232582033
503	76.0809326171875	-16.0967025756836	-5.26588773727417	-0.00425158534198999	-0.00360223650932312	-0.0152905117720366	0.0022419011220336
504	79.9770202636719	-16.0967025756836	-5.20095300674438	-0.00944637414067984	-0.0188619289547205	-0.0169138833880424	0.0022419011220336
505	79.3276748657227	-16.0967025756836	-4.87627840042114	-0.00522560812532902	-0.0100957229733467	-0.00879702530801296	-0.00749832857400179
506	78.0289764404297	-16.0967025756836	-5.00614833831787	0.00256657530553639	-0.0208099745213985	0.00483929552137852	-0.00555028254166245
507	78.6783294677734	-15.7720289230347	-4.94121360778809	-0.00360223650932312	-0.0188619289547205	0.0334106348454952	0.00126787810586393
508	80.6263732910156	-17.3954010009766	-4.74640893936157	-0.00944637414067984	-0.0227580219507217	0.0168522447347641	0.00354059832170606
509	81.2757186889648	-16.0967025756836	-5.07108306884766	0.000293855206109583	0.00548864435404539	0.00354059832170606	0.0126314787194133
510	77.3796310424805	-16.4213771820068	-4.55160427093506	-0.0136671401560307	-0.0120437685400248	0.013930176384747	-0.00295288790948689
511	78.0289764404297	-15.4473543167114	-4.55160427093506	0.0142548503354192	-0.0143164889886975	-0.00230353930965066	-3.08191010844894e-05
512	78.6783294677734	-14.7980060577393	-5.00614833831787	0.0162028968334198	-0.0162645354866982	-0.00879702530801296	0.00256657530553639
513	79.3276748657227	-15.7720289230347	-4.81134366989136	0.0213976856321096	-0.00197886489331722	-0.00684897974133492	0.00191722682211548
514	79.9770202636719	-16.4213771820068	-5.07108306884766	0.0321119390428066	-0.00457625929266214	-0.0120437685400248	0.0022419011220336
515	79.9770202636719	-17.7200756072998	-5.07108306884766	0.0340599827468395	-0.00100484199356288	-0.0172385573387146	0.000618529506027699
516	77.3796310424805	-15.1226806640625	-5.13601779937744	0.0343846566975117	0.00516396993771195	-0.0136671401560307	0.00191722682211548
517	76.0809326171875	-15.1226806640625	-5.26588773727417	0.00970941036939621	0.00321592413820326	-0.0107450718060136	0.0022419011220336
518	78.6783294677734	-16.0967025756836	-4.74640893936157	0.000943203864153475	0.012956153601408	-0.00619963090866804	0.00354059832170606
519	78.6783294677734	-14.473331451416	-5.07108306884766	0.00516396993771195	0.01847561635077	0.00711201597005129	-0.000680167751852423
520	79.3276748657227	-16.4213771820068	-5.3957576751709	0.00191722682211548	0.0022419011220336	0.0236704051494598	-0.00717365415766835
521	79.3276748657227	-15.1226806640625	-5.3957576751709	0.00159255252219737	-3.08191010844894e-05	0.0457482598721981	-0.00360223650932312
522	79.3276748657227	-17.3954010009766	-5.13601779937744	-0.00555028254166245	-0.017887907102704	0.0356833562254906	0.00808603875339031
523	79.9770202636719	-16.7460517883301	-5.13601779937744	-0.0139918150380254	-0.00425158534198999	0.0288651939481497	0.00321592413820326
524	78.6783294677734	-15.7720289230347	-5.20095300674438	-0.0292515084147453	0.00191722682211548	0.0100340843200684	-3.08191010844894e-05
525	78.0289764404297	-16.0967025756836	-5.00614833831787	-0.017887907102704	0.00678734155371785	-0.00490093370899558	-0.00847235135734081
526	80.6263732910156	-16.4213771820068	-5.26588773727417	-0.0130177913233638	-0.00684897974133492	-0.0266541130840778	-0.00652430532500148
527	78.0289764404297	-15.1226806640625	-5.9152364730835	-0.0139918150380254	0.00548864435404539	-0.0318489037454128	0.00354059832170606
528	78.6783294677734	-15.1226806640625	-5.52562713623047	-0.0172385573387146	-0.00360223650932312	-0.0260047651827335	0.00191722682211548
529	80.6263732910156	-16.4213771820068	-5.59056186676025	-0.0110697457566857	-0.00457625929266214	-0.0357449948787689	0.0100340843200684
530	79.9770202636719	-16.4213771820068	-5.00614833831787	-0.0149658378213644	0.0136055024340749	-0.032173577696085	0.00418994715437293
531	77.3796310424805	-15.1226806640625	-5.52562713623047	-0.00912170019000769	0.0100340843200684	-0.0318489037454128	-0.00490093370899558
532	76.0809326171875	-15.1226806640625	-5.00614833831787	-0.0175632312893867	-0.00944637414067984	-0.0156151866540313	0.0113327819854021
533	79.9770202636719	-16.0967025756836	-5.13601779937744	-0.0117190945893526	-0.000355493422830477	0.00581331877037883	0.0022419011220336
534	81.9250717163086	-16.4213771820068	-5.33082246780396	-0.00100484199356288	-0.0169138833880424	0.00483929552137852	-0.000355493422830477
535	81.2757186889648	-16.7460517883301	-4.61653900146484	-0.00587495695799589	-0.0139918150380254	-0.00165419070981443	-0.000355493422830477
536	80.6263732910156	-17.0707263946533	-5.07108306884766	-0.00100484199356288	-0.0100957229733467	-0.0104203969240189	0.00841071270406246
537	79.3276748657227	-16.7460517883301	-5.13601779937744	-0.00652430532500148	-0.0204853005707264	-0.00977104809135199	0.00646266713738441
538	79.9770202636719	-15.7720289230347	-4.61653900146484	-0.00425158534198999	-0.0104203969240189	0.00613799272105098	0.00159255252219737
539	75.4315795898438	-15.7720289230347	-4.42173433303833	-0.0133424662053585	-0.00814767740666866	0.00938473641872406	0.00386527273803949
540	80.6263732910156	-16.7460517883301	-4.61653900146484	0.000618529506027699	-0.0139918150380254	0.00613799272105098	-0.00814767740666866
541	79.3276748657227	-15.4473543167114	-4.94121360778809	0.0223717093467712	-0.00944637414067984	0.00970941036939621	-0.00490093370899558
542	79.3276748657227	-16.0967025756836	-5.13601779937744	0.00938473641872406	-0.0172385573387146	0.00548864435404539	0.00548864435404539
543	81.2757186889648	-17.3954010009766	-5.33082246780396	-0.00782300252467394	-0.00327756232582033	0.00289124972186983	-0.0026282137259841
544	79.9770202636719	-17.7200756072998	-5.07108306884766	-0.00327756232582033	0.00159255252219737	-0.017887907102704	0.00126787810586393
545	80.6263732910156	-17.0707263946533	-4.74640893936157	0.00678734155371785	0.00808603875339031	-0.0191866029053926	-0.00490093370899558
546	78.0289764404297	-16.4213771820068	-4.94121360778809	-0.00230353930965066	-0.00100484199356288	-0.0185372550040483	-0.00327756232582033
547	78.0289764404297	-15.7720289230347	-5.46069240570068	0.00418994715437293	0.0100340843200684	-0.0250307414680719	0.00126787810586393
548	81.2757186889648	-16.7460517883301	-5.3957576751709	0.00159255252219737	0.01100810803473	-0.0211346503347158	0.00548864435404539
549	78.6783294677734	-15.4473543167114	-4.94121360778809	0.00581331877037883	0.0175015944987535	-0.0146411629393697	0.00321592413820326
550	80.6263732910156	-17.3954010009766	-5.07108306884766	0.012956153601408	0.00191722682211548	-0.0110697457566857	-0.00100484199356288
551	80.6263732910156	-17.0707263946533	-5.00614833831787	0.011982130818069	0.000293855206109583	-0.00717365415766835	-0.00327756232582033
552	79.3276748657227	-16.0967025756836	-4.29186487197876	0.0103587592020631	-0.0143164889886975	0.012956153601408	0.00873538758605719
553	78.6783294677734	-16.7460517883301	-4.87627840042114	0.000943203864153475	-0.0126931173726916	0.0298392176628113	0.00451462110504508
554	79.9770202636719	-16.7460517883301	-5.13601779937744	0.00581331877037883	-0.00587495695799589	0.0548391379415989	0.00613799272105098
555	80.6263732910156	-16.0967025756836	-5.46069240570068	-0.017887907102704	-0.00814767740666866	0.0525664202868938	-0.00360223650932312
556	80.6263732910156	-16.7460517883301	-5.07108306884766	0.0145795252174139	-0.0133424662053585	0.0350340083241463	0.00354059832170606
557	79.3276748657227	-16.0967025756836	-5.33082246780396	0.00548864435404539	-0.0195112787187099	0.029189869761467	0.00418994715437293
558	78.6783294677734	-17.0707263946533	-5.00614833831787	-0.0159398596733809	-0.0175632312893867	0.0106834331527352	-3.08191010844894e-05
559	79.9770202636719	-15.4473543167114	-4.94121360778809	0.00873538758605719	-0.00392691092565656	-0.0107450718060136	-0.00457625929266214
560	79.3276748657227	-15.4473543167114	-5.3957576751709	0.0145795252174139	0.01100810803473	-0.0139918150380254	-0.00619963090866804
561	76.7302780151367	-15.7720289230347	-5.13601779937744	0.01100810803473	0.0145795252174139	-0.0224333461374044	-0.00912170019000769
562	81.2757186889648	-17.0707263946533	-5.13601779937744	0.00970941036939621	0.0233457311987877	-0.0253554154187441	0.00516396993771195
563	79.9770202636719	-16.4213771820068	-5.46069240570068	0.0152288740500808	0.0210730116814375	-0.0149658378213644	-0.00132951640989631
564	79.9770202636719	-16.0967025756836	-4.61653900146484	0.0132808275520802	0.0285405199974775	-0.0149658378213644	0.000293855206109583
565	81.2757186889648	-17.3954010009766	-5.07108306884766	-0.00717365415766835	0.0282158460468054	-0.0107450718060136	-0.00652430532500148
566	79.9770202636719	-17.0707263946533	-4.22693014144897	0.0152288740500808	0.0249691028147936	0.012956153601408	-0.00749832857400179
567	79.9770202636719	-16.7460517883301	-4.42173433303833	-0.0136671401560307	0.0340599827468395	0.0353586822748184	0.00418994715437293
568	76.7302780151367	-16.0967025756836	-4.87627840042114	0.00613799272105098	0.0162028968334198	0.0395794473588467	-3.08191010844894e-05
569	78.6783294677734	-15.4473543167114	-4.74640893936157	0.0103587592020631	0.0100340843200684	0.0171769186854362	0.00321592413820326
570	79.3276748657227	-16.4213771820068	-4.94121360778809	-0.00132951640989631	-0.00132951640989631	0.00873538758605719	0.00191722682211548
571	79.9770202636719	-17.0707263946533	-4.55160427093506	-0.00132951640989631	0.000618529506027699	0.0194496400654316	-0.00749832857400179
572	79.9770202636719	-17.0707263946533	-4.68147373199463	-0.00360223650932312	-0.00652430532500148	0.0304885655641556	0.00711201597005129
573	80.6263732910156	-17.0707263946533	-5.00614833831787	0.00581331877037883	-0.0117190945893526	0.0519170723855495	0.000943203864153475
574	78.6783294677734	-15.7720289230347	-5.3957576751709	-0.00100484199356288	0.0116574559360743	0.0272418223321438	-0.000680167751852423
575	77.3796310424805	-16.0967025756836	-5.33082246780396	0.00516396993771195	0.00483929552137852	0.00678734155371785	-0.00197886489331722
576	81.9250717163086	-17.0707263946533	-5.13601779937744	0.00873538758605719	0.01847561635077	0.012956153601408	0.00256657530553639
577	81.2757186889648	-16.0967025756836	-5.20095300674438	0.00451462110504508	0.00743668992072344	0.0506183728575706	0.00483929552137852
578	78.0289764404297	-15.7720289230347	-5.13601779937744	0.00386527273803949	-0.00360223650932312	0.0554884895682335	0.00418994715437293
579	80.6263732910156	-17.0707263946533	-4.61653900146484	0.00873538758605719	-0.0221086721867323	0.0382807515561581	-3.08191010844894e-05
580	78.6783294677734	-16.7460517883301	-4.61653900146484	0.0132808275520802	-0.0201606266200542	0.0288651939481497	-0.00327756232582033
581	80.6263732910156	-16.7460517883301	-4.55160427093506	0.0149041991680861	-0.0146411629393697	0.0155535480007529	-0.00782300252467394
582	78.0289764404297	-17.0707263946533	-5.33082246780396	0.00159255252219737	-0.0146411629393697	0.0356833562254906	0.000943203864153475
583	77.3796310424805	-16.0967025756836	-5.26588773727417	-0.00490093370899558	-0.0195112787187099	0.00808603875339031	-0.00165419070981443
584	79.9770202636719	-16.4213771820068	-5.52562713623047	0.00581331877037883	-0.00490093370899558	0.0194496400654316	-0.00457625929266214
585	78.6783294677734	-15.7720289230347	-5.33082246780396	0.01847561635077	-0.0107450718060136	0.0340599827468395	-0.0104203969240189
586	78.6783294677734	-15.7720289230347	-5.00614833831787	0.00743668992072344	0.00289124972186983	-0.021459324285388	-0.00749832857400179
587	81.2757186889648	-17.7200756072998	-5.00614833831787	0.00548864435404539	-0.00295288790948689	-0.0308748781681061	0.00808603875339031
588	79.9770202636719	-16.7460517883301	-5.26588773727417	-3.08191010844894e-05	0.00743668992072344	-0.0578228458762169	-0.00782300252467394
589	79.9770202636719	-17.0707263946533	-5.00614833831787	-0.00944637414067984	0.0233457311987877	-0.0915889739990234	0.00256657530553639
590	76.7302780151367	-16.0967025756836	-5.20095300674438	-0.0260047651827335	0.0340599827468395	-0.112692810595036	0.00516396993771195
591	81.2757186889648	-16.7460517883301	-5.13601779937744	-0.0133424662053585	0.0350340083241463	-0.106848672032356	-0.0100957229733467
592	79.9770202636719	-16.0967025756836	-5.13601779937744	-0.0143164889886975	0.0304885655641556	-0.0610695891082287	0.00743668992072344
593	78.6783294677734	-15.7720289230347	-5.13601779937744	-0.0159398596733809	0.0113327819854021	-0.00782300252467394	0.00191722682211548
594	78.0289764404297	-16.4213771820068	-5.26588773727417	-0.0126931173726916	0.000943203864153475	0.0360080301761627	0.000293855206109583
595	79.3276748657227	-16.4213771820068	-4.87627840042114	-0.00749832857400179	-0.00392691092565656	0.0317872650921345	0.000618529506027699
596	79.3276748657227	-15.7720289230347	-4.81134366989136	-0.00619963090866804	-0.0104203969240189	0.0399041213095188	0.00191722682211548
597	77.3796310424805	-17.0707263946533	-5.07108306884766	-0.0159398596733809	-0.0126931173726916	0.0194496400654316	0.00483929552137852
598	79.9770202636719	-16.0967025756836	-5.26588773727417	-0.00749832857400179	-0.00165419070981443	0.00743668992072344	0.00191722682211548
599	81.2757186889648	-16.7460517883301	-4.94121360778809	-0.000355493422830477	0.00354059832170606	-0.0136671401560307	-0.00619963090866804
600	79.9770202636719	-15.7720289230347	-5.13601779937744	0.0126314787194133	0.00776136433705688	-0.0159398596733809	-0.00490093370899558
601	82.5744171142578	-17.0707263946533	-5.00614833831787	0.00581331877037883	0.00938473641872406	-0.00652430532500148	-0.00522560812532902
602	79.9770202636719	-16.7460517883301	-4.87627840042114	0.0194496400654316	0.000293855206109583	0.00678734155371785	0.00386527273803949
603	78.6783294677734	-16.0967025756836	-4.74640893936157	-0.0169138833880424	0.00289124972186983	0.0171769186854362	0.000618529506027699
604	77.3796310424805	-16.7460517883301	-4.55160427093506	-0.0100957229733467	0.00159255252219737	0.0145795252174139	0.000943203864153475
605	78.6783294677734	-16.4213771820068	-5.00614833831787	0.00418994715437293	0.00776136433705688	0.0106834331527352	-0.00392691092565656
606	80.6263732910156	-16.0967025756836	-4.94121360778809	0.00841071270406246	-0.00295288790948689	0.0149041991680861	-0.00619963090866804
607	78.6783294677734	-15.4473543167114	-5.33082246780396	0.01100810803473	0.00516396993771195	0.0194496400654316	0.000293855206109583
608	81.2757186889648	-16.7460517883301	-5.13601779937744	0.0168522447347641	-0.00425158534198999	-0.00360223650932312	-0.00132951640989631
609	81.9250717163086	-18.0447483062744	-5.20095300674438	-0.00457625929266214	0.0116574559360743	-0.0350956469774246	0.000943203864153475
610	79.3276748657227	-15.4473543167114	-5.33082246780396	0.00126787810586393	0.025618452578783	-0.0464592464268208	-0.00100484199356288
611	80.6263732910156	-17.0707263946533	-4.94121360778809	0.00646266713738441	0.0113327819854021	-0.0299008563160896	-0.00197886489331722
612	79.9770202636719	-17.0707263946533	-4.94121360778809	-0.0026282137259841	0.00711201597005129	-0.0126931173726916	0.0200989879667759
613	81.2757186889648	-16.4213771820068	-4.87627840042114	-0.000355493422830477	-0.00100484199356288	0.0353586822748184	-0.00327756232582033
614	80.6263732910156	-17.0707263946533	-5.33082246780396	0.0158782228827477	-3.08191010844894e-05	0.0356833562254906	0.00418994715437293
615	81.9250717163086	-16.4213771820068	-5.20095300674438	0.00906006153672934	-0.00100484199356288	0.0194496400654316	-3.08191010844894e-05
616	81.9250717163086	-17.3954010009766	-5.13601779937744	0.0100340843200684	-0.00165419070981443	0.0308132413774729	0.000293855206109583
617	79.9770202636719	-16.7460517883301	-5.20095300674438	-0.0133424662053585	-0.00879702530801296	-0.00684897974133492	0.00548864435404539
618	78.6783294677734	-15.4473543167114	-5.46069240570068	0.01100810803473	-3.08191010844894e-05	-0.023407369852066	0.00711201597005129
619	79.3276748657227	-16.4213771820068	-5.46069240570068	-0.00522560812532902	-0.00327756232582033	-0.0247060675173998	-0.00392691092565656
620	82.5744171142578	-17.0707263946533	-4.94121360778809	0.00678734155371785	-0.00100484199356288	-0.0399657599627972	-0.00100484199356288
621	81.2757186889648	-15.1226806640625	-5.46069240570068	0.0145795252174139	-0.00619963090866804	-0.0406151078641415	-0.00977104809135199
622	79.3276748657227	-15.4473543167114	-4.87627840042114	0.00938473641872406	-0.00977104809135199	-0.0373683646321297	0.00191722682211548
623	82.5744171142578	-17.0707263946533	-4.55160427093506	0.00581331877037883	-0.00522560812532902	-0.0490566417574883	-0.0026282137259841
624	81.9250717163086	-17.7200756072998	-4.55160427093506	0.00743668992072344	-0.0175632312893867	-0.0318489037454128	-0.00555028254166245
625	81.2757186889648	-17.0707263946533	-4.35679960250854	-0.00879702530801296	0.00613799272105098	-0.0227580219507217	-0.00295288790948689
626	79.3276748657227	-17.0707263946533	-4.87627840042114	0.0106834331527352	-0.0162645354866982	-0.0227580219507217	-0.00165419070981443
627	79.3276748657227	-16.7460517883301	-4.55160427093506	0.00970941036939621	0.00516396993771195	-0.00749832857400179	0.00483929552137852
628	81.2757186889648	-15.4473543167114	-5.52562713623047	0.00354059832170606	0.00321592413820326	-0.0250307414680719	0.00386527273803949
629	81.2757186889648	-16.0967025756836	-5.6554970741272	0.0022419011220336	0.0113327819854021	-0.0227580219507217	0.00321592413820326
630	79.9770202636719	-17.0707263946533	-4.55160427093506	-0.00652430532500148	0.0162028968334198	-0.0367190167307854	0.00159255252219737
631	82.5744171142578	-18.0447483062744	-4.68147373199463	-0.00132951640989631	0.00418994715437293	-0.0386670641601086	-0.000680167751852423
632	80.6263732910156	-15.7720289230347	-4.74640893936157	0.00418994715437293	0.0106834331527352	-0.0195112787187099	0.00678734155371785
633	78.6783294677734	-16.0967025756836	-4.35679960250854	-0.023407369852066	0.00548864435404539	-0.00327756232582033	0.0103587592020631
634	78.0289764404297	-15.1226806640625	-5.00614833831787	-0.0146411629393697	0.0175015944987535	0.00483929552137852	0.0022419011220336
635	78.0289764404297	-15.1226806640625	-5.3957576751709	-0.00879702530801296	0.0103587592020631	-0.00749832857400179	-0.00782300252467394
636	81.2757186889648	-15.7720289230347	-5.00614833831787	-0.00847235135734081	0.0162028968334198	-0.0107450718060136	0.0022419011220336
637	81.9250717163086	-17.0707263946533	-4.55160427093506	-0.00782300252467394	0.0136055024340749	0.000943203864153475	0.00711201597005129
638	79.9770202636719	-17.0707263946533	-4.87627840042114	-0.0143164889886975	0.0100340843200684	-0.0159398596733809	0.00289124972186983
639	79.9770202636719	-16.7460517883301	-5.13601779937744	0.00451462110504508	-0.00327756232582033	-0.0143164889886975	-0.00295288790948689
640	81.9250717163086	-15.4473543167114	-5.33082246780396	0.013930176384747	0.000293855206109583	-0.0159398596733809	-0.00392691092565656
641	76.7302780151367	-15.1226806640625	-5.20095300674438	0.0106834331527352	0.00126787810586393	-0.0204853005707264	-0.00522560812532902
642	81.9250717163086	-16.7460517883301	-5.3957576751709	0.0165275707840919	-0.00522560812532902	-0.00619963090866804	-0.00197886489331722
643	81.2757186889648	-15.4473543167114	-5.78536653518677	0.0126314787194133	-0.00555028254166245	-0.00360223650932312	-3.08191010844894e-05
644	79.9770202636719	-15.7720289230347	-5.6554970741272	0.0145795252174139	-0.0133424662053585	0.00646266713738441	-0.0130177913233638
645	80.6263732910156	-16.0967025756836	-5.59056186676025	0.013930176384747	-0.0169138833880424	0.0168522447347641	-0.00425158534198999
646	80.6263732910156	-17.0707263946533	-5.3957576751709	0.0162028968334198	-0.0263294391334057	0.0236704051494598	-0.00782300252467394
647	81.2757186889648	-17.0707263946533	-4.61653900146484	0.000293855206109583	-0.0253554154187441	0.0327612869441509	0.00743668992072344
648	78.6783294677734	-17.0707263946533	-5.26588773727417	-0.0110697457566857	-0.0139918150380254	0.0239950809627771	0.0106834331527352
649	79.3276748657227	-15.4473543167114	-5.3957576751709	-0.00425158534198999	-0.00425158534198999	0.0233457311987877	0.00418994715437293
650	81.2757186889648	-16.7460517883301	-5.20095300674438	-0.0100957229733467	0.01100810803473	0.0191249661147594	0.0022419011220336
651	79.3276748657227	-15.4473543167114	-5.00614833831787	-0.00912170019000769	0.000618529506027699	0.0197743140161037	0.00191722682211548
652	79.3276748657227	-16.7460517883301	-4.48666954040527	0.000293855206109583	-0.00132951640989631	0.0171769186854362	0.00873538758605719
653	81.9250717163086	-17.7200756072998	-4.35679960250854	-0.00392691092565656	-0.00619963090866804	0.0220470335334539	0.00126787810586393
654	81.2757186889648	-16.0967025756836	-4.22693014144897	-0.0123684434220195	0.011982130818069	0.0207483377307653	-0.00165419070981443
655	78.6783294677734	-16.4213771820068	-4.68147373199463	-0.0123684434220195	0.01847561635077	-0.00197886489331722	-0.00425158534198999
656	79.3276748657227	-15.4473543167114	-5.3957576751709	0.00256657530553639	0.0252937767654657	-0.0172385573387146	-0.000680167751852423
657	79.3276748657227	-15.1226806640625	-5.3957576751709	0.0022419011220336	0.0278911720961332	-0.0149658378213644	0.0106834331527352
658	81.2757186889648	-16.4213771820068	-5.13601779937744	-0.00490093370899558	0.0275664981454611	-0.0191866029053926	0.00289124972186983
659	81.2757186889648	-17.0707263946533	-4.87627840042114	-0.0104203969240189	0.0116574559360743	-0.00587495695799589	-0.00847235135734081
660	79.9770202636719	-16.4213771820068	-4.87627840042114	0.00906006153672934	0.00191722682211548	0.0207483377307653	-0.00555028254166245
661	82.5744171142578	-17.3954010009766	-4.87627840042114	0.00126787810586393	0.000943203864153475	0.0389300994575024	-0.00360223650932312
662	79.9770202636719	-15.4473543167114	-5.46069240570068	-0.000680167751852423	-0.0211346503347158	0.0395794473588467	0.000293855206109583
663	78.0289764404297	-15.7720289230347	-4.81134366989136	-0.0126931173726916	-0.00230353930965066	0.0522417463362217	0.00451462110504508
664	81.9250717163086	-16.4213771820068	-4.55160427093506	-0.00782300252467394	-0.0188619289547205	0.013930176384747	-0.00619963090866804
665	80.6263732910156	-16.0967025756836	-4.74640893936157	0.00548864435404539	0.00646266713738441	0.0123068047687411	-0.00717365415766835
666	79.9770202636719	-16.4213771820068	-4.16199493408203	0.00873538758605719	-0.017887907102704	-0.00165419070981443	0.000618529506027699
667	81.9250717163086	-16.0967025756836	-5.00614833831787	0.013930176384747	0.00191722682211548	-0.00652430532500148	0.00841071270406246
668	81.2757186889648	-16.0967025756836	-5.3957576751709	0.01100810803473	-0.00684897974133492	-0.0130177913233638	0.00906006153672934
669	81.2757186889648	-16.7460517883301	-4.42173433303833	0.00646266713738441	0.00451462110504508	-0.0253554154187441	0.0022419011220336
670	77.3796310424805	-15.4473543167114	-5.52562713623047	0.00711201597005129	0.0100340843200684	-0.0422384813427925	0.00873538758605719
671	81.9250717163086	-16.7460517883301	-4.48666954040527	0.00808603875339031	0.0178262684494257	-0.0367190167307854	0.011982130818069
672	81.9250717163086	-16.7460517883301	-4.48666954040527	0.012956153601408	0.00418994715437293	-0.0133424662053585	0.00776136433705688
673	81.9250717163086	-16.0967025756836	-4.87627840042114	-0.00717365415766835	0.00159255252219737	-0.0162645354866982	0.00743668992072344
674	81.2757186889648	-16.7460517883301	-4.87627840042114	0.0197743140161037	-0.00457625929266214	-0.0143164889886975	-0.00230353930965066
675	81.9250717163086	-18.0447483062744	-5.13601779937744	-0.00814767740666866	-3.08191010844894e-05	-0.0117190945893526	-0.00360223650932312
676	80.6263732910156	-16.0967025756836	-5.00614833831787	0.000618529506027699	0.00451462110504508	0.00743668992072344	0.000943203864153475
677	77.3796310424805	-15.4473543167114	-5.33082246780396	0.0145795252174139	-0.000355493422830477	0.0282158460468054	0.00613799272105098
678	79.3276748657227	-15.4473543167114	-5.26588773727417	-0.0117190945893526	0.00386527273803949	0.0207483377307653	0.00581331877037883
679	79.3276748657227	-14.7980060577393	-5.26588773727417	-0.00555028254166245	0.00646266713738441	0.0171769186854362	-0.00425158534198999
680	81.2757186889648	-16.7460517883301	-4.22693014144897	-0.00425158534198999	-3.08191010844894e-05	0.0200989879667759	-0.00295288790948689
681	78.6783294677734	-15.7720289230347	-4.68147373199463	-0.00197886489331722	-0.00197886489331722	0.0265924744307995	-0.00684897974133492
682	81.2757186889648	-17.7200756072998	-4.68147373199463	-0.00100484199356288	-0.00749832857400179	0.0353586822748184	-3.08191010844894e-05
683	81.2757186889648	-16.0967025756836	-4.94121360778809	-0.00944637414067984	-0.00425158534198999	0.00159255252219737	0.00776136433705688
684	79.3276748657227	-15.4473543167114	-5.3957576751709	-0.0169138833880424	-0.00132951640989631	-0.0188619289547205	-0.00392691092565656
685	78.0289764404297	-15.4473543167114	-5.26588773727417	0.0165275707840919	0.00906006153672934	-0.0393164120614529	-0.00132951640989631
686	82.5744171142578	-16.0967025756836	-5.13601779937744	0.0100340843200684	0.00256657530553639	-0.0373683646321297	-0.00295288790948689
687	81.9250717163086	-15.7720289230347	-4.42173433303833	0.011982130818069	-3.08191010844894e-05	-0.032173577696085	-0.00100484199356288
688	79.9770202636719	-16.0967025756836	-5.00614833831787	0.00354059832170606	0.0022419011220336	-0.0172385573387146	0.000943203864153475
689	80.6263732910156	-16.7460517883301	-4.74640893936157	-0.00522560812532902	0.00743668992072344	-0.00749832857400179	0.00126787810586393
690	80.6263732910156	-15.7720289230347	-4.55160427093506	0.0168522447347641	0.00743668992072344	-0.00619963090866804	-0.00230353930965066
691	79.3276748657227	-15.1226806640625	-5.20095300674438	-0.0175632312893867	0.00516396993771195	0.0132808275520802	-0.00522560812532902
692	76.7302780151367	-15.1226806640625	-5.26588773727417	-0.00749832857400179	-0.00295288790948689	0.0308132413774729	0.00548864435404539
693	79.3276748657227	-15.1226806640625	-5.07108306884766	-0.00782300252467394	-0.00230353930965066	0.0356833562254906	0.0126314787194133
694	79.9770202636719	-15.7720289230347	-5.26588773727417	0.00516396993771195	-3.08191010844894e-05	0.0343846566975117	0.000293855206109583
695	79.9770202636719	-15.4473543167114	-5.3957576751709	-0.00132951640989631	-0.00230353930965066	0.0259431265294552	0.000618529506027699
696	80.6263732910156	-16.4213771820068	-4.81134366989136	-0.00165419070981443	-0.00749832857400179	0.011982130818069	-0.00327756232582033
697	82.5744171142578	-17.0707263946533	-4.55160427093506	0.0136055024340749	-0.0120437685400248	-0.0130177913233638	0.00386527273803949
698	80.6263732910156	-16.0967025756836	-5.00614833831787	-0.0104203969240189	-0.00165419070981443	-0.023407369852066	0.00289124972186983
699	79.3276748657227	-16.4213771820068	-4.94121360778809	-0.0117190945893526	0.00548864435404539	-0.0133424662053585	-0.00619963090866804
700	81.2757186889648	-15.1226806640625	-4.94121360778809	0.0106834331527352	0.000618529506027699	0.0226963832974434	-0.00847235135734081
701	81.9250717163086	-15.7720289230347	-5.07108306884766	0.0123068047687411	-0.0324982516467571	0.0541897900402546	-0.00619963090866804
702	79.3276748657227	-15.4473543167114	-5.46069240570068	0.0113327819854021	-0.0230826959013939	0.0688001364469528	-0.00327756232582033
703	79.9770202636719	-16.0967025756836	-5.20095300674438	0.00613799272105098	-0.00717365415766835	0.0710728541016579	-0.000355493422830477
704	79.3276748657227	-16.4213771820068	-5.20095300674438	0.0123068047687411	-0.0172385573387146	0.0379560738801956	-0.00457625929266214
705	79.9770202636719	-16.0967025756836	-5.00614833831787	0.00354059832170606	0.00743668992072344	0.00646266713738441	-0.00327756232582033
706	76.7302780151367	-15.1226806640625	-5.3957576751709	-0.00522560812532902	0.00256657530553639	-0.0247060675173998	-0.00490093370899558
707	79.9770202636719	-15.1226806640625	-4.94121360778809	-0.0165892094373703	0.00646266713738441	-0.0513293594121933	0.000293855206109583
708	82.5744171142578	-16.4213771820068	-5.3957576751709	-0.0136671401560307	0.0162028968334198	-0.0945110470056534	0.00548864435404539
709	81.2757186889648	-15.7720289230347	-5.26588773727417	0.000293855206109583	0.0301638916134834	-0.104900620877743	-0.00100484199356288
710	79.3276748657227	-15.4473543167114	-5.07108306884766	0.0181509424000978	0.0337353087961674	-0.0925630033016205	-0.00230353930965066
711	81.2757186889648	-17.3954010009766	-5.00614833831787	0.00906006153672934	0.0249691028147936	-0.0792513489723206	-0.00132951640989631
712	81.2757186889648	-15.7720289230347	-4.48666954040527	0.0100340843200684	0.0298392176628113	-0.0477579422295094	0.00191722682211548
713	80.6263732910156	-16.0967025756836	-4.09706020355225	0.00354059832170606	0.0272418223321438	-0.017887907102704	0.00256657530553639
714	80.6263732910156	-16.0967025756836	-4.81134366989136	-0.00197886489331722	0.0230210572481155	0.0022419011220336	0.00516396993771195
715	81.9250717163086	-16.0967025756836	-5.20095300674438	0.00743668992072344	0.00451462110504508	0.0155535480007529	-0.0026282137259841
716	81.2757186889648	-15.4473543167114	-5.59056186676025	-0.00619963090866804	0.000293855206109583	0.00646266713738441	-0.00197886489331722
717	79.9770202636719	-15.1226806640625	-5.3957576751709	-0.00457625929266214	-0.00944637414067984	0.0168522447347641	0.0022419011220336
718	80.6263732910156	-16.4213771820068	-5.26588773727417	-0.00392691092565656	-0.0143164889886975	0.0460729338228703	0.00354059832170606
719	81.9250717163086	-16.4213771820068	-4.55160427093506	-0.0126931173726916	-0.0185372550040483	0.0684754624962807	0.00126787810586393
720	80.6263732910156	-16.0967025756836	-4.74640893936157	-0.00717365415766835	-0.0146411629393697	0.0996441915631294	-0.0117190945893526
721	77.3796310424805	-15.1226806640625	-5.13601779937744	-0.0123684434220195	-0.0217839982360601	0.105163656175137	-0.0026282137259841
722	80.6263732910156	-15.4473543167114	-5.20095300674438	-0.00165419070981443	-0.032173577696085	0.084059827029705	0.00548864435404539
723	81.9250717163086	-16.4213771820068	-5.26588773727417	-0.0149658378213644	-0.02697878703475	0.0460729338228703	0.00159255252219737
724	81.9250717163086	-16.7460517883301	-5.26588773727417	-0.0126931173726916	-0.0217839982360601	0.000943203864153475	-0.000680167751852423
725	81.9250717163086	-16.7460517883301	-5.07108306884766	-0.00977104809135199	-0.0253554154187441	-0.0204853005707264	-0.00587495695799589
726	81.2757186889648	-17.0707263946533	-4.74640893936157	-0.00360223650932312	-0.0136671401560307	-0.068537101149559	-0.00230353930965066
727	81.2757186889648	-16.7460517883301	-4.55160427093506	-0.00457625929266214	0.0022419011220336	-0.0717838406562805	0.0022419011220336
728	78.0289764404297	-15.4473543167114	-5.33082246780396	-0.0146411629393697	0.0022419011220336	-0.0730825439095497	0.00776136433705688
729	79.9770202636719	-15.4473543167114	-5.3957576751709	-0.00490093370899558	0.0165275707840919	-0.0857448354363441	0.00418994715437293
730	80.6263732910156	-15.4473543167114	-5.00614833831787	0.00289124972186983	0.020423661917448	-0.0811994001269341	0.00548864435404539
731	81.2757186889648	-15.7720289230347	-5.26588773727417	0.00256657530553639	0.0249691028147936	-0.0529527328908443	-0.00425158534198999
732	79.9770202636719	-15.1226806640625	-5.20095300674438	0.0123068047687411	0.0152288740500808	-0.0208099745213985	0.000943203864153475
733	79.9770202636719	-16.0967025756836	-5.00614833831787	0.00743668992072344	-0.00197886489331722	-0.00457625929266214	0.00289124972186983
734	79.9770202636719	-14.7980060577393	-5.07108306884766	0.0103587592020631	0.0132808275520802	0.0340599827468395	0.00938473641872406
735	78.6783294677734	-15.1226806640625	-5.33082246780396	0.00776136433705688	0.00126787810586393	0.0720468759536743	0.000293855206109583
736	81.9250717163086	-16.7460517883301	-5.20095300674438	0.00386527273803949	-0.00847235135734081	0.0798390582203865	0.00289124972186983
737	80.6263732910156	-15.7720289230347	-4.94121360778809	0.0100340843200684	-0.0211346503347158	0.0860078707337379	0.00483929552137852
738	79.9770202636719	-16.0967025756836	-5.26588773727417	0.00354059832170606	-0.023407369852066	0.0415274947881699	0.00938473641872406
739	80.6263732910156	-15.1226806640625	-4.94121360778809	0.00321592413820326	-0.0165892094373703	0.0317872650921345	-0.00944637414067984
740	80.6263732910156	-16.0967025756836	-5.20095300674438	-0.00587495695799589	-3.08191010844894e-05	-0.0224333461374044	-0.00619963090866804
741	80.6263732910156	-16.4213771820068	-5.26588773727417	0.00191722682211548	-0.00360223650932312	-0.0221086721867323	-0.00197886489331722
742	81.2757186889648	-16.7460517883301	-5.20095300674438	-0.00619963090866804	-0.00360223650932312	-0.0328229255974293	0.00776136433705688
743	77.3796310424805	-15.1226806640625	-5.46069240570068	-0.00749832857400179	-0.000355493422830477	-0.0600955672562122	0.00386527273803949
744	81.2757186889648	-15.7720289230347	-5.52562713623047	-0.0107450718060136	0.0162028968334198	-0.0834721177816391	-0.00392691092565656
745	79.9770202636719	-15.1226806640625	-5.78536653518677	-0.00230353930965066	0.0178262684494257	-0.0740565657615662	-0.0100957229733467
746	79.9770202636719	-15.4473543167114	-5.00614833831787	-0.00457625929266214	0.0188002903014421	-0.0467839203774929	-0.00912170019000769
747	82.5744171142578	-17.0707263946533	-5.00614833831787	-0.00555028254166245	0.00321592413820326	-0.0363943427801132	-0.00555028254166245
748	81.9250717163086	-16.7460517883301	-5.13601779937744	-0.00555028254166245	0.00516396993771195	-0.0302255302667618	-0.00587495695799589
749	79.9770202636719	-15.7720289230347	-5.26588773727417	-0.00165419070981443	0.00808603875339031	-0.0331475995481014	0.00483929552137852
750	79.9770202636719	-16.7460517883301	-5.07108306884766	-0.00652430532500148	0.0155535480007529	-0.0487319678068161	0.00321592413820326
751	79.9770202636719	-14.7980060577393	-5.3957576751709	-0.00295288790948689	0.0246444288641214	-0.0565241500735283	-0.00295288790948689
752	79.9770202636719	-15.7720289230347	-5.00614833831787	0.0149041991680861	0.0181509424000978	-0.063342310488224	0.00743668992072344
753	81.2757186889648	-16.4213771820068	-4.22693014144897	0.00743668992072344	0.0178262684494257	-0.0500306636095047	0.0116574559360743
754	81.2757186889648	-16.7460517883301	-4.94121360778809	0.00581331877037883	0.0347093306481838	-0.0357449948787689	0.00678734155371785
755	81.2757186889648	-16.4213771820068	-5.20095300674438	0.0162028968334198	0.0194496400654316	-0.0221086721867323	0.000943203864153475
756	79.3276748657227	-15.1226806640625	-4.81134366989136	0.00938473641872406	0.0249691028147936	-0.00717365415766835	0.00256657530553639
757	78.6783294677734	-16.4213771820068	-4.87627840042114	0.000943203864153475	0.00906006153672934	0.0103587592020631	0.000293855206109583
758	81.9250717163086	-16.0967025756836	-5.33082246780396	0.00516396993771195	0.00516396993771195	0.0165275707840919	0.00451462110504508
759	81.9250717163086	-16.0967025756836	-5.20095300674438	0.0100340843200684	0.0022419011220336	0.0269171483814716	-0.00392691092565656
760	79.9770202636719	-14.7980060577393	-5.20095300674438	0.0132808275520802	-0.00522560812532902	0.0386054255068302	-0.0110697457566857
761	82.5744171142578	-16.4213771820068	-5.3957576751709	0.0116574559360743	-0.00230353930965066	0.031137915328145	0.000293855206109583
762	80.6263732910156	-16.0967025756836	-5.6554970741272	0.00776136433705688	-0.0185372550040483	0.0425015166401863	-0.00197886489331722
763	80.6263732910156	-15.4473543167114	-5.46069240570068	0.00970941036939621	0.00516396993771195	0.031137915328145	-0.000355493422830477
764	78.6783294677734	-16.0967025756836	-5.13601779937744	-0.0198359526693821	-0.0224333461374044	0.0473716296255589	-0.00490093370899558
765	79.3276748657227	-16.0967025756836	-5.59056186676025	-0.00879702530801296	-0.0195112787187099	0.0441248863935471	-0.00814767740666866
766	80.6263732910156	-15.1226806640625	-5.07108306884766	-0.00100484199356288	-0.0120437685400248	0.0379560738801956	-0.00457625929266214
767	79.3276748657227	-14.7980060577393	-5.33082246780396	-0.00425158534198999	-0.0169138833880424	0.0207483377307653	0.0022419011220336
768	81.9250717163086	-16.0967025756836	-5.33082246780396	0.00451462110504508	-0.00717365415766835	0.0123068047687411	-0.00100484199356288
769	83.2237701416016	-17.7200756072998	-5.20095300674438	0.00256657530553639	-0.00879702530801296	0.0165275707840919	-0.00295288790948689
770	79.9770202636719	-15.4473543167114	-5.59056186676025	0.00711201597005129	-0.0217839982360601	0.0239950809627771	-0.00717365415766835
771	80.6263732910156	-15.7720289230347	-5.00614833831787	-0.00587495695799589	0.00126787810586393	0.0191249661147594	0.00191722682211548
772	79.9770202636719	-16.0967025756836	-4.94121360778809	-0.00100484199356288	-0.00425158534198999	0.0197743140161037	0.00938473641872406
773	81.9250717163086	-15.7720289230347	-4.87627840042114	-0.000680167751852423	0.00483929552137852	0.0301638916134834	0.00678734155371785
774	81.9250717163086	-16.0967025756836	-5.26588773727417	0.00906006153672934	0.00548864435404539	0.0405534692108631	0.00386527273803949
775	81.9250717163086	-16.4213771820068	-5.26588773727417	0.00711201597005129	0.00386527273803949	0.0197743140161037	0.00159255252219737
776	80.6263732910156	-16.4213771820068	-4.48666954040527	-0.00490093370899558	-0.00652430532500148	0.0207483377307653	-0.00327756232582033
777	80.6263732910156	-16.4213771820068	-5.20095300674438	-0.00230353930965066	-0.0126931173726916	0.0405534692108631	0.00581331877037883
778	81.2757186889648	-14.7980060577393	-5.46069240570068	-0.0113944197073579	-0.0139918150380254	0.0298392176628113	0.00191722682211548
779	78.6783294677734	-16.0967025756836	-4.48666954040527	-0.00457625929266214	-0.0133424662053585	-0.00879702530801296	-0.00619963090866804
780	82.5744171142578	-16.4213771820068	-4.29186487197876	0.0145795252174139	-0.0026282137259841	-0.0350956469774246	-0.00652430532500148
781	80.6263732910156	-14.473331451416	-5.59056186676025	0.0145795252174139	-0.00230353930965066	-0.0493813157081604	-0.0156151866540313
782	80.6263732910156	-16.4213771820068	-5.26588773727417	0.00451462110504508	0.0022419011220336	-0.0464592464268208	-0.00295288790948689
783	83.2237701416016	-16.0967025756836	-5.07108306884766	-3.08191010844894e-05	0.00678734155371785	-0.0539267547428608	-0.00684897974133492
784	81.9250717163086	-16.0967025756836	-5.3957576751709	0.0106834331527352	0.00289124972186983	-0.0487319678068161	0.00256657530553639
785	79.3276748657227	-15.1226806640625	-5.46069240570068	0.0155535480007529	0.0113327819854021	-0.0318489037454128	-0.00587495695799589
786	78.6783294677734	-15.1226806640625	-5.20095300674438	0.00418994715437293	0.012956153601408	-0.0299008563160896	-0.00100484199356288
787	81.2757186889648	-16.0967025756836	-5.20095300674438	0.012956153601408	0.00646266713738441	-0.0152905117720366	0.000943203864153475
788	81.9250717163086	-16.4213771820068	-5.6554970741272	0.00678734155371785	0.00256657530553639	0.0022419011220336	0.00743668992072344
789	79.9770202636719	-15.4473543167114	-6.11004114151001	0.00289124972186983	0.00483929552137852	0.000293855206109583	0.00126787810586393
790	79.9770202636719	-15.1226806640625	-5.59056186676025	0.0210730116814375	0.00906006153672934	-0.00814767740666866	-0.0026282137259841
791	81.9250717163086	-17.3954010009766	-5.26588773727417	-0.00490093370899558	-0.00132951640989631	-0.00814767740666866	0.00581331877037883
792	81.9250717163086	-15.7720289230347	-5.59056186676025	-0.00847235135734081	0.0116574559360743	0.00126787810586393	0.00483929552137852
793	80.6263732910156	-16.0967025756836	-5.07108306884766	-3.08191010844894e-05	0.000943203864153475	-3.08191010844894e-05	0.00548864435404539
794	81.2757186889648	-16.0967025756836	-5.20095300674438	-0.00619963090866804	0.012956153601408	-0.00132951640989631	0.00873538758605719
795	81.2757186889648	-15.4473543167114	-5.46069240570068	0.00451462110504508	0.00776136433705688	-0.00555028254166245	-0.00814767740666866
796	79.9770202636719	-14.7980060577393	-5.78536653518677	-0.00197886489331722	0.0142548503354192	-0.0195112787187099	-0.000680167751852423
797	80.6263732910156	-14.7980060577393	-5.59056186676025	-0.00457625929266214	0.01100810803473	-0.00619963090866804	-0.0026282137259841
798	81.2757186889648	-16.4213771820068	-5.20095300674438	-0.0169138833880424	0.0113327819854021	-0.0107450718060136	0.000943203864153475
799	81.2757186889648	-17.0707263946533	-5.00614833831787	-0.0211346503347158	0.0162028968334198	-0.0263294391334057	-0.00879702530801296
800	79.9770202636719	-15.1226806640625	-5.07108306884766	-0.00652430532500148	0.0136055024340749	-0.0282774847000837	-0.0123684434220195
801	76.7302780151367	-15.1226806640625	-4.94121360778809	-0.0143164889886975	0.0149041991680861	-0.0247060675173998	-0.00295288790948689
802	82.5744171142578	-15.7720289230347	-5.33082246780396	-0.00749832857400179	0.0022419011220336	-0.0146411629393697	-0.00392691092565656
803	80.6263732910156	-14.473331451416	-5.72043180465698	-0.00425158534198999	-0.0026282137259841	-0.00749832857400179	0.00321592413820326
804	79.9770202636719	-15.1226806640625	-5.26588773727417	-0.0113944197073579	-0.00230353930965066	-0.00295288790948689	-0.00490093370899558
805	80.6263732910156	-15.4473543167114	-4.68147373199463	-0.00230353930965066	-0.00230353930965066	0.0162028968334198	-0.00587495695799589
806	81.2757186889648	-16.0967025756836	-4.48666954040527	-0.00782300252467394	-0.0182125810533762	0.00159255252219737	0.00418994715437293
807	81.2757186889648	-16.4213771820068	-4.16199493408203	0.000943203864153475	-0.00425158534198999	0.0142548503354192	0.00159255252219737
808	78.0289764404297	-15.1226806640625	-4.74640893936157	-0.00749832857400179	-0.0130177913233638	0.0152288740500808	0.00841071270406246
809	79.3276748657227	-14.473331451416	-4.68147373199463	-0.00977104809135199	-0.0159398596733809	0.0220470335334539	0.0132808275520802
810	79.9770202636719	-15.1226806640625	-4.87627840042114	-3.08191010844894e-05	-0.0188619289547205	0.0239950809627771	0.00548864435404539
811	79.3276748657227	-15.4473543167114	-4.55160427093506	-0.00165419070981443	0.00873538758605719	-3.08191010844894e-05	0.00354059832170606
812	80.6263732910156	-15.7720289230347	-4.42173433303833	-0.00132951640989631	-0.00425158534198999	0.00159255252219737	0.00581331877037883
813	80.6263732910156	-16.7460517883301	-4.22693014144897	0.00321592413820326	-0.00555028254166245	-0.0169138833880424	0.00873538758605719
814	81.2757186889648	-15.1226806640625	-4.61653900146484	-0.0107450718060136	0.000293855206109583	-0.00879702530801296	-0.00295288790948689
815	79.9770202636719	-15.4473543167114	-4.55160427093506	0.0123068047687411	-3.08191010844894e-05	-0.00457625929266214	0.0022419011220336
816	81.2757186889648	-15.4473543167114	-4.55160427093506	0.00289124972186983	0.00191722682211548	-0.021459324285388	-0.00522560812532902
817	79.3276748657227	-14.7980060577393	-4.68147373199463	0.0106834331527352	-0.00197886489331722	-0.00295288790948689	0.00548864435404539
818	79.3276748657227	-14.7980060577393	-4.81134366989136	0.00776136433705688	-0.0133424662053585	0.0301638916134834	-0.00360223650932312
819	81.2757186889648	-16.0967025756836	-5.00614833831787	0.00873538758605719	-0.0126931173726916	0.0688001364469528	0.000943203864153475
820	79.3276748657227	-15.7720289230347	-4.87627840042114	0.0152288740500808	-0.0224333461374044	0.0830858051776886	-0.0136671401560307
821	80.6263732910156	-16.4213771820068	-5.20095300674438	0.0126314787194133	-0.0149658378213644	0.0873065739870071	-0.00392691092565656
822	78.6783294677734	-15.1226806640625	-5.6554970741272	-3.08191010844894e-05	-0.0237320438027382	0.0938000604510307	0.00159255252219737
823	76.7302780151367	-14.473331451416	-5.59056186676025	-0.000680167751852423	-0.0266541130840778	0.0512677207589149	0.00386527273803949
824	79.9770202636719	-14.7980060577393	-5.46069240570068	0.00451462110504508	-0.0169138833880424	0.01100810803473	-0.00814767740666866
825	79.3276748657227	-14.1486568450928	-5.6554970741272	0.00548864435404539	-0.0149658378213644	-0.0409397818148136	-0.00522560812532902
826	78.6783294677734	-14.7980060577393	-5.33082246780396	-0.00555028254166245	-0.00197886489331722	-0.0704851448535919	-0.0100957229733467
827	80.6263732910156	-15.1226806640625	-5.20095300674438	0.00191722682211548	0.00548864435404539	-0.0974331125617027	0.00581331877037883
828	81.2757186889648	-16.7460517883301	-5.3957576751709	0.00808603875339031	0.012956153601408	-0.101004533469677	-0.00684897974133492
829	81.9250717163086	-15.4473543167114	-5.00614833831787	0.00646266713738441	0.0259431265294552	-0.104251272976398	0.000618529506027699
830	78.0289764404297	-15.1226806640625	-5.26588773727417	-0.00879702530801296	0.0350340083241463	-0.0818487480282784	0.00321592413820326
831	79.9770202636719	-14.7980060577393	-4.87627840042114	0.00938473641872406	0.0321119390428066	-0.0652903541922569	0.00159255252219737
832	80.6263732910156	-15.4473543167114	-5.20095300674438	-0.00555028254166245	0.0262678004801273	-0.043212503194809	0.0113327819854021
833	80.6263732910156	-15.1226806640625	-5.13601779937744	0.00191722682211548	0.00873538758605719	-0.0286021586507559	0.00483929552137852
834	78.6783294677734	-14.1486568450928	-5.26588773727417	-0.00587495695799589	0.0103587592020631	-0.0169138833880424	0.00289124972186983
835	81.2757186889648	-16.0967025756836	-5.3957576751709	0.00581331877037883	0.000618529506027699	-0.0026282137259841	-0.00295288790948689
836	79.9770202636719	-15.7720289230347	-5.13601779937744	-0.00684897974133492	0.00808603875339031	0.00678734155371785	-0.000680167751852423
837	78.0289764404297	-15.7720289230347	-4.55160427093506	-0.0143164889886975	0.0100340843200684	0.0343846566975117	0.00483929552137852
838	79.3276748657227	-14.7980060577393	-4.68147373199463	-0.0107450718060136	0.00873538758605719	0.049319677054882	-3.08191010844894e-05
839	80.6263732910156	-15.4473543167114	-4.42173433303833	-0.00652430532500148	0.0103587592020631	0.041852168738842	-0.00684897974133492
840	80.6263732910156	-15.1226806640625	-4.42173433303833	-0.0107450718060136	0.00386527273803949	0.041852168738842	-0.00977104809135199
841	81.2757186889648	-14.7980060577393	-4.81134366989136	0.00191722682211548	-0.00425158534198999	0.0152288740500808	0.00159255252219737
842	79.3276748657227	-15.4473543167114	-4.81134366989136	-0.00360223650932312	-0.00652430532500148	0.0207483377307653	-0.00392691092565656
843	80.6263732910156	-16.0967025756836	-4.48666954040527	-0.00490093370899558	-0.00879702530801296	0.0223717093467712	-0.000680167751852423
844	81.2757186889648	-15.1226806640625	-4.42173433303833	-0.00717365415766835	-0.0120437685400248	0.0386054255068302	0.00256657530553639
845	78.0289764404297	-15.4473543167114	-4.48666954040527	-0.00392691092565656	-0.0156151866540313	0.0399041213095188	-0.000355493422830477
846	80.6263732910156	-15.7720289230347	-4.74640893936157	-0.00652430532500148	-0.0146411629393697	0.0321119390428066	-0.00782300252467394
847	81.2757186889648	-16.0967025756836	-5.20095300674438	0.00386527273803949	-0.0123684434220195	0.013930176384747	-0.000355493422830477
848	78.6783294677734	-14.473331451416	-4.81134366989136	0.00256657530553639	0.00678734155371785	-0.00619963090866804	-0.00360223650932312
849	79.9770202636719	-16.0967025756836	-4.68147373199463	0.00776136433705688	0.00970941036939621	-0.0357449948787689	0.00451462110504508
850	79.3276748657227	-15.4473543167114	-5.26588773727417	0.0207483377307653	0.0132808275520802	-0.0412644557654858	-0.00165419070981443
851	79.3276748657227	-16.0967025756836	-4.87627840042114	0.00938473641872406	0.0142548503354192	-0.0451605506241322	0.00386527273803949
852	79.3276748657227	-15.7720289230347	-4.42173433303833	0.0149041991680861	-0.00197886489331722	-0.00782300252467394	0.00873538758605719
853	80.6263732910156	-15.7720289230347	-4.81134366989136	0.0239950809627771	-0.00782300252467394	0.00191722682211548	0.000293855206109583
854	80.6263732910156	-15.7720289230347	-5.26588773727417	0.0152288740500808	-0.00197886489331722	0.00581331877037883	0.00711201597005129
855	81.2757186889648	-16.4213771820068	-5.13601779937744	0.0210730116814375	-0.00132951640989631	0.00159255252219737	-0.00360223650932312
856	78.6783294677734	-15.4473543167114	-5.13601779937744	0.0239950809627771	0.00483929552137852	-0.00165419070981443	-0.00197886489331722
857	79.3276748657227	-15.7720289230347	-5.20095300674438	0.00581331877037883	-0.0130177913233638	-0.0152905117720366	0.00646266713738441
858	80.6263732910156	-15.1226806640625	-4.94121360778809	0.00646266713738441	0.00418994715437293	-0.0406151078641415	0.00256657530553639
859	76.7302780151367	-14.7980060577393	-5.46069240570068	-0.00230353930965066	0.00841071270406246	-0.050680011510849	-0.00230353930965066
860	79.9770202636719	-16.0967025756836	-5.13601779937744	-0.0162645354866982	0.00938473641872406	-0.0613942667841911	-0.00879702530801296
861	78.6783294677734	-14.7980060577393	-5.78536653518677	-0.000355493422830477	0.0152288740500808	-0.0561994761228561	-0.00425158534198999
862	80.6263732910156	-16.0967025756836	-5.33082246780396	-0.00749832857400179	0.0145795252174139	-0.0337969474494457	0.00191722682211548
863	80.6263732910156	-16.0967025756836	-5.33082246780396	-0.0110697457566857	0.01100810803473	-0.00847235135734081	0.00191722682211548
864	79.9770202636719	-16.0967025756836	-5.26588773727417	-0.00587495695799589	0.00159255252219737	0.00808603875339031	-0.00457625929266214
865	78.6783294677734	-15.1226806640625	-5.07108306884766	-0.00490093370899558	0.0022419011220336	0.0175015944987535	-0.0126931173726916
866	78.6783294677734	-15.1226806640625	-5.00614833831787	-0.00977104809135199	-0.000355493422830477	0.00613799272105098	-0.00425158534198999
867	79.9770202636719	-15.4473543167114	-5.00614833831787	-0.00912170019000769	-0.00360223650932312	-0.00132951640989631	0.000943203864153475
868	79.3276748657227	-16.4213771820068	-5.13601779937744	-0.0172385573387146	-0.0113944197073579	-0.0117190945893526	0.00126787810586393
869	79.9770202636719	-15.4473543167114	-5.13601779937744	-0.0172385573387146	0.000618529506027699	-0.00879702530801296	0.000618529506027699
870	80.6263732910156	-16.0967025756836	-4.55160427093506	-0.00814767740666866	-0.00132951640989631	0.0178262684494257	0.00418994715437293
871	78.6783294677734	-16.4213771820068	-4.55160427093506	-0.0139918150380254	-0.0159398596733809	0.0246444288641214	-0.00132951640989631
872	79.3276748657227	-15.4473543167114	-4.35679960250854	-0.000355493422830477	0.00289124972186983	0.0444495603442192	0.00743668992072344
873	76.7302780151367	-15.7720289230347	-4.74640893936157	-0.0133424662053585	-0.00392691092565656	0.0610079504549503	0.00808603875339031
874	78.6783294677734	-16.0967025756836	-5.00614833831787	-0.0143164889886975	0.00906006153672934	0.0340599827468395	0.0132808275520802
875	79.3276748657227	-14.7980060577393	-5.33082246780396	-0.00100484199356288	0.00678734155371785	0.0330859608948231	-0.000680167751852423
876	78.6783294677734	-15.4473543167114	-5.59056186676025	0.01100810803473	-0.000680167751852423	0.01847561635077	-0.000355493422830477
877	81.2757186889648	-15.7720289230347	-4.94121360778809	0.0126314787194133	-0.00165419070981443	0.00743668992072344	0.00970941036939621
878	80.6263732910156	-16.7460517883301	-4.94121360778809	0.00451462110504508	-0.000680167751852423	-0.00522560812532902	-0.00360223650932312
879	79.3276748657227	-16.4213771820068	-4.48666954040527	0.0106834331527352	0.00418994715437293	-0.0256800893694162	0.0022419011220336
880	78.6783294677734	-15.4473543167114	-5.07108306884766	0.013930176384747	0.0226963832974434	-0.0279528107494116	-0.0120437685400248
881	77.3796310424805	-15.7720289230347	-4.74640893936157	0.0155535480007529	0.0217223595827818	-0.0165892094373703	-3.08191010844894e-05
882	78.6783294677734	-15.4473543167114	-4.81134366989136	0.0158782228827477	0.00970941036939621	-0.02697878703475	0.00646266713738441
883	79.3276748657227	-15.4473543167114	-5.52562713623047	0.00613799272105098	0.00321592413820326	-0.0113944197073579	-0.00197886489331722
884	81.2757186889648	-16.7460517883301	-5.13601779937744	-0.00684897974133492	0.00646266713738441	-0.0185372550040483	-0.000355493422830477
885	81.9250717163086	-16.7460517883301	-4.94121360778809	-0.00555028254166245	-0.00165419070981443	-0.017887907102704	-0.00652430532500148
886	81.2757186889648	-17.0707263946533	-4.55160427093506	0.0194496400654316	-0.0107450718060136	-0.00717365415766835	-0.00652430532500148
887	79.9770202636719	-15.4473543167114	-5.26588773727417	0.00613799272105098	-0.0100957229733467	0.0165275707840919	0.000293855206109583
888	77.3796310424805	-15.4473543167114	-5.3957576751709	-0.0191866029053926	-0.0149658378213644	0.0149041991680861	0.000293855206109583
889	79.9770202636719	-16.0967025756836	-5.07108306884766	0.00386527273803949	-0.0165892094373703	0.011982130818069	0.00548864435404539
890	81.9250717163086	-16.0967025756836	-5.13601779937744	-0.00814767740666866	-0.00814767740666866	0.0103587592020631	0.00483929552137852
891	79.9770202636719	-15.4473543167114	-5.46069240570068	0.00743668992072344	0.00938473641872406	0.00289124972186983	-0.00132951640989631
892	79.9770202636719	-15.4473543167114	-4.74640893936157	0.00386527273803949	-0.00587495695799589	0.0233457311987877	0.00581331877037883
893	80.6263732910156	-16.4213771820068	-4.74640893936157	0.0136055024340749	-0.00652430532500148	0.0246444288641214	0.00386527273803949
894	79.9770202636719	-15.7720289230347	-4.74640893936157	0.0116574559360743	0.00678734155371785	0.0226963832974434	-3.08191010844894e-05
895	78.6783294677734	-14.7980060577393	-4.94121360778809	0.00678734155371785	0.00289124972186983	0.00289124972186983	0.00873538758605719
896	78.6783294677734	-16.0967025756836	-4.68147373199463	-0.0152905117720366	0.0116574559360743	-0.0117190945893526	0.00646266713738441
897	79.9770202636719	-16.0967025756836	-5.00614833831787	0.00743668992072344	0.00581331877037883	-0.0175632312893867	0.00126787810586393
898	78.6783294677734	-15.4473543167114	-5.3957576751709	0.00711201597005129	0.00808603875339031	-0.00457625929266214	0.00776136433705688
899	79.9770202636719	-15.7720289230347	-5.00614833831787	-0.0026282137259841	0.00516396993771195	0.00256657530553639	0.00386527273803949
900	81.2757186889648	-16.4213771820068	-4.35679960250854	0.0162028968334198	0.0103587592020631	0.000943203864153475	-0.0133424662053585
901	79.3276748657227	-16.7460517883301	-5.13601779937744	0.0106834331527352	-0.000680167751852423	0.00581331877037883	-0.00295288790948689
902	79.9770202636719	-15.7720289230347	-5.33082246780396	-0.0143164889886975	0.00256657530553639	-0.00587495695799589	-0.00197886489331722
903	78.6783294677734	-16.4213771820068	-5.07108306884766	-0.00684897974133492	0.00711201597005129	-0.00652430532500148	0.00776136433705688
904	79.3276748657227	-16.7460517883301	-4.87627840042114	-0.00555028254166245	0.0022419011220336	-0.0273034609854221	-0.00717365415766835
905	80.6263732910156	-16.4213771820068	-4.42173433303833	0.0145795252174139	0.000293855206109583	-0.0360696688294411	-0.00327756232582033
906	80.6263732910156	-16.4213771820068	-4.42173433303833	0.00354059832170606	0.000293855206109583	-0.0406151078641415	-0.00327756232582033
907	80.6263732910156	-17.0707263946533	-5.07108306884766	-0.00814767740666866	0.00906006153672934	-0.0386670641601086	-0.00100484199356288
908	79.9770202636719	-16.4213771820068	-5.33082246780396	-0.0100957229733467	-0.00230353930965066	-0.0195112787187099	-0.000680167751852423
909	79.9770202636719	-16.4213771820068	-5.3957576751709	-0.00977104809135199	0.00970941036939621	-0.00912170019000769	0.00808603875339031
910	81.2757186889648	-16.4213771820068	-5.00614833831787	-0.0104203969240189	0.00678734155371785	-0.0175632312893867	-0.000355493422830477
911	79.3276748657227	-16.0967025756836	-5.26588773727417	-0.00749832857400179	-0.00425158534198999	0.0113327819854021	-0.00197886489331722
912	78.6783294677734	-15.1226806640625	-5.07108306884766	-0.00847235135734081	-0.00717365415766835	0.011982130818069	0.00743668992072344
913	79.9770202636719	-15.4473543167114	-4.61653900146484	-0.00749832857400179	-0.0185372550040483	0.0340599827468395	0.00743668992072344
914	79.9770202636719	-15.1226806640625	-4.94121360778809	0.00418994715437293	-0.0139918150380254	0.0584105588495731	-0.00197886489331722
915	80.6263732910156	-15.7720289230347	-5.26588773727417	0.00418994715437293	-0.0156151866540313	0.0571118593215942	-0.00555028254166245
916	82.5744171142578	-18.0447483062744	-5.13601779937744	0.00970941036939621	-0.0208099745213985	0.0470469556748867	0.000293855206109583
917	81.2757186889648	-16.0967025756836	-4.94121360778809	-0.00717365415766835	-0.0230826959013939	0.0301638916134834	0.00906006153672934
918	76.7302780151367	-16.4213771820068	-4.81134366989136	-0.0266541130840778	-0.00522560812532902	0.0181509424000978	0.0022419011220336
919	78.0289764404297	-15.7720289230347	-5.00614833831787	-0.0117190945893526	0.00678734155371785	0.0213976856321096	0.00516396993771195
920	80.6263732910156	-15.4473543167114	-5.20095300674438	0.00646266713738441	0.00289124972186983	0.00256657530553639	-0.00490093370899558
921	80.6263732910156	-16.0967025756836	-5.46069240570068	-0.000680167751852423	-0.00619963090866804	0.0132808275520802	-0.00587495695799589
922	81.2757186889648	-16.4213771820068	-5.00614833831787	-0.00100484199356288	-0.00100484199356288	0.0197743140161037	0.00354059832170606
923	80.6263732910156	-16.7460517883301	-5.3957576751709	-0.0208099745213985	-0.00652430532500148	-0.000680167751852423	0.00548864435404539
924	80.6263732910156	-15.7720289230347	-5.13601779937744	-0.0107450718060136	0.00743668992072344	-0.0165892094373703	0.00126787810586393
925	78.0289764404297	-14.7980060577393	-4.55160427093506	-0.0139918150380254	0.00841071270406246	-0.0376930385828018	-0.00490093370899558
926	77.3796310424805	-15.4473543167114	-4.35679960250854	-0.00132951640989631	0.00548864435404539	-0.0230826959013939	-0.00555028254166245
927	81.9250717163086	-16.7460517883301	-4.68147373199463	-0.00100484199356288	0.00159255252219737	-0.0227580219507217	-0.00100484199356288
928	81.2757186889648	-16.0967025756836	-5.00614833831787	-0.00555028254166245	-0.00457625929266214	-0.0224333461374044	0.00289124972186983
929	80.6263732910156	-16.0967025756836	-4.55160427093506	-0.000680167751852423	0.00159255252219737	-0.0302255302667618	0.000943203864153475
930	81.9250717163086	-17.7200756072998	-4.48666954040527	-0.00230353930965066	0.00581331877037883	-0.0315242260694504	-0.00165419070981443
931	79.3276748657227	-16.7460517883301	-4.74640893936157	-0.000355493422830477	-0.00360223650932312	-0.0198359526693821	0.00159255252219737
932	79.3276748657227	-15.7720289230347	-4.22693014144897	-0.00100484199356288	0.00289124972186983	0.00483929552137852	0.00743668992072344
933	77.3796310424805	-16.4213771820068	-4.81134366989136	0.00159255252219737	-0.000355493422830477	0.0239950809627771	0.00159255252219737
934	79.9770202636719	-16.4213771820068	-5.20095300674438	0.0197743140161037	0.00191722682211548	0.0369820520281792	0.00159255252219737
935	80.6263732910156	-15.7720289230347	-5.46069240570068	0.0194496400654316	-0.0126931173726916	0.0220470335334539	0.00191722682211548
936	79.9770202636719	-15.4473543167114	-5.33082246780396	0.0288651939481497	0.00646266713738441	0.0340599827468395	-0.00684897974133492
937	80.6263732910156	-17.3954010009766	-5.20095300674438	0.01847561635077	0.000293855206109583	0.0327612869441509	0.000618529506027699
938	81.9250717163086	-18.0447483062744	-4.87627840042114	0.012956153601408	-0.0240567177534103	0.020423661917448	0.00256657530553639
939	81.2757186889648	-16.4213771820068	-4.68147373199463	0.0178262684494257	-0.0104203969240189	0.0103587592020631	-0.00782300252467394
940	78.6783294677734	-15.7720289230347	-4.68147373199463	0.00743668992072344	-0.00165419070981443	0.00418994715437293	-0.00814767740666866
941	79.9770202636719	-17.0707263946533	-4.68147373199463	0.00906006153672934	0.00289124972186983	-0.0130177913233638	-0.00977104809135199
942	79.3276748657227	-15.1226806640625	-4.87627840042114	0.00841071270406246	-0.00425158534198999	-0.0250307414680719	-0.00425158534198999
943	79.9770202636719	-16.0967025756836	-4.81134366989136	-0.00944637414067984	0.000618529506027699	-0.0412644557654858	-0.000355493422830477
944	80.6263732910156	-16.4213771820068	-4.55160427093506	0.00289124972186983	0.00613799272105098	-0.0393164120614529	-0.00522560812532902
945	81.2757186889648	-17.3954010009766	-4.35679960250854	-0.00749832857400179	-0.00197886489331722	-0.0250307414680719	-0.00490093370899558
946	79.9770202636719	-16.7460517883301	-4.68147373199463	0.0226963832974434	0.00159255252219737	-0.00295288790948689	-0.000680167751852423
947	78.6783294677734	-15.1226806640625	-5.3957576751709	-0.00977104809135199	-0.000355493422830477	0.0103587592020631	0.000293855206109583
948	78.6783294677734	-16.0967025756836	-5.3957576751709	-0.00912170019000769	0.00808603875339031	0.013930176384747	0.00743668992072344
949	81.2757186889648	-17.0707263946533	-5.3957576751709	-0.00327756232582033	0.0178262684494257	-0.00425158534198999	0.00321592413820326
950	79.3276748657227	-15.1226806640625	-5.3957576751709	0.0155535480007529	0.0178262684494257	-0.0328229255974293	0.0022419011220336
951	81.9250717163086	-16.7460517883301	-4.81134366989136	0.011982130818069	0.0236704051494598	-0.0331475995481014	-0.00295288790948689
952	81.2757186889648	-17.3954010009766	-4.74640893936157	0.0116574559360743	0.0207483377307653	-0.0393164120614529	0.00581331877037883
953	81.2757186889648	-17.3954010009766	-4.94121360778809	0.01847561635077	0.0191249661147594	-0.0324982516467571	0.00256657530553639
954	81.9250717163086	-16.4213771820068	-5.07108306884766	0.0126314787194133	0.020423661917448	-0.0386670641601086	-0.00327756232582033
955	78.6783294677734	-16.7460517883301	-5.07108306884766	0.000293855206109583	0.0246444288641214	-0.0324982516467571	0.000293855206109583
956	78.0289764404297	-16.4213771820068	-5.20095300674438	0.0106834331527352	0.025618452578783	-0.0188619289547205	0.00321592413820326
957	79.9770202636719	-15.4473543167114	-4.81134366989136	0.0181509424000978	0.0100340843200684	0.00354059832170606	0.00548864435404539
958	79.9770202636719	-14.7980060577393	-4.68147373199463	-0.00132951640989631	0.00256657530553639	0.0132808275520802	0.00354059832170606
959	79.9770202636719	-16.4213771820068	-4.87627840042114	0.00678734155371785	0.00808603875339031	0.0116574559360743	-0.00295288790948689
960	81.2757186889648	-18.0447483062744	-5.07108306884766	-0.00457625929266214	0.00483929552137852	-0.0117190945893526	-0.00684897974133492
961	78.6783294677734	-15.1226806640625	-5.52562713623047	-0.00814767740666866	0.0158782228827477	0.00321592413820326	-0.00912170019000769
962	78.6783294677734	-16.7460517883301	-5.00614833831787	-0.023407369852066	-0.00717365415766835	0.0168522447347641	0.00581331877037883
963	81.2757186889648	-16.7460517883301	-5.33082246780396	-0.0195112787187099	-0.00749832857400179	0.0103587592020631	0.00483929552137852
964	78.6783294677734	-15.4473543167114	-5.26588773727417	-0.0185372550040483	-0.0211346503347158	0.0178262684494257	-0.00230353930965066
965	78.0289764404297	-16.0967025756836	-5.26588773727417	-0.00749832857400179	-0.0185372550040483	-0.00327756232582033	0.00289124972186983
966	78.0289764404297	-15.7720289230347	-4.55160427093506	-0.00132951640989631	-0.0130177913233638	0.0175015944987535	-0.0026282137259841
967	78.6783294677734	-17.3954010009766	-5.3957576751709	0.00289124972186983	-0.0409397818148136	0.0217223595827818	-0.00360223650932312
968	81.9250717163086	-16.7460517883301	-5.07108306884766	0.000618529506027699	-0.028926832601428	0.0340599827468395	0.0100340843200684
969	76.7302780151367	-15.7720289230347	-4.61653900146484	0.00743668992072344	-0.0292515084147453	0.0668520927429199	0.00321592413820326
970	78.6783294677734	-15.7720289230347	-4.42173433303833	0.00386527273803949	-0.0123684434220195	0.0285405199974775	0.00159255252219737
971	81.9250717163086	-16.4213771820068	-4.94121360778809	0.0272418223321438	-0.0110697457566857	0.0165275707840919	-0.00717365415766835
972	80.6263732910156	-16.4213771820068	-5.20095300674438	-0.000355493422830477	-0.00717365415766835	0.0434755384922028	0.00354059832170606
973	81.2757186889648	-17.0707263946533	-5.00614833831787	-0.00490093370899558	-0.0100957229733467	0.0252937767654657	0.00516396993771195
974	80.6263732910156	-18.0447483062744	-5.13601779937744	0.0116574559360743	-0.00165419070981443	-0.00587495695799589	-0.00684897974133492
975	80.6263732910156	-17.0707263946533	-5.13601779937744	-0.0113944197073579	-3.08191010844894e-05	-0.0165892094373703	0.00126787810586393
976	78.6783294677734	-15.7720289230347	-5.07108306884766	0.00906006153672934	0.00678734155371785	-0.0373683646321297	0.00159255252219737
977	77.3796310424805	-15.4473543167114	-5.59056186676025	0.0126314787194133	0.0123068047687411	-0.0571734979748726	0.0022419011220336
978	80.6263732910156	-16.7460517883301	-4.94121360778809	-0.00230353930965066	0.0285405199974775	-0.0724331885576248	0.00386527273803949
979	81.2757186889648	-17.0707263946533	-5.26588773727417	-0.00555028254166245	0.0265924744307995	-0.0630176365375519	-0.00619963090866804
980	79.9770202636719	-14.7980060577393	-5.3957576751709	-0.00100484199356288	0.0149041991680861	-0.0445111989974976	-0.00977104809135199
981	79.9770202636719	-17.0707263946533	-5.00614833831787	-0.00522560812532902	0.013930176384747	-0.0435371771454811	-0.00490093370899558
982	81.9250717163086	-18.3694229125977	-5.33082246780396	-0.0107450718060136	0.00386527273803949	-0.0419138073921204	0.00808603875339031
983	78.6783294677734	-15.4473543167114	-5.26588773727417	-0.0143164889886975	0.0149041991680861	-0.0389917381107807	-0.00619963090866804
984	76.0809326171875	-15.7720289230347	-5.13601779937744	-0.0107450718060136	0.0103587592020631	-0.0159398596733809	0.000943203864153475
985	79.3276748657227	-16.0967025756836	-5.00614833831787	-0.00457625929266214	0.00289124972186983	-0.00457625929266214	-0.00522560812532902
986	79.3276748657227	-15.1226806640625	-5.26588773727417	0.00548864435404539	-0.0120437685400248	0.0158782228827477	-0.00425158534198999
987	81.2757186889648	-17.0707263946533	-5.33082246780396	0.0103587592020631	-0.00684897974133492	0.0324366129934788	-0.00425158534198999
988	81.2757186889648	-17.0707263946533	-5.13601779937744	0.000618529506027699	-0.0208099745213985	0.0308132413774729	0.00678734155371785
989	81.2757186889648	-18.0447483062744	-5.00614833831787	-0.0123684434220195	-0.00522560812532902	0.00776136433705688	0.00678734155371785
990	79.3276748657227	-15.7720289230347	-5.20095300674438	-0.00457625929266214	0.0100340843200684	-0.0292515084147453	0.00386527273803949
991	79.3276748657227	-16.4213771820068	-4.87627840042114	-0.00684897974133492	0.0171769186854362	-0.050680011510849	-0.00522560812532902
992	79.9770202636719	-16.7460517883301	-4.74640893936157	-0.0130177913233638	0.0149041991680861	-0.0510046854615211	0.00678734155371785
993	81.2757186889648	-16.0967025756836	-5.26588773727417	-0.00165419070981443	0.0145795252174139	-0.0587968714535236	0.00841071270406246
994	79.9770202636719	-15.1226806640625	-5.6554970741272	0.0132808275520802	0.0175015944987535	-0.0341216214001179	0.000943203864153475
995	80.6263732910156	-16.0967025756836	-4.74640893936157	0.0230210572481155	0.00191722682211548	-0.00360223650932312	-0.00295288790948689
996	81.9250717163086	-18.0447483062744	-4.48666954040527	0.012956153601408	-0.00327756232582033	0.00678734155371785	0.00159255252219737
997	81.2757186889648	-17.0707263946533	-4.87627840042114	0.00613799272105098	-0.00132951640989631	0.020423661917448	0.00386527273803949
998	78.6783294677734	-16.0967025756836	-5.00614833831787	0.00581331877037883	-0.00684897974133492	0.0282158460468054	0.00386527273803949
999	78.6783294677734	-17.0707263946533	-4.81134366989136	0.00711201597005129	-0.00100484199356288	0.0369820520281792	-0.00619963090866804
1000	79.3276748657227	-16.4213771820068	-5.07108306884766	0.0181509424000978	-0.00522560812532902	0.0239950809627771	-0.00814767740666866
1001	81.2757186889648	-17.0707263946533	-4.94121360778809	0.0162028968334198	-0.0165892094373703	0.00581331877037883	0.00321592413820326
1002	79.3276748657227	-15.4473543167114	-5.33082246780396	0.0230210572481155	-0.0286021586507559	-0.000680167751852423	0.000618529506027699
1003	78.6783294677734	-16.7460517883301	-5.20095300674438	0.0239950809627771	-0.00652430532500148	-0.0126931173726916	0.0022419011220336
1004	80.6263732910156	-17.0707263946533	-4.35679960250854	-0.00782300252467394	-0.00717365415766835	-0.0185372550040483	-0.00165419070981443
1005	78.6783294677734	-16.7460517883301	-4.22693014144897	-0.00100484199356288	0.00354059832170606	0.00451462110504508	-0.00587495695799589
1006	76.0809326171875	-15.7720289230347	-5.07108306884766	-0.00652430532500148	0.00646266713738441	0.0265924744307995	0.000943203864153475
1007	80.6263732910156	-15.1226806640625	-5.3957576751709	0.025618452578783	-0.0334722734987736	0.0577612072229385	0.00776136433705688
1008	81.2757186889648	-16.7460517883301	-5.78536653518677	-0.00425158534198999	-0.0120437685400248	0.0976961478590965	0.0022419011220336
1009	81.2757186889648	-17.0707263946533	-4.94121360778809	-0.00944637414067984	-0.0143164889886975	0.0843845009803772	0.00906006153672934
1010	79.3276748657227	-16.7460517883301	-5.07108306884766	-0.00230353930965066	0.00418994715437293	0.0525664202868938	-0.00230353930965066
1011	80.6263732910156	-17.7200756072998	-4.87627840042114	0.00159255252219737	-0.0169138833880424	0.0308132413774729	-0.00165419070981443
1012	79.9770202636719	-15.7720289230347	-4.94121360778809	0.0269171483814716	-0.0240567177534103	0.0363327041268349	0.00256657530553639
1013	76.7302780151367	-15.4473543167114	-5.3957576751709	-0.0172385573387146	0.00970941036939621	0.0295145437121391	0.00256657530553639
1014	78.6783294677734	-15.7720289230347	-5.13601779937744	-0.0198359526693821	-0.0182125810533762	0.0165275707840919	0.000943203864153475
1015	79.9770202636719	-15.7720289230347	-5.78536653518677	0.0175015944987535	0.00678734155371785	-0.0237320438027382	-0.00230353930965066
1016	81.2757186889648	-15.4473543167114	-5.59056186676025	0.0149041991680861	0.0113327819854021	-0.032173577696085	-0.00327756232582033
1017	81.2757186889648	-17.3954010009766	-5.00614833831787	0.0126314787194133	0.0145795252174139	-0.0334722734987736	-0.00100484199356288
1018	80.6263732910156	-17.0707263946533	-4.81134366989136	0.00678734155371785	-0.00587495695799589	-0.0253554154187441	0.00159255252219737
1019	79.3276748657227	-16.0967025756836	-5.20095300674438	0.00873538758605719	0.0113327819854021	-0.00100484199356288	-0.00490093370899558
1020	80.6263732910156	-17.0707263946533	-5.20095300674438	0.0100340843200684	0.00711201597005129	-0.00977104809135199	-0.00230353930965066
1021	77.3796310424805	-16.0967025756836	-5.59056186676025	0.000943203864153475	0.00743668992072344	-0.02697878703475	-0.00425158534198999
1022	78.6783294677734	-15.7720289230347	-5.6554970741272	-0.00847235135734081	0.00938473641872406	-0.02697878703475	-0.00295288790948689
1023	79.9770202636719	-17.0707263946533	-5.46069240570068	-0.00652430532500148	0.0191249661147594	-0.0428878292441368	0.00743668992072344
1024	81.2757186889648	-16.7460517883301	-5.07108306884766	-0.0104203969240189	0.0197743140161037	-0.0451605506241322	-0.00165419070981443
1025	81.2757186889648	-17.3954010009766	-4.87627840042114	-0.00197886489331722	0.0194496400654316	-0.0555501282215118	-0.00457625929266214
1026	81.2757186889648	-17.3954010009766	-5.26588773727417	-0.00165419070981443	0.025618452578783	-0.0584721975028515	-0.00360223650932312
1027	78.0289764404297	-15.4473543167114	-5.46069240570068	-0.00749832857400179	0.0178262684494257	-0.0354203209280968	0.00386527273803949
1028	76.7302780151367	-15.4473543167114	-5.3957576751709	-0.0130177913233638	0.0132808275520802	-0.0341216214001179	0.0116574559360743
1029	79.9770202636719	-15.4473543167114	-5.9152364730835	-0.00782300252467394	0.0181509424000978	-0.0367190167307854	-0.00100484199356288
1030	81.2757186889648	-16.0967025756836	-5.46069240570068	-0.0026282137259841	0.0327612869441509	-0.0324982516467571	0.00613799272105098
1031	79.9770202636719	-15.7720289230347	-5.26588773727417	-0.00360223650932312	0.0136055024340749	-0.0311995539814234	0.0022419011220336
1032	79.3276748657227	-16.4213771820068	-4.94121360778809	0.00451462110504508	0.00191722682211548	0.0149041991680861	0.00191722682211548
1033	79.3276748657227	-16.7460517883301	-5.33082246780396	-0.00392691092565656	-0.00814767740666866	0.0408781431615353	0.00581331877037883
1034	79.3276748657227	-15.7720289230347	-5.07108306884766	0.00646266713738441	0.01100810803473	0.0207483377307653	0.0100340843200684
1035	77.3796310424805	-15.4473543167114	-5.13601779937744	0.0158782228827477	0.0168522447347641	0.0136055024340749	-0.00555028254166245
1036	78.0289764404297	-15.7720289230347	-5.33082246780396	0.00321592413820326	0.0178262684494257	0.0149041991680861	0.00191722682211548
1037	81.9250717163086	-16.0967025756836	-5.00614833831787	0.011982130818069	0.00191722682211548	0.0175015944987535	0.000618529506027699
1038	79.9770202636719	-16.4213771820068	-4.74640893936157	0.00970941036939621	-0.00652430532500148	0.0343846566975117	0.00191722682211548
1039	79.3276748657227	-15.7720289230347	-4.35679960250854	0.00256657530553639	-0.0195112787187099	0.0561378374695778	-0.0026282137259841
1040	81.2757186889648	-17.0707263946533	-4.94121360778809	-0.00230353930965066	-0.03444629535079	0.0262678004801273	-0.00782300252467394
1041	79.3276748657227	-15.1226806640625	-5.13601779937744	-0.00360223650932312	-0.0263294391334057	0.0243197549134493	-0.00782300252467394
1042	79.9770202636719	-16.4213771820068	-4.35679960250854	-0.0123684434220195	-0.028926832601428	0.029189869761467	-3.08191010844894e-05
1043	78.0289764404297	-15.4473543167114	-4.87627840042114	-0.0110697457566857	-0.0175632312893867	0.00418994715437293	0.00678734155371785
1044	78.6783294677734	-15.4473543167114	-4.61653900146484	-0.00230353930965066	0.000618529506027699	0.00354059832170606	-0.00360223650932312
1045	79.3276748657227	-16.0967025756836	-5.20095300674438	-0.00425158534198999	-0.00457625929266214	-0.0250307414680719	-0.00100484199356288
1046	80.6263732910156	-15.4473543167114	-5.26588773727417	0.000618529506027699	-0.00619963090866804	-0.02697878703475	-0.00100484199356288
1047	80.6263732910156	-17.3954010009766	-5.13601779937744	-0.00197886489331722	-0.0123684434220195	-0.0263294391334057	0.00418994715437293
1048	79.9770202636719	-17.3954010009766	-5.33082246780396	-0.00100484199356288	-0.00360223650932312	-0.0263294391334057	0.012956153601408
1049	78.6783294677734	-15.1226806640625	-5.3957576751709	-0.00814767740666866	0.00873538758605719	-0.0230826959013939	-0.00295288790948689
1050	78.6783294677734	-15.7720289230347	-5.52562713623047	-0.0104203969240189	0.00906006153672934	-0.0169138833880424	0.00483929552137852
1051	79.9770202636719	-15.7720289230347	-5.26588773727417	0.01100810803473	0.011982130818069	-0.0282774847000837	0.00354059832170606
1052	80.6263732910156	-16.0967025756836	-5.20095300674438	-0.00977104809135199	0.0022419011220336	0.00483929552137852	0.000293855206109583
1053	79.9770202636719	-16.4213771820068	-5.6554970741272	0.000943203864153475	0.0022419011220336	0.0239950809627771	0.00418994715437293
1054	81.9250717163086	-17.0707263946533	-5.59056186676025	0.00191722682211548	0.0022419011220336	0.0376313999295235	0.00743668992072344
1055	81.2757186889648	-17.7200756072998	-5.59056186676025	0.0217223595827818	-0.00782300252467394	0.0551638156175613	-0.00100484199356288
1056	79.3276748657227	-15.7720289230347	-5.33082246780396	-0.00100484199356288	-0.0191866029053926	0.0811377614736557	-0.000680167751852423
1057	76.7302780151367	-15.4473543167114	-5.78536653518677	-0.00782300252467394	-0.0256800893694162	0.121397376060486	0.00646266713738441
1058	80.6263732910156	-15.7720289230347	-5.20095300674438	-0.00490093370899558	-0.0146411629393697	0.109709098935127	0.00418994715437293
1059	81.9250717163086	-16.4213771820068	-5.20095300674438	-0.00425158534198999	-0.0133424662053585	0.0886052697896957	-0.000355493422830477
1060	79.3276748657227	-15.4473543167114	-5.78536653518677	0.00289124972186983	-0.0230826959013939	0.0554884895682335	-0.00977104809135199
1061	79.9770202636719	-16.7460517883301	-5.3957576751709	0.00548864435404539	-0.0136671401560307	0.0386054255068302	-0.00132951640989631
1062	79.3276748657227	-16.7460517883301	-5.3957576751709	0.0158782228827477	-0.0230826959013939	0.00841071270406246	-0.000680167751852423
1063	78.0289764404297	-15.1226806640625	-5.13601779937744	-0.00392691092565656	0.00970941036939621	-0.0438618510961533	-0.000355493422830477
1064	78.0289764404297	-15.7720289230347	-4.94121360778809	-0.00879702530801296	0.012956153601408	-0.0717838406562805	0.000618529506027699
1065	78.6783294677734	-16.4213771820068	-4.68147373199463	0.0126314787194133	0.0207483377307653	-0.0951603949069977	-0.00197886489331722
1066	78.6783294677734	-15.1226806640625	-5.20095300674438	0.0178262684494257	0.0392547734081745	-0.0876928865909576	-0.0120437685400248
1067	78.6783294677734	-15.7720289230347	-5.52562713623047	0.00483929552137852	0.0259431265294552	-0.0523033849895	0.00451462110504508
1068	80.6263732910156	-16.4213771820068	-5.20095300674438	0.00678734155371785	0.0136055024340749	-0.000680167751852423	-0.00522560812532902
1069	79.9770202636719	-17.3954010009766	-5.13601779937744	0.0275664981454611	0.00581331877037883	0.0415274947881699	0.00386527273803949
1070	79.9770202636719	-16.0967025756836	-5.00614833831787	0.00873538758605719	-0.00132951640989631	0.0386054255068302	-0.000680167751852423
1071	80.6263732910156	-16.7460517883301	-4.29186487197876	0.01100810803473	0.00743668992072344	0.025618452578783	-0.00587495695799589
1072	78.6783294677734	-16.0967025756836	-4.29186487197876	-0.00100484199356288	-0.00522560812532902	0.011982130818069	-0.0026282137259841
1073	81.9250717163086	-15.7720289230347	-5.3957576751709	0.00256657530553639	-0.00619963090866804	-0.00587495695799589	0.00938473641872406
1074	81.2757186889648	-14.473331451416	-5.52562713623047	0.00841071270406246	0.00126787810586393	-0.0308748781681061	-0.00652430532500148
1075	81.2757186889648	-16.0967025756836	-5.00614833831787	0.00483929552137852	0.01100810803473	-0.0662643760442734	-0.00652430532500148
1076	81.2757186889648	-16.4213771820068	-4.42173433303833	0.0116574559360743	0.0132808275520802	-0.0990564897656441	0.0022419011220336
1077	78.6783294677734	-17.0707263946533	-4.55160427093506	0.0103587592020631	-0.00230353930965066	-0.0919136479496956	-0.000680167751852423
1078	79.3276748657227	-15.4473543167114	-4.42173433303833	-0.017887907102704	0.012956153601408	-0.0912643000483513	0.00581331877037883
1079	77.3796310424805	-15.4473543167114	-4.68147373199463	-0.0224333461374044	0.0220470335334539	-0.0847708135843277	-3.08191010844894e-05
1080	79.3276748657227	-16.0967025756836	-4.68147373199463	-0.00717365415766835	0.0194496400654316	-0.0630176365375519	-0.00912170019000769
1081	79.3276748657227	-15.4473543167114	-4.81134366989136	0.00191722682211548	0.0259431265294552	-0.0435371771454811	-0.00327756232582033
1082	79.3276748657227	-16.4213771820068	-4.74640893936157	-3.08191010844894e-05	0.0278911720961332	-0.0136671401560307	-0.00879702530801296
1083	81.2757186889648	-16.7460517883301	-4.48666954040527	0.012956153601408	0.0236704051494598	-0.00197886489331722	-0.00165419070981443
1084	81.2757186889648	-17.0707263946533	-4.74640893936157	-0.00717365415766835	0.0113327819854021	-0.00555028254166245	0.000293855206109583
1085	79.9770202636719	-16.4213771820068	-4.81134366989136	-0.00295288790948689	0.00191722682211548	0.00386527273803949	-0.00684897974133492
1086	80.6263732910156	-16.0967025756836	-4.94121360778809	0.0259431265294552	0.000293855206109583	0.0162028968334198	0.00191722682211548
1087	79.9770202636719	-16.4213771820068	-5.00614833831787	0.00159255252219737	-0.0279528107494116	0.0506183728575706	0.0022419011220336
1088	78.6783294677734	-14.7980060577393	-5.3957576751709	0.0165275707840919	-0.0230826959013939	0.0356833562254906	0.00548864435404539
1089	79.3276748657227	-15.1226806640625	-5.6554970741272	0.0103587592020631	-0.00490093370899558	0.01100810803473	0.0155535480007529
1090	80.6263732910156	-16.7460517883301	-5.33082246780396	0.00938473641872406	0.000618529506027699	0.00159255252219737	-0.00360223650932312
1091	79.3276748657227	-15.7720289230347	-5.26588773727417	0.000618529506027699	-0.00100484199356288	0.00970941036939621	0.00321592413820326
1092	79.9770202636719	-16.7460517883301	-5.26588773727417	-0.00847235135734081	-0.0146411629393697	0.0317872650921345	0.00386527273803949
1093	78.6783294677734	-15.4473543167114	-5.52562713623047	0.00483929552137852	-0.0104203969240189	0.0288651939481497	0.00581331877037883
1094	77.3796310424805	-15.4473543167114	-5.6554970741272	-0.0185372550040483	-0.0126931173726916	0.0142548503354192	0.00970941036939621
1095	79.3276748657227	-15.4473543167114	-5.3957576751709	0.00451462110504508	-0.0208099745213985	-0.00652430532500148	-0.000355493422830477
1096	80.6263732910156	-15.1226806640625	-5.26588773727417	-0.00392691092565656	0.00321592413820326	-0.0152905117720366	-0.00392691092565656
1097	81.2757186889648	-16.4213771820068	-5.07108306884766	-0.00782300252467394	-0.00944637414067984	-0.0123684434220195	-0.000680167751852423
1098	82.5744171142578	-16.0967025756836	-4.61653900146484	-0.00977104809135199	-0.0104203969240189	0.00516396993771195	0.00126787810586393
1099	78.6783294677734	-16.0967025756836	-4.87627840042114	-0.0133424662053585	-0.00912170019000769	-0.000680167751852423	-0.00425158534198999
1100	79.3276748657227	-15.4473543167114	-5.3957576751709	0.00418994715437293	-0.00165419070981443	-0.000680167751852423	-0.00457625929266214
1101	78.0289764404297	-15.7720289230347	-5.13601779937744	-0.00392691092565656	0.00678734155371785	0.00354059832170606	-0.00230353930965066
1102	79.3276748657227	-16.4213771820068	-5.00614833831787	-0.0104203969240189	-0.00555028254166245	0.0168522447347641	0.000293855206109583
1103	79.9770202636719	-15.4473543167114	-4.74640893936157	-0.0156151866540313	-0.00782300252467394	0.00386527273803949	-0.0026282137259841
1104	79.3276748657227	-15.1226806640625	-5.3957576751709	-0.0110697457566857	0.00321592413820326	-0.00327756232582033	-0.00360223650932312
1105	79.9770202636719	-15.1226806640625	-4.81134366989136	-0.00749832857400179	-0.00230353930965066	-0.0159398596733809	-0.00230353930965066
1106	79.9770202636719	-15.4473543167114	-4.87627840042114	-0.0139918150380254	0.00451462110504508	-0.0266541130840778	-0.0104203969240189
1107	80.6263732910156	-16.7460517883301	-4.68147373199463	-0.0133424662053585	0.00126787810586393	-0.0409397818148136	-0.000680167751852423
1108	79.9770202636719	-16.0967025756836	-4.48666954040527	-0.0146411629393697	0.0142548503354192	-0.0422384813427925	0.00516396993771195
1109	76.7302780151367	-15.1226806640625	-5.26588773727417	-0.0198359526693821	0.0142548503354192	-0.0376930385828018	0.00451462110504508
1110	80.6263732910156	-15.7720289230347	-4.61653900146484	-0.000680167751852423	0.0194496400654316	-0.0334722734987736	0.000943203864153475
1111	79.3276748657227	-15.4473543167114	-5.07108306884766	-0.00327756232582033	0.0152288740500808	-0.00782300252467394	0.00256657530553639
1112	79.9770202636719	-16.0967025756836	-4.87627840042114	-0.00425158534198999	0.000618529506027699	0.0301638916134834	-0.000355493422830477
1113	81.2757186889648	-16.4213771820068	-5.20095300674438	0.00418994715437293	-0.00977104809135199	0.0395794473588467	0.00289124972186983
1114	80.6263732910156	-18.0447483062744	-5.13601779937744	0.0165275707840919	-0.0120437685400248	0.0334106348454952	-3.08191010844894e-05
1115	78.6783294677734	-15.4473543167114	-5.33082246780396	0.013930176384747	-0.00165419070981443	0.0197743140161037	-0.00457625929266214
1116	76.0809326171875	-15.1226806640625	-5.46069240570068	-0.000680167751852423	-0.00295288790948689	0.0243197549134493	0.0022419011220336
1117	81.2757186889648	-16.0967025756836	-5.00614833831787	0.00970941036939621	-0.00327756232582033	0.00776136433705688	0.00191722682211548
1118	80.6263732910156	-15.7720289230347	-4.48666954040527	0.0022419011220336	-0.00619963090866804	-0.00295288790948689	-0.00392691092565656
1119	79.9770202636719	-16.0967025756836	-4.68147373199463	0.0149041991680861	0.00581331877037883	-0.0100957229733467	0.00126787810586393
1120	79.9770202636719	-15.1226806640625	-4.74640893936157	0.0171769186854362	0.000618529506027699	-0.0191866029053926	-0.00847235135734081
1121	79.9770202636719	-17.0707263946533	-5.13601779937744	0.0155535480007529	0.00191722682211548	-0.0308748781681061	-0.00879702530801296
1122	78.6783294677734	-15.1226806640625	-5.13601779937744	0.0178262684494257	0.00613799272105098	-0.0230826959013939	0.00418994715437293
1123	76.7302780151367	-15.1226806640625	-5.00614833831787	0.00841071270406246	0.01100810803473	-0.0237320438027382	0.00289124972186983
1124	79.3276748657227	-16.0967025756836	-4.81134366989136	0.0136055024340749	0.0142548503354192	-0.0237320438027382	0.00126787810586393
1125	81.2757186889648	-16.4213771820068	-4.61653900146484	0.00743668992072344	0.0168522447347641	-0.0279528107494116	-0.00392691092565656
1126	79.9770202636719	-16.0967025756836	-5.46069240570068	0.0233457311987877	0.0171769186854362	-0.0195112787187099	-0.00879702530801296
1127	78.6783294677734	-14.7980060577393	-5.33082246780396	0.0181509424000978	0.0145795252174139	0.00159255252219737	0.00581331877037883
1128	80.6263732910156	-16.7460517883301	-5.33082246780396	0.00711201597005129	-0.0123684434220195	-0.00457625929266214	-0.00522560812532902
1129	80.6263732910156	-16.0967025756836	-4.42173433303833	0.0399041213095188	0.012956153601408	-0.00879702530801296	0.00354059832170606
1130	77.3796310424805	-15.1226806640625	-4.61653900146484	-0.0152905117720366	0.012956153601408	-0.0156151866540313	0.000943203864153475
1131	79.9770202636719	-16.4213771820068	-4.29186487197876	-0.0104203969240189	0.00646266713738441	-0.00847235135734081	0.00386527273803949
1132	81.2757186889648	-15.7720289230347	-4.68147373199463	-0.0107450718060136	0.00354059832170606	0.00646266713738441	0.00646266713738441
1133	80.6263732910156	-15.7720289230347	-5.6554970741272	-0.00522560812532902	0.00646266713738441	0.00906006153672934	0.00191722682211548
1134	81.9250717163086	-15.1226806640625	-4.87627840042114	-0.00912170019000769	0.01100810803473	-0.000680167751852423	0.0022419011220336
1135	79.9770202636719	-16.4213771820068	-4.55160427093506	0.0152288740500808	0.0123068047687411	0.00970941036939621	-0.00684897974133492
1136	80.6263732910156	-16.7460517883301	-4.35679960250854	0.00548864435404539	-0.00425158534198999	0.00938473641872406	-0.00425158534198999
1137	79.3276748657227	-15.1226806640625	-4.68147373199463	0.00289124972186983	-0.00165419070981443	0.0162028968334198	0.0022419011220336
1138	76.0809326171875	-15.1226806640625	-4.87627840042114	-0.0110697457566857	-0.00749832857400179	-0.00879702530801296	0.0022419011220336
1139	79.3276748657227	-14.7980060577393	-4.55160427093506	0.00873538758605719	0.000618529506027699	-0.0227580219507217	-0.0026282137259841
1140	79.9770202636719	-16.0967025756836	-4.87627840042114	0.00906006153672934	-0.00619963090866804	-0.0435371771454811	-0.0026282137259841
1141	78.6783294677734	-14.7980060577393	-4.81134366989136	0.000618529506027699	0.000618529506027699	-0.0247060675173998	-0.00847235135734081
1142	81.2757186889648	-16.7460517883301	-4.48666954040527	0.00711201597005129	-0.0165892094373703	-0.0221086721867323	-0.000355493422830477
1143	79.9770202636719	-16.4213771820068	-4.94121360778809	-0.00879702530801296	-0.0130177913233638	-0.00847235135734081	-0.000680167751852423
1144	79.3276748657227	-16.0967025756836	-4.87627840042114	-0.00555028254166245	-0.0250307414680719	0.000943203864153475	0.000943203864153475
1145	78.0289764404297	-15.1226806640625	-5.00614833831787	-0.0146411629393697	-0.0107450718060136	0.011982130818069	-0.00425158534198999
1146	79.9770202636719	-15.7720289230347	-5.20095300674438	-0.00457625929266214	-0.0217839982360601	0.0330859608948231	-0.00717365415766835
1147	80.6263732910156	-16.0967025756836	-4.74640893936157	-0.00425158534198999	-0.00327756232582033	0.0314625911414623	0.00613799272105098
1148	79.9770202636719	-15.1226806640625	-4.94121360778809	-3.08191010844894e-05	-0.0243813935667276	0.0782156884670258	0.00126787810586393
1149	78.6783294677734	-15.1226806640625	-5.20095300674438	-0.00749832857400179	-0.0165892094373703	0.0739949271082878	0.00711201597005129
1150	81.2757186889648	-17.7200756072998	-4.87627840042114	0.0100340843200684	-0.00165419070981443	0.0438002124428749	0.00483929552137852
1151	79.9770202636719	-14.7980060577393	-4.94121360778809	0.0155535480007529	-0.00360223650932312	0.0389300994575024	-0.00522560812532902
1152	77.3796310424805	-14.7980060577393	-5.13601779937744	0.01100810803473	-0.00327756232582033	0.0425015166401863	0.00808603875339031
1153	79.3276748657227	-15.1226806640625	-5.26588773727417	0.0197743140161037	-0.00587495695799589	0.0252937767654657	0.00646266713738441
1154	79.9770202636719	-14.473331451416	-5.46069240570068	0.0132808275520802	0.00776136433705688	0.00548864435404539	-0.000355493422830477
1155	78.0289764404297	-14.7980060577393	-5.3957576751709	0.0142548503354192	0.0142548503354192	-0.0169138833880424	-0.00230353930965066
1156	80.6263732910156	-15.4473543167114	-5.20095300674438	0.0165275707840919	0.0171769186854362	-0.0198359526693821	-0.00100484199356288
1157	80.6263732910156	-17.0707263946533	-4.74640893936157	0.00256657530553639	0.00548864435404539	-0.0201606266200542	0.00289124972186983
1158	81.2757186889648	-16.0967025756836	-4.61653900146484	0.0149041991680861	0.00548864435404539	-0.0139918150380254	-0.00522560812532902
1159	79.3276748657227	-15.7720289230347	-5.13601779937744	-0.0126931173726916	0.00938473641872406	-0.0217839982360601	0.00191722682211548
1160	76.7302780151367	-14.473331451416	-5.26588773727417	-0.0100957229733467	0.00646266713738441	-0.0185372550040483	-0.0107450718060136
1161	81.2757186889648	-16.0967025756836	-4.61653900146484	0.00451462110504508	0.000293855206109583	-0.0156151866540313	-0.00392691092565656
1162	80.6263732910156	-15.4473543167114	-5.52562713623047	-0.0133424662053585	-0.00132951640989631	-0.0204853005707264	-0.00132951640989631
1163	78.0289764404297	-14.7980060577393	-5.26588773727417	-0.0188619289547205	-3.08191010844894e-05	-0.0292515084147453	0.000293855206109583
1164	79.9770202636719	-15.1226806640625	-4.87627840042114	-0.0175632312893867	-0.00425158534198999	-0.0221086721867323	-0.00100484199356288
1165	79.3276748657227	-15.7720289230347	-5.20095300674438	-0.0123684434220195	-0.0139918150380254	-0.0113944197073579	-0.0123684434220195
1166	78.6783294677734	-15.7720289230347	-4.81134366989136	-0.0117190945893526	-0.0221086721867323	-0.0152905117720366	-0.00619963090866804
1167	76.7302780151367	-15.1226806640625	-5.26588773727417	-0.0237320438027382	-0.00425158534198999	-0.0133424662053585	0.00256657530553639
1168	79.9770202636719	-15.7720289230347	-5.13601779937744	-0.00100484199356288	-0.00522560812532902	-0.0175632312893867	0.00256657530553639
1169	81.9250717163086	-16.0967025756836	-4.94121360778809	-0.00392691092565656	0.00743668992072344	-0.0419138073921204	0.00418994715437293
1170	79.3276748657227	-14.7980060577393	-5.3957576751709	0.012956153601408	0.00548864435404539	-0.0331475995481014	0.000293855206109583
1171	79.3276748657227	-15.4473543167114	-4.68147373199463	0.000618529506027699	0.00191722682211548	-0.0182125810533762	-0.000680167751852423
1172	81.2757186889648	-17.3954010009766	-4.61653900146484	-0.0230826959013939	0.000293855206109583	-0.00587495695799589	0.00191722682211548
1173	81.2757186889648	-16.4213771820068	-5.26588773727417	-0.00652430532500148	-0.00100484199356288	0.0181509424000978	0.00711201597005129
1174	79.3276748657227	-16.0967025756836	-4.94121360778809	0.00159255252219737	0.013930176384747	0.0220470335334539	0.00191722682211548
1175	80.6263732910156	-15.7720289230347	-5.26588773727417	-0.00490093370899558	-3.08191010844894e-05	0.0197743140161037	0.000943203864153475
1176	78.6783294677734	-14.7980060577393	-5.46069240570068	-3.08191010844894e-05	0.00321592413820326	0.0197743140161037	-0.00197886489331722
1177	79.3276748657227	-15.4473543167114	-5.13601779937744	0.00451462110504508	-0.0113944197073579	0.00776136433705688	0.00873538758605719
1178	81.2757186889648	-17.0707263946533	-5.13601779937744	-3.08191010844894e-05	-0.00912170019000769	-0.000355493422830477	0.00873538758605719
1179	80.6263732910156	-17.0707263946533	-5.20095300674438	-0.00457625929266214	-0.00847235135734081	-0.0149658378213644	-0.00132951640989631
1180	79.9770202636719	-16.7460517883301	-5.00614833831787	-0.00912170019000769	-0.0198359526693821	-0.00457625929266214	-0.00977104809135199
1181	79.3276748657227	-15.4473543167114	-5.13601779937744	0.0116574559360743	-0.0172385573387146	-0.00295288790948689	-0.00814767740666866
1182	78.0289764404297	-14.7980060577393	-4.74640893936157	-0.0107450718060136	-0.0156151866540313	-0.00230353930965066	0.00321592413820326
1183	81.9250717163086	-16.0967025756836	-4.35679960250854	-0.00295288790948689	-0.0185372550040483	-0.00912170019000769	0.00159255252219737
1184	81.2757186889648	-16.0967025756836	-5.07108306884766	-0.00555028254166245	0.00678734155371785	-0.00782300252467394	-0.00782300252467394
1185	80.6263732910156	-15.4473543167114	-5.46069240570068	-0.00879702530801296	0.00483929552137852	-0.00165419070981443	0.00159255252219737
1186	81.9250717163086	-17.7200756072998	-5.33082246780396	0.00581331877037883	-0.00490093370899558	0.00483929552137852	0.00386527273803949
1187	80.6263732910156	-15.7720289230347	-4.55160427093506	0.020423661917448	-0.00230353930965066	0.00906006153672934	0.0022419011220336
1188	79.9770202636719	-16.4213771820068	-4.81134366989136	0.011982130818069	-0.00360223650932312	0.0178262684494257	0.00516396993771195
1189	78.0289764404297	-14.473331451416	-5.26588773727417	0.00451462110504508	0.00711201597005129	0.00256657530553639	0.00711201597005129
1190	78.6783294677734	-14.473331451416	-5.00614833831787	0.000943203864153475	0.0103587592020631	0.00256657530553639	0.00191722682211548
1191	80.6263732910156	-16.4213771820068	-4.94121360778809	0.00938473641872406	-0.00100484199356288	0.00191722682211548	-0.0026282137259841
1192	81.2757186889648	-16.4213771820068	-5.20095300674438	-0.0026282137259841	-0.00490093370899558	0.0285405199974775	0.00678734155371785
1193	81.2757186889648	-17.0707263946533	-5.07108306884766	-0.00457625929266214	-0.00555028254166245	0.0444495603442192	0.00159255252219737
1194	81.2757186889648	-17.7200756072998	-4.42173433303833	-0.00490093370899558	-0.0227580219507217	0.0525664202868938	0.00970941036939621
1195	79.9770202636719	-15.4473543167114	-4.42173433303833	0.0171769186854362	-0.00619963090866804	0.0525664202868938	-0.00684897974133492
1196	77.3796310424805	-15.4473543167114	-4.61653900146484	0.01847561635077	-0.00652430532500148	0.0425015166401863	-0.00295288790948689
1197	81.9250717163086	-16.0967025756836	-4.42173433303833	0.00126787810586393	-0.00814767740666866	0.0457482598721981	0.00613799272105098
1198	80.6263732910156	-16.0967025756836	-5.20095300674438	0.00646266713738441	-0.0217839982360601	0.0327612869441509	0.00678734155371785
1199	78.6783294677734	-16.0967025756836	-4.74640893936157	0.00386527273803949	-0.00165419070981443	0.000293855206109583	-3.08191010844894e-05
1200	81.2757186889648	-16.4213771820068	-5.26588773727417	0.0217223595827818	0.0103587592020631	-0.0133424662053585	-0.00327756232582033
1201	79.9770202636719	-16.7460517883301	-4.68147373199463	0.00841071270406246	-0.00490093370899558	-0.0243813935667276	-0.00457625929266214
1202	81.2757186889648	-16.4213771820068	-4.35679960250854	0.000943203864153475	0.013930176384747	-0.0204853005707264	-0.00457625929266214
1203	79.3276748657227	-16.7460517883301	-4.68147373199463	-0.0113944197073579	0.00841071270406246	-0.0152905117720366	0.00613799272105098
1204	79.9770202636719	-16.4213771820068	-4.94121360778809	-0.00197886489331722	0.0126314787194133	-0.0308748781681061	-0.00165419070981443
1205	80.6263732910156	-16.7460517883301	-4.55160427093506	-0.000355493422830477	0.0223717093467712	-0.0568488240242004	-0.00457625929266214
1206	81.2757186889648	-16.4213771820068	-4.74640893936157	-0.00587495695799589	0.012956153601408	-0.063342310488224	-0.00684897974133492
1207	79.9770202636719	-15.7720289230347	-5.07108306884766	0.00159255252219737	0.0162028968334198	-0.0526280589401722	0.00386527273803949
1208	80.6263732910156	-17.0707263946533	-5.26588773727417	-0.0100957229733467	0.00548864435404539	-0.068537101149559	0.00126787810586393
1209	79.9770202636719	-16.0967025756836	-4.94121360778809	-0.000355493422830477	0.025618452578783	-0.0743812397122383	-0.00197886489331722
1210	78.0289764404297	-15.4473543167114	-4.87627840042114	-0.0133424662053585	0.0382807515561581	-0.0656150281429291	0.00159255252219737
1211	79.9770202636719	-16.4213771820068	-4.94121360778809	0.000293855206109583	0.0194496400654316	-0.0292515084147453	0.00743668992072344
1212	81.2757186889648	-16.0967025756836	-5.26588773727417	0.00451462110504508	0.013930176384747	0.00386527273803949	0.00159255252219737
1213	81.2757186889648	-16.0967025756836	-5.52562713623047	0.0149041991680861	0.00256657530553639	0.0304885655641556	0.0100340843200684
1214	79.9770202636719	-16.0967025756836	-5.26588773727417	0.00321592413820326	0.00613799272105098	0.0298392176628113	0.00808603875339031
1215	79.9770202636719	-16.4213771820068	-5.26588773727417	0.00938473641872406	-0.00197886489331722	0.0467222817242146	-0.00425158534198999
1216	81.9250717163086	-17.0707263946533	-4.87627840042114	0.00159255252219737	-0.00555028254166245	0.0343846566975117	0.00418994715437293
1217	79.9770202636719	-17.0707263946533	-5.07108306884766	-0.00490093370899558	-0.0156151866540313	0.0473716296255589	0.00483929552137852
1218	77.3796310424805	-15.7720289230347	-5.59056186676025	-0.0136671401560307	-0.0100957229733467	0.0489950031042099	0.00386527273803949
1219	81.2757186889648	-16.7460517883301	-5.13601779937744	-0.00457625929266214	-0.0165892094373703	0.0327612869441509	0.000293855206109583
1220	79.3276748657227	-15.1226806640625	-5.52562713623047	0.000618529506027699	-3.08191010844894e-05	0.0295145437121391	-0.0130177913233638
1221	81.2757186889648	-17.0707263946533	-4.48666954040527	-0.00652430532500148	-0.02697878703475	0.01847561635077	-0.00619963090866804
1222	82.5744171142578	-17.7200756072998	-4.48666954040527	-0.00360223650932312	-0.017887907102704	0.0100340843200684	0.00581331877037883
1223	80.6263732910156	-16.4213771820068	-4.42173433303833	-0.0117190945893526	-0.00684897974133492	-0.00295288790948689	-0.00295288790948689
1224	79.3276748657227	-15.7720289230347	-4.48666954040527	0.00743668992072344	0.00321592413820326	-0.0149658378213644	0.00289124972186983
1225	79.3276748657227	-15.7720289230347	-5.3957576751709	-0.00165419070981443	0.00646266713738441	-0.03444629535079	-0.00522560812532902
1226	81.9250717163086	-16.7460517883301	-5.20095300674438	0.013930176384747	0.0158782228827477	-0.0328229255974293	-0.00619963090866804
1227	80.6263732910156	-16.7460517883301	-5.07108306884766	0.0165275707840919	0.00613799272105098	-0.0182125810533762	0.0022419011220336
1228	79.3276748657227	-15.7720289230347	-5.33082246780396	0.00418994715437293	0.00516396993771195	0.00808603875339031	-0.00165419070981443
1229	81.2757186889648	-17.0707263946533	-4.29186487197876	0.00613799272105098	0.0116574559360743	-3.08191010844894e-05	0.00354059832170606
1230	80.6263732910156	-17.0707263946533	-4.16199493408203	0.0152288740500808	0.00970941036939621	-0.0253554154187441	0.00516396993771195
1231	82.5744171142578	-16.0967025756836	-4.61653900146484	-0.00327756232582033	0.00516396993771195	-0.0139918150380254	-0.00230353930965066
1232	78.0289764404297	-15.4473543167114	-5.46069240570068	-0.0149658378213644	-0.00619963090866804	-0.00977104809135199	0.00646266713738441
1233	79.9770202636719	-15.7720289230347	-5.33082246780396	-0.00814767740666866	0.00743668992072344	-0.0191866029053926	0.00613799272105098
1234	79.9770202636719	-15.1226806640625	-4.81134366989136	-0.00814767740666866	0.00483929552137852	-0.00360223650932312	-0.000680167751852423
1235	79.9770202636719	-16.0967025756836	-5.20095300674438	-0.00295288790948689	0.00906006153672934	-0.000355493422830477	0.00354059832170606
1236	80.6263732910156	-15.7720289230347	-4.55160427093506	-0.00522560812532902	0.013930176384747	-0.00587495695799589	-0.000680167751852423
1237	81.9250717163086	-17.7200756072998	-4.48666954040527	0.0145795252174139	0.00126787810586393	0.00289124972186983	0.00970941036939621
1238	82.5744171142578	-17.0707263946533	-5.26588773727417	0.00191722682211548	0.00613799272105098	-0.0152905117720366	0.00483929552137852
1239	79.9770202636719	-16.7460517883301	-5.20095300674438	-0.0123684434220195	0.0132808275520802	-0.017887907102704	0.000618529506027699
1240	77.3796310424805	-15.7720289230347	-5.26588773727417	0.0022419011220336	0.0152288740500808	-0.0204853005707264	-0.00782300252467394
1241	82.5744171142578	-17.3954010009766	-5.13601779937744	0.0210730116814375	0.000943203864153475	-0.0279528107494116	-0.00360223650932312
1242	80.6263732910156	-15.7720289230347	-5.3957576751709	0.0213976856321096	0.00516396993771195	-0.0227580219507217	-0.000355493422830477
1243	78.6783294677734	-15.7720289230347	-4.87627840042114	-0.00749832857400179	-0.000680167751852423	-0.0182125810533762	0.000618529506027699
1244	80.6263732910156	-16.7460517883301	-5.20095300674438	-0.00425158534198999	-0.0165892094373703	-0.0165892094373703	0.00126787810586393
1245	78.6783294677734	-16.0967025756836	-5.46069240570068	-0.000680167751852423	-0.00295288790948689	-0.00847235135734081	-0.00684897974133492
1246	79.9770202636719	-16.0967025756836	-5.3957576751709	0.00256657530553639	-0.00197886489331722	0.00906006153672934	-0.00717365415766835
1247	79.3276748657227	-17.0707263946533	-4.94121360778809	0.00776136433705688	-0.00327756232582033	0.0265924744307995	0.00516396993771195
1248	79.3276748657227	-15.4473543167114	-5.07108306884766	0.000943203864153475	0.00516396993771195	0.00906006153672934	-0.00197886489331722
1249	81.2757186889648	-16.7460517883301	-5.07108306884766	-0.00490093370899558	0.01100810803473	-0.00100484199356288	0.00159255252219737
1250	81.9250717163086	-17.0707263946533	-4.87627840042114	-0.00490093370899558	0.0155535480007529	-0.0172385573387146	0.00256657530553639
1251	80.6263732910156	-15.7720289230347	-5.26588773727417	-0.0123684434220195	0.0113327819854021	-0.023407369852066	-0.00619963090866804
1252	79.9770202636719	-17.3954010009766	-5.72043180465698	-0.00230353930965066	-0.00652430532500148	-0.0253554154187441	0.00321592413820326
1253	79.3276748657227	-16.4213771820068	-5.13601779937744	-0.00619963090866804	0.00386527273803949	-0.00977104809135199	0.00386527273803949
1254	79.3276748657227	-16.4213771820068	-5.00614833831787	-0.00327756232582033	0.00711201597005129	-0.00749832857400179	0.00256657530553639
1255	80.6263732910156	-16.7460517883301	-4.94121360778809	-0.00360223650932312	0.00613799272105098	-0.0250307414680719	-0.00327756232582033
1256	80.6263732910156	-15.4473543167114	-4.81134366989136	0.00808603875339031	0.00159255252219737	-0.0123684434220195	-0.00717365415766835
1257	79.3276748657227	-15.7720289230347	-5.33082246780396	0.00321592413820326	-0.00392691092565656	0.00581331877037883	0.00289124972186983
1258	82.5744171142578	-17.0707263946533	-5.13601779937744	0.00483929552137852	-0.00392691092565656	0.00938473641872406	0.000618529506027699
1259	81.2757186889648	-17.0707263946533	-5.33082246780396	0.020423661917448	-0.0113944197073579	0.0162028968334198	0.00191722682211548
1260	81.2757186889648	-17.7200756072998	-4.94121360778809	0.0275664981454611	-0.0172385573387146	0.0285405199974775	-0.00944637414067984
1261	79.9770202636719	-15.7720289230347	-5.20095300674438	0.0262678004801273	-0.0123684434220195	0.0317872650921345	-0.00555028254166245
1262	76.7302780151367	-15.7720289230347	-5.13601779937744	0.0213976856321096	-0.00977104809135199	0.0577612072229385	0.00581331877037883
1263	80.6263732910156	-15.7720289230347	-4.87627840042114	0.0149041991680861	-0.021459324285388	0.0399041213095188	0.000293855206109583
1264	79.9770202636719	-15.7720289230347	-5.3957576751709	0.0145795252174139	-0.00977104809135199	0.0431508645415306	-0.00749832857400179
1265	79.9770202636719	-15.7720289230347	-5.26588773727417	0.0181509424000978	-0.0126931173726916	0.0438002124428749	-0.00490093370899558
1266	80.6263732910156	-16.4213771820068	-5.46069240570068	0.0145795252174139	-0.0188619289547205	0.0538651160895824	-0.0123684434220195
1267	81.9250717163086	-17.7200756072998	-5.07108306884766	0.00548864435404539	-0.0175632312893867	0.0509430468082428	-0.0026282137259841
1268	80.6263732910156	-16.7460517883301	-4.87627840042114	-0.00360223650932312	-0.00425158534198999	0.0415274947881699	0.00321592413820326
1269	79.3276748657227	-15.7720289230347	-4.87627840042114	-0.0217839982360601	0.00256657530553639	0.00776136433705688	0.00451462110504508
1270	81.9250717163086	-16.7460517883301	-4.87627840042114	-0.0120437685400248	0.00548864435404539	-0.0182125810533762	-0.00555028254166245
1271	79.9770202636719	-16.0967025756836	-5.3957576751709	-0.00652430532500148	0.0103587592020631	-0.0376930385828018	0.00581331877037883
1272	81.2757186889648	-17.0707263946533	-5.20095300674438	-0.00490093370899558	0.0126314787194133	-0.0445111989974976	0.00256657530553639
1273	81.2757186889648	-16.4213771820068	-5.13601779937744	-0.00295288790948689	0.0106834331527352	-0.0526280589401722	0.012956153601408
1274	81.9250717163086	-18.0447483062744	-5.00614833831787	-0.00977104809135199	0.0171769186854362	-0.0542514286935329	0.0022419011220336
1275	81.2757186889648	-16.7460517883301	-5.07108306884766	-0.00197886489331722	0.0298392176628113	-0.0691864490509033	0.00581331877037883
1276	78.6783294677734	-16.4213771820068	-4.74640893936157	-0.00652430532500148	0.0330859608948231	-0.0743812397122383	-0.00555028254166245
1277	81.2757186889648	-16.7460517883301	-5.26588773727417	-0.00944637414067984	0.0350340083241463	-0.0704851448535919	0.0116574559360743
1278	79.3276748657227	-15.7720289230347	-5.78536653518677	-0.0188619289547205	0.0288651939481497	-0.0555501282215118	-0.00100484199356288
1279	79.3276748657227	-15.7720289230347	-5.46069240570068	0.00191722682211548	0.0278911720961332	-0.0516540370881557	0.00321592413820326
1280	82.5744171142578	-17.0707263946533	-5.00614833831787	0.00743668992072344	0.0158782228827477	-0.0224333461374044	-0.0120437685400248
1281	81.9250717163086	-16.7460517883301	-5.46069240570068	0.00354059832170606	-0.00749832857400179	0.00970941036939621	-0.0026282137259841
1282	79.9770202636719	-15.7720289230347	-5.20095300674438	-0.00814767740666866	-0.00555028254166245	0.0415274947881699	-0.00100484199356288
1283	79.3276748657227	-16.0967025756836	-5.26588773727417	-0.0185372550040483	-0.032173577696085	0.0522417463362217	0.00516396993771195
1284	78.6783294677734	-15.4473543167114	-5.6554970741272	-0.0260047651827335	-0.00587495695799589	0.045423585921526	0.00159255252219737
1285	80.6263732910156	-15.7720289230347	-5.52562713623047	-0.0120437685400248	-0.0162645354866982	0.040228795260191	-0.00555028254166245
1286	81.9250717163086	-17.0707263946533	-5.26588773727417	-0.00684897974133492	-0.023407369852066	0.0317872650921345	-0.00295288790948689
1287	81.2757186889648	-16.4213771820068	-5.00614833831787	-0.00879702530801296	-0.0250307414680719	0.0295145437121391	-0.00587495695799589
1288	81.9250717163086	-17.7200756072998	-5.00614833831787	-0.00944637414067984	-0.0230826959013939	0.0249691028147936	0.00873538758605719
1289	80.6263732910156	-17.7200756072998	-4.94121360778809	-0.00360223650932312	-0.0159398596733809	0.00970941036939621	-0.00165419070981443
1290	79.9770202636719	-16.0967025756836	-5.52562713623047	0.00256657530553639	0.00451462110504508	-0.0107450718060136	-0.00132951640989631
1291	79.3276748657227	-17.0707263946533	-5.3957576751709	-0.000355493422830477	0.00483929552137852	-0.0451605506241322	0.00256657530553639
1292	80.6263732910156	-16.4213771820068	-5.26588773727417	0.0246444288641214	0.00743668992072344	-0.0315242260694504	-0.00425158534198999
1293	79.3276748657227	-15.7720289230347	-5.72043180465698	0.00678734155371785	0.0106834331527352	-0.021459324285388	0.00646266713738441
1294	79.9770202636719	-15.4473543167114	-5.6554970741272	0.0158782228827477	0.0207483377307653	-0.0133424662053585	0.00841071270406246
1295	79.9770202636719	-15.7720289230347	-5.33082246780396	0.0175015944987535	0.0175015944987535	-0.0201606266200542	-0.00360223650932312
1296	78.6783294677734	-17.0707263946533	-5.07108306884766	0.00289124972186983	0.0113327819854021	0.00451462110504508	0.00191722682211548
1297	81.9250717163086	-15.7720289230347	-5.59056186676025	-0.00490093370899558	0.00418994715437293	0.0236704051494598	0.00808603875339031
1298	79.3276748657227	-16.7460517883301	-5.13601779937744	-0.0165892094373703	0.00678734155371785	0.0252937767654657	0.00711201597005129
1299	80.6263732910156	-16.7460517883301	-4.81134366989136	-0.0123684434220195	-0.00652430532500148	0.0252937767654657	-0.00619963090866804
1300	81.2757186889648	-15.7720289230347	-5.46069240570068	-0.00944637414067984	0.000943203864153475	0.0142548503354192	-0.0143164889886975
1301	79.3276748657227	-15.7720289230347	-5.33082246780396	0.00321592413820326	-0.00295288790948689	-0.0026282137259841	-0.00132951640989631
1302	81.9250717163086	-17.3954010009766	-4.68147373199463	0.000293855206109583	-0.00782300252467394	-0.00782300252467394	0.00646266713738441
1303	80.6263732910156	-17.7200756072998	-4.87627840042114	-0.00814767740666866	-0.00912170019000769	-0.0162645354866982	0.00516396993771195
1304	80.6263732910156	-16.7460517883301	-5.07108306884766	-0.00392691092565656	0.00354059832170606	-0.0182125810533762	-0.00327756232582033
1305	79.3276748657227	-16.7460517883301	-4.94121360778809	0.0022419011220336	-0.00230353930965066	-0.0165892094373703	-0.00490093370899558
1306	78.0289764404297	-15.4473543167114	-5.20095300674438	0.0113327819854021	-0.00165419070981443	0.0126314787194133	-0.00847235135734081
1307	81.2757186889648	-15.7720289230347	-5.20095300674438	0.00354059832170606	-0.0182125810533762	0.0681507885456085	0.0022419011220336
1308	79.9770202636719	-15.7720289230347	-5.3957576751709	0.00159255252219737	-0.0227580219507217	0.123345419764519	-0.00100484199356288
1309	81.2757186889648	-16.7460517883301	-4.94121360778809	-0.00295288790948689	-0.0276281367987394	0.138280436396599	-0.00100484199356288
1310	79.9770202636719	-17.7200756072998	-5.07108306884766	0.0168522447347641	-0.028926832601428	0.132760971784592	-0.00132951640989631
1311	79.9770202636719	-17.3954010009766	-5.6554970741272	0.0022419011220336	-0.0354203209280968	0.111332468688488	-0.000680167751852423
1312	78.0289764404297	-15.4473543167114	-5.3957576751709	0.00776136433705688	-0.028926832601428	0.0733455792069435	0.0106834331527352
1313	76.7302780151367	-16.7460517883301	-5.26588773727417	-0.00490093370899558	-0.0188619289547205	0.0191249661147594	0.00386527273803949
1314	81.2757186889648	-16.0967025756836	-5.20095300674438	0.0175015944987535	-0.0100957229733467	-0.0376930385828018	-0.00360223650932312
1315	81.2757186889648	-17.0707263946533	-5.13601779937744	0.0191249661147594	0.0123068047687411	-0.0922383219003677	-0.00360223650932312
1316	80.6263732910156	-17.0707263946533	-5.13601779937744	0.0207483377307653	0.0145795252174139	-0.117562919855118	0.00743668992072344
1317	79.3276748657227	-15.7720289230347	-5.59056186676025	0.0162028968334198	0.0136055024340749	-0.116913571953773	-0.000680167751852423
1318	81.2757186889648	-17.3954010009766	-5.59056186676025	0.0145795252174139	0.0236704051494598	-0.102627903223038	0.00906006153672934
1319	80.6263732910156	-16.7460517883301	-5.20095300674438	0.0106834331527352	0.0356833562254906	-0.0721085146069527	0.0022419011220336
1320	76.0809326171875	-15.1226806640625	-5.59056186676025	0.0155535480007529	0.0395794473588467	-0.0542514286935329	-0.00619963090866804
1321	80.6263732910156	-16.7460517883301	-5.13601779937744	-0.00782300252467394	0.0350340083241463	-0.043212503194809	-3.08191010844894e-05
1322	81.9250717163086	-16.7460517883301	-5.00614833831787	0.0136055024340749	0.0200989879667759	-0.0165892094373703	0.00126787810586393
1323	79.9770202636719	-15.7720289230347	-5.46069240570068	0.00613799272105098	0.01847561635077	-0.0253554154187441	0.00418994715437293
1324	80.6263732910156	-16.0967025756836	-5.46069240570068	0.00354059832170606	0.00548864435404539	-0.0221086721867323	-0.00230353930965066
1325	81.2757186889648	-17.7200756072998	-5.33082246780396	0.00646266713738441	-3.08191010844894e-05	-0.0201606266200542	-0.0117190945893526
1326	80.6263732910156	-17.0707263946533	-4.94121360778809	0.00159255252219737	-0.00295288790948689	-0.023407369852066	-0.00295288790948689
1327	79.3276748657227	-15.7720289230347	-5.3957576751709	0.00483929552137852	0.00451462110504508	-0.0123684434220195	0.00808603875339031
1328	76.7302780151367	-15.1226806640625	-5.20095300674438	-0.0230826959013939	0.00646266713738441	-0.00327756232582033	0.00581331877037883
1329	79.3276748657227	-16.0967025756836	-5.20095300674438	-0.00165419070981443	0.00646266713738441	0.00873538758605719	-0.00100484199356288
1330	81.2757186889648	-16.4213771820068	-5.59056186676025	-0.0026282137259841	0.00289124972186983	0.0149041991680861	0.00581331877037883
1331	79.3276748657227	-15.4473543167114	-5.6554970741272	0.00191722682211548	0.00711201597005129	0.00613799272105098	-0.000680167751852423
1332	81.2757186889648	-17.3954010009766	-5.26588773727417	-0.00425158534198999	-0.00295288790948689	0.00581331877037883	0.0022419011220336
1333	79.9770202636719	-17.7200756072998	-5.3957576751709	-0.0126931173726916	-0.00619963090866804	-0.00230353930965066	0.00289124972186983
1334	81.2757186889648	-16.4213771820068	-4.87627840042114	0.0022419011220336	0.00159255252219737	-0.00295288790948689	0.00289124972186983
1335	79.3276748657227	-16.4213771820068	-4.74640893936157	-3.08191010844894e-05	0.00483929552137852	-0.028926832601428	0.00516396993771195
1336	80.6263732910156	-16.0967025756836	-5.00614833831787	0.00191722682211548	0.0132808275520802	-0.017887907102704	-0.00360223650932312
1337	80.6263732910156	-16.4213771820068	-5.3957576751709	-0.00944637414067984	0.01100810803473	-0.0260047651827335	0.00711201597005129
1338	79.9770202636719	-15.7720289230347	-5.00614833831787	-0.0100957229733467	0.0116574559360743	-0.0302255302667618	0.00678734155371785
1339	80.6263732910156	-15.4473543167114	-4.68147373199463	-0.00749832857400179	0.00548864435404539	-0.00749832857400179	-0.00425158534198999
1340	81.9250717163086	-17.7200756072998	-4.48666954040527	-0.00132951640989631	0.00776136433705688	-0.00555028254166245	-0.00392691092565656
1341	79.9770202636719	-15.7720289230347	-4.48666954040527	-0.00587495695799589	0.0165275707840919	0.00159255252219737	-0.0026282137259841
1342	76.0809326171875	-15.4473543167114	-4.87627840042114	-0.0143164889886975	-0.000680167751852423	0.0308132413774729	0.000943203864153475
1343	79.3276748657227	-15.7720289230347	-5.07108306884766	-0.0117190945893526	-0.00360223650932312	0.0168522447347641	0.000293855206109583
1344	79.9770202636719	-15.4473543167114	-5.3957576751709	-0.0130177913233638	-0.00197886489331722	0.0149041991680861	-0.00684897974133492
1345	79.3276748657227	-15.4473543167114	-5.52562713623047	-0.00684897974133492	0.000293855206109583	0.00483929552137852	-0.00132951640989631
1346	79.9770202636719	-15.7720289230347	-5.13601779937744	-0.00457625929266214	-0.00230353930965066	-0.00230353930965066	-0.0113944197073579
1347	80.6263732910156	-17.3954010009766	-5.07108306884766	-0.00100484199356288	-0.00717365415766835	0.00808603875339031	-0.00879702530801296
1348	80.6263732910156	-16.4213771820068	-4.68147373199463	-0.000355493422830477	0.0136055024340749	-0.00619963090866804	0.00354059832170606
1349	79.9770202636719	-16.4213771820068	-4.81134366989136	-0.00782300252467394	0.013930176384747	-0.0182125810533762	0.00711201597005129
1350	77.3796310424805	-14.7980060577393	-4.81134366989136	0.00126787810586393	0.0162028968334198	-0.0240567177534103	0.0022419011220336
1351	80.6263732910156	-16.7460517883301	-4.61653900146484	-0.000680167751852423	0.0142548503354192	-0.0217839982360601	-0.00165419070981443
1352	81.2757186889648	-16.4213771820068	-5.3957576751709	0.00354059832170606	-0.00132951640989631	0.0126314787194133	0.00516396993771195
1353	79.3276748657227	-15.1226806640625	-5.13601779937744	0.0217223595827818	-0.00879702530801296	0.0191249661147594	0.0022419011220336
1354	79.9770202636719	-16.4213771820068	-5.13601779937744	0.0200989879667759	-0.0126931173726916	0.00581331877037883	0.00321592413820326
1355	79.3276748657227	-16.0967025756836	-5.00614833831787	0.000293855206109583	0.00354059832170606	0.000943203864153475	-3.08191010844894e-05
1356	78.0289764404297	-15.4473543167114	-5.33082246780396	0.00581331877037883	0.00126787810586393	-0.00522560812532902	-3.08191010844894e-05
1357	79.3276748657227	-17.0707263946533	-5.20095300674438	0.00386527273803949	-0.00392691092565656	0.00873538758605719	0.00256657530553639
1358	81.2757186889648	-16.4213771820068	-5.20095300674438	-0.00425158534198999	-0.00360223650932312	0.0100340843200684	-0.00165419070981443
1359	78.0289764404297	-17.0707263946533	-5.33082246780396	0.0220470335334539	-0.00879702530801296	-3.08191010844894e-05	-0.0026282137259841
1360	80.6263732910156	-15.4473543167114	-5.20095300674438	0.0116574559360743	-0.00132951640989631	0.00516396993771195	-0.0156151866540313
1361	78.6783294677734	-15.7720289230347	-4.42173433303833	0.00613799272105098	-0.00879702530801296	-0.00327756232582033	-0.00944637414067984
1362	80.6263732910156	-17.3954010009766	-4.68147373199463	0.00159255252219737	-0.00522560812532902	-0.0162645354866982	0.00354059832170606
1363	80.6263732910156	-16.4213771820068	-5.26588773727417	-0.00717365415766835	-0.000680167751852423	-0.0113944197073579	0.000618529506027699
1364	78.0289764404297	-16.0967025756836	-4.61653900146484	-0.00165419070981443	0.00321592413820326	-0.0172385573387146	-0.00165419070981443
1365	81.9250717163086	-16.7460517883301	-4.42173433303833	0.00743668992072344	-0.00782300252467394	-0.0211346503347158	-0.00197886489331722
1366	79.9770202636719	-16.4213771820068	-4.68147373199463	0.0113327819854021	0.00126787810586393	-0.00814767740666866	-0.00457625929266214
1367	79.3276748657227	-15.7720289230347	-4.61653900146484	0.00581331877037883	-0.00619963090866804	0.0145795252174139	-0.00132951640989631
1368	80.6263732910156	-16.0967025756836	-4.42173433303833	-0.00327756232582033	-0.00717365415766835	0.0178262684494257	0.00548864435404539
1369	81.2757186889648	-17.7200756072998	-4.42173433303833	-0.0107450718060136	-0.0104203969240189	0.0259431265294552	-0.00295288790948689
1370	78.6783294677734	-16.4213771820068	-4.55160427093506	-0.00165419070981443	-0.00360223650932312	0.0213976856321096	0.00321592413820326
1371	79.3276748657227	-16.7460517883301	-5.00614833831787	-0.0139918150380254	0.011982130818069	0.01847561635077	0.00711201597005129
1372	77.3796310424805	-15.1226806640625	-5.26588773727417	0.00808603875339031	-0.0198359526693821	0.0269171483814716	0.00418994715437293
1373	79.9770202636719	-16.4213771820068	-5.26588773727417	0.0171769186854362	-0.000680167751852423	0.0304885655641556	0.00906006153672934
1374	79.9770202636719	-15.7720289230347	-5.07108306884766	0.0165275707840919	-0.000355493422830477	0.0376313999295235	0.00581331877037883
1375	79.3276748657227	-15.4473543167114	-4.35679960250854	0.0106834331527352	0.000943203864153475	0.0314625911414623	0.0022419011220336
1376	79.9770202636719	-16.7460517883301	-4.68147373199463	0.0207483377307653	-0.00230353930965066	0.0327612869441509	-0.00392691092565656
1377	79.3276748657227	-16.4213771820068	-5.3957576751709	0.0116574559360743	-0.00490093370899558	0.0509430468082428	0.00256657530553639
1378	80.6263732910156	-16.4213771820068	-5.13601779937744	0.00581331877037883	-0.00425158534198999	0.0480209775269032	0.00386527273803949
1379	79.3276748657227	-16.0967025756836	-4.35679960250854	-0.0211346503347158	0.000293855206109583	0.049319677054882	0.00256657530553639
1380	79.9770202636719	-15.4473543167114	-4.61653900146484	0.00873538758605719	-0.0133424662053585	0.0593845807015896	-0.00684897974133492
1381	81.2757186889648	-16.4213771820068	-4.35679960250854	0.00711201597005129	-0.0100957229733467	0.036657378077507	-0.00197886489331722
1382	82.5744171142578	-16.4213771820068	-4.74640893936157	0.000293855206109583	-0.0143164889886975	-0.00879702530801296	-0.000680167751852423
1383	79.9770202636719	-15.1226806640625	-4.87627840042114	-0.00100484199356288	-0.0113944197073579	-0.0370436906814575	-0.00100484199356288
1384	79.3276748657227	-17.3954010009766	-4.68147373199463	-0.0123684434220195	0.00483929552137852	-0.0799007043242455	-0.00619963090866804
1385	79.9770202636719	-15.7720289230347	-5.20095300674438	-0.000355493422830477	0.0194496400654316	-0.104251272976398	-0.00619963090866804
1386	79.9770202636719	-16.0967025756836	-5.07108306884766	0.00386527273803949	0.0285405199974775	-0.130874574184418	0.0022419011220336
1387	79.3276748657227	-16.7460517883301	-4.81134366989136	0.00483929552137852	0.0288651939481497	-0.113017484545708	-0.00197886489331722
1388	80.6263732910156	-15.7720289230347	-4.87627840042114	0.00451462110504508	0.0314625911414623	-0.105225294828415	0.0022419011220336
1389	79.3276748657227	-15.7720289230347	-5.6554970741272	0.00711201597005129	0.0395794473588467	-0.0688617751002312	0.00581331877037883
1390	81.2757186889648	-16.7460517883301	-5.20095300674438	0.00743668992072344	0.0343846566975117	-0.0185372550040483	0.00159255252219737
1391	79.3276748657227	-16.4213771820068	-5.59056186676025	0.00711201597005129	0.0269171483814716	0.0178262684494257	0.00581331877037883
1392	79.3276748657227	-16.0967025756836	-5.07108306884766	-0.00197886489331722	0.0152288740500808	0.0304885655641556	-0.00132951640989631
1393	81.2757186889648	-17.0707263946533	-4.87627840042114	0.000293855206109583	0.0188002903014421	0.020423661917448	0.00581331877037883
1394	78.0289764404297	-16.7460517883301	-4.74640893936157	0.00548864435404539	0.013930176384747	0.0275664981454611	0.00256657530553639
1395	81.2757186889648	-17.0707263946533	-4.74640893936157	0.0103587592020631	0.00678734155371785	-0.00814767740666866	0.00711201597005129
1396	81.2757186889648	-16.7460517883301	-4.68147373199463	0.00386527273803949	0.0178262684494257	-0.0354203209280968	0.000618529506027699
1397	78.6783294677734	-15.1226806640625	-5.52562713623047	0.00743668992072344	0.0132808275520802	-0.0474332682788372	-0.00197886489331722
1398	78.0289764404297	-16.0967025756836	-5.26588773727417	0.00321592413820326	0.000293855206109583	-0.0672384053468704	0.00841071270406246
1399	78.6783294677734	-17.0707263946533	-5.26588773727417	0.00516396993771195	0.00613799272105098	-0.0847708135843277	-0.00619963090866804
1400	80.6263732910156	-16.4213771820068	-4.42173433303833	0.0132808275520802	0.0188002903014421	-0.086394190788269	-0.00879702530801296
1401	78.0289764404297	-15.7720289230347	-4.94121360778809	0.0168522447347641	0.0252937767654657	-0.0487319678068161	-0.00619963090866804
1402	79.3276748657227	-15.7720289230347	-5.13601779937744	-0.00814767740666866	0.00938473641872406	-0.0133424662053585	-0.00100484199356288
1403	79.9770202636719	-15.7720289230347	-5.13601779937744	-0.0104203969240189	0.00354059832170606	0.0162028968334198	0.00354059832170606
1404	79.9770202636719	-16.0967025756836	-5.46069240570068	-0.0211346503347158	-0.00814767740666866	0.0226963832974434	-0.00327756232582033
1405	79.3276748657227	-15.7720289230347	-5.33082246780396	-0.0217839982360601	-0.00814767740666866	0.0486703291535378	-0.00847235135734081
1406	79.9770202636719	-16.4213771820068	-5.26588773727417	-0.0139918150380254	-0.0250307414680719	0.0567871853709221	-0.00814767740666866
1407	82.5744171142578	-17.3954010009766	-4.42173433303833	-0.00912170019000769	-0.043212503194809	0.0671767666935921	0.00321592413820326
1408	80.6263732910156	-16.7460517883301	-4.09706020355225	-0.0208099745213985	-0.0487319678068161	0.0912026613950729	0.00289124972186983
1409	76.0809326171875	-15.7720289230347	-4.68147373199463	-0.0217839982360601	-0.0357449948787689	0.103864960372448	0.00126787810586393
1410	80.6263732910156	-16.0967025756836	-4.87627840042114	-0.00100484199356288	-0.0354203209280968	0.093475379049778	0.000618529506027699
1411	78.6783294677734	-15.7720289230347	-5.13601779937744	-0.0026282137259841	-0.0286021586507559	0.0791897103190422	-0.0026282137259841
1412	79.3276748657227	-17.0707263946533	-4.55160427093506	-0.000680167751852423	-0.0279528107494116	0.0369820520281792	0.00451462110504508
1413	81.2757186889648	-17.3954010009766	-5.07108306884766	0.00256657530553639	-0.021459324285388	0.0103587592020631	-0.000355493422830477
1414	81.2757186889648	-16.7460517883301	-5.13601779937744	0.0197743140161037	-0.00555028254166245	-0.0311995539814234	0.00678734155371785
1415	81.2757186889648	-16.0967025756836	-4.94121360778809	-0.00684897974133492	-0.00392691092565656	-0.0503553375601768	-0.00652430532500148
1416	78.6783294677734	-17.0707263946533	-5.07108306884766	0.0100340843200684	0.000943203864153475	0.00126787810586393	-0.00879702530801296
1417	80.6263732910156	-16.7460517883301	-5.26588773727417	0.000293855206109583	-0.0143164889886975	0.0265924744307995	-0.00132951640989631
1418	80.6263732910156	-16.4213771820068	-5.46069240570068	0.00906006153672934	-0.0104203969240189	0.0210730116814375	0.00581331877037883
1419	79.9770202636719	-15.7720289230347	-5.46069240570068	-0.0026282137259841	-0.00132951640989631	0.0217223595827818	-0.00457625929266214
1420	80.6263732910156	-17.3954010009766	-5.00614833831787	0.00938473641872406	0.0022419011220336	0.00906006153672934	-0.0143164889886975
1421	80.6263732910156	-17.0707263946533	-5.00614833831787	0.0022419011220336	0.00451462110504508	0.011982130818069	-0.0117190945893526
1422	79.9770202636719	-15.7720289230347	-4.87627840042114	-0.00360223650932312	-3.08191010844894e-05	-0.0123684434220195	-0.00684897974133492
1423	80.6263732910156	-17.0707263946533	-4.55160427093506	0.00613799272105098	-0.00100484199356288	-0.0519787110388279	0.00516396993771195
1424	81.2757186889648	-17.0707263946533	-4.61653900146484	0.00873538758605719	0.0136055024340749	-0.0695111230015755	0.00256657530553639
1425	79.9770202636719	-16.7460517883301	-4.55160427093506	-0.00652430532500148	0.011982130818069	-0.0698357969522476	-0.00717365415766835
1426	80.6263732910156	-15.7720289230347	-4.81134366989136	0.00646266713738441	0.0308132413774729	-0.063342310488224	-0.00165419070981443
1427	81.9250717163086	-17.0707263946533	-4.61653900146484	0.00354059832170606	0.0252937767654657	-0.0341216214001179	0.00256657530553639
1428	82.5744171142578	-18.3694229125977	-4.22693014144897	0.00938473641872406	0.012956153601408	-0.0165892094373703	0.00321592413820326
1429	81.9250717163086	-18.0447483062744	-4.87627840042114	-0.00457625929266214	0.0269171483814716	-0.00847235135734081	0.00613799272105098
1430	78.6783294677734	-15.7720289230347	-5.26588773727417	-0.00295288790948689	0.0217223595827818	0.00321592413820326	-0.00230353930965066
1431	79.3276748657227	-17.3954010009766	-5.13601779937744	-0.00749832857400179	0.0210730116814375	0.0145795252174139	0.00808603875339031
1432	83.2237701416016	-16.4213771820068	-5.33082246780396	-0.00490093370899558	-0.00100484199356288	0.0327612869441509	0.00678734155371785
1433	79.9770202636719	-15.7720289230347	-5.33082246780396	-0.00392691092565656	-0.00392691092565656	0.031137915328145	0.000618529506027699
1434	80.6263732910156	-16.4213771820068	-5.00614833831787	0.00386527273803949	-0.00684897974133492	0.0243197549134493	0.00159255252219737
1435	81.2757186889648	-17.0707263946533	-5.00614833831787	-0.00490093370899558	0.00386527273803949	0.000943203864153475	0.00418994715437293
1436	80.6263732910156	-16.7460517883301	-5.20095300674438	0.00191722682211548	-0.0172385573387146	0.00938473641872406	-3.08191010844894e-05
1437	81.9250717163086	-17.0707263946533	-5.07108306884766	-0.00165419070981443	-0.0230826959013939	0.00321592413820326	0.00418994715437293
1438	78.6783294677734	-17.7200756072998	-4.61653900146484	-0.00392691092565656	-0.0318489037454128	-0.00879702530801296	-0.00165419070981443
1439	80.6263732910156	-17.3954010009766	-4.55160427093506	0.00483929552137852	-0.00814767740666866	-0.0026282137259841	0.000293855206109583
1440	79.9770202636719	-16.7460517883301	-5.26588773727417	0.0145795252174139	-0.0247060675173998	0.00483929552137852	-0.00457625929266214
1441	80.6263732910156	-17.7200756072998	-5.00614833831787	0.0252937767654657	-0.00392691092565656	0.00126787810586393	-0.00912170019000769
1442	81.2757186889648	-17.3954010009766	-4.81134366989136	0.0165275707840919	-0.00457625929266214	0.01100810803473	0.00289124972186983
1443	82.5744171142578	-18.6940975189209	-5.00614833831787	0.0100340843200684	-0.00652430532500148	-0.00132951640989631	-0.00197886489331722
1444	81.9250717163086	-17.0707263946533	-5.33082246780396	0.00808603875339031	-0.0126931173726916	-0.0026282137259841	-0.00392691092565656
1445	80.6263732910156	-17.3954010009766	-5.00614833831787	0.0168522447347641	0.00581331877037883	0.00159255252219737	-0.00327756232582033
1446	81.2757186889648	-17.3954010009766	-5.20095300674438	-0.0120437685400248	-0.00392691092565656	0.0356833562254906	-0.00295288790948689
1447	80.6263732910156	-16.0967025756836	-5.46069240570068	-0.00360223650932312	-0.0110697457566857	0.0499690249562263	0.00483929552137852
1448	81.2757186889648	-16.4213771820068	-5.20095300674438	0.00418994715437293	-0.0198359526693821	0.060358602553606	0.00581331877037883
1449	82.5744171142578	-17.3954010009766	-5.13601779937744	0.00289124972186983	-0.017887907102704	0.0415274947881699	0.00808603875339031
1450	81.2757186889648	-18.0447483062744	-5.07108306884766	0.0022419011220336	-0.0185372550040483	0.0106834331527352	0.000293855206109583
1451	82.5744171142578	-18.3694229125977	-5.20095300674438	0.00808603875339031	-0.0123684434220195	-0.021459324285388	0.00289124972186983
1452	80.6263732910156	-16.0967025756836	-4.74640893936157	-0.00295288790948689	0.0175015944987535	-0.0354203209280968	0.00613799272105098
1453	78.0289764404297	-16.4213771820068	-5.26588773727417	-0.0149658378213644	0.01100810803473	-0.0409397818148136	0.00776136433705688
1454	81.2757186889648	-17.3954010009766	-4.81134366989136	-3.08191010844894e-05	0.0165275707840919	-0.0419138073921204	0.00191722682211548
1455	81.2757186889648	-17.0707263946533	-5.20095300674438	0.0165275707840919	0.0200989879667759	-0.0428878292441368	-0.00619963090866804
1456	81.2757186889648	-16.4213771820068	-5.13601779937744	0.0145795252174139	0.0395794473588467	-0.0237320438027382	-3.08191010844894e-05
1457	81.2757186889648	-16.7460517883301	-5.33082246780396	0.012956153601408	0.0288651939481497	0.00451462110504508	0.00678734155371785
1458	82.5744171142578	-18.3694229125977	-5.20095300674438	0.0171769186854362	0.0188002903014421	0.0191249661147594	0.00451462110504508
1459	82.5744171142578	-17.0707263946533	-4.87627840042114	0.0171769186854362	0.0116574559360743	0.0425015166401863	-0.00879702530801296
1460	79.3276748657227	-16.0967025756836	-5.13601779937744	0.0145795252174139	0.0106834331527352	0.0100340843200684	-0.00295288790948689
1461	81.2757186889648	-17.3954010009766	-4.81134366989136	0.0123068047687411	0.00776136433705688	-0.0149658378213644	-0.00197886489331722
1462	81.9250717163086	-17.0707263946533	-5.00614833831787	0.0103587592020631	0.00841071270406246	-0.0682124271988869	-0.00425158534198999
1463	80.6263732910156	-16.0967025756836	-5.52562713623047	-0.00847235135734081	0.00808603875339031	-0.0967837646603584	-0.00522560812532902
1464	80.6263732910156	-16.7460517883301	-4.87627840042114	-0.00652430532500148	0.0171769186854362	-0.112043462693691	-0.0100957229733467
1465	81.9250717163086	-17.7200756072998	-4.81134366989136	-0.00684897974133492	0.0178262684494257	-0.0974331125617027	-0.0110697457566857
1466	81.9250717163086	-17.3954010009766	-5.07108306884766	-0.00555028254166245	0.0152288740500808	-0.0620436146855354	-0.00814767740666866
1467	80.6263732910156	-18.0447483062744	-4.29186487197876	-0.0130177913233638	0.00711201597005129	-0.0169138833880424	0.00483929552137852
1468	79.9770202636719	-16.7460517883301	-4.55160427093506	-0.0143164889886975	0.00256657530553639	0.00191722682211548	-0.000355493422830477
1469	81.2757186889648	-16.0967025756836	-4.61653900146484	-0.00879702530801296	0.0175015944987535	0.0158782228827477	0.00581331877037883
1470	82.5744171142578	-18.0447483062744	-4.61653900146484	-0.00977104809135199	0.00678734155371785	0.0506183728575706	-0.00457625929266214
1471	81.2757186889648	-16.7460517883301	-5.00614833831787	0.00808603875339031	-0.00392691092565656	0.0866572186350822	0.00386527273803949
1472	80.6263732910156	-16.7460517883301	-5.26588773727417	0.0142548503354192	-0.0188619289547205	0.0886052697896957	0.00743668992072344
1473	82.5744171142578	-18.6940975189209	-5.00614833831787	0.020423661917448	-0.0282774847000837	0.0597092546522617	0.00906006153672934
1474	82.5744171142578	-17.7200756072998	-4.42173433303833	0.0175015944987535	-0.0100957229733467	0.0116574559360743	0.000293855206109583
1475	79.9770202636719	-17.7200756072998	-4.22693014144897	0.0149041991680861	0.00873538758605719	-0.0182125810533762	0.00451462110504508
1476	82.5744171142578	-18.0447483062744	-4.48666954040527	0.0194496400654316	0.0220470335334539	-0.0399657599627972	-0.00360223650932312
1477	79.9770202636719	-16.0967025756836	-5.3957576751709	0.0265924744307995	0.0168522447347641	-0.0480826161801815	0.00321592413820326
1478	81.9250717163086	-17.3954010009766	-5.59056186676025	0.0106834331527352	0.000618529506027699	-0.0419138073921204	0.000943203864153475
1479	81.9250717163086	-16.4213771820068	-5.20095300674438	-0.00100484199356288	-0.00490093370899558	-0.0334722734987736	-0.00555028254166245
1480	81.9250717163086	-18.3694229125977	-4.94121360778809	-0.000680167751852423	-0.0110697457566857	-0.017887907102704	-0.00782300252467394
1481	81.9250717163086	-16.7460517883301	-5.07108306884766	0.0100340843200684	-0.00100484199356288	-0.0159398596733809	-0.0026282137259841
1482	79.9770202636719	-17.0707263946533	-4.94121360778809	-0.00327756232582033	0.00483929552137852	-0.00457625929266214	0.000943203864153475
1483	79.3276748657227	-16.4213771820068	-5.20095300674438	-0.0217839982360601	-0.000355493422830477	0.0444495603442192	-0.00100484199356288
1484	81.9250717163086	-17.0707263946533	-5.26588773727417	-0.0195112787187099	-0.0198359526693821	0.0574365332722664	-3.08191010844894e-05
1485	80.6263732910156	-16.4213771820068	-5.59056186676025	-0.0130177913233638	-0.0175632312893867	0.0304885655641556	-0.0107450718060136
1486	79.9770202636719	-16.4213771820068	-5.26588773727417	-0.0113944197073579	-0.0198359526693821	0.011982130818069	-0.0026282137259841
1487	83.2237701416016	-18.3694229125977	-4.87627840042114	-0.0188619289547205	-0.0237320438027382	-0.00230353930965066	0.00776136433705688
1488	82.5744171142578	-18.0447483062744	-4.81134366989136	-0.0393164120614529	-0.0224333461374044	0.00483929552137852	0.00354059832170606
1489	80.6263732910156	-16.4213771820068	-4.87627840042114	-0.0247060675173998	-0.0165892094373703	0.0278911720961332	0.0123068047687411
1490	81.2757186889648	-17.0707263946533	-5.26588773727417	-0.0286021586507559	-0.0100957229733467	0.0532157681882381	0.00613799272105098
1491	80.6263732910156	-16.4213771820068	-5.46069240570068	-0.0165892094373703	-0.00490093370899558	0.0444495603442192	-0.00197886489331722
1492	81.9250717163086	-17.7200756072998	-5.20095300674438	-0.0253554154187441	0.000618529506027699	0.012956153601408	0.0113327819854021
1493	81.9250717163086	-17.7200756072998	-5.20095300674438	-0.00684897974133492	-0.00100484199356288	0.0181509424000978	0.00483929552137852
1494	81.9250717163086	-18.0447483062744	-5.00614833831787	-0.00457625929266214	0.0136055024340749	-0.0175632312893867	0.0022419011220336
1495	82.5744171142578	-19.3434467315674	-4.61653900146484	-0.00295288790948689	0.00159255252219737	-0.0357449948787689	0.00159255252219737
1496	82.5744171142578	-18.0447483062744	-4.94121360778809	-0.00230353930965066	0.0116574559360743	-0.0458098985254765	-0.00230353930965066
1497	79.9770202636719	-18.3694229125977	-5.00614833831787	-0.00587495695799589	0.0152288740500808	-0.0578228458762169	0.00808603875339031
1498	79.3276748657227	-16.7460517883301	-4.94121360778809	0.000618529506027699	0.0116574559360743	-0.0695111230015755	0.00159255252219737
1499	81.2757186889648	-16.0967025756836	-4.81134366989136	0.0100340843200684	0.012956153601408	-0.0526280589401722	-0.00100484199356288
1500	81.9250717163086	-17.7200756072998	-4.94121360778809	0.00483929552137852	0.00289124972186983	0.0132808275520802	-0.00944637414067984
1501	81.2757186889648	-17.0707263946533	-4.48666954040527	0.01847561635077	0.00483929552137852	0.0373067259788513	-0.00652430532500148
1502	80.6263732910156	-18.6940975189209	-4.16199493408203	0.0113327819854021	-0.00782300252467394	0.0467222817242146	0.00256657530553639
1503	82.5744171142578	-18.3694229125977	-4.87627840042114	0.00906006153672934	-0.0159398596733809	0.0512677207589149	0.00386527273803949
1504	81.2757186889648	-18.0447483062744	-5.13601779937744	0.01100810803473	-0.0123684434220195	0.0282158460468054	-0.0026282137259841
1505	79.9770202636719	-17.3954010009766	-5.13601779937744	0.011982130818069	-0.0123684434220195	0.0132808275520802	-0.00360223650932312
1506	79.9770202636719	-16.7460517883301	-5.20095300674438	0.0223717093467712	-0.0201606266200542	0.0168522447347641	-0.00684897974133492
1507	81.2757186889648	-16.4213771820068	-5.46069240570068	0.01847561635077	-0.0211346503347158	0.0178262684494257	0.000293855206109583
1508	81.9250717163086	-18.0447483062744	-4.81134366989136	0.00808603875339031	-0.0107450718060136	-0.0104203969240189	-0.00132951640989631
1509	83.2237701416016	-19.0187721252441	-4.81134366989136	0.0132808275520802	0.00451462110504508	-0.0354203209280968	-0.00165419070981443
1510	79.3276748657227	-17.0707263946533	-5.20095300674438	0.00126787810586393	0.0149041991680861	-0.0474332682788372	-0.00327756232582033
1511	81.9250717163086	-17.7200756072998	-5.26588773727417	-0.0113944197073579	0.0275664981454611	-0.043212503194809	-0.00457625929266214
1512	80.6263732910156	-17.3954010009766	-5.07108306884766	0.00841071270406246	0.0213976856321096	-0.02697878703475	0.00451462110504508
1513	79.9770202636719	-16.0967025756836	-5.26588773727417	0.00191722682211548	0.0100340843200684	-0.00749832857400179	0.00613799272105098
1514	80.6263732910156	-16.7460517883301	-4.61653900146484	-0.00652430532500148	0.00873538758605719	0.00678734155371785	-3.08191010844894e-05
1515	81.2757186889648	-17.0707263946533	-5.07108306884766	0.0022419011220336	0.00678734155371785	-0.0100957229733467	0.000943203864153475
1516	82.5744171142578	-17.0707263946533	-5.59056186676025	-0.00392691092565656	0.0132808275520802	0.0022419011220336	-0.00425158534198999
1517	82.5744171142578	-19.0187721252441	-5.20095300674438	-0.00782300252467394	-0.00165419070981443	0.0022419011220336	0.00159255252219737
1518	80.6263732910156	-16.4213771820068	-5.3957576751709	-3.08191010844894e-05	0.0123068047687411	0.00678734155371785	0.00321592413820326
1519	79.3276748657227	-18.0447483062744	-5.26588773727417	-0.0026282137259841	0.012956153601408	-0.0107450718060136	0.00386527273803949
1520	79.9770202636719	-16.7460517883301	-5.52562713623047	0.00646266713738441	0.00256657530553639	-0.0273034609854221	-0.0117190945893526
1521	81.9250717163086	-17.7200756072998	-5.13601779937744	0.01847561635077	0.00808603875339031	-0.0383423902094364	-0.00522560812532902
1522	82.5744171142578	-17.7200756072998	-5.20095300674438	0.00451462110504508	0.00970941036939621	-0.0617189407348633	0.00581331877037883
1523	82.5744171142578	-16.7460517883301	-5.26588773727417	-0.0182125810533762	0.0116574559360743	-0.0698357969522476	-0.00360223650932312
1524	81.9250717163086	-17.0707263946533	-5.46069240570068	0.00873538758605719	0.00613799272105098	-0.0617189407348633	-0.00490093370899558
1525	81.9250717163086	-17.7200756072998	-5.26588773727417	-0.00684897974133492	0.0217223595827818	-0.0402904339134693	-0.00457625929266214
1526	81.9250717163086	-18.0447483062744	-4.94121360778809	-0.00295288790948689	0.0136055024340749	-0.00652430532500148	-0.00587495695799589
1527	78.0289764404297	-16.7460517883301	-4.87627840042114	-0.0113944197073579	-0.00457625929266214	0.0249691028147936	0.00159255252219737
1528	81.2757186889648	-17.0707263946533	-4.81134366989136	-0.00587495695799589	-0.00782300252467394	0.00678734155371785	-0.00132951640989631
1529	83.2237701416016	-17.3954010009766	-5.13601779937744	-0.000680167751852423	-0.00684897974133492	-0.0126931173726916	0.00646266713738441
1530	80.6263732910156	-17.3954010009766	-5.00614833831787	-3.08191010844894e-05	0.0142548503354192	-0.0422384813427925	0.00289124972186983
1531	83.2237701416016	-18.0447483062744	-5.20095300674438	0.0168522447347641	0.00970941036939621	-0.0260047651827335	0.00159255252219737
1532	80.6263732910156	-17.3954010009766	-5.26588773727417	-0.0162645354866982	0.00516396993771195	-0.00944637414067984	0.00613799272105098
1533	80.6263732910156	-16.4213771820068	-5.26588773727417	0.00711201597005129	0.00191722682211548	0.0308132413774729	0.00548864435404539
1534	79.9770202636719	-17.0707263946533	-4.87627840042114	0.00321592413820326	0.00386527273803949	0.0538651160895824	0.00906006153672934
1535	80.6263732910156	-16.0967025756836	-4.94121360778809	0.00418994715437293	0.00256657530553639	0.060358602553606	-0.00165419070981443
1536	80.6263732910156	-16.4213771820068	-5.33082246780396	0.0207483377307653	-0.00360223650932312	0.0632806718349457	-0.0026282137259841
1537	83.2237701416016	-16.7460517883301	-5.6554970741272	-0.000355493422830477	-0.00587495695799589	0.0405534692108631	0.00256657530553639
1538	81.2757186889648	-17.7200756072998	-4.48666954040527	0.00418994715437293	-0.0217839982360601	0.0382807515561581	0.000943203864153475
1539	81.9250717163086	-19.0187721252441	-4.94121360778809	0.00483929552137852	-0.0185372550040483	0.0197743140161037	-0.00457625929266214
1540	80.6263732910156	-17.0707263946533	-4.94121360778809	0.00938473641872406	-0.0107450718060136	0.0353586822748184	-0.00327756232582033
1541	81.2757186889648	-17.3954010009766	-4.22693014144897	0.0113327819854021	0.00646266713738441	0.040228795260191	-0.00425158534198999
1542	79.9770202636719	-17.0707263946533	-5.07108306884766	0.00256657530553639	0.01100810803473	0.0308132413774729	0.00451462110504508
1543	79.9770202636719	-16.7460517883301	-5.33082246780396	-0.00847235135734081	-0.00197886489331722	0.0207483377307653	-0.00230353930965066
1544	80.6263732910156	-16.4213771820068	-5.72043180465698	-0.00652430532500148	0.00841071270406246	-0.00490093370899558	0.00548864435404539
1545	81.2757186889648	-16.4213771820068	-5.59056186676025	-0.00652430532500148	0.0103587592020631	-0.0337969474494457	0.00191722682211548
1546	81.9250717163086	-18.0447483062744	-5.3957576751709	-0.00684897974133492	0.0113327819854021	-0.0376930385828018	-0.0130177913233638
1547	81.9250717163086	-18.0447483062744	-4.87627840042114	-0.0152905117720366	0.0136055024340749	-0.0282774847000837	0.00191722682211548
1548	81.2757186889648	-16.4213771820068	-4.94121360778809	-0.0188619289547205	0.00516396993771195	-0.00425158534198999	0.00451462110504508
1549	79.3276748657227	-16.0967025756836	-4.68147373199463	-0.0185372550040483	-0.0159398596733809	0.0113327819854021	0.00321592413820326
1550	81.9250717163086	-18.0447483062744	-5.07108306884766	-0.00814767740666866	-0.00847235135734081	0.013930176384747	-0.00327756232582033
1551	81.9250717163086	-16.4213771820068	-5.72043180465698	-0.00749832857400179	-0.00814767740666866	0.0165275707840919	-0.00392691092565656
1552	79.9770202636719	-16.4213771820068	-5.26588773727417	-0.0120437685400248	-0.0172385573387146	0.0275664981454611	0.00418994715437293
1553	81.2757186889648	-17.7200756072998	-4.87627840042114	-0.00490093370899558	-0.0120437685400248	0.029189869761467	0.011982130818069
1554	81.9250717163086	-18.6940975189209	-4.74640893936157	-0.00652430532500148	-0.00717365415766835	0.0210730116814375	0.000943203864153475
1555	81.9250717163086	-18.0447483062744	-4.16199493408203	0.0132808275520802	0.00581331877037883	0.0149041991680861	0.000293855206109583
1556	79.3276748657227	-16.7460517883301	-5.26588773727417	0.00483929552137852	-0.00100484199356288	0.00906006153672934	0.00289124972186983
1557	79.9770202636719	-16.4213771820068	-4.87627840042114	0.0103587592020631	-0.000680167751852423	0.000618529506027699	0.00678734155371785
1558	81.9250717163086	-17.3954010009766	-5.20095300674438	-0.000355493422830477	0.00516396993771195	-0.0188619289547205	0.00256657530553639
1559	82.5744171142578	-17.0707263946533	-5.46069240570068	0.012956153601408	-0.000355493422830477	-0.0149658378213644	-0.00360223650932312
1560	82.5744171142578	-17.0707263946533	-4.87627840042114	0.0178262684494257	-0.00230353930965066	-0.0110697457566857	-3.08191010844894e-05
1561	82.5744171142578	-18.0447483062744	-5.07108306884766	0.0314625911414623	-0.00717365415766835	-0.0299008563160896	-0.00684897974133492
1562	80.6263732910156	-16.4213771820068	-4.94121360778809	0.0123068047687411	-0.000680167751852423	-0.0276281367987394	-0.00425158534198999
1563	78.6783294677734	-16.4213771820068	-5.13601779937744	0.000618529506027699	0.0022419011220336	-0.0393164120614529	0.00678734155371785
1564	80.6263732910156	-16.4213771820068	-5.33082246780396	-0.000680167751852423	0.00386527273803949	-0.0367190167307854	-0.00295288790948689
1565	80.6263732910156	-16.4213771820068	-5.46069240570068	0.00808603875339031	0.00906006153672934	-0.0477579422295094	-0.00392691092565656
1566	80.6263732910156	-16.4213771820068	-4.87627840042114	-0.000680167751852423	-0.00100484199356288	-0.0389917381107807	-0.00490093370899558
1567	83.2237701416016	-17.7200756072998	-4.42173433303833	-0.00165419070981443	0.00743668992072344	-0.0247060675173998	0.00873538758605719
1568	82.5744171142578	-18.0447483062744	-4.16199493408203	-0.00392691092565656	-0.00165419070981443	-0.00912170019000769	-0.00230353930965066
1569	80.6263732910156	-16.7460517883301	-5.00614833831787	-0.0126931173726916	0.0022419011220336	-0.0247060675173998	0.00776136433705688
1570	81.2757186889648	-17.3954010009766	-5.07108306884766	-0.0182125810533762	0.0100340843200684	-0.0146411629393697	0.00289124972186983
1571	78.0289764404297	-15.7720289230347	-5.52562713623047	-0.00879702530801296	0.0106834331527352	-0.00490093370899558	0.000618529506027699
1572	81.2757186889648	-17.3954010009766	-4.94121360778809	-0.00555028254166245	-0.00100484199356288	0.0191249661147594	0.00938473641872406
1573	81.9250717163086	-17.0707263946533	-5.26588773727417	-0.0120437685400248	0.00159255252219737	0.0239950809627771	0.00970941036939621
1574	81.9250717163086	-17.3954010009766	-4.94121360778809	-0.00555028254166245	0.00354059832170606	0.0220470335334539	0.00159255252219737
1575	82.5744171142578	-19.0187721252441	-4.09706020355225	0.0181509424000978	0.00126787810586393	0.00711201597005129	0.00548864435404539
1576	82.5744171142578	-18.3694229125977	-5.13601779937744	0.0152288740500808	0.0136055024340749	0.00678734155371785	0.00289124972186983
1577	79.9770202636719	-16.4213771820068	-5.26588773727417	0.0136055024340749	0.0132808275520802	-0.00749832857400179	-0.00100484199356288
1578	79.9770202636719	-17.0707263946533	-5.46069240570068	0.00581331877037883	0.00548864435404539	-0.0302255302667618	0.00776136433705688
1579	80.6263732910156	-16.0967025756836	-5.26588773727417	0.00516396993771195	0.00581331877037883	-0.0354203209280968	-0.00977104809135199
1580	81.9250717163086	-17.0707263946533	-5.20095300674438	0.013930176384747	0.0155535480007529	-0.0458098985254765	-0.00684897974133492
1581	81.9250717163086	-16.4213771820068	-5.00614833831787	0.0223717093467712	0.0136055024340749	-0.0532774068415165	-0.00490093370899558
1582	81.2757186889648	-17.3954010009766	-4.74640893936157	0.0197743140161037	-0.00100484199356288	-0.0448358729481697	-0.0026282137259841
1583	81.9250717163086	-18.6940975189209	-5.00614833831787	-0.0159398596733809	0.0126314787194133	-0.0286021586507559	0.00483929552137852
1584	81.9250717163086	-17.7200756072998	-5.3957576751709	0.00256657530553639	0.013930176384747	-0.00684897974133492	0.000943203864153475
1585	79.9770202636719	-17.0707263946533	-5.20095300674438	-0.0110697457566857	0.00678734155371785	-0.00360223650932312	0.00159255252219737
1586	80.6263732910156	-16.4213771820068	-5.07108306884766	0.00191722682211548	0.00613799272105098	-0.00132951640989631	-0.00847235135734081
1587	81.2757186889648	-16.4213771820068	-5.3957576751709	0.012956153601408	-0.00392691092565656	-0.0026282137259841	-0.00490093370899558
1588	82.5744171142578	-17.0707263946533	-4.87627840042114	-3.08191010844894e-05	0.0136055024340749	0.00483929552137852	0.00289124972186983
1589	81.2757186889648	-17.0707263946533	-5.07108306884766	-0.000355493422830477	0.00743668992072344	-0.00977104809135199	0.00354059832170606
1590	80.6263732910156	-17.3954010009766	-5.3957576751709	-0.00684897974133492	0.000943203864153475	0.000943203864153475	-0.00522560812532902
1591	80.6263732910156	-15.7720289230347	-4.81134366989136	0.000293855206109583	-0.00327756232582033	0.0158782228827477	0.0100340843200684
1592	80.6263732910156	-17.0707263946533	-4.55160427093506	0.00386527273803949	-0.00749832857400179	0.0317872650921345	-3.08191010844894e-05
1593	80.6263732910156	-16.4213771820068	-5.00614833831787	0.0178262684494257	-0.00717365415766835	0.0265924744307995	0.00906006153672934
1594	81.9250717163086	-17.0707263946533	-4.94121360778809	-0.00295288790948689	-0.00360223650932312	0.0301638916134834	0.00970941036939621
1595	81.9250717163086	-17.0707263946533	-5.00614833831787	-0.00457625929266214	-0.00490093370899558	0.0652287155389786	0.000293855206109583
1596	81.9250717163086	-17.0707263946533	-5.33082246780396	0.00646266713738441	-0.0130177913233638	0.109059751033783	-0.00100484199356288
1597	80.6263732910156	-17.3954010009766	-5.00614833831787	-0.00977104809135199	-0.0305502042174339	0.12951423227787	0.0106834331527352
1598	80.6263732910156	-16.4213771820068	-5.46069240570068	-0.0217839982360601	-0.0370436906814575	0.116851933300495	0.00289124972186983
1599	79.9770202636719	-16.0967025756836	-5.26588773727417	-0.00782300252467394	-0.0451605506241322	0.118150629103184	-0.0120437685400248
1600	78.0289764404297	-16.4213771820068	-5.13601779937744	-0.0139918150380254	-0.0474332682788372	0.110358446836472	-0.00522560812532902
1601	81.2757186889648	-16.0967025756836	-5.00614833831787	0.00354059832170606	-0.0373683646321297	0.0571118593215942	-0.00879702530801296
1602	82.5744171142578	-17.0707263946533	-4.81134366989136	0.00126787810586393	-0.0253554154187441	0.00289124972186983	-0.00165419070981443
1603	82.5744171142578	-17.0707263946533	-5.13601779937744	-0.00555028254166245	-0.0100957229733467	-0.0659397020936012	0.00418994715437293
1604	81.9250717163086	-17.0707263946533	-5.13601779937744	-0.000355493422830477	0.013930176384747	-0.105225294828415	-0.0123684434220195
1605	82.5744171142578	-18.0447483062744	-5.07108306884766	-0.00165419070981443	0.0149041991680861	-0.151653721928596	-0.00522560812532902
1606	83.2237701416016	-17.0707263946533	-5.07108306884766	-0.00360223650932312	0.0304885655641556	-0.155549824237823	-0.00587495695799589
1607	79.3276748657227	-15.4473543167114	-5.20095300674438	-0.0204853005707264	0.0369820520281792	-0.128601849079132	0.00191722682211548
1608	81.2757186889648	-16.7460517883301	-4.87627840042114	-0.00977104809135199	0.0421768426895142	-0.0941863730549812	0.00743668992072344
1609	82.5744171142578	-17.3954010009766	-5.00614833831787	-0.00814767740666866	0.0486703291535378	-0.0435371771454811	0.00418994715437293
1610	81.2757186889648	-16.0967025756836	-5.46069240570068	-0.00197886489331722	0.0340599827468395	-0.0230826959013939	0.00418994715437293
1611	83.2237701416016	-17.7200756072998	-5.13601779937744	-3.08191010844894e-05	0.0136055024340749	0.0116574559360743	0.00321592413820326
1612	82.5744171142578	-18.0447483062744	-5.13601779937744	-0.00197886489331722	-0.0130177913233638	0.0704235062003136	-0.00360223650932312
1613	81.9250717163086	-16.0967025756836	-5.26588773727417	-0.00197886489331722	-0.00944637414067984	0.0954234302043915	0.00906006153672934
1614	79.9770202636719	-16.0967025756836	-5.13601779937744	-0.00977104809135199	-0.0136671401560307	0.111981816589832	0.00548864435404539
1615	80.6263732910156	-15.4473543167114	-4.94121360778809	-0.000355493422830477	-0.0169138833880424	0.105488330125809	-0.00555028254166245
1616	82.5744171142578	-16.7460517883301	-4.94121360778809	0.00321592413820326	-0.0240567177534103	0.0863325446844101	-0.00457625929266214
1617	83.8731155395508	-16.7460517883301	-5.26588773727417	0.000943203864153475	-0.0130177913233638	0.040228795260191	0.00581331877037883
1618	80.6263732910156	-15.4473543167114	-5.78536653518677	-0.00295288790948689	-0.0126931173726916	0.00126787810586393	0.00289124972186983
1619	82.5744171142578	-17.7200756072998	-5.20095300674438	0.00808603875339031	-0.0126931173726916	-0.0295761823654175	-0.00165419070981443
1620	81.2757186889648	-16.4213771820068	-5.52562713623047	0.0223717093467712	-0.00100484199356288	-0.0704851448535919	-0.00392691092565656
1621	81.9250717163086	-16.7460517883301	-4.94121360778809	0.00354059832170606	0.013930176384747	-0.0886669084429741	-0.00490093370899558
1622	79.9770202636719	-17.0707263946533	-4.94121360778809	0.00613799272105098	0.0217223595827818	-0.0919136479496956	-0.0026282137259841
1623	80.6263732910156	-15.4473543167114	-5.59056186676025	0.00808603875339031	0.0236704051494598	-0.0828227698802948	-0.00197886489331722
1624	79.9770202636719	-15.7720289230347	-5.72043180465698	0.0152288740500808	0.0288651939481497	-0.0493813157081604	0.00191722682211548
1625	81.9250717163086	-15.7720289230347	-5.6554970741272	0.0162028968334198	0.0152288740500808	-0.000680167751852423	-0.00197886489331722
1626	82.5744171142578	-17.3954010009766	-5.07108306884766	0.013930176384747	0.0103587592020631	0.0330859608948231	-0.00879702530801296
1627	82.5744171142578	-18.0447483062744	-4.87627840042114	0.0113327819854021	-0.00490093370899558	0.0275664981454611	0.00256657530553639
1628	81.9250717163086	-15.7720289230347	-5.07108306884766	-0.0169138833880424	-0.00360223650932312	0.0123068047687411	0.00516396993771195
1629	79.3276748657227	-16.4213771820068	-4.74640893936157	-0.00100484199356288	0.0162028968334198	-0.0139918150380254	0.00451462110504508
1630	80.6263732910156	-16.0967025756836	-5.26588773727417	0.00418994715437293	0.0116574559360743	-0.0376930385828018	0.00159255252219737
1631	82.5744171142578	-17.0707263946533	-5.00614833831787	-0.00490093370899558	0.0100340843200684	-0.0318489037454128	0.00126787810586393
1632	80.6263732910156	-15.4473543167114	-5.78536653518677	0.000293855206109583	0.00678734155371785	-0.0136671401560307	0.0022419011220336
1633	80.6263732910156	-16.0967025756836	-5.46069240570068	0.0103587592020631	0.00483929552137852	-0.0243813935667276	0.00841071270406246
1634	80.6263732910156	-16.7460517883301	-5.07108306884766	-0.0026282137259841	-0.00587495695799589	-0.0182125810533762	0.00646266713738441
1635	80.6263732910156	-16.0967025756836	-4.94121360778809	0.0123068047687411	0.00906006153672934	-0.017887907102704	0.000618529506027699
1636	80.6263732910156	-16.0967025756836	-5.07108306884766	0.00159255252219737	0.0100340843200684	-0.00100484199356288	0.00483929552137852
1637	79.9770202636719	-16.7460517883301	-5.13601779937744	0.00256657530553639	0.00938473641872406	0.00548864435404539	-0.000355493422830477
1638	81.9250717163086	-16.0967025756836	-5.26588773727417	0.00581331877037883	0.00289124972186983	-0.00587495695799589	0.00321592413820326
1639	82.5744171142578	-17.0707263946533	-5.3957576751709	-0.00684897974133492	0.00548864435404539	-0.00490093370899558	-0.00295288790948689
1640	80.6263732910156	-15.1226806640625	-5.26588773727417	-0.00100484199356288	-0.0136671401560307	-0.00457625929266214	-0.00879702530801296
1641	81.2757186889648	-18.0447483062744	-4.81134366989136	-0.00295288790948689	-0.00327756232582033	0.00873538758605719	-0.00165419070981443
1642	82.5744171142578	-17.3954010009766	-4.87627840042114	0.00451462110504508	-0.0169138833880424	0.0233457311987877	0.00548864435404539
1643	79.9770202636719	-15.7720289230347	-4.61653900146484	-0.00295288790948689	-0.00652430532500148	0.040228795260191	-0.00165419070981443
1644	78.0289764404297	-15.7720289230347	-5.3957576751709	-0.0185372550040483	-0.0113944197073579	0.0486703291535378	-0.00197886489331722
1645	81.2757186889648	-15.4473543167114	-5.3957576751709	0.00321592413820326	-0.0256800893694162	0.0587352328002453	-0.00295288790948689
1646	81.9250717163086	-15.7720289230347	-5.59056186676025	0.00743668992072344	-0.0227580219507217	0.0700988322496414	-0.00457625929266214
1647	83.2237701416016	-17.0707263946533	-5.20095300674438	-0.00132951640989631	-0.023407369852066	0.08925461769104	-0.00165419070981443
1648	79.9770202636719	-16.0967025756836	-4.94121360778809	-0.00944637414067984	-0.017887907102704	0.0675014406442642	0.000943203864153475
1649	81.9250717163086	-17.7200756072998	-4.68147373199463	-0.0117190945893526	-0.00717365415766835	0.0645793676376343	0.00743668992072344
1650	81.2757186889648	-15.7720289230347	-5.3957576751709	-0.00749832857400179	0.00548864435404539	0.0269171483814716	0.00483929552137852
1651	80.6263732910156	-16.7460517883301	-5.13601779937744	-0.00684897974133492	0.00289124972186983	-0.00425158534198999	-0.00295288790948689
1652	81.2757186889648	-17.0707263946533	-4.94121360778809	-0.00749832857400179	-0.00587495695799589	-0.03444629535079	0.00483929552137852
1653	81.9250717163086	-16.0967025756836	-5.52562713623047	-0.00944637414067984	0.00354059832170606	-0.0610695891082287	0.0106834331527352
1654	80.6263732910156	-15.4473543167114	-5.33082246780396	-0.00587495695799589	0.00451462110504508	-0.077952653169632	0.00548864435404539
1655	81.9250717163086	-16.4213771820068	-4.81134366989136	0.0106834331527352	0.0210730116814375	-0.0792513489723206	-0.00490093370899558
1656	82.5744171142578	-18.0447483062744	-4.35679960250854	-3.08191010844894e-05	0.0213976856321096	-0.0948357209563255	-0.00360223650932312
1657	80.6263732910156	-15.4473543167114	-4.61653900146484	-0.00165419070981443	0.0337353087961674	-0.0747059136629105	-3.08191010844894e-05
1658	80.6263732910156	-16.0967025756836	-5.3957576751709	-0.0100957229733467	0.020423661917448	-0.050680011510849	0.000943203864153475
1659	80.6263732910156	-16.4213771820068	-5.52562713623047	-0.0026282137259841	0.00938473641872406	-0.0130177913233638	-0.00132951640989631
1660	80.6263732910156	-17.0707263946533	-5.33082246780396	0.0126314787194133	0.0132808275520802	-0.0156151866540313	-0.00684897974133492
1661	82.5744171142578	-16.7460517883301	-5.6554970741272	-0.00100484199356288	0.00646266713738441	-0.00879702530801296	-0.00457625929266214
1662	79.3276748657227	-14.7980060577393	-5.20095300674438	0.00451462110504508	-0.00425158534198999	-0.0172385573387146	-0.00360223650932312
1663	79.9770202636719	-17.0707263946533	-5.00614833831787	0.013930176384747	-0.00360223650932312	-0.023407369852066	0.00354059832170606
1664	82.5744171142578	-17.3954010009766	-5.33082246780396	0.0239950809627771	-0.00197886489331722	-0.0224333461374044	-0.00132951640989631
1665	80.6263732910156	-15.7720289230347	-5.46069240570068	0.0162028968334198	0.00516396993771195	-0.0139918150380254	-0.0130177913233638
1666	78.0289764404297	-15.1226806640625	-5.26588773727417	0.0197743140161037	0.00451462110504508	-0.0146411629393697	-0.00425158534198999
1667	79.9770202636719	-15.1226806640625	-5.59056186676025	0.01847561635077	0.00289124972186983	0.0113327819854021	0.00418994715437293
1668	81.2757186889648	-16.7460517883301	-5.46069240570068	0.0145795252174139	0.00581331877037883	0.0282158460468054	0.00159255252219737
1669	82.5744171142578	-17.0707263946533	-4.94121360778809	0.000943203864153475	0.00321592413820326	0.0369820520281792	0.00581331877037883
1670	81.2757186889648	-17.3954010009766	-5.20095300674438	-0.00490093370899558	-0.00230353930965066	0.0369820520281792	0.00386527273803949
1671	82.5744171142578	-18.0447483062744	-5.3957576751709	-0.0139918150380254	0.00386527273803949	0.0158782228827477	0.00126787810586393
1672	81.2757186889648	-15.7720289230347	-5.72043180465698	-0.00717365415766835	0.00159255252219737	0.0301638916134834	0.00256657530553639
1673	76.7302780151367	-15.1226806640625	-5.46069240570068	-0.0126931173726916	0.00938473641872406	0.000293855206109583	0.00321592413820326
1674	79.9770202636719	-15.7720289230347	-5.52562713623047	0.0188002903014421	0.0168522447347641	-0.0435371771454811	-0.000680167751852423
1675	81.2757186889648	-15.7720289230347	-5.6554970741272	-0.00360223650932312	0.0337353087961674	-0.0561994761228561	-0.00100484199356288
1676	81.9250717163086	-16.7460517883301	-4.81134366989136	0.0175015944987535	0.0188002903014421	-0.0662643760442734	-0.00490093370899558
1677	82.5744171142578	-17.3954010009766	-5.00614833831787	0.00483929552137852	0.0155535480007529	-0.0678877532482147	0.00126787810586393
1678	79.9770202636719	-17.3954010009766	-5.33082246780396	0.00711201597005129	0.000293855206109583	-0.055874802172184	0.00289124972186983
1679	81.2757186889648	-15.7720289230347	-5.26588773727417	0.00483929552137852	0.0126314787194133	-0.0428878292441368	-0.00555028254166245
1680	81.9250717163086	-17.0707263946533	-4.87627840042114	0.0103587592020631	0.00906006153672934	-0.0354203209280968	-0.00749832857400179
1681	80.6263732910156	-15.7720289230347	-5.26588773727417	0.00711201597005129	0.0123068047687411	-0.00425158534198999	-0.00425158534198999
1682	80.6263732910156	-16.4213771820068	-4.74640893936157	0.0106834331527352	-0.00684897974133492	0.012956153601408	0.00646266713738441
1683	83.2237701416016	-16.7460517883301	-5.07108306884766	-0.0175632312893867	-0.0237320438027382	0.0434755384922028	0.00451462110504508
1684	81.2757186889648	-16.4213771820068	-5.26588773727417	-0.00457625929266214	-0.0308748781681061	0.0444495603442192	-0.00652430532500148
1685	82.5744171142578	-18.0447483062744	-5.20095300674438	0.00159255252219737	-0.0337969474494457	0.0450989119708538	-0.00652430532500148
1686	82.5744171142578	-17.3954010009766	-5.00614833831787	0.0158782228827477	-0.0337969474494457	0.0512677207589149	-0.00555028254166245
1687	79.9770202636719	-15.4473543167114	-5.20095300674438	0.00678734155371785	-0.0311995539814234	0.049319677054882	0.00613799272105098
1688	78.0289764404297	-15.4473543167114	-5.13601779937744	-0.00652430532500148	-0.021459324285388	0.0142548503354192	0.00646266713738441
1689	79.9770202636719	-16.4213771820068	-4.87627840042114	0.00191722682211548	-0.0165892094373703	0.0188002903014421	0.00256657530553639
1690	81.9250717163086	-17.0707263946533	-5.33082246780396	-0.00165419070981443	-0.00749832857400179	0.000293855206109583	-0.00587495695799589
1691	81.9250717163086	-16.0967025756836	-5.33082246780396	0.00711201597005129	0.00418994715437293	-0.0107450718060136	-0.00392691092565656
1692	80.6263732910156	-15.7720289230347	-5.3957576751709	-0.00555028254166245	-0.0026282137259841	-0.00490093370899558	0.00451462110504508
1693	79.9770202636719	-17.3954010009766	-5.07108306884766	0.00126787810586393	-0.00652430532500148	-0.00457625929266214	0.00483929552137852
1694	81.2757186889648	-16.0967025756836	-4.74640893936157	-0.00847235135734081	0.0152288740500808	-0.00782300252467394	0.00516396993771195
1695	78.6783294677734	-15.7720289230347	-5.00614833831787	-0.00165419070981443	0.0171769186854362	-0.00944637414067984	0.00418994715437293
1696	79.9770202636719	-15.7720289230347	-5.00614833831787	-0.0113944197073579	0.0210730116814375	-0.0159398596733809	0.0022419011220336
1697	81.9250717163086	-17.0707263946533	-5.26588773727417	-0.00555028254166245	0.0191249661147594	-0.0159398596733809	0.00289124972186983
1698	82.5744171142578	-16.0967025756836	-4.81134366989136	0.0136055024340749	0.020423661917448	-0.00619963090866804	0.00743668992072344
1699	81.2757186889648	-16.4213771820068	-4.42173433303833	0.00289124972186983	0.0123068047687411	0.00646266713738441	0.00386527273803949
1700	81.2757186889648	-17.0707263946533	-4.68147373199463	-0.0126931173726916	-0.00457625929266214	0.01100810803473	-0.00912170019000769
1701	81.2757186889648	-16.0967025756836	-4.42173433303833	0.00613799272105098	0.00711201597005129	0.0210730116814375	-0.00165419070981443
1702	81.9250717163086	-17.0707263946533	-4.74640893936157	-0.00327756232582033	0.00191722682211548	0.00970941036939621	0.00289124972186983
1703	80.6263732910156	-16.4213771820068	-5.07108306884766	-0.0175632312893867	0.00711201597005129	0.025618452578783	0.000618529506027699
1704	81.2757186889648	-16.0967025756836	-5.3957576751709	-0.00132951640989631	-0.0113944197073579	0.0314625911414623	-0.00327756232582033
1705	81.9250717163086	-15.7720289230347	-5.72043180465698	-0.00847235135734081	0.000293855206109583	0.0308132413774729	-0.00490093370899558
1706	83.2237701416016	-16.7460517883301	-5.07108306884766	-0.00360223650932312	-0.00197886489331722	0.00354059832170606	-0.00847235135734081
1707	82.5744171142578	-18.0447483062744	-5.00614833831787	-0.00457625929266214	-0.0169138833880424	0.0324366129934788	-0.0026282137259841
1708	81.2757186889648	-16.4213771820068	-5.07108306884766	0.0022419011220336	-0.0188619289547205	0.0272418223321438	0.00581331877037883
1709	79.9770202636719	-15.7720289230347	-4.87627840042114	-0.0143164889886975	0.00256657530553639	-0.0133424662053585	0.00516396993771195
1710	79.3276748657227	-17.0707263946533	-5.26588773727417	-0.0130177913233638	0.00256657530553639	-0.0406151078641415	0.00418994715437293
1711	80.6263732910156	-15.7720289230347	-5.33082246780396	-0.00165419070981443	0.00970941036939621	-0.0623682886362076	0.00354059832170606
1712	79.9770202636719	-16.7460517883301	-5.33082246780396	-0.0104203969240189	0.0136055024340749	-0.0646410062909126	0.00386527273803949
1713	83.2237701416016	-17.0707263946533	-4.94121360778809	-0.00684897974133492	0.0149041991680861	-0.0552254542708397	0.00776136433705688
1714	81.2757186889648	-17.0707263946533	-5.07108306884766	-0.00360223650932312	0.0243197549134493	-0.0454852245748043	-0.00392691092565656
1715	79.9770202636719	-17.7200756072998	-4.74640893936157	-0.000355493422830477	0.00873538758605719	-0.028926832601428	0.000943203864153475
1716	81.2757186889648	-15.7720289230347	-4.48666954040527	0.0252937767654657	0.0194496400654316	-0.021459324285388	0.00483929552137852
1717	79.3276748657227	-16.4213771820068	-4.74640893936157	-0.0026282137259841	0.00191722682211548	-0.00100484199356288	-0.0107450718060136
1718	81.9250717163086	-16.7460517883301	-4.61653900146484	0.00354059832170606	-0.00197886489331722	0.0356833562254906	0.00516396993771195
1719	81.9250717163086	-17.0707263946533	-4.74640893936157	0.013930176384747	0.00191722682211548	0.0548391379415989	-0.00782300252467394
1720	79.9770202636719	-15.4473543167114	-5.46069240570068	0.0168522447347641	-0.0156151866540313	0.0538651160895824	-0.0100957229733467
1721	81.9250717163086	-17.0707263946533	-4.74640893936157	0.020423661917448	-0.0230826959013939	0.0463976077735424	-0.00490093370899558
1722	79.9770202636719	-17.0707263946533	-5.00614833831787	0.00743668992072344	-0.0318489037454128	0.0668520927429199	-0.0026282137259841
1723	79.9770202636719	-15.7720289230347	-5.20095300674438	0.00386527273803949	-0.0360696688294411	0.0798390582203865	-0.00165419070981443
1724	78.6783294677734	-15.7720289230347	-5.20095300674438	0.000293855206109583	-0.028926832601428	0.0778910145163536	-0.000355493422830477
1725	78.6783294677734	-15.4473543167114	-5.3957576751709	-0.0113944197073579	-0.0318489037454128	0.100293546915054	-0.00814767740666866
1726	80.6263732910156	-16.0967025756836	-5.13601779937744	0.000293855206109583	-0.0324982516467571	0.108735077083111	-0.00457625929266214
1727	81.2757186889648	-15.7720289230347	-5.52562713623047	0.00451462110504508	-0.0295761823654175	0.100293546915054	0.00386527273803949
1728	82.5744171142578	-16.4213771820068	-4.87627840042114	-0.00717365415766835	-0.0227580219507217	0.0600339286029339	-0.00230353930965066
1729	81.2757186889648	-18.0447483062744	-4.09706020355225	-0.00717365415766835	-0.0126931173726916	0.0123068047687411	0.00548864435404539
1730	81.2757186889648	-16.7460517883301	-4.74640893936157	-0.00717365415766835	0.000293855206109583	-0.0539267547428608	0.00289124972186983
1731	81.9250717163086	-16.7460517883301	-4.68147373199463	0.00159255252219737	0.0220470335334539	-0.107822693884373	0.000293855206109583
1732	79.3276748657227	-16.4213771820068	-4.94121360778809	-0.00879702530801296	0.0278911720961332	-0.140614792704582	0.0136055024340749
1733	81.9250717163086	-16.7460517883301	-5.13601779937744	-0.00717365415766835	0.040228795260191	-0.127627819776535	0.00451462110504508
1734	81.9250717163086	-16.7460517883301	-5.3957576751709	-0.00457625929266214	0.0558131635189056	-0.126978471875191	0.00613799272105098
1735	81.9250717163086	-17.0707263946533	-5.07108306884766	-0.00555028254166245	0.0629559978842735	-0.0993811637163162	-3.08191010844894e-05
1736	79.9770202636719	-16.0967025756836	-4.74640893936157	0.0116574559360743	0.0499690249562263	-0.0490566417574883	-0.00360223650932312
1737	79.3276748657227	-16.7460517883301	-5.33082246780396	0.00613799272105098	0.0200989879667759	0.0295145437121391	0.00776136433705688
1738	80.6263732910156	-15.7720289230347	-5.33082246780396	0.00613799272105098	0.00873538758605719	0.0632806718349457	0.000943203864153475
1739	78.0289764404297	-15.4473543167114	-5.20095300674438	-0.0221086721867323	-0.0100957229733467	0.107436381280422	-0.00879702530801296
1740	81.9250717163086	-16.7460517883301	-5.07108306884766	0.00159255252219737	-0.0133424662053585	0.0860078707337379	-0.00490093370899558
1741	81.2757186889648	-15.4473543167114	-4.81134366989136	0.00354059832170606	-0.00912170019000769	0.0450989119708538	-0.00425158534198999
1742	81.2757186889648	-15.4473543167114	-4.61653900146484	0.000293855206109583	-0.0295761823654175	0.0213976856321096	-0.00295288790948689
1743	81.2757186889648	-17.0707263946533	-4.29186487197876	-0.00652430532500148	-0.00392691092565656	-0.0454852245748043	0.00321592413820326
1744	81.9250717163086	-18.0447483062744	-4.61653900146484	-0.00912170019000769	-0.000355493422830477	-0.0873682126402855	-0.00295288790948689
1745	81.2757186889648	-17.0707263946533	-4.68147373199463	-0.00749832857400179	0.0181509424000978	-0.118536949157715	-0.00652430532500148
1746	79.9770202636719	-16.4213771820068	-4.94121360778809	-0.00652430532500148	0.0171769186854362	-0.140939474105835	-0.00100484199356288
1747	78.6783294677734	-15.4473543167114	-5.20095300674438	-0.0100957229733467	0.0213976856321096	-0.0993811637163162	0.000293855206109583
1748	80.6263732910156	-15.7720289230347	-5.20095300674438	0.01847561635077	0.0213976856321096	-0.0669137313961983	0.00126787810586393
1749	83.2237701416016	-16.0967025756836	-5.13601779937744	0.0103587592020631	0.0243197549134493	-0.00490093370899558	0.00126787810586393
1750	81.2757186889648	-16.4213771820068	-5.00614833831787	-3.08191010844894e-05	0.0106834331527352	0.0486703291535378	-0.00944637414067984
1751	81.9250717163086	-17.7200756072998	-5.13601779937744	0.00159255252219737	-0.00457625929266214	0.069124810397625	-0.00457625929266214
1752	81.2757186889648	-16.0967025756836	-5.20095300674438	0.0100340843200684	-0.0126931173726916	0.113929867744446	0.00711201597005129
1753	78.6783294677734	-15.4473543167114	-4.87627840042114	0.0220470335334539	-0.0389917381107807	0.139254465699196	0.00418994715437293
1754	77.3796310424805	-15.7720289230347	-4.55160427093506	0.0262678004801273	-0.0354203209280968	0.104514308273792	0.0022419011220336
1755	80.6263732910156	-15.7720289230347	-5.13601779937744	0.0353586822748184	-0.0331475995481014	0.07139752805233	0.00906006153672934
1756	81.2757186889648	-16.0967025756836	-5.07108306884766	0.0181509424000978	-0.0227580219507217	0.0191249661147594	-0.0026282137259841
1757	81.2757186889648	-16.0967025756836	-4.81134366989136	0.00386527273803949	-0.0221086721867323	-0.00619963090866804	0.00581331877037883
1758	81.2757186889648	-17.7200756072998	-4.74640893936157	0.00711201597005129	-0.0208099745213985	-0.0523033849895	0.00126787810586393
1759	79.9770202636719	-16.4213771820068	-4.42173433303833	0.01100810803473	0.00516396993771195	-0.0821734219789505	-0.00230353930965066
1760	82.5744171142578	-16.0967025756836	-4.81134366989136	0.0022419011220336	0.0165275707840919	-0.116588898003101	-0.00522560812532902
1761	77.3796310424805	-15.7720289230347	-4.55160427093506	0.012956153601408	0.0223717093467712	-0.132822617888451	-0.0026282137259841
1762	81.9250717163086	-17.0707263946533	-4.61653900146484	-0.000355493422830477	0.0343846566975117	-0.131199240684509	-0.000355493422830477
1763	81.9250717163086	-16.0967025756836	-5.52562713623047	-0.00944637414067984	0.0363327041268349	-0.123731732368469	-0.000680167751852423
1764	79.9770202636719	-15.7720289230347	-5.46069240570068	-0.0159398596733809	0.0399041213095188	-0.109121389687061	0.000943203864153475
1765	80.6263732910156	-16.0967025756836	-5.26588773727417	-0.0110697457566857	0.025618452578783	-0.0662643760442734	-0.00782300252467394
1766	81.2757186889648	-18.0447483062744	-5.13601779937744	-0.00749832857400179	0.0236704051494598	-0.0357449948787689	-0.00587495695799589
1767	80.6263732910156	-17.0707263946533	-5.07108306884766	-0.0107450718060136	0.0314625911414623	-0.0152905117720366	-0.00749832857400179
1768	78.6783294677734	-16.0967025756836	-4.87627840042114	-0.0230826959013939	0.0246444288641214	-0.0185372550040483	0.00386527273803949
1769	79.9770202636719	-15.4473543167114	-4.48666954040527	-0.0227580219507217	0.0132808275520802	-0.00782300252467394	0.00159255252219737
1770	82.5744171142578	-17.3954010009766	-5.20095300674438	-0.0159398596733809	0.0116574559360743	0.020423661917448	0.00516396993771195
1771	80.6263732910156	-16.4213771820068	-5.59056186676025	-0.00944637414067984	-0.00977104809135199	0.040228795260191	0.00321592413820326
1772	79.3276748657227	-16.0967025756836	-5.26588773727417	0.00191722682211548	-0.0350956469774246	0.0652287155389786	0.00743668992072344
1773	79.9770202636719	-17.3954010009766	-5.13601779937744	0.000293855206109583	-0.0182125810533762	0.0759429708123207	0.00483929552137852
1774	80.6263732910156	-16.0967025756836	-5.07108306884766	0.00548864435404539	-0.00717365415766835	0.0697741582989693	0.00678734155371785
1775	77.3796310424805	-15.7720289230347	-4.94121360778809	0.00126787810586393	-0.00360223650932312	0.0447742342948914	-0.000680167751852423
1776	79.9770202636719	-16.4213771820068	-4.61653900146484	0.0181509424000978	0.00808603875339031	0.049319677054882	0.00321592413820326
1777	82.5744171142578	-17.3954010009766	-4.74640893936157	0.00776136433705688	-0.0026282137259841	0.013930176384747	-0.00327756232582033
1778	81.2757186889648	-17.3954010009766	-5.3957576751709	-0.00197886489331722	-0.00977104809135199	0.00581331877037883	0.000618529506027699
1779	82.5744171142578	-17.3954010009766	-4.94121360778809	0.01100810803473	-0.00360223650932312	-0.0100957229733467	-0.00100484199356288
1780	79.9770202636719	-17.3954010009766	-5.33082246780396	0.00418994715437293	-0.0266541130840778	-0.0172385573387146	-0.00977104809135199
1781	81.9250717163086	-17.7200756072998	-4.87627840042114	0.0252937767654657	-0.00652430532500148	-0.00977104809135199	0.000293855206109583
1782	80.6263732910156	-16.0967025756836	-4.87627840042114	-0.0266541130840778	0.00126787810586393	0.0162028968334198	0.00516396993771195
1783	78.6783294677734	-16.0967025756836	-5.20095300674438	-0.00425158534198999	-0.00944637414067984	0.0392547734081745	-0.000355493422830477
1784	80.6263732910156	-16.7460517883301	-4.61653900146484	0.00938473641872406	-0.0104203969240189	0.0684754624962807	0.00354059832170606
1785	81.2757186889648	-17.3954010009766	-5.3957576751709	0.0162028968334198	-0.0172385573387146	0.0707481801509857	-3.08191010844894e-05
1786	81.2757186889648	-16.4213771820068	-5.20095300674438	0.0171769186854362	-0.0250307414680719	0.0561378374695778	-0.00295288790948689
1787	81.2757186889648	-17.3954010009766	-5.26588773727417	0.0149041991680861	-0.0331475995481014	0.0447742342948914	0.00418994715437293
1788	81.9250717163086	-18.6940975189209	-4.81134366989136	0.0178262684494257	-0.0276281367987394	0.0152288740500808	-0.00360223650932312
1789	81.2757186889648	-18.0447483062744	-4.68147373199463	0.00938473641872406	-0.0143164889886975	-0.00165419070981443	0.000943203864153475
1790	78.6783294677734	-16.7460517883301	-5.33082246780396	-0.00425158534198999	0.0175015944987535	-0.0165892094373703	0.000943203864153475
1791	80.6263732910156	-16.7460517883301	-4.61653900146484	0.020423661917448	-0.00100484199356288	-0.0282774847000837	-0.00197886489331722
1792	82.5744171142578	-17.7200756072998	-4.68147373199463	0.0100340843200684	0.0142548503354192	-0.0159398596733809	0.000293855206109583
1793	83.2237701416016	-17.3954010009766	-5.07108306884766	-0.00132951640989631	0.00613799272105098	0.000293855206109583	0.00483929552137852
1794	81.9250717163086	-17.3954010009766	-5.00614833831787	-0.00717365415766835	0.0106834331527352	0.00354059832170606	0.00776136433705688
1795	81.9250717163086	-18.3694229125977	-4.68147373199463	-0.00457625929266214	0.00418994715437293	0.0136055024340749	0.00159255252219737
1796	79.9770202636719	-16.7460517883301	-5.00614833831787	0.00191722682211548	-0.0026282137259841	0.0236704051494598	-0.00295288790948689
1797	80.6263732910156	-17.3954010009766	-5.26588773727417	-0.0107450718060136	-0.00814767740666866	0.0226963832974434	0.0113327819854021
1798	79.9770202636719	-16.7460517883301	-5.3957576751709	-0.0208099745213985	-0.0191866029053926	0.012956153601408	0.00678734155371785
1799	81.2757186889648	-16.7460517883301	-5.26588773727417	-0.0107450718060136	-0.00717365415766835	-0.00944637414067984	-0.00490093370899558
1800	82.5744171142578	-17.7200756072998	-4.87627840042114	-0.00879702530801296	-0.0117190945893526	-0.0123684434220195	-0.0100957229733467
1801	81.9250717163086	-16.7460517883301	-5.20095300674438	0.00289124972186983	-0.00912170019000769	-0.0221086721867323	-0.00360223650932312
1802	80.6263732910156	-17.3954010009766	-4.29186487197876	0.00126787810586393	-0.00782300252467394	-0.0126931173726916	-0.00555028254166245
1803	81.9250717163086	-18.3694229125977	-4.22693014144897	-0.0159398596733809	0.00841071270406246	-0.02697878703475	-0.000680167751852423
1804	81.9250717163086	-17.7200756072998	-5.13601779937744	-0.0201606266200542	0.00548864435404539	-0.0299008563160896	-3.08191010844894e-05
1805	79.9770202636719	-17.3954010009766	-4.68147373199463	-0.0165892094373703	0.0103587592020631	-0.0318489037454128	-0.00782300252467394
1806	82.5744171142578	-18.0447483062744	-4.42173433303833	0.0106834331527352	-3.08191010844894e-05	-0.00879702530801296	-0.00132951640989631
1807	81.2757186889648	-17.0707263946533	-4.94121360778809	0.0243197549134493	0.0022419011220336	0.0149041991680861	0.00418994715437293
1808	80.6263732910156	-16.7460517883301	-4.68147373199463	0.0295145437121391	-0.00230353930965066	0.0252937767654657	0.00581331877037883
1809	83.2237701416016	-17.7200756072998	-4.81134366989136	0.012956153601408	-0.00522560812532902	0.0220470335334539	0.00126787810586393
1810	81.9250717163086	-18.0447483062744	-4.94121360778809	0.00126787810586393	-0.00652430532500148	0.040228795260191	-0.00295288790948689
1811	81.2757186889648	-17.7200756072998	-5.52562713623047	0.0123068047687411	-0.00165419070981443	0.0340599827468395	-0.00490093370899558
1812	79.9770202636719	-17.0707263946533	-5.6554970741272	0.00386527273803949	-0.0146411629393697	0.0798390582203865	0.00451462110504508
1813	81.2757186889648	-16.4213771820068	-5.33082246780396	-0.000355493422830477	-0.00749832857400179	0.0960727781057358	0.00646266713738441
1814	80.6263732910156	-16.4213771820068	-5.46069240570068	-0.00230353930965066	0.00354059832170606	0.0463976077735424	0.000293855206109583
1815	81.9250717163086	-17.0707263946533	-4.68147373199463	-0.00814767740666866	0.00873538758605719	0.00451462110504508	0.00646266713738441
1816	82.5744171142578	-18.0447483062744	-4.22693014144897	0.000943203864153475	0.0145795252174139	-0.0308748781681061	-0.00197886489331722
1817	80.6263732910156	-18.0447483062744	-4.42173433303833	-0.0152905117720366	0.00743668992072344	-0.0620436146855354	0.00256657530553639
1818	81.2757186889648	-18.3694229125977	-4.48666954040527	-0.0133424662053585	0.0162028968334198	-0.0928876772522926	0.00418994715437293
1819	78.0289764404297	-17.7200756072998	-5.13601779937744	-0.0211346503347158	0.0285405199974775	-0.101004533469677	0.00483929552137852
1820	81.9250717163086	-17.3954010009766	-5.33082246780396	-0.00847235135734081	0.0285405199974775	-0.0792513489723206	-0.00360223650932312
1821	81.2757186889648	-16.7460517883301	-5.20095300674438	0.0116574559360743	0.0132808275520802	-0.0415891297161579	-0.00555028254166245
1822	82.5744171142578	-18.0447483062744	-4.87627840042114	0.0126314787194133	0.00841071270406246	-0.028926832601428	-0.00230353930965066
1823	81.9250717163086	-17.3954010009766	-4.94121360778809	0.00126787810586393	-0.00555028254166245	0.000943203864153475	0.00256657530553639
1824	80.6263732910156	-17.3954010009766	-5.3957576751709	-0.00619963090866804	0.000943203864153475	0.0330859608948231	0.000943203864153475
1825	80.6263732910156	-17.3954010009766	-5.26588773727417	0.00678734155371785	-0.0143164889886975	0.0399041213095188	-0.000680167751852423
1826	79.3276748657227	-17.7200756072998	-5.33082246780396	-0.0100957229733467	-0.0100957229733467	0.0379560738801956	-0.00230353930965066
1827	81.2757186889648	-17.7200756072998	-4.94121360778809	0.0168522447347641	-0.00425158534198999	0.0353586822748184	0.00483929552137852
1828	79.9770202636719	-17.0707263946533	-5.07108306884766	0.000618529506027699	-0.00295288790948689	0.0408781431615353	0.0116574559360743
1829	81.2757186889648	-17.0707263946533	-5.26588773727417	-0.0113944197073579	0.000618529506027699	0.0233457311987877	0.000943203864153475
1830	81.9250717163086	-17.7200756072998	-4.42173433303833	-0.000680167751852423	0.00743668992072344	-0.00912170019000769	0.00386527273803949
1831	80.6263732910156	-18.3694229125977	-4.68147373199463	0.00256657530553639	0.00126787810586393	-0.0363943427801132	-0.00132951640989631
1832	80.6263732910156	-17.7200756072998	-5.07108306884766	0.00516396993771195	0.00483929552137852	-0.0607449151575565	-0.000355493422830477
1833	79.9770202636719	-17.7200756072998	-5.07108306884766	-0.00944637414067984	0.0178262684494257	-0.0587968714535236	0.00711201597005129
1834	79.9770202636719	-17.7200756072998	-4.94121360778809	0.000618529506027699	0.01847561635077	-0.043212503194809	0.00354059832170606
1835	80.6263732910156	-16.4213771820068	-5.13601779937744	-0.00197886489331722	0.00613799272105098	-0.0133424662053585	-0.00879702530801296
1836	80.6263732910156	-16.7460517883301	-5.52562713623047	0.00418994715437293	0.000618529506027699	0.0382807515561581	-0.00619963090866804
1837	81.9250717163086	-18.0447483062744	-4.81134366989136	0.0181509424000978	-0.00295288790948689	0.0873065739870071	0.00191722682211548
1838	81.9250717163086	-17.7200756072998	-5.33082246780396	0.00743668992072344	-0.0256800893694162	0.121722050011158	-3.08191010844894e-05
1839	81.9250717163086	-18.3694229125977	-5.33082246780396	0.0103587592020631	-0.0172385573387146	0.102241590619087	-0.00490093370899558
1840	80.6263732910156	-17.3954010009766	-5.13601779937744	0.012956153601408	-0.00684897974133492	0.0554884895682335	-0.00652430532500148
1841	79.9770202636719	-18.0447483062744	-4.94121360778809	0.00581331877037883	0.00516396993771195	0.0246444288641214	-0.00392691092565656
1842	81.2757186889648	-17.3954010009766	-5.20095300674438	0.00678734155371785	0.00191722682211548	-0.0347709693014622	0.00256657530553639
1843	81.2757186889648	-17.3954010009766	-4.55160427093506	0.013930176384747	0.00906006153672934	-0.0831474438309669	-0.00295288790948689
1844	82.5744171142578	-17.7200756072998	-4.29186487197876	-0.00230353930965066	0.013930176384747	-0.128277182579041	0.000293855206109583
1845	83.2237701416016	-19.0187721252441	-4.48666954040527	-0.0100957229733467	0.0249691028147936	-0.146134257316589	-0.00879702530801296
1846	81.2757186889648	-18.0447483062744	-5.13601779937744	-0.00100484199356288	0.0220470335334539	-0.141913503408432	-0.00749832857400179
1847	80.6263732910156	-17.0707263946533	-5.26588773727417	-0.00555028254166245	0.0301638916134834	-0.108147367835045	0.00613799272105098
1848	80.6263732910156	-18.0447483062744	-5.07108306884766	-0.000355493422830477	0.0213976856321096	-0.0493813157081604	0.00841071270406246
1849	82.5744171142578	-17.3954010009766	-5.07108306884766	0.00451462110504508	0.013930176384747	-0.0149658378213644	0.00613799272105098
1850	80.6263732910156	-17.0707263946533	-5.00614833831787	0.0100340843200684	0.0123068047687411	0.00678734155371785	0.00581331877037883
1851	82.5744171142578	-18.3694229125977	-4.94121360778809	0.00483929552137852	0.0145795252174139	0.00970941036939621	-0.00522560812532902
1852	82.5744171142578	-18.0447483062744	-5.00614833831787	-0.00977104809135199	0.000618529506027699	0.0489950031042099	0.0022419011220336
1853	83.2237701416016	-19.6681213378906	-5.07108306884766	0.00418994715437293	-0.0204853005707264	0.0600339286029339	0.0103587592020631
1854	81.9250717163086	-17.7200756072998	-5.13601779937744	-0.000680167751852423	-0.00652430532500148	0.0483456552028656	0.00321592413820326
1855	79.9770202636719	-18.0447483062744	-4.87627840042114	-0.00717365415766835	0.000943203864153475	0.0350340083241463	0.0022419011220336
1856	80.6263732910156	-17.3954010009766	-5.07108306884766	0.00516396993771195	-0.000355493422830477	0.0470469556748867	0.00256657530553639
1857	80.6263732910156	-16.7460517883301	-5.00614833831787	-0.00132951640989631	-0.00327756232582033	0.0278911720961332	-0.00360223650932312
1858	80.6263732910156	-17.0707263946533	-5.07108306884766	-0.00457625929266214	-0.00977104809135199	0.0399041213095188	0.00743668992072344
1859	80.6263732910156	-17.3954010009766	-4.74640893936157	0.00711201597005129	-0.00555028254166245	0.0194496400654316	-0.000355493422830477
1860	82.5744171142578	-19.0187721252441	-5.07108306884766	0.00646266713738441	-0.00555028254166245	0.00289124972186983	-0.0117190945893526
1861	80.6263732910156	-17.3954010009766	-5.20095300674438	0.0162028968334198	0.00191722682211548	-0.000355493422830477	-0.00555028254166245
1862	81.2757186889648	-18.0447483062744	-5.00614833831787	0.00418994715437293	0.00191722682211548	-0.0120437685400248	0.00191722682211548
1863	79.9770202636719	-17.7200756072998	-5.20095300674438	-0.0120437685400248	0.00581331877037883	-0.0165892094373703	-0.00100484199356288
1864	81.9250717163086	-18.3694229125977	-4.87627840042114	-0.00652430532500148	-3.08191010844894e-05	-0.0354203209280968	-0.00977104809135199
1865	81.9250717163086	-17.3954010009766	-5.46069240570068	0.00191722682211548	0.0106834331527352	-0.0191866029053926	-0.00555028254166245
1866	82.5744171142578	-18.0447483062744	-5.26588773727417	0.00418994715437293	0.00451462110504508	0.00906006153672934	-0.00652430532500148
1867	83.2237701416016	-19.6681213378906	-5.26588773727417	0.00581331877037883	-0.0143164889886975	0.0330859608948231	-0.00295288790948689
1868	80.6263732910156	-17.0707263946533	-5.26588773727417	0.000943203864153475	-0.0172385573387146	0.0668520927429199	-0.000680167751852423
1869	79.3276748657227	-17.0707263946533	-5.20095300674438	-0.00652430532500148	-0.0201606266200542	0.0363327041268349	0.00516396993771195
1870	81.2757186889648	-17.7200756072998	-4.87627840042114	-0.0162645354866982	0.0113327819854021	0.0295145437121391	0.00386527273803949
1871	80.6263732910156	-16.4213771820068	-4.94121360778809	-0.000680167751852423	-0.00295288790948689	0.0330859608948231	-0.00457625929266214
1872	81.2757186889648	-17.0707263946533	-5.52562713623047	0.012956153601408	0.000943203864153475	-0.00555028254166245	0.00841071270406246
1873	81.2757186889648	-17.3954010009766	-5.3957576751709	0.00873538758605719	-0.00749832857400179	0.00126787810586393	0.00613799272105098
1874	80.6263732910156	-18.3694229125977	-5.3957576751709	0.0136055024340749	0.000293855206109583	-0.0149658378213644	0.00483929552137852
1875	81.2757186889648	-17.7200756072998	-5.07108306884766	0.00970941036939621	-0.00132951640989631	-0.0630176365375519	-0.00944637414067984
1876	82.5744171142578	-18.0447483062744	-5.00614833831787	0.0145795252174139	0.0175015944987535	-0.0857448354363441	0.00191722682211548
1877	79.3276748657227	-18.0447483062744	-4.74640893936157	0.00418994715437293	0.0126314787194133	-0.0760046094655991	0.00126787810586393
1878	82.5744171142578	-18.3694229125977	-4.94121360778809	0.00483929552137852	0.0142548503354192	-0.0711344927549362	0.00678734155371785
1879	82.5744171142578	-18.0447483062744	-5.33082246780396	0.000618529506027699	0.0226963832974434	-0.03444629535079	-0.00944637414067984
1880	80.6263732910156	-17.3954010009766	-5.3957576751709	-0.00457625929266214	0.00938473641872406	0.00256657530553639	-0.0104203969240189
1881	82.5744171142578	-18.6940975189209	-5.13601779937744	-0.00944637414067984	-0.00587495695799589	0.0243197549134493	-0.00230353930965066
1882	81.9250717163086	-19.0187721252441	-5.13601779937744	0.0106834331527352	-0.0286021586507559	0.052891094237566	-0.00457625929266214
1883	79.9770202636719	-17.0707263946533	-5.20095300674438	-0.0162645354866982	-0.0156151866540313	0.0314625911414623	-0.000355493422830477
1884	78.0289764404297	-17.7200756072998	-5.00614833831787	-0.0152905117720366	-0.0165892094373703	0.0304885655641556	0.00776136433705688
1885	79.9770202636719	-17.0707263946533	-5.13601779937744	-0.0100957229733467	-0.00912170019000769	0.013930176384747	-0.0117190945893526
1886	81.2757186889648	-17.3954010009766	-5.46069240570068	-0.00684897974133492	-0.0133424662053585	-0.00522560812532902	0.0022419011220336
1887	82.5744171142578	-18.0447483062744	-5.3957576751709	-0.00555028254166245	-0.00392691092565656	-0.0227580219507217	-0.00392691092565656
1888	81.9250717163086	-18.3694229125977	-5.00614833831787	-0.00944637414067984	0.000293855206109583	-0.0402904339134693	0.00256657530553639
1889	83.2237701416016	-19.3434467315674	-4.87627840042114	-0.0139918150380254	0.0022419011220336	-0.0652903541922569	0.00191722682211548
1890	81.2757186889648	-17.0707263946533	-5.20095300674438	-0.0126931173726916	0.0230210572481155	-0.0581475235521793	0.00516396993771195
1891	78.6783294677734	-17.7200756072998	-4.68147373199463	-0.00847235135734081	0.00776136433705688	-0.0422384813427925	-3.08191010844894e-05
1892	81.2757186889648	-17.7200756072998	-5.07108306884766	-0.0139918150380254	0.01100810803473	-0.0198359526693821	0.00743668992072344
1893	81.9250717163086	-17.7200756072998	-5.20095300674438	0.0301638916134834	0.0145795252174139	-0.00295288790948689	0.000618529506027699
1894	81.9250717163086	-18.3694229125977	-5.33082246780396	0.00613799272105098	0.0126314787194133	0.00159255252219737	0.00418994715437293
1895	82.5744171142578	-18.3694229125977	-4.55160427093506	0.0152288740500808	0.0149041991680861	-0.00490093370899558	-0.00522560812532902
1896	80.6263732910156	-17.7200756072998	-4.61653900146484	0.0103587592020631	-0.00230353930965066	-0.0026282137259841	-0.00197886489331722
1897	81.9250717163086	-18.0447483062744	-4.94121360778809	0.0188002903014421	-0.0104203969240189	-0.0107450718060136	0.00678734155371785
1898	79.9770202636719	-16.7460517883301	-5.07108306884766	0.00159255252219737	0.00126787810586393	0.00906006153672934	0.000943203864153475
1899	78.6783294677734	-16.7460517883301	-5.52562713623047	0.00743668992072344	0.00516396993771195	0.00321592413820326	-0.00847235135734081
1900	82.5744171142578	-18.6940975189209	-5.26588773727417	0.0197743140161037	0.00483929552137852	0.00776136433705688	-0.00717365415766835
1901	82.5744171142578	-17.3954010009766	-5.46069240570068	0.0200989879667759	-0.000355493422830477	0.00711201597005129	-0.0107450718060136
1902	79.9770202636719	-17.3954010009766	-5.33082246780396	0.012956153601408	-0.00425158534198999	0.0191249661147594	-0.000355493422830477
1903	81.9250717163086	-18.0447483062744	-4.87627840042114	0.00386527273803949	-0.00847235135734081	0.0382807515561581	-3.08191010844894e-05
1904	82.5744171142578	-18.6940975189209	-4.68147373199463	0.00970941036939621	-0.0279528107494116	0.0590599067509174	0.000943203864153475
1905	81.2757186889648	-17.7200756072998	-4.81134366989136	0.0123068047687411	-0.00977104809135199	0.0756182968616486	-0.00360223650932312
1906	78.6783294677734	-17.0707263946533	-5.20095300674438	-0.00230353930965066	-0.0165892094373703	0.0681507885456085	0.00451462110504508
1907	79.3276748657227	-16.4213771820068	-5.3957576751709	0.0142548503354192	-0.0201606266200542	0.0447742342948914	-0.00230353930965066
1908	82.5744171142578	-18.0447483062744	-4.94121360778809	0.00483929552137852	-0.0107450718060136	0.0340599827468395	0.00126787810586393
1909	82.5744171142578	-18.3694229125977	-5.46069240570068	0.00386527273803949	-0.00360223650932312	-0.00230353930965066	-0.00132951640989631
1910	81.9250717163086	-18.0447483062744	-4.74640893936157	-0.00782300252467394	0.00418994715437293	-0.02697878703475	0.00678734155371785
1911	83.2237701416016	-19.3434467315674	-4.81134366989136	-0.00295288790948689	0.00516396993771195	-0.0461345724761486	0.00613799272105098
1912	81.9250717163086	-16.7460517883301	-5.26588773727417	-0.00327756232582033	0.0200989879667759	-0.0701604709029198	-0.00457625929266214
1913	79.3276748657227	-16.7460517883301	-5.3957576751709	-0.0227580219507217	0.025618452578783	-0.0665890574455261	0.00516396993771195
1914	79.3276748657227	-17.0707263946533	-5.26588773727417	-0.0172385573387146	0.0373067259788513	-0.0691864490509033	0.00938473641872406
1915	81.9250717163086	-17.7200756072998	-5.26588773727417	-0.0165892094373703	0.0298392176628113	-0.0350956469774246	0.000618529506027699
1916	82.5744171142578	-17.7200756072998	-5.00614833831787	-0.0107450718060136	0.0233457311987877	0.00256657530553639	-0.00230353930965066
1917	81.2757186889648	-17.0707263946533	-5.00614833831787	-0.0224333461374044	0.00743668992072344	0.0304885655641556	-0.00295288790948689
1918	80.6263732910156	-18.6940975189209	-4.94121360778809	-0.0211346503347158	0.0022419011220336	0.0178262684494257	0.00418994715437293
1919	81.2757186889648	-17.3954010009766	-5.26588773727417	-0.0100957229733467	-0.00295288790948689	-0.00555028254166245	0.000618529506027699
1920	80.6263732910156	-18.3694229125977	-4.87627840042114	-0.00944637414067984	-0.00847235135734081	-0.0133424662053585	-0.0100957229733467
1921	78.6783294677734	-16.7460517883301	-5.3957576751709	-0.0100957229733467	-0.00490093370899558	-0.0221086721867323	0.00126787810586393
1922	83.2237701416016	-18.0447483062744	-5.00614833831787	-0.00490093370899558	-0.0126931173726916	-0.0282774847000837	0.00321592413820326
1923	81.2757186889648	-17.7200756072998	-5.59056186676025	-0.00684897974133492	-0.0026282137259841	-0.0571734979748726	0.000943203864153475
1924	81.9250717163086	-16.7460517883301	-5.07108306884766	-0.0120437685400248	0.00743668992072344	-0.0623682886362076	-0.00522560812532902
1925	83.2237701416016	-18.0447483062744	-5.52562713623047	-0.00100484199356288	0.000943203864153475	-0.0695111230015755	-0.00100484199356288
1926	81.9250717163086	-17.3954010009766	-5.72043180465698	-0.00587495695799589	0.01847561635077	-0.0545761026442051	-0.0100957229733467
1927	81.2757186889648	-17.0707263946533	-5.46069240570068	0.00354059832170606	0.01100810803473	-0.0266541130840778	-0.00197886489331722
1928	79.3276748657227	-16.7460517883301	-5.46069240570068	0.00354059832170606	0.00808603875339031	-0.00652430532500148	0.00159255252219737
1929	80.6263732910156	-16.4213771820068	-5.46069240570068	0.011982130818069	0.00581331877037883	0.0282158460468054	0.00678734155371785
1930	82.5744171142578	-18.0447483062744	-5.26588773727417	-0.00230353930965066	-0.00619963090866804	0.0415274947881699	-0.00587495695799589
1931	81.2757186889648	-16.7460517883301	-4.94121360778809	0.00321592413820326	-0.0224333461374044	0.0554884895682335	0.000293855206109583
1932	80.6263732910156	-17.0707263946533	-5.3957576751709	-0.00814767740666866	-0.0247060675173998	0.0710728541016579	-0.00360223650932312
1933	81.2757186889648	-17.3954010009766	-5.26588773727417	0.00938473641872406	-0.0324982516467571	0.0584105588495731	0.00613799272105098
1934	80.6263732910156	-16.0967025756836	-5.33082246780396	0.0162028968334198	-0.0172385573387146	0.0457482598721981	-0.00165419070981443
1935	77.3796310424805	-17.0707263946533	-5.20095300674438	0.012956153601408	-0.00749832857400179	0.0382807515561581	0.00418994715437293
1936	82.5744171142578	-16.7460517883301	-5.26588773727417	0.0162028968334198	-0.0123684434220195	0.020423661917448	-0.00100484199356288
1937	82.5744171142578	-17.0707263946533	-5.00614833831787	0.0162028968334198	-0.00490093370899558	0.0317872650921345	-0.00684897974133492
1938	82.5744171142578	-17.7200756072998	-4.81134366989136	0.00581331877037883	-0.0156151866540313	0.0149041991680861	0.00808603875339031
1939	83.8731155395508	-18.0447483062744	-5.26588773727417	0.0194496400654316	-0.0152905117720366	0.0379560738801956	-0.000355493422830477
1940	79.9770202636719	-17.0707263946533	-5.33082246780396	0.0181509424000978	-0.0211346503347158	0.0152288740500808	-0.00490093370899558
1941	81.2757186889648	-17.7200756072998	-5.00614833831787	0.0145795252174139	-0.00879702530801296	0.0178262684494257	-0.00360223650932312
1942	79.9770202636719	-16.7460517883301	-4.68147373199463	0.00386527273803949	-0.00425158534198999	0.00646266713738441	-0.0104203969240189
1943	79.3276748657227	-16.4213771820068	-4.55160427093506	-0.00425158534198999	0.000943203864153475	-0.0227580219507217	0.00483929552137852
1944	80.6263732910156	-16.7460517883301	-4.61653900146484	0.00256657530553639	-0.00425158534198999	-0.0221086721867323	0.00581331877037883
1945	79.9770202636719	-16.4213771820068	-4.81134366989136	-0.00944637414067984	0.0152288740500808	-0.0263294391334057	-0.00327756232582033
1946	80.6263732910156	-16.7460517883301	-5.59056186676025	0.00841071270406246	-0.00944637414067984	-0.00847235135734081	-0.00197886489331722
1947	82.5744171142578	-18.0447483062744	-5.46069240570068	0.00841071270406246	-0.0227580219507217	0.00289124972186983	-0.000680167751852423
1948	80.6263732910156	-17.3954010009766	-5.07108306884766	-0.0107450718060136	-0.00165419070981443	-0.0149658378213644	0.00289124972186983
1949	79.3276748657227	-16.7460517883301	-4.81134366989136	-0.00717365415766835	-0.000355493422830477	-0.0393164120614529	0.00776136433705688
1950	79.9770202636719	-16.0967025756836	-5.00614833831787	-0.00360223650932312	0.0116574559360743	-0.0376930385828018	0.00159255252219737
1951	79.9770202636719	-17.0707263946533	-4.74640893936157	-0.00295288790948689	0.00548864435404539	-0.0195112787187099	0.00159255252219737
1952	81.9250717163086	-17.3954010009766	-5.3957576751709	-0.00165419070981443	0.00646266713738441	-0.00977104809135199	0.00126787810586393
1953	82.5744171142578	-16.7460517883301	-5.52562713623047	-0.00392691092565656	0.00873538758605719	0.00418994715437293	0.00548864435404539
1954	81.2757186889648	-18.6940975189209	-5.07108306884766	-0.00684897974133492	0.00548864435404539	0.00711201597005129	0.00386527273803949
1955	81.2757186889648	-17.7200756072998	-4.94121360778809	0.00516396993771195	0.00938473641872406	0.00354059832170606	0.00256657530553639
1956	78.6783294677734	-15.7720289230347	-5.13601779937744	0.00581331877037883	0.0181509424000978	-0.00197886489331722	0.00126787810586393
1957	79.9770202636719	-16.7460517883301	-4.94121360778809	0.0220470335334539	0.00548864435404539	0.000618529506027699	0.00451462110504508
1958	80.6263732910156	-16.0967025756836	-5.13601779937744	0.00873538758605719	0.00711201597005129	0.00321592413820326	0.00613799272105098
1959	80.6263732910156	-15.4473543167114	-5.00614833831787	0.00613799272105098	0.00516396993771195	-0.00782300252467394	-0.00912170019000769
1960	81.2757186889648	-17.0707263946533	-5.20095300674438	0.00776136433705688	0.00841071270406246	-0.0126931173726916	-0.00749832857400179
1961	80.6263732910156	-17.0707263946533	-5.26588773727417	0.0197743140161037	-0.00230353930965066	-0.00847235135734081	-0.00717365415766835
1962	79.9770202636719	-16.0967025756836	-5.33082246780396	-0.00132951640989631	-0.00684897974133492	0.020423661917448	-0.00165419070981443
1963	81.9250717163086	-17.0707263946533	-4.68147373199463	0.00256657530553639	-0.00684897974133492	0.0175015944987535	0.00678734155371785
1964	79.9770202636719	-16.7460517883301	-4.81134366989136	-0.0136671401560307	-0.00749832857400179	0.0249691028147936	-0.00327756232582033
1965	81.9250717163086	-17.0707263946533	-4.42173433303833	0.000618529506027699	0.00516396993771195	0.0285405199974775	-0.00327756232582033
1966	82.5744171142578	-17.0707263946533	-5.33082246780396	-0.0026282137259841	-0.0130177913233638	0.0334106348454952	-0.00879702530801296
1967	79.9770202636719	-15.4473543167114	-5.3957576751709	-0.00327756232582033	-0.0185372550040483	0.0558131635189056	-0.00652430532500148
1968	79.9770202636719	-16.7460517883301	-5.26588773727417	-0.0120437685400248	-0.017887907102704	0.0629559978842735	0.00354059832170606
1969	81.9250717163086	-17.7200756072998	-5.26588773727417	-0.0136671401560307	-0.0130177913233638	0.0824364572763443	0.00451462110504508
1970	79.9770202636719	-15.4473543167114	-4.87627840042114	-0.00327756232582033	-0.0169138833880424	0.0554884895682335	0.00126787810586393
1971	79.3276748657227	-17.0707263946533	-4.68147373199463	-0.00814767740666866	-0.00879702530801296	0.0574365332722664	0.00516396993771195
1972	81.9250717163086	-16.7460517883301	-5.20095300674438	0.00418994715437293	-0.0152905117720366	0.0467222817242146	0.0022419011220336
1973	81.2757186889648	-15.4473543167114	-5.85030126571655	0.00548864435404539	-0.0113944197073579	0.0246444288641214	0.0113327819854021
1974	81.2757186889648	-16.0967025756836	-5.6554970741272	0.0152288740500808	0.00386527273803949	-0.00522560812532902	0.00711201597005129
1975	82.5744171142578	-17.3954010009766	-5.26588773727417	0.00938473641872406	0.0136055024340749	-0.0471085943281651	-0.00782300252467394
1976	81.9250717163086	-18.3694229125977	-5.26588773727417	0.0200989879667759	0.0103587592020631	-0.0578228458762169	0.00581331877037883
1977	81.2757186889648	-16.0967025756836	-4.94121360778809	0.0106834331527352	0.0265924744307995	-0.0581475235521793	0.00386527273803949
1978	78.6783294677734	-15.4473543167114	-4.87627840042114	-0.000680167751852423	0.020423661917448	-0.0623682886362076	0.00191722682211548
1979	79.3276748657227	-15.7720289230347	-5.3957576751709	0.000618529506027699	0.0259431265294552	-0.0435371771454811	-0.00132951640989631
1980	82.5744171142578	-15.7720289230347	-5.72043180465698	0.0142548503354192	0.0197743140161037	-0.0441865250468254	0.00321592413820326
1981	79.9770202636719	-16.0967025756836	-5.59056186676025	0.0155535480007529	0.0194496400654316	-0.0367190167307854	-0.00652430532500148
1982	82.5744171142578	-17.3954010009766	-5.20095300674438	0.00548864435404539	0.01100810803473	-0.0172385573387146	-0.00197886489331722
1983	81.2757186889648	-17.0707263946533	-5.59056186676025	0.00451462110504508	0.00191722682211548	-0.00132951640989631	0.00289124972186983
1984	80.6263732910156	-16.4213771820068	-5.20095300674438	0.00873538758605719	-0.00457625929266214	0.0197743140161037	0.000618529506027699
1985	79.9770202636719	-16.0967025756836	-5.46069240570068	-0.0156151866540313	-0.00100484199356288	0.0334106348454952	-0.00100484199356288
1986	78.6783294677734	-15.7720289230347	-5.78536653518677	-0.021459324285388	-0.00555028254166245	0.0236704051494598	-0.00490093370899558
1987	79.9770202636719	-15.7720289230347	-6.04510593414307	0.00808603875339031	-0.0100957229733467	0.0340599827468395	-0.00490093370899558
1988	81.9250717163086	-17.0707263946533	-5.46069240570068	-0.00360223650932312	0.000293855206109583	0.031137915328145	0.000618529506027699
1989	82.5744171142578	-16.7460517883301	-5.13601779937744	0.00873538758605719	0.00191722682211548	-0.00944637414067984	0.00516396993771195
1990	82.5744171142578	-18.0447483062744	-5.07108306884766	-0.00457625929266214	0.00191722682211548	-0.0243813935667276	0.0145795252174139
1991	82.5744171142578	-17.0707263946533	-4.87627840042114	0.00483929552137852	0.00743668992072344	-0.0565241500735283	0.00321592413820326
1992	79.9770202636719	-15.1226806640625	-5.33082246780396	-0.0100957229733467	0.013930176384747	-0.0711344927549362	0.0100340843200684
1993	78.0289764404297	-15.7720289230347	-5.20095300674438	-0.0191866029053926	0.0155535480007529	-0.0678877532482147	0.0103587592020631
1994	82.5744171142578	-16.7460517883301	-5.3957576751709	-0.0100957229733467	0.0278911720961332	-0.0730825439095497	0.00776136433705688
1995	81.2757186889648	-16.7460517883301	-4.74640893936157	-0.00717365415766835	0.0249691028147936	-0.0581475235521793	-0.0026282137259841
1996	79.9770202636719	-16.0967025756836	-4.48666954040527	-3.08191010844894e-05	0.0200989879667759	-0.0406151078641415	-0.00522560812532902
1997	80.6263732910156	-16.7460517883301	-4.55160427093506	0.0022419011220336	0.0123068047687411	-0.0191866029053926	-0.00132951640989631
1998	80.6263732910156	-17.0707263946533	-4.48666954040527	0.00386527273803949	0.00451462110504508	0.00191722682211548	0.00418994715437293
1999	82.5744171142578	-16.0967025756836	-4.74640893936157	0.000293855206109583	0.013930176384747	0.00126787810586393	-0.00100484199356288
2000	78.0289764404297	-15.7720289230347	-4.16199493408203	0.00126787810586393	0.00938473641872406	0.00483929552137852	-0.0107450718060136
[truncated: 7,300 more rows]
