# Supplementary material for: Precise instruction and consideration of the vertical and horizontal force component increases validity and reliability of the 90:20 Isometric Posterior Chain Test
Source: PLoS One. 2024 Oct 28;19(10):e0312843. doi: 10.1371/journal.pone.0312843 (PMC11515970; doi:10.1371/journal.pone.0312843)
Supplement: S1 File — (ZIP) [file pone.0312843.s001.zip › S1_Raw_Data/M1_P13_vh_2.csv]

1	76.0809326171875	-13.1746339797974	-5.26588773727417	0.011982130818069	0.00191722682211548	-0.00230353930965066	-0.00717365415766835
2	74.7822341918945	-12.5252857208252	-4.68147373199463	0.00613799272105098	-0.00717365415766835	0.00159255252219737	-3.08191010844894e-05
3	74.1328887939453	-13.4993085861206	-4.42173433303833	-0.0211346503347158	0.00191722682211548	-0.00230353930965066	-0.00879702530801296
4	76.0809326171875	-13.8239831924438	-4.16199493408203	0.00646266713738441	-0.00230353930965066	0.0022419011220336	-0.00360223650932312
5	78.6783294677734	-13.1746339797974	-4.74640893936157	0.00126787810586393	-0.00197886489331722	-0.00555028254166245	-0.00522560812532902
6	76.7302780151367	-12.5252857208252	-5.13601779937744	-0.00555028254166245	0.000943203864153475	-0.00814767740666866	-0.00587495695799589
7	76.0809326171875	-13.8239831924438	-4.61653900146484	0.00743668992072344	-3.08191010844894e-05	-0.00425158534198999	-0.00522560812532902
8	76.0809326171875	-13.8239831924438	-4.55160427093506	-0.00717365415766835	-0.00490093370899558	0.000943203864153475	-0.0107450718060136
9	75.4315795898438	-13.1746339797974	-4.68147373199463	0.00548864435404539	-0.0104203969240189	0.00159255252219737	0.00191722682211548
10	74.7822341918945	-12.200611114502	-4.22693014144897	-0.00587495695799589	0.00354059832170606	-0.0130177913233638	-0.00717365415766835
11	74.1328887939453	-11.5512628555298	-4.55160427093506	-0.0149658378213644	0.012956153601408	-0.00847235135734081	-0.00587495695799589
12	72.8341903686523	-12.200611114502	-4.74640893936157	-0.0152905117720366	0.00581331877037883	-0.0026282137259841	0.00548864435404539
13	75.4315795898438	-12.200611114502	-4.74640893936157	-0.0133424662053585	-0.000355493422830477	-0.00717365415766835	0.000618529506027699
14	75.4315795898438	-12.200611114502	-4.68147373199463	0.00354059832170606	0.00386527273803949	0.00386527273803949	0.00776136433705688
15	74.7822341918945	-11.875937461853	-5.00614833831787	-0.00100484199356288	0.00841071270406246	-0.00100484199356288	-0.0026282137259841
16	74.7822341918945	-11.875937461853	-4.55160427093506	0.00970941036939621	0.00126787810586393	0.0022419011220336	-0.0104203969240189
17	75.4315795898438	-14.1486568450928	-4.55160427093506	0.00321592413820326	-0.00100484199356288	0.000943203864153475	0.00321592413820326
18	76.7302780151367	-13.8239831924438	-4.42173433303833	-0.00327756232582033	-0.00197886489331722	-0.00457625929266214	0.00581331877037883
19	76.0809326171875	-12.5252857208252	-4.68147373199463	0.00711201597005129	-0.00197886489331722	-0.00165419070981443	0.00256657530553639
20	72.8341903686523	-11.5512628555298	-4.68147373199463	0.00743668992072344	-0.00879702530801296	-0.0026282137259841	-0.000355493422830477
21	74.7822341918945	-12.8499603271484	-5.13601779937744	0.00776136433705688	-0.0182125810533762	-0.00295288790948689	-0.00490093370899558
22	74.1328887939453	-11.5512628555298	-5.20095300674438	0.00289124972186983	-0.0182125810533762	0.00191722682211548	-0.00490093370899558
23	76.7302780151367	-13.4993085861206	-4.94121360778809	0.00548864435404539	-0.00522560812532902	-0.0026282137259841	0.000943203864153475
24	75.4315795898438	-12.8499603271484	-4.81134366989136	0.0106834331527352	-0.00717365415766835	0.00516396993771195	-0.00360223650932312
25	75.4315795898438	-12.8499603271484	-4.74640893936157	0.00970941036939621	-3.08191010844894e-05	-0.00132951640989631	-0.00392691092565656
26	78.0289764404297	-13.8239831924438	-4.81134366989136	0.00256657530553639	-0.0026282137259841	-0.00425158534198999	-0.00977104809135199
27	75.4315795898438	-13.1746339797974	-5.00614833831787	0.012956153601408	-0.00977104809135199	-0.0175632312893867	-0.00944637414067984
28	76.0809326171875	-12.8499603271484	-5.00614833831787	0.00321592413820326	-0.00197886489331722	-0.0104203969240189	-0.00295288790948689
29	72.1848373413086	-12.200611114502	-5.20095300674438	0.00386527273803949	0.000618529506027699	-0.00197886489331722	0.00159255252219737
30	72.8341903686523	-12.5252857208252	-4.74640893936157	0.00191722682211548	0.0136055024340749	-0.00814767740666866	0.00289124972186983
31	76.7302780151367	-12.200611114502	-5.20095300674438	0.00256657530553639	0.00906006153672934	-0.0195112787187099	-0.00197886489331722
32	73.4835357666016	-11.5512628555298	-5.6554970741272	0.00873538758605719	0.01100810803473	-0.0120437685400248	0.0022419011220336
33	74.1328887939453	-11.5512628555298	-5.07108306884766	0.00841071270406246	0.00581331877037883	-0.00944637414067984	0.00516396993771195
34	75.4315795898438	-12.5252857208252	-5.13601779937744	0.0126314787194133	-0.0026282137259841	-0.00717365415766835	0.00516396993771195
35	74.1328887939453	-12.8499603271484	-5.20095300674438	0.00289124972186983	-0.00814767740666866	-0.00782300252467394	0.00646266713738441
36	73.4835357666016	-12.8499603271484	-5.00614833831787	0.0116574559360743	-0.00814767740666866	-0.0169138833880424	0.00776136433705688
37	76.7302780151367	-12.200611114502	-5.07108306884766	0.00841071270406246	-0.00392691092565656	-0.0120437685400248	-0.00230353930965066
38	74.1328887939453	-12.8499603271484	-4.61653900146484	0.000293855206109583	0.00321592413820326	-0.00879702530801296	0.00483929552137852
39	76.7302780151367	-12.8499603271484	-4.68147373199463	0.00581331877037883	-0.00132951640989631	-0.0133424662053585	0.00613799272105098
40	74.1328887939453	-11.5512628555298	-4.74640893936157	0.00289124972186983	0.00581331877037883	-0.00230353930965066	-0.00977104809135199
41	76.7302780151367	-12.8499603271484	-4.74640893936157	0.00873538758605719	0.00126787810586393	-0.0156151866540313	-0.00814767740666866
42	74.7822341918945	-11.875937461853	-4.68147373199463	0.00873538758605719	0.000293855206109583	-0.0107450718060136	-0.00360223650932312
43	76.0809326171875	-13.1746339797974	-4.22693014144897	0.00711201597005129	0.00581331877037883	-0.00782300252467394	-0.00327756232582033
44	77.3796310424805	-14.473331451416	-4.94121360778809	0.00906006153672934	-0.0113944197073579	-0.0104203969240189	0.00256657530553639
45	75.4315795898438	-12.5252857208252	-5.33082246780396	0.0136055024340749	0.00776136433705688	-0.00749832857400179	-0.0123684434220195
46	75.4315795898438	-12.5252857208252	-5.07108306884766	0.00873538758605719	0.00581331877037883	-0.0107450718060136	-0.00717365415766835
47	74.1328887939453	-12.8499603271484	-5.00614833831787	-0.00847235135734081	0.00581331877037883	-0.00782300252467394	-0.000680167751852423
48	74.7822341918945	-12.5252857208252	-4.42173433303833	-0.0169138833880424	0.00191722682211548	-0.00944637414067984	-0.00230353930965066
49	74.1328887939453	-11.875937461853	-4.68147373199463	-0.0165892094373703	-0.00425158534198999	-0.00912170019000769	0.00256657530553639
50	74.1328887939453	-12.5252857208252	-4.35679960250854	-0.0162645354866982	0.00483929552137852	-0.0107450718060136	-0.000355493422830477
51	74.7822341918945	-11.875937461853	-5.52562713623047	-0.0185372550040483	0.00906006153672934	-0.00555028254166245	-0.00230353930965066
52	76.0809326171875	-12.8499603271484	-5.3957576751709	-0.0149658378213644	-0.00100484199356288	-0.00782300252467394	0.00354059832170606
53	74.1328887939453	-13.8239831924438	-5.00614833831787	-0.00652430532500148	-0.00360223650932312	0.00126787810586393	0.00711201597005129
54	75.4315795898438	-12.5252857208252	-4.87627840042114	-0.00587495695799589	0.00256657530553639	-0.00360223650932312	-0.00230353930965066
55	74.7822341918945	-12.5252857208252	-4.87627840042114	-0.00782300252467394	0.00841071270406246	-0.00652430532500148	0.00516396993771195
56	71.5354919433594	-10.9019145965576	-5.07108306884766	-0.0136671401560307	0.00646266713738441	0.00516396993771195	0.000618529506027699
57	76.0809326171875	-11.5512628555298	-5.26588773727417	-0.0104203969240189	0.00126787810586393	0.00354059832170606	-0.00230353930965066
58	76.7302780151367	-12.5252857208252	-5.26588773727417	0.0158782228827477	0.00256657530553639	-0.000355493422830477	-0.00230353930965066
59	74.1328887939453	-12.8499603271484	-5.26588773727417	-0.00619963090866804	0.00321592413820326	0.00938473641872406	-0.00197886489331722
60	75.4315795898438	-12.200611114502	-5.20095300674438	0.0168522447347641	0.000618529506027699	0.00289124972186983	-0.0026282137259841
61	76.7302780151367	-13.8239831924438	-4.87627840042114	0.0210730116814375	-0.00879702530801296	0.0165275707840919	-0.00879702530801296
62	74.7822341918945	-12.5252857208252	-4.94121360778809	0.00970941036939621	-0.00717365415766835	0.0213976856321096	-0.000355493422830477
63	75.4315795898438	-12.5252857208252	-4.74640893936157	0.01100810803473	-0.00847235135734081	0.0113327819854021	0.000293855206109583
64	74.1328887939453	-12.5252857208252	-5.26588773727417	-0.00230353930965066	0.00289124972186983	0.020423661917448	0.00418994715437293
65	74.7822341918945	-13.4993085861206	-5.13601779937744	-0.00587495695799589	0.00321592413820326	0.0116574559360743	-0.00457625929266214
66	76.7302780151367	-12.5252857208252	-5.13601779937744	0.00386527273803949	0.00159255252219737	-0.00555028254166245	-0.00392691092565656
67	76.7302780151367	-12.8499603271484	-5.00614833831787	-0.0113944197073579	0.000943203864153475	-0.00230353930965066	0.00256657530553639
68	74.7822341918945	-11.5512628555298	-5.20095300674438	0.00256657530553639	-0.00132951640989631	-0.000680167751852423	0.0123068047687411
69	74.1328887939453	-10.5772399902344	-4.87627840042114	0.00841071270406246	-0.00652430532500148	0.00483929552137852	0.00321592413820326
70	74.1328887939453	-12.8499603271484	-4.61653900146484	-0.00197886489331722	-0.000355493422830477	0.000618529506027699	0.00483929552137852
71	75.4315795898438	-13.4993085861206	-4.81134366989136	0.000618529506027699	0.000293855206109583	-0.00717365415766835	-0.00490093370899558
72	74.7822341918945	-11.5512628555298	-4.87627840042114	-0.00522560812532902	0.00646266713738441	0.00354059832170606	0.00126787810586393
73	72.8341903686523	-11.2265882492065	-4.68147373199463	-0.0172385573387146	0.00354059832170606	0.0022419011220336	0.0142548503354192
74	72.8341903686523	-11.2265882492065	-4.68147373199463	-0.00522560812532902	0.00711201597005129	0.0116574559360743	0.000618529506027699
75	73.4835357666016	-11.2265882492065	-4.87627840042114	-0.00165419070981443	0.0132808275520802	0.0113327819854021	0.00483929552137852
76	74.7822341918945	-11.5512628555298	-5.3957576751709	0.00191722682211548	0.00483929552137852	-0.00230353930965066	0.0022419011220336
77	75.4315795898438	-11.5512628555298	-5.52562713623047	0.00516396993771195	-0.0026282137259841	0.00743668992072344	0.0022419011220336
78	76.7302780151367	-13.1746339797974	-5.13601779937744	-0.00457625929266214	-0.00360223650932312	0.012956153601408	0.00386527273803949
79	74.7822341918945	-12.200611114502	-4.94121360778809	-0.00165419070981443	-0.0104203969240189	0.00613799272105098	0.00646266713738441
80	73.4835357666016	-11.875937461853	-5.33082246780396	0.013930176384747	-0.00392691092565656	0.00711201597005129	-0.00944637414067984
81	76.7302780151367	-12.5252857208252	-5.07108306884766	0.01847561635077	0.00256657530553639	0.00256657530553639	-0.00717365415766835
82	71.5354919433594	-10.9019145965576	-5.00614833831787	0.00516396993771195	-0.00944637414067984	0.00581331877037883	-0.00490093370899558
83	72.1848373413086	-11.5512628555298	-5.07108306884766	0.00418994715437293	-0.00230353930965066	0.00646266713738441	0.00841071270406246
84	77.3796310424805	-12.5252857208252	-5.13601779937744	0.0126314787194133	-0.00295288790948689	-0.00457625929266214	-0.00230353930965066
85	76.7302780151367	-11.875937461853	-5.26588773727417	0.0136055024340749	0.00711201597005129	-0.00977104809135199	-0.000680167751852423
86	75.4315795898438	-12.200611114502	-5.13601779937744	0.011982130818069	0.0103587592020631	-0.0146411629393697	-0.0026282137259841
87	74.7822341918945	-12.200611114502	-4.87627840042114	0.0155535480007529	-0.000355493422830477	-0.0120437685400248	-0.00522560812532902
88	74.1328887939453	-12.200611114502	-5.00614833831787	-0.0026282137259841	-0.00490093370899558	0.00711201597005129	0.0126314787194133
89	76.7302780151367	-13.1746339797974	-5.13601779937744	0.000293855206109583	-0.000680167751852423	-0.00619963090866804	0.00321592413820326
90	73.4835357666016	-10.9019145965576	-5.3957576751709	-0.00165419070981443	0.00873538758605719	-0.00847235135734081	0.00743668992072344
91	74.1328887939453	-11.875937461853	-5.00614833831787	-0.0162645354866982	0.0155535480007529	-0.0165892094373703	0.00841071270406246
92	72.1848373413086	-10.9019145965576	-5.33082246780396	-0.0133424662053585	0.00581331877037883	-0.0165892094373703	0.00256657530553639
93	74.1328887939453	-11.2265882492065	-5.26588773727417	-0.00847235135734081	0.00711201597005129	-3.08191010844894e-05	0.0132808275520802
94	76.0809326171875	-11.2265882492065	-4.87627840042114	-0.00457625929266214	-0.00392691092565656	-0.00327756232582033	0.00289124972186983
95	74.1328887939453	-10.5772399902344	-4.48666954040527	0.00483929552137852	0.00970941036939621	0.00613799272105098	0.00159255252219737
96	74.1328887939453	-11.2265882492065	-5.20095300674438	-0.00360223650932312	0.00483929552137852	-0.00392691092565656	-0.00457625929266214
97	76.0809326171875	-13.4993085861206	-5.3957576751709	-0.00457625929266214	-0.00879702530801296	0.00321592413820326	0.000618529506027699
98	75.4315795898438	-12.200611114502	-5.20095300674438	-0.00555028254166245	-0.00132951640989631	0.0142548503354192	0.00386527273803949
99	74.1328887939453	-11.2265882492065	-5.26588773727417	-0.0123684434220195	0.000618529506027699	0.00354059832170606	-0.00360223650932312
100	71.5354919433594	-11.2265882492065	-5.26588773727417	0.00711201597005129	0.0116574559360743	0.00451462110504508	-0.00684897974133492
101	74.7822341918945	-12.5252857208252	-4.68147373199463	-0.0100957229733467	-3.08191010844894e-05	-0.00522560812532902	-0.00652430532500148
102	76.0809326171875	-11.2265882492065	-5.13601779937744	-0.00749832857400179	-0.0026282137259841	0.00678734155371785	-0.00327756232582033
103	74.7822341918945	-10.5772399902344	-5.72043180465698	-0.00717365415766835	0.00321592413820326	-0.00652430532500148	0.000943203864153475
104	75.4315795898438	-12.5252857208252	-4.48666954040527	-0.0133424662053585	0.0116574559360743	-0.00392691092565656	0.00159255252219737
105	75.4315795898438	-12.8499603271484	-4.61653900146484	-0.0026282137259841	0.0132808275520802	-0.00587495695799589	-0.00295288790948689
106	75.4315795898438	-13.8239831924438	-4.55160427093506	-0.00879702530801296	-0.000680167751852423	-0.0110697457566857	-0.00230353930965066
107	75.4315795898438	-11.875937461853	-5.07108306884766	-0.0026282137259841	0.00841071270406246	-0.0136671401560307	0.00191722682211548
108	72.8341903686523	-10.5772399902344	-4.94121360778809	-0.0126931173726916	0.00159255252219737	0.0100340843200684	0.00678734155371785
109	72.8341903686523	-12.200611114502	-5.07108306884766	-0.00977104809135199	0.00126787810586393	-0.00425158534198999	0.00581331877037883
110	74.1328887939453	-10.9019145965576	-5.3957576751709	0.0145795252174139	0.0106834331527352	-0.00230353930965066	0.00289124972186983
111	76.0809326171875	-12.200611114502	-4.74640893936157	0.00613799272105098	0.0126314787194133	-0.0104203969240189	-0.00230353930965066
112	75.4315795898438	-11.2265882492065	-4.87627840042114	0.0149041991680861	-0.00977104809135199	-0.00327756232582033	0.00808603875339031
113	74.1328887939453	-11.2265882492065	-4.68147373199463	-0.00522560812532902	-0.00684897974133492	0.00516396993771195	0.00256657530553639
114	73.4835357666016	-12.200611114502	-4.94121360778809	0.00289124972186983	-0.0026282137259841	0.0103587592020631	0.00776136433705688
115	74.7822341918945	-11.875937461853	-4.61653900146484	0.0100340843200684	-0.00522560812532902	-0.00295288790948689	-3.08191010844894e-05
116	73.4835357666016	-10.9019145965576	-4.81134366989136	0.0022419011220336	0.00418994715437293	0.00938473641872406	-0.00490093370899558
117	73.4835357666016	-12.200611114502	-4.61653900146484	-0.00912170019000769	0.00938473641872406	0.00451462110504508	0.00483929552137852
118	74.7822341918945	-12.5252857208252	-5.07108306884766	0.00386527273803949	-0.00457625929266214	0.00646266713738441	0.00646266713738441
119	74.7822341918945	-10.9019145965576	-5.33082246780396	0.012956153601408	-0.00100484199356288	0.0123068047687411	0.0022419011220336
120	76.0809326171875	-11.2265882492065	-5.20095300674438	0.0213976856321096	0.00516396993771195	0.0126314787194133	-0.00295288790948689
121	75.4315795898438	-11.875937461853	-4.87627840042114	0.0200989879667759	-0.00295288790948689	0.000943203864153475	-0.00717365415766835
122	75.4315795898438	-12.200611114502	-5.13601779937744	0.0165275707840919	-0.00619963090866804	0.0142548503354192	-0.000355493422830477
123	75.4315795898438	-12.5252857208252	-4.81134366989136	0.0162028968334198	-0.0149658378213644	0.00678734155371785	0.00776136433705688
124	74.1328887939453	-11.5512628555298	-4.74640893936157	0.0100340843200684	-0.00555028254166245	-0.00457625929266214	-0.00230353930965066
125	74.1328887939453	-12.200611114502	-4.42173433303833	0.0145795252174139	-0.00132951640989631	-0.00782300252467394	-0.00555028254166245
126	72.8341903686523	-11.5512628555298	-4.55160427093506	-0.00230353930965066	0.00386527273803949	-0.00977104809135199	-0.00782300252467394
127	72.1848373413086	-10.9019145965576	-4.55160427093506	0.00191722682211548	-0.00295288790948689	-0.00197886489331722	0.00418994715437293
128	74.7822341918945	-11.2265882492065	-4.48666954040527	-0.0120437685400248	-0.00652430532500148	-0.0110697457566857	0.00321592413820326
129	74.7822341918945	-12.200611114502	-4.81134366989136	-0.00717365415766835	0.00938473641872406	-0.000680167751852423	-0.00197886489331722
130	73.4835357666016	-10.9019145965576	-5.00614833831787	-0.000680167751852423	0.0162028968334198	-0.0253554154187441	0.00159255252219737
131	76.0809326171875	-12.8499603271484	-5.07108306884766	-0.00652430532500148	0.0113327819854021	-0.0159398596733809	0.00354059832170606
132	74.7822341918945	-11.5512628555298	-5.3957576751709	-0.0123684434220195	0.0022419011220336	-0.0123684434220195	-0.00327756232582033
133	74.1328887939453	-12.5252857208252	-4.48666954040527	-0.00555028254166245	-0.00457625929266214	0.00289124972186983	0.0022419011220336
134	74.1328887939453	-11.5512628555298	-4.48666954040527	-0.00100484199356288	0.000943203864153475	0.00516396993771195	0.00159255252219737
135	70.2367935180664	-11.875937461853	-4.68147373199463	-0.00847235135734081	0.0145795252174139	-0.00100484199356288	-0.00652430532500148
136	72.1848373413086	-11.2265882492065	-5.33082246780396	-0.00684897974133492	0.0116574559360743	-0.0169138833880424	0.00289124972186983
137	76.7302780151367	-12.200611114502	-5.07108306884766	-0.00619963090866804	0.00646266713738441	0.00613799272105098	-0.0107450718060136
138	74.1328887939453	-12.5252857208252	-5.13601779937744	-0.0123684434220195	0.0022419011220336	0.00483929552137852	0.00743668992072344
139	74.7822341918945	-11.875937461853	-5.46069240570068	-0.00847235135734081	0.00191722682211548	0.00451462110504508	-0.00197886489331722
140	74.7822341918945	-12.200611114502	-5.07108306884766	0.00970941036939621	-0.00100484199356288	0.00711201597005129	-0.00230353930965066
141	74.1328887939453	-12.5252857208252	-4.81134366989136	-3.08191010844894e-05	-0.00587495695799589	0.00548864435404539	-0.00652430532500148
142	76.0809326171875	-12.8499603271484	-5.20095300674438	-0.00100484199356288	-0.00912170019000769	0.00776136433705688	-0.00457625929266214
143	74.1328887939453	-11.2265882492065	-5.33082246780396	0.0194496400654316	-0.00100484199356288	0.0106834331527352	-0.00522560812532902
144	72.8341903686523	-11.875937461853	-4.87627840042114	0.00191722682211548	-0.000680167751852423	-0.00684897974133492	0.00386527273803949
145	72.1848373413086	-11.5512628555298	-4.81134366989136	0.00483929552137852	-0.00230353930965066	-0.00814767740666866	-0.00587495695799589
146	74.1328887939453	-11.2265882492065	-5.07108306884766	0.00548864435404539	0.0100340843200684	-0.00814767740666866	-0.00197886489331722
147	74.7822341918945	-11.875937461853	-5.20095300674438	0.00386527273803949	-0.00652430532500148	-0.000355493422830477	-0.00425158534198999
148	76.0809326171875	-12.8499603271484	-5.3957576751709	0.00451462110504508	-0.0279528107494116	0.01100810803473	-0.00327756232582033
149	76.7302780151367	-12.5252857208252	-5.20095300674438	0.00483929552137852	0.00483929552137852	-0.00392691092565656	0.00191722682211548
150	75.4315795898438	-12.8499603271484	-5.3957576751709	-0.00132951640989631	-0.00879702530801296	-0.00360223650932312	0.00159255252219737
151	76.0809326171875	-13.8239831924438	-5.00614833831787	0.00548864435404539	-0.00457625929266214	-0.0156151866540313	0.00191722682211548
152	76.0809326171875	-12.8499603271484	-5.07108306884766	-0.0133424662053585	0.00386527273803949	-0.00912170019000769	0.0022419011220336
153	74.1328887939453	-10.9019145965576	-5.07108306884766	-0.0107450718060136	0.00483929552137852	-0.0120437685400248	0.0126314787194133
154	72.8341903686523	-12.5252857208252	-4.42173433303833	-0.00425158534198999	0.00191722682211548	0.00613799272105098	0.00321592413820326
155	74.7822341918945	-11.5512628555298	-5.52562713623047	0.00938473641872406	0.00451462110504508	0.00321592413820326	-0.00327756232582033
156	75.4315795898438	-13.1746339797974	-4.87627840042114	0.0197743140161037	0.00516396993771195	-0.00782300252467394	-0.000355493422830477
157	76.7302780151367	-13.1746339797974	-5.13601779937744	0.00613799272105098	0.000943203864153475	-0.00619963090866804	-0.00587495695799589
158	74.1328887939453	-11.5512628555298	-4.68147373199463	0.0123068047687411	0.0022419011220336	-0.00360223650932312	-0.00360223650932312
159	74.7822341918945	-13.1746339797974	-4.48666954040527	0.013930176384747	-0.0143164889886975	-3.08191010844894e-05	-0.0026282137259841
160	77.3796310424805	-13.8239831924438	-4.22693014144897	0.0152288740500808	-0.00165419070981443	0.00841071270406246	-0.0113944197073579
161	73.4835357666016	-11.5512628555298	-5.3957576751709	0.0100340843200684	-0.00457625929266214	-0.00295288790948689	-0.00230353930965066
162	73.4835357666016	-13.1746339797974	-4.61653900146484	-0.0217839982360601	0.00126787810586393	-0.00619963090866804	-0.00197886489331722
163	73.4835357666016	-11.5512628555298	-4.81134366989136	-0.0139918150380254	-0.00392691092565656	-3.08191010844894e-05	0.00354059832170606
164	73.4835357666016	-11.875937461853	-5.33082246780396	-0.00327756232582033	0.00126787810586393	-0.00457625929266214	0.00516396993771195
165	76.0809326171875	-11.875937461853	-5.46069240570068	-0.00522560812532902	0.00126787810586393	-0.00977104809135199	-0.00132951640989631
166	74.1328887939453	-11.5512628555298	-5.07108306884766	0.01100810803473	0.00451462110504508	-0.00717365415766835	-0.00652430532500148
167	74.1328887939453	-11.875937461853	-5.3957576751709	0.00191722682211548	-0.00295288790948689	-0.00912170019000769	0.000618529506027699
168	76.7302780151367	-13.8239831924438	-5.6554970741272	0.00938473641872406	-0.0136671401560307	0.00321592413820326	-0.00197886489331722
169	76.0809326171875	-13.1746339797974	-5.07108306884766	-0.00295288790948689	-0.00295288790948689	-0.00814767740666866	0.00581331877037883
170	76.0809326171875	-13.1746339797974	-5.26588773727417	-0.00555028254166245	0.00451462110504508	-0.00587495695799589	-0.00295288790948689
171	72.1848373413086	-12.5252857208252	-4.94121360778809	-0.00587495695799589	0.00581331877037883	-0.0169138833880424	0.0181509424000978
172	75.4315795898438	-13.4993085861206	-4.42173433303833	0.00906006153672934	0.00516396993771195	-0.00392691092565656	0.00970941036939621
173	76.7302780151367	-13.1746339797974	-4.87627840042114	-0.0133424662053585	0.000618529506027699	-0.00944637414067984	0.00776136433705688
174	75.4315795898438	-12.5252857208252	-5.52562713623047	0.0233457311987877	0.00126787810586393	0.00354059832170606	-0.00295288790948689
175	76.0809326171875	-13.4993085861206	-5.26588773727417	0.0103587592020631	0.00906006153672934	0.00646266713738441	0.0106834331527352
176	76.0809326171875	-13.8239831924438	-5.13601779937744	0.0132808275520802	0.00451462110504508	-0.0026282137259841	0.00386527273803949
177	74.1328887939453	-14.1486568450928	-4.94121360778809	-3.08191010844894e-05	-0.00847235135734081	-0.00132951640989631	0.00289124972186983
178	74.7822341918945	-12.8499603271484	-5.33082246780396	0.0132808275520802	-0.00165419070981443	-3.08191010844894e-05	0.00873538758605719
179	75.4315795898438	-12.8499603271484	-4.74640893936157	0.000293855206109583	-0.00555028254166245	0.00418994715437293	-0.00132951640989631
180	73.4835357666016	-13.4993085861206	-4.74640893936157	-0.00912170019000769	0.00678734155371785	0.00678734155371785	-0.000355493422830477
181	72.1848373413086	-12.5252857208252	-5.46069240570068	0.0123068047687411	-0.00165419070981443	0.00191722682211548	-0.00295288790948689
182	76.0809326171875	-12.8499603271484	-5.26588773727417	-0.0169138833880424	-0.00100484199356288	0.0103587592020631	-0.00847235135734081
183	75.4315795898438	-12.5252857208252	-5.46069240570068	-0.00100484199356288	-0.0195112787187099	-0.000355493422830477	0.00711201597005129
184	74.7822341918945	-12.5252857208252	-5.33082246780396	-0.00490093370899558	-0.000680167751852423	-0.00327756232582033	-0.000355493422830477
185	74.1328887939453	-13.4993085861206	-4.81134366989136	0.00289124972186983	0.00548864435404539	0.00191722682211548	-0.00425158534198999
186	77.3796310424805	-14.473331451416	-4.68147373199463	-0.000680167751852423	-0.0120437685400248	-0.00490093370899558	-0.00619963090866804
187	74.1328887939453	-11.5512628555298	-5.13601779937744	-0.0110697457566857	0.00256657530553639	-0.00230353930965066	-0.00522560812532902
188	73.4835357666016	-12.5252857208252	-5.33082246780396	-0.00879702530801296	0.00321592413820326	-0.00425158534198999	0.00256657530553639
189	73.4835357666016	-12.5252857208252	-5.20095300674438	-0.0146411629393697	0.00386527273803949	-0.00847235135734081	-3.08191010844894e-05
190	76.0809326171875	-12.5252857208252	-4.68147373199463	-0.00652430532500148	0.0171769186854362	-0.00912170019000769	0.000943203864153475
191	75.4315795898438	-12.5252857208252	-5.26588773727417	-0.00360223650932312	0.013930176384747	-0.0185372550040483	0.00613799272105098
192	75.4315795898438	-13.1746339797974	-4.94121360778809	-0.0130177913233638	0.00354059832170606	-0.0185372550040483	0.000618529506027699
193	74.7822341918945	-13.4993085861206	-4.81134366989136	-0.0162645354866982	0.00613799272105098	0.00386527273803949	0.0136055024340749
194	75.4315795898438	-14.473331451416	-4.74640893936157	-0.00295288790948689	-0.0026282137259841	-0.00749832857400179	0.00354059832170606
195	73.4835357666016	-13.1746339797974	-4.81134366989136	-0.00360223650932312	0.0022419011220336	0.00289124972186983	-0.00327756232582033
196	74.1328887939453	-12.200611114502	-4.81134366989136	-0.00717365415766835	0.0132808275520802	-0.00490093370899558	-0.00684897974133492
197	75.4315795898438	-13.1746339797974	-4.94121360778809	-0.0172385573387146	0.00159255252219737	0.00159255252219737	-0.00490093370899558
198	72.1848373413086	-12.5252857208252	-5.07108306884766	-0.0100957229733467	0.00321592413820326	0.00289124972186983	0.00808603875339031
199	74.7822341918945	-12.5252857208252	-5.00614833831787	0.00159255252219737	0.00808603875339031	0.00548864435404539	-0.00360223650932312
200	76.7302780151367	-12.8499603271484	-4.94121360778809	0.0126314787194133	0.00451462110504508	0.00646266713738441	-0.00197886489331722
201	75.4315795898438	-12.200611114502	-5.3957576751709	0.0194496400654316	0.00126787810586393	0.0022419011220336	-0.00684897974133492
202	76.0809326171875	-13.8239831924438	-5.07108306884766	0.012956153601408	-0.00457625929266214	-0.000680167751852423	-0.00522560812532902
203	76.0809326171875	-13.8239831924438	-4.94121360778809	0.0113327819854021	-0.017887907102704	0.013930176384747	0.00483929552137852
204	75.4315795898438	-13.4993085861206	-5.13601779937744	0.00548864435404539	-0.00197886489331722	-0.00684897974133492	-0.000355493422830477
205	74.7822341918945	-12.5252857208252	-5.00614833831787	0.0158782228827477	0.000943203864153475	-0.0175632312893867	-0.0104203969240189
206	72.8341903686523	-12.8499603271484	-5.26588773727417	-0.00100484199356288	0.00873538758605719	-0.0133424662053585	-0.00619963090866804
207	76.7302780151367	-13.4993085861206	-5.07108306884766	0.00289124972186983	0.00159255252219737	-0.0162645354866982	-0.00490093370899558
208	76.0809326171875	-12.8499603271484	-4.68147373199463	-0.0026282137259841	0.000293855206109583	0.0116574559360743	0.00126787810586393
209	74.1328887939453	-12.5252857208252	-5.26588773727417	0.00386527273803949	0.00321592413820326	-0.00749832857400179	0.000618529506027699
210	76.0809326171875	-12.5252857208252	-5.26588773727417	-0.00360223650932312	0.0100340843200684	-0.0113944197073579	-0.00197886489331722
211	76.7302780151367	-14.1486568450928	-4.81134366989136	-0.00360223650932312	0.0142548503354192	-0.0136671401560307	0.00159255252219737
212	77.3796310424805	-14.7980060577393	-5.00614833831787	-0.0149658378213644	0.000618529506027699	-0.0136671401560307	0.000618529506027699
213	74.7822341918945	-12.200611114502	-5.72043180465698	-0.00295288790948689	0.00678734155371785	-0.00132951640989631	0.00126787810586393
214	72.8341903686523	-12.5252857208252	-5.26588773727417	0.00126787810586393	0.00386527273803949	0.00483929552137852	0.00970941036939621
215	73.4835357666016	-12.5252857208252	-5.3957576751709	-0.00295288790948689	0.00613799272105098	-0.00522560812532902	-0.00230353930965066
216	74.7822341918945	-12.200611114502	-5.3957576751709	0.00581331877037883	0.00841071270406246	0.00289124972186983	-0.00230353930965066
217	76.0809326171875	-13.8239831924438	-4.61653900146484	-0.0143164889886975	0.000293855206109583	-0.00912170019000769	-0.00132951640989631
218	76.7302780151367	-13.4993085861206	-4.35679960250854	0.00418994715437293	0.0022419011220336	0.0171769186854362	0.00808603875339031
219	75.4315795898438	-13.4993085861206	-4.61653900146484	0.0217223595827818	0.00646266713738441	0.00126787810586393	-0.00360223650932312
220	76.7302780151367	-14.473331451416	-5.26588773727417	0.0136055024340749	-0.00717365415766835	-0.00165419070981443	-0.00912170019000769
221	74.1328887939453	-12.8499603271484	-5.20095300674438	0.0136055024340749	-0.00717365415766835	0.00516396993771195	-0.0100957229733467
222	74.1328887939453	-13.8239831924438	-5.00614833831787	0.00776136433705688	-0.00360223650932312	0.00451462110504508	0.000293855206109583
223	74.7822341918945	-13.4993085861206	-4.94121360778809	-0.00587495695799589	-0.00132951640989631	0.00613799272105098	-0.000355493422830477
224	74.7822341918945	-12.8499603271484	-5.00614833831787	0.00646266713738441	-0.00425158534198999	-0.00132951640989631	0.00159255252219737
225	76.7302780151367	-12.8499603271484	-5.00614833831787	-3.08191010844894e-05	0.00289124972186983	-0.00717365415766835	-0.000680167751852423
226	76.0809326171875	-13.8239831924438	-5.07108306884766	0.020423661917448	0.00581331877037883	-0.00392691092565656	-0.00392691092565656
227	75.4315795898438	-13.4993085861206	-5.26588773727417	-0.00457625929266214	0.0022419011220336	-0.00879702530801296	0.00159255252219737
228	75.4315795898438	-13.8239831924438	-5.07108306884766	-0.0110697457566857	-0.00814767740666866	-0.00327756232582033	-0.00360223650932312
229	74.7822341918945	-14.1486568450928	-5.26588773727417	0.0191249661147594	-0.00392691092565656	-0.00522560812532902	0.00256657530553639
230	75.4315795898438	-13.8239831924438	-4.94121360778809	-0.000680167751852423	0.011982130818069	-0.0139918150380254	0.00256657530553639
231	74.7822341918945	-12.8499603271484	-4.87627840042114	0.00711201597005129	0.00678734155371785	-0.00587495695799589	0.00841071270406246
232	72.8341903686523	-13.1746339797974	-4.87627840042114	0.0126314787194133	0.013930176384747	-0.0143164889886975	0.00711201597005129
233	75.4315795898438	-13.4993085861206	-5.3957576751709	0.00970941036939621	-0.000355493422830477	0.00126787810586393	0.00581331877037883
234	74.7822341918945	-12.200611114502	-5.3957576751709	0.00776136433705688	0.00321592413820326	0.00613799272105098	0.00906006153672934
235	74.7822341918945	-12.5252857208252	-5.59056186676025	0.0123068047687411	0.00776136433705688	-0.00132951640989631	0.0022419011220336
236	77.3796310424805	-13.4993085861206	-4.61653900146484	0.00906006153672934	0.00548864435404539	-0.00749832857400179	-0.00100484199356288
237	75.4315795898438	-13.1746339797974	-4.35679960250854	0.0155535480007529	0.000943203864153475	0.00126787810586393	-0.00522560812532902
238	74.1328887939453	-13.8239831924438	-5.00614833831787	0.01100810803473	-0.0139918150380254	0.00256657530553639	-0.000355493422830477
239	76.0809326171875	-13.8239831924438	-5.07108306884766	0.025618452578783	-0.00619963090866804	0.0142548503354192	-0.00555028254166245
240	74.1328887939453	-13.4993085861206	-5.07108306884766	0.00970941036939621	0.0022419011220336	0.00678734155371785	-0.00490093370899558
241	74.1328887939453	-12.8499603271484	-5.33082246780396	-0.00230353930965066	-0.00197886489331722	0.00776136433705688	-0.0104203969240189
242	74.7822341918945	-11.5512628555298	-4.74640893936157	0.000618529506027699	-0.00944637414067984	0.00126787810586393	-0.00782300252467394
243	76.0809326171875	-13.4993085861206	-4.42173433303833	-0.00490093370899558	-0.00490093370899558	0.0106834331527352	-0.00912170019000769
244	75.4315795898438	-13.1746339797974	-4.48666954040527	-0.00132951640989631	-0.00717365415766835	-0.0130177913233638	-0.000680167751852423
245	75.4315795898438	-13.4993085861206	-4.35679960250854	0.000943203864153475	0.00418994715437293	-0.00100484199356288	-0.00100484199356288
246	76.0809326171875	-14.473331451416	-4.55160427093506	0.0103587592020631	0.00289124972186983	-0.0110697457566857	0.00126787810586393
247	76.0809326171875	-14.7980060577393	-5.00614833831787	-0.00197886489331722	-0.00230353930965066	0.00613799272105098	-0.0107450718060136
248	74.7822341918945	-12.8499603271484	-5.3957576751709	-0.00327756232582033	-0.00392691092565656	-0.000680167751852423	0.011982130818069
249	73.4835357666016	-12.5252857208252	-5.26588773727417	-0.0100957229733467	0.00808603875339031	0.00613799272105098	0.00483929552137852
250	74.1328887939453	-13.4993085861206	-4.94121360778809	-0.00814767740666866	0.0132808275520802	-0.0107450718060136	0.00808603875339031
251	74.1328887939453	-12.5252857208252	-4.87627840042114	0.0171769186854362	0.00613799272105098	-0.0123684434220195	0.00289124972186983
252	76.0809326171875	-14.473331451416	-5.3957576751709	0.0158782228827477	0.0113327819854021	-0.0123684434220195	-0.000355493422830477
253	75.4315795898438	-13.8239831924438	-5.26588773727417	0.00906006153672934	-0.00522560812532902	-0.00165419070981443	0.0103587592020631
254	76.7302780151367	-14.1486568450928	-4.61653900146484	0.0158782228827477	0.00743668992072344	0.000943203864153475	0.00386527273803949
255	76.0809326171875	-14.1486568450928	-5.07108306884766	0.0126314787194133	-0.00717365415766835	0.00289124972186983	0.00126787810586393
256	76.0809326171875	-14.7980060577393	-4.87627840042114	0.00970941036939621	-0.00652430532500148	-0.00490093370899558	-0.0026282137259841
257	75.4315795898438	-13.4993085861206	-4.74640893936157	0.00321592413820326	0.00289124972186983	-0.00814767740666866	0.00321592413820326
258	71.5354919433594	-11.875937461853	-5.13601779937744	-0.00457625929266214	0.00418994715437293	-0.000355493422830477	0.00354059832170606
259	74.7822341918945	-14.1486568450928	-5.07108306884766	-0.0100957229733467	0.00256657530553639	-0.0026282137259841	0.00451462110504508
260	74.7822341918945	-12.8499603271484	-5.13601779937744	0.00808603875339031	0.00906006153672934	0.00126787810586393	-0.00587495695799589
261	77.3796310424805	-13.8239831924438	-5.52562713623047	0.0106834331527352	-0.00814767740666866	-0.00587495695799589	-0.00684897974133492
262	76.0809326171875	-12.8499603271484	-5.33082246780396	-0.0110697457566857	0.00256657530553639	-0.00619963090866804	-0.00490093370899558
263	76.7302780151367	-13.8239831924438	-4.87627840042114	-0.0156151866540313	-0.00847235135734081	0.00321592413820326	-0.00490093370899558
264	76.7302780151367	-14.473331451416	-4.61653900146484	-0.00717365415766835	-0.0143164889886975	-3.08191010844894e-05	0.00191722682211548
265	78.0289764404297	-13.8239831924438	-5.07108306884766	-0.00879702530801296	0.0106834331527352	-0.0117190945893526	-0.00132951640989631
266	76.0809326171875	-12.8499603271484	-5.20095300674438	0.00418994715437293	-0.00555028254166245	-0.0126931173726916	-0.000680167751852423
267	73.4835357666016	-13.8239831924438	-5.00614833831787	0.00321592413820326	-0.00522560812532902	-0.0156151866540313	0.000943203864153475
268	74.1328887939453	-12.200611114502	-5.26588773727417	0.00711201597005129	0.00126787810586393	-0.0026282137259841	-0.00100484199356288
269	74.1328887939453	-11.875937461853	-5.26588773727417	0.01100810803473	0.00873538758605719	-0.00457625929266214	0.00516396993771195
270	77.3796310424805	-13.8239831924438	-5.00614833831787	0.0188002903014421	0.0103587592020631	-0.0211346503347158	0.0239950809627771
271	73.4835357666016	-11.875937461853	-5.26588773727417	0.00678734155371785	0.0165275707840919	-0.0149658378213644	-0.00360223650932312
272	74.1328887939453	-13.1746339797974	-5.26588773727417	-0.00100484199356288	0.0100340843200684	-0.00879702530801296	0.0142548503354192
273	76.0809326171875	-15.4473543167114	-5.33082246780396	0.00418994715437293	0.000943203864153475	-0.00425158534198999	0.000943203864153475
274	75.4315795898438	-14.1486568450928	-5.33082246780396	-0.000355493422830477	-0.0026282137259841	-3.08191010844894e-05	0.00646266713738441
275	75.4315795898438	-13.4993085861206	-5.26588773727417	-0.00392691092565656	0.00256657530553639	-0.00684897974133492	0.000943203864153475
276	72.8341903686523	-13.1746339797974	-5.13601779937744	-0.00490093370899558	-0.00327756232582033	0.00321592413820326	-0.00197886489331722
277	74.1328887939453	-12.5252857208252	-5.26588773727417	-0.0120437685400248	-0.00132951640989631	0.00126787810586393	-0.00555028254166245
278	76.0809326171875	-12.5252857208252	-5.78536653518677	-0.0208099745213985	-0.00197886489331722	0.000943203864153475	0.00873538758605719
279	75.4315795898438	-13.1746339797974	-5.3957576751709	-0.00392691092565656	0.00354059832170606	0.00321592413820326	-0.00295288790948689
280	74.7822341918945	-12.200611114502	-5.33082246780396	-0.00360223650932312	0.0022419011220336	-0.00425158534198999	-0.00360223650932312
281	76.7302780151367	-14.473331451416	-5.07108306884766	-0.0130177913233638	-0.00230353930965066	0.00906006153672934	-0.0117190945893526
282	74.7822341918945	-13.1746339797974	-5.20095300674438	-0.00782300252467394	-0.0253554154187441	0.00808603875339031	-0.00782300252467394
283	75.4315795898438	-13.8239831924438	-4.74640893936157	-0.0165892094373703	-0.00392691092565656	0.00548864435404539	-0.0026282137259841
284	74.1328887939453	-13.1746339797974	-5.00614833831787	-0.0156151866540313	-0.00522560812532902	-0.00490093370899558	-0.00587495695799589
285	74.1328887939453	-13.8239831924438	-5.33082246780396	-0.0211346503347158	0.00646266713738441	-0.00879702530801296	-0.00425158534198999
286	76.0809326171875	-14.1486568450928	-5.13601779937744	-0.00684897974133492	-0.00392691092565656	-0.00717365415766835	-0.00360223650932312
287	76.7302780151367	-13.1746339797974	-5.26588773727417	-0.00944637414067984	-0.00197886489331722	-0.0113944197073579	0.0022419011220336
288	74.1328887939453	-12.5252857208252	-5.26588773727417	-0.0133424662053585	0.00126787810586393	-0.0026282137259841	0.0123068047687411
289	74.7822341918945	-13.1746339797974	-5.26588773727417	0.00256657530553639	0.00418994715437293	-0.00814767740666866	0.000293855206109583
290	74.1328887939453	-14.1486568450928	-4.94121360778809	0.00126787810586393	0.00516396993771195	-0.00749832857400179	0.00451462110504508
291	76.0809326171875	-13.1746339797974	-5.72043180465698	0.0162028968334198	0.00841071270406246	-0.00912170019000769	0.00321592413820326
292	74.1328887939453	-11.875937461853	-5.6554970741272	0.0188002903014421	0.00483929552137852	-0.00717365415766835	-0.00327756232582033
293	72.1848373413086	-13.4993085861206	-5.26588773727417	0.00191722682211548	0.00321592413820326	-0.00619963090866804	0.0103587592020631
294	76.0809326171875	-13.8239831924438	-5.20095300674438	0.0178262684494257	-0.0026282137259841	0.00321592413820326	0.0103587592020631
295	74.7822341918945	-13.1746339797974	-5.26588773727417	0.0145795252174139	0.0113327819854021	0.00548864435404539	0.00159255252219737
296	75.4315795898438	-12.8499603271484	-5.46069240570068	0.0142548503354192	0.00386527273803949	0.00451462110504508	-0.000355493422830477
297	74.1328887939453	-11.875937461853	-5.20095300674438	0.00808603875339031	0.000943203864153475	-0.000680167751852423	-0.00619963090866804
298	75.4315795898438	-14.1486568450928	-5.3957576751709	0.00743668992072344	-0.00230353930965066	0.00516396993771195	0.00841071270406246
299	76.0809326171875	-14.473331451416	-5.13601779937744	0.0243197549134493	-0.0133424662053585	0.00126787810586393	-0.00490093370899558
300	74.1328887939453	-12.5252857208252	-5.33082246780396	0.0233457311987877	0.00126787810586393	0.00386527273803949	-0.00619963090866804
301	75.4315795898438	-13.4993085861206	-4.87627840042114	0.0155535480007529	0.0022419011220336	0.00386527273803949	-0.00879702530801296
302	72.8341903686523	-12.200611114502	-5.26588773727417	0.00256657530553639	-0.0104203969240189	0.00159255252219737	-0.00392691092565656
303	75.4315795898438	-11.875937461853	-5.3957576751709	0.00159255252219737	-0.00392691092565656	0.00711201597005129	0.00483929552137852
304	77.3796310424805	-13.4993085861206	-5.59056186676025	-0.00814767740666866	-0.00749832857400179	0.00289124972186983	0.00159255252219737
305	76.7302780151367	-13.1746339797974	-5.59056186676025	0.000618529506027699	0.00841071270406246	-0.0191866029053926	-0.0026282137259841
306	76.0809326171875	-13.8239831924438	-4.94121360778809	0.00418994715437293	-0.00100484199356288	-0.00847235135734081	-0.00912170019000769
307	75.4315795898438	-13.8239831924438	-5.07108306884766	-0.0113944197073579	-0.00327756232582033	-0.00392691092565656	-0.00295288790948689
308	73.4835357666016	-12.8499603271484	-5.13601779937744	-0.0120437685400248	-0.00425158534198999	0.0022419011220336	-0.00165419070981443
309	76.0809326171875	-13.4993085861206	-4.87627840042114	-0.0146411629393697	0.00938473641872406	-0.00490093370899558	-0.00392691092565656
310	72.8341903686523	-12.5252857208252	-5.26588773727417	-0.0217839982360601	0.0149041991680861	-0.0113944197073579	-0.00132951640989631
311	75.4315795898438	-13.8239831924438	-5.72043180465698	-0.0182125810533762	0.00613799272105098	-0.0100957229733467	-0.000680167751852423
312	76.0809326171875	-12.5252857208252	-5.52562713623047	-0.0152905117720366	0.00646266713738441	-0.0104203969240189	0.00451462110504508
313	76.0809326171875	-12.200611114502	-5.78536653518677	-0.0211346503347158	-0.00327756232582033	0.00159255252219737	0.000943203864153475
314	73.4835357666016	-13.1746339797974	-5.07108306884766	-0.00782300252467394	-0.00327756232582033	-3.08191010844894e-05	0.00711201597005129
315	74.7822341918945	-12.5252857208252	-5.00614833831787	-0.0110697457566857	0.00970941036939621	-3.08191010844894e-05	-0.00587495695799589
316	74.1328887939453	-13.4993085861206	-5.13601779937744	-0.0107450718060136	-0.00555028254166245	-0.00165419070981443	-0.00230353930965066
317	74.7822341918945	-13.1746339797974	-5.3957576751709	-0.00944637414067984	-0.00165419070981443	0.00321592413820326	0.00289124972186983
318	76.0809326171875	-13.1746339797974	-5.00614833831787	-0.0100957229733467	-0.00230353930965066	0.00873538758605719	-0.0026282137259841
319	72.1848373413086	-12.5252857208252	-5.59056186676025	-0.00652430532500148	0.000618529506027699	0.00354059832170606	0.00321592413820326
320	74.1328887939453	-12.5252857208252	-5.52562713623047	0.00613799272105098	-0.000355493422830477	0.0106834331527352	-0.00944637414067984
321	75.4315795898438	-12.8499603271484	-4.81134366989136	0.0399041213095188	0.000293855206109583	0.00126787810586393	-0.0136671401560307
322	75.4315795898438	-13.1746339797974	-5.26588773727417	0.00256657530553639	-0.00360223650932312	-0.00749832857400179	-0.00619963090866804
323	74.7822341918945	-12.8499603271484	-5.3957576751709	0.00289124972186983	-0.00360223650932312	0.000943203864153475	-0.00652430532500148
324	74.7822341918945	-13.4993085861206	-5.26588773727417	0.0168522447347641	0.0123068047687411	0.000293855206109583	-0.00555028254166245
325	76.0809326171875	-14.7980060577393	-5.13601779937744	0.0152288740500808	-0.0126931173726916	-0.0104203969240189	-0.00522560812532902
326	75.4315795898438	-13.1746339797974	-5.07108306884766	0.0132808275520802	0.00321592413820326	-0.00490093370899558	-0.0104203969240189
327	73.4835357666016	-12.8499603271484	-5.00614833831787	0.0149041991680861	-3.08191010844894e-05	0.000618529506027699	-0.00782300252467394
328	72.8341903686523	-12.8499603271484	-5.07108306884766	-0.00100484199356288	-0.0026282137259841	-0.00295288790948689	0.000618529506027699
329	75.4315795898438	-12.8499603271484	-5.07108306884766	0.0226963832974434	-0.000355493422830477	-0.00100484199356288	0.0022419011220336
330	74.7822341918945	-12.200611114502	-4.74640893936157	0.0171769186854362	0.00646266713738441	-0.0188619289547205	-3.08191010844894e-05
331	76.0809326171875	-13.4993085861206	-5.46069240570068	-0.00652430532500148	0.0100340843200684	-0.0130177913233638	0.000293855206109583
332	73.4835357666016	-12.200611114502	-5.33082246780396	0.0123068047687411	0.0113327819854021	-0.0149658378213644	0.00548864435404539
333	75.4315795898438	-12.8499603271484	-5.20095300674438	0.0149041991680861	0.00386527273803949	-0.00522560812532902	0.00191722682211548
334	74.1328887939453	-13.4993085861206	-5.00614833831787	0.0259431265294552	-0.0149658378213644	0.00289124972186983	0.00126787810586393
335	74.1328887939453	-12.5252857208252	-4.48666954040527	0.0226963832974434	0.0103587592020631	-0.00230353930965066	0.00483929552137852
336	73.4835357666016	-12.200611114502	-4.74640893936157	0.0200989879667759	0.00516396993771195	-0.00197886489331722	0.000618529506027699
337	71.5354919433594	-12.8499603271484	-4.94121360778809	0.00841071270406246	-0.00295288790948689	-0.00197886489331722	0.00126787810586393
338	76.0809326171875	-12.8499603271484	-4.48666954040527	0.011982130818069	0.00613799272105098	-0.00295288790948689	0.00321592413820326
339	74.1328887939453	-12.8499603271484	-5.3957576751709	0.00906006153672934	-0.00295288790948689	0.000943203864153475	0.00191722682211548
340	76.0809326171875	-12.200611114502	-5.3957576751709	0.0259431265294552	0.00386527273803949	-3.08191010844894e-05	0.00191722682211548
341	75.4315795898438	-12.8499603271484	-4.61653900146484	0.0188002903014421	-0.00197886489331722	0.00126787810586393	-0.00619963090866804
342	76.0809326171875	-12.8499603271484	-4.61653900146484	0.00906006153672934	-0.00425158534198999	-0.000355493422830477	-0.00749832857400179
343	74.1328887939453	-12.8499603271484	-4.81134366989136	-0.00490093370899558	-0.0107450718060136	0.0022419011220336	0.000293855206109583
344	76.0809326171875	-13.1746339797974	-4.61653900146484	0.000618529506027699	-0.000680167751852423	-0.00652430532500148	0.00776136433705688
345	73.4835357666016	-13.1746339797974	-5.00614833831787	-0.00749832857400179	0.00418994715437293	-0.00555028254166245	-0.00912170019000769
346	74.1328887939453	-13.4993085861206	-4.87627840042114	-0.0273034609854221	-0.00100484199356288	-0.0149658378213644	-0.00165419070981443
347	76.0809326171875	-13.4993085861206	-4.94121360778809	-0.0208099745213985	-0.00490093370899558	-0.00490093370899558	-0.00684897974133492
348	74.7822341918945	-11.5512628555298	-5.13601779937744	-0.0208099745213985	-0.00230353930965066	-0.00197886489331722	0.00321592413820326
349	74.7822341918945	-11.875937461853	-5.59056186676025	-0.0230826959013939	-0.00132951640989631	0.00126787810586393	0.00354059832170606
350	74.1328887939453	-11.2265882492065	-5.3957576751709	-0.0266541130840778	0.00711201597005129	-0.000680167751852423	-0.00132951640989631
351	73.4835357666016	-13.8239831924438	-5.00614833831787	-0.0169138833880424	-0.00230353930965066	-0.00814767740666866	0.00613799272105098
352	76.0809326171875	-13.4993085861206	-5.07108306884766	-0.023407369852066	0.0022419011220336	-0.000355493422830477	0.00126787810586393
353	76.0809326171875	-12.5252857208252	-5.20095300674438	-0.0195112787187099	-0.00425158534198999	0.00516396993771195	0.01100810803473
354	74.1328887939453	-12.8499603271484	-4.55160427093506	0.00191722682211548	0.000618529506027699	0.00646266713738441	0.00613799272105098
355	75.4315795898438	-12.5252857208252	-5.26588773727417	0.0213976856321096	0.00386527273803949	0.00938473641872406	-0.00295288790948689
356	73.4835357666016	-12.200611114502	-5.20095300674438	0.0213976856321096	0.00256657530553639	-0.000355493422830477	-0.0026282137259841
357	75.4315795898438	-11.875937461853	-5.6554970741272	0.0301638916134834	0.00613799272105098	0.00289124972186983	-0.00360223650932312
358	74.1328887939453	-11.875937461853	-5.26588773727417	0.029189869761467	0.0022419011220336	-0.00165419070981443	0.00256657530553639
359	74.1328887939453	-12.5252857208252	-5.20095300674438	0.036657378077507	-0.00425158534198999	0.00743668992072344	0.00451462110504508
360	76.7302780151367	-13.1746339797974	-4.42173433303833	0.0197743140161037	-0.0107450718060136	0.00386527273803949	-0.0143164889886975
361	74.1328887939453	-12.200611114502	-4.94121360778809	0.0168522447347641	0.00321592413820326	0.00159255252219737	-0.00522560812532902
362	75.4315795898438	-12.5252857208252	-4.68147373199463	-0.0120437685400248	0.00191722682211548	0.00516396993771195	-0.00295288790948689
363	71.5354919433594	-11.2265882492065	-4.87627840042114	-0.0208099745213985	-0.00197886489331722	-0.00197886489331722	-0.00165419070981443
364	73.4835357666016	-11.5512628555298	-4.74640893936157	-0.0201606266200542	0.000293855206109583	-0.000355493422830477	-0.00230353930965066
365	75.4315795898438	-11.5512628555298	-4.74640893936157	-0.00977104809135199	0.00289124972186983	-0.00782300252467394	-0.00327756232582033
366	74.7822341918945	-10.9019145965576	-5.26588773727417	-0.0156151866540313	0.000943203864153475	-0.00457625929266214	-0.0026282137259841
367	74.7822341918945	-11.2265882492065	-4.48666954040527	-0.0195112787187099	-0.00230353930965066	-0.0107450718060136	-0.00230353930965066
368	76.0809326171875	-12.200611114502	-4.81134366989136	-0.0208099745213985	-0.00522560812532902	0.000618529506027699	0.00711201597005129
369	76.7302780151367	-13.4993085861206	-4.68147373199463	-0.0104203969240189	-0.0139918150380254	-0.00132951640989631	0.00581331877037883
370	74.7822341918945	-11.5512628555298	-5.46069240570068	-0.00392691092565656	0.0116574559360743	-0.00749832857400179	0.0100340843200684
371	75.4315795898438	-12.200611114502	-5.00614833831787	-0.0100957229733467	0.00386527273803949	-0.00944637414067984	-0.0026282137259841
372	74.1328887939453	-11.5512628555298	-4.94121360778809	-0.0104203969240189	0.00191722682211548	-0.00230353930965066	0.00516396993771195
373	74.7822341918945	-10.9019145965576	-5.13601779937744	-0.00100484199356288	0.00126787810586393	0.00289124972186983	0.000293855206109583
374	73.4835357666016	-10.9019145965576	-4.74640893936157	0.00289124972186983	0.00678734155371785	0.00743668992072344	0.00776136433705688
375	74.1328887939453	-11.2265882492065	-5.00614833831787	0.0103587592020631	0.00159255252219737	0.000943203864153475	-0.00100484199356288
376	74.1328887939453	-11.2265882492065	-4.87627840042114	0.0132808275520802	0.00418994715437293	0.000293855206109583	-0.00847235135734081
377	76.0809326171875	-12.8499603271484	-4.48666954040527	0.00386527273803949	0.00354059832170606	0.00354059832170606	0.000943203864153475
378	76.7302780151367	-13.8239831924438	-4.81134366989136	-0.00619963090866804	-0.00490093370899558	0.00321592413820326	0.00581331877037883
379	73.4835357666016	-10.5772399902344	-5.26588773727417	-0.000680167751852423	-0.00555028254166245	0.00191722682211548	0.0022419011220336
380	74.1328887939453	-12.200611114502	-4.94121360778809	-0.00555028254166245	-3.08191010844894e-05	0.00191722682211548	0.000618529506027699
381	72.8341903686523	-10.9019145965576	-5.26588773727417	0.0158782228827477	0.00386527273803949	-0.000355493422830477	-0.0104203969240189
382	76.0809326171875	-12.200611114502	-4.68147373199463	-0.00619963090866804	-0.00132951640989631	0.00743668992072344	-0.00490093370899558
383	74.7822341918945	-11.5512628555298	-5.00614833831787	-0.00522560812532902	-0.00295288790948689	-0.00197886489331722	0.00354059832170606
384	74.1328887939453	-10.9019145965576	-5.3957576751709	0.000293855206109583	-0.00587495695799589	-0.000680167751852423	0.00159255252219737
385	74.1328887939453	-11.5512628555298	-5.13601779937744	0.00321592413820326	0.00418994715437293	-0.00944637414067984	-0.00425158534198999
386	74.7822341918945	-11.5512628555298	-4.94121360778809	0.00483929552137852	-0.00652430532500148	-0.00944637414067984	-0.00425158534198999
387	73.4835357666016	-11.2265882492065	-4.68147373199463	0.000943203864153475	-0.000355493422830477	-0.00717365415766835	0.00841071270406246
388	76.7302780151367	-11.875937461853	-4.61653900146484	0.00808603875339031	0.000943203864153475	-0.00490093370899558	0.00321592413820326
389	74.1328887939453	-12.200611114502	-4.61653900146484	0.00548864435404539	0.00191722682211548	-0.00295288790948689	0.00451462110504508
390	72.1848373413086	-11.5512628555298	-5.00614833831787	0.00873538758605719	0.0123068047687411	-0.00555028254166245	0.00418994715437293
391	77.3796310424805	-12.200611114502	-4.55160427093506	0.0116574559360743	0.00841071270406246	-0.017887907102704	0.00126787810586393
392	75.4315795898438	-11.5512628555298	-4.55160427093506	0.00386527273803949	0.00418994715437293	-0.0152905117720366	-0.00197886489331722
393	75.4315795898438	-11.2265882492065	-4.61653900146484	0.01100810803473	0.00906006153672934	-3.08191010844894e-05	0.00678734155371785
394	74.7822341918945	-11.2265882492065	-5.3957576751709	0.0230210572481155	0.00321592413820326	-0.00197886489331722	0.00678734155371785
395	74.1328887939453	-11.5512628555298	-5.33082246780396	0.00711201597005129	-0.00490093370899558	-0.00327756232582033	-0.00425158534198999
396	75.4315795898438	-12.8499603271484	-5.00614833831787	-0.00327756232582033	0.00873538758605719	-0.0133424662053585	0.00126787810586393
397	75.4315795898438	-11.875937461853	-5.00614833831787	-0.00717365415766835	0.00483929552137852	-0.000680167751852423	0.00289124972186983
398	72.1848373413086	-10.5772399902344	-4.61653900146484	-0.00912170019000769	-0.00100484199356288	0.00906006153672934	0.00808603875339031
399	72.8341903686523	-11.2265882492065	-4.42173433303833	0.00841071270406246	0.00354059832170606	0.00483929552137852	0.00191722682211548
400	76.0809326171875	-12.5252857208252	-5.07108306884766	0.0100340843200684	0.00126787810586393	0.0100340843200684	-0.0133424662053585
401	74.1328887939453	-10.9019145965576	-5.33082246780396	-0.00392691092565656	0.00256657530553639	-0.00197886489331722	-0.00555028254166245
402	76.0809326171875	-11.875937461853	-5.26588773727417	-0.00912170019000769	-0.00425158534198999	0.00483929552137852	-0.00879702530801296
403	74.1328887939453	-9.92789077758789	-4.74640893936157	-0.0104203969240189	-0.00587495695799589	0.00354059832170606	0.000293855206109583
404	74.1328887939453	-12.8499603271484	-4.55160427093506	-0.00684897974133492	-0.00197886489331722	-0.00619963090866804	-0.00457625929266214
405	72.8341903686523	-12.5252857208252	-4.48666954040527	-0.00230353930965066	-0.00327756232582033	-0.0110697457566857	-0.00327756232582033
406	74.1328887939453	-11.5512628555298	-4.55160427093506	-0.00912170019000769	0.0100340843200684	-0.0107450718060136	-0.00295288790948689
407	72.8341903686523	-10.9019145965576	-4.87627840042114	-0.0182125810533762	0.00354059832170606	-0.00944637414067984	-0.0026282137259841
408	73.4835357666016	-11.2265882492065	-4.87627840042114	-0.0188619289547205	-0.00360223650932312	-0.0026282137259841	0.00418994715437293
409	76.0809326171875	-12.200611114502	-5.00614833831787	0.000293855206109583	0.00548864435404539	-0.00490093370899558	0.00289124972186983
410	76.0809326171875	-12.200611114502	-5.3957576751709	0.0100340843200684	0.013930176384747	-0.0120437685400248	-0.000680167751852423
411	73.4835357666016	-10.9019145965576	-5.00614833831787	0.0100340843200684	0.0152288740500808	-0.0175632312893867	-0.00490093370899558
412	76.0809326171875	-12.5252857208252	-4.09706020355225	-0.00132951640989631	0.00256657530553639	-0.0120437685400248	0.000943203864153475
413	76.7302780151367	-12.8499603271484	-4.74640893936157	-0.00165419070981443	-0.00100484199356288	0.00126787810586393	0.000293855206109583
414	75.4315795898438	-12.8499603271484	-4.61653900146484	0.0100340843200684	0.00386527273803949	0.00354059832170606	0.00159255252219737
415	76.0809326171875	-12.200611114502	-4.61653900146484	-0.00295288790948689	0.00613799272105098	0.000293855206109583	0.0022419011220336
416	74.1328887939453	-11.875937461853	-5.07108306884766	-0.0026282137259841	0.011982130818069	0.00159255252219737	-0.00749832857400179
417	70.8861465454102	-11.2265882492065	-5.13601779937744	-0.0100957229733467	0.00386527273803949	-0.00360223650932312	-0.00425158534198999
418	73.4835357666016	-11.2265882492065	-5.13601779937744	-0.000355493422830477	-0.00295288790948689	0.00743668992072344	0.00289124972186983
419	74.1328887939453	-10.9019145965576	-5.33082246780396	-0.00522560812532902	0.00256657530553639	-0.00522560812532902	-0.00230353930965066
420	76.7302780151367	-11.875937461853	-4.87627840042114	0.0259431265294552	-0.0026282137259841	0.00711201597005129	-0.00457625929266214
421	73.4835357666016	-10.9019145965576	-5.3957576751709	0.0197743140161037	-0.0026282137259841	-0.00132951640989631	-0.0139918150380254
422	75.4315795898438	-12.8499603271484	-4.48666954040527	0.00289124972186983	-0.00782300252467394	0.00159255252219737	-0.00360223650932312
423	76.7302780151367	-12.200611114502	-5.33082246780396	-0.00327756232582033	-0.0104203969240189	0.00808603875339031	0.00938473641872406
424	73.4835357666016	-11.2265882492065	-5.13601779937744	0.0194496400654316	0.000293855206109583	-0.00684897974133492	-0.00230353930965066
425	72.1848373413086	-10.9019145965576	-4.94121360778809	0.0136055024340749	0.00906006153672934	-3.08191010844894e-05	-0.00197886489331722
426	70.2367935180664	-11.2265882492065	-4.74640893936157	0.00678734155371785	0.00970941036939621	-0.00555028254166245	0.00191722682211548
427	73.4835357666016	-10.9019145965576	-4.87627840042114	0.0175015944987535	0.00386527273803949	-0.00555028254166245	-0.00944637414067984
428	76.7302780151367	-11.5512628555298	-5.46069240570068	0.0230210572481155	-0.00490093370899558	0.00613799272105098	0.00354059832170606
429	76.7302780151367	-11.5512628555298	-5.13601779937744	0.00743668992072344	0.0022419011220336	-0.00555028254166245	-3.08191010844894e-05
430	75.4315795898438	-11.875937461853	-4.87627840042114	0.0191249661147594	0.00873538758605719	-0.0152905117720366	0.000618529506027699
431	75.4315795898438	-10.9019145965576	-5.13601779937744	0.0168522447347641	0.000943203864153475	-0.0172385573387146	-0.00100484199356288
432	74.7822341918945	-12.8499603271484	-4.81134366989136	0.0175015944987535	0.00159255252219737	-0.0133424662053585	0.00354059832170606
433	74.7822341918945	-12.200611114502	-5.07108306884766	0.0171769186854362	0.00126787810586393	-0.00684897974133492	0.00776136433705688
434	74.1328887939453	-11.875937461853	-5.13601779937744	0.012956153601408	-0.00684897974133492	0.00711201597005129	0.00386527273803949
435	72.8341903686523	-11.875937461853	-4.55160427093506	0.00159255252219737	0.00516396993771195	-0.000680167751852423	0.00613799272105098
436	76.0809326171875	-12.200611114502	-4.29186487197876	0.00321592413820326	0.00776136433705688	-0.00717365415766835	0.00289124972186983
437	72.1848373413086	-10.2525653839111	-4.74640893936157	-0.00457625929266214	0.00678734155371785	0.00289124972186983	-0.00749832857400179
438	73.4835357666016	-10.5772399902344	-5.20095300674438	-0.000680167751852423	0.00256657530553639	-0.00392691092565656	0.0113327819854021
439	74.1328887939453	-10.9019145965576	-5.26588773727417	-0.00652430532500148	-0.00619963090866804	0.00191722682211548	-0.00197886489331722
440	75.4315795898438	-12.5252857208252	-5.20095300674438	-3.08191010844894e-05	-0.0117190945893526	0.00483929552137852	-0.00295288790948689
441	73.4835357666016	-11.875937461853	-5.20095300674438	-0.0117190945893526	-0.00522560812532902	-0.0026282137259841	-0.00749832857400179
442	75.4315795898438	-11.875937461853	-4.55160427093506	-0.0211346503347158	-0.0104203969240189	0.00743668992072344	-0.00360223650932312
443	73.4835357666016	-11.5512628555298	-5.20095300674438	-0.0227580219507217	-0.00360223650932312	0.00646266713738441	-0.00327756232582033
444	71.5354919433594	-10.9019145965576	-5.00614833831787	-0.0247060675173998	-0.0130177913233638	-0.00392691092565656	-0.00230353930965066
445	74.1328887939453	-10.9019145965576	-5.13601779937744	-0.0195112787187099	-0.000680167751852423	-0.000680167751852423	-0.00457625929266214
446	74.7822341918945	-11.2265882492065	-5.3957576751709	-0.00619963090866804	0.00354059832170606	-0.0113944197073579	-0.00392691092565656
447	74.7822341918945	-10.5772399902344	-5.52562713623047	-0.0152905117720366	0.0022419011220336	-0.00490093370899558	0.00548864435404539
448	74.7822341918945	-11.5512628555298	-4.74640893936157	-0.00814767740666866	-0.00295288790948689	0.00289124972186983	0.00646266713738441
449	74.7822341918945	-11.875937461853	-4.48666954040527	-0.0110697457566857	-0.00230353930965066	-0.00652430532500148	-0.00360223650932312
450	75.4315795898438	-12.8499603271484	-4.48666954040527	-0.00100484199356288	-0.00295288790948689	-0.0156151866540313	0.000943203864153475
451	73.4835357666016	-11.2265882492065	-4.16199493408203	-0.0123684434220195	0.00841071270406246	-0.0113944197073579	0.00386527273803949
452	75.4315795898438	-12.200611114502	-5.00614833831787	-0.0159398596733809	0.00191722682211548	-0.0110697457566857	0.00808603875339031
453	73.4835357666016	-11.5512628555298	-5.20095300674438	-0.0123684434220195	0.00289124972186983	0.00451462110504508	0.0142548503354192
454	75.4315795898438	-11.875937461853	-5.20095300674438	-0.00327756232582033	-0.00522560812532902	0.00289124972186983	0.00418994715437293
455	76.0809326171875	-12.200611114502	-4.61653900146484	0.00159255252219737	-0.00132951640989631	0.00646266713738441	-0.000355493422830477
456	75.4315795898438	-11.5512628555298	-4.61653900146484	0.0022419011220336	0.00321592413820326	0.00613799272105098	-0.000355493422830477
457	75.4315795898438	-11.2265882492065	-4.81134366989136	0.0155535480007529	0.00126787810586393	-0.0026282137259841	-0.00230353930965066
458	74.1328887939453	-11.2265882492065	-5.13601779937744	0.0149041991680861	-0.00392691092565656	0.00386527273803949	0.00516396993771195
459	76.0809326171875	-12.5252857208252	-4.68147373199463	0.0181509424000978	-0.00717365415766835	0.00841071270406246	-0.00555028254166245
460	76.0809326171875	-11.875937461853	-4.74640893936157	0.0243197549134493	-0.0100957229733467	0.00743668992072344	0.0022419011220336
461	72.1848373413086	-10.2525653839111	-5.33082246780396	0.00841071270406246	-0.00132951640989631	0.0100340843200684	-0.00782300252467394
462	73.4835357666016	-12.200611114502	-5.00614833831787	0.00516396993771195	-0.0227580219507217	0.00581331877037883	0.00321592413820326
463	76.0809326171875	-11.875937461853	-5.20095300674438	0.00386527273803949	-0.0026282137259841	0.00841071270406246	0.000618529506027699
464	74.7822341918945	-10.5772399902344	-5.13601779937744	-0.00555028254166245	-0.00197886489331722	-0.00425158534198999	0.00191722682211548
465	74.7822341918945	-10.5772399902344	-5.3957576751709	0.00970941036939621	0.00873538758605719	-0.0136671401560307	-0.0026282137259841
466	73.4835357666016	-10.5772399902344	-5.59056186676025	-0.00619963090866804	-3.08191010844894e-05	-0.00814767740666866	-0.00652430532500148
467	74.1328887939453	-11.2265882492065	-5.26588773727417	-0.00360223650932312	0.000943203864153475	-0.0139918150380254	-0.00165419070981443
468	76.7302780151367	-13.4993085861206	-5.07108306884766	-0.0139918150380254	-0.00814767740666866	-0.00360223650932312	-0.00100484199356288
469	76.0809326171875	-11.875937461853	-4.94121360778809	0.0022419011220336	0.000618529506027699	-0.00619963090866804	0.00581331877037883
470	74.1328887939453	-12.8499603271484	-4.87627840042114	-0.00717365415766835	0.000293855206109583	-0.0107450718060136	0.00451462110504508
471	71.5354919433594	-10.9019145965576	-4.87627840042114	-0.00555028254166245	0.0116574559360743	-0.00879702530801296	0.000293855206109583
472	76.0809326171875	-12.200611114502	-5.20095300674438	0.00191722682211548	0.00191722682211548	-0.00360223650932312	0.00970941036939621
473	77.3796310424805	-12.5252857208252	-5.26588773727417	0.00126787810586393	0.00289124972186983	-0.00652430532500148	0.00776136433705688
474	76.0809326171875	-11.5512628555298	-4.74640893936157	-0.00100484199356288	0.000293855206109583	-0.00490093370899558	0.00354059832170606
475	74.7822341918945	-12.200611114502	-4.94121360778809	0.00581331877037883	0.00938473641872406	-0.00100484199356288	0.000618529506027699
476	76.0809326171875	-12.8499603271484	-4.87627840042114	0.0126314787194133	0.00386527273803949	-0.000355493422830477	-0.00457625929266214
477	74.1328887939453	-12.200611114502	-4.87627840042114	-0.00555028254166245	-0.0113944197073579	0.00516396993771195	-0.00165419070981443
478	75.4315795898438	-10.9019145965576	-5.3957576751709	-0.0110697457566857	-0.00684897974133492	0.00646266713738441	0.00873538758605719
479	74.7822341918945	-11.5512628555298	-5.3957576751709	0.00906006153672934	0.00126787810586393	-0.000355493422830477	-0.00295288790948689
480	72.8341903686523	-12.5252857208252	-4.42173433303833	-0.00327756232582033	-0.00360223650932312	0.0106834331527352	-0.00327756232582033
481	74.1328887939453	-10.9019145965576	-4.68147373199463	0.0155535480007529	-0.00197886489331722	0.000618529506027699	-0.00814767740666866
482	75.4315795898438	-11.875937461853	-4.68147373199463	0.00581331877037883	-0.00360223650932312	0.00613799272105098	-0.00327756232582033
483	75.4315795898438	-12.5252857208252	-4.94121360778809	0.0100340843200684	0.00126787810586393	0.000943203864153475	0.00289124972186983
484	74.7822341918945	-10.9019145965576	-5.13601779937744	0.00256657530553639	-0.00490093370899558	-0.000680167751852423	-0.00619963090866804
485	74.1328887939453	-11.5512628555298	-5.33082246780396	-0.00522560812532902	-0.00327756232582033	-0.00490093370899558	-0.00230353930965066
486	75.4315795898438	-11.875937461853	-5.3957576751709	-0.000680167751852423	-0.00879702530801296	-0.00977104809135199	-0.00165419070981443
487	74.1328887939453	-10.5772399902344	-5.3957576751709	-0.00912170019000769	0.000618529506027699	-0.00847235135734081	-0.00392691092565656
488	73.4835357666016	-12.200611114502	-4.94121360778809	-0.0133424662053585	-0.00425158534198999	-0.0026282137259841	0.0103587592020631
489	71.5354919433594	-11.5512628555298	-4.81134366989136	-0.0110697457566857	0.0022419011220336	-0.00327756232582033	0.0126314787194133
490	76.0809326171875	-11.875937461853	-4.29186487197876	0.00386527273803949	0.011982130818069	-0.00457625929266214	0.00126787810586393
491	74.1328887939453	-10.2525653839111	-5.26588773727417	-0.00132951640989631	0.00808603875339031	-0.0133424662053585	0.00126787810586393
492	74.7822341918945	-11.875937461853	-4.87627840042114	0.0162028968334198	0.0123068047687411	-0.00717365415766835	0.00516396993771195
493	75.4315795898438	-12.5252857208252	-4.61653900146484	0.0106834331527352	-0.00652430532500148	-3.08191010844894e-05	0.0022419011220336
494	76.7302780151367	-12.8499603271484	-4.48666954040527	0.0132808275520802	-0.00392691092565656	0.00841071270406246	0.00418994715437293
495	75.4315795898438	-12.5252857208252	-4.87627840042114	0.013930176384747	-0.000680167751852423	0.00678734155371785	-0.00295288790948689
496	73.4835357666016	-12.200611114502	-4.81134366989136	0.00581331877037883	0.00483929552137852	0.00516396993771195	0.00126787810586393
497	71.5354919433594	-11.2265882492065	-4.55160427093506	-0.0156151866540313	0.00354059832170606	0.00418994715437293	0.00256657530553639
498	73.4835357666016	-10.5772399902344	-5.3957576751709	-0.00912170019000769	0.000943203864153475	0.00613799272105098	0.00841071270406246
499	76.7302780151367	-12.5252857208252	-5.13601779937744	0.011982130818069	-0.00132951640989631	0.00256657530553639	-0.00132951640989631
500	76.0809326171875	-11.5512628555298	-5.6554970741272	0.00483929552137852	0.00906006153672934	-0.000680167751852423	-0.0026282137259841
501	74.1328887939453	-10.5772399902344	-5.33082246780396	0.0171769186854362	0.00191722682211548	-0.00165419070981443	-0.00717365415766835
502	74.1328887939453	-11.5512628555298	-5.00614833831787	0.00678734155371785	-0.00619963090866804	0.00354059832170606	-0.00425158534198999
503	75.4315795898438	-12.8499603271484	-4.16199493408203	0.0142548503354192	-0.00847235135734081	0.00808603875339031	0.00873538758605719
504	74.7822341918945	-13.1746339797974	-4.42173433303833	0.0106834331527352	-0.00977104809135199	-0.00457625929266214	-0.00132951640989631
505	74.1328887939453	-11.2265882492065	-5.52562713623047	0.0113327819854021	-0.00425158534198999	-0.00457625929266214	-0.00327756232582033
506	72.8341903686523	-11.5512628555298	-5.3957576751709	0.0103587592020631	0.00581331877037883	-0.00912170019000769	-0.00132951640989631
507	74.7822341918945	-12.200611114502	-5.33082246780396	-0.00392691092565656	0.000618529506027699	-0.0107450718060136	-0.00490093370899558
508	75.4315795898438	-11.875937461853	-5.07108306884766	0.0132808275520802	-0.00619963090866804	-0.00165419070981443	0.00451462110504508
509	71.5354919433594	-10.5772399902344	-5.33082246780396	-0.00944637414067984	0.00548864435404539	-0.00847235135734081	0.00451462110504508
510	75.4315795898438	-12.200611114502	-4.68147373199463	-0.00652430532500148	0.0103587592020631	-0.0149658378213644	-0.00425158534198999
511	72.8341903686523	-11.5512628555298	-5.3957576751709	-0.0139918150380254	0.0145795252174139	-0.0110697457566857	-0.00587495695799589
512	74.1328887939453	-13.1746339797974	-4.61653900146484	-0.0211346503347158	-0.00587495695799589	-0.0195112787187099	-0.000680167751852423
513	75.4315795898438	-12.200611114502	-5.00614833831787	-0.00977104809135199	-0.00360223650932312	0.00451462110504508	0.00289124972186983
514	74.7822341918945	-12.200611114502	-5.13601779937744	-0.0110697457566857	0.000943203864153475	0.00678734155371785	0.000293855206109583
515	72.8341903686523	-12.200611114502	-5.20095300674438	-0.00425158534198999	0.00906006153672934	0.000943203864153475	0.0022419011220336
516	74.1328887939453	-11.875937461853	-4.81134366989136	0.00613799272105098	0.00516396993771195	0.00126787810586393	-0.000680167751852423
517	73.4835357666016	-11.5512628555298	-5.13601779937744	0.00386527273803949	0.00451462110504508	-0.00717365415766835	0.00354059832170606
518	76.7302780151367	-12.200611114502	-5.72043180465698	0.00483929552137852	-0.00652430532500148	0.00613799272105098	0.00159255252219737
519	75.4315795898438	-12.200611114502	-5.07108306884766	0.0116574559360743	0.00548864435404539	-0.00197886489331722	-0.00100484199356288
520	73.4835357666016	-12.5252857208252	-5.13601779937744	0.00776136433705688	-0.00522560812532902	0.00678734155371785	-0.00522560812532902
521	74.7822341918945	-13.4993085861206	-5.20095300674438	0.0145795252174139	-0.0107450718060136	0.0100340843200684	-0.00912170019000769
522	73.4835357666016	-11.2265882492065	-4.48666954040527	0.00289124972186983	0.00289124972186983	0.00159255252219737	-0.00392691092565656
523	75.4315795898438	-12.5252857208252	-4.22693014144897	-0.0139918150380254	-0.0026282137259841	0.00321592413820326	0.00354059832170606
524	72.8341903686523	-11.5512628555298	-4.74640893936157	-0.0201606266200542	-0.00782300252467394	-0.00360223650932312	0.000943203864153475
525	74.7822341918945	-11.875937461853	-5.07108306884766	-0.00425158534198999	0.00938473641872406	-0.00944637414067984	-0.0113944197073579
526	76.0809326171875	-11.875937461853	-5.33082246780396	-0.00490093370899558	0.00613799272105098	-0.0110697457566857	-0.00392691092565656
527	75.4315795898438	-11.875937461853	-5.26588773727417	-0.0026282137259841	0.00451462110504508	0.000943203864153475	-0.00522560812532902
528	75.4315795898438	-11.5512628555298	-5.00614833831787	-0.00555028254166245	-0.00100484199356288	0.00386527273803949	0.00970941036939621
529	74.7822341918945	-12.200611114502	-4.87627840042114	-0.00197886489331722	-0.00522560812532902	0.00159255252219737	0.00418994715437293
530	75.4315795898438	-13.8239831924438	-4.35679960250854	-0.00327756232582033	0.00289124972186983	-0.0113944197073579	0.00354059832170606
531	75.4315795898438	-11.875937461853	-5.26588773727417	-0.00165419070981443	0.0155535480007529	-0.0143164889886975	-0.00392691092565656
532	72.1848373413086	-10.9019145965576	-5.46069240570068	-0.0191866029053926	0.00646266713738441	-0.00425158534198999	-0.00100484199356288
533	72.8341903686523	-12.8499603271484	-5.00614833831787	-0.0100957229733467	0.00289124972186983	-0.00230353930965066	0.00191722682211548
534	74.7822341918945	-12.8499603271484	-5.00614833831787	0.0269171483814716	0.00581331877037883	0.00613799272105098	0.00613799272105098
535	74.7822341918945	-12.8499603271484	-5.00614833831787	0.00548864435404539	0.0103587592020631	0.00646266713738441	0.00354059832170606
536	74.7822341918945	-11.875937461853	-5.20095300674438	0.00808603875339031	0.000943203864153475	-3.08191010844894e-05	0.000293855206109583
537	73.4835357666016	-11.2265882492065	-5.33082246780396	0.0136055024340749	0.00613799272105098	0.00711201597005129	-0.00425158534198999
538	75.4315795898438	-13.4993085861206	-5.26588773727417	-0.00944637414067984	-0.0110697457566857	0.00808603875339031	-0.00652430532500148
539	76.0809326171875	-14.1486568450928	-5.07108306884766	0.0145795252174139	-0.0113944197073579	0.00938473641872406	0.00321592413820326
540	73.4835357666016	-11.875937461853	-4.68147373199463	0.0113327819854021	0.00613799272105098	0.0103587592020631	-0.0026282137259841
541	73.4835357666016	-12.8499603271484	-4.94121360778809	-0.00295288790948689	-0.00425158534198999	0.0116574559360743	-0.00619963090866804
542	72.1848373413086	-11.875937461853	-4.42173433303833	0.00451462110504508	-0.00327756232582033	0.00256657530553639	-0.00457625929266214
543	75.4315795898438	-12.8499603271484	-4.42173433303833	0.00516396993771195	-0.00392691092565656	0.0155535480007529	0.01100810803473
544	76.0809326171875	-12.8499603271484	-4.87627840042114	0.0022419011220336	-0.00392691092565656	-0.00749832857400179	0.00159255252219737
545	75.4315795898438	-12.200611114502	-5.13601779937744	-0.00327756232582033	0.00126787810586393	-0.00717365415766835	-0.000680167751852423
546	75.4315795898438	-13.4993085861206	-4.94121360778809	0.0171769186854362	-0.0026282137259841	-0.00977104809135199	-0.00652430532500148
547	74.7822341918945	-14.473331451416	-5.07108306884766	0.0106834331527352	-0.0110697457566857	-0.00619963090866804	-0.00684897974133492
548	73.4835357666016	-12.200611114502	-5.00614833831787	0.00678734155371785	-0.00360223650932312	0.00451462110504508	0.00418994715437293
549	73.4835357666016	-12.200611114502	-4.87627840042114	0.00483929552137852	-0.0026282137259841	-0.0117190945893526	0.00646266713738441
550	70.8861465454102	-11.875937461853	-5.20095300674438	-0.00749832857400179	0.00711201597005129	-0.00652430532500148	0.00743668992072344
551	74.7822341918945	-11.5512628555298	-5.26588773727417	0.00354059832170606	0.0145795252174139	-0.0133424662053585	0.000943203864153475
552	74.1328887939453	-12.200611114502	-5.46069240570068	0.0220470335334539	0.011982130818069	-0.0117190945893526	0.00451462110504508
553	74.1328887939453	-11.5512628555298	-5.3957576751709	0.00159255252219737	0.00711201597005129	0.0022419011220336	0.01100810803473
554	74.1328887939453	-11.875937461853	-5.00614833831787	-0.00230353930965066	0.00646266713738441	-0.00847235135734081	0.00613799272105098
555	73.4835357666016	-12.5252857208252	-5.20095300674438	0.00191722682211548	0.00354059832170606	0.00159255252219737	0.00191722682211548
556	74.1328887939453	-12.8499603271484	-5.3957576751709	0.00159255252219737	0.00678734155371785	0.00321592413820326	-3.08191010844894e-05
557	76.0809326171875	-12.5252857208252	-5.3957576751709	-0.00555028254166245	0.00678734155371785	-0.00457625929266214	0.00386527273803949
558	74.1328887939453	-12.5252857208252	-5.13601779937744	-0.0107450718060136	0.00808603875339031	0.00418994715437293	-0.00392691092565656
559	71.5354919433594	-13.1746339797974	-4.87627840042114	-0.00295288790948689	0.00808603875339031	0.00451462110504508	0.00776136433705688
560	74.1328887939453	-11.875937461853	-5.33082246780396	-0.00165419070981443	0.00451462110504508	0.00516396993771195	-0.00490093370899558
561	75.4315795898438	-13.1746339797974	-5.07108306884766	0.00808603875339031	0.000293855206109583	0.00289124972186983	0.000943203864153475
562	73.4835357666016	-11.875937461853	-5.20095300674438	-0.00717365415766835	-0.0026282137259841	0.000943203864153475	-0.00522560812532902
563	73.4835357666016	-13.1746339797974	-5.07108306884766	-0.00977104809135199	-0.0156151866540313	0.0123068047687411	0.000293855206109583
564	75.4315795898438	-13.8239831924438	-5.13601779937744	-0.00295288790948689	-0.0113944197073579	0.00581331877037883	0.00938473641872406
565	76.0809326171875	-13.8239831924438	-5.13601779937744	0.00321592413820326	-0.00717365415766835	-0.00490093370899558	-0.00749832857400179
566	75.4315795898438	-12.5252857208252	-5.07108306884766	0.00386527273803949	-0.00327756232582033	-0.00555028254166245	-0.00652430532500148
567	72.8341903686523	-12.5252857208252	-4.74640893936157	-0.0110697457566857	-0.00197886489331722	-0.0136671401560307	0.00159255252219737
568	72.8341903686523	-11.875937461853	-5.13601779937744	-0.00977104809135199	0.000943203864153475	-0.00619963090866804	-0.000680167751852423
569	74.1328887939453	-11.5512628555298	-5.20095300674438	-0.00327756232582033	0.000943203864153475	-0.00327756232582033	-0.00230353930965066
570	74.1328887939453	-11.875937461853	-5.59056186676025	-0.00944637414067984	0.00906006153672934	-0.0100957229733467	-0.00555028254166245
571	74.7822341918945	-12.5252857208252	-4.87627840042114	-0.00684897974133492	0.00938473641872406	-0.0175632312893867	-0.000355493422830477
572	73.4835357666016	-12.200611114502	-5.26588773727417	-0.0123684434220195	0.00516396993771195	-0.0149658378213644	-0.00230353930965066
573	75.4315795898438	-13.4993085861206	-5.13601779937744	-0.00360223650932312	-0.00457625929266214	-0.00490093370899558	0.00776136433705688
574	72.8341903686523	-12.200611114502	-5.26588773727417	-0.0026282137259841	-0.00100484199356288	-0.0117190945893526	0.00808603875339031
575	73.4835357666016	-11.5512628555298	-4.87627840042114	0.013930176384747	0.00354059832170606	-0.0110697457566857	0.00289124972186983
576	71.5354919433594	-11.875937461853	-4.81134366989136	-0.00912170019000769	0.01100810803473	-0.00490093370899558	-0.0026282137259841
577	74.1328887939453	-12.8499603271484	-5.20095300674438	0.00191722682211548	0.00678734155371785	-0.00132951640989631	-0.00100484199356288
578	76.0809326171875	-13.1746339797974	-5.46069240570068	-0.00457625929266214	-0.00230353930965066	0.00191722682211548	-0.00555028254166245
579	73.4835357666016	-10.9019145965576	-5.46069240570068	0.0158782228827477	-0.00490093370899558	0.00516396993771195	0.00256657530553639
580	72.8341903686523	-11.875937461853	-5.20095300674438	0.01847561635077	0.00483929552137852	-3.08191010844894e-05	-0.00912170019000769
581	75.4315795898438	-13.1746339797974	-4.74640893936157	-0.00327756232582033	-0.000680167751852423	0.00321592413820326	-0.00360223650932312
582	73.4835357666016	-12.200611114502	-5.13601779937744	0.00126787810586393	-0.00165419070981443	0.000293855206109583	-0.00684897974133492
583	74.1328887939453	-12.5252857208252	-5.3957576751709	-0.00814767740666866	-0.00749832857400179	-0.000355493422830477	-0.00100484199356288
584	74.1328887939453	-12.200611114502	-5.72043180465698	-0.00555028254166245	-0.00295288790948689	0.000293855206109583	-0.00360223650932312
585	72.8341903686523	-12.8499603271484	-5.13601779937744	-0.0175632312893867	-0.0143164889886975	-0.00619963090866804	-0.00717365415766835
586	75.4315795898438	-13.1746339797974	-5.26588773727417	-0.0149658378213644	0.00451462110504508	-0.00912170019000769	-0.00652430532500148
587	74.7822341918945	-12.5252857208252	-5.26588773727417	-0.00327756232582033	0.00483929552137852	-0.00490093370899558	-0.0107450718060136
588	74.1328887939453	-12.8499603271484	-5.13601779937744	-0.00522560812532902	-0.00522560812532902	0.00126787810586393	0.00678734155371785
589	73.4835357666016	-12.200611114502	-5.52562713623047	0.000293855206109583	0.00646266713738441	-0.000680167751852423	0.00418994715437293
590	74.1328887939453	-11.875937461853	-5.6554970741272	0.0168522447347641	0.0106834331527352	-0.00879702530801296	0.00483929552137852
591	75.4315795898438	-14.1486568450928	-5.33082246780396	0.0132808275520802	-0.00165419070981443	-0.0117190945893526	-0.000355493422830477
592	74.1328887939453	-12.200611114502	-5.3957576751709	0.020423661917448	0.00354059832170606	-0.00912170019000769	-3.08191010844894e-05
593	72.8341903686523	-12.5252857208252	-5.26588773727417	0.0175015944987535	0.00159255252219737	0.0022419011220336	0.00613799272105098
594	73.4835357666016	-12.8499603271484	-4.81134366989136	0.0223717093467712	0.000943203864153475	0.00159255252219737	0.00711201597005129
595	75.4315795898438	-11.875937461853	-4.74640893936157	0.040228795260191	0.00581331877037883	-0.00295288790948689	0.00386527273803949
596	74.7822341918945	-13.1746339797974	-5.20095300674438	0.0272418223321438	0.000943203864153475	-0.00197886489331722	-0.00782300252467394
597	74.1328887939453	-10.5772399902344	-5.6554970741272	0.0226963832974434	0.00776136433705688	-0.0026282137259841	-0.00132951640989631
598	75.4315795898438	-12.5252857208252	-4.55160427093506	0.0100340843200684	0.00613799272105098	0.00191722682211548	0.000943203864153475
599	75.4315795898438	-13.1746339797974	-4.48666954040527	-0.00555028254166245	-0.0026282137259841	0.00516396993771195	-0.00132951640989631
600	73.4835357666016	-12.200611114502	-4.61653900146484	0.00418994715437293	-0.00132951640989631	0.00548864435404539	-0.00490093370899558
601	75.4315795898438	-12.5252857208252	-4.16199493408203	-0.00327756232582033	-0.0026282137259841	0.00159255252219737	-0.0113944197073579
602	72.1848373413086	-11.2265882492065	-5.13601779937744	-0.0143164889886975	-0.00879702530801296	0.00711201597005129	-0.00425158534198999
603	71.5354919433594	-11.2265882492065	-5.59056186676025	-0.0230826959013939	-0.00295288790948689	0.00646266713738441	-0.00165419070981443
604	72.8341903686523	-12.200611114502	-5.33082246780396	-0.00457625929266214	-0.00100484199356288	0.00451462110504508	0.00613799272105098
605	75.4315795898438	-11.875937461853	-5.46069240570068	-0.00555028254166245	0.0106834331527352	-0.0110697457566857	-0.00327756232582033
606	73.4835357666016	-12.200611114502	-5.46069240570068	-0.0136671401560307	0.00256657530553639	-0.0104203969240189	-0.00197886489331722
607	74.7822341918945	-11.2265882492065	-5.3957576751709	-0.00652430532500148	-0.000680167751852423	-0.00652430532500148	0.000618529506027699
608	74.1328887939453	-11.5512628555298	-4.87627840042114	-0.00782300252467394	-0.00912170019000769	0.00841071270406246	0.00451462110504508
609	75.4315795898438	-13.1746339797974	-5.13601779937744	-0.00814767740666866	-0.00425158534198999	-0.00165419070981443	0.00938473641872406
610	74.1328887939453	-11.2265882492065	-5.59056186676025	-0.0136671401560307	0.0149041991680861	-0.00295288790948689	0.00354059832170606
611	72.1848373413086	-11.875937461853	-5.26588773727417	-0.0240567177534103	0.00970941036939621	-0.00944637414067984	0.00418994715437293
612	72.1848373413086	-11.2265882492065	-5.26588773727417	-0.0195112787187099	0.00678734155371785	-0.0143164889886975	0.00386527273803949
613	72.8341903686523	-11.5512628555298	-5.33082246780396	-0.0175632312893867	0.00613799272105098	0.00354059832170606	0.00256657530553639
614	72.8341903686523	-11.875937461853	-5.20095300674438	-0.000355493422830477	0.00516396993771195	0.00126787810586393	0.00906006153672934
615	74.7822341918945	-11.2265882492065	-5.33082246780396	0.00126787810586393	0.00970941036939621	-3.08191010844894e-05	0.0022419011220336
616	72.8341903686523	-10.9019145965576	-5.3957576751709	0.00646266713738441	0.00678734155371785	-0.000355493422830477	-0.00425158534198999
617	72.8341903686523	-12.200611114502	-5.26588773727417	0.00256657530553639	-0.00847235135734081	0.00483929552137852	0.00126787810586393
618	74.7822341918945	-13.1746339797974	-5.46069240570068	0.00581331877037883	0.000943203864153475	0.00646266713738441	-0.00100484199356288
619	73.4835357666016	-11.2265882492065	-5.52562713623047	0.0213976856321096	-0.00295288790948689	0.00386527273803949	0.00776136433705688
620	72.1848373413086	-11.5512628555298	-5.3957576751709	0.0100340843200684	0.00321592413820326	0.00191722682211548	-0.00457625929266214
621	72.8341903686523	-11.5512628555298	-5.07108306884766	0.00581331877037883	-3.08191010844894e-05	0.00906006153672934	-0.00749832857400179
622	74.1328887939453	-11.2265882492065	-5.33082246780396	0.0126314787194133	-0.00360223650932312	0.00289124972186983	-0.00230353930965066
623	74.1328887939453	-11.2265882492065	-5.85030126571655	0.0022419011220336	-0.00360223650932312	0.0022419011220336	-0.00327756232582033
624	72.1848373413086	-10.9019145965576	-5.72043180465698	0.000943203864153475	-0.00165419070981443	0.00289124972186983	0.0022419011220336
625	74.1328887939453	-11.5512628555298	-5.20095300674438	0.0022419011220336	0.00289124972186983	-0.00392691092565656	-0.00425158534198999
626	73.4835357666016	-12.200611114502	-5.33082246780396	-0.00295288790948689	-0.00522560812532902	-0.00522560812532902	-0.00522560812532902
627	72.8341903686523	-11.875937461853	-5.46069240570068	-0.00782300252467394	0.00321592413820326	-0.00977104809135199	-0.000680167751852423
628	75.4315795898438	-10.9019145965576	-5.13601779937744	-0.00944637414067984	0.000943203864153475	-0.00782300252467394	0.00581331877037883
629	71.5354919433594	-10.9019145965576	-5.13601779937744	-0.0185372550040483	0.00743668992072344	0.00581331877037883	0.00581331877037883
630	71.5354919433594	-11.2265882492065	-5.33082246780396	-0.0149658378213644	0.0113327819854021	-0.00782300252467394	0.000293855206109583
631	76.7302780151367	-11.875937461853	-5.20095300674438	-0.00522560812532902	0.0142548503354192	-0.0172385573387146	-0.00132951640989631
632	74.1328887939453	-11.2265882492065	-5.3957576751709	-0.0120437685400248	0.0106834331527352	-0.0107450718060136	-0.00132951640989631
633	73.4835357666016	-10.9019145965576	-5.20095300674438	-0.00327756232582033	-0.00392691092565656	0.00126787810586393	0.0132808275520802
634	72.8341903686523	-10.5772399902344	-5.00614833831787	0.00451462110504508	-0.00197886489331722	0.00126787810586393	-0.00100484199356288
635	72.8341903686523	-11.875937461853	-5.26588773727417	0.00191722682211548	-0.00392691092565656	0.00841071270406246	0.00191722682211548
636	74.1328887939453	-10.9019145965576	-5.46069240570068	0.0022419011220336	0.00548864435404539	0.00289124972186983	0.00126787810586393
637	74.7822341918945	-11.2265882492065	-5.13601779937744	0.00613799272105098	-0.00425158534198999	0.0022419011220336	-0.00360223650932312
638	72.1848373413086	-11.875937461853	-4.87627840042114	-0.0143164889886975	-0.00555028254166245	0.0022419011220336	0.00711201597005129
639	71.5354919433594	-10.9019145965576	-4.68147373199463	0.0213976856321096	-0.00814767740666866	0.00126787810586393	-0.00749832857400179
640	74.1328887939453	-11.2265882492065	-4.61653900146484	0.0165275707840919	0.00386527273803949	0.00548864435404539	-0.0110697457566857
641	74.1328887939453	-11.875937461853	-4.48666954040527	0.0243197549134493	0.00289124972186983	-0.000355493422830477	-0.00944637414067984
642	76.0809326171875	-11.5512628555298	-4.68147373199463	0.0223717093467712	-0.0126931173726916	0.0100340843200684	-0.0104203969240189
643	73.4835357666016	-11.2265882492065	-5.33082246780396	0.029189869761467	-0.00749832857400179	0.00418994715437293	0.000943203864153475
644	74.1328887939453	-12.200611114502	-4.94121360778809	0.0298392176628113	-0.00652430532500148	0.00354059832170606	-0.00327756232582033
645	72.8341903686523	-10.2525653839111	-4.74640893936157	0.0314625911414623	0.00451462110504508	-0.0149658378213644	-0.00717365415766835
646	72.1848373413086	-10.5772399902344	-4.48666954040527	0.00646266713738441	0.00418994715437293	-0.0126931173726916	-0.0110697457566857
647	72.1848373413086	-10.5772399902344	-4.48666954040527	-0.000680167751852423	0.00321592413820326	-0.00652430532500148	-0.00522560812532902
648	73.4835357666016	-11.5512628555298	-4.74640893936157	0.0132808275520802	0.000618529506027699	0.00289124972186983	-0.00165419070981443
649	76.7302780151367	-11.5512628555298	-4.55160427093506	0.00613799272105098	0.000943203864153475	-0.00912170019000769	0.00776136433705688
650	72.8341903686523	-9.92789077758789	-5.26588773727417	0.0220470335334539	0.00548864435404539	-0.00132951640989631	0.000293855206109583
651	74.7822341918945	-11.5512628555298	-5.07108306884766	0.00581331877037883	0.0113327819854021	-0.0185372550040483	0.00289124972186983
652	76.0809326171875	-11.875937461853	-5.20095300674438	0.0158782228827477	0.00451462110504508	-0.00652430532500148	0.00678734155371785
653	73.4835357666016	-11.5512628555298	-5.00614833831787	0.00743668992072344	-0.0133424662053585	-0.000680167751852423	0.00970941036939621
654	74.1328887939453	-11.2265882492065	-4.94121360778809	0.012956153601408	-0.00392691092565656	0.0022419011220336	0.00613799272105098
655	72.1848373413086	-10.5772399902344	-4.81134366989136	0.0116574559360743	0.00516396993771195	-3.08191010844894e-05	-0.00165419070981443
656	72.8341903686523	-11.2265882492065	-4.81134366989136	-0.0185372550040483	-0.0026282137259841	-0.00814767740666866	0.000943203864153475
657	75.4315795898438	-11.875937461853	-5.13601779937744	0.00159255252219737	0.0123068047687411	-0.00425158534198999	-3.08191010844894e-05
658	73.4835357666016	-10.5772399902344	-5.07108306884766	-0.0130177913233638	0.00678734155371785	-0.00230353930965066	0.00289124972186983
659	74.1328887939453	-10.9019145965576	-5.33082246780396	-0.00749832857400179	-0.00100484199356288	0.00191722682211548	0.00548864435404539
660	75.4315795898438	-11.875937461853	-5.00614833831787	-0.00652430532500148	0.00548864435404539	0.00548864435404539	-0.00912170019000769
661	74.1328887939453	-11.2265882492065	-5.33082246780396	-0.00295288790948689	-0.00165419070981443	0.00678734155371785	-0.00749832857400179
662	75.4315795898438	-12.8499603271484	-5.13601779937744	-0.0162645354866982	-0.0152905117720366	0.0022419011220336	-0.00587495695799589
663	72.8341903686523	-10.2525653839111	-5.33082246780396	-0.02697878703475	-0.000680167751852423	0.000943203864153475	0.00646266713738441
664	71.5354919433594	-10.5772399902344	-4.68147373199463	-0.0211346503347158	-0.000680167751852423	0.01100810803473	0.00386527273803949
665	71.5354919433594	-10.5772399902344	-4.74640893936157	-0.0243813935667276	0.000618529506027699	-0.00684897974133492	0.00516396993771195
666	72.8341903686523	-10.5772399902344	-4.42173433303833	-0.0100957229733467	0.00321592413820326	-0.00132951640989631	-0.00457625929266214
667	72.8341903686523	-9.92789077758789	-5.26588773727417	-0.0104203969240189	-0.00360223650932312	-0.00197886489331722	-0.00132951640989631
668	73.4835357666016	-11.5512628555298	-5.46069240570068	-0.0130177913233638	-0.00132951640989631	0.00613799272105098	0.00386527273803949
669	74.1328887939453	-12.200611114502	-5.26588773727417	-0.000355493422830477	0.00354059832170606	0.00938473641872406	0.0022419011220336
670	76.0809326171875	-11.875937461853	-5.33082246780396	-0.00457625929266214	0.0132808275520802	-0.00912170019000769	0.0106834331527352
671	74.1328887939453	-12.8499603271484	-5.00614833831787	-0.00197886489331722	0.000618529506027699	-0.0107450718060136	-0.00652430532500148
672	74.7822341918945	-12.5252857208252	-4.61653900146484	-0.00977104809135199	0.0106834331527352	-0.00490093370899558	0.00256657530553639
673	74.7822341918945	-11.875937461853	-4.48666954040527	-0.0113944197073579	-0.000355493422830477	-0.00425158534198999	0.00191722682211548
674	72.1848373413086	-10.2525653839111	-4.87627840042114	-0.00619963090866804	0.0116574559360743	0.00159255252219737	0.000618529506027699
675	74.7822341918945	-12.200611114502	-4.68147373199463	0.00970941036939621	0.00776136433705688	0.00808603875339031	0.00776136433705688
676	75.4315795898438	-11.875937461853	-4.61653900146484	0.0376313999295235	0.0123068047687411	0.00613799272105098	-0.0100957229733467
677	73.4835357666016	-11.5512628555298	-4.74640893936157	0.013930176384747	0.000293855206109583	0.00581331877037883	-0.00100484199356288
678	74.1328887939453	-10.9019145965576	-4.74640893936157	-0.00457625929266214	0.000943203864153475	0.00906006153672934	0.00386527273803949
679	74.1328887939453	-11.5512628555298	-4.81134366989136	0.00126787810586393	0.000293855206109583	0.00841071270406246	-0.00619963090866804
680	74.7822341918945	-13.1746339797974	-4.81134366989136	-0.00652430532500148	-0.0162645354866982	0.00970941036939621	-0.00652430532500148
681	74.1328887939453	-10.5772399902344	-5.3957576751709	-0.00230353930965066	0.0022419011220336	0.01100810803473	-0.00782300252467394
682	73.4835357666016	-11.2265882492065	-5.13601779937744	-0.00457625929266214	-0.00327756232582033	0.00418994715437293	-0.00555028254166245
683	71.5354919433594	-10.5772399902344	-5.13601779937744	-0.0136671401560307	-0.00230353930965066	0.00808603875339031	0.00711201597005129
684	72.1848373413086	-10.5772399902344	-4.74640893936157	0.00776136433705688	0.00743668992072344	-3.08191010844894e-05	-0.00619963090866804
685	72.8341903686523	-10.5772399902344	-4.61653900146484	0.0155535480007529	0.00516396993771195	-0.0104203969240189	-0.0026282137259841
686	74.7822341918945	-10.9019145965576	-4.74640893936157	0.0145795252174139	0.00321592413820326	-0.0120437685400248	-0.00749832857400179
687	72.8341903686523	-10.5772399902344	-4.87627840042114	0.0188002903014421	-0.00425158534198999	-0.00457625929266214	-0.00555028254166245
688	72.8341903686523	-11.2265882492065	-5.33082246780396	0.00873538758605719	0.00191722682211548	-0.00684897974133492	0.00873538758605719
689	75.4315795898438	-13.1746339797974	-5.07108306884766	0.0171769186854362	-0.00392691092565656	-0.00392691092565656	-0.00652430532500148
690	73.4835357666016	-11.5512628555298	-5.07108306884766	0.0132808275520802	0.0100340843200684	-0.0169138833880424	0.00516396993771195
691	72.1848373413086	-10.5772399902344	-5.13601779937744	-0.00392691092565656	0.0116574559360743	-0.02697878703475	-3.08191010844894e-05
692	70.2367935180664	-10.2525653839111	-4.87627840042114	-0.0172385573387146	0.00776136433705688	-0.0107450718060136	-0.00392691092565656
693	73.4835357666016	-11.2265882492065	-5.00614833831787	-0.00425158534198999	0.00646266713738441	-0.000355493422830477	0.00711201597005129
694	74.1328887939453	-11.875937461853	-4.61653900146484	-0.00490093370899558	0.00126787810586393	0.00548864435404539	0.00418994715437293
695	72.8341903686523	-10.2525653839111	-4.94121360778809	0.0327612869441509	0.00159255252219737	-0.00197886489331722	-3.08191010844894e-05
696	73.4835357666016	-10.5772399902344	-5.26588773727417	0.00808603875339031	0.00354059832170606	-0.00230353930965066	-0.00360223650932312
697	75.4315795898438	-12.5252857208252	-5.00614833831787	0.00646266713738441	-0.00392691092565656	0.00418994715437293	-0.000680167751852423
698	73.4835357666016	-11.2265882492065	-4.48666954040527	0.00711201597005129	-0.00749832857400179	-0.000680167751852423	-0.00100484199356288
699	74.7822341918945	-10.5772399902344	-4.55160427093506	0.0194496400654316	-0.00684897974133492	-0.00100484199356288	0.000943203864153475
700	73.4835357666016	-11.5512628555298	-4.74640893936157	0.0158782228827477	0.000618529506027699	0.00418994715437293	0.000943203864153475
701	72.1848373413086	-10.5772399902344	-5.26588773727417	0.00321592413820326	0.000943203864153475	-0.000680167751852423	-0.00295288790948689
702	75.4315795898438	-11.875937461853	-5.13601779937744	0.0113327819854021	-0.0100957229733467	0.000293855206109583	-0.00457625929266214
703	74.1328887939453	-10.9019145965576	-5.20095300674438	0.00548864435404539	-0.00197886489331722	-0.00165419070981443	0.00126787810586393
704	72.8341903686523	-10.9019145965576	-4.68147373199463	-0.0120437685400248	-3.08191010844894e-05	-0.0152905117720366	0.00256657530553639
705	72.8341903686523	-10.9019145965576	-4.42173433303833	-0.00197886489331722	0.00646266713738441	-0.00749832857400179	-0.00360223650932312
706	73.4835357666016	-11.5512628555298	-5.46069240570068	-0.0204853005707264	0.00354059832170606	-0.0100957229733467	-0.00360223650932312
707	75.4315795898438	-12.5252857208252	-4.81134366989136	-0.017887907102704	-0.00555028254166245	-0.00879702530801296	0.00418994715437293
708	74.7822341918945	-11.2265882492065	-4.61653900146484	-0.0198359526693821	-0.00360223650932312	0.00126787810586393	0.00613799272105098
709	71.5354919433594	-10.2525653839111	-4.42173433303833	-0.0165892094373703	-0.00132951640989631	-0.00230353930965066	0.00970941036939621
710	74.7822341918945	-11.5512628555298	-4.42173433303833	-0.021459324285388	0.0113327819854021	-0.00327756232582033	0.00256657530553639
711	74.1328887939453	-10.5772399902344	-4.87627840042114	-0.0133424662053585	0.00711201597005129	-0.0149658378213644	-0.000355493422830477
712	74.7822341918945	-11.875937461853	-5.13601779937744	-0.0188619289547205	0.00516396993771195	-0.0195112787187099	0.0022419011220336
713	74.1328887939453	-11.5512628555298	-5.46069240570068	-0.00619963090866804	0.000943203864153475	-0.00132951640989631	0.0100340843200684
714	74.1328887939453	-11.5512628555298	-5.07108306884766	-0.00684897974133492	0.00451462110504508	0.00321592413820326	0.00776136433705688
715	75.4315795898438	-12.5252857208252	-4.94121360778809	0.0106834331527352	0.00159255252219737	-0.0149658378213644	0.000293855206109583
716	75.4315795898438	-12.200611114502	-4.94121360778809	0.0022419011220336	-0.00457625929266214	-0.000680167751852423	-0.000680167751852423
717	73.4835357666016	-10.2525653839111	-4.42173433303833	-0.00847235135734081	0.00613799272105098	0.00321592413820326	0.00289124972186983
718	71.5354919433594	-10.2525653839111	-5.07108306884766	-0.0100957229733467	0.000293855206109583	0.00126787810586393	0.00711201597005129
719	73.4835357666016	-10.9019145965576	-5.3957576751709	-0.0104203969240189	0.000293855206109583	-0.00100484199356288	-0.000680167751852423
720	74.7822341918945	-11.2265882492065	-5.00614833831787	0.013930176384747	-0.00717365415766835	0.00451462110504508	-0.00392691092565656
721	72.1848373413086	-9.92789077758789	-5.00614833831787	0.0158782228827477	0.000618529506027699	0.000293855206109583	-0.0198359526693821
722	72.8341903686523	-10.2525653839111	-5.07108306884766	0.00841071270406246	0.00354059832170606	0.00711201597005129	-0.00555028254166245
723	76.0809326171875	-11.2265882492065	-4.87627840042114	0.0145795252174139	-0.000680167751852423	0.00289124972186983	0.000618529506027699
724	73.4835357666016	-11.5512628555298	-4.87627840042114	0.0158782228827477	-0.00977104809135199	-0.00944637414067984	-0.00684897974133492
725	73.4835357666016	-10.9019145965576	-5.3957576751709	0.0136055024340749	0.00321592413820326	-0.0117190945893526	-0.00197886489331722
726	72.8341903686523	-10.5772399902344	-5.3957576751709	0.00321592413820326	0.000943203864153475	-0.0107450718060136	-0.00652430532500148
727	71.5354919433594	-10.9019145965576	-5.07108306884766	0.00354059832170606	0.00483929552137852	-0.0113944197073579	-0.00425158534198999
728	72.8341903686523	-11.2265882492065	-4.87627840042114	-0.00652430532500148	-0.00425158534198999	-3.08191010844894e-05	0.00548864435404539
729	72.1848373413086	-9.60321712493896	-4.74640893936157	0.0158782228827477	0.00321592413820326	-0.00912170019000769	0.000943203864153475
730	74.7822341918945	-10.9019145965576	-4.81134366989136	0.00483929552137852	0.0100340843200684	-0.00100484199356288	0.011982130818069
731	74.7822341918945	-9.92789077758789	-4.94121360778809	0.000943203864153475	0.0116574559360743	-0.0146411629393697	0.0106834331527352
732	74.1328887939453	-10.5772399902344	-4.68147373199463	-0.0026282137259841	0.00711201597005129	-0.00944637414067984	-0.0110697457566857
733	73.4835357666016	-12.200611114502	-4.48666954040527	0.00418994715437293	-0.00684897974133492	-0.00684897974133492	0.00451462110504508
734	73.4835357666016	-11.5512628555298	-4.61653900146484	0.0210730116814375	0.00126787810586393	0.00126787810586393	-0.00165419070981443
735	73.4835357666016	-11.2265882492065	-4.94121360778809	0.0132808275520802	0.0116574559360743	0.00711201597005129	0.00678734155371785
736	72.8341903686523	-10.9019145965576	-4.22693014144897	0.00743668992072344	0.0113327819854021	-0.0113944197073579	-0.00197886489331722
737	71.5354919433594	-9.60321712493896	-4.61653900146484	0.00613799272105098	0.00159255252219737	0.000943203864153475	0.00548864435404539
738	70.8861465454102	-9.60321712493896	-4.74640893936157	0.0106834331527352	0.00483929552137852	0.00451462110504508	0.00743668992072344
739	74.7822341918945	-10.9019145965576	-4.81134366989136	0.0188002903014421	-0.00197886489331722	-3.08191010844894e-05	-0.00100484199356288
740	75.4315795898438	-10.2525653839111	-4.74640893936157	0.0142548503354192	-0.00619963090866804	0.0022419011220336	-0.00230353930965066
741	75.4315795898438	-10.2525653839111	-4.68147373199463	0.00548864435404539	0.00613799272105098	0.00386527273803949	-0.00230353930965066
742	73.4835357666016	-10.9019145965576	-4.48666954040527	0.0175015944987535	-0.00847235135734081	0.0100340843200684	-0.0100957229733467
743	73.4835357666016	-11.2265882492065	-4.81134366989136	0.0136055024340749	-0.00749832857400179	0.00516396993771195	0.000293855206109583
744	74.7822341918945	-10.5772399902344	-5.00614833831787	-0.00425158534198999	-0.00230353930965066	-0.00944637414067984	0.00321592413820326
745	72.1848373413086	-10.2525653839111	-5.3957576751709	0.01100810803473	0.00321592413820326	-0.00587495695799589	-0.00392691092565656
746	70.8861465454102	-10.9019145965576	-5.00614833831787	-0.000680167751852423	0.00646266713738441	-0.00555028254166245	0.00483929552137852
747	74.7822341918945	-10.5772399902344	-4.61653900146484	0.0207483377307653	-0.000680167751852423	-0.0100957229733467	-0.00100484199356288
748	72.8341903686523	-9.60321712493896	-5.00614833831787	0.00970941036939621	-0.00555028254166245	0.00548864435404539	0.00776136433705688
749	72.8341903686523	-9.92789077758789	-5.13601779937744	0.0158782228827477	0.00256657530553639	-0.0100957229733467	-0.00165419070981443
750	74.7822341918945	-10.5772399902344	-4.87627840042114	0.00841071270406246	0.00841071270406246	-0.0165892094373703	0.000618529506027699
751	72.8341903686523	-10.5772399902344	-4.94121360778809	0.0123068047687411	0.00678734155371785	-0.0237320438027382	0.000293855206109583
752	73.4835357666016	-11.2265882492065	-4.61653900146484	-0.0107450718060136	0.00906006153672934	-0.0133424662053585	-0.00100484199356288
753	74.7822341918945	-10.2525653839111	-4.55160427093506	0.0230210572481155	0.00711201597005129	-0.00652430532500148	0.01100810803473
754	71.5354919433594	-10.9019145965576	-4.22693014144897	-0.0126931173726916	0.00711201597005129	0.00126787810586393	0.00483929552137852
755	72.1848373413086	-10.5772399902344	-4.42173433303833	-0.00717365415766835	0.00483929552137852	-0.00360223650932312	-0.00425158534198999
756	74.1328887939453	-10.9019145965576	-4.68147373199463	-0.017887907102704	0.0116574559360743	-0.00425158534198999	-0.00457625929266214
757	73.4835357666016	-9.60321712493896	-5.52562713623047	-0.0152905117720366	0.00516396993771195	-0.0126931173726916	0.00613799272105098
758	74.1328887939453	-8.95386791229248	-5.46069240570068	-0.0240567177534103	0.00613799272105098	0.00354059832170606	0.00646266713738441
759	74.1328887939453	-10.9019145965576	-5.00614833831787	-0.0146411629393697	-0.00132951640989631	0.00418994715437293	0.00159255252219737
760	73.4835357666016	-11.875937461853	-4.94121360778809	-0.00392691092565656	-0.00425158534198999	0.00516396993771195	-0.00555028254166245
761	74.1328887939453	-10.2525653839111	-5.26588773727417	-0.000355493422830477	-0.00684897974133492	0.0100340843200684	-0.00847235135734081
762	71.5354919433594	-10.2525653839111	-4.35679960250854	-0.0133424662053585	0.00581331877037883	-0.00295288790948689	-0.00587495695799589
763	72.1848373413086	-10.9019145965576	-4.42173433303833	-0.00295288790948689	-0.00132951640989631	0.00516396993771195	0.00126787810586393
764	74.1328887939453	-11.2265882492065	-4.68147373199463	-0.0107450718060136	-0.00587495695799589	0.000293855206109583	-0.00360223650932312
765	76.0809326171875	-10.9019145965576	-4.74640893936157	-0.0100957229733467	-0.00327756232582033	-0.00230353930965066	-0.0107450718060136
766	74.1328887939453	-10.9019145965576	-5.26588773727417	0.00743668992072344	0.00354059832170606	-0.0126931173726916	-0.00684897974133492
767	74.7822341918945	-10.5772399902344	-4.87627840042114	0.0022419011220336	-0.000355493422830477	-0.00912170019000769	0.000293855206109583
768	74.1328887939453	-10.5772399902344	-4.94121360778809	0.00418994715437293	-0.00684897974133492	-0.0026282137259841	0.00613799272105098
769	72.1848373413086	-10.9019145965576	-5.13601779937744	-0.00457625929266214	-0.00392691092565656	-0.00295288790948689	0.00613799272105098
770	74.7822341918945	-11.2265882492065	-5.13601779937744	-0.00392691092565656	0.0132808275520802	-0.0126931173726916	0.00548864435404539
771	72.8341903686523	-9.92789077758789	-5.3957576751709	0.0165275707840919	0.0165275707840919	-0.0182125810533762	-0.00230353930965066
772	69.5874481201172	-10.2525653839111	-4.61653900146484	-0.0159398596733809	0.0103587592020631	-0.0204853005707264	0.00126787810586393
773	74.1328887939453	-11.2265882492065	-5.07108306884766	-0.00977104809135199	0.0116574559360743	-0.00879702530801296	0.00873538758605719
774	74.1328887939453	-10.5772399902344	-4.94121360778809	0.0191249661147594	0.00483929552137852	0.00516396993771195	-0.00457625929266214
775	73.4835357666016	-10.9019145965576	-4.87627840042114	0.000618529506027699	0.00776136433705688	-0.0026282137259841	0.00386527273803949
776	74.1328887939453	-9.92789077758789	-5.3957576751709	0.0223717093467712	-0.00230353930965066	-0.00327756232582033	0.00451462110504508
777	72.1848373413086	-10.2525653839111	-5.46069240570068	0.00711201597005129	-0.0123684434220195	-0.00295288790948689	0.00126787810586393
778	75.4315795898438	-11.875937461853	-4.94121360778809	0.00159255252219737	-0.0100957229733467	-0.000680167751852423	0.00581331877037883
779	74.1328887939453	-11.2265882492065	-5.13601779937744	0.0158782228827477	-0.00360223650932312	0.00386527273803949	-0.00197886489331722
780	70.8861465454102	-9.92789077758789	-5.00614833831787	-0.000355493422830477	0.00191722682211548	-0.00392691092565656	0.00354059832170606
781	72.8341903686523	-11.2265882492065	-4.74640893936157	-0.0169138833880424	0.00354059832170606	-0.00100484199356288	-0.00392691092565656
782	72.8341903686523	-9.60321712493896	-5.20095300674438	-0.00392691092565656	-0.00977104809135199	0.00938473641872406	-0.0113944197073579
783	74.1328887939453	-10.9019145965576	-4.68147373199463	-0.0126931173726916	-0.00522560812532902	0.0191249661147594	0.00354059832170606
784	75.4315795898438	-10.9019145965576	-4.74640893936157	-0.0120437685400248	-0.00619963090866804	0.00354059832170606	-0.00197886489331722
785	74.1328887939453	-11.2265882492065	-4.55160427093506	-0.00132951640989631	-0.00619963090866804	-0.00327756232582033	-0.00457625929266214
786	74.7822341918945	-12.200611114502	-4.35679960250854	-3.08191010844894e-05	-0.0100957229733467	-0.00457625929266214	-0.00587495695799589
787	73.4835357666016	-11.5512628555298	-4.81134366989136	-0.00684897974133492	-0.00165419070981443	-0.00392691092565656	-0.0104203969240189
788	72.8341903686523	-9.60321712493896	-5.07108306884766	-0.00749832857400179	-0.00457625929266214	0.000943203864153475	0.00808603875339031
789	70.8861465454102	-9.92789077758789	-5.3957576751709	-0.0169138833880424	0.0022419011220336	-0.00132951640989631	-0.000355493422830477
790	72.1848373413086	-10.5772399902344	-5.26588773727417	-0.00717365415766835	0.00678734155371785	-0.00327756232582033	-0.0026282137259841
791	72.8341903686523	-10.5772399902344	-5.26588773727417	-0.0100957229733467	0.0113327819854021	-0.0143164889886975	0.00451462110504508
792	72.1848373413086	-10.2525653839111	-5.46069240570068	-0.0126931173726916	0.00516396993771195	-0.0159398596733809	0.00321592413820326
793	72.1848373413086	-10.2525653839111	-5.13601779937744	-0.00879702530801296	-0.0026282137259841	0.00418994715437293	0.0145795252174139
794	72.8341903686523	-10.9019145965576	-4.16199493408203	-0.00327756232582033	-0.00132951640989631	0.00646266713738441	0.00516396993771195
795	72.8341903686523	-10.9019145965576	-5.13601779937744	0.00483929552137852	0.00126787810586393	0.00418994715437293	-0.00360223650932312
796	72.1848373413086	-10.9019145965576	-5.3957576751709	0.00711201597005129	0.00126787810586393	0.00418994715437293	0.000943203864153475
797	72.8341903686523	-10.2525653839111	-5.33082246780396	-0.00749832857400179	-0.000680167751852423	-0.00230353930965066	-0.0026282137259841
798	71.5354919433594	-11.2265882492065	-5.13601779937744	0.0171769186854362	-0.00587495695799589	0.0116574559360743	0.00613799272105098
799	71.5354919433594	-10.5772399902344	-5.13601779937744	0.00548864435404539	0.00256657530553639	0.00483929552137852	0.00711201597005129
800	73.4835357666016	-10.2525653839111	-5.00614833831787	0.00906006153672934	-0.00295288790948689	0.0103587592020631	-3.08191010844894e-05
801	73.4835357666016	-10.9019145965576	-5.26588773727417	0.0181509424000978	0.00289124972186983	0.000293855206109583	-0.0100957229733467
802	74.1328887939453	-10.2525653839111	-5.46069240570068	0.00711201597005129	-0.00360223650932312	0.00191722682211548	-0.0026282137259841
803	72.8341903686523	-10.5772399902344	-5.07108306884766	0.00776136433705688	-0.00684897974133492	0.0142548503354192	0.00256657530553639
804	75.4315795898438	-12.5252857208252	-4.35679960250854	-0.00392691092565656	-0.00587495695799589	-0.000355493422830477	-0.000680167751852423
805	75.4315795898438	-12.200611114502	-4.61653900146484	0.0149041991680861	0.00451462110504508	-0.0130177913233638	-0.00587495695799589
806	74.7822341918945	-10.9019145965576	-4.16199493408203	0.00743668992072344	0.00841071270406246	-0.0120437685400248	-0.000355493422830477
807	72.1848373413086	-11.5512628555298	-4.87627840042114	0.00776136433705688	0.00548864435404539	-0.00912170019000769	-0.00295288790948689
808	70.8861465454102	-10.9019145965576	-5.20095300674438	0.000943203864153475	-0.00457625929266214	0.00483929552137852	0.000943203864153475
809	70.8861465454102	-10.5772399902344	-5.3957576751709	0.00418994715437293	0.00776136433705688	-0.00814767740666866	-0.0026282137259841
810	72.1848373413086	-11.2265882492065	-5.52562713623047	0.00289124972186983	0.012956153601408	-0.0143164889886975	-0.00327756232582033
811	74.7822341918945	-10.5772399902344	-4.55160427093506	0.0399041213095188	0.0103587592020631	-0.0117190945893526	0.00321592413820326
812	74.1328887939453	-11.875937461853	-4.94121360778809	-0.00619963090866804	0.00873538758605719	-0.0217839982360601	-0.00295288790948689
813	74.1328887939453	-12.8499603271484	-5.00614833831787	-0.00295288790948689	-0.00652430532500148	0.00646266713738441	0.0100340843200684
814	72.8341903686523	-11.5512628555298	-4.81134366989136	0.01100810803473	0.00646266713738441	-0.00165419070981443	0.00354059832170606
815	72.1848373413086	-11.875937461853	-4.61653900146484	0.0022419011220336	0.00548864435404539	-0.0113944197073579	-0.0110697457566857
816	70.8861465454102	-10.9019145965576	-4.48666954040527	0.00321592413820326	0.00483929552137852	0.00548864435404539	-0.00100484199356288
817	72.8341903686523	-10.5772399902344	-5.13601779937744	-0.00100484199356288	0.000293855206109583	0.00386527273803949	-0.00197886489331722
818	74.7822341918945	-11.2265882492065	-4.94121360778809	0.000943203864153475	0.00321592413820326	-0.00100484199356288	0.00483929552137852
819	74.1328887939453	-10.2525653839111	-5.00614833831787	0.0191249661147594	-0.00490093370899558	0.00548864435404539	0.00321592413820326
820	72.8341903686523	-10.5772399902344	-5.3957576751709	0.00678734155371785	-3.08191010844894e-05	0.00678734155371785	-0.00100484199356288
821	74.1328887939453	-12.200611114502	-5.46069240570068	0.0165275707840919	-3.08191010844894e-05	0.00191722682211548	-0.00619963090866804
822	72.1848373413086	-12.200611114502	-5.46069240570068	0.00126787810586393	-0.00717365415766835	0.00289124972186983	-0.00684897974133492
823	72.8341903686523	-10.2525653839111	-5.3957576751709	0.00483929552137852	-0.00555028254166245	0.00581331877037883	0.0022419011220336
824	70.8861465454102	-10.5772399902344	-4.94121360778809	-0.000355493422830477	-0.000680167751852423	-0.00230353930965066	0.00548864435404539
825	72.1848373413086	-11.5512628555298	-4.61653900146484	0.00808603875339031	0.00354059832170606	-0.00132951640989631	0.000293855206109583
826	75.4315795898438	-11.5512628555298	-4.94121360778809	0.0188002903014421	0.00808603875339031	-0.00814767740666866	-0.00555028254166245
827	72.8341903686523	-9.60321712493896	-5.00614833831787	0.0106834331527352	0.00354059832170606	-0.00425158534198999	-0.00782300252467394
828	71.5354919433594	-9.92789077758789	-5.00614833831787	0.0126314787194133	-0.00425158534198999	0.000943203864153475	-3.08191010844894e-05
829	74.1328887939453	-11.2265882492065	-5.13601779937744	0.00581331877037883	-0.00392691092565656	-0.00490093370899558	-0.000355493422830477
830	72.8341903686523	-10.5772399902344	-5.26588773727417	0.01100810803473	0.00321592413820326	-0.0136671401560307	0.00548864435404539
831	75.4315795898438	-11.875937461853	-4.87627840042114	0.00678734155371785	0.000943203864153475	-0.0133424662053585	0.00256657530553639
832	72.8341903686523	-9.27854251861572	-5.07108306884766	0.00548864435404539	0.00743668992072344	-0.0156151866540313	0.00159255252219737
833	70.8861465454102	-9.92789077758789	-5.20095300674438	-0.00619963090866804	0.00418994715437293	0.000293855206109583	0.00678734155371785
834	69.5874481201172	-10.2525653839111	-5.3957576751709	-0.00944637414067984	0.00451462110504508	0.000943203864153475	0.0126314787194133
835	72.1848373413086	-9.60321712493896	-5.59056186676025	0.00743668992072344	0.0149041991680861	-0.00879702530801296	-0.00392691092565656
836	71.5354919433594	-9.92789077758789	-5.33082246780396	0.00483929552137852	0.0022419011220336	-0.00490093370899558	-0.00132951640989631
837	74.1328887939453	-11.2265882492065	-5.33082246780396	0.00159255252219737	-0.00100484199356288	-0.00912170019000769	-0.00749832857400179
838	72.1848373413086	-11.5512628555298	-4.94121360778809	-0.00977104809135199	-0.00132951640989631	-0.0026282137259841	0.00483929552137852
839	72.1848373413086	-10.9019145965576	-5.3957576751709	-0.0133424662053585	-0.000680167751852423	0.00873538758605719	0.000293855206109583
840	72.1848373413086	-10.5772399902344	-5.6554970741272	-0.00879702530801296	-0.0240567177534103	0.00548864435404539	-0.00977104809135199
841	73.4835357666016	-10.9019145965576	-5.20095300674438	-0.0146411629393697	-0.0172385573387146	0.00808603875339031	-0.00555028254166245
842	72.8341903686523	-10.9019145965576	-5.33082246780396	-0.0152905117720366	-0.021459324285388	0.00743668992072344	0.00808603875339031
843	70.2367935180664	-9.60321712493896	-5.13601779937744	-0.0149658378213644	-3.08191010844894e-05	0.012956153601408	0.0022419011220336
844	73.4835357666016	-9.92789077758789	-5.13601779937744	-0.0110697457566857	-0.00197886489331722	-0.00425158534198999	0.00191722682211548
845	71.5354919433594	-9.60321712493896	-5.6554970741272	-0.00522560812532902	-0.000355493422830477	-0.00749832857400179	-0.0107450718060136
846	72.1848373413086	-9.60321712493896	-5.72043180465698	-0.00197886489331722	0.00354059832170606	-0.0126931173726916	-0.00392691092565656
847	72.8341903686523	-10.2525653839111	-5.33082246780396	-0.00490093370899558	-0.00392691092565656	-0.0169138833880424	-0.00522560812532902
848	73.4835357666016	-11.5512628555298	-5.26588773727417	-0.00749832857400179	-0.0165892094373703	0.00451462110504508	0.00581331877037883
849	72.1848373413086	-12.200611114502	-5.26588773727417	-3.08191010844894e-05	-0.000680167751852423	-0.00749832857400179	0.00126787810586393
850	71.5354919433594	-10.2525653839111	-5.20095300674438	0.0022419011220336	0.0100340843200684	-0.00749832857400179	-3.08191010844894e-05
851	72.8341903686523	-10.2525653839111	-5.26588773727417	-0.00977104809135199	0.00906006153672934	-0.00392691092565656	-0.00652430532500148
852	70.8861465454102	-9.92789077758789	-5.59056186676025	-0.00360223650932312	0.00613799272105098	-0.0123684434220195	0.00191722682211548
853	72.1848373413086	-9.60321712493896	-5.59056186676025	0.00548864435404539	-0.00197886489331722	0.00841071270406246	0.00678734155371785
854	71.5354919433594	-10.2525653839111	-5.78536653518677	-0.00847235135734081	0.00483929552137852	-0.00490093370899558	0.0126314787194133
855	74.1328887939453	-10.5772399902344	-5.3957576751709	0.00126787810586393	0.00289124972186983	-0.00295288790948689	0.00126787810586393
856	74.1328887939453	-9.60321712493896	-5.20095300674438	0.0162028968334198	0.00808603875339031	0.000293855206109583	-0.00555028254166245
857	73.4835357666016	-12.200611114502	-4.74640893936157	0.0142548503354192	-0.00230353930965066	-0.00132951640989631	-0.00165419070981443
858	72.8341903686523	-11.5512628555298	-5.13601779937744	-0.00132951640989631	-0.00457625929266214	0.00386527273803949	0.000293855206109583
859	72.1848373413086	-9.92789077758789	-5.33082246780396	0.0123068047687411	0.000293855206109583	0.00581331877037883	0.000618529506027699
860	72.1848373413086	-10.9019145965576	-4.74640893936157	0.01100810803473	0.00191722682211548	0.00808603875339031	-0.00360223650932312
861	72.1848373413086	-9.92789077758789	-4.42173433303833	0.0178262684494257	-0.0026282137259841	0.0103587592020631	-0.0104203969240189
862	74.1328887939453	-11.5512628555298	-5.13601779937744	0.000293855206109583	0.000943203864153475	-3.08191010844894e-05	-0.00879702530801296
863	72.8341903686523	-10.2525653839111	-4.68147373199463	-0.00555028254166245	-0.00879702530801296	0.0022419011220336	-0.00165419070981443
864	72.1848373413086	-9.60321712493896	-4.87627840042114	-0.00814767740666866	0.000943203864153475	0.00321592413820326	-0.00587495695799589
865	72.1848373413086	-10.2525653839111	-4.81134366989136	-0.0026282137259841	-0.00230353930965066	-0.00879702530801296	-0.00587495695799589
866	74.1328887939453	-11.5512628555298	-4.81134366989136	-0.00652430532500148	-0.00782300252467394	-0.0104203969240189	-0.00977104809135199
867	72.8341903686523	-10.9019145965576	-4.68147373199463	-0.0143164889886975	-0.000355493422830477	-0.00652430532500148	0.00321592413820326
868	74.7822341918945	-10.9019145965576	-4.55160427093506	-0.0152905117720366	-0.0100957229733467	-0.000680167751852423	0.00191722682211548
869	72.1848373413086	-11.5512628555298	-4.81134366989136	-0.0211346503347158	-0.00490093370899558	-0.00457625929266214	0.000943203864153475
870	71.5354919433594	-10.2525653839111	-5.3957576751709	-0.0188619289547205	0.012956153601408	-0.0191866029053926	0.00418994715437293
871	76.0809326171875	-11.2265882492065	-5.46069240570068	-0.0136671401560307	0.00906006153672934	-0.0136671401560307	0.00483929552137852
872	74.1328887939453	-10.9019145965576	-5.6554970741272	-0.0169138833880424	0.00970941036939621	-0.00977104809135199	-0.00717365415766835
873	73.4835357666016	-10.5772399902344	-5.3957576751709	-0.00977104809135199	0.00191722682211548	-0.00197886489331722	0.00906006153672934
874	73.4835357666016	-10.9019145965576	-5.59056186676025	0.011982130818069	-0.00327756232582033	0.00970941036939621	0.00581331877037883
875	72.1848373413086	-11.5512628555298	-5.46069240570068	0.00581331877037883	-0.00165419070981443	0.0136055024340749	0.00451462110504508
876	73.4835357666016	-12.200611114502	-5.07108306884766	0.0100340843200684	0.00354059832170606	-0.00652430532500148	0.000943203864153475
877	74.1328887939453	-11.875937461853	-5.33082246780396	-0.00555028254166245	0.00483929552137852	0.00386527273803949	-0.00912170019000769
878	70.2367935180664	-10.5772399902344	-5.78536653518677	-0.00360223650932312	-0.00165419070981443	-0.00490093370899558	0.00321592413820326
879	72.1848373413086	-10.5772399902344	-5.85030126571655	0.00938473641872406	0.000618529506027699	-0.00425158534198999	0.00256657530553639
880	74.7822341918945	-11.2265882492065	-5.6554970741272	0.0132808275520802	0.000293855206109583	0.00418994715437293	-0.0120437685400248
881	72.1848373413086	-10.9019145965576	-5.85030126571655	0.0197743140161037	0.000943203864153475	-0.00197886489331722	-0.00165419070981443
882	75.4315795898438	-11.875937461853	-5.13601779937744	0.012956153601408	-0.0123684434220195	0.00613799272105098	-0.00392691092565656
883	72.8341903686523	-10.9019145965576	-5.52562713623047	0.00938473641872406	-0.00360223650932312	0.00516396993771195	0.000618529506027699
884	73.4835357666016	-11.875937461853	-5.33082246780396	0.0113327819854021	-0.0110697457566857	0.00451462110504508	0.000293855206109583
885	72.8341903686523	-11.2265882492065	-5.52562713623047	0.00581331877037883	-0.0100957229733467	0.00386527273803949	-0.00230353930965066
886	72.1848373413086	-10.2525653839111	-5.59056186676025	0.0116574559360743	0.00126787810586393	-0.00132951640989631	-0.00749832857400179
887	71.5354919433594	-10.9019145965576	-5.52562713623047	-0.0113944197073579	0.00451462110504508	-0.00879702530801296	0.00354059832170606
888	74.7822341918945	-11.5512628555298	-5.13601779937744	-0.0126931173726916	-0.00392691092565656	-0.000680167751852423	-0.00100484199356288
889	74.7822341918945	-12.200611114502	-4.81134366989136	-0.00197886489331722	0.00354059832170606	-0.00425158534198999	-0.00165419070981443
890	73.4835357666016	-11.2265882492065	-5.52562713623047	0.00418994715437293	0.00256657530553639	-0.0143164889886975	0.00776136433705688
891	74.1328887939453	-11.875937461853	-4.68147373199463	-0.00100484199356288	0.00743668992072344	-0.0162645354866982	-0.00360223650932312
892	75.4315795898438	-12.8499603271484	-4.48666954040527	-0.000680167751852423	0.0113327819854021	-0.0152905117720366	-0.00782300252467394
893	74.7822341918945	-12.8499603271484	-4.74640893936157	-0.00327756232582033	-0.0136671401560307	0.00289124972186983	0.0022419011220336
894	72.1848373413086	-11.2265882492065	-4.48666954040527	-0.00457625929266214	-0.00619963090866804	0.00159255252219737	0.00354059832170606
895	74.1328887939453	-11.875937461853	-4.42173433303833	-0.00619963090866804	0.00711201597005129	-0.00230353930965066	0.0022419011220336
896	71.5354919433594	-12.200611114502	-4.55160427093506	-0.00490093370899558	0.00678734155371785	-0.00295288790948689	-3.08191010844894e-05
897	74.7822341918945	-12.200611114502	-4.68147373199463	-0.00555028254166245	0.00354059832170606	-0.00457625929266214	0.00159255252219737
898	73.4835357666016	-11.2265882492065	-4.87627840042114	-0.00684897974133492	0.00321592413820326	0.000618529506027699	0.00289124972186983
899	74.1328887939453	-11.875937461853	-4.87627840042114	-0.00425158534198999	0.00191722682211548	-0.00360223650932312	0.00711201597005129
900	74.7822341918945	-12.200611114502	-4.29186487197876	-0.000355493422830477	-3.08191010844894e-05	0.000293855206109583	-0.00847235135734081
901	72.8341903686523	-11.875937461853	-4.94121360778809	0.000618529506027699	-0.00619963090866804	0.00386527273803949	-0.00684897974133492
902	74.7822341918945	-13.1746339797974	-5.00614833831787	-0.000680167751852423	-0.00684897974133492	0.00711201597005129	0.00256657530553639
903	74.1328887939453	-10.9019145965576	-5.46069240570068	-0.0133424662053585	-0.00684897974133492	-0.00684897974133492	-0.000680167751852423
904	69.5874481201172	-10.9019145965576	-5.46069240570068	-0.00717365415766835	-0.0026282137259841	0.00711201597005129	-0.00587495695799589
905	70.8861465454102	-11.875937461853	-5.00614833831787	-0.0113944197073579	0.000293855206109583	-0.00782300252467394	-0.00165419070981443
906	73.4835357666016	-11.875937461853	-5.00614833831787	-0.00360223650932312	0.0022419011220336	-0.00360223650932312	-0.00587495695799589
907	71.5354919433594	-11.5512628555298	-5.20095300674438	-0.00587495695799589	-0.000680167751852423	-0.0104203969240189	-0.00100484199356288
908	72.8341903686523	-11.5512628555298	-5.20095300674438	-0.00295288790948689	-0.00425158534198999	0.0022419011220336	-0.00392691092565656
909	74.1328887939453	-12.200611114502	-5.59056186676025	0.00289124972186983	-0.00619963090866804	-0.00100484199356288	0.00516396993771195
910	73.4835357666016	-12.8499603271484	-5.33082246780396	-0.000680167751852423	0.00516396993771195	-0.0110697457566857	-0.00392691092565656
911	72.1848373413086	-12.5252857208252	-5.46069240570068	-0.00847235135734081	-0.00100484199356288	-0.0152905117720366	0.00256657530553639
912	72.8341903686523	-11.2265882492065	-5.33082246780396	0.000943203864153475	0.00906006153672934	-0.00457625929266214	-0.00132951640989631
913	70.8861465454102	-12.8499603271484	-4.81134366989136	-0.00197886489331722	0.00256657530553639	0.00126787810586393	0.00776136433705688
914	70.8861465454102	-12.200611114502	-4.74640893936157	-0.00457625929266214	0.00581331877037883	0.00970941036939621	0.00289124972186983
915	72.8341903686523	-11.2265882492065	-5.3957576751709	0.0197743140161037	0.00776136433705688	-3.08191010844894e-05	0.00289124972186983
916	73.4835357666016	-11.2265882492065	-5.59056186676025	0.020423661917448	0.00418994715437293	-0.00360223650932312	0.0022419011220336
917	73.4835357666016	-11.875937461853	-4.74640893936157	0.00873538758605719	0.000293855206109583	0.0022419011220336	-0.00197886489331722
918	72.1848373413086	-11.2265882492065	-5.26588773727417	0.0100340843200684	-0.0026282137259841	0.000618529506027699	0.00841071270406246
919	73.4835357666016	-12.8499603271484	-4.94121360778809	0.00938473641872406	-0.00977104809135199	0.0116574559360743	0.00159255252219737
920	74.7822341918945	-12.8499603271484	-4.42173433303833	0.0145795252174139	-0.0110697457566857	0.00646266713738441	-0.00977104809135199
921	70.8861465454102	-11.2265882492065	-4.61653900146484	0.013930176384747	0.00191722682211548	0.00711201597005129	-0.00684897974133492
922	71.5354919433594	-12.200611114502	-4.68147373199463	0.00548864435404539	0.00354059832170606	0.00386527273803949	-0.00360223650932312
923	70.8861465454102	-11.875937461853	-4.87627840042114	0.00711201597005129	-0.00165419070981443	0.00451462110504508	0.00418994715437293
924	74.1328887939453	-11.5512628555298	-5.20095300674438	0.00386527273803949	0.00126787810586393	-0.00814767740666866	-0.00522560812532902
925	74.7822341918945	-12.5252857208252	-4.61653900146484	0.00613799272105098	0.00516396993771195	-0.00490093370899558	-0.00619963090866804
926	73.4835357666016	-12.5252857208252	-4.87627840042114	-0.0136671401560307	0.00451462110504508	-0.00912170019000769	-0.00165419070981443
927	74.1328887939453	-12.5252857208252	-4.22693014144897	0.00678734155371785	0.00321592413820326	-0.00197886489331722	-0.00132951640989631
928	72.8341903686523	-11.5512628555298	-4.87627840042114	-0.00717365415766835	-0.00295288790948689	0.00256657530553639	-0.00360223650932312
929	72.1848373413086	-12.200611114502	-4.22693014144897	-0.00295288790948689	-0.00717365415766835	-0.00197886489331722	0.0103587592020631
930	75.4315795898438	-12.200611114502	-4.87627840042114	0.00126787810586393	0.00938473641872406	-0.0123684434220195	-0.00197886489331722
931	70.2367935180664	-11.2265882492065	-4.81134366989136	-0.0201606266200542	0.0233457311987877	-0.0133424662053585	0.00289124972186983
932	74.1328887939453	-12.200611114502	-4.42173433303833	-0.0149658378213644	0.00613799272105098	-0.00652430532500148	0.0103587592020631
933	74.7822341918945	-11.875937461853	-4.74640893936157	-0.00522560812532902	-0.000355493422830477	0.00581331877037883	0.00483929552137852
934	74.1328887939453	-12.8499603271484	-5.20095300674438	-0.00132951640989631	0.00386527273803949	0.0142548503354192	0.00743668992072344
935	74.1328887939453	-11.2265882492065	-5.00614833831787	-0.00197886489331722	0.00516396993771195	-0.00230353930965066	-0.00165419070981443
936	72.8341903686523	-10.9019145965576	-5.33082246780396	-0.0117190945893526	0.00159255252219737	-0.00165419070981443	-0.00587495695799589
937	75.4315795898438	-13.1746339797974	-5.07108306884766	-0.00230353930965066	-0.0126931173726916	0.00548864435404539	0.000293855206109583
938	74.1328887939453	-12.200611114502	-4.94121360778809	-0.00457625929266214	-0.0110697457566857	0.00126787810586393	-0.00360223650932312
939	73.4835357666016	-11.2265882492065	-5.00614833831787	0.00711201597005129	-0.00392691092565656	0.00873538758605719	0.00743668992072344
940	72.1848373413086	-12.5252857208252	-4.87627840042114	-0.00879702530801296	0.000943203864153475	0.00548864435404539	-0.00360223650932312
941	71.5354919433594	-10.9019145965576	-5.3957576751709	-0.00360223650932312	-0.000680167751852423	0.00289124972186983	-0.0139918150380254
942	74.7822341918945	-11.875937461853	-5.13601779937744	-0.00360223650932312	0.000618529506027699	0.00841071270406246	-0.00132951640989631
943	76.0809326171875	-11.875937461853	-5.46069240570068	-0.0133424662053585	-0.00555028254166245	0.00711201597005129	0.00386527273803949
944	72.8341903686523	-10.5772399902344	-5.46069240570068	0.0171769186854362	-0.00100484199356288	0.00678734155371785	-0.00100484199356288
945	72.8341903686523	-11.5512628555298	-5.00614833831787	-0.00165419070981443	0.00256657530553639	-0.00327756232582033	-0.00684897974133492
946	74.1328887939453	-12.5252857208252	-4.94121360778809	-0.0110697457566857	-0.00392691092565656	-0.0113944197073579	-0.00879702530801296
947	74.1328887939453	-12.5252857208252	-4.94121360778809	0.012956153601408	-0.000680167751852423	-3.08191010844894e-05	-0.00132951640989631
948	74.1328887939453	-12.200611114502	-5.20095300674438	0.0100340843200684	-0.000680167751852423	0.00256657530553639	0.0022419011220336
949	71.5354919433594	-11.875937461853	-5.00614833831787	0.00321592413820326	-0.000680167751852423	-3.08191010844894e-05	-0.0026282137259841
950	71.5354919433594	-11.2265882492065	-4.61653900146484	0.00906006153672934	0.0191249661147594	-0.00555028254166245	0.000618529506027699
951	75.4315795898438	-11.875937461853	-4.42173433303833	0.0171769186854362	0.011982130818069	-0.0204853005707264	-0.0026282137259841
952	72.8341903686523	-10.5772399902344	-4.81134366989136	0.00516396993771195	0.0113327819854021	-0.00360223650932312	0.00354059832170606
953	73.4835357666016	-10.9019145965576	-4.74640893936157	0.00159255252219737	0.00354059832170606	-0.0113944197073579	0.00873538758605719
954	74.1328887939453	-10.9019145965576	-4.94121360778809	0.0116574559360743	0.00418994715437293	0.00483929552137852	0.00451462110504508
955	72.8341903686523	-12.200611114502	-4.81134366989136	0.0113327819854021	-0.000355493422830477	0.00776136433705688	0.00743668992072344
956	73.4835357666016	-12.200611114502	-4.81134366989136	0.00841071270406246	0.00191722682211548	0.00321592413820326	-0.00165419070981443
957	72.8341903686523	-10.9019145965576	-5.33082246780396	0.00548864435404539	0.00289124972186983	0.00126787810586393	-0.00230353930965066
958	72.1848373413086	-12.200611114502	-4.29186487197876	-0.00619963090866804	-0.00165419070981443	0.00548864435404539	0.0106834331527352
959	74.1328887939453	-11.875937461853	-4.48666954040527	0.000618529506027699	0.00126787810586393	-0.000680167751852423	0.00256657530553639
960	74.7822341918945	-11.5512628555298	-4.74640893936157	0.0200989879667759	0.0022419011220336	0.00483929552137852	-0.00165419070981443
961	73.4835357666016	-10.9019145965576	-5.13601779937744	0.00678734155371785	0.000293855206109583	-0.0152905117720366	-0.00425158534198999
962	73.4835357666016	-11.2265882492065	-5.20095300674438	0.00191722682211548	0.00126787810586393	0.00646266713738441	-0.00847235135734081
963	74.1328887939453	-12.200611114502	-5.00614833831787	0.000618529506027699	-0.00425158534198999	-0.000355493422830477	0.00386527273803949
964	75.4315795898438	-13.4993085861206	-5.13601779937744	0.00711201597005129	-0.00977104809135199	-0.00782300252467394	0.00483929552137852
965	75.4315795898438	-11.2265882492065	-4.94121360778809	0.00256657530553639	0.0126314787194133	-0.0104203969240189	-0.00912170019000769
966	74.1328887939453	-11.5512628555298	-4.29186487197876	-0.0204853005707264	0.00646266713738441	-0.0169138833880424	-0.00814767740666866
967	72.1848373413086	-11.5512628555298	-4.68147373199463	-0.0149658378213644	-0.00490093370899558	-0.0100957229733467	-0.00652430532500148
968	72.1848373413086	-10.2525653839111	-5.20095300674438	-0.021459324285388	0.0022419011220336	-0.00425158534198999	0.00678734155371785
969	73.4835357666016	-10.9019145965576	-5.26588773727417	0.00256657530553639	0.00776136433705688	-0.00165419070981443	0.0103587592020631
970	74.1328887939453	-10.5772399902344	-5.59056186676025	-0.00912170019000769	0.0100340843200684	-0.0104203969240189	0.00354059832170606
971	72.8341903686523	-11.5512628555298	-4.68147373199463	-0.0182125810533762	0.0132808275520802	-0.0172385573387146	-0.00132951640989631
972	75.4315795898438	-12.200611114502	-4.87627840042114	-0.00847235135734081	0.0116574559360743	-0.0104203969240189	0.0022419011220336
973	74.1328887939453	-12.200611114502	-5.3957576751709	-0.00717365415766835	-0.00944637414067984	0.00581331877037883	0.00418994715437293
974	73.4835357666016	-10.5772399902344	-5.3957576751709	-0.00555028254166245	-0.000680167751852423	0.00873538758605719	0.00613799272105098
975	72.8341903686523	-10.9019145965576	-5.33082246780396	0.00581331877037883	0.00841071270406246	0.00873538758605719	0.00743668992072344
976	72.8341903686523	-11.875937461853	-5.13601779937744	-0.00749832857400179	0.00613799272105098	-0.00522560812532902	0.00289124972186983
977	75.4315795898438	-11.2265882492065	-4.94121360778809	-0.0026282137259841	-0.00295288790948689	-0.00197886489331722	0.0022419011220336
978	74.1328887939453	-10.5772399902344	-4.68147373199463	-0.00490093370899558	0.00386527273803949	0.00516396993771195	-0.00749832857400179
979	74.7822341918945	-11.5512628555298	-4.48666954040527	-0.00814767740666866	0.0022419011220336	-0.000680167751852423	-0.000355493422830477
980	76.0809326171875	-11.875937461853	-4.68147373199463	-0.000680167751852423	-0.00555028254166245	0.00354059832170606	-0.00879702530801296
981	75.4315795898438	-11.5512628555298	-4.87627840042114	-0.00100484199356288	-0.00587495695799589	0.0132808275520802	-0.0104203969240189
982	74.1328887939453	-11.5512628555298	-4.55160427093506	-0.00392691092565656	-0.0107450718060136	0.00354059832170606	0.00289124972186983
983	75.4315795898438	-11.875937461853	-5.13601779937744	-0.00717365415766835	-0.0026282137259841	0.00776136433705688	0.000618529506027699
984	72.8341903686523	-11.875937461853	-4.94121360778809	-0.00749832857400179	-0.00295288790948689	0.0116574559360743	-0.0026282137259841
985	74.7822341918945	-11.2265882492065	-4.74640893936157	-0.00165419070981443	0.00743668992072344	0.00548864435404539	-0.00490093370899558
986	75.4315795898438	-11.5512628555298	-5.07108306884766	-0.00360223650932312	0.00386527273803949	-0.00295288790948689	-0.00912170019000769
987	75.4315795898438	-12.5252857208252	-5.33082246780396	-0.000355493422830477	0.00321592413820326	-0.0139918150380254	-0.00360223650932312
988	74.1328887939453	-10.2525653839111	-5.33082246780396	0.00678734155371785	-0.00230353930965066	0.00126787810586393	-0.00295288790948689
989	72.1848373413086	-10.5772399902344	-5.46069240570068	0.00451462110504508	-0.00197886489331722	-0.00619963090866804	-0.00100484199356288
990	74.7822341918945	-13.1746339797974	-4.87627840042114	0.0100340843200684	0.00743668992072344	-0.0230826959013939	0.00159255252219737
991	72.8341903686523	-10.9019145965576	-5.07108306884766	0.00516396993771195	0.000943203864153475	-0.0107450718060136	0.000618529506027699
992	73.4835357666016	-12.5252857208252	-4.74640893936157	0.00483929552137852	0.00483929552137852	-0.0126931173726916	0.00646266713738441
993	74.1328887939453	-12.200611114502	-5.13601779937744	-0.0185372550040483	0.00451462110504508	-0.00230353930965066	0.0162028968334198
994	74.7822341918945	-11.5512628555298	-4.48666954040527	0.00451462110504508	0.00289124972186983	0.00321592413820326	0.00581331877037883
995	74.7822341918945	-11.875937461853	-4.55160427093506	0.0152288740500808	0.00808603875339031	-0.00360223650932312	0.00256657530553639
996	74.7822341918945	-12.5252857208252	-5.13601779937744	0.00646266713738441	0.00808603875339031	-0.00847235135734081	-0.00782300252467394
997	73.4835357666016	-10.9019145965576	-5.20095300674438	0.0155535480007529	-0.00295288790948689	-0.00749832857400179	-0.00197886489331722
998	75.4315795898438	-11.5512628555298	-4.87627840042114	0.0239950809627771	-0.00327756232582033	0.000618529506027699	0.000618529506027699
999	75.4315795898438	-12.5252857208252	-5.13601779937744	0.0285405199974775	-0.00717365415766835	-0.000355493422830477	0.00581331877037883
1000	72.8341903686523	-11.875937461853	-5.20095300674438	0.0288651939481497	-0.00490093370899558	0.00548864435404539	-0.00327756232582033
1001	74.7822341918945	-11.875937461853	-5.13601779937744	0.0197743140161037	-0.00977104809135199	-0.00165419070981443	-0.0110697457566857
1002	70.2367935180664	-10.5772399902344	-5.26588773727417	0.00256657530553639	-0.0204853005707264	0.00321592413820326	-3.08191010844894e-05
1003	72.8341903686523	-12.5252857208252	-4.87627840042114	-0.00230353930965066	0.000293855206109583	-0.00165419070981443	0.00354059832170606
1004	74.7822341918945	-12.200611114502	-4.74640893936157	-0.00879702530801296	-0.00197886489331722	-0.00327756232582033	-0.00100484199356288
1005	75.4315795898438	-11.875937461853	-5.00614833831787	-0.00587495695799589	0.00970941036939621	-0.00847235135734081	-0.00587495695799589
1006	75.4315795898438	-11.875937461853	-5.3957576751709	-0.0146411629393697	0.00354059832170606	-0.0139918150380254	-0.00425158534198999
1007	74.1328887939453	-11.5512628555298	-5.13601779937744	-0.021459324285388	0.00191722682211548	-0.00522560812532902	-0.00587495695799589
1008	72.8341903686523	-12.200611114502	-5.13601779937744	-0.0136671401560307	-0.00782300252467394	0.00159255252219737	0.00970941036939621
1009	73.4835357666016	-11.2265882492065	-5.33082246780396	-0.0266541130840778	-0.000680167751852423	-0.00684897974133492	0.0106834331527352
1010	74.7822341918945	-11.875937461853	-4.87627840042114	-0.0165892094373703	0.0103587592020631	-0.00879702530801296	0.00451462110504508
1011	70.8861465454102	-10.9019145965576	-4.87627840042114	-0.0224333461374044	0.00970941036939621	-0.0204853005707264	0.00808603875339031
1012	72.1848373413086	-11.2265882492065	-4.81134366989136	-0.0156151866540313	0.00613799272105098	-0.00684897974133492	-0.0026282137259841
1013	72.8341903686523	-11.875937461853	-4.61653900146484	-0.00360223650932312	0.00354059832170606	-0.00165419070981443	0.00711201597005129
1014	75.4315795898438	-11.875937461853	-4.81134366989136	0.01100810803473	-0.00132951640989631	0.00646266713738441	0.0100340843200684
1015	74.1328887939453	-11.2265882492065	-5.07108306884766	-0.00619963090866804	0.00126787810586393	0.00126787810586393	-0.00360223650932312
1016	73.4835357666016	-11.2265882492065	-5.20095300674438	0.00321592413820326	-3.08191010844894e-05	0.00256657530553639	-0.00555028254166245
1017	72.8341903686523	-12.200611114502	-5.00614833831787	0.000618529506027699	-0.00522560812532902	0.00548864435404539	-0.00295288790948689
1018	73.4835357666016	-11.5512628555298	-4.35679960250854	-0.00587495695799589	0.00354059832170606	0.00873538758605719	0.00678734155371785
1019	74.1328887939453	-11.875937461853	-4.61653900146484	-0.00295288790948689	-0.00425158534198999	0.00256657530553639	0.00321592413820326
1020	69.5874481201172	-10.2525653839111	-4.87627840042114	0.00776136433705688	-0.00197886489331722	0.011982130818069	-0.00197886489331722
1021	74.1328887939453	-11.875937461853	-4.55160427093506	0.01100810803473	-0.00132951640989631	0.00451462110504508	-0.00295288790948689
1022	74.1328887939453	-10.5772399902344	-5.3957576751709	0.00743668992072344	-0.0247060675173998	0.00613799272105098	-0.00360223650932312
1023	73.4835357666016	-9.92789077758789	-5.07108306884766	0.00938473641872406	-0.00360223650932312	0.00321592413820326	-0.000680167751852423
1024	74.7822341918945	-12.200611114502	-4.16199493408203	0.0145795252174139	-0.00555028254166245	-0.00684897974133492	-0.00392691092565656
1025	74.7822341918945	-11.875937461853	-4.55160427093506	-0.00392691092565656	0.00873538758605719	-0.0104203969240189	0.00451462110504508
1026	74.1328887939453	-13.1746339797974	-4.61653900146484	0.0126314787194133	-3.08191010844894e-05	-0.0139918150380254	-0.00132951640989631
1027	74.1328887939453	-11.2265882492065	-4.68147373199463	0.0142548503354192	-0.00360223650932312	-0.0100957229733467	0.00548864435404539
1028	71.5354919433594	-10.2525653839111	-4.68147373199463	0.00970941036939621	0.00483929552137852	-0.00230353930965066	0.0022419011220336
1029	71.5354919433594	-10.9019145965576	-4.74640893936157	0.00548864435404539	0.00906006153672934	-0.00490093370899558	0.00548864435404539
1030	72.1848373413086	-11.2265882492065	-4.29186487197876	0.0223717093467712	0.0168522447347641	-0.0201606266200542	0.00581331877037883
1031	74.1328887939453	-10.5772399902344	-4.74640893936157	-0.00425158534198999	0.0223717093467712	-0.0172385573387146	0.00418994715437293
1032	72.8341903686523	-10.5772399902344	-5.52562713623047	0.00256657530553639	0.00581331877037883	-0.0182125810533762	-0.0026282137259841
1033	73.4835357666016	-10.5772399902344	-5.3957576751709	-0.00132951640989631	0.00581331877037883	-0.00425158534198999	-0.00100484199356288
1034	72.8341903686523	-11.5512628555298	-5.00614833831787	0.00938473641872406	0.00613799272105098	0.0022419011220336	-0.00652430532500148
1035	74.1328887939453	-11.2265882492065	-5.52562713623047	0.00354059832170606	-0.000680167751852423	-0.00327756232582033	0.000293855206109583
1036	72.1848373413086	-9.27854251861572	-5.07108306884766	-0.00392691092565656	0.00776136433705688	-0.00230353930965066	-0.00652430532500148
1037	70.8861465454102	-10.9019145965576	-4.29186487197876	-0.0100957229733467	0.00256657530553639	-0.00197886489331722	0.00516396993771195
1038	72.1848373413086	-11.5512628555298	-4.61653900146484	-0.0169138833880424	0.00386527273803949	0.00418994715437293	0.00808603875339031
1039	74.1328887939453	-11.2265882492065	-5.20095300674438	-0.0100957229733467	-0.00230353930965066	0.00321592413820326	0.00191722682211548
1040	73.4835357666016	-10.2525653839111	-5.46069240570068	0.0022419011220336	-0.00522560812532902	0.0022419011220336	-0.00847235135734081
1041	75.4315795898438	-11.2265882492065	-5.26588773727417	0.00289124972186983	-0.0026282137259841	-0.00100484199356288	-0.00717365415766835
1042	72.8341903686523	-9.92789077758789	-5.20095300674438	-0.00392691092565656	-0.00555028254166245	-3.08191010844894e-05	-0.00100484199356288
1043	74.1328887939453	-10.5772399902344	-4.94121360778809	-0.00749832857400179	-0.00814767740666866	-0.00684897974133492	0.00418994715437293
1044	74.1328887939453	-12.200611114502	-4.94121360778809	-0.00944637414067984	-0.0107450718060136	-0.00295288790948689	0.000943203864153475
1045	74.1328887939453	-11.5512628555298	-5.07108306884766	0.00613799272105098	0.00386527273803949	-0.0107450718060136	-0.00652430532500148
1046	71.5354919433594	-11.2265882492065	-5.20095300674438	-0.0104203969240189	0.0100340843200684	-0.0104203969240189	-0.00814767740666866
1047	71.5354919433594	-10.2525653839111	-5.00614833831787	-0.00295288790948689	0.00289124972186983	-0.00749832857400179	-0.00457625929266214
1048	73.4835357666016	-9.92789077758789	-4.81134366989136	-0.00230353930965066	0.000293855206109583	0.00678734155371785	0.00873538758605719
1049	74.7822341918945	-10.5772399902344	-4.81134366989136	-0.00652430532500148	0.00516396993771195	-0.00522560812532902	0.00548864435404539
1050	72.8341903686523	-10.2525653839111	-4.29186487197876	0.00126787810586393	0.00451462110504508	-0.0120437685400248	0.0022419011220336
1051	75.4315795898438	-10.9019145965576	-5.33082246780396	0.000943203864153475	0.0100340843200684	-0.0149658378213644	0.00126787810586393
1052	72.1848373413086	-10.9019145965576	-4.81134366989136	-0.00295288790948689	0.00516396993771195	-0.00912170019000769	0.00256657530553639
1053	72.8341903686523	-10.5772399902344	-5.13601779937744	0.00516396993771195	-0.00165419070981443	0.00613799272105098	0.00646266713738441
1054	72.8341903686523	-9.60321712493896	-5.26588773727417	0.00646266713738441	0.00289124972186983	0.00613799272105098	0.00711201597005129
1055	70.8861465454102	-9.92789077758789	-5.13601779937744	-0.00847235135734081	0.00516396993771195	0.00841071270406246	0.0022419011220336
1056	72.8341903686523	-9.60321712493896	-4.94121360778809	-0.0120437685400248	0.00711201597005129	-0.00555028254166245	-0.00132951640989631
1057	74.1328887939453	-10.5772399902344	-5.33082246780396	0.0239950809627771	0.000943203864153475	0.00646266713738441	-0.00555028254166245
1058	74.1328887939453	-11.2265882492065	-5.26588773727417	0.0252937767654657	0.00159255252219737	-3.08191010844894e-05	0.00516396993771195
1059	73.4835357666016	-10.2525653839111	-5.3957576751709	0.0220470335334539	-0.00132951640989631	0.0100340843200684	0.00191722682211548
1060	72.1848373413086	-9.92789077758789	-5.26588773727417	0.0252937767654657	-0.00197886489331722	0.00256657530553639	-0.00652430532500148
1061	74.7822341918945	-12.200611114502	-4.94121360778809	0.0308132413774729	-0.00749832857400179	-0.00197886489331722	-0.00814767740666866
1062	72.1848373413086	-9.92789077758789	-4.94121360778809	0.0233457311987877	0.000618529506027699	0.00970941036939621	-0.00717365415766835
1063	70.8861465454102	-9.92789077758789	-4.94121360778809	0.0243197549134493	-0.0026282137259841	0.00646266713738441	0.00548864435404539
1064	72.1848373413086	-10.9019145965576	-4.68147373199463	0.0022419011220336	-0.000355493422830477	-0.00782300252467394	0.000618529506027699
1065	72.8341903686523	-10.2525653839111	-5.07108306884766	0.0123068047687411	0.0100340843200684	-0.00457625929266214	0.00159255252219737
1066	74.7822341918945	-10.5772399902344	-5.13601779937744	0.00126787810586393	0.000943203864153475	-0.017887907102704	-0.00782300252467394
1067	75.4315795898438	-10.9019145965576	-5.33082246780396	-0.0113944197073579	-0.00295288790948689	-0.00360223650932312	-0.00457625929266214
1068	72.1848373413086	-9.92789077758789	-5.00614833831787	-0.0201606266200542	-0.00165419070981443	-0.000355493422830477	0.000293855206109583
1069	74.7822341918945	-10.2525653839111	-4.42173433303833	-0.0250307414680719	0.00483929552137852	-0.0123684434220195	-0.00197886489331722
1070	72.8341903686523	-10.9019145965576	-4.81134366989136	-0.0230826959013939	0.0022419011220336	-0.0143164889886975	0.00548864435404539
1071	74.1328887939453	-10.9019145965576	-4.48666954040527	-0.0182125810533762	0.0145795252174139	-0.0136671401560307	-0.00587495695799589
1072	74.7822341918945	-10.5772399902344	-5.20095300674438	-0.017887907102704	0.00808603875339031	-0.00684897974133492	0.00451462110504508
1073	70.8861465454102	-9.92789077758789	-4.68147373199463	-0.0143164889886975	-3.08191010844894e-05	0.000943203864153475	0.0145795252174139
1074	74.1328887939453	-10.9019145965576	-4.87627840042114	-0.00782300252467394	-0.00230353930965066	-0.00555028254166245	0.00646266713738441
1075	74.1328887939453	-10.9019145965576	-4.81134366989136	0.0126314787194133	0.0103587592020631	0.00289124972186983	0.000293855206109583
1076	74.7822341918945	-10.5772399902344	-5.20095300674438	0.0217223595827818	-0.00327756232582033	-0.0146411629393697	0.000943203864153475
1077	72.8341903686523	-9.92789077758789	-5.78536653518677	0.0126314787194133	0.00386527273803949	-0.00295288790948689	-0.0026282137259841
1078	74.1328887939453	-10.2525653839111	-5.46069240570068	0.00808603875339031	0.000618529506027699	0.00126787810586393	0.000293855206109583
1079	73.4835357666016	-11.875937461853	-4.87627840042114	0.000618529506027699	-0.00814767740666866	0.00678734155371785	0.000293855206109583
1080	72.8341903686523	-10.2525653839111	-5.20095300674438	0.0152288740500808	-0.00814767740666866	-0.00425158534198999	-0.00555028254166245
1081	72.8341903686523	-10.9019145965576	-4.81134366989136	0.00938473641872406	0.00516396993771195	0.00126787810586393	-0.00392691092565656
1082	71.5354919433594	-10.5772399902344	-4.55160427093506	0.011982130818069	-0.000355493422830477	-3.08191010844894e-05	0.000943203864153475
1083	72.1848373413086	-9.60321712493896	-5.3957576751709	-0.00814767740666866	-0.0107450718060136	-0.00230353930965066	-0.000355493422830477
1084	71.5354919433594	-9.27854251861572	-5.26588773727417	-0.0110697457566857	0.00321592413820326	0.000293855206109583	0.000618529506027699
1085	73.4835357666016	-10.2525653839111	-5.00614833831787	-0.00230353930965066	-0.000355493422830477	-0.00977104809135199	0.000293855206109583
1086	72.8341903686523	-9.27854251861572	-5.13601779937744	-0.00360223650932312	-0.00230353930965066	-0.00457625929266214	-0.00327756232582033
1087	72.1848373413086	-9.60321712493896	-5.13601779937744	-0.0113944197073579	-0.00360223650932312	-0.0100957229733467	-0.000355493422830477
1088	74.1328887939453	-12.200611114502	-4.81134366989136	-0.00652430532500148	-0.0139918150380254	0.00321592413820326	0.00776136433705688
1089	74.7822341918945	-10.5772399902344	-5.07108306884766	-0.00944637414067984	-0.00165419070981443	-0.00295288790948689	0.00938473641872406
1090	71.5354919433594	-9.60321712493896	-4.68147373199463	-0.0107450718060136	0.0168522447347641	0.000618529506027699	0.000618529506027699
1091	70.8861465454102	-10.5772399902344	-5.20095300674438	-0.0110697457566857	0.00613799272105098	-0.00652430532500148	-0.000355493422830477
1092	71.5354919433594	-9.60321712493896	-5.26588773727417	-0.0185372550040483	0.00808603875339031	-0.0152905117720366	0.00776136433705688
1093	73.4835357666016	-9.60321712493896	-5.33082246780396	-0.00457625929266214	-0.00490093370899558	-0.00555028254166245	0.0113327819854021
1094	72.1848373413086	-9.60321712493896	-5.00614833831787	-0.00425158534198999	0.00613799272105098	0.0022419011220336	-0.00230353930965066
1095	72.1848373413086	-9.60321712493896	-4.94121360778809	-0.00457625929266214	-0.00295288790948689	0.00516396993771195	0.00581331877037883
1096	72.1848373413086	-10.5772399902344	-5.33082246780396	0.0347093306481838	-0.00295288790948689	-0.00360223650932312	-0.00392691092565656
1097	72.8341903686523	-10.5772399902344	-5.26588773727417	-0.00132951640989631	-0.00360223650932312	0.00581331877037883	-0.00425158534198999
1098	75.4315795898438	-11.5512628555298	-5.07108306884766	-0.00684897974133492	-0.0100957229733467	0.000293855206109583	0.00581331877037883
1099	72.1848373413086	-9.60321712493896	-5.26588773727417	0.00418994715437293	0.00159255252219737	0.0136055024340749	-0.0100957229733467
1100	70.8861465454102	-9.92789077758789	-4.94121360778809	0.0103587592020631	0.00256657530553639	0.0136055024340749	-0.0100957229733467
1101	73.4835357666016	-10.2525653839111	-4.74640893936157	-0.00457625929266214	0.00159255252219737	0.00126787810586393	0.000943203864153475
1102	74.7822341918945	-10.2525653839111	-4.55160427093506	-0.00587495695799589	-0.00652430532500148	-0.00132951640989631	-0.00977104809135199
1103	73.4835357666016	-9.92789077758789	-5.07108306884766	-0.0100957229733467	-0.0133424662053585	0.00548864435404539	0.00711201597005129
1104	72.8341903686523	-9.92789077758789	-4.87627840042114	-0.00522560812532902	0.00159255252219737	-0.00522560812532902	0.00581331877037883
1105	72.8341903686523	-9.92789077758789	-5.33082246780396	-0.00522560812532902	-0.00490093370899558	-0.00522560812532902	-0.00392691092565656
1106	74.1328887939453	-10.9019145965576	-5.13601779937744	0.0022419011220336	-0.00717365415766835	-0.0139918150380254	-0.00327756232582033
1107	74.7822341918945	-9.92789077758789	-4.87627840042114	-0.000680167751852423	-0.00360223650932312	-0.00944637414067984	-0.00555028254166245
1108	72.8341903686523	-11.2265882492065	-4.81134366989136	0.00126787810586393	-0.00522560812532902	0.00613799272105098	0.00548864435404539
1109	72.8341903686523	-11.2265882492065	-5.07108306884766	-0.0100957229733467	-0.00392691092565656	-0.0117190945893526	0.0200989879667759
1110	73.4835357666016	-9.92789077758789	-5.3957576751709	0.00711201597005129	0.00970941036939621	-0.0130177913233638	0.00126787810586393
1111	75.4315795898438	-11.2265882492065	-4.48666954040527	0.00743668992072344	0.00354059832170606	-0.0188619289547205	0.00808603875339031
1112	72.8341903686523	-9.92789077758789	-5.59056186676025	-0.000680167751852423	0.00191722682211548	-0.00847235135734081	-0.00132951640989631
1113	72.1848373413086	-10.5772399902344	-5.20095300674438	0.01100810803473	-0.00717365415766835	0.0168522447347641	0.00418994715437293
1114	73.4835357666016	-10.5772399902344	-4.81134366989136	0.0181509424000978	-0.000355493422830477	0.00711201597005129	0.00581331877037883
1115	73.4835357666016	-11.5512628555298	-5.26588773727417	0.0213976856321096	-0.00652430532500148	0.00776136433705688	-0.0026282137259841
1116	72.1848373413086	-10.2525653839111	-5.3957576751709	0.0162028968334198	0.00873538758605719	0.00289124972186983	0.00548864435404539
1117	72.8341903686523	-10.2525653839111	-4.74640893936157	-0.000355493422830477	0.00678734155371785	0.00321592413820326	-0.00392691092565656
1118	71.5354919433594	-10.5772399902344	-4.55160427093506	-0.00132951640989631	0.00289124972186983	0.0103587592020631	-0.000355493422830477
1119	74.1328887939453	-11.5512628555298	-4.42173433303833	0.0149041991680861	-0.00327756232582033	0.00548864435404539	-0.00360223650932312
1120	74.7822341918945	-11.5512628555298	-4.87627840042114	0.0181509424000978	-0.0113944197073579	0.0136055024340749	-0.00522560812532902
1121	73.4835357666016	-10.5772399902344	-5.26588773727417	0.0155535480007529	0.00970941036939621	0.00126787810586393	-0.00782300252467394
1122	76.0809326171875	-11.875937461853	-5.07108306884766	0.000293855206109583	-0.00749832857400179	-3.08191010844894e-05	-0.00587495695799589
1123	74.7822341918945	-12.200611114502	-4.81134366989136	0.0116574559360743	-0.0123684434220195	0.00451462110504508	0.000943203864153475
1124	72.8341903686523	-11.875937461853	-4.68147373199463	0.00678734155371785	-0.00879702530801296	-0.00619963090866804	-0.00132951640989631
1125	72.1848373413086	-10.2525653839111	-5.20095300674438	0.0149041991680861	0.00873538758605719	-0.000680167751852423	-0.00360223650932312
1126	71.5354919433594	-10.5772399902344	-5.20095300674438	0.00451462110504508	0.00256657530553639	-0.0130177913233638	-0.00457625929266214
1127	72.8341903686523	-11.5512628555298	-5.07108306884766	-0.0243813935667276	0.000943203864153475	-0.0130177913233638	-0.00197886489331722
1128	75.4315795898438	-11.5512628555298	-5.13601779937744	-0.00295288790948689	-0.00392691092565656	0.00938473641872406	0.00581331877037883
1129	72.8341903686523	-10.2525653839111	-5.33082246780396	-0.00100484199356288	0.00613799272105098	-0.00782300252467394	0.00613799272105098
1130	75.4315795898438	-11.5512628555298	-5.20095300674438	0.0213976856321096	0.0142548503354192	-0.0175632312893867	0.00321592413820326
1131	72.1848373413086	-10.2525653839111	-5.46069240570068	0.00841071270406246	0.012956153601408	-0.0133424662053585	-0.00392691092565656
1132	72.8341903686523	-11.5512628555298	-4.81134366989136	0.00256657530553639	0.00159255252219737	-0.0126931173726916	0.00159255252219737
1133	74.1328887939453	-13.1746339797974	-4.29186487197876	0.00354059832170606	-0.00717365415766835	-0.00100484199356288	0.0126314787194133
1134	74.1328887939453	-11.5512628555298	-4.35679960250854	0.00354059832170606	0.00776136433705688	0.00191722682211548	0.00581331877037883
1135	72.8341903686523	-11.2265882492065	-5.20095300674438	-0.00782300252467394	0.00873538758605719	0.00289124972186983	0.00289124972186983
1136	69.5874481201172	-10.5772399902344	-5.3957576751709	-0.00230353930965066	0.00581331877037883	-3.08191010844894e-05	0.00191722682211548
1137	71.5354919433594	-10.5772399902344	-5.33082246780396	-0.0133424662053585	0.00970941036939621	0.00126787810586393	0.00516396993771195
1138	74.7822341918945	-11.5512628555298	-5.3957576751709	-0.0123684434220195	0.00159255252219737	0.00613799272105098	0.00581331877037883
1139	74.1328887939453	-11.2265882492065	-5.13601779937744	-0.00652430532500148	0.00191722682211548	0.00613799272105098	0.00678734155371785
1140	74.7822341918945	-11.5512628555298	-4.74640893936157	-0.00912170019000769	-0.00879702530801296	0.0100340843200684	-0.00197886489331722
1141	73.4835357666016	-10.9019145965576	-5.52562713623047	-0.00360223650932312	0.00678734155371785	0.00159255252219737	-0.00652430532500148
1142	74.1328887939453	-12.5252857208252	-5.33082246780396	-0.00587495695799589	-0.00392691092565656	0.0100340843200684	-0.00197886489331722
1143	75.4315795898438	-11.2265882492065	-5.26588773727417	-0.00555028254166245	0.00418994715437293	0.00711201597005129	0.000943203864153475
1144	71.5354919433594	-10.5772399902344	-5.33082246780396	-0.0100957229733467	-0.00295288790948689	-0.00165419070981443	-0.00490093370899558
1145	70.8861465454102	-10.5772399902344	-5.33082246780396	-0.00197886489331722	0.00808603875339031	0.000618529506027699	-0.00327756232582033
1146	74.1328887939453	-10.5772399902344	-5.26588773727417	0.00451462110504508	0.00581331877037883	-0.00944637414067984	-0.00749832857400179
1147	72.8341903686523	-9.60321712493896	-5.6554970741272	0.00873538758605719	0.00126787810586393	-0.00749832857400179	-0.00392691092565656
1148	73.4835357666016	-10.2525653839111	-5.52562713623047	0.00548864435404539	-0.0026282137259841	0.00191722682211548	0.00483929552137852
1149	73.4835357666016	-11.875937461853	-5.46069240570068	0.0233457311987877	-0.00100484199356288	-0.00587495695799589	0.00613799272105098
1150	74.7822341918945	-11.875937461853	-5.33082246780396	-0.00814767740666866	0.00873538758605719	-0.0107450718060136	0.00483929552137852
1151	74.1328887939453	-11.2265882492065	-5.46069240570068	-0.00197886489331722	0.00191722682211548	-0.0139918150380254	0.00256657530553639
1152	72.8341903686523	-10.2525653839111	-5.3957576751709	-0.0123684434220195	0.0100340843200684	-0.0165892094373703	0.00321592413820326
1153	70.8861465454102	-10.5772399902344	-5.3957576751709	-0.0224333461374044	0.00743668992072344	-0.000355493422830477	0.00841071270406246
1154	71.5354919433594	-10.5772399902344	-5.3957576751709	-0.00912170019000769	0.0100340843200684	-0.00425158534198999	0.000943203864153475
1155	73.4835357666016	-9.92789077758789	-5.72043180465698	-0.0204853005707264	0.00970941036939621	0.00191722682211548	-0.00360223650932312
1156	74.7822341918945	-10.9019145965576	-5.46069240570068	-0.00652430532500148	0.00256657530553639	-0.00847235135734081	-0.00457625929266214
1157	74.1328887939453	-11.2265882492065	-5.33082246780396	-0.00555028254166245	0.00256657530553639	-0.00490093370899558	-0.00749832857400179
1158	72.8341903686523	-10.5772399902344	-5.07108306884766	0.00256657530553639	-0.000680167751852423	0.000293855206109583	-0.00327756232582033
1159	72.8341903686523	-11.5512628555298	-5.33082246780396	-0.00749832857400179	-0.00295288790948689	0.000618529506027699	0.0022419011220336
1160	74.7822341918945	-12.200611114502	-5.07108306884766	0.00483929552137852	-0.00879702530801296	0.00906006153672934	-0.00555028254166245
1161	72.8341903686523	-10.2525653839111	-5.6554970741272	0.000618529506027699	0.00321592413820326	-3.08191010844894e-05	-0.00717365415766835
1162	71.5354919433594	-10.2525653839111	-5.07108306884766	-0.0152905117720366	-0.0188619289547205	0.00776136433705688	-0.00782300252467394
1163	72.8341903686523	-11.2265882492065	-5.07108306884766	-0.0104203969240189	0.00418994715437293	0.00938473641872406	0.00126787810586393
1164	74.7822341918945	-11.5512628555298	-4.29186487197876	0.00483929552137852	-0.00230353930965066	-0.00684897974133492	-0.00132951640989631
1165	74.1328887939453	-10.5772399902344	-4.35679960250854	0.00711201597005129	0.000618529506027699	-0.000680167751852423	-0.0126931173726916
1166	74.7822341918945	-11.2265882492065	-5.26588773727417	0.0126314787194133	0.01100810803473	-0.00912170019000769	-0.00197886489331722
1167	75.4315795898438	-11.2265882492065	-5.13601779937744	0.00256657530553639	0.00289124972186983	-0.0139918150380254	0.00776136433705688
1168	72.8341903686523	-10.9019145965576	-4.81134366989136	-0.00652430532500148	-0.00295288790948689	0.00581331877037883	0.000943203864153475
1169	72.1848373413086	-10.5772399902344	-4.61653900146484	0.00678734155371785	0.00159255252219737	-0.00132951640989631	0.0113327819854021
1170	72.8341903686523	-10.5772399902344	-4.74640893936157	0.00548864435404539	0.0207483377307653	-0.0110697457566857	0.00776136433705688
1171	71.5354919433594	-10.5772399902344	-4.22693014144897	0.00743668992072344	0.00516396993771195	-0.0126931173726916	-0.00425158534198999
1172	73.4835357666016	-10.9019145965576	-4.94121360778809	-0.00879702530801296	0.00776136433705688	-0.0162645354866982	0.000618529506027699
1173	73.4835357666016	-9.92789077758789	-5.46069240570068	0.0197743140161037	0.00256657530553639	0.00321592413820326	0.00613799272105098
1174	72.8341903686523	-9.92789077758789	-5.46069240570068	0.00970941036939621	0.00451462110504508	0.000293855206109583	0.000293855206109583
1175	74.1328887939453	-9.92789077758789	-5.26588773727417	0.0103587592020631	0.00516396993771195	-0.00555028254166245	0.00191722682211548
1176	72.8341903686523	-9.60321712493896	-4.74640893936157	0.0152288740500808	0.01100810803473	0.00483929552137852	-0.00490093370899558
1177	73.4835357666016	-12.5252857208252	-4.16199493408203	-0.00100484199356288	-0.00847235135734081	0.0022419011220336	-0.00100484199356288
1178	74.1328887939453	-11.875937461853	-4.87627840042114	0.0165275707840919	-0.00652430532500148	0.00516396993771195	-0.00100484199356288
1179	74.7822341918945	-11.5512628555298	-5.20095300674438	-0.00490093370899558	-0.00457625929266214	0.00808603875339031	-0.00425158534198999
1180	70.8861465454102	-10.5772399902344	-5.3957576751709	0.00938473641872406	-0.0117190945893526	0.00289124972186983	-0.00360223650932312
1181	72.8341903686523	-10.5772399902344	-5.46069240570068	0.00483929552137852	-0.00197886489331722	-0.000680167751852423	-0.00522560812532902
1182	72.1848373413086	-10.2525653839111	-5.52562713623047	0.0226963832974434	0.00386527273803949	0.00516396993771195	-0.00132951640989631
1183	74.7822341918945	-11.2265882492065	-5.3957576751709	-0.00782300252467394	-0.00490093370899558	0.000618529506027699	-0.00197886489331722
1184	74.1328887939453	-10.9019145965576	-5.26588773727417	-0.00619963090866804	0.00126787810586393	-0.00782300252467394	-0.000680167751852423
1185	74.1328887939453	-10.9019145965576	-5.33082246780396	0.00841071270406246	0.00970941036939621	-0.00717365415766835	-0.00619963090866804
1186	74.7822341918945	-12.5252857208252	-5.33082246780396	0.013930176384747	-0.00230353930965066	-0.00490093370899558	-0.00392691092565656
1187	71.5354919433594	-10.9019145965576	-5.52562713623047	0.00321592413820326	0.00418994715437293	-0.00360223650932312	-0.00295288790948689
1188	72.8341903686523	-9.92789077758789	-5.52562713623047	0.00386527273803949	-3.08191010844894e-05	-0.00165419070981443	0.00256657530553639
1189	70.2367935180664	-9.60321712493896	-5.3957576751709	0.00321592413820326	0.00646266713738441	-0.00230353930965066	0.000943203864153475
1190	72.1848373413086	-11.5512628555298	-4.94121360778809	0.0100340843200684	0.0123068047687411	-0.00360223650932312	0.01100810803473
1191	73.4835357666016	-10.5772399902344	-5.72043180465698	-0.00490093370899558	0.00548864435404539	-0.0107450718060136	0.00451462110504508
1192	72.8341903686523	-11.2265882492065	-5.33082246780396	-0.00132951640989631	0.00678734155371785	-0.0217839982360601	-0.00197886489331722
1193	73.4835357666016	-11.5512628555298	-5.20095300674438	0.000618529506027699	0.00321592413820326	-0.00587495695799589	0.0113327819854021
1194	74.1328887939453	-11.875937461853	-4.74640893936157	0.00354059832170606	0.0022419011220336	0.0022419011220336	0.00776136433705688
1195	74.7822341918945	-12.200611114502	-5.13601779937744	0.000943203864153475	-0.00522560812532902	-0.00392691092565656	0.00159255252219737
1196	74.1328887939453	-11.5512628555298	-4.74640893936157	-0.00197886489331722	-0.000355493422830477	-0.00327756232582033	-0.00230353930965066
1197	74.1328887939453	-11.2265882492065	-4.55160427093506	-0.00847235135734081	0.0022419011220336	-0.00165419070981443	-0.00327756232582033
1198	70.8861465454102	-10.9019145965576	-4.74640893936157	-0.0217839982360601	-0.00555028254166245	0.00386527273803949	0.00483929552137852
1199	73.4835357666016	-10.9019145965576	-5.13601779937744	-0.00165419070981443	-0.00814767740666866	0.00808603875339031	0.00646266713738441
1200	72.8341903686523	-10.2525653839111	-5.3957576751709	0.00159255252219737	-0.00165419070981443	-0.0026282137259841	-0.00717365415766835
1201	74.7822341918945	-11.875937461853	-5.13601779937744	0.00483929552137852	-0.00327756232582033	0.000618529506027699	-0.00782300252467394
1202	72.1848373413086	-10.5772399902344	-5.20095300674438	-0.00100484199356288	-0.00555028254166245	0.00159255252219737	-0.00587495695799589
1203	72.8341903686523	-10.9019145965576	-5.13601779937744	-0.00327756232582033	-0.0107450718060136	0.00776136433705688	-0.00165419070981443
1204	74.1328887939453	-12.5252857208252	-5.20095300674438	-0.00814767740666866	-0.0100957229733467	0.00191722682211548	0.00191722682211548
1205	72.1848373413086	-11.2265882492065	-5.20095300674438	0.00321592413820326	0.000618529506027699	-0.00814767740666866	-0.00327756232582033
1206	70.8861465454102	-10.9019145965576	-5.13601779937744	0.000293855206109583	-0.00165419070981443	-0.00230353930965066	0.00354059832170606
1207	71.5354919433594	-10.5772399902344	-5.26588773727417	-0.00717365415766835	0.00386527273803949	-0.00684897974133492	-0.00295288790948689
1208	75.4315795898438	-11.5512628555298	-5.07108306884766	0.000293855206109583	0.00743668992072344	0.00256657530553639	-0.00132951640989631
1209	74.1328887939453	-11.875937461853	-5.13601779937744	0.00548864435404539	-0.000355493422830477	-0.00684897974133492	0.0022419011220336
1210	74.7822341918945	-11.5512628555298	-5.46069240570068	0.00906006153672934	0.0116574559360743	-0.0152905117720366	0.00289124972186983
1211	72.1848373413086	-10.5772399902344	-5.6554970741272	0.0149041991680861	0.00841071270406246	-0.0152905117720366	0.000943203864153475
1212	73.4835357666016	-10.9019145965576	-5.52562713623047	-0.00684897974133492	0.0100340843200684	-0.0165892094373703	-0.0026282137259841
1213	74.7822341918945	-12.5252857208252	-5.33082246780396	0.0145795252174139	0.000618529506027699	0.000293855206109583	0.000293855206109583
1214	74.7822341918945	-11.875937461853	-5.26588773727417	-0.00490093370899558	-0.000680167751852423	-0.00360223650932312	0.00483929552137852
1215	72.1848373413086	-11.5512628555298	-4.94121360778809	-0.0133424662053585	0.00970941036939621	0.00354059832170606	-0.00295288790948689
1216	72.8341903686523	-10.9019145965576	-5.3957576751709	-0.00392691092565656	0.00548864435404539	-0.00425158534198999	-0.00165419070981443
1217	72.8341903686523	-10.5772399902344	-5.3957576751709	0.00191722682211548	0.00191722682211548	-0.00587495695799589	0.00906006153672934
1218	72.8341903686523	-10.5772399902344	-5.59056186676025	-0.00977104809135199	-0.00522560812532902	-0.00619963090866804	0.000943203864153475
1219	72.8341903686523	-10.5772399902344	-5.33082246780396	0.00321592413820326	-0.00100484199356288	0.0022419011220336	-0.000680167751852423
1220	73.4835357666016	-10.9019145965576	-5.26588773727417	0.00451462110504508	-0.00392691092565656	0.00678734155371785	-0.00847235135734081
1221	74.1328887939453	-12.5252857208252	-4.68147373199463	0.0213976856321096	-0.00295288790948689	0.00483929552137852	-0.0113944197073579
1222	74.1328887939453	-12.5252857208252	-4.55160427093506	0.00483929552137852	-0.0126931173726916	0.00289124972186983	0.000293855206109583
1223	72.1848373413086	-10.5772399902344	-4.87627840042114	0.00548864435404539	-0.00555028254166245	-0.00912170019000769	-0.00847235135734081
1224	70.2367935180664	-10.5772399902344	-4.94121360778809	0.00581331877037883	0.00191722682211548	-0.000680167751852423	-0.000355493422830477
1225	74.1328887939453	-10.9019145965576	-4.87627840042114	0.00191722682211548	0.00386527273803949	-0.0156151866540313	-0.00555028254166245
1226	73.4835357666016	-10.2525653839111	-5.20095300674438	-0.00100484199356288	-0.0026282137259841	-0.0175632312893867	-0.00879702530801296
1227	72.8341903686523	-10.9019145965576	-4.74640893936157	-0.00100484199356288	0.00711201597005129	-0.00555028254166245	-0.00652430532500148
1228	74.1328887939453	-11.875937461853	-4.42173433303833	0.00451462110504508	-0.000680167751852423	-0.00230353930965066	0.00776136433705688
1229	74.7822341918945	-11.5512628555298	-4.61653900146484	0.0162028968334198	-0.00522560812532902	-0.00522560812532902	0.0022419011220336
1230	72.1848373413086	-12.200611114502	-4.55160427093506	0.0022419011220336	0.00289124972186983	-0.0165892094373703	0.00354059832170606
1231	74.1328887939453	-12.200611114502	-4.22693014144897	0.0223717093467712	0.0145795252174139	-0.0188619289547205	-0.00360223650932312
1232	72.1848373413086	-10.5772399902344	-4.29186487197876	-0.00425158534198999	0.00321592413820326	-0.00847235135734081	0.00613799272105098
1233	72.1848373413086	-10.5772399902344	-4.48666954040527	-0.00295288790948689	-0.00392691092565656	0.00516396993771195	0.00678734155371785
1234	73.4835357666016	-11.2265882492065	-4.35679960250854	0.0152288740500808	-0.00392691092565656	0.0100340843200684	0.00289124972186983
1235	72.1848373413086	-11.2265882492065	-5.00614833831787	-0.000355493422830477	0.00581331877037883	-0.000680167751852423	0.0022419011220336
1236	72.1848373413086	-10.5772399902344	-5.6554970741272	0.0165275707840919	0.0100340843200684	-0.0026282137259841	-0.00555028254166245
1237	72.8341903686523	-10.5772399902344	-5.3957576751709	0.00808603875339031	0.00808603875339031	-0.00490093370899558	-0.00197886489331722
1238	73.4835357666016	-11.5512628555298	-5.00614833831787	0.000293855206109583	0.00191722682211548	0.00678734155371785	0.00776136433705688
1239	72.1848373413086	-11.5512628555298	-5.07108306884766	0.00191722682211548	-0.0117190945893526	0.00646266713738441	0.00548864435404539
1240	72.8341903686523	-10.5772399902344	-5.00614833831787	0.0145795252174139	-0.00879702530801296	0.00646266713738441	-0.000355493422830477
1241	72.1848373413086	-11.2265882492065	-4.74640893936157	0.00581331877037883	-0.00457625929266214	0.00483929552137852	-0.00684897974133492
1242	72.1848373413086	-10.9019145965576	-5.13601779937744	0.0126314787194133	0.00289124972186983	0.00776136433705688	-0.00360223650932312
1243	72.1848373413086	-10.5772399902344	-5.33082246780396	0.01100810803473	-0.00425158534198999	0.00256657530553639	0.000293855206109583
1244	72.8341903686523	-9.92789077758789	-5.46069240570068	0.00743668992072344	-0.00814767740666866	0.000943203864153475	0.00386527273803949
1245	71.5354919433594	-10.2525653839111	-5.59056186676025	0.00678734155371785	0.00743668992072344	-0.0133424662053585	-0.00879702530801296
1246	73.4835357666016	-10.2525653839111	-5.52562713623047	-0.00197886489331722	-0.00132951640989631	-0.0156151866540313	-0.0107450718060136
1247	73.4835357666016	-10.5772399902344	-4.94121360778809	-0.00392691092565656	-3.08191010844894e-05	-0.0126931173726916	-0.00782300252467394
1248	74.7822341918945	-12.5252857208252	-5.00614833831787	0.00418994715437293	-0.0120437685400248	0.00743668992072344	0.000618529506027699
1249	75.4315795898438	-11.875937461853	-5.13601779937744	-0.00165419070981443	0.000618529506027699	-0.00392691092565656	0.0103587592020631
1250	72.8341903686523	-9.60321712493896	-5.33082246780396	-0.00392691092565656	0.0103587592020631	-0.00457625929266214	0.000293855206109583
1251	71.5354919433594	-11.2265882492065	-5.00614833831787	-0.0117190945893526	0.00678734155371785	-0.00944637414067984	-0.00100484199356288
1252	71.5354919433594	-10.2525653839111	-5.33082246780396	-0.00522560812532902	0.00646266713738441	-0.0195112787187099	0.00289124972186983
1253	70.8861465454102	-10.2525653839111	-4.55160427093506	-0.00717365415766835	0.00289124972186983	-0.00619963090866804	0.00743668992072344
1254	74.1328887939453	-10.2525653839111	-4.81134366989136	-0.00555028254166245	0.00678734155371785	-0.00814767740666866	-0.00132951640989631
1255	72.1848373413086	-10.2525653839111	-5.07108306884766	-0.00619963090866804	-0.00100484199356288	-0.00522560812532902	-0.00197886489331722
1256	72.8341903686523	-10.2525653839111	-4.81134366989136	-0.0159398596733809	-0.000680167751852423	0.000618529506027699	-0.00425158534198999
1257	74.7822341918945	-11.875937461853	-4.61653900146484	-0.0100957229733467	-0.00587495695799589	0.000293855206109583	0.00808603875339031
1258	74.1328887939453	-10.9019145965576	-4.42173433303833	-0.017887907102704	0.000293855206109583	0.00126787810586393	0.000618529506027699
1259	72.8341903686523	-9.60321712493896	-5.00614833831787	-0.0162645354866982	-0.00522560812532902	0.00354059832170606	0.00354059832170606
1260	72.1848373413086	-11.2265882492065	-4.87627840042114	-0.0123684434220195	0.00711201597005129	-0.00619963090866804	0.000293855206109583
1261	72.1848373413086	-9.92789077758789	-5.3957576751709	-0.0169138833880424	0.00126787810586393	-0.00327756232582033	-0.0120437685400248
1262	74.7822341918945	-11.2265882492065	-4.48666954040527	-0.0104203969240189	-0.000680167751852423	-0.0143164889886975	-0.00295288790948689
1263	73.4835357666016	-9.92789077758789	-5.20095300674438	-0.0175632312893867	-0.00847235135734081	-0.00327756232582033	-0.00327756232582033
1264	72.8341903686523	-9.60321712493896	-5.26588773727417	-0.0169138833880424	0.0022419011220336	-0.00425158534198999	0.000293855206109583
1265	72.1848373413086	-10.2525653839111	-4.61653900146484	0.0022419011220336	-0.00230353930965066	-0.00230353930965066	-0.00360223650932312
1266	73.4835357666016	-10.9019145965576	-4.42173433303833	-0.00100484199356288	0.00256657530553639	-0.00457625929266214	-0.0107450718060136
1267	74.1328887939453	-11.5512628555298	-4.68147373199463	-0.00457625929266214	-0.0152905117720366	0.00613799272105098	-0.00360223650932312
1268	72.8341903686523	-11.2265882492065	-5.07108306884766	0.0194496400654316	0.00159255252219737	0.0022419011220336	0.0106834331527352
1269	69.5874481201172	-10.2525653839111	-5.13601779937744	0.0207483377307653	0.00613799272105098	0.000293855206109583	0.00613799272105098
1270	72.1848373413086	-10.2525653839111	-5.26588773727417	0.00906006153672934	0.0126314787194133	-0.00522560812532902	0.00906006153672934
1271	73.4835357666016	-10.2525653839111	-4.48666954040527	-0.00295288790948689	0.011982130818069	-0.0146411629393697	-0.00197886489331722
1272	75.4315795898438	-10.5772399902344	-4.55160427093506	0.00613799272105098	-0.000680167751852423	-0.0159398596733809	0.0106834331527352
1273	75.4315795898438	-9.92789077758789	-5.13601779937744	0.00841071270406246	0.00418994715437293	0.00483929552137852	0.00841071270406246
1274	72.8341903686523	-9.27854251861572	-5.72043180465698	0.01100810803473	0.0022419011220336	0.00646266713738441	-0.00100484199356288
1275	74.1328887939453	-10.9019145965576	-5.26588773727417	-0.00425158534198999	0.00126787810586393	-0.00100484199356288	0.00191722682211548
1276	74.1328887939453	-11.2265882492065	-5.13601779937744	0.00906006153672934	0.00483929552137852	-0.00360223650932312	-0.00360223650932312
1277	73.4835357666016	-10.9019145965576	-4.94121360778809	0.00613799272105098	-0.00230353930965066	0.00386527273803949	0.00159255252219737
1278	70.8861465454102	-9.92789077758789	-4.68147373199463	0.000293855206109583	0.00354059832170606	0.0022419011220336	0.00289124972186983
1279	72.8341903686523	-9.27854251861572	-4.35679960250854	0.0022419011220336	-0.00717365415766835	0.00776136433705688	-0.00327756232582033
1280	73.4835357666016	-10.5772399902344	-4.68147373199463	0.00386527273803949	-0.00165419070981443	0.011982130818069	-0.00555028254166245
1281	71.5354919433594	-9.60321712493896	-5.72043180465698	0.00483929552137852	0.00126787810586393	0.00191722682211548	-0.00230353930965066
1282	72.1848373413086	-10.5772399902344	-5.13601779937744	-0.00132951640989631	-0.00684897974133492	0.01100810803473	-0.00165419070981443
1283	74.7822341918945	-11.5512628555298	-4.94121360778809	0.00191722682211548	-0.0107450718060136	-0.0026282137259841	0.00191722682211548
1284	73.4835357666016	-11.2265882492065	-4.68147373199463	-0.00360223650932312	-0.00100484199356288	0.00386527273803949	-0.00652430532500148
1285	71.5354919433594	-9.60321712493896	-4.42173433303833	0.00126787810586393	0.00483929552137852	-0.00587495695799589	-0.00132951640989631
1286	71.5354919433594	-9.92789077758789	-4.74640893936157	-0.00230353930965066	0.00516396993771195	-0.00879702530801296	-0.00425158534198999
1287	71.5354919433594	-10.2525653839111	-4.68147373199463	-0.00684897974133492	0.00451462110504508	0.00126787810586393	0.00191722682211548
1288	72.8341903686523	-10.2525653839111	-4.55160427093506	0.0158782228827477	0.00354059832170606	-0.0107450718060136	-0.00392691092565656
1289	72.1848373413086	-9.60321712493896	-5.46069240570068	0.020423661917448	0.000943203864153475	-0.00165419070981443	0.000618529506027699
1290	73.4835357666016	-10.5772399902344	-5.46069240570068	0.0200989879667759	0.0113327819854021	-0.0100957229733467	0.00289124972186983
1291	72.1848373413086	-9.60321712493896	-4.22693014144897	0.0230210572481155	0.0152288740500808	-0.0165892094373703	0.00159255252219737
1292	72.8341903686523	-10.9019145965576	-4.22693014144897	0.0136055024340749	-0.00100484199356288	-0.0104203969240189	-0.00165419070981443
1293	72.8341903686523	-10.9019145965576	-4.55160427093506	-0.00100484199356288	-0.00327756232582033	-0.0107450718060136	0.00126787810586393
1294	73.4835357666016	-10.2525653839111	-5.07108306884766	0.00613799272105098	0.00548864435404539	-0.00717365415766835	0.00548864435404539
1295	71.5354919433594	-10.2525653839111	-5.07108306884766	0.00289124972186983	0.0126314787194133	-0.0136671401560307	0.00354059832170606
1296	72.1848373413086	-10.9019145965576	-4.94121360778809	0.00126787810586393	0.00321592413820326	-0.0100957229733467	-0.00165419070981443
1297	71.5354919433594	-9.60321712493896	-4.94121360778809	0.000293855206109583	0.00256657530553639	-0.00132951640989631	-0.00587495695799589
1298	70.8861465454102	-8.95386791229248	-4.55160427093506	-0.0159398596733809	-0.00132951640989631	0.00483929552137852	0.00289124972186983
1299	74.7822341918945	-10.2525653839111	-5.26588773727417	-0.0107450718060136	-0.00197886489331722	-0.000355493422830477	-0.00230353930965066
1300	72.8341903686523	-9.92789077758789	-5.13601779937744	-0.00555028254166245	-0.00392691092565656	0.00906006153672934	-0.00392691092565656
1301	72.8341903686523	-10.2525653839111	-5.33082246780396	-0.00749832857400179	-0.000680167751852423	0.00646266713738441	-0.0130177913233638
1302	72.1848373413086	-10.2525653839111	-4.87627840042114	-0.0107450718060136	0.00159255252219737	0.00646266713738441	-0.00555028254166245
1303	72.1848373413086	-10.2525653839111	-5.00614833831787	-0.0165892094373703	-3.08191010844894e-05	-0.000680167751852423	0.00256657530553639
1304	71.5354919433594	-10.2525653839111	-4.55160427093506	-0.0256800893694162	-0.00230353930965066	0.00548864435404539	-0.00555028254166245
1305	72.1848373413086	-9.60321712493896	-5.07108306884766	-0.0136671401560307	0.00548864435404539	0.00256657530553639	-0.00555028254166245
1306	72.8341903686523	-10.2525653839111	-5.26588773727417	-0.00522560812532902	0.00743668992072344	-0.00749832857400179	-0.00295288790948689
1307	74.1328887939453	-9.92789077758789	-5.26588773727417	0.00938473641872406	0.000293855206109583	-0.00490093370899558	-0.00100484199356288
1308	72.1848373413086	-8.95386791229248	-4.87627840042114	0.012956153601408	-0.000355493422830477	0.000943203864153475	-0.00490093370899558
1309	70.2367935180664	-9.92789077758789	-4.61653900146484	0.0171769186854362	0.00483929552137852	0.0022419011220336	-0.00132951640989631
1310	73.4835357666016	-11.875937461853	-4.81134366989136	0.0171769186854362	0.00289124972186983	-0.00522560812532902	0.00516396993771195
1311	70.8861465454102	-9.92789077758789	-5.13601779937744	0.020423661917448	0.00451462110504508	-0.0149658378213644	0.00289124972186983
1312	73.4835357666016	-10.5772399902344	-4.74640893936157	0.0239950809627771	0.00646266713738441	-0.0126931173726916	-0.00392691092565656
1313	70.2367935180664	-10.2525653839111	-4.48666954040527	0.00808603875339031	0.011982130818069	-0.00132951640989631	0.00386527273803949
1314	71.5354919433594	-10.2525653839111	-4.48666954040527	0.00906006153672934	0.00256657530553639	0.00483929552137852	0.00451462110504508
1315	73.4835357666016	-9.92789077758789	-4.61653900146484	0.0220470335334539	0.00906006153672934	0.00711201597005129	-0.00197886489331722
1316	73.4835357666016	-9.92789077758789	-4.55160427093506	-0.000355493422830477	0.0100340843200684	0.0022419011220336	-0.000355493422830477
1317	72.1848373413086	-9.60321712493896	-4.42173433303833	0.00711201597005129	0.00776136433705688	-0.00327756232582033	-0.00360223650932312
1318	71.5354919433594	-9.27854251861572	-4.87627840042114	-0.0146411629393697	0.00646266713738441	0.00938473641872406	0.00613799272105098
1319	74.1328887939453	-11.2265882492065	-4.68147373199463	-0.0117190945893526	-0.00587495695799589	0.00613799272105098	0.00126787810586393
1320	73.4835357666016	-11.2265882492065	-5.07108306884766	0.00613799272105098	-0.0143164889886975	0.00613799272105098	-0.00587495695799589
1321	72.8341903686523	-9.92789077758789	-5.20095300674438	0.00841071270406246	-0.0120437685400248	0.00191722682211548	-0.0149658378213644
1322	69.5874481201172	-9.60321712493896	-5.07108306884766	-0.00912170019000769	0.00841071270406246	0.00483929552137852	0.00159255252219737
1323	72.8341903686523	-10.5772399902344	-4.16199493408203	-0.00782300252467394	-0.00717365415766835	0.0106834331527352	0.00321592413820326
1324	74.1328887939453	-10.5772399902344	-4.94121360778809	-0.00327756232582033	-0.000680167751852423	-0.00684897974133492	-0.000680167751852423
1325	74.1328887939453	-10.2525653839111	-4.94121360778809	0.00970941036939621	0.000943203864153475	-0.0126931173726916	-3.08191010844894e-05
1326	72.8341903686523	-10.2525653839111	-5.33082246780396	0.000618529506027699	0.00386527273803949	-0.00847235135734081	-0.0120437685400248
1327	72.8341903686523	-10.2525653839111	-4.42173433303833	0.00418994715437293	0.000943203864153475	0.00126787810586393	-0.00587495695799589
1328	72.8341903686523	-11.2265882492065	-4.68147373199463	0.012956153601408	-0.0126931173726916	0.000293855206109583	-0.000355493422830477
1329	71.5354919433594	-10.2525653839111	-5.20095300674438	-0.0107450718060136	-0.00132951640989631	-0.000355493422830477	0.00743668992072344
1330	74.1328887939453	-10.9019145965576	-4.03212547302246	0.00613799272105098	0.00711201597005129	-0.0123684434220195	0.00191722682211548
1331	70.2367935180664	-9.60321712493896	-4.87627840042114	-0.00295288790948689	0.0162028968334198	-0.0100957229733467	-0.00132951640989631
1332	69.5874481201172	-9.60321712493896	-4.68147373199463	-0.0266541130840778	0.000293855206109583	-0.00587495695799589	0.00776136433705688
1333	74.1328887939453	-10.2525653839111	-5.13601779937744	-0.0113944197073579	-0.00457625929266214	-0.000680167751852423	0.00743668992072344
1334	74.1328887939453	-9.92789077758789	-5.26588773727417	0.00159255252219737	0.0022419011220336	0.000293855206109583	-0.00619963090866804
1335	73.4835357666016	-10.5772399902344	-4.87627840042114	-0.00132951640989631	0.00548864435404539	0.00613799272105098	0.00418994715437293
1336	72.8341903686523	-10.2525653839111	-4.94121360778809	-0.0100957229733467	-0.00295288790948689	-0.00132951640989631	-0.00230353930965066
1337	71.5354919433594	-10.5772399902344	-5.26588773727417	-0.0182125810533762	-0.00197886489331722	0.00581331877037883	-0.00587495695799589
1338	73.4835357666016	-10.9019145965576	-4.74640893936157	-0.0139918150380254	-0.00165419070981443	0.00418994715437293	0.00386527273803949
1339	73.4835357666016	-10.2525653839111	-4.74640893936157	-0.0143164889886975	-0.00619963090866804	0.00938473641872406	0.000293855206109583
1340	68.2887496948242	-9.27854251861572	-5.13601779937744	-0.0182125810533762	-0.000355493422830477	0.00841071270406246	-0.00652430532500148
1341	73.4835357666016	-10.5772399902344	-4.94121360778809	-0.00522560812532902	0.00159255252219737	0.000618529506027699	-0.00360223650932312
1342	71.5354919433594	-8.95386791229248	-5.13601779937744	-0.00912170019000769	-0.0107450718060136	0.000618529506027699	-0.00782300252467394
1343	73.4835357666016	-10.2525653839111	-4.87627840042114	-0.00100484199356288	-0.000680167751852423	0.00678734155371785	0.00483929552137852
1344	73.4835357666016	-10.5772399902344	-5.13601779937744	-0.00425158534198999	-0.00879702530801296	-0.0113944197073579	-0.00327756232582033
1345	73.4835357666016	-10.5772399902344	-5.20095300674438	0.0022419011220336	0.00418994715437293	-0.00782300252467394	-0.00717365415766835
1346	74.1328887939453	-11.875937461853	-5.13601779937744	0.0100340843200684	-0.00295288790948689	-0.00490093370899558	0.00126787810586393
1347	72.1848373413086	-10.9019145965576	-5.07108306884766	0.0106834331527352	0.00451462110504508	-0.00847235135734081	-0.00782300252467394
1348	71.5354919433594	-9.27854251861572	-4.61653900146484	0.000618529506027699	-0.0026282137259841	0.00613799272105098	0.00646266713738441
1349	69.5874481201172	-9.60321712493896	-4.42173433303833	0.00451462110504508	0.00516396993771195	-0.000355493422830477	0.00483929552137852
1350	71.5354919433594	-9.92789077758789	-4.48666954040527	-0.00652430532500148	0.00548864435404539	-0.0136671401560307	0.00321592413820326
1351	71.5354919433594	-9.27854251861572	-4.87627840042114	-0.000355493422830477	0.00841071270406246	-0.0159398596733809	-0.00165419070981443
1352	72.1848373413086	-9.27854251861572	-5.00614833831787	-0.00392691092565656	-0.00230353930965066	-0.0110697457566857	0.00451462110504508
1353	71.5354919433594	-9.60321712493896	-4.68147373199463	-0.00652430532500148	-0.0026282137259841	-0.00165419070981443	0.013930176384747
1354	72.8341903686523	-10.2525653839111	-4.87627840042114	0.00776136433705688	0.000293855206109583	0.00159255252219737	0.00483929552137852
1355	71.5354919433594	-10.5772399902344	-4.74640893936157	0.0207483377307653	-0.00360223650932312	0.000293855206109583	0.00386527273803949
1356	72.1848373413086	-10.2525653839111	-4.55160427093506	-0.000355493422830477	0.00451462110504508	-0.00555028254166245	-0.00165419070981443
1357	73.4835357666016	-9.27854251861572	-5.46069240570068	0.000293855206109583	-0.000355493422830477	-0.00457625929266214	-0.00197886489331722
1358	71.5354919433594	-9.60321712493896	-5.00614833831787	-0.0104203969240189	0.00126787810586393	0.00548864435404539	0.00743668992072344
1359	71.5354919433594	-10.2525653839111	-5.07108306884766	0.0022419011220336	-0.00425158534198999	-0.0123684434220195	-0.00555028254166245
1360	72.1848373413086	-9.60321712493896	-4.68147373199463	-0.00619963090866804	-0.00165419070981443	0.00581331877037883	-0.00717365415766835
1361	73.4835357666016	-10.9019145965576	-4.55160427093506	0.013930176384747	-0.00132951640989631	0.00743668992072344	-0.0130177913233638
1362	72.8341903686523	-9.27854251861572	-4.61653900146484	0.00126787810586393	-0.0191866029053926	0.00516396993771195	-0.000680167751852423
1363	70.8861465454102	-9.60321712493896	-4.74640893936157	-0.00457625929266214	-0.00717365415766835	0.0022419011220336	-0.0026282137259841
1364	72.8341903686523	-11.5512628555298	-4.61653900146484	-0.00782300252467394	-0.00912170019000769	-0.00100484199356288	0.0022419011220336
1365	73.4835357666016	-11.2265882492065	-4.94121360778809	0.00159255252219737	-0.00230353930965066	0.00678734155371785	-0.00457625929266214
1366	72.8341903686523	-10.2525653839111	-5.00614833831787	-0.0026282137259841	0.00516396993771195	-0.0185372550040483	-0.0100957229733467
1367	70.8861465454102	-9.27854251861572	-5.07108306884766	-0.0100957229733467	-3.08191010844894e-05	-0.00684897974133492	-0.00587495695799589
1368	69.5874481201172	-8.62919425964355	-5.00614833831787	-0.00295288790948689	-0.00360223650932312	0.00256657530553639	0.0155535480007529
1369	72.8341903686523	-10.2525653839111	-5.07108306884766	-0.00327756232582033	-0.000680167751852423	-0.0026282137259841	0.00646266713738441
1370	72.8341903686523	-10.2525653839111	-5.33082246780396	0.00548864435404539	0.01100810803473	-0.0149658378213644	0.012956153601408
1371	73.4835357666016	-9.27854251861572	-5.6554970741272	0.00581331877037883	0.00841071270406246	-0.0139918150380254	-0.00230353930965066
1372	71.5354919433594	-9.60321712493896	-5.26588773727417	-0.00100484199356288	0.00126787810586393	-0.0113944197073579	0.00126787810586393
1373	71.5354919433594	-9.92789077758789	-5.26588773727417	0.0132808275520802	-0.00230353930965066	0.00841071270406246	0.00938473641872406
1374	72.1848373413086	-10.9019145965576	-4.87627840042114	0.00483929552137852	-0.00619963090866804	0.00386527273803949	0.00386527273803949
1375	72.8341903686523	-9.27854251861572	-4.22693014144897	0.00256657530553639	0.000943203864153475	-0.000680167751852423	0.000943203864153475
1376	70.2367935180664	-8.95386791229248	-5.3957576751709	0.00938473641872406	0.00321592413820326	-0.00652430532500148	-0.00425158534198999
1377	69.5874481201172	-8.95386791229248	-5.33082246780396	-0.00814767740666866	0.00581331877037883	-0.0110697457566857	0.00483929552137852
1378	73.4835357666016	-10.5772399902344	-5.13601779937744	0.00289124972186983	-0.000680167751852423	0.00159255252219737	0.00418994715437293
1379	71.5354919433594	-9.60321712493896	-5.07108306884766	0.00321592413820326	0.00159255252219737	0.000943203864153475	-0.00197886489331722
1380	71.5354919433594	-9.27854251861572	-5.33082246780396	0.0126314787194133	-0.00457625929266214	-0.00425158534198999	-0.00327756232582033
1381	74.1328887939453	-9.92789077758789	-4.87627840042114	0.000618529506027699	-0.00230353930965066	0.00548864435404539	-0.00555028254166245
1382	72.8341903686523	-9.60321712493896	-5.33082246780396	0.00906006153672934	-0.00912170019000769	0.00938473641872406	-0.00555028254166245
1383	71.5354919433594	-10.9019145965576	-5.3957576751709	-0.00555028254166245	-0.0123684434220195	0.00289124972186983	-0.00132951640989631
1384	70.8861465454102	-9.27854251861572	-5.26588773727417	0.00483929552137852	-0.00327756232582033	0.00126787810586393	-0.00132951640989631
1385	70.8861465454102	-9.60321712493896	-4.48666954040527	0.00159255252219737	-0.00165419070981443	0.00451462110504508	0.00159255252219737
1386	69.5874481201172	-9.27854251861572	-5.00614833831787	0.00418994715437293	0.00256657530553639	-0.00782300252467394	-0.00425158534198999
1387	70.2367935180664	-8.62919425964355	-5.07108306884766	-0.00392691092565656	0.00386527273803949	0.0022419011220336	0.000943203864153475
1388	72.8341903686523	-10.2525653839111	-5.20095300674438	0.0200989879667759	-0.00295288790948689	0.000293855206109583	0.00354059832170606
1389	73.4835357666016	-9.92789077758789	-5.46069240570068	0.0243197549134493	-0.00100484199356288	-0.00392691092565656	0.000943203864153475
1390	72.1848373413086	-9.60321712493896	-5.33082246780396	0.0262678004801273	0.01100810803473	-0.0117190945893526	0.00418994715437293
1391	74.7822341918945	-11.2265882492065	-5.00614833831787	0.0275664981454611	0.00386527273803949	-0.00522560812532902	0.00743668992072344
1392	71.5354919433594	-10.2525653839111	-5.20095300674438	0.0239950809627771	0.0022419011220336	-0.0133424662053585	-0.00295288790948689
1393	70.8861465454102	-9.60321712493896	-5.07108306884766	0.0343846566975117	-0.00327756232582033	-0.00197886489331722	0.0106834331527352
1394	70.8861465454102	-9.27854251861572	-5.26588773727417	0.0334106348454952	0.00354059832170606	0.00451462110504508	0.00581331877037883
1395	68.9380950927734	-8.95386791229248	-5.3957576751709	0.0191249661147594	0.00548864435404539	-0.00392691092565656	0.00289124972186983
1396	70.2367935180664	-9.27854251861572	-5.3957576751709	0.020423661917448	0.013930176384747	-0.00912170019000769	0.00354059832170606
1397	73.4835357666016	-10.2525653839111	-5.52562713623047	0.00646266713738441	0.00776136433705688	-0.00652430532500148	-0.00717365415766835
1398	73.4835357666016	-10.9019145965576	-5.3957576751709	0.0191249661147594	0.00321592413820326	-0.00847235135734081	0.0165275707840919
1399	72.1848373413086	-9.27854251861572	-5.78536653518677	0.0282158460468054	-0.000680167751852423	-0.00295288790948689	0.00646266713738441
1400	71.5354919433594	-8.95386791229248	-5.52562713623047	-0.00749832857400179	-0.0123684434220195	0.00646266713738441	-0.00652430532500148
1401	70.8861465454102	-11.5512628555298	-5.33082246780396	-0.0026282137259841	-0.00522560812532902	-0.00100484199356288	-0.00522560812532902
1402	72.8341903686523	-10.9019145965576	-5.6554970741272	-0.00814767740666866	-0.00132951640989631	0.00516396993771195	-0.00425158534198999
1403	72.1848373413086	-9.27854251861572	-5.78536653518677	-0.00490093370899558	-0.0175632312893867	0.0116574559360743	-0.00197886489331722
1404	68.9380950927734	-9.60321712493896	-5.46069240570068	-0.00944637414067984	-0.00457625929266214	-0.00587495695799589	0.00548864435404539
1405	70.2367935180664	-9.27854251861572	-5.33082246780396	-0.00684897974133492	0.00191722682211548	0.0022419011220336	-0.00717365415766835
1406	71.5354919433594	-9.27854251861572	-5.26588773727417	0.00159255252219737	0.00516396993771195	-0.0133424662053585	-0.00652430532500148
1407	72.1848373413086	-9.92789077758789	-5.85030126571655	-0.00879702530801296	-0.0240567177534103	-0.0113944197073579	-0.00717365415766835
1408	72.8341903686523	-10.5772399902344	-5.52562713623047	-0.0130177913233638	0.00483929552137852	0.0132808275520802	0.000293855206109583
1409	72.8341903686523	-10.9019145965576	-5.13601779937744	-0.00912170019000769	-0.00197886489331722	-0.00587495695799589	0.00743668992072344
1410	71.5354919433594	-10.9019145965576	-5.59056186676025	-0.0133424662053585	0.00483929552137852	-0.00327756232582033	0.00159255252219737
1411	72.1848373413086	-10.9019145965576	-4.94121360778809	-0.0120437685400248	0.011982130818069	-0.0123684434220195	-0.000680167751852423
1412	72.8341903686523	-9.92789077758789	-4.94121360778809	-0.0185372550040483	0.00808603875339031	-0.0230826959013939	0.00646266713738441
1413	68.2887496948242	-9.27854251861572	-5.33082246780396	-0.0169138833880424	-0.00392691092565656	0.00906006153672934	0.00581331877037883
1414	70.2367935180664	-9.60321712493896	-4.81134366989136	-0.0185372550040483	0.00126787810586393	0.00906006153672934	0.000293855206109583
1415	71.5354919433594	-9.60321712493896	-4.81134366989136	-0.0136671401560307	-0.00295288790948689	0.000293855206109583	0.000618529506027699
1416	71.5354919433594	-8.62919425964355	-4.55160427093506	-0.0107450718060136	0.00646266713738441	-0.00165419070981443	-0.00197886489331722
1417	72.8341903686523	-10.5772399902344	-4.42173433303833	-0.0126931173726916	0.00548864435404539	-0.00522560812532902	-0.00749832857400179
1418	71.5354919433594	-10.9019145965576	-4.29186487197876	-0.00879702530801296	-0.00717365415766835	0.00191722682211548	0.00516396993771195
1419	70.8861465454102	-10.2525653839111	-4.61653900146484	0.000293855206109583	-0.0165892094373703	0.0022419011220336	0.000293855206109583
1420	73.4835357666016	-11.5512628555298	-5.33082246780396	0.00743668992072344	-0.00490093370899558	0.00354059832170606	-0.00490093370899558
1421	69.5874481201172	-9.27854251861572	-5.33082246780396	0.01100810803473	-0.00230353930965066	0.00191722682211548	-0.00847235135734081
1422	70.2367935180664	-10.5772399902344	-5.20095300674438	0.00321592413820326	-0.00360223650932312	0.00938473641872406	-0.00619963090866804
1423	72.1848373413086	-9.92789077758789	-5.26588773727417	0.00808603875339031	-3.08191010844894e-05	0.0106834331527352	0.000618529506027699
1424	71.5354919433594	-9.27854251861572	-5.13601779937744	0.00256657530553639	0.000943203864153475	-0.00522560812532902	0.00354059832170606
1425	71.5354919433594	-9.60321712493896	-5.13601779937744	-0.00717365415766835	0.00743668992072344	-0.0146411629393697	-0.00425158534198999
1426	71.5354919433594	-9.60321712493896	-5.78536653518677	0.00906006153672934	0.00711201597005129	-0.0133424662053585	-0.00977104809135199
1427	73.4835357666016	-10.9019145965576	-5.26588773727417	-0.0104203969240189	0.00516396993771195	-0.0100957229733467	0.000618529506027699
1428	74.1328887939453	-11.5512628555298	-5.3957576751709	-0.0175632312893867	-0.0117190945893526	-0.00717365415766835	0.00126787810586393
1429	70.8861465454102	-11.2265882492065	-5.26588773727417	-0.00392691092565656	0.00386527273803949	-0.0104203969240189	0.00256657530553639
1430	70.8861465454102	-9.60321712493896	-5.3957576751709	0.00159255252219737	0.00970941036939621	-0.0117190945893526	0.0132808275520802
1431	70.2367935180664	-10.9019145965576	-5.20095300674438	-0.00879702530801296	0.0168522447347641	-0.0175632312893867	0.000618529506027699
1432	72.1848373413086	-10.5772399902344	-5.26588773727417	-0.0159398596733809	0.0145795252174139	-0.0136671401560307	0.000293855206109583
1433	74.1328887939453	-10.2525653839111	-5.3957576751709	-0.00717365415766835	0.00126787810586393	0.000943203864153475	0.01100810803473
1434	73.4835357666016	-10.2525653839111	-5.85030126571655	0.00159255252219737	0.0022419011220336	0.00581331877037883	0.0022419011220336
1435	73.4835357666016	-10.9019145965576	-5.3957576751709	0.000943203864153475	0.00451462110504508	0.00873538758605719	0.00678734155371785
1436	74.7822341918945	-10.9019145965576	-5.26588773727417	0.00646266713738441	0.00191722682211548	-0.00522560812532902	0.00354059832170606
1437	72.1848373413086	-10.9019145965576	-5.13601779937744	-0.00132951640989631	-0.00197886489331722	-0.00684897974133492	-0.00684897974133492
1438	71.5354919433594	-10.9019145965576	-4.87627840042114	-0.00619963090866804	0.00321592413820326	0.00581331877037883	0.00191722682211548
1439	72.1848373413086	-9.60321712493896	-5.3957576751709	0.000943203864153475	-0.00879702530801296	0.0113327819854021	-3.08191010844894e-05
1440	70.8861465454102	-10.2525653839111	-5.26588773727417	0.00256657530553639	-0.00132951640989631	0.012956153601408	-0.00490093370899558
1441	70.2367935180664	-9.92789077758789	-5.46069240570068	0.0165275707840919	0.00289124972186983	-0.00132951640989631	-0.00977104809135199
1442	73.4835357666016	-10.2525653839111	-5.07108306884766	0.0152288740500808	0.00159255252219737	0.0142548503354192	-0.0113944197073579
1443	73.4835357666016	-11.2265882492065	-5.07108306884766	0.00711201597005129	-0.00684897974133492	0.0116574559360743	-3.08191010844894e-05
1444	72.8341903686523	-9.92789077758789	-5.26588773727417	0.00483929552137852	-0.000680167751852423	-0.00490093370899558	-0.00490093370899558
1445	71.5354919433594	-8.95386791229248	-5.3957576751709	0.00321592413820326	0.00516396993771195	-0.00587495695799589	-0.0104203969240189
1446	71.5354919433594	-10.5772399902344	-5.26588773727417	0.0022419011220336	-0.00879702530801296	-0.0136671401560307	-0.000680167751852423
1447	72.8341903686523	-11.2265882492065	-4.55160427093506	-0.00555028254166245	-0.00555028254166245	-0.00392691092565656	-0.0143164889886975
1448	72.8341903686523	-11.2265882492065	-4.61653900146484	-0.00652430532500148	-0.00944637414067984	0.000293855206109583	0.00711201597005129
1449	71.5354919433594	-10.5772399902344	-4.55160427093506	-0.0130177913233638	0.00873538758605719	-0.00197886489331722	0.00386527273803949
1450	70.8861465454102	-10.2525653839111	-4.42173433303833	-0.0026282137259841	0.00743668992072344	-0.00814767740666866	-0.00165419070981443
1451	72.1848373413086	-9.92789077758789	-4.42173433303833	0.00159255252219737	0.0106834331527352	-0.0104203969240189	0.00289124972186983
1452	74.1328887939453	-10.5772399902344	-5.3957576751709	-0.00457625929266214	0.00873538758605719	-0.00912170019000769	0.000943203864153475
1453	72.8341903686523	-10.2525653839111	-5.26588773727417	0.00938473641872406	-0.00295288790948689	-0.00230353930965066	0.00841071270406246
1454	73.4835357666016	-11.2265882492065	-4.94121360778809	0.0100340843200684	-0.00197886489331722	0.00159255252219737	0.00548864435404539
1455	72.8341903686523	-11.875937461853	-5.00614833831787	0.012956153601408	-0.00132951640989631	0.00321592413820326	0.00613799272105098
1456	73.4835357666016	-11.5512628555298	-4.81134366989136	0.00354059832170606	0.00711201597005129	0.000943203864153475	0.0022419011220336
1457	72.1848373413086	-9.60321712493896	-5.33082246780396	-0.000355493422830477	0.00678734155371785	-0.0113944197073579	0.00451462110504508
1458	68.9380950927734	-9.27854251861572	-5.72043180465698	-0.00944637414067984	0.00159255252219737	0.00516396993771195	0.00418994715437293
1459	71.5354919433594	-10.2525653839111	-5.59056186676025	-0.0107450718060136	-0.00555028254166245	-0.00132951640989631	0.00873538758605719
1460	74.1328887939453	-10.9019145965576	-5.13601779937744	-3.08191010844894e-05	0.00289124972186983	0.00483929552137852	-0.00197886489331722
1461	71.5354919433594	-9.60321712493896	-5.46069240570068	0.00516396993771195	-0.00522560812532902	0.00126787810586393	-0.00425158534198999
1462	73.4835357666016	-10.5772399902344	-4.87627840042114	0.00289124972186983	0.00289124972186983	-0.00847235135734081	-0.000355493422830477
1463	73.4835357666016	-10.5772399902344	-4.35679960250854	-0.00684897974133492	-0.00555028254166245	0.00126787810586393	-0.00490093370899558
1464	72.8341903686523	-11.5512628555298	-4.81134366989136	0.000293855206109583	-0.00749832857400179	0.00126787810586393	0.00743668992072344
1465	73.4835357666016	-10.9019145965576	-4.81134366989136	-0.000355493422830477	0.00256657530553639	-0.0107450718060136	-0.00717365415766835
1466	73.4835357666016	-10.2525653839111	-4.87627840042114	0.0233457311987877	0.00386527273803949	-0.00717365415766835	-0.00392691092565656
1467	70.8861465454102	-11.2265882492065	-4.48666954040527	-3.08191010844894e-05	0.00159255252219737	-0.0175632312893867	0.0022419011220336
1468	71.5354919433594	-10.5772399902344	-4.35679960250854	0.00321592413820326	-0.00425158534198999	0.012956153601408	0.000618529506027699
1469	70.8861465454102	-9.60321712493896	-4.42173433303833	0.00678734155371785	0.0152288740500808	-0.00457625929266214	0.00191722682211548
1470	74.1328887939453	-10.5772399902344	-4.74640893936157	0.00743668992072344	0.0155535480007529	-0.0191866029053926	0.0113327819854021
1471	71.5354919433594	-9.27854251861572	-5.52562713623047	0.0158782228827477	0.0106834331527352	-0.0162645354866982	0.00159255252219737
1472	72.1848373413086	-10.9019145965576	-5.00614833831787	0.000293855206109583	0.00808603875339031	-0.0117190945893526	0.000293855206109583
1473	74.1328887939453	-11.5512628555298	-5.00614833831787	0.0022419011220336	-0.00782300252467394	-0.00490093370899558	0.00646266713738441
1474	72.8341903686523	-11.2265882492065	-5.00614833831787	0.0116574559360743	0.00548864435404539	0.0126314787194133	0.0022419011220336
1475	72.8341903686523	-10.5772399902344	-4.74640893936157	0.0191249661147594	0.00776136433705688	-0.00392691092565656	0.00418994715437293
1476	70.2367935180664	-10.5772399902344	-4.87627840042114	-0.000355493422830477	0.00938473641872406	0.00581331877037883	-0.00360223650932312
1477	69.5874481201172	-9.27854251861572	-5.46069240570068	-0.0156151866540313	0.00483929552137852	0.00126787810586393	0.00516396993771195
1478	74.1328887939453	-9.60321712493896	-4.74640893936157	-0.00619963090866804	-0.00392691092565656	0.00159255252219737	0.00678734155371785
1479	72.8341903686523	-10.5772399902344	-4.81134366989136	0.00451462110504508	-0.00619963090866804	-0.00132951640989631	0.00418994715437293
1480	73.4835357666016	-10.9019145965576	-5.07108306884766	-0.00197886489331722	0.00191722682211548	0.00743668992072344	-0.0026282137259841
1481	72.8341903686523	-9.60321712493896	-5.07108306884766	0.00354059832170606	-0.00132951640989631	0.00191722682211548	-0.00555028254166245
1482	70.8861465454102	-11.2265882492065	-4.81134366989136	-0.00132951640989631	-0.0139918150380254	0.00516396993771195	-0.00522560812532902
1483	74.1328887939453	-11.5512628555298	-4.94121360778809	-0.00555028254166245	-0.0159398596733809	0.0022419011220336	0.00548864435404539
1484	71.5354919433594	-9.27854251861572	-5.3957576751709	0.00126787810586393	0.000943203864153475	-0.0026282137259841	-0.00392691092565656
1485	68.9380950927734	-9.60321712493896	-4.81134366989136	0.00808603875339031	0.0103587592020631	-0.00749832857400179	-0.0026282137259841
1486	72.1848373413086	-10.2525653839111	-5.26588773727417	-0.00652430532500148	0.00711201597005129	-0.00197886489331722	-0.00425158534198999
1487	72.1848373413086	-8.95386791229248	-5.20095300674438	0.00191722682211548	-3.08191010844894e-05	-0.0159398596733809	-0.00587495695799589
1488	72.8341903686523	-10.9019145965576	-4.94121360778809	-0.00392691092565656	0.0022419011220336	-0.00327756232582033	-0.000680167751852423
1489	73.4835357666016	-10.5772399902344	-5.00614833831787	-0.00717365415766835	0.000618529506027699	0.00581331877037883	-0.00392691092565656
1490	73.4835357666016	-10.9019145965576	-4.55160427093506	-0.00879702530801296	0.00418994715437293	-0.0113944197073579	0.00256657530553639
1491	72.8341903686523	-10.9019145965576	-5.33082246780396	0.00126787810586393	-0.00457625929266214	-0.00847235135734081	0.00256657530553639
1492	71.5354919433594	-10.2525653839111	-5.3957576751709	0.00451462110504508	0.00418994715437293	-0.0149658378213644	-0.00230353930965066
1493	71.5354919433594	-9.60321712493896	-5.13601779937744	-0.00327756232582033	0.00126787810586393	-0.00392691092565656	0.00516396993771195
1494	69.5874481201172	-9.60321712493896	-5.07108306884766	-0.000680167751852423	-0.00295288790948689	-0.00197886489331722	0.00906006153672934
1495	70.2367935180664	-9.60321712493896	-5.07108306884766	0.000618529506027699	0.00289124972186983	-0.00717365415766835	0.000618529506027699
1496	72.8341903686523	-10.5772399902344	-5.20095300674438	0.00581331877037883	0.00906006153672934	-0.0107450718060136	0.0022419011220336
1497	74.1328887939453	-10.5772399902344	-4.87627840042114	-0.000355493422830477	0.00678734155371785	0.00126787810586393	-0.00814767740666866
1498	72.8341903686523	-9.60321712493896	-4.87627840042114	-0.00100484199356288	0.00256657530553639	0.00451462110504508	0.00418994715437293
1499	74.1328887939453	-9.60321712493896	-5.3957576751709	0.013930176384747	-0.00132951640989631	0.00678734155371785	-0.00425158534198999
1500	73.4835357666016	-11.5512628555298	-4.94121360778809	0.012956153601408	0.00256657530553639	0.00483929552137852	-0.0100957229733467
1501	73.4835357666016	-10.5772399902344	-4.94121360778809	-0.00100484199356288	-0.000355493422830477	0.0100340843200684	-0.00132951640989631
1502	72.1848373413086	-9.60321712493896	-5.26588773727417	-0.00782300252467394	0.000943203864153475	0.0113327819854021	-0.00457625929266214
1503	71.5354919433594	-10.5772399902344	-4.61653900146484	-0.00132951640989631	-0.0165892094373703	0.0145795252174139	-0.0026282137259841
1504	72.8341903686523	-10.5772399902344	-4.55160427093506	0.000293855206109583	0.00126787810586393	0.00126787810586393	0.00418994715437293
1505	73.4835357666016	-10.9019145965576	-4.61653900146484	0.0178262684494257	-0.00132951640989631	-0.00197886489331722	-0.00684897974133492
1506	74.1328887939453	-10.5772399902344	-4.81134366989136	0.00906006153672934	-0.00132951640989631	-0.00295288790948689	-0.00197886489331722
1507	72.8341903686523	-10.5772399902344	-4.74640893936157	0.00354059832170606	0.00808603875339031	-0.000355493422830477	-0.00619963090866804
1508	71.5354919433594	-9.60321712493896	-5.20095300674438	0.000618529506027699	-0.00457625929266214	0.00678734155371785	0.00159255252219737
1509	70.8861465454102	-10.9019145965576	-5.33082246780396	-0.00944637414067984	-0.00360223650932312	0.00548864435404539	0.0100340843200684
1510	73.4835357666016	-10.5772399902344	-5.33082246780396	0.012956153601408	0.00581331877037883	-0.00457625929266214	0.00321592413820326
1511	70.2367935180664	-9.60321712493896	-5.3957576751709	-0.00295288790948689	0.0123068047687411	0.000293855206109583	0.00646266713738441
1512	70.8861465454102	-10.9019145965576	-4.94121360778809	-0.0149658378213644	0.01100810803473	-0.0133424662053585	0.00191722682211548
1513	72.8341903686523	-10.5772399902344	-4.35679960250854	0.00321592413820326	0.00483929552137852	0.00451462110504508	0.00678734155371785
1514	72.8341903686523	-10.9019145965576	-5.00614833831787	0.00548864435404539	-0.000680167751852423	0.00808603875339031	0.00483929552137852
1515	73.4835357666016	-11.2265882492065	-5.46069240570068	0.011982130818069	-0.00132951640989631	-0.00847235135734081	0.000293855206109583
1516	73.4835357666016	-10.2525653839111	-5.20095300674438	0.0132808275520802	0.00808603875339031	0.000943203864153475	-0.00197886489331722
1517	72.8341903686523	-11.5512628555298	-5.07108306884766	-0.00327756232582033	-0.00360223650932312	0.000618529506027699	-0.0026282137259841
1518	72.1848373413086	-10.9019145965576	-5.26588773727417	-0.00912170019000769	-0.0100957229733467	0.000293855206109583	-0.00132951640989631
1519	71.5354919433594	-10.5772399902344	-4.94121360778809	-0.000355493422830477	-0.00522560812532902	0.00808603875339031	0.000293855206109583
1520	71.5354919433594	-10.5772399902344	-4.48666954040527	-0.00782300252467394	0.00354059832170606	0.00354059832170606	-0.0026282137259841
1521	70.8861465454102	-10.5772399902344	-5.07108306884766	-0.0110697457566857	-0.0026282137259841	0.00906006153672934	-0.00879702530801296
1522	71.5354919433594	-9.27854251861572	-5.26588773727417	-3.08191010844894e-05	-0.00132951640989631	0.00873538758605719	-0.0113944197073579
1523	72.1848373413086	-10.5772399902344	-5.33082246780396	-0.0198359526693821	0.00289124972186983	0.0165275707840919	0.00451462110504508
1524	73.4835357666016	-10.9019145965576	-4.74640893936157	0.000618529506027699	-0.00392691092565656	-0.00457625929266214	-0.00652430532500148
1525	72.8341903686523	-10.9019145965576	-4.35679960250854	-0.000355493422830477	0.00159255252219737	-0.0130177913233638	-0.00717365415766835
1526	74.1328887939453	-11.875937461853	-4.22693014144897	0.00159255252219737	0.00256657530553639	-0.00652430532500148	-0.00100484199356288
1527	72.1848373413086	-11.875937461853	-5.00614833831787	-0.00522560812532902	-0.00457625929266214	-0.00132951640989631	-0.00717365415766835
1528	72.1848373413086	-9.92789077758789	-5.26588773727417	-0.00522560812532902	-0.000355493422830477	-0.000355493422830477	0.00386527273803949
1529	71.5354919433594	-9.92789077758789	-5.59056186676025	-0.0123684434220195	0.00646266713738441	0.00613799272105098	0.00159255252219737
1530	68.9380950927734	-10.2525653839111	-5.20095300674438	-0.000355493422830477	0.00126787810586393	-0.00782300252467394	0.000293855206109583
1531	73.4835357666016	-10.2525653839111	-5.13601779937744	-0.00165419070981443	0.00354059832170606	-0.0136671401560307	0.00289124972186983
1532	71.5354919433594	-9.60321712493896	-4.68147373199463	0.00256657530553639	0.0103587592020631	-0.0130177913233638	-0.00165419070981443
1533	72.1848373413086	-9.92789077758789	-4.74640893936157	0.00256657530553639	0.00646266713738441	-0.00230353930965066	0.00743668992072344
1534	71.5354919433594	-9.92789077758789	-4.81134366989136	0.00808603875339031	0.000618529506027699	0.0123068047687411	-0.00165419070981443
1535	71.5354919433594	-10.5772399902344	-4.94121360778809	0.0243197549134493	0.00613799272105098	0.00516396993771195	0.000293855206109583
1536	73.4835357666016	-10.9019145965576	-4.81134366989136	0.0155535480007529	-0.00230353930965066	0.00256657530553639	-0.00197886489331722
1537	73.4835357666016	-10.5772399902344	-4.55160427093506	0.0100340843200684	0.00613799272105098	0.000618529506027699	0.000293855206109583
1538	72.1848373413086	-10.9019145965576	-4.81134366989136	0.00126787810586393	-0.00100484199356288	-0.00392691092565656	0.00289124972186983
1539	70.8861465454102	-11.2265882492065	-4.74640893936157	0.00938473641872406	-0.00749832857400179	-0.000355493422830477	0.00256657530553639
1540	71.5354919433594	-10.2525653839111	-5.46069240570068	0.0239950809627771	-0.00295288790948689	0.00451462110504508	-0.00879702530801296
1541	74.1328887939453	-10.5772399902344	-5.26588773727417	0.0246444288641214	-0.00295288790948689	-0.00165419070981443	-0.00652430532500148
1542	71.5354919433594	-9.27854251861572	-5.52562713623047	0.0181509424000978	-0.00457625929266214	-0.00165419070981443	-0.0104203969240189
1543	72.1848373413086	-9.92789077758789	-4.68147373199463	0.00613799272105098	-0.00197886489331722	0.00776136433705688	0.00451462110504508
1544	73.4835357666016	-11.875937461853	-4.48666954040527	0.00808603875339031	-0.00197886489331722	0.00159255252219737	0.00354059832170606
1545	72.8341903686523	-11.875937461853	-3.9671905040741	-0.00327756232582033	-0.0026282137259841	0.00418994715437293	-0.00425158534198999
1546	73.4835357666016	-10.5772399902344	-4.55160427093506	-0.00165419070981443	0.0022419011220336	-0.00782300252467394	-0.00619963090866804
1547	68.9380950927734	-9.60321712493896	-4.81134366989136	-0.017887907102704	0.00613799272105098	-0.00230353930965066	-0.00165419070981443
1548	68.9380950927734	-9.60321712493896	-4.81134366989136	-0.0117190945893526	0.00906006153672934	-0.00587495695799589	-0.00295288790948689
1549	73.4835357666016	-10.9019145965576	-5.20095300674438	-0.00132951640989631	0.00743668992072344	0.00126787810586393	0.00191722682211548
1550	71.5354919433594	-9.27854251861572	-5.3957576751709	-0.00619963090866804	0.0191249661147594	-0.0117190945893526	-0.000680167751852423
1551	73.4835357666016	-10.9019145965576	-4.48666954040527	-0.00879702530801296	0.0165275707840919	-0.00912170019000769	-0.00165419070981443
1552	71.5354919433594	-9.60321712493896	-4.48666954040527	-0.0169138833880424	0.00581331877037883	-0.0139918150380254	-0.00684897974133492
1553	70.2367935180664	-10.5772399902344	-4.87627840042114	-0.0211346503347158	0.00256657530553639	0.00418994715437293	-0.000355493422830477
1554	72.8341903686523	-10.5772399902344	-4.87627840042114	-0.0162645354866982	-0.00522560812532902	0.0022419011220336	0.00483929552137852
1555	71.5354919433594	-9.60321712493896	-4.81134366989136	-0.00814767740666866	0.00159255252219737	0.00386527273803949	-0.00100484199356288
1556	72.1848373413086	-9.92789077758789	-4.68147373199463	-0.00879702530801296	0.00970941036939621	-0.00132951640989631	-3.08191010844894e-05
1557	72.1848373413086	-10.5772399902344	-4.48666954040527	-0.0143164889886975	0.00743668992072344	0.00354059832170606	-0.00392691092565656
1558	72.8341903686523	-10.5772399902344	-4.35679960250854	-0.00425158534198999	0.00386527273803949	0.00159255252219737	0.00289124972186983
1559	72.8341903686523	-10.5772399902344	-4.61653900146484	-0.00457625929266214	-0.00425158534198999	0.000618529506027699	0.00191722682211548
1560	72.1848373413086	-9.60321712493896	-5.13601779937744	0.0197743140161037	0.00289124972186983	0.00451462110504508	-0.00555028254166245
1561	73.4835357666016	-11.2265882492065	-4.61653900146484	0.00548864435404539	-0.00100484199356288	-0.00749832857400179	-0.00132951640989631
1562	74.1328887939453	-10.5772399902344	-5.26588773727417	0.00841071270406246	-0.00490093370899558	0.00159255252219737	-0.000355493422830477
1563	71.5354919433594	-10.2525653839111	-5.26588773727417	0.00191722682211548	-0.00814767740666866	0.00678734155371785	-0.00782300252467394
1564	71.5354919433594	-9.60321712493896	-4.74640893936157	0.00354059832170606	-0.00197886489331722	0.000618529506027699	0.00386527273803949
1565	70.2367935180664	-10.9019145965576	-4.35679960250854	0.00386527273803949	-0.00327756232582033	-0.0113944197073579	0.00516396993771195
1566	69.5874481201172	-9.60321712493896	-4.81134366989136	0.00678734155371785	0.000293855206109583	-0.00977104809135199	-0.00392691092565656
1567	72.1848373413086	-9.60321712493896	-4.87627840042114	-0.00165419070981443	0.00126787810586393	-0.0162645354866982	-0.00197886489331722
1568	72.8341903686523	-9.92789077758789	-5.00614833831787	-0.00782300252467394	0.00159255252219737	-0.0100957229733467	0.00289124972186983
1569	72.8341903686523	-10.2525653839111	-5.13601779937744	0.0142548503354192	0.00418994715437293	-0.000680167751852423	0.00581331877037883
1570	72.1848373413086	-9.92789077758789	-4.87627840042114	0.00451462110504508	0.0116574559360743	-0.0143164889886975	0.000943203864153475
1571	72.8341903686523	-10.9019145965576	-4.29186487197876	-0.000680167751852423	0.00548864435404539	-0.0120437685400248	-0.00132951640989631
1572	71.5354919433594	-11.2265882492065	-4.74640893936157	0.00906006153672934	0.000293855206109583	-0.0211346503347158	0.000943203864153475
1573	72.1848373413086	-9.92789077758789	-4.81134366989136	0.00386527273803949	0.000618529506027699	-0.00425158534198999	0.000943203864153475
1574	68.9380950927734	-9.60321712493896	-5.3957576751709	0.0132808275520802	0.0116574559360743	0.00581331877037883	0.00678734155371785
1575	71.5354919433594	-9.60321712493896	-4.74640893936157	0.0126314787194133	0.00776136433705688	0.000618529506027699	0.00711201597005129
1576	71.5354919433594	-9.27854251861572	-5.26588773727417	0.00646266713738441	0.0103587592020631	0.00126787810586393	-0.00295288790948689
1577	72.8341903686523	-10.5772399902344	-5.00614833831787	0.0181509424000978	0.00418994715437293	-0.00327756232582033	0.00451462110504508
1578	74.1328887939453	-11.2265882492065	-5.07108306884766	-0.00490093370899558	0.00289124972186983	0.0022419011220336	0.00776136433705688
1579	71.5354919433594	-9.27854251861572	-5.3957576751709	0.0136055024340749	-0.00749832857400179	0.00289124972186983	-0.00100484199356288
1580	72.1848373413086	-10.5772399902344	-5.3957576751709	0.00613799272105098	-0.00360223650932312	0.00354059832170606	-0.00360223650932312
1581	72.8341903686523	-10.9019145965576	-5.00614833831787	0.00646266713738441	-0.0100957229733467	0.00646266713738441	-0.00652430532500148
1582	72.8341903686523	-9.92789077758789	-5.07108306884766	0.00938473641872406	0.00613799272105098	-0.00230353930965066	0.00516396993771195
1583	71.5354919433594	-9.60321712493896	-5.13601779937744	-0.0110697457566857	0.00289124972186983	0.00321592413820326	0.00418994715437293
1584	69.5874481201172	-9.27854251861572	-4.81134366989136	-0.0149658378213644	-0.000680167751852423	-0.00457625929266214	0.00191722682211548
1585	72.8341903686523	-10.5772399902344	-4.94121360778809	-0.00360223650932312	0.00613799272105098	-0.0126931173726916	-0.00132951640989631
1586	72.8341903686523	-10.2525653839111	-5.46069240570068	-0.0113944197073579	0.00483929552137852	-0.0182125810533762	-0.00392691092565656
1587	72.1848373413086	-8.95386791229248	-5.59056186676025	-0.0136671401560307	0.00646266713738441	-0.0123684434220195	-0.00555028254166245
1588	71.5354919433594	-10.2525653839111	-5.26588773727417	-0.0227580219507217	-0.00587495695799589	0.00386527273803949	0.00646266713738441
1589	73.4835357666016	-10.5772399902344	-5.00614833831787	-0.0123684434220195	-0.00684897974133492	0.00418994715437293	0.0022419011220336
1590	71.5354919433594	-9.92789077758789	-5.00614833831787	-0.00684897974133492	0.00678734155371785	-0.00230353930965066	0.00873538758605719
1591	72.8341903686523	-9.92789077758789	-4.81134366989136	-0.0123684434220195	0.00159255252219737	-0.0143164889886975	-0.00100484199356288
1592	71.5354919433594	-10.2525653839111	-5.20095300674438	-0.0136671401560307	0.0100340843200684	-0.0133424662053585	0.000293855206109583
1593	70.8861465454102	-9.92789077758789	-4.55160427093506	-0.0107450718060136	-0.000355493422830477	0.0022419011220336	0.00711201597005129
1594	73.4835357666016	-10.9019145965576	-4.55160427093506	0.00776136433705688	0.00289124972186983	0.00548864435404539	-0.00392691092565656
1595	72.8341903686523	-10.5772399902344	-5.20095300674438	0.0188002903014421	0.00613799272105098	0.000618529506027699	-0.00295288790948689
1596	72.8341903686523	-9.60321712493896	-5.00614833831787	0.00808603875339031	0.00321592413820326	-0.00392691092565656	0.00256657530553639
1597	71.5354919433594	-8.62919425964355	-5.07108306884766	0.012956153601408	0.00386527273803949	0.00776136433705688	0.00321592413820326
1598	71.5354919433594	-10.5772399902344	-5.33082246780396	0.011982130818069	-0.00587495695799589	0.0149041991680861	0.00289124972186983
1599	72.1848373413086	-10.2525653839111	-5.33082246780396	0.00808603875339031	-0.00814767740666866	0.01100810803473	-0.00327756232582033
1600	72.1848373413086	-8.62919425964355	-5.33082246780396	0.0226963832974434	0.00256657530553639	0.00191722682211548	-0.00490093370899558
1601	70.8861465454102	-10.5772399902344	-5.13601779937744	0.00743668992072344	0.00321592413820326	0.000293855206109583	-0.00587495695799589
1602	69.5874481201172	-9.27854251861572	-5.46069240570068	0.0113327819854021	-0.00392691092565656	0.0152288740500808	-0.00717365415766835
1603	72.1848373413086	-9.92789077758789	-5.07108306884766	0.00743668992072344	0.00256657530553639	0.00191722682211548	0.00354059832170606
1604	74.1328887939453	-10.5772399902344	-5.26588773727417	0.00808603875339031	-0.0026282137259841	-0.00652430532500148	0.0022419011220336
1605	72.8341903686523	-9.92789077758789	-5.3957576751709	0.00776136433705688	0.0022419011220336	-0.00652430532500148	-0.00230353930965066
1606	72.8341903686523	-10.2525653839111	-5.26588773727417	0.0113327819854021	-0.00457625929266214	-0.0110697457566857	-0.0026282137259841
1607	73.4835357666016	-12.200611114502	-5.26588773727417	0.00581331877037883	-0.00749832857400179	-0.0107450718060136	-0.00295288790948689
1608	72.8341903686523	-11.5512628555298	-5.3957576751709	-0.0146411629393697	-0.00327756232582033	0.00516396993771195	-0.000355493422830477
1609	71.5354919433594	-9.60321712493896	-5.59056186676025	-0.0139918150380254	-0.00295288790948689	-0.00912170019000769	0.00646266713738441
1610	68.9380950927734	-9.27854251861572	-5.3957576751709	-0.0110697457566857	0.0158782228827477	-0.00132951640989631	0.00159255252219737
1611	70.8861465454102	-10.5772399902344	-5.46069240570068	-0.0120437685400248	0.011982130818069	-0.0185372550040483	-0.00165419070981443
1612	74.7822341918945	-10.2525653839111	-5.46069240570068	-0.0188619289547205	0.00646266713738441	-0.0146411629393697	0.00451462110504508
1613	73.4835357666016	-9.60321712493896	-5.6554970741272	-0.0152905117720366	0.00126787810586393	0.00516396993771195	-0.000680167751852423
1614	73.4835357666016	-10.5772399902344	-5.13601779937744	-0.00782300252467394	-0.00165419070981443	0.00321592413820326	0.00451462110504508
1615	74.1328887939453	-10.5772399902344	-5.3957576751709	0.00581331877037883	0.000293855206109583	0.00289124972186983	0.00581331877037883
1616	72.8341903686523	-11.875937461853	-5.13601779937744	0.0217223595827818	0.00354059832170606	-0.00912170019000769	-0.00360223650932312
1617	72.8341903686523	-11.5512628555298	-5.26588773727417	-0.00652430532500148	0.00321592413820326	-0.000355493422830477	-0.00652430532500148
1618	72.1848373413086	-9.60321712493896	-5.3957576751709	0.0113327819854021	-0.00165419070981443	0.00548864435404539	0.00808603875339031
1619	69.5874481201172	-9.92789077758789	-5.3957576751709	0.0100340843200684	-0.00782300252467394	0.00159255252219737	0.00581331877037883
1620	74.1328887939453	-10.9019145965576	-4.94121360778809	0.0155535480007529	-0.00360223650932312	0.000618529506027699	-0.0026282137259841
1621	70.8861465454102	-9.27854251861572	-5.46069240570068	0.0168522447347641	-0.0026282137259841	-0.00360223650932312	-0.00717365415766835
1622	71.5354919433594	-9.60321712493896	-4.68147373199463	0.00483929552137852	-0.00490093370899558	0.00354059832170606	-3.08191010844894e-05
1623	74.1328887939453	-10.9019145965576	-4.35679960250854	-0.00197886489331722	-0.00425158534198999	0.00418994715437293	-0.00100484199356288
1624	74.1328887939453	-11.2265882492065	-4.61653900146484	-0.0104203969240189	-0.00717365415766835	-0.00490093370899558	0.00354059832170606
1625	73.4835357666016	-11.875937461853	-4.55160427093506	-0.00197886489331722	-0.00652430532500148	-0.00814767740666866	-3.08191010844894e-05
1626	71.5354919433594	-9.27854251861572	-4.68147373199463	-0.00619963090866804	-0.00684897974133492	-0.0136671401560307	-0.00749832857400179
1627	69.5874481201172	-9.60321712493896	-4.74640893936157	-0.0224333461374044	-0.00165419070981443	-0.00555028254166245	-0.00327756232582033
1628	71.5354919433594	-10.5772399902344	-4.35679960250854	-0.00944637414067984	0.00678734155371785	-0.00360223650932312	0.0022419011220336
1629	72.8341903686523	-10.5772399902344	-4.16199493408203	-0.0146411629393697	0.0103587592020631	-0.00814767740666866	-0.00100484199356288
1630	71.5354919433594	-9.92789077758789	-4.61653900146484	0.000943203864153475	0.00321592413820326	-0.0159398596733809	0.00613799272105098
1631	74.1328887939453	-10.9019145965576	-5.6554970741272	-0.00295288790948689	0.00808603875339031	-0.0204853005707264	-0.00230353930965066
1632	72.8341903686523	-9.92789077758789	-5.26588773727417	-0.00879702530801296	0.000943203864153475	-0.00619963090866804	0.00386527273803949
1633	73.4835357666016	-11.5512628555298	-5.26588773727417	-0.00749832857400179	-0.00327756232582033	0.00191722682211548	0.0022419011220336
1634	72.8341903686523	-11.5512628555298	-5.20095300674438	-0.000355493422830477	-0.00717365415766835	-0.00684897974133492	-0.000680167751852423
1635	73.4835357666016	-9.92789077758789	-4.94121360778809	0.0178262684494257	0.00873538758605719	0.00483929552137852	0.00841071270406246
1636	73.4835357666016	-10.2525653839111	-5.3957576751709	0.0106834331527352	0.00256657530553639	-0.00327756232582033	-0.00197886489331722
1637	70.8861465454102	-10.2525653839111	-5.52562713623047	0.0113327819854021	0.00418994715437293	-0.00717365415766835	-0.000680167751852423
1638	72.8341903686523	-10.5772399902344	-5.3957576751709	0.00191722682211548	-0.00165419070981443	0.00159255252219737	0.00776136433705688
1639	71.5354919433594	-9.60321712493896	-5.98017120361328	0.0239950809627771	-0.00555028254166245	0.00808603875339031	-0.00392691092565656
1640	70.8861465454102	-9.92789077758789	-5.6554970741272	0.013930176384747	0.000943203864153475	0.00743668992072344	-0.00490093370899558
1641	74.7822341918945	-10.5772399902344	-5.52562713623047	0.0142548503354192	0.000943203864153475	-0.00230353930965066	-0.00457625929266214
1642	72.1848373413086	-9.60321712493896	-5.33082246780396	-0.00360223650932312	-0.00717365415766835	0.00776136433705688	-0.00652430532500148
1643	71.5354919433594	-10.9019145965576	-5.59056186676025	0.00159255252219737	-0.00879702530801296	0.0136055024340749	-0.00165419070981443
1644	72.1848373413086	-9.92789077758789	-5.59056186676025	-0.00197886489331722	-0.00814767740666866	-0.00912170019000769	0.00483929552137852
1645	70.8861465454102	-9.60321712493896	-5.59056186676025	0.00678734155371785	0.000618529506027699	-0.00327756232582033	-0.00132951640989631
1646	70.2367935180664	-10.5772399902344	-5.26588773727417	0.00581331877037883	0.00548864435404539	-0.0227580219507217	0.00289124972186983
1647	72.8341903686523	-10.5772399902344	-5.13601779937744	0.00126787810586393	0.000618529506027699	0.00159255252219737	-0.00522560812532902
1648	72.1848373413086	-10.2525653839111	-5.00614833831787	0.0113327819854021	-0.00360223650932312	0.000618529506027699	0.00678734155371785
1649	74.7822341918945	-10.9019145965576	-5.59056186676025	0.0142548503354192	0.00289124972186983	-0.00684897974133492	0.00938473641872406
1650	71.5354919433594	-10.2525653839111	-4.55160427093506	-3.08191010844894e-05	0.00516396993771195	-0.0123684434220195	0.00613799272105098
1651	73.4835357666016	-10.9019145965576	-4.74640893936157	0.0113327819854021	0.0123068047687411	-0.0227580219507217	0.000943203864153475
1652	72.1848373413086	-10.5772399902344	-5.26588773727417	0.00548864435404539	0.00581331877037883	-0.00619963090866804	0.00418994715437293
1653	72.8341903686523	-10.2525653839111	-4.48666954040527	-0.000355493422830477	0.0022419011220336	0.00678734155371785	0.00906006153672934
1654	70.8861465454102	-10.9019145965576	-4.68147373199463	-0.00912170019000769	0.00841071270406246	0.00256657530553639	0.00548864435404539
1655	72.1848373413086	-10.2525653839111	-5.00614833831787	0.00159255252219737	0.00191722682211548	-0.00230353930965066	-0.00165419070981443
1656	72.8341903686523	-11.2265882492065	-5.13601779937744	0.00516396993771195	0.00970941036939621	-0.00944637414067984	0.000618529506027699
1657	73.4835357666016	-10.5772399902344	-5.3957576751709	-0.0113944197073579	0.00743668992072344	-0.00782300252467394	-0.0117190945893526
1658	71.5354919433594	-9.60321712493896	-5.52562713623047	-0.00652430532500148	-0.00197886489331722	-0.00522560812532902	0.00256657530553639
1659	72.1848373413086	-9.92789077758789	-5.07108306884766	-0.00327756232582033	-0.0113944197073579	0.00516396993771195	0.00159255252219737
1660	73.4835357666016	-11.5512628555298	-4.87627840042114	0.00289124972186983	-0.00457625929266214	0.013930176384747	-0.00652430532500148
1661	72.1848373413086	-10.2525653839111	-5.07108306884766	0.00159255252219737	0.000943203864153475	0.00483929552137852	-0.0107450718060136
1662	71.5354919433594	-9.92789077758789	-5.07108306884766	-0.0126931173726916	-0.00944637414067984	0.00191722682211548	-0.0130177913233638
1663	70.8861465454102	-10.9019145965576	-5.13601779937744	-0.00392691092565656	0.00321592413820326	0.00191722682211548	-0.00555028254166245
1664	71.5354919433594	-10.9019145965576	-4.48666954040527	-0.0182125810533762	0.00321592413820326	-0.00944637414067984	-0.00457625929266214
1665	74.7822341918945	-10.5772399902344	-5.07108306884766	-0.00165419070981443	-0.00295288790948689	0.000293855206109583	-0.00230353930965066
1666	72.8341903686523	-9.92789077758789	-5.52562713623047	-0.00814767740666866	0.00646266713738441	-0.0104203969240189	-0.00684897974133492
1667	72.1848373413086	-9.60321712493896	-5.33082246780396	-0.00132951640989631	-3.08191010844894e-05	-0.00684897974133492	-0.0104203969240189
1668	72.8341903686523	-10.2525653839111	-5.33082246780396	0.00418994715437293	-0.00457625929266214	0.00483929552137852	0.00159255252219737
1669	72.8341903686523	-12.200611114502	-5.52562713623047	0.0106834331527352	-0.00327756232582033	-0.00652430532500148	0.00354059832170606
1670	72.1848373413086	-11.875937461853	-5.3957576751709	0.0175015944987535	0.00483929552137852	-0.00587495695799589	0.0126314787194133
1671	74.1328887939453	-10.2525653839111	-5.3957576751709	0.0210730116814375	0.00938473641872406	-0.00814767740666866	0.000293855206109583
1672	69.5874481201172	-10.2525653839111	-5.20095300674438	0.0100340843200684	0.00873538758605719	-0.0133424662053585	0.00776136433705688
1673	71.5354919433594	-11.2265882492065	-5.07108306884766	0.00646266713738441	0.00191722682211548	0.00126787810586393	0.01100810803473
1674	74.7822341918945	-10.5772399902344	-4.68147373199463	0.0223717093467712	0.0022419011220336	0.000943203864153475	0.0022419011220336
1675	74.7822341918945	-10.9019145965576	-5.46069240570068	0.0236704051494598	0.00126787810586393	-0.00360223650932312	0.00386527273803949
1676	72.8341903686523	-10.9019145965576	-5.6554970741272	0.0233457311987877	0.00548864435404539	-0.000355493422830477	-0.0100957229733467
1677	72.8341903686523	-10.9019145965576	-4.94121360778809	0.00451462110504508	0.00256657530553639	-0.0026282137259841	0.00126787810586393
1678	72.8341903686523	-11.2265882492065	-5.33082246780396	-0.00457625929266214	-0.0113944197073579	0.00808603875339031	-0.00197886489331722
1679	71.5354919433594	-10.2525653839111	-5.26588773727417	0.00678734155371785	-0.00879702530801296	0.00548864435404539	0.00191722682211548
1680	72.8341903686523	-11.2265882492065	-4.61653900146484	0.00451462110504508	-0.00197886489331722	0.00970941036939621	-0.00814767740666866
1681	69.5874481201172	-9.92789077758789	-5.00614833831787	-0.00555028254166245	-0.000680167751852423	0.00159255252219737	-0.00587495695799589
1682	70.8861465454102	-9.92789077758789	-4.74640893936157	-0.00782300252467394	-0.00425158534198999	0.00256657530553639	-0.0104203969240189
1683	75.4315795898438	-10.9019145965576	-4.68147373199463	-0.0123684434220195	-0.00197886489331722	-0.00230353930965066	0.00483929552137852
1684	74.7822341918945	-10.9019145965576	-4.81134366989136	-0.0026282137259841	0.00516396993771195	-0.00522560812532902	-0.00490093370899558
1685	72.1848373413086	-10.9019145965576	-4.55160427093506	-0.00360223650932312	0.00548864435404539	-0.00132951640989631	0.00126787810586393
1686	73.4835357666016	-11.2265882492065	-4.16199493408203	-0.00457625929266214	0.0132808275520802	-0.0146411629393697	-0.00327756232582033
1687	72.1848373413086	-10.9019145965576	-5.33082246780396	-0.00619963090866804	-0.00814767740666866	-0.0146411629393697	-0.00197886489331722
1688	73.4835357666016	-9.92789077758789	-4.81134366989136	-0.0149658378213644	-0.00522560812532902	-0.0107450718060136	0.00321592413820326
1689	72.8341903686523	-10.2525653839111	-5.13601779937744	-0.0100957229733467	0.00646266713738441	-0.00652430532500148	0.00451462110504508
1690	68.2887496948242	-9.60321712493896	-4.55160427093506	-0.0169138833880424	0.01100810803473	-0.0152905117720366	0.00743668992072344
1691	72.8341903686523	-10.9019145965576	-4.55160427093506	-0.00782300252467394	0.00386527273803949	-0.0224333461374044	-0.00165419070981443
1692	72.1848373413086	-8.95386791229248	-4.55160427093506	-0.0139918150380254	0.0022419011220336	-0.0143164889886975	-0.00457625929266214
1693	73.4835357666016	-10.2525653839111	-5.07108306884766	-0.00749832857400179	-0.00360223650932312	0.000618529506027699	0.00613799272105098
1694	72.8341903686523	-10.9019145965576	-4.74640893936157	-0.00847235135734081	0.00191722682211548	-0.00587495695799589	0.00159255252219737
1695	73.4835357666016	-10.9019145965576	-4.68147373199463	-0.00652430532500148	0.00159255252219737	0.012956153601408	-0.00230353930965066
1696	74.1328887939453	-12.5252857208252	-5.00614833831787	-0.00197886489331722	-0.0026282137259841	-0.000355493422830477	-0.00619963090866804
1697	71.5354919433594	-9.92789077758789	-5.26588773727417	-0.00749832857400179	0.00386527273803949	-0.00165419070981443	-0.00587495695799589
1698	70.8861465454102	-9.60321712493896	-5.00614833831787	-0.00652430532500148	-0.00457625929266214	0.00938473641872406	0.000618529506027699
1699	71.5354919433594	-9.92789077758789	-5.07108306884766	-0.0130177913233638	-0.00100484199356288	0.00711201597005129	0.012956153601408
1700	72.8341903686523	-9.92789077758789	-5.00614833831787	-0.00814767740666866	-0.00490093370899558	0.00873538758605719	-0.00522560812532902
1701	72.1848373413086	-9.92789077758789	-5.33082246780396	0.000618529506027699	-0.00522560812532902	-0.00327756232582033	0.00126787810586393
1702	72.1848373413086	-9.60321712493896	-5.72043180465698	-0.0113944197073579	0.000943203864153475	-0.00327756232582033	-0.00847235135734081
1703	71.5354919433594	-10.9019145965576	-5.13601779937744	0.0210730116814375	-0.00425158534198999	0.00354059832170606	0.00483929552137852
1704	74.1328887939453	-11.2265882492065	-4.94121360778809	0.0116574559360743	-0.00230353930965066	-0.00457625929266214	-0.0026282137259841
1705	73.4835357666016	-11.5512628555298	-4.81134366989136	0.0165275707840919	-0.00425158534198999	-0.00944637414067984	-0.0026282137259841
1706	71.5354919433594	-9.60321712493896	-5.3957576751709	0.0152288740500808	0.00418994715437293	-0.0156151866540313	-0.00327756232582033
1707	71.5354919433594	-9.92789077758789	-5.72043180465698	0.0116574559360743	0.00418994715437293	-0.00295288790948689	-0.000680167751852423
1708	70.8861465454102	-10.2525653839111	-5.52562713623047	-0.000680167751852423	-0.00684897974133492	0.00126787810586393	0.00354059832170606
1709	73.4835357666016	-10.5772399902344	-4.94121360778809	-0.0120437685400248	0.00743668992072344	-0.00977104809135199	0.00646266713738441
1710	72.1848373413086	-9.27854251861572	-4.81134366989136	-3.08191010844894e-05	0.00938473641872406	-0.0139918150380254	0.000943203864153475
1711	73.4835357666016	-10.9019145965576	-4.68147373199463	0.00711201597005129	0.0113327819854021	-0.0152905117720366	0.0106834331527352
1712	73.4835357666016	-9.60321712493896	-4.61653900146484	-0.00587495695799589	-0.00230353930965066	-0.00555028254166245	0.00386527273803949
1713	71.5354919433594	-9.92789077758789	-4.81134366989136	-0.00684897974133492	-0.00652430532500148	-3.08191010844894e-05	0.0022419011220336
1714	71.5354919433594	-10.9019145965576	-4.48666954040527	-0.0026282137259841	-0.00912170019000769	0.00873538758605719	0.0022419011220336
1715	71.5354919433594	-10.5772399902344	-4.48666954040527	-0.000680167751852423	0.000293855206109583	0.00678734155371785	0.000293855206109583
1716	69.5874481201172	-9.27854251861572	-4.74640893936157	-0.00522560812532902	0.00776136433705688	0.00743668992072344	-0.00360223650932312
1717	68.9380950927734	-9.60321712493896	-4.48666954040527	-0.00587495695799589	0.00159255252219737	-0.00619963090866804	-0.00165419070981443
1718	73.4835357666016	-10.5772399902344	-4.42173433303833	0.000293855206109583	-0.00684897974133492	0.00483929552137852	0.00289124972186983
1719	72.8341903686523	-10.5772399902344	-4.74640893936157	0.0126314787194133	-3.08191010844894e-05	0.000293855206109583	0.00256657530553639
1720	74.1328887939453	-10.9019145965576	-4.81134366989136	0.0304885655641556	-0.00327756232582033	0.0123068047687411	-0.00100484199356288
1721	72.1848373413086	-8.95386791229248	-4.74640893936157	0.0155535480007529	-0.00360223650932312	-0.00197886489331722	-0.00944637414067984
1722	72.1848373413086	-10.2525653839111	-4.74640893936157	0.0142548503354192	-0.0113944197073579	0.0022419011220336	-0.00490093370899558
1723	73.4835357666016	-11.5512628555298	-4.42173433303833	0.00321592413820326	-0.00555028254166245	0.00548864435404539	0.00289124972186983
1724	73.4835357666016	-10.5772399902344	-4.29186487197876	-0.00360223650932312	-0.000355493422830477	-0.00490093370899558	-0.000680167751852423
1725	70.8861465454102	-10.9019145965576	-4.48666954040527	-0.0120437685400248	-0.0026282137259841	-0.0026282137259841	-0.0110697457566857
1726	70.2367935180664	-9.60321712493896	-4.81134366989136	-0.0026282137259841	0.00159255252219737	-0.0117190945893526	-0.0026282137259841
1727	72.1848373413086	-9.60321712493896	-4.74640893936157	0.0145795252174139	-0.00814767740666866	-0.00457625929266214	-0.00522560812532902
1728	74.7822341918945	-10.5772399902344	-5.33082246780396	-0.00977104809135199	0.000618529506027699	-0.00782300252467394	0.00191722682211548
1729	70.8861465454102	-8.95386791229248	-5.13601779937744	-0.00490093370899558	0.0113327819854021	-0.00197886489331722	0.01100810803473
1730	71.5354919433594	-9.60321712493896	-4.87627840042114	-0.00165419070981443	0.00548864435404539	-0.0100957229733467	0.00678734155371785
1731	73.4835357666016	-11.5512628555298	-4.42173433303833	0.00548864435404539	0.000618529506027699	-0.0149658378213644	-0.00197886489331722
1732	72.8341903686523	-10.5772399902344	-4.81134366989136	-0.00522560812532902	0.00743668992072344	-0.0185372550040483	0.000618529506027699
1733	72.8341903686523	-9.27854251861572	-5.20095300674438	0.0142548503354192	-0.000355493422830477	0.00678734155371785	0.0103587592020631
1734	69.5874481201172	-8.95386791229248	-5.26588773727417	-0.00100484199356288	-0.000680167751852423	0.0142548503354192	0.00938473641872406
1735	70.2367935180664	-9.27854251861572	-5.13601779937744	0.00613799272105098	0.00451462110504508	0.00159255252219737	0.00841071270406246
1736	74.1328887939453	-9.60321712493896	-5.20095300674438	0.0171769186854362	0.0136055024340749	0.00289124972186983	0.00581331877037883
1737	72.8341903686523	-9.27854251861572	-5.26588773727417	0.0022419011220336	0.00289124972186983	-0.0126931173726916	0.00256657530553639
1738	72.8341903686523	-10.9019145965576	-4.74640893936157	0.00743668992072344	-0.00230353930965066	0.00483929552137852	0.00386527273803949
1739	74.1328887939453	-10.2525653839111	-4.55160427093506	0.00256657530553639	-0.00457625929266214	0.00451462110504508	-0.00392691092565656
1740	72.1848373413086	-11.5512628555298	-5.13601779937744	0.0278911720961332	-0.0149658378213644	0.0155535480007529	-3.08191010844894e-05
1741	73.4835357666016	-11.2265882492065	-5.26588773727417	0.0330859608948231	-0.00749832857400179	0.00256657530553639	-0.00360223650932312
1742	70.8861465454102	-8.95386791229248	-5.13601779937744	0.0136055024340749	0.00159255252219737	-0.00165419070981443	-0.00944637414067984
1743	69.5874481201172	-9.92789077758789	-4.68147373199463	0.00776136433705688	-0.00360223650932312	0.00711201597005129	0.00808603875339031
1744	72.8341903686523	-10.5772399902344	-5.13601779937744	0.0243197549134493	-0.00977104809135199	-0.00717365415766835	0.00386527273803949
1745	72.1848373413086	-10.5772399902344	-4.68147373199463	0.0236704051494598	0.00678734155371785	-0.00912170019000769	-0.00327756232582033
1746	72.1848373413086	-9.60321712493896	-5.07108306884766	0.011982130818069	0.00191722682211548	-0.00717365415766835	-0.00912170019000769
1747	71.5354919433594	-9.27854251861572	-4.81134366989136	0.00646266713738441	0.00418994715437293	-0.00360223650932312	-0.00619963090866804
1748	72.8341903686523	-11.2265882492065	-4.48666954040527	0.00646266713738441	-0.00555028254166245	-0.000680167751852423	0.00646266713738441
1749	74.1328887939453	-11.5512628555298	-4.42173433303833	0.00938473641872406	0.00289124972186983	-0.00555028254166245	0.0132808275520802
1750	72.8341903686523	-9.27854251861572	-5.33082246780396	0.00906006153672934	0.012956153601408	-0.0107450718060136	0.0103587592020631
1751	70.2367935180664	-9.92789077758789	-5.00614833831787	-0.0107450718060136	0.0168522447347641	-0.0237320438027382	0.000943203864153475
1752	70.8861465454102	-9.92789077758789	-5.26588773727417	-0.0139918150380254	0.00548864435404539	-0.00847235135734081	0.00159255252219737
1753	72.1848373413086	-9.92789077758789	-4.81134366989136	-0.00684897974133492	0.00321592413820326	0.00191722682211548	0.0113327819854021
1754	72.1848373413086	-9.60321712493896	-4.94121360778809	-0.0113944197073579	0.00516396993771195	-0.0026282137259841	0.00873538758605719
1755	70.8861465454102	-9.27854251861572	-4.74640893936157	0.00159255252219737	-0.00132951640989631	-0.00230353930965066	0.000293855206109583
1756	71.5354919433594	-9.92789077758789	-4.48666954040527	0.00159255252219737	0.0100340843200684	-0.00197886489331722	0.000943203864153475
1757	73.4835357666016	-11.875937461853	-4.55160427093506	-0.00587495695799589	-0.00782300252467394	-0.00522560812532902	-0.00165419070981443
1758	73.4835357666016	-10.9019145965576	-4.68147373199463	-0.00879702530801296	-0.0026282137259841	0.00289124972186983	-3.08191010844894e-05
1759	72.8341903686523	-10.9019145965576	-5.00614833831787	-0.00619963090866804	-0.00197886489331722	0.00581331877037883	0.00256657530553639
1760	69.5874481201172	-9.60321712493896	-5.26588773727417	-0.00684897974133492	0.000293855206109583	0.00808603875339031	-0.0107450718060136
1761	70.8861465454102	-10.2525653839111	-4.87627840042114	-0.0133424662053585	-0.00295288790948689	0.00289124972186983	-0.0133424662053585
1762	73.4835357666016	-9.60321712493896	-5.00614833831787	-0.00327756232582033	0.00581331877037883	0.00516396993771195	-0.00295288790948689
1763	72.1848373413086	-9.27854251861572	-5.52562713623047	-0.00684897974133492	0.00483929552137852	0.0126314787194133	0.000293855206109583
1764	72.1848373413086	-9.27854251861572	-5.3957576751709	-0.00587495695799589	-0.000680167751852423	-0.00555028254166245	-0.00230353930965066
1765	72.1848373413086	-9.60321712493896	-5.26588773727417	0.000943203864153475	0.00321592413820326	-0.00717365415766835	-0.00555028254166245
1766	72.1848373413086	-10.9019145965576	-5.52562713623047	0.0149041991680861	-0.00814767740666866	-0.00944637414067984	-0.0130177913233638
1767	75.4315795898438	-10.2525653839111	-5.26588773727417	0.000943203864153475	-3.08191010844894e-05	-0.00425158534198999	0.000943203864153475
1768	72.8341903686523	-10.2525653839111	-4.87627840042114	-0.0123684434220195	-0.00230353930965066	0.00159255252219737	-0.00230353930965066
1769	69.5874481201172	-9.60321712493896	-5.07108306884766	-0.00295288790948689	-0.00100484199356288	-0.00717365415766835	0.00451462110504508
1770	73.4835357666016	-10.5772399902344	-5.13601779937744	-0.0026282137259841	0.00581331877037883	-0.0110697457566857	0.00159255252219737
1771	70.8861465454102	-9.27854251861572	-5.46069240570068	-3.08191010844894e-05	0.00289124972186983	-0.0136671401560307	0.0022419011220336
1772	72.8341903686523	-10.9019145965576	-5.26588773727417	-0.00490093370899558	0.00646266713738441	-0.0165892094373703	-0.00555028254166245
1773	73.4835357666016	-10.9019145965576	-5.07108306884766	-0.000355493422830477	-0.000680167751852423	0.00256657530553639	0.00938473641872406
1774	72.8341903686523	-11.2265882492065	-5.00614833831787	0.00776136433705688	-0.00360223650932312	0.00354059832170606	0.00646266713738441
1775	74.1328887939453	-11.2265882492065	-4.48666954040527	0.000293855206109583	-0.00587495695799589	-0.00392691092565656	0.00646266713738441
1776	72.8341903686523	-9.92789077758789	-4.81134366989136	-0.000680167751852423	0.00678734155371785	0.00289124972186983	-0.00717365415766835
1777	72.8341903686523	-10.5772399902344	-4.55160427093506	-0.00912170019000769	-0.00327756232582033	0.00386527273803949	0.000943203864153475
1778	69.5874481201172	-9.60321712493896	-4.81134366989136	-0.0143164889886975	0.00776136433705688	0.00613799272105098	0.00289124972186983
1779	72.1848373413086	-9.92789077758789	-4.55160427093506	0.000943203864153475	-0.00327756232582033	0.00516396993771195	0.00711201597005129
1780	72.1848373413086	-9.92789077758789	-4.74640893936157	-0.00457625929266214	-0.00392691092565656	0.00386527273803949	-0.00327756232582033
1781	74.1328887939453	-9.92789077758789	-4.35679960250854	0.00256657530553639	-0.00165419070981443	0.00256657530553639	-0.00879702530801296
1782	73.4835357666016	-10.9019145965576	-5.13601779937744	-0.00425158534198999	0.00256657530553639	0.00516396993771195	-0.00652430532500148
1783	72.8341903686523	-10.9019145965576	-5.46069240570068	-0.0100957229733467	-0.0117190945893526	0.00191722682211548	0.000618529506027699
1784	71.5354919433594	-10.2525653839111	-4.81134366989136	0.000943203864153475	-0.0026282137259841	-0.000355493422830477	0.00321592413820326
1785	71.5354919433594	-9.92789077758789	-4.68147373199463	-0.00392691092565656	0.00418994715437293	-0.00425158534198999	-0.00555028254166245
1786	69.5874481201172	-9.60321712493896	-4.68147373199463	-0.00555028254166245	0.00451462110504508	0.00191722682211548	-0.0152905117720366
1787	72.1848373413086	-10.2525653839111	-4.22693014144897	-0.00977104809135199	0.00321592413820326	-0.00652430532500148	-0.00295288790948689
1788	74.1328887939453	-10.5772399902344	-4.55160427093506	0.00613799272105098	0.00354059832170606	-0.00197886489331722	-0.00132951640989631
1789	72.8341903686523	-9.92789077758789	-5.59056186676025	-0.0169138833880424	0.00516396993771195	-3.08191010844894e-05	0.00256657530553639
1790	72.8341903686523	-10.9019145965576	-5.13601779937744	-0.00295288790948689	0.0142548503354192	-0.0104203969240189	-0.00425158534198999
1791	73.4835357666016	-9.92789077758789	-5.33082246780396	0.0162028968334198	0.0106834331527352	-0.0120437685400248	0.00743668992072344
1792	72.8341903686523	-10.5772399902344	-4.94121360778809	-0.0123684434220195	-0.00392691092565656	-0.00879702530801296	-0.00132951640989631
1793	72.8341903686523	-11.5512628555298	-4.61653900146484	0.00808603875339031	-0.00392691092565656	-0.00165419070981443	0.00873538758605719
1794	72.8341903686523	-10.2525653839111	-4.55160427093506	-0.00197886489331722	0.00386527273803949	0.00581331877037883	0.00354059832170606
1795	70.8861465454102	-10.5772399902344	-4.74640893936157	0.00646266713738441	-0.00230353930965066	0.0022419011220336	0.00743668992072344
1796	73.4835357666016	-11.2265882492065	-4.61653900146484	0.0171769186854362	0.00191722682211548	-0.00782300252467394	-0.00652430532500148
1797	72.1848373413086	-10.2525653839111	-5.07108306884766	0.012956153601408	0.00516396993771195	-0.00165419070981443	-0.00295288790948689
1798	71.5354919433594	-9.92789077758789	-5.3957576751709	0.0171769186854362	-0.0026282137259841	-0.0107450718060136	-0.00100484199356288
1799	72.8341903686523	-9.60321712493896	-5.13601779937744	0.0239950809627771	-0.00197886489331722	0.000943203864153475	-0.00619963090866804
1800	72.1848373413086	-9.92789077758789	-5.13601779937744	0.0194496400654316	-0.00587495695799589	0.00841071270406246	-0.0100957229733467
1801	72.8341903686523	-11.5512628555298	-4.61653900146484	0.0239950809627771	-0.0104203969240189	0.000618529506027699	-0.0100957229733467
1802	72.8341903686523	-10.5772399902344	-4.74640893936157	0.0200989879667759	-0.00587495695799589	0.00191722682211548	-0.0120437685400248
1803	71.5354919433594	-10.2525653839111	-4.68147373199463	0.00159255252219737	-0.00360223650932312	0.0100340843200684	-0.00684897974133492
1804	70.2367935180664	-10.2525653839111	-5.26588773727417	0.00289124972186983	0.00418994715437293	0.0103587592020631	0.00321592413820326
1805	71.5354919433594	-9.27854251861572	-4.61653900146484	0.0123068047687411	0.00711201597005129	0.00581331877037883	-0.00295288790948689
1806	72.8341903686523	-9.92789077758789	-4.48666954040527	0.00321592413820326	0.00289124972186983	-0.0107450718060136	-0.00619963090866804
1807	72.8341903686523	-10.2525653839111	-4.87627840042114	-0.017887907102704	0.00126787810586393	-0.0133424662053585	-0.00782300252467394
1808	72.8341903686523	-10.5772399902344	-4.74640893936157	0.00191722682211548	-0.0026282137259841	0.00386527273803949	0.00354059832170606
1809	74.7822341918945	-11.2265882492065	-5.13601779937744	-0.00360223650932312	0.00354059832170606	-0.00295288790948689	0.00711201597005129
1810	74.1328887939453	-11.875937461853	-5.00614833831787	-0.00717365415766835	0.00321592413820326	-0.00977104809135199	0.00483929552137852
1811	74.7822341918945	-10.5772399902344	-5.07108306884766	-0.00977104809135199	0.00743668992072344	-0.0136671401560307	-0.00100484199356288
1812	72.1848373413086	-9.92789077758789	-5.07108306884766	-0.0156151866540313	0.00678734155371785	-0.0172385573387146	0.00613799272105098
1813	69.5874481201172	-10.5772399902344	-4.87627840042114	-0.0198359526693821	0.00289124972186983	-0.00165419070981443	0.00126787810586393
1814	74.1328887939453	-11.2265882492065	-5.07108306884766	-0.00457625929266214	-0.00165419070981443	-0.00197886489331722	0.00516396993771195
1815	74.1328887939453	-10.9019145965576	-5.20095300674438	0.00321592413820326	0.00711201597005129	0.00548864435404539	0.00451462110504508
1816	72.1848373413086	-11.2265882492065	-4.68147373199463	-0.00100484199356288	0.00451462110504508	0.00126787810586393	-0.0026282137259841
1817	72.1848373413086	-10.2525653839111	-4.61653900146484	-0.00132951640989631	0.00743668992072344	-0.00522560812532902	0.00516396993771195
1818	71.5354919433594	-9.92789077758789	-4.68147373199463	0.00191722682211548	-0.00425158534198999	0.0123068047687411	0.00906006153672934
1819	71.5354919433594	-11.5512628555298	-4.94121360778809	0.00613799272105098	-0.00587495695799589	0.00906006153672934	-3.08191010844894e-05
1820	74.1328887939453	-10.9019145965576	-5.3957576751709	0.0103587592020631	0.000293855206109583	0.00483929552137852	-0.00782300252467394
1821	71.5354919433594	-9.60321712493896	-5.3957576751709	0.00451462110504508	-0.00490093370899558	0.00516396993771195	0.000618529506027699
1822	72.8341903686523	-10.9019145965576	-5.13601779937744	-3.08191010844894e-05	-0.00197886489331722	-0.00782300252467394	-0.00490093370899558
1823	72.1848373413086	-10.5772399902344	-5.20095300674438	0.012956153601408	-0.00327756232582033	-0.00230353930965066	0.000293855206109583
1824	72.1848373413086	-9.92789077758789	-5.26588773727417	0.0217223595827818	0.00386527273803949	-0.00360223650932312	0.00159255252219737
1825	72.8341903686523	-9.60321712493896	-5.26588773727417	0.0152288740500808	0.00873538758605719	-0.0149658378213644	0.00451462110504508
1826	72.8341903686523	-10.5772399902344	-5.33082246780396	0.0149041991680861	0.00678734155371785	-0.00782300252467394	-0.00522560812532902
1827	74.1328887939453	-11.2265882492065	-5.00614833831787	0.0132808275520802	0.00613799272105098	-0.0143164889886975	-0.00392691092565656
1828	71.5354919433594	-11.5512628555298	-5.3957576751709	0.000943203864153475	-0.00360223650932312	0.00451462110504508	0.00159255252219737
1829	73.4835357666016	-11.2265882492065	-4.48666954040527	0.00938473641872406	0.00938473641872406	-0.00425158534198999	-3.08191010844894e-05
1830	72.1848373413086	-10.2525653839111	-4.61653900146484	0.00808603875339031	0.0106834331527352	-0.0107450718060136	-0.00100484199356288
1831	71.5354919433594	-10.5772399902344	-4.29186487197876	-0.00555028254166245	0.012956153601408	-0.00847235135734081	0.00289124972186983
1832	70.8861465454102	-10.2525653839111	-4.68147373199463	-0.00977104809135199	0.0168522447347641	-0.00944637414067984	0.00289124972186983
1833	72.1848373413086	-10.5772399902344	-4.94121360778809	-0.00782300252467394	0.00256657530553639	-0.00392691092565656	0.00873538758605719
1834	72.8341903686523	-9.92789077758789	-4.94121360778809	-0.00619963090866804	0.000618529506027699	0.00191722682211548	0.00646266713738441
1835	72.1848373413086	-9.92789077758789	-5.00614833831787	-0.0165892094373703	0.00613799272105098	-0.00295288790948689	0.00516396993771195
1836	72.1848373413086	-10.2525653839111	-5.33082246780396	-0.0026282137259841	0.00483929552137852	-0.00100484199356288	-0.00749832857400179
1837	72.1848373413086	-11.2265882492065	-5.07108306884766	-0.0130177913233638	-0.00555028254166245	-0.0026282137259841	0.00159255252219737
1838	73.4835357666016	-11.5512628555298	-4.81134366989136	-0.0136671401560307	-0.00977104809135199	0.00451462110504508	0.00321592413820326
1839	71.5354919433594	-9.27854251861572	-5.46069240570068	-0.0149658378213644	-0.0100957229733467	0.00743668992072344	-0.00132951640989631
1840	72.1848373413086	-10.9019145965576	-5.13601779937744	-0.0143164889886975	-0.00555028254166245	-0.00425158534198999	-0.00749832857400179
1841	72.1848373413086	-9.92789077758789	-5.26588773727417	-0.00100484199356288	-0.00165419070981443	0.00256657530553639	-0.00879702530801296
1842	72.8341903686523	-10.9019145965576	-5.20095300674438	0.0100340843200684	0.000293855206109583	0.00126787810586393	-0.000355493422830477
1843	74.1328887939453	-11.2265882492065	-5.13601779937744	0.00354059832170606	-0.0100957229733467	-0.00490093370899558	-0.00392691092565656
1844	74.1328887939453	-9.92789077758789	-5.13601779937744	-0.000355493422830477	-0.00327756232582033	-0.00327756232582033	0.0022419011220336
1845	73.4835357666016	-10.9019145965576	-4.68147373199463	0.0158782228827477	0.00321592413820326	-0.0169138833880424	0.00613799272105098
1846	75.4315795898438	-12.5252857208252	-4.68147373199463	0.00581331877037883	-0.00490093370899558	0.000943203864153475	-0.00619963090866804
1847	74.1328887939453	-11.2265882492065	-4.48666954040527	0.012956153601408	0.00256657530553639	-0.00490093370899558	-0.00490093370899558
1848	72.1848373413086	-10.2525653839111	-4.68147373199463	-0.023407369852066	0.00191722682211548	-0.00457625929266214	0.000943203864153475
1849	69.5874481201172	-10.9019145965576	-4.48666954040527	-0.0130177913233638	0.00386527273803949	-0.00100484199356288	0.00483929552137852
1850	72.1848373413086	-9.92789077758789	-4.94121360778809	-0.00555028254166245	0.0171769186854362	-0.00977104809135199	0.00906006153672934
1851	74.1328887939453	-11.5512628555298	-5.07108306884766	-0.00132951640989631	0.00938473641872406	-0.0104203969240189	-0.0026282137259841
1852	74.1328887939453	-11.2265882492065	-5.59056186676025	-0.00912170019000769	0.00516396993771195	-0.0139918150380254	0.00483929552137852
1853	72.1848373413086	-9.92789077758789	-5.3957576751709	-0.00490093370899558	0.000293855206109583	-0.000355493422830477	0.00743668992072344
1854	72.1848373413086	-10.9019145965576	-4.87627840042114	-0.00392691092565656	-0.00555028254166245	0.00289124972186983	0.00191722682211548
1855	72.1848373413086	-11.2265882492065	-4.68147373199463	-0.00555028254166245	-0.00749832857400179	0.00256657530553639	0.00841071270406246
1856	72.8341903686523	-9.92789077758789	-4.35679960250854	-0.00847235135734081	0.00711201597005129	0.000943203864153475	-0.00295288790948689
1857	72.8341903686523	-11.2265882492065	-4.48666954040527	-0.00132951640989631	0.00289124972186983	0.00321592413820326	-0.00327756232582033
1858	70.8861465454102	-10.9019145965576	-4.61653900146484	0.00354059832170606	-0.0100957229733467	0.0136055024340749	0.00321592413820326
1859	74.1328887939453	-10.9019145965576	-4.87627840042114	0.0194496400654316	-0.00684897974133492	0.0126314787194133	0.00256657530553639
1860	74.1328887939453	-10.9019145965576	-4.61653900146484	0.0136055024340749	-0.00944637414067984	0.00321592413820326	-0.00847235135734081
1861	72.8341903686523	-10.5772399902344	-4.81134366989136	0.0149041991680861	-0.00944637414067984	-0.00522560812532902	-0.00717365415766835
1862	73.4835357666016	-11.2265882492065	-4.35679960250854	0.0220470335334539	-0.00360223650932312	-0.0113944197073579	-0.00912170019000769
1863	75.4315795898438	-11.2265882492065	-4.29186487197876	0.00970941036939621	-0.00782300252467394	0.01100810803473	0.00289124972186983
1864	74.7822341918945	-12.8499603271484	-5.26588773727417	0.0197743140161037	-0.0172385573387146	0.000293855206109583	0.00386527273803949
1865	74.1328887939453	-10.5772399902344	-5.20095300674438	0.0308132413774729	0.00743668992072344	-0.00749832857400179	-0.00522560812532902
1866	73.4835357666016	-11.2265882492065	-4.42173433303833	0.0200989879667759	0.000618529506027699	-0.0126931173726916	-0.00132951640989631
1867	72.1848373413086	-11.2265882492065	-5.13601779937744	0.0126314787194133	0.00354059832170606	0.00516396993771195	0.00451462110504508
1868	71.5354919433594	-9.92789077758789	-5.13601779937744	0.00678734155371785	-0.00392691092565656	0.00483929552137852	0.0103587592020631
1869	72.8341903686523	-10.2525653839111	-4.74640893936157	0.0103587592020631	-0.000355493422830477	0.000618529506027699	0.00873538758605719
1870	72.1848373413086	-9.60321712493896	-5.72043180465698	0.0116574559360743	0.00613799272105098	-0.0123684434220195	0.000293855206109583
1871	72.1848373413086	-10.2525653839111	-5.26588773727417	-0.0139918150380254	0.00646266713738441	-0.0110697457566857	0.00743668992072344
1872	74.1328887939453	-11.5512628555298	-5.07108306884766	-0.00230353930965066	0.00256657530553639	-0.0113944197073579	-0.00360223650932312
1873	72.8341903686523	-12.5252857208252	-5.26588773727417	-0.0162645354866982	-0.0120437685400248	0.000618529506027699	0.00126787810586393
1874	73.4835357666016	-10.5772399902344	-4.68147373199463	-0.00847235135734081	-0.00684897974133492	0.0100340843200684	0.01100810803473
1875	74.1328887939453	-10.9019145965576	-4.87627840042114	-0.00684897974133492	0.00743668992072344	0.00516396993771195	0.00516396993771195
1876	72.1848373413086	-10.9019145965576	-5.07108306884766	-0.0195112787187099	0.00581331877037883	0.00159255252219737	-0.00132951640989631
1877	73.4835357666016	-11.2265882492065	-5.13601779937744	-0.0120437685400248	0.00289124972186983	0.00548864435404539	-0.00587495695799589
1878	71.5354919433594	-10.5772399902344	-5.46069240570068	-0.0104203969240189	-0.00295288790948689	0.00548864435404539	0.00191722682211548
1879	74.1328887939453	-10.9019145965576	-5.26588773727417	-0.00100484199356288	-0.00425158534198999	0.00191722682211548	-0.000355493422830477
1880	75.4315795898438	-11.2265882492065	-5.00614833831787	0.00938473641872406	-0.00684897974133492	0.00159255252219737	-0.00100484199356288
1881	72.1848373413086	-10.2525653839111	-5.3957576751709	-0.0107450718060136	-0.00100484199356288	0.00354059832170606	-0.0117190945893526
1882	71.5354919433594	-11.2265882492065	-5.13601779937744	0.00743668992072344	-0.0139918150380254	0.0152288740500808	-0.000355493422830477
1883	74.7822341918945	-11.5512628555298	-5.52562713623047	0.00191722682211548	-0.000680167751852423	0.00483929552137852	-0.00197886489331722
1884	71.5354919433594	-10.9019145965576	-5.13601779937744	-0.0149658378213644	-0.0026282137259841	-0.00457625929266214	-0.00360223650932312
1885	72.1848373413086	-11.2265882492065	-5.00614833831787	0.00548864435404539	0.00808603875339031	-0.00977104809135199	-0.00392691092565656
1886	74.7822341918945	-11.2265882492065	-5.00614833831787	0.00483929552137852	-0.000355493422830477	-0.00912170019000769	-0.0136671401560307
1887	73.4835357666016	-10.9019145965576	-5.13601779937744	-0.0120437685400248	0.00483929552137852	-0.00230353930965066	-0.00684897974133492
1888	73.4835357666016	-10.2525653839111	-5.20095300674438	-0.0204853005707264	-0.00490093370899558	-0.00652430532500148	0.00776136433705688
1889	71.5354919433594	-9.92789077758789	-5.33082246780396	0.00256657530553639	0.00451462110504508	0.000293855206109583	0.00678734155371785
1890	74.1328887939453	-11.5512628555298	-5.3957576751709	0.00613799272105098	0.00483929552137852	-0.0143164889886975	0.00970941036939621
1891	72.1848373413086	-11.2265882492065	-5.6554970741272	0.0155535480007529	0.00354059832170606	-0.0110697457566857	-0.000355493422830477
1892	74.1328887939453	-10.9019145965576	-5.26588773727417	0.011982130818069	0.00776136433705688	-0.00587495695799589	0.00613799272105098
1893	73.4835357666016	-10.9019145965576	-5.07108306884766	0.01100810803473	0.00841071270406246	-0.00295288790948689	0.00906006153672934
1894	70.8861465454102	-10.9019145965576	-4.74640893936157	0.0132808275520802	0.000943203864153475	0.012956153601408	0.00256657530553639
1895	72.1848373413086	-11.2265882492065	-4.81134366989136	0.0304885655641556	0.00646266713738441	-3.08191010844894e-05	-3.08191010844894e-05
1896	74.7822341918945	-10.9019145965576	-5.26588773727417	0.0230210572481155	0.00906006153672934	-0.0110697457566857	-0.000355493422830477
1897	70.8861465454102	-9.60321712493896	-5.59056186676025	0.0194496400654316	0.00613799272105098	-0.00360223650932312	-0.00197886489331722
1898	72.8341903686523	-9.60321712493896	-5.07108306884766	0.0022419011220336	0.00354059832170606	-0.00749832857400179	0.00126787810586393
1899	73.4835357666016	-11.875937461853	-5.07108306884766	0.00516396993771195	-0.00782300252467394	0.00711201597005129	-0.000680167751852423
1900	72.8341903686523	-11.875937461853	-4.87627840042114	0.00743668992072344	-0.00100484199356288	0.00483929552137852	-0.00360223650932312
1901	74.1328887939453	-11.2265882492065	-4.94121360778809	-0.00490093370899558	0.00418994715437293	-0.00392691092565656	-0.0165892094373703
1902	69.5874481201172	-9.60321712493896	-5.3957576751709	-0.0156151866540313	0.00451462110504508	0.00354059832170606	0.000618529506027699
1903	72.1848373413086	-10.9019145965576	-5.07108306884766	-0.0250307414680719	-0.00490093370899558	0.00613799272105098	-0.00295288790948689
1904	75.4315795898438	-10.5772399902344	-5.13601779937744	-0.00619963090866804	-0.00522560812532902	0.00646266713738441	0.00516396993771195
1905	74.1328887939453	-10.9019145965576	-5.33082246780396	-0.00749832857400179	-0.0026282137259841	0.00548864435404539	-0.0026282137259841
1906	73.4835357666016	-10.9019145965576	-4.81134366989136	-0.0110697457566857	-0.00100484199356288	-0.00782300252467394	-0.00490093370899558
1907	72.1848373413086	-10.5772399902344	-4.74640893936157	-0.00749832857400179	0.00191722682211548	-0.00457625929266214	-0.00360223650932312
1908	72.1848373413086	-11.5512628555298	-5.46069240570068	-0.0117190945893526	-0.00814767740666866	-0.000355493422830477	0.00483929552137852
1909	72.8341903686523	-10.5772399902344	-5.52562713623047	0.00548864435404539	-0.000680167751852423	0.00126787810586393	0.00451462110504508
1910	73.4835357666016	-10.5772399902344	-5.3957576751709	-0.00782300252467394	0.0145795252174139	-0.00425158534198999	0.00126787810586393
1911	68.2887496948242	-9.60321712493896	-5.46069240570068	-0.00782300252467394	0.00808603875339031	-0.0130177913233638	0.00159255252219737
1912	72.1848373413086	-10.2525653839111	-5.20095300674438	-0.00782300252467394	0.00321592413820326	-0.0149658378213644	0.00418994715437293
1913	73.4835357666016	-10.9019145965576	-5.07108306884766	-0.00555028254166245	0.00483929552137852	-0.00425158534198999	0.000618529506027699
1914	74.1328887939453	-11.2265882492065	-5.46069240570068	-0.000355493422830477	-0.00619963090866804	-0.00392691092565656	0.013930176384747
1915	74.1328887939453	-10.9019145965576	-5.46069240570068	0.0022419011220336	0.00646266713738441	-0.00197886489331722	0.000618529506027699
1916	72.1848373413086	-10.9019145965576	-5.13601779937744	-0.00295288790948689	0.00451462110504508	-0.00944637414067984	-0.00490093370899558
1917	73.4835357666016	-11.5512628555298	-5.26588773727417	0.00548864435404539	-0.00782300252467394	0.000618529506027699	-0.00100484199356288
1918	72.8341903686523	-10.2525653839111	-5.26588773727417	-0.0110697457566857	-0.00165419070981443	-0.00230353930965066	-0.000355493422830477
1919	73.4835357666016	-11.5512628555298	-4.68147373199463	-0.00165419070981443	-0.00847235135734081	0.00711201597005129	0.000618529506027699
1920	69.5874481201172	-10.2525653839111	-5.13601779937744	0.00126787810586393	-0.000355493422830477	0.000293855206109583	-0.00457625929266214
1921	73.4835357666016	-10.9019145965576	-5.07108306884766	-0.0146411629393697	0.00483929552137852	0.00451462110504508	-3.08191010844894e-05
1922	73.4835357666016	-10.2525653839111	-5.52562713623047	-0.000355493422830477	0.00289124972186983	-0.00684897974133492	-0.00652430532500148
1923	72.8341903686523	-9.92789077758789	-5.3957576751709	0.00938473641872406	-0.0107450718060136	-0.000355493422830477	-0.00132951640989631
1924	73.4835357666016	-10.5772399902344	-5.00614833831787	0.0022419011220336	-0.00457625929266214	-0.000355493422830477	0.00711201597005129
1925	76.0809326171875	-11.5512628555298	-4.81134366989136	0.0106834331527352	0.00386527273803949	-0.00522560812532902	0.00191722682211548
1926	72.1848373413086	-12.5252857208252	-4.74640893936157	0.0103587592020631	-0.00360223650932312	-0.0110697457566857	-0.0026282137259841
1927	72.1848373413086	-10.5772399902344	-5.20095300674438	0.0123068047687411	0.00126787810586393	-0.000355493422830477	0.00386527273803949
1928	70.2367935180664	-10.5772399902344	-5.59056186676025	0.0145795252174139	-0.00230353930965066	0.00743668992072344	0.00938473641872406
1929	70.8861465454102	-10.5772399902344	-5.33082246780396	-0.000680167751852423	0.00159255252219737	0.0022419011220336	0.00970941036939621
1930	74.1328887939453	-11.5512628555298	-5.00614833831787	0.00776136433705688	0.0158782228827477	-0.00165419070981443	0.0103587592020631
1931	72.8341903686523	-9.60321712493896	-5.20095300674438	0.0106834331527352	0.0106834331527352	-0.0211346503347158	-0.00392691092565656
1932	72.1848373413086	-10.2525653839111	-5.46069240570068	0.00289124972186983	0.00386527273803949	-0.0100957229733467	0.00581331877037883
1933	72.8341903686523	-10.2525653839111	-5.20095300674438	0.00418994715437293	-0.00230353930965066	-0.00555028254166245	0.00808603875339031
1934	72.8341903686523	-10.2525653839111	-5.52562713623047	0.000293855206109583	0.00159255252219737	-0.00425158534198999	0.00191722682211548
1935	71.5354919433594	-11.5512628555298	-5.59056186676025	0.0113327819854021	-0.00879702530801296	-0.00619963090866804	0.00516396993771195
1936	72.1848373413086	-10.5772399902344	-5.52562713623047	-0.00587495695799589	0.00451462110504508	-0.00652430532500148	-0.0113944197073579
1937	73.4835357666016	-10.2525653839111	-5.13601779937744	-0.00425158534198999	0.00451462110504508	-0.00879702530801296	-0.00944637414067984
1938	72.8341903686523	-11.2265882492065	-5.07108306884766	-0.0100957229733467	-0.00132951640989631	0.0022419011220336	0.00678734155371785
1939	74.7822341918945	-10.5772399902344	-5.26588773727417	0.00516396993771195	-0.00587495695799589	0.00516396993771195	-0.00425158534198999
1940	72.8341903686523	-9.92789077758789	-5.6554970741272	0.00191722682211548	-0.00327756232582033	0.00646266713738441	0.000293855206109583
1941	74.7822341918945	-11.5512628555298	-5.59056186676025	0.00451462110504508	-0.00100484199356288	-0.00327756232582033	-0.0169138833880424
1942	72.1848373413086	-9.92789077758789	-5.52562713623047	-0.00392691092565656	-0.00327756232582033	0.00451462110504508	-0.00782300252467394
1943	73.4835357666016	-11.2265882492065	-5.46069240570068	-0.0120437685400248	-0.0136671401560307	0.00711201597005129	0.00321592413820326
1944	73.4835357666016	-10.9019145965576	-5.13601779937744	-0.00490093370899558	-0.0110697457566857	-0.00749832857400179	-0.00749832857400179
1945	72.1848373413086	-11.2265882492065	-5.3957576751709	-0.00100484199356288	-0.00327756232582033	-0.00360223650932312	-0.00749832857400179
1946	72.1848373413086	-10.2525653839111	-5.9152364730835	-0.0195112787187099	0.00516396993771195	-0.00749832857400179	-0.0104203969240189
1947	70.2367935180664	-9.92789077758789	-5.59056186676025	-0.0139918150380254	0.00548864435404539	-0.00360223650932312	-0.00522560812532902
1948	74.1328887939453	-11.5512628555298	-5.6554970741272	-0.0165892094373703	-0.0026282137259841	0.00191722682211548	0.000293855206109583
1949	74.1328887939453	-11.2265882492065	-5.59056186676025	-0.00197886489331722	0.00483929552137852	-0.00684897974133492	0.00581331877037883
1950	72.8341903686523	-10.9019145965576	-5.20095300674438	-0.000680167751852423	0.0136055024340749	-0.00977104809135199	0.00386527273803949
1951	74.7822341918945	-10.5772399902344	-5.33082246780396	-0.00360223650932312	0.0100340843200684	-0.00814767740666866	-0.00555028254166245
1952	72.8341903686523	-9.92789077758789	-5.33082246780396	0.00321592413820326	0.00191722682211548	-0.00165419070981443	-0.00619963090866804
1953	72.1848373413086	-11.2265882492065	-5.26588773727417	0.00808603875339031	-0.00165419070981443	-0.00100484199356288	0.00289124972186983
1954	72.1848373413086	-10.2525653839111	-5.26588773727417	0.00711201597005129	0.00451462110504508	0.00613799272105098	0.00548864435404539
1955	70.2367935180664	-10.5772399902344	-4.74640893936157	0.00646266713738441	0.00321592413820326	0.00354059832170606	0.00418994715437293
1956	72.1848373413086	-10.2525653839111	-4.68147373199463	0.00873538758605719	0.0100340843200684	-0.00717365415766835	0.000618529506027699
1957	75.4315795898438	-10.5772399902344	-5.00614833831787	-0.00652430532500148	0.00386527273803949	0.00289124972186983	-0.0026282137259841
1958	72.8341903686523	-10.5772399902344	-4.81134366989136	0.0022419011220336	0.00159255252219737	0.000618529506027699	0.0116574559360743
1959	74.1328887939453	-10.5772399902344	-4.74640893936157	0.00548864435404539	-0.00295288790948689	-0.000355493422830477	-0.00457625929266214
1960	71.5354919433594	-9.92789077758789	-4.87627840042114	0.00289124972186983	-0.00619963090866804	0.00711201597005129	0.0022419011220336
1961	72.8341903686523	-12.5252857208252	-4.42173433303833	0.0116574559360743	-0.0113944197073579	-3.08191010844894e-05	-0.0172385573387146
1962	74.7822341918945	-10.9019145965576	-4.81134366989136	-0.0120437685400248	-0.000680167751852423	-0.00132951640989631	-0.00977104809135199
1963	71.5354919433594	-9.92789077758789	-4.61653900146484	-0.0185372550040483	-0.00295288790948689	0.00808603875339031	0.00516396993771195
1964	70.2367935180664	-9.92789077758789	-4.35679960250854	0.00418994715437293	0.00191722682211548	-0.0026282137259841	-0.00165419070981443
1965	71.5354919433594	-9.92789077758789	-4.68147373199463	0.00938473641872406	0.00354059832170606	0.00191722682211548	-0.00165419070981443
1966	72.8341903686523	-9.92789077758789	-5.3957576751709	0.00808603875339031	0.00906006153672934	-0.00425158534198999	-0.00522560812532902
1967	72.8341903686523	-9.92789077758789	-5.59056186676025	0.0100340843200684	0.00191722682211548	-0.00847235135734081	-0.00132951640989631
1968	74.1328887939453	-10.2525653839111	-5.07108306884766	0.0162028968334198	-0.00327756232582033	0.0022419011220336	0.0152288740500808
1969	74.7822341918945	-11.2265882492065	-4.81134366989136	0.0145795252174139	0.00386527273803949	-0.00619963090866804	0.012956153601408
1970	73.4835357666016	-11.5512628555298	-4.42173433303833	0.00970941036939621	-0.0026282137259841	-0.00749832857400179	0.00256657530553639
1971	73.4835357666016	-11.2265882492065	-5.13601779937744	0.00743668992072344	0.0181509424000978	-0.0139918150380254	-0.00197886489331722
1972	74.1328887939453	-10.2525653839111	-5.3957576751709	0.00256657530553639	0.00678734155371785	-0.0143164889886975	0.00906006153672934
1973	69.5874481201172	-9.60321712493896	-5.59056186676025	-0.00684897974133492	0.00646266713738441	0.00548864435404539	0.000293855206109583
1974	72.1848373413086	-9.92789077758789	-5.59056186676025	0.00191722682211548	0.00126787810586393	0.000293855206109583	0.00646266713738441
1975	72.1848373413086	-9.92789077758789	-5.52562713623047	0.00743668992072344	0.00548864435404539	0.00711201597005129	0.00354059832170606
1976	73.4835357666016	-10.9019145965576	-5.33082246780396	0.00321592413820326	0.0103587592020631	-0.00912170019000769	-0.000680167751852423
1977	75.4315795898438	-11.5512628555298	-5.20095300674438	0.00191722682211548	0.00418994715437293	-0.00717365415766835	-0.00132951640989631
1978	73.4835357666016	-11.5512628555298	-5.46069240570068	-0.00392691092565656	-0.00392691092565656	-0.00847235135734081	-0.0026282137259841
1979	72.1848373413086	-11.875937461853	-5.20095300674438	-0.00879702530801296	-0.0130177913233638	0.00646266713738441	0.00159255252219737
1980	72.8341903686523	-9.92789077758789	-5.33082246780396	0.00256657530553639	-0.00717365415766835	-0.00100484199356288	-0.00587495695799589
1981	69.5874481201172	-10.2525653839111	-5.20095300674438	-0.0143164889886975	0.00289124972186983	0.000943203864153475	-0.00457625929266214
1982	71.5354919433594	-11.2265882492065	-5.00614833831787	-0.0243813935667276	-0.00425158534198999	-3.08191010844894e-05	-0.0113944197073579
1983	72.8341903686523	-9.92789077758789	-5.00614833831787	0.00678734155371785	0.00581331877037883	0.00776136433705688	0.000293855206109583
1984	72.1848373413086	-10.2525653839111	-5.13601779937744	0.00613799272105098	-0.00100484199356288	-0.00327756232582033	0.00191722682211548
1985	73.4835357666016	-9.92789077758789	-4.81134366989136	0.0155535480007529	0.00354059832170606	-0.00587495695799589	-0.00619963090866804
1986	72.8341903686523	-9.27854251861572	-4.87627840042114	0.0162028968334198	0.000293855206109583	-0.00782300252467394	-0.00977104809135199
1987	72.1848373413086	-10.5772399902344	-5.26588773727417	0.00581331877037883	-0.00490093370899558	-0.00652430532500148	-0.00327756232582033
1988	74.7822341918945	-11.875937461853	-4.87627840042114	0.00743668992072344	-0.00392691092565656	0.000293855206109583	0.00776136433705688
1989	74.1328887939453	-10.2525653839111	-4.09706020355225	0.0116574559360743	0.00970941036939621	-0.0113944197073579	-0.000355493422830477
1990	69.5874481201172	-9.92789077758789	-4.68147373199463	-0.0159398596733809	0.00776136433705688	-0.0117190945893526	0.01100810803473
1991	72.8341903686523	-10.9019145965576	-4.55160427093506	-0.00619963090866804	0.00678734155371785	-0.00879702530801296	-0.00814767740666866
1992	73.4835357666016	-10.2525653839111	-4.68147373199463	-0.00879702530801296	0.00841071270406246	-0.00814767740666866	0.00256657530553639
1993	73.4835357666016	-9.60321712493896	-4.94121360778809	-0.0123684434220195	0.00321592413820326	-0.00717365415766835	0.00256657530553639
1994	72.8341903686523	-9.27854251861572	-4.68147373199463	-0.0152905117720366	0.00321592413820326	-0.0126931173726916	0.0022419011220336
1995	74.1328887939453	-10.2525653839111	-4.42173433303833	-0.00684897974133492	0.00451462110504508	-0.00652430532500148	0.00256657530553639
1996	75.4315795898438	-11.875937461853	-4.42173433303833	-0.0126931173726916	0.00289124972186983	-0.0152905117720366	-0.00392691092565656
1997	74.1328887939453	-10.5772399902344	-4.81134366989136	-0.00457625929266214	0.00646266713738441	-0.00360223650932312	0.00516396993771195
1998	72.1848373413086	-9.60321712493896	-4.74640893936157	-0.0224333461374044	-0.00230353930965066	-0.00847235135734081	0.00548864435404539
1999	69.5874481201172	-9.60321712493896	-4.74640893936157	-0.00587495695799589	0.00386527273803949	-0.00619963090866804	0.00256657530553639
2000	73.4835357666016	-10.9019145965576	-5.26588773727417	0.00581331877037883	0.00191722682211548	-0.00360223650932312	0.000293855206109583
[truncated: 5,520 more rows]
