# Supplementary material for: Precise instruction and consideration of the vertical and horizontal force component increases validity and reliability of the 90:20 Isometric Posterior Chain Test
Source: PLoS One. 2024 Oct 28;19(10):e0312843. doi: 10.1371/journal.pone.0312843 (PMC11515970; doi:10.1371/journal.pone.0312843)
Supplement: S1 File — (ZIP) [file pone.0312843.s001.zip › S1_Raw_Data/M1_P13_vh_3.csv]

1	72.8341903686523	-10.2525653839111	-4.55160427093506	-0.00457625929266214	0.00386527273803949	-0.00749832857400179	-0.00360223650932312
2	72.8341903686523	-10.2525653839111	-4.68147373199463	0.00159255252219737	-0.00165419070981443	0.0022419011220336	0.00321592413820326
3	72.8341903686523	-9.27854251861572	-4.94121360778809	-0.00295288790948689	-0.00522560812532902	-0.0026282137259841	-0.00132951640989631
4	74.1328887939453	-9.92789077758789	-5.26588773727417	-0.00879702530801296	-0.000355493422830477	0.00483929552137852	-0.00360223650932312
5	73.4835357666016	-8.95386791229248	-5.33082246780396	-0.00425158534198999	-0.00165419070981443	0.00581331877037883	-0.00360223650932312
6	74.7822341918945	-10.5772399902344	-4.94121360778809	-0.00717365415766835	-0.00619963090866804	0.01847561635077	-0.00360223650932312
7	74.1328887939453	-10.2525653839111	-5.00614833831787	0.00126787810586393	-0.0149658378213644	0.0223717093467712	-0.00619963090866804
8	74.7822341918945	-10.9019145965576	-4.87627840042114	-0.00879702530801296	-0.0117190945893526	0.0175015944987535	0.00451462110504508
9	75.4315795898438	-10.2525653839111	-5.52562713623047	-0.0159398596733809	-0.00814767740666866	0.00354059832170606	-0.00360223650932312
10	73.4835357666016	-8.95386791229248	-5.3957576751709	-0.0195112787187099	-0.00100484199356288	-0.00425158534198999	-0.00360223650932312
11	73.4835357666016	-9.27854251861572	-5.59056186676025	-0.0100957229733467	0.00321592413820326	-0.00230353930965066	-0.00652430532500148
12	75.4315795898438	-9.60321712493896	-5.26588773727417	0.00159255252219737	0.00646266713738441	0.00191722682211548	-0.00814767740666866
13	76.0809326171875	-10.5772399902344	-5.13601779937744	0.000293855206109583	-0.00132951640989631	-0.0107450718060136	-0.000355493422830477
14	74.1328887939453	-9.27854251861572	-5.52562713623047	-0.00197886489331722	-0.00197886489331722	0.000943203864153475	0.00256657530553639
15	74.7822341918945	-10.2525653839111	-5.33082246780396	-0.0126931173726916	0.0158782228827477	-0.028926832601428	-0.00197886489331722
16	74.7822341918945	-8.95386791229248	-5.6554970741272	-0.0107450718060136	0.00613799272105098	-0.0162645354866982	0.000943203864153475
17	73.4835357666016	-9.92789077758789	-5.3957576751709	-0.000680167751852423	-0.00100484199356288	-0.0110697457566857	0.00321592413820326
18	76.0809326171875	-11.5512628555298	-4.87627840042114	-0.00100484199356288	0.00256657530553639	-0.0130177913233638	0.00938473641872406
19	75.4315795898438	-10.2525653839111	-4.87627840042114	0.012956153601408	0.00354059832170606	-0.0165892094373703	0.00873538758605719
20	74.7822341918945	-9.92789077758789	-4.68147373199463	0.000943203864153475	0.00451462110504508	-0.0188619289547205	0.0022419011220336
21	74.1328887939453	-10.2525653839111	-5.33082246780396	0.00191722682211548	0.00483929552137852	-0.00425158534198999	-0.00197886489331722
22	72.8341903686523	-8.95386791229248	-5.46069240570068	0.0155535480007529	0.00354059832170606	0.0100340843200684	0.00776136433705688
23	73.4835357666016	-9.60321712493896	-5.26588773727417	0.00581331877037883	-0.0026282137259841	0.00548864435404539	0.00581331877037883
24	74.7822341918945	-10.9019145965576	-5.26588773727417	0.00581331877037883	-0.0123684434220195	0.00386527273803949	-0.00197886489331722
25	74.1328887939453	-9.60321712493896	-4.48666954040527	0.012956153601408	0.00126787810586393	0.00873538758605719	-0.00814767740666866
26	76.7302780151367	-10.2525653839111	-4.61653900146484	0.0149041991680861	-0.0143164889886975	0.0191249661147594	-0.00782300252467394
27	73.4835357666016	-9.60321712493896	-4.09706020355225	0.0132808275520802	-0.00360223650932312	0.0116574559360743	-0.000355493422830477
28	75.4315795898438	-12.200611114502	-3.90225553512573	0.00776136433705688	-0.021459324285388	0.00970941036939621	-0.000680167751852423
29	76.0809326171875	-10.9019145965576	-4.42173433303833	-0.00425158534198999	-0.00165419070981443	0.00191722682211548	-0.00425158534198999
30	74.7822341918945	-9.60321712493896	-4.68147373199463	-0.00197886489331722	-0.00165419070981443	-0.00814767740666866	-0.00457625929266214
31	72.1848373413086	-9.60321712493896	-4.74640893936157	-0.00619963090866804	-0.00132951640989631	-0.00619963090866804	-0.00490093370899558
32	73.4835357666016	-9.92789077758789	-4.48666954040527	-3.08191010844894e-05	0.00516396993771195	0.0022419011220336	0.00191722682211548
33	76.0809326171875	-10.2525653839111	-4.16199493408203	0.00386527273803949	0.00841071270406246	-0.00587495695799589	0.00613799272105098
34	75.4315795898438	-9.60321712493896	-5.00614833831787	-0.000355493422830477	0.00451462110504508	0.00289124972186983	0.000618529506027699
35	76.0809326171875	-10.5772399902344	-4.68147373199463	-0.0156151866540313	0.00970941036939621	-0.0169138833880424	0.00159255252219737
36	74.7822341918945	-9.60321712493896	-5.00614833831787	-0.00490093370899558	0.00841071270406246	-0.0126931173726916	-0.00684897974133492
37	75.4315795898438	-10.9019145965576	-4.55160427093506	-0.00555028254166245	0.00808603875339031	-0.0191866029053926	0.000618529506027699
38	76.0809326171875	-12.200611114502	-4.35679960250854	0.00126787810586393	-0.0026282137259841	-0.0113944197073579	0.00581331877037883
39	76.0809326171875	-11.5512628555298	-4.68147373199463	-0.00782300252467394	-0.00327756232582033	-0.00847235135734081	0.0022419011220336
40	75.4315795898438	-10.5772399902344	-5.00614833831787	-0.00132951640989631	0.00613799272105098	-0.00587495695799589	-0.00230353930965066
41	75.4315795898438	-10.9019145965576	-5.20095300674438	-0.00327756232582033	0.00289124972186983	-0.00360223650932312	-0.00457625929266214
42	72.1848373413086	-10.5772399902344	-5.07108306884766	-0.00490093370899558	0.00548864435404539	0.00289124972186983	0.00581331877037883
43	74.7822341918945	-9.92789077758789	-5.33082246780396	-0.000355493422830477	-0.00717365415766835	-3.08191010844894e-05	0.00970941036939621
44	75.4315795898438	-10.9019145965576	-5.00614833831787	0.000618529506027699	-0.00652430532500148	-0.000680167751852423	-0.00619963090866804
45	74.1328887939453	-10.9019145965576	-5.00614833831787	-0.00197886489331722	0.000293855206109583	0.00841071270406246	-0.00619963090866804
46	75.4315795898438	-10.5772399902344	-5.26588773727417	0.011982130818069	-0.00230353930965066	0.0145795252174139	-0.0156151866540313
47	73.4835357666016	-9.92789077758789	-4.81134366989136	0.0162028968334198	0.000293855206109583	0.01100810803473	-0.00457625929266214
48	77.3796310424805	-11.875937461853	-5.07108306884766	0.000943203864153475	-0.0133424662053585	0.00678734155371785	-3.08191010844894e-05
49	76.0809326171875	-11.875937461853	-5.33082246780396	0.00483929552137852	-0.00879702530801296	0.0100340843200684	-0.00425158534198999
50	74.7822341918945	-10.5772399902344	-5.3957576751709	-0.00295288790948689	0.00613799272105098	-0.00425158534198999	-0.00652430532500148
51	74.7822341918945	-10.2525653839111	-5.13601779937744	-0.00684897974133492	-0.000355493422830477	-0.00457625929266214	-0.00652430532500148
52	72.1848373413086	-10.9019145965576	-4.81134366989136	-0.00912170019000769	0.00354059832170606	0.00483929552137852	0.000943203864153475
53	76.0809326171875	-11.5512628555298	-4.55160427093506	-0.00652430532500148	0.00256657530553639	0.00711201597005129	0.00678734155371785
54	75.4315795898438	-10.2525653839111	-5.3957576751709	-0.000680167751852423	0.0022419011220336	0.00418994715437293	-0.000355493422830477
55	76.7302780151367	-11.5512628555298	-4.68147373199463	-0.00587495695799589	0.00548864435404539	-0.0165892094373703	0.00191722682211548
56	74.7822341918945	-10.2525653839111	-4.94121360778809	0.00321592413820326	0.000618529506027699	-0.0253554154187441	0.00159255252219737
57	76.7302780151367	-11.2265882492065	-4.87627840042114	0.00289124972186983	0.00808603875339031	-0.0110697457566857	0.00776136433705688
58	77.3796310424805	-11.5512628555298	-4.22693014144897	0.00711201597005129	-0.000355493422830477	-0.00749832857400179	0.00711201597005129
59	76.0809326171875	-11.875937461853	-4.55160427093506	0.00613799272105098	-0.00879702530801296	-0.00782300252467394	-0.00100484199356288
60	76.0809326171875	-12.200611114502	-4.61653900146484	-0.00717365415766835	0.00354059832170606	-0.00587495695799589	-0.0026282137259841
61	76.0809326171875	-10.9019145965576	-5.00614833831787	0.0100340843200684	0.00808603875339031	-3.08191010844894e-05	0.00126787810586393
62	74.1328887939453	-10.9019145965576	-4.55160427093506	0.0217223595827818	0.0116574559360743	0.00548864435404539	-0.00132951640989631
63	71.5354919433594	-10.2525653839111	-4.81134366989136	0.0136055024340749	-0.00684897974133492	0.0022419011220336	0.00841071270406246
64	74.7822341918945	-10.2525653839111	-4.42173433303833	0.01100810803473	0.000293855206109583	0.00906006153672934	-0.00132951640989631
65	74.1328887939453	-10.5772399902344	-4.35679960250854	0.0236704051494598	-0.00392691092565656	0.013930176384747	-0.0130177913233638
66	74.7822341918945	-10.2525653839111	-5.13601779937744	0.0210730116814375	-0.00522560812532902	0.0168522447347641	-0.0146411629393697
67	73.4835357666016	-11.2265882492065	-4.81134366989136	0.0168522447347641	-0.000355493422830477	0.01847561635077	-0.00782300252467394
68	75.4315795898438	-11.5512628555298	-4.55160427093506	0.0200989879667759	-0.00230353930965066	0.01100810803473	-0.00100484199356288
69	72.8341903686523	-11.2265882492065	-4.74640893936157	0.0100340843200684	-0.017887907102704	-0.00652430532500148	-0.00814767740666866
70	74.7822341918945	-10.9019145965576	-4.61653900146484	0.0116574559360743	0.00191722682211548	-0.0159398596733809	-3.08191010844894e-05
71	74.7822341918945	-9.92789077758789	-4.35679960250854	-0.00425158534198999	0.00808603875339031	-0.00555028254166245	-0.00457625929266214
72	72.8341903686523	-9.92789077758789	-4.68147373199463	0.01100810803473	0.00418994715437293	-0.000355493422830477	0.000293855206109583
73	72.1848373413086	-9.92789077758789	-5.3957576751709	-0.0198359526693821	-0.000355493422830477	-0.00392691092565656	-0.00132951640989631
74	74.1328887939453	-10.9019145965576	-5.13601779937744	-0.0117190945893526	0.00808603875339031	-0.00230353930965066	0.00483929552137852
75	76.7302780151367	-11.5512628555298	-5.07108306884766	-0.0146411629393697	0.0145795252174139	-0.0253554154187441	-0.00425158534198999
76	75.4315795898438	-10.2525653839111	-5.52562713623047	-0.0133424662053585	0.00938473641872406	-0.0273034609854221	0.00548864435404539
77	74.1328887939453	-10.5772399902344	-4.61653900146484	-0.0110697457566857	0.0149041991680861	-0.0123684434220195	0.00418994715437293
78	75.4315795898438	-10.2525653839111	-4.42173433303833	-0.0188619289547205	0.00808603875339031	-0.0117190945893526	0.00256657530553639
79	74.1328887939453	-10.5772399902344	-4.81134366989136	-0.00944637414067984	0.000293855206109583	-0.00619963090866804	0.000618529506027699
80	75.4315795898438	-11.875937461853	-4.87627840042114	-3.08191010844894e-05	-0.00392691092565656	-0.00652430532500148	-0.0026282137259841
81	75.4315795898438	-9.92789077758789	-4.81134366989136	0.000943203864153475	0.00581331877037883	-0.00490093370899558	0.000943203864153475
82	75.4315795898438	-11.5512628555298	-4.29186487197876	0.00808603875339031	0.0106834331527352	-0.00392691092565656	0.00581331877037883
83	74.7822341918945	-10.9019145965576	-4.68147373199463	-0.00360223650932312	0.00451462110504508	0.00743668992072344	0.00548864435404539
84	74.1328887939453	-11.2265882492065	-4.94121360778809	0.011982130818069	-0.00100484199356288	0.000943203864153475	-0.00327756232582033
85	76.0809326171875	-11.2265882492065	-4.48666954040527	0.0158782228827477	0.00386527273803949	0.00970941036939621	-0.00392691092565656
86	74.1328887939453	-10.2525653839111	-5.13601779937744	0.0113327819854021	-0.0117190945893526	0.0233457311987877	-0.00684897974133492
87	74.7822341918945	-9.92789077758789	-4.81134366989136	0.0175015944987535	0.000618529506027699	0.0194496400654316	0.00289124972186983
88	76.7302780151367	-11.2265882492065	-4.68147373199463	0.020423661917448	-0.00457625929266214	0.0168522447347641	-0.0026282137259841
89	76.7302780151367	-10.9019145965576	-4.48666954040527	0.0223717093467712	-0.00230353930965066	0.00808603875339031	-0.00490093370899558
90	76.7302780151367	-12.5252857208252	-5.13601779937744	-0.0104203969240189	-0.00717365415766835	-0.00879702530801296	-0.00717365415766835
91	75.4315795898438	-11.875937461853	-4.94121360778809	-0.000680167751852423	-0.00782300252467394	-0.00360223650932312	-0.00522560812532902
92	75.4315795898438	-11.2265882492065	-5.13601779937744	-0.00295288790948689	0.0022419011220336	-0.00555028254166245	-0.000680167751852423
93	74.1328887939453	-10.9019145965576	-4.68147373199463	-0.000355493422830477	-0.00392691092565656	0.000943203864153475	0.00386527273803949
94	71.5354919433594	-10.5772399902344	-4.81134366989136	-0.0107450718060136	0.00289124972186983	-0.00295288790948689	0.00159255252219737
95	74.7822341918945	-10.9019145965576	-5.26588773727417	-0.00360223650932312	0.012956153601408	-0.023407369852066	-0.00100484199356288
96	75.4315795898438	-10.5772399902344	-4.94121360778809	0.00743668992072344	0.0116574559360743	-0.0224333461374044	0.0100340843200684
97	76.0809326171875	-11.2265882492065	-4.48666954040527	0.0149041991680861	0.0136055024340749	-0.0227580219507217	0.00321592413820326
98	75.4315795898438	-10.2525653839111	-4.94121360778809	0.00289124972186983	0.00289124972186983	-0.0188619289547205	0.00678734155371785
99	74.1328887939453	-10.2525653839111	-4.94121360778809	-0.00197886489331722	0.00159255252219737	-0.00392691092565656	-0.00132951640989631
100	74.7822341918945	-10.2525653839111	-4.81134366989136	0.0136055024340749	0.00581331877037883	-0.00652430532500148	-0.00295288790948689
101	74.7822341918945	-11.2265882492065	-4.74640893936157	0.00841071270406246	-0.00230353930965066	-0.00555028254166245	0.00191722682211548
102	74.7822341918945	-10.5772399902344	-4.74640893936157	0.0168522447347641	0.00841071270406246	-0.0026282137259841	0.00289124972186983
103	76.7302780151367	-11.2265882492065	-4.42173433303833	0.00873538758605719	0.00418994715437293	-0.00327756232582033	0.000618529506027699
104	74.7822341918945	-10.5772399902344	-4.61653900146484	0.00938473641872406	0.00126787810586393	0.00776136433705688	0.00386527273803949
105	72.1848373413086	-10.9019145965576	-5.00614833831787	-0.00587495695799589	-0.00619963090866804	0.00678734155371785	-0.0120437685400248
106	74.1328887939453	-9.92789077758789	-4.94121360778809	-0.0104203969240189	-0.00652430532500148	0.0194496400654316	-0.00295288790948689
107	76.7302780151367	-10.2525653839111	-5.26588773727417	0.000293855206109583	-3.08191010844894e-05	0.01847561635077	0.0022419011220336
108	76.0809326171875	-10.5772399902344	-4.74640893936157	-0.00392691092565656	-0.00392691092565656	0.00873538758605719	-0.00165419070981443
109	76.0809326171875	-11.2265882492065	-4.55160427093506	0.00516396993771195	0.000293855206109583	-0.00230353930965066	0.00678734155371785
110	76.0809326171875	-11.2265882492065	-5.07108306884766	-0.00977104809135199	0.0106834331527352	0.00126787810586393	-0.000355493422830477
111	74.7822341918945	-11.875937461853	-4.35679960250854	-0.00360223650932312	-0.00100484199356288	0.000943203864153475	-0.00230353930965066
112	76.7302780151367	-12.8499603271484	-5.26588773727417	0.00191722682211548	-0.00165419070981443	-0.00847235135734081	0.00970941036939621
113	73.4835357666016	-9.92789077758789	-5.07108306884766	-0.00749832857400179	-0.00392691092565656	0.00776136433705688	-0.000355493422830477
114	72.8341903686523	-10.2525653839111	-5.26588773727417	-0.00392691092565656	0.000943203864153475	-0.00522560812532902	0.00613799272105098
115	72.1848373413086	-10.9019145965576	-5.20095300674438	-0.00912170019000769	0.01100810803473	-0.0159398596733809	-0.00490093370899558
116	72.8341903686523	-10.5772399902344	-4.87627840042114	-0.0117190945893526	0.0100340843200684	-0.0412644557654858	0.00678734155371785
117	76.7302780151367	-11.2265882492065	-4.81134366989136	-0.00912170019000769	0.00776136433705688	-0.0152905117720366	0.0103587592020631
118	73.4835357666016	-9.60321712493896	-5.00614833831787	-0.00977104809135199	0.00354059832170606	-0.0126931173726916	-0.00392691092565656
119	74.7822341918945	-9.92789077758789	-5.13601779937744	-0.00879702530801296	-0.00457625929266214	-0.0100957229733467	0.00613799272105098
120	73.4835357666016	-10.2525653839111	-4.81134366989136	-0.00782300252467394	-0.00132951640989631	-0.000680167751852423	-0.00392691092565656
121	74.1328887939453	-10.2525653839111	-4.74640893936157	-0.00977104809135199	0.00191722682211548	-0.00684897974133492	0.00711201597005129
122	75.4315795898438	-11.875937461853	-4.68147373199463	0.00354059832170606	-0.00847235135734081	0.00386527273803949	0.00386527273803949
123	75.4315795898438	-11.5512628555298	-4.68147373199463	-0.000355493422830477	-0.00782300252467394	0.000618529506027699	-0.0026282137259841
124	76.7302780151367	-10.5772399902344	-5.00614833831787	0.00938473641872406	0.0022419011220336	-0.00100484199356288	-0.00100484199356288
125	73.4835357666016	-9.92789077758789	-5.20095300674438	-0.00197886489331722	-0.00652430532500148	0.00678734155371785	-0.0117190945893526
126	72.1848373413086	-10.2525653839111	-4.87627840042114	0.00873538758605719	-0.00360223650932312	0.0145795252174139	-0.0104203969240189
127	76.0809326171875	-10.2525653839111	-4.74640893936157	0.0239950809627771	-0.0143164889886975	0.0223717093467712	0.00289124972186983
128	76.7302780151367	-10.5772399902344	-5.00614833831787	0.00841071270406246	-0.0113944197073579	0.0123068047687411	0.000943203864153475
129	76.0809326171875	-10.9019145965576	-5.00614833831787	0.00613799272105098	-0.00100484199356288	-0.000680167751852423	0.00126787810586393
130	76.0809326171875	-11.2265882492065	-5.07108306884766	0.00808603875339031	-0.00230353930965066	-0.0026282137259841	-0.00360223650932312
131	76.0809326171875	-11.5512628555298	-5.13601779937744	0.00678734155371785	0.000618529506027699	-0.00425158534198999	-0.00327756232582033
132	77.3796310424805	-12.200611114502	-5.20095300674438	-0.00327756232582033	-0.00230353930965066	-0.00327756232582033	-0.000355493422830477
133	74.7822341918945	-11.2265882492065	-5.13601779937744	0.0188002903014421	-0.00847235135734081	-0.00684897974133492	0.0022419011220336
134	74.1328887939453	-10.2525653839111	-5.26588773727417	0.0155535480007529	0.00126787810586393	-0.00977104809135199	0.00126787810586393
135	76.0809326171875	-10.2525653839111	-4.94121360778809	0.013930176384747	0.0113327819854021	-0.017887907102704	0.00256657530553639
136	72.1848373413086	-10.9019145965576	-4.68147373199463	-0.000680167751852423	0.0116574559360743	-0.023407369852066	0.0022419011220336
137	74.7822341918945	-11.2265882492065	-5.13601779937744	0.0152288740500808	0.00418994715437293	-0.0159398596733809	0.00256657530553639
138	74.7822341918945	-9.92789077758789	-4.87627840042114	0.0149041991680861	0.00743668992072344	-0.0169138833880424	0.00483929552137852
139	74.1328887939453	-10.2525653839111	-5.07108306884766	0.00646266713738441	0.00841071270406246	-0.0182125810533762	0.00743668992072344
140	74.7822341918945	-9.92789077758789	-5.00614833831787	0.0022419011220336	0.00678734155371785	-0.0152905117720366	-0.00327756232582033
141	74.7822341918945	-10.2525653839111	-5.13601779937744	-0.0143164889886975	0.00386527273803949	0.000943203864153475	-0.00197886489331722
142	76.0809326171875	-10.5772399902344	-5.07108306884766	-0.00425158534198999	0.00418994715437293	-0.00197886489331722	0.000293855206109583
143	76.0809326171875	-12.5252857208252	-4.94121360778809	-0.0104203969240189	-0.00392691092565656	0.0116574559360743	0.00808603875339031
144	77.3796310424805	-12.200611114502	-5.07108306884766	-0.0110697457566857	-0.00165419070981443	0.00321592413820326	-0.00360223650932312
145	73.4835357666016	-9.92789077758789	-5.07108306884766	-0.00619963090866804	-0.000680167751852423	0.0103587592020631	-0.00879702530801296
146	74.7822341918945	-10.5772399902344	-5.26588773727417	-0.00295288790948689	-0.00327756232582033	0.011982130818069	-0.00100484199356288
147	71.5354919433594	-9.92789077758789	-5.20095300674438	0.00321592413820326	-0.00555028254166245	0.0155535480007529	-0.000355493422830477
148	74.1328887939453	-11.5512628555298	-4.87627840042114	0.0178262684494257	0.000293855206109583	0.020423661917448	0.00451462110504508
149	77.3796310424805	-10.9019145965576	-4.68147373199463	-0.00165419070981443	-0.000355493422830477	0.00808603875339031	0.00354059832170606
150	75.4315795898438	-10.5772399902344	-5.00614833831787	-0.00912170019000769	0.00581331877037883	0.00516396993771195	-0.00814767740666866
151	76.0809326171875	-11.5512628555298	-4.74640893936157	-0.00100484199356288	0.0106834331527352	-0.0110697457566857	0.00418994715437293
152	76.0809326171875	-11.5512628555298	-4.61653900146484	0.00256657530553639	-0.00360223650932312	-0.000680167751852423	0.00159255252219737
153	75.4315795898438	-10.9019145965576	-4.74640893936157	0.00483929552137852	-0.00392691092565656	0.012956153601408	-0.00230353930965066
154	75.4315795898438	-11.875937461853	-4.48666954040527	0.00841071270406246	-0.00522560812532902	0.00451462110504508	0.00743668992072344
155	76.0809326171875	-10.9019145965576	-3.83732080459595	0.00581331877037883	0.0123068047687411	-0.0126931173726916	-0.00230353930965066
156	73.4835357666016	-10.2525653839111	-3.90225553512573	0.00451462110504508	0.00970941036939621	-0.0276281367987394	0.00451462110504508
157	72.8341903686523	-11.2265882492065	-4.61653900146484	0.0217223595827818	0.00418994715437293	-0.0159398596733809	0.00938473641872406
158	74.1328887939453	-10.2525653839111	-4.81134366989136	0.00483929552137852	0.00483929552137852	-0.0136671401560307	0.0106834331527352
159	76.0809326171875	-10.2525653839111	-4.61653900146484	-0.00555028254166245	0.00711201597005129	0.000293855206109583	0.00126787810586393
160	74.7822341918945	-9.92789077758789	-4.94121360778809	0.00581331877037883	0.00321592413820326	-0.0100957229733467	-0.00425158534198999
161	74.7822341918945	-10.2525653839111	-4.68147373199463	-0.00652430532500148	0.000618529506027699	-0.00619963090866804	-0.00165419070981443
162	75.4315795898438	-10.5772399902344	-5.07108306884766	-0.00132951640989631	0.00354059832170606	-0.00165419070981443	0.00548864435404539
163	76.0809326171875	-11.875937461853	-5.00614833831787	-0.00814767740666866	0.00256657530553639	0.0103587592020631	0.00159255252219737
164	77.3796310424805	-12.8499603271484	-5.07108306884766	-0.0110697457566857	-0.0126931173726916	0.00354059832170606	-0.00457625929266214
165	74.1328887939453	-11.2265882492065	-5.13601779937744	-0.00100484199356288	-0.0253554154187441	0.01100810803473	-0.00619963090866804
166	76.7302780151367	-10.5772399902344	-5.20095300674438	-0.00555028254166245	0.00289124972186983	0.0126314787194133	-0.0162645354866982
167	73.4835357666016	-9.60321712493896	-5.07108306884766	-0.00490093370899558	-0.0126931173726916	0.01847561635077	-0.00555028254166245
168	72.8341903686523	-11.2265882492065	-4.61653900146484	-0.0149658378213644	-0.00132951640989631	0.0165275707840919	0.000293855206109583
169	74.7822341918945	-11.2265882492065	-5.07108306884766	-0.00814767740666866	-0.00197886489331722	0.00613799272105098	-0.000355493422830477
170	76.0809326171875	-11.2265882492065	-5.33082246780396	-0.00977104809135199	0.00289124972186983	0.00191722682211548	-0.0120437685400248
171	76.0809326171875	-11.2265882492065	-5.26588773727417	-0.00879702530801296	-0.00197886489331722	-0.00295288790948689	-0.00522560812532902
172	75.4315795898438	-10.5772399902344	-5.26588773727417	-0.00360223650932312	0.00126787810586393	-0.00165419070981443	-0.00425158534198999
173	74.1328887939453	-9.92789077758789	-4.35679960250854	-0.00457625929266214	-0.00230353930965066	-0.000680167751852423	-0.00652430532500148
174	76.0809326171875	-9.92789077758789	-4.48666954040527	-0.00197886489331722	-0.00295288790948689	-0.0026282137259841	-0.00230353930965066
175	76.0809326171875	-11.875937461853	-4.35679960250854	-3.08191010844894e-05	0.00548864435404539	-0.0162645354866982	0.00418994715437293
176	75.4315795898438	-11.5512628555298	-4.81134366989136	-0.00522560812532902	0.00418994715437293	-0.0240567177534103	0.000293855206109583
177	76.0809326171875	-10.9019145965576	-4.61653900146484	0.00159255252219737	0.0113327819854021	-0.0110697457566857	0.011982130818069
178	76.0809326171875	-10.5772399902344	-4.61653900146484	-0.0104203969240189	0.00451462110504508	-0.0136671401560307	0.00581331877037883
179	70.8861465454102	-10.5772399902344	-4.81134366989136	-0.0149658378213644	0.00743668992072344	-0.0146411629393697	-0.00295288790948689
180	72.8341903686523	-9.92789077758789	-4.55160427093506	0.0022419011220336	0.00483929552137852	-0.00360223650932312	0.00613799272105098
181	74.7822341918945	-9.60321712493896	-4.55160427093506	-0.00392691092565656	0.00743668992072344	-0.00717365415766835	-3.08191010844894e-05
182	74.7822341918945	-10.5772399902344	-4.81134366989136	0.00613799272105098	0.000618529506027699	-0.00327756232582033	-0.0026282137259841
183	76.0809326171875	-11.5512628555298	-5.26588773727417	0.00289124972186983	0.00483929552137852	0.000293855206109583	0.00776136433705688
184	75.4315795898438	-11.2265882492065	-4.55160427093506	-0.00327756232582033	-0.00749832857400179	0.000943203864153475	0.000618529506027699
185	73.4835357666016	-10.2525653839111	-4.87627840042114	0.0162028968334198	0.000618529506027699	0.0113327819854021	-0.00425158534198999
186	76.0809326171875	-10.9019145965576	-5.26588773727417	0.0123068047687411	-0.00879702530801296	0.00321592413820326	-0.0133424662053585
187	75.4315795898438	-9.92789077758789	-5.00614833831787	0.0239950809627771	-0.0110697457566857	0.0230210572481155	-0.00100484199356288
188	75.4315795898438	-10.5772399902344	-5.00614833831787	0.0136055024340749	0.00354059832170606	0.0188002903014421	-0.00327756232582033
189	74.7822341918945	-10.5772399902344	-4.74640893936157	0.00581331877037883	-0.00814767740666866	0.000618529506027699	0.00159255252219737
190	73.4835357666016	-10.5772399902344	-4.55160427093506	-0.0026282137259841	0.0100340843200684	-0.00360223650932312	-0.00912170019000769
191	76.7302780151367	-10.5772399902344	-4.55160427093506	0.00743668992072344	0.0022419011220336	-0.0120437685400248	-0.00490093370899558
192	75.4315795898438	-10.5772399902344	-4.48666954040527	0.0103587592020631	0.00646266713738441	-0.00392691092565656	-0.00100484199356288
193	74.1328887939453	-9.92789077758789	-4.68147373199463	0.0123068047687411	0.00451462110504508	-0.000355493422830477	-0.00100484199356288
194	74.1328887939453	-9.27854251861572	-4.55160427093506	-0.00944637414067984	0.00483929552137852	-0.000680167751852423	0.00418994715437293
195	75.4315795898438	-10.5772399902344	-4.42173433303833	0.00451462110504508	0.0123068047687411	-0.0149658378213644	0.00516396993771195
196	73.4835357666016	-10.5772399902344	-4.87627840042114	-0.0169138833880424	-0.000680167751852423	-0.0247060675173998	-0.00100484199356288
197	74.7822341918945	-11.5512628555298	-4.61653900146484	-0.0165892094373703	0.00386527273803949	-0.0221086721867323	0.0113327819854021
198	76.0809326171875	-10.9019145965576	-4.74640893936157	-0.00912170019000769	0.0116574559360743	-0.0126931173726916	0.0123068047687411
199	72.8341903686523	-9.27854251861572	-4.68147373199463	-0.00814767740666866	0.00743668992072344	-0.0146411629393697	0.00451462110504508
200	70.8861465454102	-9.60321712493896	-4.35679960250854	-0.0107450718060136	0.00289124972186983	0.000293855206109583	-0.00100484199356288
201	73.4835357666016	-9.60321712493896	-5.33082246780396	-0.000355493422830477	0.00906006153672934	-0.00392691092565656	0.00289124972186983
202	74.7822341918945	-9.92789077758789	-5.26588773727417	0.00126787810586393	0.000943203864153475	-0.00684897974133492	0.00646266713738441
203	76.0809326171875	-10.2525653839111	-5.26588773727417	0.00354059832170606	-0.00652430532500148	-3.08191010844894e-05	0.00581331877037883
204	75.4315795898438	-10.2525653839111	-4.81134366989136	0.000293855206109583	-0.00295288790948689	-0.00327756232582033	-0.00425158534198999
205	74.1328887939453	-9.60321712493896	-4.94121360778809	-0.00944637414067984	-0.00360223650932312	0.0175015944987535	-0.00425158534198999
206	75.4315795898438	-10.9019145965576	-5.20095300674438	0.013930176384747	-0.00619963090866804	0.0100340843200684	-0.0107450718060136
207	72.1848373413086	-10.5772399902344	-4.42173433303833	0.0152288740500808	-0.0120437685400248	0.0145795252174139	-0.00490093370899558
208	75.4315795898438	-11.5512628555298	-4.61653900146484	-0.00230353930965066	-0.00847235135734081	0.0194496400654316	-0.00652430532500148
209	76.0809326171875	-9.60321712493896	-4.68147373199463	-0.0107450718060136	-0.00912170019000769	0.00321592413820326	-0.0133424662053585
210	74.1328887939453	-10.5772399902344	-4.48666954040527	0.0022419011220336	-0.0026282137259841	0.00289124972186983	0.000618529506027699
211	72.8341903686523	-10.5772399902344	-5.07108306884766	-0.0120437685400248	-0.00684897974133492	-0.00619963090866804	-0.00165419070981443
212	74.7822341918945	-10.2525653839111	-4.94121360778809	0.00159255252219737	-0.00392691092565656	0.000943203864153475	-0.000355493422830477
213	74.7822341918945	-9.60321712493896	-4.94121360778809	-0.00165419070981443	-0.00295288790948689	0.00548864435404539	-0.00327756232582033
214	74.1328887939453	-9.60321712493896	-5.52562713623047	0.0126314787194133	0.000293855206109583	-0.0100957229733467	-0.00132951640989631
215	75.4315795898438	-10.2525653839111	-4.81134366989136	0.00126787810586393	0.0103587592020631	-0.0188619289547205	0.00321592413820326
216	73.4835357666016	-9.27854251861572	-4.87627840042114	-0.00587495695799589	0.0116574559360743	-0.032173577696085	-0.000680167751852423
217	75.4315795898438	-10.2525653839111	-5.07108306884766	0.00841071270406246	0.00613799272105098	-0.0182125810533762	0.00451462110504508
218	76.7302780151367	-11.2265882492065	-5.07108306884766	0.0126314787194133	-0.00392691092565656	-0.0126931173726916	0.0100340843200684
219	73.4835357666016	-8.95386791229248	-5.13601779937744	0.00516396993771195	-0.0026282137259841	-0.0100957229733467	0.00646266713738441
220	74.1328887939453	-9.27854251861572	-5.07108306884766	0.00354059832170606	0.00289124972186983	-0.00555028254166245	0.00159255252219737
221	72.1848373413086	-8.95386791229248	-5.3957576751709	-0.00749832857400179	0.00711201597005129	0.000293855206109583	-0.00197886489331722
222	72.1848373413086	-9.92789077758789	-4.68147373199463	0.00159255252219737	0.00711201597005129	0.000943203864153475	0.00516396993771195
223	74.7822341918945	-9.92789077758789	-4.61653900146484	0.00418994715437293	-0.00100484199356288	0.00354059832170606	0.00678734155371785
224	74.7822341918945	-9.92789077758789	-4.48666954040527	-0.00717365415766835	-0.000680167751852423	0.00548864435404539	-0.00165419070981443
225	75.4315795898438	-8.95386791229248	-4.81134366989136	0.00256657530553639	-0.00132951640989631	0.00581331877037883	-0.00749832857400179
226	74.7822341918945	-9.60321712493896	-4.55160427093506	0.00386527273803949	-0.00425158534198999	0.0116574559360743	-0.0149658378213644
227	72.8341903686523	-8.95386791229248	-4.74640893936157	-0.00230353930965066	-0.00360223650932312	0.0249691028147936	-0.00392691092565656
228	76.0809326171875	-10.5772399902344	-5.13601779937744	-0.00165419070981443	-0.00814767740666866	0.012956153601408	-3.08191010844894e-05
229	76.0809326171875	-10.5772399902344	-5.20095300674438	-0.0136671401560307	-0.0133424662053585	0.00386527273803949	0.00483929552137852
230	75.4315795898438	-10.5772399902344	-4.55160427093506	-0.00912170019000769	-0.00652430532500148	-0.00684897974133492	-0.00230353930965066
231	75.4315795898438	-9.92789077758789	-4.42173433303833	-0.00587495695799589	-0.00197886489331722	-0.00684897974133492	-0.00977104809135199
232	73.4835357666016	-10.2525653839111	-4.22693014144897	0.000943203864153475	0.00354059832170606	-0.00555028254166245	0.00256657530553639
233	72.1848373413086	-8.95386791229248	-4.29186487197876	0.00451462110504508	-0.00295288790948689	0.00711201597005129	0.0103587592020631
234	72.8341903686523	-8.95386791229248	-4.94121360778809	-0.00392691092565656	-0.00165419070981443	-0.00295288790948689	0.00743668992072344
235	76.7302780151367	-10.2525653839111	-5.20095300674438	-0.00457625929266214	0.00483929552137852	-0.0286021586507559	-0.000355493422830477
236	74.1328887939453	-8.95386791229248	-5.59056186676025	-0.00327756232582033	0.00386527273803949	-0.0237320438027382	-0.00522560812532902
237	75.4315795898438	-9.92789077758789	-5.33082246780396	0.00483929552137852	0.00548864435404539	-0.0185372550040483	0.00516396993771195
238	75.4315795898438	-9.60321712493896	-5.20095300674438	0.00548864435404539	0.00354059832170606	-0.00912170019000769	0.0116574559360743
239	75.4315795898438	-9.60321712493896	-5.26588773727417	-0.00490093370899558	0.00159255252219737	-0.00392691092565656	0.00354059832170606
240	75.4315795898438	-10.5772399902344	-5.3957576751709	0.00418994715437293	0.00451462110504508	-0.00457625929266214	0.00743668992072344
241	75.4315795898438	-9.60321712493896	-5.3957576751709	0.012956153601408	0.00938473641872406	-0.00327756232582033	-0.00749832857400179
242	75.4315795898438	-9.92789077758789	-4.94121360778809	0.01847561635077	0.00386527273803949	-0.00132951640989631	0.00581331877037883
243	72.1848373413086	-9.27854251861572	-5.13601779937744	0.000293855206109583	0.00354059832170606	0.00483929552137852	-0.00392691092565656
244	72.8341903686523	-9.92789077758789	-4.94121360778809	-0.0224333461374044	0.000618529506027699	0.00451462110504508	0.00256657530553639
245	74.7822341918945	-9.60321712493896	-4.74640893936157	-3.08191010844894e-05	-0.00295288790948689	0.00516396993771195	-0.00977104809135199
246	74.7822341918945	-8.62919425964355	-5.3957576751709	0.0126314787194133	-0.00555028254166245	0.0200989879667759	-0.0113944197073579
247	72.8341903686523	-9.27854251861572	-5.52562713623047	0.0165275707840919	0.000943203864153475	0.00841071270406246	0.00354059832170606
248	74.7822341918945	-10.2525653839111	-4.74640893936157	0.0158782228827477	-0.00684897974133492	0.0155535480007529	-0.00132951640989631
249	76.0809326171875	-10.2525653839111	-4.48666954040527	-0.00165419070981443	0.000943203864153475	0.0136055024340749	-0.00197886489331722
250	76.0809326171875	-10.5772399902344	-4.74640893936157	0.0145795252174139	-0.00522560812532902	-0.00749832857400179	-0.00555028254166245
251	75.4315795898438	-10.5772399902344	-5.00614833831787	-0.00814767740666866	0.000293855206109583	-0.00197886489331722	-0.00717365415766835
252	75.4315795898438	-10.2525653839111	-4.81134366989136	-0.000355493422830477	0.00386527273803949	0.00126787810586393	0.00613799272105098
253	74.1328887939453	-9.92789077758789	-5.26588773727417	0.000293855206109583	0.00516396993771195	0.00483929552137852	0.00256657530553639
254	70.2367935180664	-8.95386791229248	-5.3957576751709	-0.0162645354866982	0.00873538758605719	-0.00555028254166245	0.00451462110504508
255	76.0809326171875	-9.92789077758789	-5.3957576751709	-0.00392691092565656	0.0126314787194133	-0.0224333461374044	-0.00555028254166245
256	73.4835357666016	-8.62919425964355	-5.20095300674438	-0.00132951640989631	0.0136055024340749	-0.0247060675173998	0.00354059832170606
257	76.0809326171875	-10.2525653839111	-5.00614833831787	0.00256657530553639	0.0158782228827477	-0.0299008563160896	0.00646266713738441
258	76.0809326171875	-9.60321712493896	-4.87627840042114	0.00613799272105098	0.0106834331527352	-0.0123684434220195	0.00581331877037883
259	74.7822341918945	-9.92789077758789	-4.81134366989136	0.0100340843200684	0.0132808275520802	-0.00100484199356288	0.00418994715437293
260	76.0809326171875	-10.2525653839111	-4.81134366989136	0.0152288740500808	0.000943203864153475	-0.00327756232582033	0.00418994715437293
261	76.0809326171875	-11.2265882492065	-5.13601779937744	-0.00555028254166245	-0.00327756232582033	-0.00197886489331722	-0.00587495695799589
262	76.0809326171875	-10.9019145965576	-5.07108306884766	0.0308132413774729	0.00289124972186983	0.000293855206109583	0.0113327819854021
263	73.4835357666016	-8.62919425964355	-4.55160427093506	-0.00360223650932312	0.00711201597005129	0.000618529506027699	0.000618529506027699
264	74.1328887939453	-10.2525653839111	-4.22693014144897	0.00126787810586393	0.00743668992072344	0.00581331877037883	0.00289124972186983
265	70.2367935180664	-10.2525653839111	-4.35679960250854	-0.0139918150380254	-0.00782300252467394	0.00841071270406246	-0.00879702530801296
266	73.4835357666016	-8.95386791229248	-5.3957576751709	0.0197743140161037	-0.000355493422830477	0.0106834331527352	-0.0136671401560307
267	74.7822341918945	-9.27854251861572	-5.20095300674438	0.01100810803473	0.00418994715437293	0.00970941036939621	0.000293855206109583
268	75.4315795898438	-9.92789077758789	-5.33082246780396	0.01847561635077	-0.0100957229733467	0.01100810803473	-0.00457625929266214
269	75.4315795898438	-9.92789077758789	-5.52562713623047	0.00483929552137852	0.000293855206109583	0.00354059832170606	-0.00490093370899558
270	74.7822341918945	-9.27854251861572	-5.52562713623047	0.00451462110504508	0.00321592413820326	0.000943203864153475	-0.00392691092565656
271	74.1328887939453	-9.60321712493896	-5.3957576751709	0.00873538758605719	0.000618529506027699	-0.00782300252467394	-0.00912170019000769
272	76.7302780151367	-11.5512628555298	-5.3957576751709	0.0113327819854021	0.000618529506027699	-0.00814767740666866	0.000943203864153475
273	74.7822341918945	-10.5772399902344	-5.46069240570068	0.0226963832974434	-0.00230353930965066	0.00418994715437293	-0.00295288790948689
274	73.4835357666016	-9.27854251861572	-5.52562713623047	0.00256657530553639	0.00938473641872406	-0.00165419070981443	0.00354059832170606
275	74.1328887939453	-10.2525653839111	-5.07108306884766	-0.0149658378213644	0.00873538758605719	-0.0217839982360601	0.00873538758605719
276	70.2367935180664	-9.60321712493896	-5.20095300674438	-0.0237320438027382	0.0158782228827477	-0.0172385573387146	0.0223717093467712
277	75.4315795898438	-10.5772399902344	-4.74640893936157	-0.00814767740666866	0.00516396993771195	-0.0221086721867323	0.00354059832170606
278	76.0809326171875	-9.92789077758789	-4.48666954040527	-0.00879702530801296	-0.0026282137259841	-0.0104203969240189	0.00808603875339031
279	75.4315795898438	-10.5772399902344	-4.74640893936157	-0.00944637414067984	0.00418994715437293	-0.00360223650932312	-0.00295288790948689
280	76.7302780151367	-10.2525653839111	-5.20095300674438	0.000293855206109583	0.00159255252219737	0.00126787810586393	0.00289124972186983
281	76.0809326171875	-10.2525653839111	-4.61653900146484	-0.00782300252467394	-0.000355493422830477	0.00191722682211548	-3.08191010844894e-05
282	76.0809326171875	-9.92789077758789	-4.48666954040527	-0.00879702530801296	-0.00197886489331722	0.00516396993771195	0.00516396993771195
283	73.4835357666016	-9.92789077758789	-4.48666954040527	-0.0026282137259841	-0.00749832857400179	0.00256657530553639	0.00808603875339031
284	76.0809326171875	-11.5512628555298	-4.22693014144897	0.00970941036939621	-0.00652430532500148	-0.00425158534198999	-0.00490093370899558
285	74.7822341918945	-10.2525653839111	-4.61653900146484	-0.00327756232582033	-0.00587495695799589	0.0145795252174139	-0.0117190945893526
286	71.5354919433594	-9.60321712493896	-5.46069240570068	-0.00230353930965066	0.00159255252219737	0.0136055024340749	-0.0126931173726916
287	73.4835357666016	-9.60321712493896	-5.20095300674438	-0.0104203969240189	0.000293855206109583	0.0197743140161037	-0.00165419070981443
288	74.7822341918945	-10.2525653839111	-5.07108306884766	-0.00165419070981443	-0.00425158534198999	0.01847561635077	-0.00100484199356288
289	75.4315795898438	-10.5772399902344	-5.13601779937744	0.00191722682211548	-0.000680167751852423	0.00159255252219737	0.00191722682211548
290	74.1328887939453	-9.92789077758789	-5.3957576751709	0.00191722682211548	0.00256657530553639	-0.0130177913233638	-0.00717365415766835
291	74.1328887939453	-9.60321712493896	-5.26588773727417	0.000943203864153475	0.00159255252219737	-0.0146411629393697	-0.00490093370899558
292	76.0809326171875	-10.9019145965576	-5.59056186676025	0.00581331877037883	-0.000355493422830477	0.00159255252219737	-0.000680167751852423
293	76.0809326171875	-11.875937461853	-5.07108306884766	0.0145795252174139	-0.0162645354866982	0.00581331877037883	0.00354059832170606
294	74.7822341918945	-10.9019145965576	-5.33082246780396	0.0223717093467712	-3.08191010844894e-05	-0.00295288790948689	0.00126787810586393
295	75.4315795898438	-10.5772399902344	-5.33082246780396	0.0246444288641214	0.00970941036939621	-0.0201606266200542	0.00581331877037883
296	73.4835357666016	-9.60321712493896	-4.87627840042114	0.0171769186854362	0.0171769186854362	-0.021459324285388	-0.0026282137259841
297	72.8341903686523	-11.2265882492065	-4.74640893936157	0.0197743140161037	0.0155535480007529	-0.0240567177534103	0.00808603875339031
298	74.1328887939453	-10.9019145965576	-5.33082246780396	0.0191249661147594	0.00841071270406246	-0.00782300252467394	0.0126314787194133
299	76.7302780151367	-11.2265882492065	-5.52562713623047	0.0200989879667759	-0.00165419070981443	-0.0126931173726916	0.00256657530553639
300	76.7302780151367	-10.9019145965576	-5.33082246780396	0.0123068047687411	0.00256657530553639	-0.00977104809135199	-0.00327756232582033
301	76.7302780151367	-11.5512628555298	-5.20095300674438	0.00678734155371785	-0.00230353930965066	-0.00425158534198999	0.000293855206109583
302	75.4315795898438	-11.2265882492065	-5.07108306884766	0.0181509424000978	0.000943203864153475	-0.00977104809135199	0.000293855206109583
303	72.8341903686523	-10.5772399902344	-5.26588773727417	-0.00879702530801296	0.00159255252219737	0.000293855206109583	0.00906006153672934
304	77.3796310424805	-11.875937461853	-5.07108306884766	-0.0152905117720366	-0.0100957229733467	0.0022419011220336	-0.00327756232582033
305	76.0809326171875	-12.200611114502	-5.07108306884766	-0.0139918150380254	-0.0136671401560307	0.00613799272105098	-0.00522560812532902
306	74.1328887939453	-10.5772399902344	-5.46069240570068	-0.00847235135734081	-0.0149658378213644	0.0175015944987535	-0.00230353930965066
307	75.4315795898438	-11.2265882492065	-5.00614833831787	-0.00814767740666866	0.000618529506027699	0.012956153601408	-0.00522560812532902
308	74.1328887939453	-10.9019145965576	-5.13601779937744	-0.0224333461374044	-0.00879702530801296	0.0113327819854021	0.00646266713738441
309	73.4835357666016	-10.2525653839111	-5.20095300674438	-0.0182125810533762	-0.00457625929266214	-0.00425158534198999	-0.00100484199356288
310	74.1328887939453	-9.60321712493896	-4.87627840042114	-0.0139918150380254	0.0022419011220336	0.00451462110504508	-0.0026282137259841
311	75.4315795898438	-10.2525653839111	-5.26588773727417	-0.00944637414067984	0.00354059832170606	-0.00684897974133492	0.000293855206109583
312	75.4315795898438	-9.92789077758789	-5.59056186676025	-0.00847235135734081	0.0022419011220336	-0.000355493422830477	0.000293855206109583
313	75.4315795898438	-11.2265882492065	-5.20095300674438	0.000943203864153475	-0.00132951640989631	0.000618529506027699	0.00191722682211548
314	76.0809326171875	-10.9019145965576	-5.07108306884766	-0.00490093370899558	0.00256657530553639	-0.00587495695799589	0.00386527273803949
315	76.0809326171875	-11.875937461853	-4.48666954040527	0.00256657530553639	0.000293855206109583	-0.0299008563160896	0.000618529506027699
316	76.0809326171875	-11.5512628555298	-4.48666954040527	-0.000355493422830477	0.00743668992072344	-0.0217839982360601	0.00386527273803949
317	76.7302780151367	-10.9019145965576	-4.16199493408203	-0.0026282137259841	0.00776136433705688	-0.0240567177534103	0.00743668992072344
318	75.4315795898438	-10.9019145965576	-4.61653900146484	0.00516396993771195	0.0113327819854021	-0.0126931173726916	0.00581331877037883
319	72.8341903686523	-11.2265882492065	-4.87627840042114	0.00581331877037883	-0.00457625929266214	-0.00587495695799589	0.00451462110504508
320	74.7822341918945	-10.9019145965576	-4.81134366989136	0.00711201597005129	0.00646266713738441	-0.0104203969240189	-0.00100484199356288
321	76.7302780151367	-10.9019145965576	-4.61653900146484	0.0126314787194133	0.00256657530553639	-0.00879702530801296	0.00451462110504508
322	76.7302780151367	-11.2265882492065	-4.61653900146484	0.0106834331527352	0.0113327819854021	-0.00912170019000769	-0.000680167751852423
323	75.4315795898438	-10.2525653839111	-4.81134366989136	-0.00100484199356288	-0.000680167751852423	0.000618529506027699	0.00386527273803949
324	76.0809326171875	-11.2265882492065	-4.94121360778809	-0.000355493422830477	0.00483929552137852	-3.08191010844894e-05	-0.00847235135734081
325	76.7302780151367	-11.875937461853	-5.20095300674438	0.00841071270406246	0.000293855206109583	0.000943203864153475	-0.00879702530801296
326	74.7822341918945	-11.5512628555298	-5.46069240570068	0.0106834331527352	-0.00360223650932312	0.00711201597005129	-0.00717365415766835
327	76.7302780151367	-11.5512628555298	-5.13601779937744	-3.08191010844894e-05	-0.00165419070981443	0.00970941036939621	-0.00912170019000769
328	76.0809326171875	-11.2265882492065	-5.00614833831787	0.00613799272105098	-0.00327756232582033	0.011982130818069	-3.08191010844894e-05
329	74.1328887939453	-9.92789077758789	-5.13601779937744	-0.0139918150380254	0.00386527273803949	0.00321592413820326	0.00126787810586393
330	70.8861465454102	-10.2525653839111	-4.87627840042114	-0.0208099745213985	0.00581331877037883	-0.00847235135734081	-3.08191010844894e-05
331	74.7822341918945	-10.5772399902344	-5.33082246780396	-0.00847235135734081	-0.00555028254166245	-0.00684897974133492	-0.00392691092565656
332	76.7302780151367	-9.92789077758789	-5.52562713623047	0.00613799272105098	0.00321592413820326	-0.000355493422830477	0.00321592413820326
333	76.7302780151367	-10.9019145965576	-5.20095300674438	-0.0123684434220195	0.0022419011220336	0.00516396993771195	0.00451462110504508
334	73.4835357666016	-11.2265882492065	-5.26588773727417	0.00483929552137852	-0.00100484199356288	-0.00587495695799589	-0.00587495695799589
335	76.0809326171875	-11.5512628555298	-4.48666954040527	-0.0139918150380254	0.00711201597005129	-0.0230826959013939	-0.00587495695799589
336	75.4315795898438	-10.5772399902344	-4.81134366989136	-0.00327756232582033	0.00548864435404539	-0.0211346503347158	0.00548864435404539
337	76.7302780151367	-12.200611114502	-4.29186487197876	-0.0159398596733809	0.00126787810586393	-0.0227580219507217	0.000293855206109583
338	75.4315795898438	-11.2265882492065	-4.68147373199463	-0.00814767740666866	-0.00392691092565656	-0.0100957229733467	0.00418994715437293
339	75.4315795898438	-10.2525653839111	-5.52562713623047	-0.00100484199356288	-0.00652430532500148	-0.00814767740666866	0.00776136433705688
340	73.4835357666016	-10.5772399902344	-5.26588773727417	-0.00977104809135199	0.000293855206109583	-0.00619963090866804	-0.00457625929266214
341	74.1328887939453	-11.5512628555298	-4.48666954040527	-0.0123684434220195	0.000943203864153475	-0.000355493422830477	0.00970941036939621
342	76.7302780151367	-10.9019145965576	-4.35679960250854	0.00321592413820326	0.000943203864153475	-0.00230353930965066	0.00581331877037883
343	74.7822341918945	-10.2525653839111	-4.42173433303833	-0.000355493422830477	-0.00360223650932312	-3.08191010844894e-05	0.00354059832170606
344	76.0809326171875	-10.9019145965576	-4.74640893936157	-0.00230353930965066	0.00354059832170606	-0.00132951640989631	-0.000680167751852423
345	75.4315795898438	-11.2265882492065	-4.81134366989136	-0.00619963090866804	0.000618529506027699	-0.00879702530801296	-0.00879702530801296
346	74.7822341918945	-10.5772399902344	-4.94121360778809	0.0220470335334539	-0.00132951640989631	0.0233457311987877	-0.00555028254166245
347	76.7302780151367	-11.5512628555298	-5.07108306884766	0.0142548503354192	-0.0104203969240189	0.0181509424000978	-0.00457625929266214
348	76.7302780151367	-12.5252857208252	-4.74640893936157	0.000293855206109583	-0.0123684434220195	0.0171769186854362	0.000293855206109583
349	74.1328887939453	-9.92789077758789	-4.61653900146484	0.0106834331527352	0.000618529506027699	0.00516396993771195	-0.00912170019000769
350	73.4835357666016	-10.2525653839111	-4.35679960250854	-0.00555028254166245	0.00386527273803949	-0.000680167751852423	-0.00619963090866804
351	73.4835357666016	-10.2525653839111	-4.87627840042114	-0.00814767740666866	-0.00360223650932312	-0.00912170019000769	-0.00360223650932312
352	71.5354919433594	-9.92789077758789	-4.87627840042114	0.000293855206109583	0.00354059832170606	0.00256657530553639	0.00159255252219737
353	76.0809326171875	-10.9019145965576	-4.74640893936157	-0.000680167751852423	0.000943203864153475	0.00126787810586393	0.00516396993771195
354	75.4315795898438	-11.2265882492065	-4.68147373199463	0.00126787810586393	0.00386527273803949	-0.00425158534198999	-0.000355493422830477
355	76.0809326171875	-10.9019145965576	-4.81134366989136	-0.00425158534198999	0.013930176384747	-0.0217839982360601	-0.00327756232582033
356	75.4315795898438	-10.9019145965576	-4.87627840042114	-0.00360223650932312	0.0132808275520802	-0.0208099745213985	0.00451462110504508
357	76.7302780151367	-11.2265882492065	-4.61653900146484	-0.00132951640989631	0.00678734155371785	-0.0185372550040483	0.013930176384747
358	76.7302780151367	-11.875937461853	-4.74640893936157	-0.0026282137259841	-3.08191010844894e-05	-0.0104203969240189	0.01100810803473
359	74.7822341918945	-10.9019145965576	-4.81134366989136	-0.00230353930965066	-0.0104203969240189	-0.00652430532500148	0.00321592413820326
360	74.7822341918945	-10.5772399902344	-5.20095300674438	0.0113327819854021	0.00776136433705688	-0.00619963090866804	-0.00295288790948689
361	75.4315795898438	-11.5512628555298	-5.00614833831787	0.0149041991680861	0.00808603875339031	-0.00490093370899558	-0.00100484199356288
362	73.4835357666016	-11.2265882492065	-4.87627840042114	0.0123068047687411	0.0106834331527352	0.00906006153672934	0.00321592413820326
363	72.1848373413086	-9.92789077758789	-4.42173433303833	0.00776136433705688	0.00321592413820326	-0.00425158534198999	0.00418994715437293
364	75.4315795898438	-10.5772399902344	-5.3957576751709	0.0191249661147594	0.00483929552137852	0.0113327819854021	-0.0026282137259841
365	76.0809326171875	-10.9019145965576	-5.07108306884766	0.00873538758605719	-0.00165419070981443	0.00711201597005129	-0.00457625929266214
366	74.1328887939453	-9.60321712493896	-5.07108306884766	0.0145795252174139	0.00126787810586393	0.0136055024340749	-0.0113944197073579
367	76.7302780151367	-11.2265882492065	-4.61653900146484	0.0165275707840919	-0.000680167751852423	0.0181509424000978	0.00418994715437293
368	77.3796310424805	-10.5772399902344	-4.61653900146484	0.00743668992072344	-0.00197886489331722	0.0126314787194133	-0.00230353930965066
369	74.1328887939453	-9.92789077758789	-4.42173433303833	-0.00814767740666866	0.00354059832170606	0.000293855206109583	-0.00814767740666866
370	73.4835357666016	-11.2265882492065	-4.48666954040527	-0.0107450718060136	-0.00165419070981443	0.000943203864153475	-0.00749832857400179
371	73.4835357666016	-10.2525653839111	-4.94121360778809	-0.0110697457566857	0.000618529506027699	-0.00684897974133492	-0.00944637414067984
372	72.8341903686523	-9.92789077758789	-4.81134366989136	-0.0026282137259841	0.00159255252219737	-0.00555028254166245	0.00646266713738441
373	74.7822341918945	-10.9019145965576	-5.26588773727417	-0.0123684434220195	-0.00490093370899558	0.00289124972186983	0.00126787810586393
374	73.4835357666016	-10.5772399902344	-4.94121360778809	-0.00879702530801296	-0.000680167751852423	-0.00360223650932312	0.000618529506027699
375	75.4315795898438	-10.5772399902344	-5.26588773727417	-0.00360223650932312	0.00873538758605719	-0.017887907102704	-0.000355493422830477
376	74.7822341918945	-10.5772399902344	-4.87627840042114	-0.00587495695799589	0.00873538758605719	-0.0250307414680719	-0.0113944197073579
377	76.7302780151367	-10.9019145965576	-4.81134366989136	0.00354059832170606	0.00873538758605719	-0.0126931173726916	0.00354059832170606
378	76.7302780151367	-10.5772399902344	-4.94121360778809	0.00938473641872406	-0.0026282137259841	-0.00912170019000769	0.00678734155371785
379	74.1328887939453	-9.60321712493896	-4.87627840042114	0.0220470335334539	-3.08191010844894e-05	0.000293855206109583	-0.00327756232582033
380	74.1328887939453	-10.9019145965576	-4.74640893936157	-3.08191010844894e-05	0.00126787810586393	-0.00652430532500148	0.0022419011220336
381	76.0809326171875	-11.2265882492065	-4.42173433303833	0.00613799272105098	0.00159255252219737	-3.08191010844894e-05	-0.0026282137259841
382	75.4315795898438	-11.2265882492065	-4.81134366989136	0.00321592413820326	0.0116574559360743	-0.00165419070981443	-0.0026282137259841
383	74.1328887939453	-10.2525653839111	-4.55160427093506	0.00451462110504508	0.00289124972186983	0.00159255252219737	0.00711201597005129
384	72.8341903686523	-9.92789077758789	-4.94121360778809	-0.00132951640989631	-0.00490093370899558	0.00418994715437293	0.00418994715437293
385	76.0809326171875	-10.9019145965576	-5.20095300674438	-0.00717365415766835	-0.00425158534198999	0.00841071270406246	-0.00782300252467394
386	74.1328887939453	-9.92789077758789	-4.81134366989136	-3.08191010844894e-05	-0.00165419070981443	0.00906006153672934	-0.0156151866540313
387	75.4315795898438	-10.9019145965576	-4.68147373199463	0.00354059832170606	-0.00457625929266214	0.0175015944987535	-0.00197886489331722
388	74.7822341918945	-10.2525653839111	-5.33082246780396	0.00126787810586393	-0.00457625929266214	0.0152288740500808	0.00159255252219737
389	73.4835357666016	-9.92789077758789	-4.61653900146484	-0.000355493422830477	-0.00100484199356288	0.000943203864153475	-0.000355493422830477
390	74.7822341918945	-10.5772399902344	-5.07108306884766	-0.00165419070981443	-0.0026282137259841	-0.00327756232582033	-0.00912170019000769
391	73.4835357666016	-11.5512628555298	-5.33082246780396	-0.00814767740666866	-0.0104203969240189	-0.00197886489331722	-0.00814767740666866
392	74.1328887939453	-10.2525653839111	-5.33082246780396	0.00321592413820326	0.00808603875339031	-3.08191010844894e-05	0.000293855206109583
393	76.7302780151367	-10.2525653839111	-5.20095300674438	0.00321592413820326	-0.00490093370899558	-0.00100484199356288	0.000618529506027699
394	73.4835357666016	-10.9019145965576	-4.94121360778809	-0.0110697457566857	0.000293855206109583	-0.00749832857400179	0.000293855206109583
395	74.7822341918945	-10.9019145965576	-4.87627840042114	-0.0146411629393697	0.00711201597005129	-0.0227580219507217	0.00678734155371785
396	74.7822341918945	-10.9019145965576	-4.87627840042114	-0.00425158534198999	0.0106834331527352	-0.0247060675173998	-0.00619963090866804
397	74.7822341918945	-11.2265882492065	-4.68147373199463	0.00126787810586393	0.00776136433705688	-0.0159398596733809	0.00743668992072344
398	76.0809326171875	-10.2525653839111	-5.13601779937744	-0.00327756232582033	-3.08191010844894e-05	-0.0139918150380254	0.00711201597005129
399	74.7822341918945	-9.60321712493896	-4.74640893936157	0.036657378077507	-0.00165419070981443	-0.00457625929266214	0.00970941036939621
400	74.7822341918945	-10.9019145965576	-4.61653900146484	0.0155535480007529	0.0022419011220336	-0.00425158534198999	0.0022419011220336
401	75.4315795898438	-12.200611114502	-5.13601779937744	-0.00912170019000769	-0.00717365415766835	-0.000680167751852423	0.00386527273803949
402	75.4315795898438	-12.200611114502	-4.61653900146484	0.00418994715437293	-0.00425158534198999	-0.00327756232582033	0.00256657530553639
403	75.4315795898438	-10.2525653839111	-5.20095300674438	0.0152288740500808	-0.00360223650932312	0.0103587592020631	0.0132808275520802
404	72.1848373413086	-9.92789077758789	-4.81134366989136	-0.0100957229733467	-0.00652430532500148	0.00938473641872406	0.00159255252219737
405	73.4835357666016	-11.2265882492065	-4.61653900146484	-0.000355493422830477	-0.000680167751852423	0.0168522447347641	-0.00879702530801296
406	73.4835357666016	-9.92789077758789	-4.87627840042114	-3.08191010844894e-05	-0.00782300252467394	0.0165275707840919	-0.00879702530801296
407	75.4315795898438	-11.2265882492065	-4.42173433303833	0.00289124972186983	-0.0130177913233638	0.0301638916134834	-0.00522560812532902
408	74.1328887939453	-9.92789077758789	-5.20095300674438	0.00613799272105098	-0.00295288790948689	0.000293855206109583	-0.00425158534198999
409	73.4835357666016	-9.92789077758789	-4.81134366989136	0.00548864435404539	-0.0107450718060136	0.00841071270406246	-0.00522560812532902
410	76.0809326171875	-9.92789077758789	-4.68147373199463	0.0194496400654316	0.00613799272105098	-0.00327756232582033	-0.0026282137259841
411	73.4835357666016	-9.92789077758789	-5.26588773727417	-0.00230353930965066	0.00191722682211548	0.00126787810586393	-0.00490093370899558
412	74.1328887939453	-11.2265882492065	-5.26588773727417	0.0249691028147936	-0.00327756232582033	0.00483929552137852	-0.00555028254166245
413	72.1848373413086	-10.5772399902344	-4.68147373199463	-0.00132951640989631	0.000618529506027699	-0.000355493422830477	0.00321592413820326
414	75.4315795898438	-10.2525653839111	-4.55160427093506	-0.00814767740666866	0.00646266713738441	-0.0026282137259841	-0.00392691092565656
415	71.5354919433594	-9.92789077758789	-4.42173433303833	-0.00100484199356288	0.0171769186854362	-0.0295761823654175	0.00418994715437293
416	73.4835357666016	-10.5772399902344	-4.48666954040527	-0.00619963090866804	0.0178262684494257	-0.0299008563160896	0.00386527273803949
417	75.4315795898438	-10.5772399902344	-4.61653900146484	0.00646266713738441	0.00516396993771195	-0.017887907102704	0.00321592413820326
418	74.1328887939453	-9.92789077758789	-4.94121360778809	-0.00425158534198999	0.00873538758605719	-0.0162645354866982	0.00418994715437293
419	72.8341903686523	-9.60321712493896	-5.07108306884766	0.0103587592020631	0.00289124972186983	-0.00392691092565656	0.0100340843200684
420	75.4315795898438	-9.60321712493896	-5.26588773727417	0.0188002903014421	0.00678734155371785	-3.08191010844894e-05	0.00646266713738441
421	75.4315795898438	-10.2525653839111	-4.29186487197876	-0.00555028254166245	0.00418994715437293	-0.00847235135734081	0.00418994715437293
422	74.7822341918945	-11.875937461853	-4.16199493408203	0.00678734155371785	-0.00522560812532902	0.00159255252219737	0.000293855206109583
423	72.8341903686523	-10.2525653839111	-5.3957576751709	0.00126787810586393	-0.00457625929266214	0.00418994715437293	0.00126787810586393
424	74.1328887939453	-9.60321712493896	-5.33082246780396	-0.00360223650932312	-0.00782300252467394	0.00613799272105098	0.00191722682211548
425	74.1328887939453	-10.5772399902344	-5.3957576751709	0.00159255252219737	0.00354059832170606	0.0142548503354192	-0.0113944197073579
426	71.5354919433594	-9.92789077758789	-4.55160427093506	-0.00100484199356288	0.00289124972186983	0.0165275707840919	-0.00425158534198999
427	74.7822341918945	-10.5772399902344	-4.48666954040527	0.0123068047687411	0.00126787810586393	0.00970941036939621	0.00548864435404539
428	74.1328887939453	-9.60321712493896	-5.07108306884766	0.00418994715437293	0.000618529506027699	0.0103587592020631	-0.0107450718060136
429	74.1328887939453	-10.5772399902344	-5.26588773727417	-0.00684897974133492	-0.0120437685400248	0.00581331877037883	-0.00392691092565656
430	76.7302780151367	-10.9019145965576	-5.20095300674438	-0.00847235135734081	0.00289124972186983	0.000293855206109583	-0.00100484199356288
431	74.7822341918945	-10.9019145965576	-4.61653900146484	-0.0126931173726916	-0.00684897974133492	-0.00814767740666866	-0.00360223650932312
432	75.4315795898438	-11.5512628555298	-4.87627840042114	0.00483929552137852	-0.00684897974133492	-0.00295288790948689	-3.08191010844894e-05
433	75.4315795898438	-11.2265882492065	-5.00614833831787	-0.00684897974133492	-0.00555028254166245	0.00321592413820326	-0.00197886489331722
434	73.4835357666016	-9.27854251861572	-4.35679960250854	-0.00522560812532902	0.0022419011220336	-0.00847235135734081	0.013930176384747
435	73.4835357666016	-9.60321712493896	-4.61653900146484	-0.0126931173726916	0.00646266713738441	-0.0211346503347158	-0.000355493422830477
436	70.2367935180664	-9.92789077758789	-4.55160427093506	-0.0221086721867323	0.00873538758605719	-0.0240567177534103	0.00548864435404539
437	74.7822341918945	-10.5772399902344	-4.68147373199463	-0.00684897974133492	0.00581331877037883	-0.0240567177534103	0.0022419011220336
438	75.4315795898438	-10.2525653839111	-4.61653900146484	0.00191722682211548	0.00386527273803949	0.000618529506027699	-0.0026282137259841
439	74.7822341918945	-10.5772399902344	-4.68147373199463	0.0152288740500808	-0.00100484199356288	-3.08191010844894e-05	0.000293855206109583
440	76.0809326171875	-10.9019145965576	-4.48666954040527	0.00808603875339031	0.00418994715437293	-0.00165419070981443	0.00581331877037883
441	74.1328887939453	-9.60321712493896	-4.35679960250854	-0.00230353930965066	0.00289124972186983	-0.00652430532500148	0.00873538758605719
442	74.1328887939453	-9.92789077758789	-5.33082246780396	0.0116574559360743	-0.0026282137259841	-0.0026282137259841	0.00126787810586393
443	75.4315795898438	-11.5512628555298	-5.00614833831787	0.00159255252219737	-0.00522560812532902	0.00841071270406246	-0.00295288790948689
444	74.7822341918945	-11.5512628555298	-5.07108306884766	0.0207483377307653	0.00126787810586393	0.00678734155371785	-0.00132951640989631
445	74.1328887939453	-9.60321712493896	-5.20095300674438	0.00906006153672934	0.00711201597005129	0.0181509424000978	-0.0146411629393697
446	72.1848373413086	-10.2525653839111	-4.94121360778809	-0.00425158534198999	0.00646266713738441	0.0152288740500808	-0.00814767740666866
447	73.4835357666016	-10.9019145965576	-4.74640893936157	0.0100340843200684	-0.00165419070981443	0.0152288740500808	-0.0026282137259841
448	73.4835357666016	-9.27854251861572	-5.13601779937744	0.00159255252219737	-0.00782300252467394	0.025618452578783	-0.00165419070981443
449	73.4835357666016	-9.60321712493896	-5.3957576751709	-0.00165419070981443	-0.00912170019000769	0.00678734155371785	-0.00197886489331722
450	74.1328887939453	-9.60321712493896	-5.07108306884766	-3.08191010844894e-05	0.00126787810586393	-0.00230353930965066	-0.00490093370899558
451	72.8341903686523	-10.2525653839111	-4.94121360778809	-0.0113944197073579	0.00483929552137852	-0.00230353930965066	-0.00717365415766835
452	76.0809326171875	-11.2265882492065	-4.61653900146484	-3.08191010844894e-05	0.00451462110504508	0.00386527273803949	0.00678734155371785
453	76.0809326171875	-11.2265882492065	-4.35679960250854	-0.00652430532500148	-0.00295288790948689	0.00418994715437293	0.000293855206109583
454	75.4315795898438	-12.200611114502	-4.29186487197876	-0.0100957229733467	-0.00782300252467394	-0.00587495695799589	0.000618529506027699
455	75.4315795898438	-10.5772399902344	-4.68147373199463	-0.0143164889886975	0.01100810803473	-0.0136671401560307	-0.000680167751852423
456	72.8341903686523	-9.92789077758789	-4.87627840042114	-0.00977104809135199	0.0103587592020631	-0.02697878703475	0.000943203864153475
457	74.1328887939453	-11.2265882492065	-4.61653900146484	-0.0156151866540313	0.0100340843200684	-0.0204853005707264	0.00938473641872406
458	74.1328887939453	-10.2525653839111	-4.74640893936157	-0.00327756232582033	0.00418994715437293	-0.00749832857400179	0.0022419011220336
459	74.7822341918945	-9.92789077758789	-4.55160427093506	0.00581331877037883	-0.00165419070981443	-0.00684897974133492	0.00841071270406246
460	75.4315795898438	-9.60321712493896	-4.81134366989136	0.0233457311987877	0.00613799272105098	-0.0104203969240189	-0.00879702530801296
461	73.4835357666016	-9.60321712493896	-4.81134366989136	0.00841071270406246	0.000293855206109583	-0.00360223650932312	-0.00327756232582033
462	76.0809326171875	-10.5772399902344	-5.3957576751709	0.0171769186854362	0.00354059832170606	0.00126787810586393	0.00451462110504508
463	76.0809326171875	-10.5772399902344	-5.13601779937744	0.0158782228827477	-0.00684897974133492	-0.000680167751852423	-0.000355493422830477
464	74.7822341918945	-11.5512628555298	-4.42173433303833	0.0132808275520802	-0.0159398596733809	-0.00100484199356288	0.00289124972186983
465	74.1328887939453	-9.92789077758789	-4.87627840042114	0.0168522447347641	0.000618529506027699	0.00418994715437293	-0.00847235135734081
466	76.7302780151367	-10.5772399902344	-4.35679960250854	0.00873538758605719	-0.00295288790948689	0.0106834331527352	-0.00425158534198999
467	75.4315795898438	-11.2265882492065	-4.22693014144897	0.0162028968334198	0.00483929552137852	0.0100340843200684	0.00126787810586393
468	71.5354919433594	-9.27854251861572	-4.81134366989136	0.000943203864153475	0.000293855206109583	0.0191249661147594	-0.00197886489331722
469	74.1328887939453	-9.92789077758789	-4.87627840042114	-0.0123684434220195	-0.00587495695799589	0.00191722682211548	-3.08191010844894e-05
470	74.1328887939453	-9.60321712493896	-5.46069240570068	0.00678734155371785	0.00321592413820326	-0.00132951640989631	-0.00977104809135199
471	73.4835357666016	-9.27854251861572	-5.00614833831787	-0.00490093370899558	0.00418994715437293	-0.00522560812532902	-0.00490093370899558
472	76.7302780151367	-10.9019145965576	-4.74640893936157	-0.00457625929266214	-0.00197886489331722	-0.00619963090866804	-0.000355493422830477
473	76.0809326171875	-10.5772399902344	-4.29186487197876	-0.00522560812532902	-0.00457625929266214	0.00483929552137852	0.00970941036939621
474	76.0809326171875	-12.8499603271484	-4.29186487197876	-0.00847235135734081	0.00159255252219737	-0.00684897974133492	0.00386527273803949
475	76.0809326171875	-11.5512628555298	-4.61653900146484	-0.0139918150380254	-0.0026282137259841	-0.023407369852066	-0.00197886489331722
476	73.4835357666016	-10.2525653839111	-4.81134366989136	-0.0146411629393697	0.0100340843200684	-0.0169138833880424	0.00256657530553639
477	75.4315795898438	-11.5512628555298	-4.03212547302246	-0.0104203969240189	0.0100340843200684	-0.0175632312893867	0.00776136433705688
478	72.8341903686523	-10.5772399902344	-4.48666954040527	-0.0110697457566857	-3.08191010844894e-05	-0.0117190945893526	0.00841071270406246
479	74.7822341918945	-10.2525653839111	-4.68147373199463	-0.00814767740666866	0.00354059832170606	-0.00749832857400179	0.00126787810586393
480	73.4835357666016	-9.92789077758789	-4.87627840042114	0.0210730116814375	0.000293855206109583	-0.00490093370899558	-0.00230353930965066
481	73.4835357666016	-9.92789077758789	-5.26588773727417	-3.08191010844894e-05	0.00126787810586393	-0.0120437685400248	0.00159255252219737
482	77.3796310424805	-11.2265882492065	-5.59056186676025	0.00548864435404539	-0.000680167751852423	0.00451462110504508	-0.00132951640989631
483	76.0809326171875	-10.9019145965576	-5.26588773727417	0.00581331877037883	0.00289124972186983	0.00711201597005129	0.00678734155371785
484	76.0809326171875	-11.2265882492065	-5.00614833831787	-0.00847235135734081	-0.00619963090866804	-0.00360223650932312	0.000618529506027699
485	75.4315795898438	-11.2265882492065	-5.26588773727417	0.0100340843200684	-0.00912170019000769	0.0142548503354192	-0.00782300252467394
486	74.1328887939453	-11.2265882492065	-4.94121360778809	0.00483929552137852	-0.000355493422830477	0.0103587592020631	-0.00912170019000769
487	75.4315795898438	-10.9019145965576	-4.81134366989136	-0.00197886489331722	0.00191722682211548	0.0158782228827477	-0.00360223650932312
488	71.5354919433594	-9.92789077758789	-5.33082246780396	0.000943203864153475	-0.00652430532500148	0.011982130818069	-0.00360223650932312
489	74.1328887939453	-10.5772399902344	-5.46069240570068	-0.00197886489331722	0.00191722682211548	-0.00327756232582033	0.000293855206109583
490	73.4835357666016	-9.92789077758789	-5.33082246780396	0.0103587592020631	0.00938473641872406	0.000618529506027699	-0.0120437685400248
491	73.4835357666016	-9.92789077758789	-4.94121360778809	0.00841071270406246	0.000293855206109583	0.00126787810586393	-0.00587495695799589
492	75.4315795898438	-10.9019145965576	-4.81134366989136	0.01100810803473	0.00418994715437293	-0.00490093370899558	0.00613799272105098
493	74.7822341918945	-11.2265882492065	-4.35679960250854	0.00418994715437293	0.00159255252219737	0.00483929552137852	-0.000355493422830477
494	76.0809326171875	-11.5512628555298	-4.29186487197876	0.00321592413820326	-0.00197886489331722	-0.0175632312893867	0.000943203864153475
495	75.4315795898438	-12.200611114502	-4.68147373199463	0.0149041991680861	0.00516396993771195	-0.0250307414680719	0.00126787810586393
496	74.1328887939453	-11.5512628555298	-4.87627840042114	0.0126314787194133	0.0022419011220336	-0.0221086721867323	0.00386527273803949
497	75.4315795898438	-11.2265882492065	-4.55160427093506	-0.00912170019000769	0.00970941036939621	-0.0224333461374044	0.00646266713738441
498	74.1328887939453	-11.875937461853	-4.48666954040527	0.00938473641872406	0.0126314787194133	0.00159255252219737	0.00938473641872406
499	74.1328887939453	-10.5772399902344	-4.61653900146484	-0.0191866029053926	0.00613799272105098	-0.00457625929266214	0.00548864435404539
500	73.4835357666016	-9.92789077758789	-4.48666954040527	-0.00165419070981443	0.00646266713738441	-0.00132951640989631	-0.00230353930965066
501	75.4315795898438	-10.5772399902344	-4.55160427093506	0.000943203864153475	0.00321592413820326	-0.00457625929266214	-0.00457625929266214
502	74.7822341918945	-11.875937461853	-4.94121360778809	0.00126787810586393	0.0022419011220336	-0.00490093370899558	0.00970941036939621
503	75.4315795898438	-11.5512628555298	-5.26588773727417	-0.00652430532500148	-0.000355493422830477	0.000293855206109583	0.00386527273803949
504	74.7822341918945	-10.9019145965576	-5.26588773727417	-0.00132951640989631	-0.000680167751852423	0.00126787810586393	0.00321592413820326
505	74.1328887939453	-10.9019145965576	-5.20095300674438	0.00386527273803949	-0.00944637414067984	0.0171769186854362	-0.00457625929266214
506	76.0809326171875	-13.1746339797974	-4.68147373199463	0.00613799272105098	-0.0104203969240189	0.013930176384747	-0.00944637414067984
507	76.0809326171875	-11.875937461853	-4.35679960250854	0.00678734155371785	-0.00814767740666866	0.0126314787194133	-0.00295288790948689
508	74.1328887939453	-10.5772399902344	-4.81134366989136	0.00581331877037883	-0.00684897974133492	0.00776136433705688	-0.00327756232582033
509	72.8341903686523	-10.5772399902344	-4.87627840042114	-0.00977104809135199	-0.00230353930965066	0.00191722682211548	0.000618529506027699
510	72.1848373413086	-10.2525653839111	-5.33082246780396	-0.00684897974133492	0.000293855206109583	-0.00327756232582033	-0.00327756232582033
511	74.1328887939453	-10.5772399902344	-4.74640893936157	0.0022419011220336	0.00418994715437293	-0.00782300252467394	-0.00457625929266214
512	75.4315795898438	-10.9019145965576	-4.81134366989136	-3.08191010844894e-05	-0.00230353930965066	-0.0026282137259841	-0.00197886489331722
513	75.4315795898438	-11.5512628555298	-4.55160427093506	-0.00197886489331722	-0.00295288790948689	-0.00165419070981443	-0.00327756232582033
514	76.0809326171875	-11.2265882492065	-4.55160427093506	0.00354059832170606	-0.00327756232582033	-0.0130177913233638	0.00256657530553639
515	76.7302780151367	-11.5512628555298	-4.61653900146484	0.000618529506027699	0.00743668992072344	-0.0224333461374044	0.0022419011220336
516	73.4835357666016	-10.5772399902344	-4.68147373199463	-0.00295288790948689	0.00581331877037883	-0.0247060675173998	-0.000680167751852423
517	74.1328887939453	-12.5252857208252	-4.61653900146484	-0.00555028254166245	0.00159255252219737	-0.0198359526693821	0.00516396993771195
518	75.4315795898438	-11.875937461853	-4.94121360778809	-0.00327756232582033	0.0113327819854021	-0.00749832857400179	0.00191722682211548
519	76.7302780151367	-11.5512628555298	-5.20095300674438	0.0136055024340749	-0.0026282137259841	-0.00165419070981443	0.00873538758605719
520	73.4835357666016	-9.92789077758789	-4.42173433303833	0.00159255252219737	0.00159255252219737	-0.00717365415766835	0.00873538758605719
521	74.1328887939453	-11.875937461853	-5.26588773727417	0.00191722682211548	0.00256657530553639	-0.0169138833880424	-0.000355493422830477
522	76.0809326171875	-11.2265882492065	-5.00614833831787	0.020423661917448	-0.00522560812532902	-0.0026282137259841	0.00159255252219737
523	75.4315795898438	-11.2265882492065	-5.20095300674438	0.00516396993771195	-0.00392691092565656	0.0103587592020631	0.00126787810586393
524	74.7822341918945	-10.9019145965576	-5.52562713623047	0.0123068047687411	0.000293855206109583	-0.00457625929266214	-0.000355493422830477
525	75.4315795898438	-11.2265882492065	-5.26588773727417	0.0285405199974775	-0.0172385573387146	0.0168522447347641	-0.00197886489331722
526	76.0809326171875	-11.875937461853	-4.94121360778809	0.0272418223321438	-0.00555028254166245	0.0152288740500808	-0.00684897974133492
527	76.7302780151367	-12.5252857208252	-4.61653900146484	0.020423661917448	-0.0107450718060136	0.0191249661147594	-0.00197886489331722
528	76.0809326171875	-11.875937461853	-5.26588773727417	0.0113327819854021	-0.00522560812532902	0.011982130818069	0.000618529506027699
529	74.7822341918945	-10.2525653839111	-5.33082246780396	-0.000680167751852423	-0.00425158534198999	-0.00490093370899558	-0.00490093370899558
530	72.1848373413086	-9.92789077758789	-5.3957576751709	0.00159255252219737	0.000293855206109583	-0.00555028254166245	-0.0107450718060136
531	71.5354919433594	-10.9019145965576	-5.26588773727417	-0.00782300252467394	0.000293855206109583	-0.00457625929266214	-0.00652430532500148
532	74.7822341918945	-11.2265882492065	-4.94121360778809	-0.00684897974133492	-3.08191010844894e-05	0.00126787810586393	0.000618529506027699
533	76.0809326171875	-11.2265882492065	-4.68147373199463	0.0308132413774729	0.00418994715437293	0.0022419011220336	0.00354059832170606
534	76.0809326171875	-11.875937461853	-5.07108306884766	0.0252937767654657	0.00386527273803949	-0.00490093370899558	0.00126787810586393
535	76.0809326171875	-11.5512628555298	-5.3957576751709	-0.0133424662053585	0.0116574559360743	-0.0247060675173998	0.00613799272105098
536	75.4315795898438	-10.2525653839111	-5.46069240570068	-0.00684897974133492	0.00906006153672934	-0.0279528107494116	-0.000355493422830477
537	74.1328887939453	-10.9019145965576	-5.07108306884766	-0.00165419070981443	0.00321592413820326	-0.0175632312893867	0.00516396993771195
538	75.4315795898438	-12.8499603271484	-4.94121360778809	-0.00522560812532902	0.00548864435404539	-0.0120437685400248	0.00873538758605719
539	74.7822341918945	-12.200611114502	-4.42173433303833	0.00808603875339031	0.00581331877037883	-0.0117190945893526	0.00581331877037883
540	74.1328887939453	-11.2265882492065	-4.35679960250854	-0.0113944197073579	0.00613799272105098	-0.00619963090866804	-0.00490093370899558
541	74.7822341918945	-11.5512628555298	-5.00614833831787	-0.0169138833880424	0.0022419011220336	-0.0126931173726916	0.00321592413820326
542	73.4835357666016	-10.9019145965576	-5.26588773727417	-0.0237320438027382	0.00159255252219737	-0.0026282137259841	0.00354059832170606
543	74.1328887939453	-10.5772399902344	-5.00614833831787	-0.0130177913233638	0.00386527273803949	-0.00100484199356288	0.000943203864153475
544	74.1328887939453	-10.2525653839111	-5.3957576751709	-0.0172385573387146	-0.00425158534198999	0.00451462110504508	-0.0026282137259841
545	74.7822341918945	-10.9019145965576	-5.52562713623047	-0.00197886489331722	-0.00684897974133492	0.0113327819854021	-0.00684897974133492
546	74.7822341918945	-11.2265882492065	-4.35679960250854	0.000618529506027699	-0.00360223650932312	0.0126314787194133	-0.0113944197073579
547	76.0809326171875	-11.2265882492065	-4.16199493408203	0.00483929552137852	-0.00977104809135199	0.0207483377307653	0.00256657530553639
548	76.7302780151367	-11.5512628555298	-4.74640893936157	0.00516396993771195	-0.00782300252467394	0.0171769186854362	0.00678734155371785
549	74.1328887939453	-11.5512628555298	-4.94121360778809	-0.00327756232582033	-0.00814767740666866	0.0265924744307995	-0.00879702530801296
550	75.4315795898438	-9.92789077758789	-5.26588773727417	-0.00327756232582033	0.00354059832170606	0.013930176384747	-0.00652430532500148
551	76.0809326171875	-10.2525653839111	-5.26588773727417	-0.00230353930965066	-0.000355493422830477	-0.00587495695799589	-0.00879702530801296
552	73.4835357666016	-10.5772399902344	-4.87627840042114	0.00581331877037883	0.0123068047687411	-0.00132951640989631	0.00516396993771195
553	72.8341903686523	-11.2265882492065	-4.29186487197876	0.0113327819854021	-0.00457625929266214	0.00483929552137852	-0.00230353930965066
554	76.0809326171875	-10.9019145965576	-4.22693014144897	-0.00555028254166245	0.0116574559360743	-0.00619963090866804	0.000618529506027699
555	76.7302780151367	-10.9019145965576	-4.81134366989136	-0.00587495695799589	0.00581331877037883	-0.021459324285388	0.00906006153672934
556	74.7822341918945	-9.92789077758789	-5.07108306884766	-0.00879702530801296	0.01847561635077	-0.0227580219507217	0.00126787810586393
557	74.7822341918945	-9.60321712493896	-5.07108306884766	-0.00132951640989631	0.00581331877037883	-0.0247060675173998	0.00256657530553639
558	75.4315795898438	-11.2265882492065	-5.26588773727417	-0.00912170019000769	0.000943203864153475	-0.00230353930965066	0.00354059832170606
559	76.0809326171875	-11.875937461853	-4.94121360778809	-0.00619963090866804	-0.00490093370899558	-0.00327756232582033	0.00808603875339031
560	75.4315795898438	-11.875937461853	-5.20095300674438	-0.0026282137259841	0.00159255252219737	-0.00360223650932312	0.00321592413820326
561	76.0809326171875	-10.5772399902344	-5.00614833831787	-0.00619963090866804	0.00873538758605719	-0.00587495695799589	0.00646266713738441
562	75.4315795898438	-10.5772399902344	-5.3957576751709	0.00418994715437293	0.0100340843200684	0.00646266713738441	0.00191722682211548
563	72.1848373413086	-9.60321712493896	-5.07108306884766	0.00808603875339031	-0.00295288790948689	-0.00295288790948689	0.01100810803473
564	74.1328887939453	-9.60321712493896	-5.26588773727417	-0.0113944197073579	0.0022419011220336	0.00354059832170606	-0.0026282137259841
565	76.0809326171875	-10.2525653839111	-5.33082246780396	0.000618529506027699	0.00354059832170606	0.00678734155371785	0.00483929552137852
566	75.4315795898438	-10.2525653839111	-5.00614833831787	0.0126314787194133	-0.00457625929266214	0.0103587592020631	-0.00457625929266214
567	76.0809326171875	-10.2525653839111	-5.13601779937744	0.011982130818069	-0.00522560812532902	0.00776136433705688	0.00451462110504508
568	74.7822341918945	-9.92789077758789	-5.33082246780396	0.00743668992072344	-0.00360223650932312	0.00418994715437293	0.00321592413820326
569	74.1328887939453	-9.92789077758789	-4.87627840042114	0.00418994715437293	-0.00749832857400179	0.00873538758605719	-0.00360223650932312
570	72.8341903686523	-11.2265882492065	-4.87627840042114	0.0113327819854021	-0.00652430532500148	-0.00587495695799589	-0.00425158534198999
571	74.1328887939453	-9.92789077758789	-4.74640893936157	0.000618529506027699	0.00418994715437293	-0.00490093370899558	-0.00782300252467394
572	75.4315795898438	-9.92789077758789	-4.68147373199463	0.00970941036939621	0.00159255252219737	-0.00360223650932312	0.00191722682211548
573	74.7822341918945	-10.9019145965576	-4.09706020355225	-0.0201606266200542	-0.00425158534198999	-0.00100484199356288	0.00906006153672934
574	74.7822341918945	-10.2525653839111	-5.00614833831787	-0.0139918150380254	-0.00522560812532902	-0.0026282137259841	0.00548864435404539
575	75.4315795898438	-10.2525653839111	-5.00614833831787	-0.00230353930965066	0.00548864435404539	-0.0185372550040483	-0.000680167751852423
576	76.0809326171875	-9.92789077758789	-5.46069240570068	0.000293855206109583	0.00354059832170606	-0.0195112787187099	0.00743668992072344
577	73.4835357666016	-9.27854251861572	-5.59056186676025	-0.00165419070981443	0.0126314787194133	-0.023407369852066	0.00808603875339031
578	76.7302780151367	-10.9019145965576	-4.61653900146484	-0.00100484199356288	-0.00295288790948689	-0.0100957229733467	0.00970941036939621
579	76.0809326171875	-10.5772399902344	-4.48666954040527	0.00451462110504508	-0.00100484199356288	0.00646266713738441	-0.00327756232582033
580	76.0809326171875	-11.5512628555298	-4.16199493408203	-0.000355493422830477	-0.00555028254166245	-0.000680167751852423	0.00646266713738441
581	76.0809326171875	-11.5512628555298	-4.55160427093506	0.0223717093467712	-0.00490093370899558	-0.00814767740666866	0.0022419011220336
582	75.4315795898438	-10.2525653839111	-4.68147373199463	0.0213976856321096	0.00906006153672934	-0.00327756232582033	0.00418994715437293
583	74.1328887939453	-9.92789077758789	-4.81134366989136	0.0132808275520802	-0.00295288790948689	0.00289124972186983	0.00808603875339031
584	70.8861465454102	-8.95386791229248	-5.46069240570068	-0.00782300252467394	0.00418994715437293	0.00321592413820326	-0.00132951640989631
585	73.4835357666016	-10.5772399902344	-5.26588773727417	-0.00555028254166245	-0.00457625929266214	0.0103587592020631	-0.00522560812532902
586	74.1328887939453	-9.92789077758789	-5.00614833831787	0.020423661917448	0.00354059832170606	0.00938473641872406	-0.00782300252467394
587	75.4315795898438	-10.5772399902344	-4.87627840042114	0.0213976856321096	-0.00652430532500148	0.013930176384747	0.00191722682211548
588	75.4315795898438	-9.92789077758789	-5.59056186676025	0.0116574559360743	-0.00717365415766835	0.00776136433705688	-0.00132951640989631
589	74.1328887939453	-9.27854251861572	-5.46069240570068	0.00970941036939621	-0.00360223650932312	0.01100810803473	-0.0126931173726916
590	73.4835357666016	-9.92789077758789	-4.74640893936157	-0.00652430532500148	-0.00555028254166245	-0.00782300252467394	-0.000680167751852423
591	74.7822341918945	-10.9019145965576	-5.33082246780396	-0.00944637414067984	-0.00619963090866804	-3.08191010844894e-05	-0.00392691092565656
592	76.0809326171875	-10.9019145965576	-5.20095300674438	-0.00555028254166245	-0.00977104809135199	0.0022419011220336	-0.00295288790948689
593	76.7302780151367	-11.2265882492065	-4.74640893936157	-0.00879702530801296	-0.00814767740666866	-0.000680167751852423	-0.00327756232582033
594	74.1328887939453	-10.9019145965576	-4.81134366989136	-0.0175632312893867	0.000293855206109583	-0.000680167751852423	0.000618529506027699
595	70.8861465454102	-10.2525653839111	-5.07108306884766	-0.0295761823654175	0.00646266713738441	-0.023407369852066	0.00711201597005129
596	75.4315795898438	-10.2525653839111	-5.33082246780396	-0.0159398596733809	0.00613799272105098	-0.0195112787187099	0.00191722682211548
597	74.7822341918945	-8.95386791229248	-5.46069240570068	-0.00522560812532902	0.00386527273803949	-0.0123684434220195	0.0123068047687411
598	76.7302780151367	-10.5772399902344	-5.20095300674438	-0.00782300252467394	0.00191722682211548	-0.00652430532500148	0.012956153601408
599	75.4315795898438	-10.2525653839111	-4.61653900146484	-0.00814767740666866	0.00451462110504508	-0.00847235135734081	0.000943203864153475
600	75.4315795898438	-10.9019145965576	-4.09706020355225	-0.0133424662053585	-0.000680167751852423	-0.0026282137259841	-0.00392691092565656
601	76.0809326171875	-11.875937461853	-4.87627840042114	0.000293855206109583	-0.00230353930965066	0.00516396993771195	0.000293855206109583
602	73.4835357666016	-12.200611114502	-5.26588773727417	0.00581331877037883	-0.0113944197073579	0.00289124972186983	0.00678734155371785
603	74.7822341918945	-10.5772399902344	-5.3957576751709	-0.00132951640989631	-0.00490093370899558	0.00159255252219737	0.00451462110504508
604	74.1328887939453	-9.27854251861572	-5.33082246780396	-0.000355493422830477	-3.08191010844894e-05	0.00354059832170606	0.00126787810586393
605	74.7822341918945	-10.5772399902344	-5.20095300674438	-0.0104203969240189	-0.00522560812532902	0.00906006153672934	-0.00652430532500148
606	70.8861465454102	-9.60321712493896	-4.87627840042114	0.00548864435404539	-0.0117190945893526	0.0246444288641214	-0.0117190945893526
607	74.1328887939453	-10.5772399902344	-4.81134366989136	0.0123068047687411	-0.00360223650932312	0.0168522447347641	-0.00555028254166245
608	76.0809326171875	-9.60321712493896	-5.3957576751709	0.0191249661147594	-0.00490093370899558	0.0126314787194133	0.00386527273803949
609	74.1328887939453	-9.60321712493896	-5.85030126571655	0.00159255252219737	0.00159255252219737	0.0022419011220336	-0.00230353930965066
610	74.1328887939453	-9.27854251861572	-5.78536653518677	0.0181509424000978	0.00646266713738441	-0.0026282137259841	-0.00197886489331722
611	73.4835357666016	-10.2525653839111	-5.3957576751709	0.00678734155371785	0.00289124972186983	-0.00132951640989631	-0.00814767740666866
612	74.7822341918945	-10.2525653839111	-5.00614833831787	0.0149041991680861	0.01100810803473	-0.00490093370899558	0.000293855206109583
613	75.4315795898438	-12.200611114502	-4.94121360778809	0.00678734155371785	-0.0123684434220195	-0.00392691092565656	0.00613799272105098
614	75.4315795898438	-10.5772399902344	-5.07108306884766	0.00386527273803949	0.00581331877037883	-0.00490093370899558	0.00126787810586393
615	73.4835357666016	-9.92789077758789	-5.00614833831787	0.01847561635077	0.00841071270406246	-0.0159398596733809	0.00256657530553639
616	74.7822341918945	-11.2265882492065	-5.3957576751709	-0.0133424662053585	0.0113327819854021	-0.0110697457566857	0.00126787810586393
617	72.1848373413086	-9.60321712493896	-5.26588773727417	-0.0120437685400248	0.0113327819854021	-0.0243813935667276	0.00516396993771195
618	74.1328887939453	-11.2265882492065	-5.00614833831787	0.00581331877037883	-0.000355493422830477	-0.0100957229733467	0.00873538758605719
619	76.0809326171875	-10.9019145965576	-5.00614833831787	0.013930176384747	0.00711201597005129	0.00126787810586393	-0.000355493422830477
620	75.4315795898438	-11.875937461853	-4.35679960250854	0.0168522447347641	0.0106834331527352	-0.00977104809135199	-0.00425158534198999
621	75.4315795898438	-11.2265882492065	-4.81134366989136	0.0175015944987535	0.00776136433705688	-0.00392691092565656	0.00354059832170606
622	73.4835357666016	-10.2525653839111	-4.61653900146484	0.01100810803473	0.00938473641872406	0.00126787810586393	0.00711201597005129
623	74.7822341918945	-10.5772399902344	-4.81134366989136	0.0103587592020631	-0.0026282137259841	-0.00295288790948689	0.00646266713738441
624	74.1328887939453	-10.2525653839111	-4.74640893936157	0.0188002903014421	-0.00587495695799589	0.0123068047687411	-0.00555028254166245
625	74.7822341918945	-12.200611114502	-4.48666954040527	0.0126314787194133	-0.00425158534198999	0.00841071270406246	-0.0130177913233638
626	73.4835357666016	-10.2525653839111	-4.35679960250854	0.00354059832170606	-0.0113944197073579	0.0103587592020631	-0.00684897974133492
627	74.1328887939453	-11.2265882492065	-3.9671905040741	0.0155535480007529	0.00321592413820326	0.0188002903014421	-0.00132951640989631
628	74.7822341918945	-10.5772399902344	-4.29186487197876	0.00289124972186983	-0.00457625929266214	0.0100340843200684	0.00581331877037883
629	72.8341903686523	-9.60321712493896	-4.87627840042114	-0.00879702530801296	0.000293855206109583	-0.00555028254166245	-0.0126931173726916
630	73.4835357666016	-10.2525653839111	-4.68147373199463	-0.0104203969240189	0.000943203864153475	-0.00425158534198999	-0.00295288790948689
631	74.1328887939453	-10.2525653839111	-4.87627840042114	-0.00555028254166245	0.00418994715437293	-0.00847235135734081	-0.00652430532500148
632	75.4315795898438	-10.9019145965576	-5.13601779937744	-0.000680167751852423	0.00678734155371785	-0.00912170019000769	0.00191722682211548
633	75.4315795898438	-11.5512628555298	-4.16199493408203	0.00321592413820326	0.000293855206109583	0.00159255252219737	0.00873538758605719
634	75.4315795898438	-11.2265882492065	-4.61653900146484	-0.0130177913233638	0.00873538758605719	-0.0113944197073579	-0.00132951640989631
635	74.1328887939453	-11.5512628555298	-4.81134366989136	-0.00327756232582033	-0.00522560812532902	-0.0211346503347158	0.00256657530553639
636	74.7822341918945	-11.875937461853	-5.20095300674438	-3.08191010844894e-05	0.00841071270406246	-0.0240567177534103	0.00483929552137852
637	73.4835357666016	-10.2525653839111	-5.20095300674438	0.00126787810586393	0.0155535480007529	-0.0162645354866982	-0.00327756232582033
638	74.7822341918945	-9.92789077758789	-4.94121360778809	0.00678734155371785	-0.00360223650932312	-0.00717365415766835	0.0126314787194133
639	72.1848373413086	-10.9019145965576	-5.20095300674438	0.00581331877037883	0.00483929552137852	0.00483929552137852	0.00938473641872406
640	74.7822341918945	-10.5772399902344	-5.00614833831787	0.0113327819854021	0.01100810803473	-0.00522560812532902	0.00191722682211548
641	74.7822341918945	-10.5772399902344	-5.33082246780396	0.00970941036939621	0.00808603875339031	-0.00165419070981443	-0.00230353930965066
642	73.4835357666016	-10.2525653839111	-5.6554970741272	0.00743668992072344	0.00613799272105098	0.00354059832170606	0.00613799272105098
643	75.4315795898438	-10.2525653839111	-5.59056186676025	-0.0026282137259841	0.00159255252219737	0.00289124972186983	0.00289124972186983
644	74.1328887939453	-9.92789077758789	-5.26588773727417	0.012956153601408	-0.000680167751852423	0.00581331877037883	-3.08191010844894e-05
645	76.0809326171875	-11.5512628555298	-4.42173433303833	0.000618529506027699	-0.00912170019000769	0.0103587592020631	-0.00619963090866804
646	73.4835357666016	-10.9019145965576	-4.48666954040527	0.00548864435404539	-0.0162645354866982	0.01847561635077	-0.00587495695799589
647	75.4315795898438	-11.875937461853	-4.42173433303833	0.00354059832170606	-0.00879702530801296	0.0123068047687411	-0.00457625929266214
648	76.0809326171875	-10.2525653839111	-4.87627840042114	-0.00425158534198999	-0.00425158534198999	0.0178262684494257	0.00418994715437293
649	70.8861465454102	-9.60321712493896	-4.74640893936157	-0.0136671401560307	-0.00619963090866804	0.00516396993771195	-0.00360223650932312
650	72.8341903686523	-9.60321712493896	-4.81134366989136	-0.0195112787187099	-0.00490093370899558	-0.00327756232582033	-0.00360223650932312
651	73.4835357666016	-9.60321712493896	-4.81134366989136	-0.00392691092565656	-0.00197886489331722	-0.00392691092565656	-0.00879702530801296
652	74.7822341918945	-10.2525653839111	-4.48666954040527	-0.00684897974133492	-0.00425158534198999	-0.00100484199356288	-0.000355493422830477
653	75.4315795898438	-10.9019145965576	-4.35679960250854	-0.00717365415766835	-0.00392691092565656	-0.00100484199356288	-0.00457625929266214
654	75.4315795898438	-10.5772399902344	-4.09706020355225	-0.00522560812532902	0.00646266713738441	-0.0113944197073579	-0.00100484199356288
655	75.4315795898438	-9.92789077758789	-4.94121360778809	-0.00879702530801296	0.01100810803473	-0.0201606266200542	0.00743668992072344
656	75.4315795898438	-9.92789077758789	-4.61653900146484	-0.00490093370899558	0.000293855206109583	-0.0266541130840778	-0.00197886489331722
657	73.4835357666016	-11.2265882492065	-4.61653900146484	0.0022419011220336	0.00256657530553639	-0.0182125810533762	-0.000680167751852423
658	73.4835357666016	-10.5772399902344	-4.61653900146484	-0.00295288790948689	0.00159255252219737	-0.00912170019000769	0.00873538758605719
659	74.1328887939453	-10.5772399902344	-4.35679960250854	0.00354059832170606	0.00386527273803949	-0.00879702530801296	0.00483929552137852
660	74.7822341918945	-10.9019145965576	-4.81134366989136	-0.00652430532500148	0.00418994715437293	-0.00879702530801296	0.00548864435404539
661	70.8861465454102	-9.27854251861572	-5.13601779937744	-0.0172385573387146	0.00289124972186983	-0.0026282137259841	-0.00360223650932312
662	72.8341903686523	-9.92789077758789	-5.33082246780396	-0.00230353930965066	0.00808603875339031	-0.000355493422830477	0.00516396993771195
663	74.7822341918945	-9.60321712493896	-5.46069240570068	0.0200989879667759	0.000293855206109583	-0.00814767740666866	0.00451462110504508
664	74.7822341918945	-9.27854251861572	-5.00614833831787	-0.0113944197073579	0.000618529506027699	0.00581331877037883	0.000293855206109583
665	76.7302780151367	-10.5772399902344	-4.55160427093506	0.00418994715437293	-0.0026282137259841	0.00841071270406246	-0.0026282137259841
666	73.4835357666016	-9.27854251861572	-5.20095300674438	0.012956153601408	-0.00100484199356288	0.0136055024340749	-0.00749832857400179
667	75.4315795898438	-10.9019145965576	-4.94121360778809	0.00256657530553639	0.000293855206109583	0.0191249661147594	0.00451462110504508
668	76.7302780151367	-11.5512628555298	-5.3957576751709	0.000293855206109583	-0.0117190945893526	0.0152288740500808	-0.00847235135734081
669	73.4835357666016	-10.2525653839111	-5.33082246780396	-0.0100957229733467	-0.00327756232582033	0.00516396993771195	-0.00295288790948689
670	74.7822341918945	-9.60321712493896	-4.87627840042114	-0.0182125810533762	0.0100340843200684	-0.00782300252467394	-0.00425158534198999
671	72.1848373413086	-9.60321712493896	-4.74640893936157	-0.0263294391334057	0.00906006153672934	-0.000355493422830477	-0.00230353930965066
672	72.8341903686523	-10.9019145965576	-4.48666954040527	-0.0175632312893867	0.0126314787194133	-0.00425158534198999	0.00386527273803949
673	75.4315795898438	-10.2525653839111	-4.22693014144897	0.00841071270406246	-3.08191010844894e-05	-0.00327756232582033	0.00743668992072344
674	74.1328887939453	-10.5772399902344	-4.81134366989136	0.0142548503354192	0.011982130818069	-0.00555028254166245	0.00548864435404539
675	74.7822341918945	-9.60321712493896	-5.6554970741272	-0.00814767740666866	0.0136055024340749	-0.0282774847000837	0.000943203864153475
676	75.4315795898438	-10.5772399902344	-5.26588773727417	-0.00230353930965066	0.011982130818069	-0.0195112787187099	0.000618529506027699
677	74.1328887939453	-9.92789077758789	-5.33082246780396	0.00613799272105098	0.00906006153672934	-0.0208099745213985	0.00581331877037883
678	73.4835357666016	-9.92789077758789	-5.20095300674438	0.00841071270406246	0.00126787810586393	-0.00782300252467394	0.00289124972186983
679	73.4835357666016	-11.875937461853	-4.22693014144897	-0.000355493422830477	-0.00132951640989631	0.00289124972186983	0.000618529506027699
680	74.1328887939453	-10.9019145965576	-4.29186487197876	0.00386527273803949	0.00808603875339031	-0.0026282137259841	-0.00100484199356288
681	73.4835357666016	-9.60321712493896	-4.74640893936157	-0.00490093370899558	0.00483929552137852	0.00191722682211548	0.00548864435404539
682	72.1848373413086	-9.60321712493896	-4.94121360778809	-0.00555028254166245	0.00126787810586393	-0.00555028254166245	0.00483929552137852
683	72.8341903686523	-9.92789077758789	-4.81134366989136	0.0116574559360743	-0.00360223650932312	0.000943203864153475	-0.00197886489331722
684	75.4315795898438	-9.60321712493896	-4.68147373199463	0.0155535480007529	-0.00587495695799589	0.00289124972186983	-0.00100484199356288
685	75.4315795898438	-10.2525653839111	-4.61653900146484	0.0171769186854362	0.00548864435404539	0.0207483377307653	-0.00977104809135199
686	73.4835357666016	-9.27854251861572	-5.3957576751709	0.013930176384747	-0.00132951640989631	0.00841071270406246	-0.00619963090866804
687	75.4315795898438	-10.9019145965576	-4.29186487197876	0.0168522447347641	-0.00522560812532902	0.0158782228827477	-0.00490093370899558
688	76.0809326171875	-10.2525653839111	-4.81134366989136	0.00776136433705688	-0.00457625929266214	0.0106834331527352	-0.000355493422830477
689	75.4315795898438	-10.5772399902344	-4.16199493408203	0.0168522447347641	-0.0123684434220195	0.00613799272105098	-0.00749832857400179
690	76.0809326171875	-10.9019145965576	-4.87627840042114	0.000943203864153475	-0.00684897974133492	0.00159255252219737	-0.0172385573387146
691	75.4315795898438	-10.5772399902344	-4.68147373199463	-0.00555028254166245	-0.00165419070981443	-0.00814767740666866	-0.00782300252467394
692	76.0809326171875	-10.5772399902344	-4.74640893936157	0.00906006153672934	-0.00327756232582033	0.000618529506027699	-0.00197886489331722
693	71.5354919433594	-8.95386791229248	-5.00614833831787	0.00256657530553639	-0.00197886489331722	0.00451462110504508	0.00418994715437293
694	71.5354919433594	-10.5772399902344	-4.35679960250854	-0.00360223650932312	0.00191722682211548	-0.00717365415766835	0.00678734155371785
695	74.1328887939453	-9.60321712493896	-5.3957576751709	0.00418994715437293	0.00776136433705688	-0.0224333461374044	0.00516396993771195
696	76.0809326171875	-10.5772399902344	-4.68147373199463	0.00516396993771195	0.00873538758605719	-0.0211346503347158	0.00256657530553639
697	74.1328887939453	-9.60321712493896	-5.00614833831787	0.00873538758605719	0.0123068047687411	-0.0133424662053585	0.00613799272105098
698	73.4835357666016	-9.60321712493896	-4.87627840042114	0.00256657530553639	-3.08191010844894e-05	-0.00652430532500148	0.00776136433705688
699	74.1328887939453	-10.2525653839111	-4.22693014144897	0.0126314787194133	0.00548864435404539	0.00321592413820326	0.00256657530553639
700	73.4835357666016	-10.5772399902344	-4.35679960250854	0.0100340843200684	0.00126787810586393	-0.0026282137259841	-0.00392691092565656
701	73.4835357666016	-11.2265882492065	-4.81134366989136	0.00548864435404539	-0.00197886489331722	-0.00295288790948689	0.00159255252219737
702	74.7822341918945	-10.2525653839111	-5.3957576751709	0.0162028968334198	0.00418994715437293	-0.00295288790948689	0.00581331877037883
703	74.7822341918945	-10.2525653839111	-5.26588773727417	0.00938473641872406	0.000943203864153475	0.00321592413820326	0.00451462110504508
704	72.8341903686523	-9.92789077758789	-5.26588773727417	0.00256657530553639	-0.00392691092565656	0.00451462110504508	0.00354059832170606
705	74.1328887939453	-10.2525653839111	-4.42173433303833	0.00126787810586393	0.00289124972186983	0.00970941036939621	-0.00295288790948689
706	74.1328887939453	-9.60321712493896	-4.87627840042114	0.00418994715437293	-0.00619963090866804	0.00743668992072344	-0.00425158534198999
707	75.4315795898438	-10.5772399902344	-5.20095300674438	0.0155535480007529	-0.000680167751852423	0.012956153601408	-0.00100484199356288
708	76.0809326171875	-10.2525653839111	-4.87627840042114	-0.0123684434220195	0.000293855206109583	0.00191722682211548	0.00159255252219737
709	76.0809326171875	-10.2525653839111	-5.3957576751709	-0.00912170019000769	0.000618529506027699	-0.00197886489331722	-0.00522560812532902
710	74.7822341918945	-9.60321712493896	-4.81134366989136	-0.00425158534198999	0.00873538758605719	-0.00555028254166245	-0.0139918150380254
711	75.4315795898438	-11.5512628555298	-4.35679960250854	-0.0133424662053585	-0.00132951640989631	-0.0139918150380254	-0.00944637414067984
712	75.4315795898438	-11.875937461853	-4.29186487197876	-0.00197886489331722	-0.00490093370899558	-0.00490093370899558	-0.00327756232582033
713	74.1328887939453	-9.60321712493896	-4.94121360778809	-0.0126931173726916	0.00516396993771195	0.000618529506027699	-3.08191010844894e-05
714	73.4835357666016	-9.92789077758789	-5.07108306884766	-0.0117190945893526	0.000293855206109583	-0.0221086721867323	0.00711201597005129
715	71.5354919433594	-8.62919425964355	-5.3957576751709	-0.0146411629393697	0.0116574559360743	-0.0276281367987394	-0.00425158534198999
716	76.0809326171875	-10.5772399902344	-5.07108306884766	-0.0159398596733809	0.0132808275520802	-0.0247060675173998	-0.00132951640989631
717	76.7302780151367	-9.92789077758789	-5.3957576751709	0.00321592413820326	0.00873538758605719	-0.0208099745213985	0.00386527273803949
718	74.7822341918945	-9.27854251861572	-5.33082246780396	0.000943203864153475	0.000943203864153475	-0.00717365415766835	0.00418994715437293
719	76.0809326171875	-9.60321712493896	-4.81134366989136	0.000943203864153475	-0.00100484199356288	-0.00717365415766835	0.0022419011220336
720	74.7822341918945	-9.27854251861572	-4.55160427093506	-0.000680167751852423	0.00126787810586393	-0.00230353930965066	-0.00360223650932312
721	74.1328887939453	-10.9019145965576	-4.81134366989136	0.0152288740500808	-0.00490093370899558	0.00516396993771195	-0.000355493422830477
722	74.1328887939453	-10.9019145965576	-4.81134366989136	0.00613799272105098	-0.0113944197073579	0.00581331877037883	-0.00132951640989631
723	76.0809326171875	-11.5512628555298	-4.42173433303833	0.00873538758605719	-0.00749832857400179	-0.000680167751852423	-0.00165419070981443
724	76.7302780151367	-11.2265882492065	-5.13601779937744	0.0022419011220336	-0.00555028254166245	0.011982130818069	-0.00100484199356288
725	73.4835357666016	-10.5772399902344	-4.87627840042114	0.00970941036939621	-0.00587495695799589	0.01847561635077	-0.0123684434220195
726	72.1848373413086	-9.92789077758789	-4.87627840042114	0.0113327819854021	-0.00684897974133492	0.0194496400654316	-0.00977104809135199
727	73.4835357666016	-10.2525653839111	-4.94121360778809	0.0360080301761627	-0.00587495695799589	0.0171769186854362	-0.00295288790948689
728	76.7302780151367	-10.5772399902344	-5.13601779937744	0.0175015944987535	-0.00295288790948689	0.00483929552137852	-0.00230353930965066
729	76.7302780151367	-10.2525653839111	-5.59056186676025	0.0210730116814375	-0.000680167751852423	0.00256657530553639	-0.00652430532500148
730	72.8341903686523	-9.92789077758789	-5.3957576751709	0.00970941036939621	0.0022419011220336	0.00743668992072344	-0.0149658378213644
731	75.4315795898438	-9.92789077758789	-4.68147373199463	0.0106834331527352	-0.00132951640989631	-0.00490093370899558	-0.0104203969240189
732	75.4315795898438	-11.5512628555298	-4.42173433303833	0.012956153601408	-0.00749832857400179	-0.00165419070981443	-0.00295288790948689
733	74.7822341918945	-12.200611114502	-4.16199493408203	0.00516396993771195	-0.00555028254166245	-0.00360223650932312	0.000618529506027699
734	74.7822341918945	-9.60321712493896	-4.74640893936157	-0.00457625929266214	0.00938473641872406	-0.0123684434220195	-0.00165419070981443
735	74.1328887939453	-10.2525653839111	-4.61653900146484	-0.0217839982360601	0.0106834331527352	-0.0159398596733809	0.00451462110504508
736	70.2367935180664	-10.2525653839111	-4.81134366989136	-0.0428878292441368	0.00548864435404539	-0.0286021586507559	0.00646266713738441
737	71.5354919433594	-10.2525653839111	-4.55160427093506	-0.0136671401560307	0.0175015944987535	-0.0211346503347158	0.00548864435404539
738	75.4315795898438	-10.5772399902344	-4.35679960250854	-0.0185372550040483	0.00516396993771195	-0.0110697457566857	0.00970941036939621
739	75.4315795898438	-10.5772399902344	-3.90225553512573	-0.0149658378213644	0.00159255252219737	-0.00782300252467394	0.00743668992072344
740	74.7822341918945	-10.5772399902344	-4.61653900146484	-0.0165892094373703	0.00776136433705688	-0.00717365415766835	0.00354059832170606
741	74.1328887939453	-10.9019145965576	-4.61653900146484	-0.0188619289547205	0.00126787810586393	-0.0133424662053585	0.000293855206109583
742	72.8341903686523	-9.92789077758789	-4.94121360778809	-0.0026282137259841	0.00159255252219737	-3.08191010844894e-05	0.00256657530553639
743	73.4835357666016	-11.2265882492065	-4.61653900146484	-0.0130177913233638	-0.0113944197073579	0.00906006153672934	0.000618529506027699
744	75.4315795898438	-11.5512628555298	-4.68147373199463	-0.00327756232582033	-0.0162645354866982	0.0175015944987535	-0.0026282137259841
745	74.1328887939453	-10.5772399902344	-4.35679960250854	0.000943203864153475	0.00289124972186983	0.0207483377307653	-0.0139918150380254
746	72.8341903686523	-9.92789077758789	-4.55160427093506	-0.00879702530801296	-0.00457625929266214	0.00646266713738441	-0.00619963090866804
747	70.2367935180664	-9.27854251861572	-4.68147373199463	-0.0104203969240189	-0.00814767740666866	0.0217223595827818	-0.00425158534198999
748	73.4835357666016	-10.9019145965576	-5.07108306884766	-0.00619963090866804	-0.00425158534198999	0.011982130818069	0.00483929552137852
749	76.0809326171875	-11.2265882492065	-5.26588773727417	-3.08191010844894e-05	-0.00619963090866804	0.00516396993771195	-0.00814767740666866
750	74.7822341918945	-10.5772399902344	-4.94121360778809	0.00418994715437293	0.00483929552137852	-0.00327756232582033	-0.0117190945893526
751	76.7302780151367	-10.9019145965576	-4.87627840042114	0.00548864435404539	0.00126787810586393	-0.00684897974133492	-0.00392691092565656
752	75.4315795898438	-10.2525653839111	-4.87627840042114	0.00289124972186983	0.000943203864153475	0.000293855206109583	0.00516396993771195
753	73.4835357666016	-10.5772399902344	-4.03212547302246	0.00483929552137852	-0.00749832857400179	0.000293855206109583	0.00321592413820326
754	74.7822341918945	-10.2525653839111	-4.81134366989136	0.00256657530553639	-0.00197886489331722	0.0113327819854021	0.0022419011220336
755	76.7302780151367	-11.5512628555298	-4.61653900146484	-0.00197886489331722	0.00970941036939621	-0.00230353930965066	0.00126787810586393
756	74.7822341918945	-9.92789077758789	-4.68147373199463	-0.00165419070981443	0.0100340843200684	-0.0318489037454128	0.00548864435404539
757	74.1328887939453	-9.92789077758789	-4.48666954040527	0.0175015944987535	0.00743668992072344	-0.0159398596733809	0.00418994715437293
758	72.1848373413086	-10.5772399902344	-4.35679960250854	-0.0156151866540313	0.00483929552137852	-0.00782300252467394	0.0132808275520802
759	74.7822341918945	-10.5772399902344	-4.68147373199463	0.0142548503354192	0.00321592413820326	-0.0100957229733467	0.00386527273803949
760	75.4315795898438	-10.5772399902344	-4.94121360778809	0.0165275707840919	0.0106834331527352	-0.00327756232582033	0.00126787810586393
761	76.7302780151367	-10.2525653839111	-5.20095300674438	0.00970941036939621	0.00678734155371785	-0.00782300252467394	-0.00295288790948689
762	75.4315795898438	-9.27854251861572	-5.72043180465698	0.0158782228827477	0.00970941036939621	-0.00457625929266214	0.00711201597005129
763	74.1328887939453	-9.92789077758789	-5.26588773727417	0.00743668992072344	-0.000680167751852423	-0.00230353930965066	0.00483929552137852
764	77.3796310424805	-10.9019145965576	-4.42173433303833	0.00711201597005129	0.000943203864153475	-3.08191010844894e-05	-0.00197886489331722
765	77.3796310424805	-12.200611114502	-4.22693014144897	0.0103587592020631	-0.0104203969240189	0.0171769186854362	-0.00749832857400179
766	75.4315795898438	-10.2525653839111	-4.42173433303833	0.00418994715437293	-0.00360223650932312	0.0103587592020631	-0.0100957229733467
767	74.7822341918945	-9.92789077758789	-4.61653900146484	0.00289124972186983	-0.000355493422830477	0.0217223595827818	-0.00230353930965066
768	74.1328887939453	-10.5772399902344	-4.61653900146484	-0.00879702530801296	-0.00652430532500148	0.00418994715437293	-0.00457625929266214
769	73.4835357666016	-9.60321712493896	-4.81134366989136	-0.0191866029053926	0.00386527273803949	0.000618529506027699	0.00354059832170606
770	75.4315795898438	-9.60321712493896	-4.68147373199463	0.0136055024340749	0.00289124972186983	0.000943203864153475	-0.00684897974133492
771	76.7302780151367	-9.92789077758789	-4.74640893936157	-0.00847235135734081	-0.000355493422830477	-0.00490093370899558	-0.00490093370899558
772	76.7302780151367	-10.2525653839111	-4.55160427093506	0.00516396993771195	-0.00100484199356288	-0.00684897974133492	-0.00425158534198999
773	77.3796310424805	-10.5772399902344	-4.48666954040527	0.0220470335334539	0.000293855206109583	0.00289124972186983	0.00321592413820326
774	74.7822341918945	-9.27854251861572	-4.87627840042114	0.000618529506027699	-0.00197886489331722	-0.00457625929266214	-0.000680167751852423
775	76.0809326171875	-11.5512628555298	-5.00614833831787	-0.00100484199356288	0.00386527273803949	-0.0165892094373703	0.00289124972186983
776	75.4315795898438	-11.2265882492065	-5.33082246780396	-0.0156151866540313	-0.00100484199356288	-0.0156151866540313	-0.00132951640989631
777	74.7822341918945	-10.9019145965576	-4.42173433303833	-0.00165419070981443	0.00548864435404539	-0.0230826959013939	0.00548864435404539
778	76.7302780151367	-10.5772399902344	-4.87627840042114	-0.00327756232582033	0.0126314787194133	-0.0198359526693821	0.00451462110504508
779	72.1848373413086	-10.2525653839111	-4.81134366989136	-0.00977104809135199	-0.000680167751852423	-0.0133424662053585	-3.08191010844894e-05
780	73.4835357666016	-10.9019145965576	-5.13601779937744	-0.00360223650932312	0.00354059832170606	-0.00587495695799589	0.0022419011220336
781	75.4315795898438	-10.9019145965576	-5.20095300674438	-0.00619963090866804	0.00256657530553639	-0.00360223650932312	0.000618529506027699
782	74.1328887939453	-9.60321712493896	-5.33082246780396	0.011982130818069	0.00256657530553639	-0.0130177913233638	-0.00457625929266214
783	74.7822341918945	-9.92789077758789	-5.59056186676025	0.00581331877037883	0.00354059832170606	0.00354059832170606	0.00321592413820326
784	75.4315795898438	-10.9019145965576	-5.13601779937744	-0.0113944197073579	-0.00197886489331722	0.00451462110504508	0.00289124972186983
785	76.0809326171875	-11.2265882492065	-4.55160427093506	0.0226963832974434	-0.00587495695799589	0.0100340843200684	-0.00847235135734081
786	73.4835357666016	-11.2265882492065	-5.26588773727417	0.0113327819854021	-0.0315242260694504	0.00646266713738441	-0.00392691092565656
787	73.4835357666016	-11.5512628555298	-5.07108306884766	0.0249691028147936	-0.00684897974133492	0.0188002903014421	-0.00360223650932312
788	76.7302780151367	-10.2525653839111	-5.20095300674438	0.0168522447347641	0.000293855206109583	0.00873538758605719	0.000618529506027699
789	72.8341903686523	-9.27854251861572	-5.33082246780396	0.00159255252219737	-0.00197886489331722	0.000943203864153475	-0.00360223650932312
790	71.5354919433594	-10.2525653839111	-5.20095300674438	-0.0165892094373703	0.00613799272105098	-0.0026282137259841	-0.00132951640989631
791	73.4835357666016	-9.27854251861572	-4.55160427093506	-0.00717365415766835	0.00483929552137852	-0.00457625929266214	-0.00555028254166245
792	76.0809326171875	-10.9019145965576	-4.22693014144897	0.00126787810586393	0.0022419011220336	0.00386527273803949	0.00321592413820326
793	76.7302780151367	-10.5772399902344	-4.94121360778809	-0.00619963090866804	0.000618529506027699	0.00256657530553639	0.00483929552137852
794	74.1328887939453	-9.92789077758789	-4.94121360778809	-0.00977104809135199	0.00256657530553639	-0.0107450718060136	0.00646266713738441
795	75.4315795898438	-11.2265882492065	-4.42173433303833	-0.0104203969240189	0.013930176384747	-0.0185372550040483	0.00548864435404539
796	73.4835357666016	-11.2265882492065	-5.33082246780396	-0.0152905117720366	0.00516396993771195	-0.0260047651827335	-0.00392691092565656
797	75.4315795898438	-12.200611114502	-4.68147373199463	-0.0139918150380254	0.00354059832170606	-0.0224333461374044	0.00906006153672934
798	76.0809326171875	-11.875937461853	-4.87627840042114	-0.00392691092565656	0.00483929552137852	-0.00782300252467394	0.00841071270406246
799	74.1328887939453	-10.9019145965576	-5.00614833831787	-0.00490093370899558	0.00451462110504508	-0.00230353930965066	0.00483929552137852
800	74.1328887939453	-11.2265882492065	-5.3957576751709	-0.00847235135734081	0.000293855206109583	-0.00555028254166245	0.00613799272105098
801	74.1328887939453	-10.9019145965576	-5.07108306884766	-0.0159398596733809	0.00256657530553639	-0.000680167751852423	0.0022419011220336
802	74.1328887939453	-9.92789077758789	-5.13601779937744	0.00191722682211548	0.00126787810586393	0.000943203864153475	0.000943203864153475
803	74.1328887939453	-9.92789077758789	-5.52562713623047	0.0243197549134493	-0.00165419070981443	0.000618529506027699	-0.00360223650932312
804	75.4315795898438	-11.2265882492065	-5.26588773727417	0.0171769186854362	-0.00425158534198999	0.0123068047687411	-0.00587495695799589
805	76.7302780151367	-11.5512628555298	-4.81134366989136	-0.00555028254166245	0.000293855206109583	0.0116574559360743	-0.0100957229733467
806	74.1328887939453	-9.92789077758789	-5.3957576751709	0.0217223595827818	-0.0130177913233638	0.0181509424000978	-0.0156151866540313
807	74.1328887939453	-12.200611114502	-4.48666954040527	0.01100810803473	-0.00684897974133492	0.0158782228827477	-0.00392691092565656
808	76.0809326171875	-12.200611114502	-5.20095300674438	0.011982130818069	-0.0126931173726916	0.0100340843200684	0.00159255252219737
809	74.7822341918945	-10.2525653839111	-5.33082246780396	-0.00327756232582033	-3.08191010844894e-05	-0.00295288790948689	-0.00230353930965066
810	74.7822341918945	-10.2525653839111	-4.61653900146484	-0.0123684434220195	-0.00197886489331722	-0.00132951640989631	0.00159255252219737
811	72.1848373413086	-9.60321712493896	-4.55160427093506	-0.00295288790948689	0.00354059832170606	-0.00165419070981443	-0.00425158534198999
812	74.7822341918945	-11.2265882492065	-4.61653900146484	0.00711201597005129	0.00354059832170606	-0.00619963090866804	-0.00100484199356288
813	76.7302780151367	-11.875937461853	-5.33082246780396	0.0145795252174139	0.00483929552137852	0.000293855206109583	-0.00392691092565656
814	74.7822341918945	-9.92789077758789	-5.3957576751709	0.0152288740500808	0.00548864435404539	-0.0113944197073579	0.00159255252219737
815	78.0289764404297	-10.9019145965576	-5.33082246780396	0.00126787810586393	0.00873538758605719	-0.0240567177534103	0.00841071270406246
816	74.1328887939453	-10.2525653839111	-5.26588773727417	0.00841071270406246	0.00808603875339031	-0.0224333461374044	-0.00457625929266214
817	76.7302780151367	-11.875937461853	-4.74640893936157	0.0126314787194133	0.0103587592020631	-0.0169138833880424	0.00743668992072344
818	76.7302780151367	-12.5252857208252	-4.87627840042114	-0.000355493422830477	-3.08191010844894e-05	-0.0123684434220195	0.000293855206109583
819	76.0809326171875	-11.875937461853	-4.55160427093506	0.00159255252219737	-0.00295288790948689	0.00126787810586393	0.00678734155371785
820	77.3796310424805	-11.5512628555298	-5.20095300674438	0.0116574559360743	0.00743668992072344	-0.00392691092565656	0.00386527273803949
821	75.4315795898438	-11.2265882492065	-5.3957576751709	-0.00490093370899558	0.00613799272105098	0.00289124972186983	-0.00392691092565656
822	72.1848373413086	-10.5772399902344	-5.59056186676025	-0.00717365415766835	-0.00132951640989631	-0.00165419070981443	0.00289124972186983
823	74.1328887939453	-10.2525653839111	-5.46069240570068	-0.00814767740666866	-0.0026282137259841	0.00159255252219737	-0.000355493422830477
824	76.0809326171875	-10.5772399902344	-5.26588773727417	-0.00327756232582033	-0.00360223650932312	0.00678734155371785	0.00256657530553639
825	76.7302780151367	-11.5512628555298	-5.3957576751709	-0.0126931173726916	-0.00165419070981443	0.0149041991680861	-0.00457625929266214
826	74.7822341918945	-10.2525653839111	-5.9152364730835	-0.00425158534198999	-0.00165419070981443	0.0126314787194133	-0.00879702530801296
827	77.3796310424805	-12.200611114502	-5.46069240570068	-0.00230353930965066	-0.00847235135734081	0.0155535480007529	-0.00100484199356288
828	77.3796310424805	-11.875937461853	-5.59056186676025	-0.0026282137259841	-0.00100484199356288	0.0116574559360743	-0.00555028254166245
829	74.1328887939453	-11.5512628555298	-5.46069240570068	-0.00392691092565656	-0.0126931173726916	0.00516396993771195	0.00256657530553639
830	74.7822341918945	-11.2265882492065	-5.3957576751709	-0.0026282137259841	0.00581331877037883	0.00548864435404539	-0.00490093370899558
831	76.0809326171875	-10.5772399902344	-5.33082246780396	0.000943203864153475	0.011982130818069	-0.00457625929266214	-0.00555028254166245
832	75.4315795898438	-10.5772399902344	-5.33082246780396	-0.0104203969240189	-0.000355493422830477	-0.00684897974133492	0.00289124972186983
833	74.1328887939453	-10.9019145965576	-5.00614833831787	-0.00165419070981443	-0.00132951640989631	-0.00847235135734081	0.00386527273803949
834	74.7822341918945	-11.875937461853	-5.00614833831787	-0.00457625929266214	0.00289124972186983	-0.00814767740666866	0.00906006153672934
835	76.0809326171875	-11.875937461853	-4.74640893936157	-0.000355493422830477	0.013930176384747	-0.0165892094373703	0.00841071270406246
836	75.4315795898438	-10.5772399902344	-5.20095300674438	-0.000355493422830477	0.0168522447347641	-0.0295761823654175	-0.00360223650932312
837	78.0289764404297	-11.875937461853	-4.94121360778809	0.00906006153672934	0.0022419011220336	-0.0253554154187441	0.00386527273803949
838	76.7302780151367	-11.5512628555298	-4.87627840042114	0.0181509424000978	0.00906006153672934	-0.000355493422830477	0.00418994715437293
839	75.4315795898438	-12.5252857208252	-4.55160427093506	0.0304885655641556	-0.00327756232582033	-0.00782300252467394	0.0132808275520802
840	76.7302780151367	-13.1746339797974	-4.61653900146484	0.0259431265294552	0.00256657530553639	-0.00327756232582033	-0.00425158534198999
841	75.4315795898438	-12.200611114502	-4.48666954040527	0.0188002903014421	0.00516396993771195	-0.000680167751852423	-0.00100484199356288
842	76.0809326171875	-10.9019145965576	-4.74640893936157	0.0230210572481155	0.0100340843200684	-0.0120437685400248	0.00516396993771195
843	72.1848373413086	-10.2525653839111	-4.48666954040527	0.00873538758605719	0.00581331877037883	0.000293855206109583	0.00841071270406246
844	73.4835357666016	-11.5512628555298	-4.55160427093506	-0.000355493422830477	0.00873538758605719	0.00191722682211548	0.00159255252219737
845	75.4315795898438	-11.875937461853	-4.55160427093506	0.00516396993771195	0.000293855206109583	0.01100810803473	-0.00652430532500148
846	74.1328887939453	-10.9019145965576	-4.81134366989136	0.00776136433705688	-0.00230353930965066	0.0168522447347641	-0.0107450718060136
847	76.0809326171875	-12.200611114502	-5.46069240570068	0.000618529506027699	-0.00457625929266214	0.0116574559360743	-0.00327756232582033
848	73.4835357666016	-10.2525653839111	-5.33082246780396	-0.00944637414067984	-0.000355493422830477	0.0113327819854021	0.00613799272105098
849	74.1328887939453	-11.5512628555298	-4.94121360778809	-0.0198359526693821	0.000943203864153475	-0.00360223650932312	-0.000355493422830477
850	74.7822341918945	-12.8499603271484	-4.81134366989136	-0.00652430532500148	-0.0146411629393697	-0.00230353930965066	-0.00490093370899558
851	76.7302780151367	-13.1746339797974	-4.68147373199463	-0.00327756232582033	-0.00360223650932312	0.000618529506027699	-0.00132951640989631
852	76.0809326171875	-11.875937461853	-5.13601779937744	-0.00652430532500148	0.000943203864153475	0.00126787810586393	0.00256657530553639
853	72.8341903686523	-10.9019145965576	-5.26588773727417	0.00126787810586393	-0.00392691092565656	0.00483929552137852	0.0100340843200684
854	71.5354919433594	-10.5772399902344	-5.72043180465698	-0.00717365415766835	-3.08191010844894e-05	-0.00295288790948689	0.00711201597005129
855	74.7822341918945	-11.2265882492065	-5.52562713623047	0.00354059832170606	0.00159255252219737	-0.0227580219507217	0.00256657530553639
856	73.4835357666016	-10.9019145965576	-5.00614833831787	0.0178262684494257	-0.00100484199356288	-0.0221086721867323	0.000618529506027699
857	76.0809326171875	-12.5252857208252	-4.87627840042114	0.00938473641872406	-0.000355493422830477	-0.0188619289547205	0.00743668992072344
858	75.4315795898438	-11.875937461853	-5.07108306884766	0.00743668992072344	0.000618529506027699	-0.00847235135734081	0.00711201597005129
859	75.4315795898438	-11.875937461853	-5.52562713623047	0.00613799272105098	-0.00132951640989631	0.00743668992072344	0.00354059832170606
860	74.1328887939453	-11.2265882492065	-5.33082246780396	0.0113327819854021	-0.00490093370899558	0.000943203864153475	-0.00165419070981443
861	75.4315795898438	-12.200611114502	-5.13601779937744	0.00126787810586393	-0.0026282137259841	-0.0123684434220195	0.00191722682211548
862	76.0809326171875	-12.200611114502	-5.00614833831787	-0.00457625929266214	0.00354059832170606	0.00938473641872406	0.00678734155371785
863	76.0809326171875	-11.875937461853	-4.81134366989136	-3.08191010844894e-05	-0.00327756232582033	0.00678734155371785	0.00678734155371785
864	74.1328887939453	-10.9019145965576	-4.94121360778809	-0.00879702530801296	0.00126787810586393	0.00841071270406246	0.00126787810586393
865	74.7822341918945	-11.5512628555298	-5.33082246780396	0.00354059832170606	-0.00782300252467394	0.0155535480007529	-0.00977104809135199
866	74.7822341918945	-10.9019145965576	-5.3957576751709	0.01100810803473	-0.00522560812532902	0.00613799272105098	-0.00944637414067984
867	77.3796310424805	-12.200611114502	-5.26588773727417	-0.0130177913233638	-3.08191010844894e-05	0.00873538758605719	-0.00619963090866804
868	76.7302780151367	-11.5512628555298	-5.33082246780396	-0.00555028254166245	-0.0026282137259841	0.00581331877037883	-0.00100484199356288
869	77.3796310424805	-11.2265882492065	-5.46069240570068	-0.00555028254166245	-0.00425158534198999	-0.00490093370899558	-3.08191010844894e-05
870	76.7302780151367	-10.5772399902344	-5.00614833831787	-0.00619963090866804	0.000618529506027699	-0.00457625929266214	-0.0143164889886975
871	77.3796310424805	-12.8499603271484	-4.87627840042114	-0.0126931173726916	-0.00879702530801296	-0.00912170019000769	-0.00392691092565656
872	77.3796310424805	-12.5252857208252	-5.07108306884766	-0.00555028254166245	-0.00295288790948689	-0.00619963090866804	0.00321592413820326
873	74.1328887939453	-10.9019145965576	-5.26588773727417	-0.00230353930965066	0.00126787810586393	-0.00457625929266214	0.00776136433705688
874	76.7302780151367	-11.875937461853	-5.20095300674438	-0.0026282137259841	0.00906006153672934	-0.00912170019000769	0.00321592413820326
875	74.7822341918945	-11.5512628555298	-4.94121360778809	-0.0100957229733467	0.00678734155371785	-0.0237320438027382	0.00841071270406246
876	76.0809326171875	-10.9019145965576	-4.68147373199463	-0.00555028254166245	0.00938473641872406	-0.0308748781681061	0.0100340843200684
877	75.4315795898438	-10.2525653839111	-4.29186487197876	-0.0107450718060136	0.00873538758605719	-0.0253554154187441	0.00386527273803949
878	76.7302780151367	-12.200611114502	-4.81134366989136	-0.000680167751852423	0.00418994715437293	-0.00684897974133492	0.00776136433705688
879	77.3796310424805	-11.2265882492065	-5.3957576751709	0.0230210572481155	-0.00717365415766835	-0.00619963090866804	-0.000680167751852423
880	76.0809326171875	-10.9019145965576	-5.26588773727417	0.0103587592020631	0.00548864435404539	-0.00522560812532902	0.0022419011220336
881	78.6783294677734	-12.5252857208252	-4.42173433303833	0.011982130818069	-0.000680167751852423	-0.0113944197073579	0.00191722682211548
882	76.7302780151367	-12.200611114502	-4.48666954040527	-0.0149658378213644	-0.00912170019000769	-0.00425158534198999	-0.000680167751852423
883	75.4315795898438	-11.2265882492065	-4.48666954040527	0.00483929552137852	-0.000680167751852423	0.00191722682211548	0.00808603875339031
884	74.7822341918945	-10.5772399902344	-4.55160427093506	-0.00522560812532902	-0.00749832857400179	0.013930176384747	-0.00847235135734081
885	75.4315795898438	-11.5512628555298	-4.87627840042114	0.0155535480007529	0.00289124972186983	0.0132808275520802	-0.00847235135734081
886	73.4835357666016	-10.9019145965576	-4.68147373199463	0.00126787810586393	-0.00749832857400179	0.0116574559360743	-0.0149658378213644
887	75.4315795898438	-11.2265882492065	-5.07108306884766	0.0165275707840919	-0.00749832857400179	0.0136055024340749	-0.00392691092565656
888	76.0809326171875	-10.9019145965576	-5.20095300674438	0.0103587592020631	0.00548864435404539	0.0162028968334198	-0.00295288790948689
889	76.0809326171875	-10.5772399902344	-5.26588773727417	0.00451462110504508	-0.00814767740666866	0.00159255252219737	-0.00684897974133492
890	76.0809326171875	-10.2525653839111	-5.26588773727417	0.000293855206109583	0.00451462110504508	-0.0026282137259841	-0.0139918150380254
891	76.0809326171875	-11.2265882492065	-5.00614833831787	0.0022419011220336	0.00418994715437293	-0.00944637414067984	-0.00230353930965066
892	76.0809326171875	-10.9019145965576	-4.61653900146484	0.00678734155371785	-0.00457625929266214	-0.00457625929266214	-0.00295288790948689
893	74.1328887939453	-11.5512628555298	-4.74640893936157	0.0022419011220336	-0.0162645354866982	0.000293855206109583	0.00711201597005129
894	76.7302780151367	-12.200611114502	-4.42173433303833	0.0191249661147594	-0.00912170019000769	-0.00749832857400179	0.000618529506027699
895	76.0809326171875	-10.9019145965576	-4.61653900146484	-0.0110697457566857	0.0100340843200684	-0.0188619289547205	-0.000355493422830477
896	74.1328887939453	-9.92789077758789	-4.61653900146484	-0.00652430532500148	0.0123068047687411	-0.0256800893694162	0.00321592413820326
897	70.2367935180664	-9.60321712493896	-4.48666954040527	-0.0123684434220195	0.0116574559360743	-0.0217839982360601	0.00386527273803949
898	75.4315795898438	-11.5512628555298	-4.48666954040527	-0.00230353930965066	0.0022419011220336	-0.00684897974133492	0.011982130818069
899	75.4315795898438	-11.2265882492065	-4.68147373199463	-0.00652430532500148	0.00678734155371785	0.00191722682211548	0.00418994715437293
900	75.4315795898438	-11.2265882492065	-4.81134366989136	-0.00977104809135199	0.00386527273803949	-0.00522560812532902	-0.00197886489331722
901	76.0809326171875	-11.2265882492065	-4.68147373199463	0.00159255252219737	0.00873538758605719	0.00451462110504508	0.00418994715437293
902	75.4315795898438	-10.9019145965576	-4.55160427093506	0.0106834331527352	0.00743668992072344	0.00289124972186983	-0.00490093370899558
903	73.4835357666016	-10.2525653839111	-5.00614833831787	0.013930176384747	-0.00522560812532902	0.00418994715437293	-0.00165419070981443
904	73.4835357666016	-10.9019145965576	-5.13601779937744	0.0123068047687411	-0.00360223650932312	0.0152288740500808	-0.00717365415766835
905	74.7822341918945	-11.2265882492065	-4.81134366989136	0.0142548503354192	0.00159255252219737	0.00873538758605719	-0.0139918150380254
906	74.7822341918945	-9.92789077758789	-4.74640893936157	0.0155535480007529	-0.00165419070981443	0.0155535480007529	-0.00392691092565656
907	73.4835357666016	-10.9019145965576	-4.55160427093506	0.00743668992072344	-0.000680167751852423	0.00906006153672934	-0.00425158534198999
908	73.4835357666016	-11.2265882492065	-5.26588773727417	-0.00230353930965066	-0.00782300252467394	0.00808603875339031	0.000293855206109583
909	72.8341903686523	-9.60321712493896	-5.13601779937744	-0.0120437685400248	-0.00230353930965066	0.00743668992072344	-0.00457625929266214
910	74.1328887939453	-9.92789077758789	-4.22693014144897	0.000943203864153475	0.00256657530553639	0.000293855206109583	-0.00717365415766835
911	76.0809326171875	-10.5772399902344	-4.87627840042114	-0.00490093370899558	0.00418994715437293	-0.0107450718060136	0.000943203864153475
912	75.4315795898438	-10.5772399902344	-5.33082246780396	0.00159255252219737	0.00776136433705688	-0.000355493422830477	-0.0026282137259841
913	73.4835357666016	-10.2525653839111	-5.26588773727417	0.00354059832170606	-0.00717365415766835	-0.0026282137259841	0.00678734155371785
914	74.7822341918945	-10.9019145965576	-4.55160427093506	-0.00295288790948689	0.00581331877037883	-0.00782300252467394	-0.00132951640989631
915	75.4315795898438	-12.200611114502	-4.16199493408203	-0.000680167751852423	0.00159255252219737	-0.0253554154187441	0.00873538758605719
916	74.7822341918945	-10.9019145965576	-4.55160427093506	-0.00587495695799589	-3.08191010844894e-05	-0.0221086721867323	-3.08191010844894e-05
917	74.1328887939453	-9.92789077758789	-4.55160427093506	-0.00555028254166245	0.0123068047687411	-0.02697878703475	0.0145795252174139
918	76.0809326171875	-10.9019145965576	-4.55160427093506	0.00386527273803949	0.00678734155371785	-0.0133424662053585	0.00970941036939621
919	72.8341903686523	-10.5772399902344	-4.61653900146484	-0.00684897974133492	0.00191722682211548	0.00126787810586393	0.012956153601408
920	74.7822341918945	-10.9019145965576	-4.35679960250854	-0.00457625929266214	0.00938473641872406	-0.00977104809135199	0.00581331877037883
921	75.4315795898438	-10.2525653839111	-4.74640893936157	0.00841071270406246	0.00126787810586393	0.00126787810586393	-0.00197886489331722
922	75.4315795898438	-10.5772399902344	-5.07108306884766	-0.0026282137259841	0.00711201597005129	-0.00717365415766835	0.00516396993771195
923	75.4315795898438	-9.92789077758789	-5.07108306884766	-0.000355493422830477	0.000943203864153475	0.00321592413820326	0.00126787810586393
924	75.4315795898438	-9.60321712493896	-4.74640893936157	0.00159255252219737	-3.08191010844894e-05	0.0171769186854362	-0.000355493422830477
925	76.7302780151367	-10.9019145965576	-4.74640893936157	-0.0026282137259841	-0.00782300252467394	0.0162028968334198	-0.00619963090866804
926	75.4315795898438	-10.9019145965576	-4.87627840042114	0.00743668992072344	-0.0113944197073579	0.0220470335334539	-0.0156151866540313
927	76.0809326171875	-11.2265882492065	-5.07108306884766	0.0113327819854021	-0.00490093370899558	0.0155535480007529	-0.00360223650932312
928	77.3796310424805	-10.2525653839111	-5.00614833831787	0.00646266713738441	-0.00619963090866804	0.0103587592020631	0.00159255252219737
929	74.1328887939453	-9.92789077758789	-4.48666954040527	0.0123068047687411	-3.08191010844894e-05	-0.000355493422830477	-0.00197886489331722
930	74.7822341918945	-9.60321712493896	-5.07108306884766	-0.00392691092565656	0.00191722682211548	-0.00425158534198999	-0.0100957229733467
931	76.7302780151367	-9.92789077758789	-4.74640893936157	0.0181509424000978	-0.00522560812532902	-0.00587495695799589	-0.0113944197073579
932	76.7302780151367	-10.5772399902344	-4.61653900146484	0.00159255252219737	-0.00100484199356288	-0.00100484199356288	0.00289124972186983
933	75.4315795898438	-9.92789077758789	-5.00614833831787	0.0188002903014421	-0.00392691092565656	0.000618529506027699	0.0126314787194133
934	76.0809326171875	-10.9019145965576	-4.81134366989136	0.00256657530553639	0.0103587592020631	-0.0123684434220195	0.00256657530553639
935	77.3796310424805	-10.9019145965576	-4.42173433303833	0.00386527273803949	0.00613799272105098	-0.0227580219507217	0.00613799272105098
936	76.0809326171875	-10.2525653839111	-4.42173433303833	0.00516396993771195	0.0171769186854362	-0.0211346503347158	-0.00295288790948689
937	74.7822341918945	-10.9019145965576	-4.61653900146484	0.0145795252174139	0.0103587592020631	-0.0237320438027382	0.0132808275520802
938	76.0809326171875	-11.2265882492065	-4.61653900146484	0.00548864435404539	0.000618529506027699	-0.00490093370899558	0.00743668992072344
939	74.7822341918945	-10.9019145965576	-4.68147373199463	0.0149041991680861	-0.000355493422830477	-3.08191010844894e-05	0.000943203864153475
940	73.4835357666016	-10.9019145965576	-5.07108306884766	0.00289124972186983	-0.00165419070981443	-0.0149658378213644	0.00711201597005129
941	74.7822341918945	-10.5772399902344	-4.94121360778809	0.00451462110504508	0.00516396993771195	-0.00392691092565656	-0.00619963090866804
942	75.4315795898438	-10.5772399902344	-4.74640893936157	0.013930176384747	0.00321592413820326	0.00516396993771195	0.00841071270406246
943	74.1328887939453	-9.27854251861572	-4.68147373199463	0.00970941036939621	0.00386527273803949	-0.00555028254166245	-0.00360223650932312
944	72.8341903686523	-10.2525653839111	-5.59056186676025	0.00743668992072344	-0.00295288790948689	0.00841071270406246	0.00289124972186983
945	76.0809326171875	-10.5772399902344	-5.00614833831787	0.00678734155371785	-0.00165419070981443	0.00516396993771195	-0.00587495695799589
946	74.1328887939453	-9.92789077758789	-4.68147373199463	0.00613799272105098	0.00289124972186983	0.0136055024340749	-0.00457625929266214
947	75.4315795898438	-12.5252857208252	-4.94121360778809	0.000618529506027699	-0.00522560812532902	0.00548864435404539	-0.00230353930965066
948	76.0809326171875	-11.875937461853	-4.61653900146484	-0.0120437685400248	-0.00555028254166245	0.00970941036939621	0.00321592413820326
949	73.4835357666016	-9.92789077758789	-4.42173433303833	-0.00684897974133492	0.00354059832170606	-0.00782300252467394	-0.00522560812532902
950	74.1328887939453	-10.2525653839111	-5.20095300674438	-0.0143164889886975	0.0022419011220336	-0.0113944197073579	0.000293855206109583
951	71.5354919433594	-10.2525653839111	-4.94121360778809	-0.0191866029053926	0.00873538758605719	-0.00457625929266214	0.00159255252219737
952	75.4315795898438	-11.2265882492065	-4.61653900146484	-0.0182125810533762	0.00159255252219737	-0.00587495695799589	0.00289124972186983
953	73.4835357666016	-10.2525653839111	-4.48666954040527	-0.0152905117720366	-0.00782300252467394	0.00289124972186983	-0.00295288790948689
954	74.1328887939453	-11.2265882492065	-4.61653900146484	-0.0230826959013939	0.000943203864153475	0.00321592413820326	0.00678734155371785
955	74.7822341918945	-11.5512628555298	-4.61653900146484	-0.0243813935667276	0.0100340843200684	-0.0337969474494457	0.00808603875339031
956	75.4315795898438	-10.5772399902344	-4.61653900146484	-0.0198359526693821	0.00970941036939621	-0.0328229255974293	0.00191722682211548
957	74.7822341918945	-10.2525653839111	-4.68147373199463	-0.023407369852066	0.00483929552137852	-0.023407369852066	0.00613799272105098
958	74.1328887939453	-12.200611114502	-4.61653900146484	-0.0172385573387146	-0.00782300252467394	-0.00814767740666866	0.00321592413820326
959	74.7822341918945	-11.875937461853	-4.42173433303833	-0.0182125810533762	-0.00295288790948689	-0.00230353930965066	0.00289124972186983
960	74.7822341918945	-11.5512628555298	-4.48666954040527	-0.0227580219507217	0.00808603875339031	-0.00944637414067984	-0.000355493422830477
961	72.8341903686523	-10.9019145965576	-4.61653900146484	-0.00879702530801296	0.00418994715437293	-3.08191010844894e-05	0.00483929552137852
962	70.8861465454102	-10.2525653839111	-4.22693014144897	-0.00782300252467394	0.00483929552137852	0.00354059832170606	0.00354059832170606
963	72.1848373413086	-9.27854251861572	-5.07108306884766	-0.00392691092565656	-0.00392691092565656	0.00711201597005129	0.00678734155371785
964	72.8341903686523	-9.92789077758789	-4.94121360778809	0.0136055024340749	-0.00522560812532902	0.00776136433705688	0.0022419011220336
965	75.4315795898438	-11.875937461853	-5.59056186676025	0.0197743140161037	-0.00425158534198999	0.0142548503354192	-0.0120437685400248
966	74.1328887939453	-10.5772399902344	-4.87627840042114	0.0123068047687411	-0.00652430532500148	0.0246444288641214	-0.00749832857400179
967	76.7302780151367	-11.2265882492065	-4.48666954040527	0.0265924744307995	0.00159255252219737	0.0171769186854362	-0.000355493422830477
968	76.0809326171875	-11.875937461853	-5.07108306884766	0.0226963832974434	-0.028926832601428	0.0175015944987535	0.000293855206109583
969	75.4315795898438	-11.5512628555298	-4.94121360778809	0.00808603875339031	-0.0133424662053585	0.0132808275520802	-0.00522560812532902
970	76.0809326171875	-10.5772399902344	-4.74640893936157	-0.00327756232582033	-0.000680167751852423	-0.00814767740666866	-0.0133424662053585
971	74.7822341918945	-11.2265882492065	-4.61653900146484	0.0158782228827477	-0.00100484199356288	0.00159255252219737	-0.00230353930965066
972	74.1328887939453	-11.5512628555298	-4.68147373199463	0.00906006153672934	-0.0026282137259841	-0.00782300252467394	0.00159255252219737
973	72.8341903686523	-9.60321712493896	-4.81134366989136	0.011982130818069	-0.00230353930965066	0.00776136433705688	0.00256657530553639
974	76.0809326171875	-11.875937461853	-4.35679960250854	0.0210730116814375	-0.000680167751852423	-0.0100957229733467	0.00548864435404539
975	76.0809326171875	-10.5772399902344	-4.55160427093506	0.00938473641872406	0.000943203864153475	-0.0195112787187099	-0.00100484199356288
976	76.7302780151367	-11.2265882492065	-4.94121360778809	0.0136055024340749	0.00386527273803949	-0.0318489037454128	0.0178262684494257
977	75.4315795898438	-9.92789077758789	-5.46069240570068	0.01100810803473	0.0178262684494257	-0.021459324285388	0.0386054255068302
978	74.1328887939453	-10.5772399902344	-5.13601779937744	0.0126314787194133	0.00483929552137852	-0.00879702530801296	0.00451462110504508
979	76.7302780151367	-12.8499603271484	-4.94121360778809	0.00711201597005129	0.00256657530553639	-0.00684897974133492	0.00159255252219737
980	76.7302780151367	-12.5252857208252	-4.48666954040527	0.01100810803473	-0.00165419070981443	-0.00879702530801296	-0.00490093370899558
981	76.0809326171875	-11.2265882492065	-4.22693014144897	-0.00555028254166245	0.00126787810586393	-0.00295288790948689	-3.08191010844894e-05
982	74.1328887939453	-10.5772399902344	-4.55160427093506	-0.0107450718060136	0.00938473641872406	-0.00327756232582033	-0.00132951640989631
983	72.8341903686523	-9.27854251861572	-4.74640893936157	-0.0169138833880424	0.00159255252219737	-0.0026282137259841	0.00126787810586393
984	75.4315795898438	-10.2525653839111	-4.87627840042114	-0.00360223650932312	-0.00197886489331722	0.00970941036939621	-0.00197886489331722
985	76.0809326171875	-11.2265882492065	-4.74640893936157	-0.0159398596733809	-0.000680167751852423	0.00548864435404539	-0.00360223650932312
986	75.4315795898438	-10.2525653839111	-4.87627840042114	-0.00230353930965066	-0.00360223650932312	0.0165275707840919	-0.0100957229733467
987	77.3796310424805	-11.5512628555298	-5.26588773727417	-0.00392691092565656	-0.00652430532500148	0.012956153601408	-0.00425158534198999
988	76.7302780151367	-10.5772399902344	-4.81134366989136	-0.0113944197073579	-0.00197886489331722	0.00191722682211548	0.00516396993771195
989	76.0809326171875	-11.5512628555298	-4.87627840042114	-0.017887907102704	-0.00847235135734081	0.00516396993771195	0.000293855206109583
990	76.7302780151367	-10.9019145965576	-5.33082246780396	-0.0201606266200542	-0.00165419070981443	-0.00490093370899558	-0.00327756232582033
991	76.0809326171875	-10.9019145965576	-5.13601779937744	-0.017887907102704	0.0022419011220336	0.00256657530553639	-0.0100957229733467
992	75.4315795898438	-10.9019145965576	-5.20095300674438	-0.0230826959013939	-0.00457625929266214	0.00516396993771195	0.00776136433705688
993	72.1848373413086	-9.27854251861572	-4.68147373199463	-0.028926832601428	-0.00457625929266214	0.00483929552137852	0.00938473641872406
994	76.7302780151367	-10.5772399902344	-4.42173433303833	-0.00490093370899558	0.00256657530553639	-0.00555028254166245	-0.00327756232582033
995	74.7822341918945	-9.27854251861572	-4.35679960250854	-0.0188619289547205	0.00906006153672934	-0.0159398596733809	-0.000680167751852423
996	76.7302780151367	-10.9019145965576	-4.35679960250854	-0.00652430532500148	0.0132808275520802	-0.0221086721867323	-0.00490093370899558
997	73.4835357666016	-9.27854251861572	-5.6554970741272	-0.00587495695799589	0.0116574559360743	-0.0256800893694162	0.00808603875339031
998	74.7822341918945	-9.27854251861572	-4.61653900146484	-0.00522560812532902	-0.000355493422830477	-0.00717365415766835	0.00711201597005129
999	76.0809326171875	-10.9019145965576	-4.42173433303833	0.00354059832170606	0.00418994715437293	0.00516396993771195	0.000618529506027699
1000	76.0809326171875	-11.5512628555298	-4.61653900146484	0.00841071270406246	-3.08191010844894e-05	-0.00425158534198999	0.00256657530553639
1001	73.4835357666016	-10.9019145965576	-3.77238583564758	-0.00360223650932312	-0.00132951640989631	-0.00717365415766835	0.0100340843200684
1002	74.1328887939453	-9.60321712493896	-3.83732080459595	0.0168522447347641	0.00483929552137852	-0.00555028254166245	0.00386527273803949
1003	72.8341903686523	-9.60321712493896	-4.22693014144897	-0.00814767740666866	0.00321592413820326	0.00354059832170606	0.00256657530553639
1004	72.8341903686523	-9.60321712493896	-4.42173433303833	0.0100340843200684	0.00548864435404539	0.01100810803473	-0.00100484199356288
1005	75.4315795898438	-9.92789077758789	-4.16199493408203	0.012956153601408	-0.00619963090866804	0.0126314787194133	-0.0120437685400248
1006	73.4835357666016	-9.27854251861572	-4.68147373199463	0.00678734155371785	-0.0165892094373703	0.0175015944987535	-0.0159398596733809
1007	76.0809326171875	-10.9019145965576	-4.68147373199463	0.0142548503354192	0.00289124972186983	0.011982130818069	-0.00392691092565656
1008	75.4315795898438	-10.5772399902344	-4.42173433303833	0.00646266713738441	-0.00457625929266214	0.00354059832170606	-0.0113944197073579
1009	76.7302780151367	-10.2525653839111	-4.68147373199463	0.00646266713738441	0.00483929552137852	-0.000355493422830477	-0.00782300252467394
1010	74.7822341918945	-9.60321712493896	-4.87627840042114	0.00646266713738441	0.000293855206109583	-0.00392691092565656	-0.00977104809135199
1011	74.7822341918945	-11.875937461853	-4.61653900146484	0.00938473641872406	-0.00522560812532902	-0.0165892094373703	-0.00392691092565656
1012	75.4315795898438	-10.5772399902344	-4.55160427093506	0.0149041991680861	0.00516396993771195	-0.00587495695799589	-0.00295288790948689
1013	72.1848373413086	-9.60321712493896	-4.68147373199463	-0.000355493422830477	0.000293855206109583	-0.00197886489331722	0.00191722682211548
1014	73.4835357666016	-10.2525653839111	-4.35679960250854	-0.000355493422830477	0.00711201597005129	-0.00717365415766835	0.00451462110504508
1015	71.5354919433594	-9.27854251861572	-5.00614833831787	-0.0104203969240189	0.0149041991680861	-0.0204853005707264	0.00808603875339031
1016	74.7822341918945	-10.5772399902344	-5.07108306884766	-0.00197886489331722	0.00483929552137852	-0.0299008563160896	-0.000680167751852423
1017	73.4835357666016	-9.60321712493896	-5.52562713623047	0.00418994715437293	0.0126314787194133	-0.0156151866540313	0.00678734155371785
1018	73.4835357666016	-9.27854251861572	-5.07108306884766	0.0132808275520802	0.00970941036939621	-0.00814767740666866	0.00613799272105098
1019	75.4315795898438	-10.5772399902344	-4.61653900146484	0.00776136433705688	0.00256657530553639	-0.00457625929266214	0.0022419011220336
1020	72.8341903686523	-9.60321712493896	-5.00614833831787	0.00516396993771195	0.00418994715437293	-0.000355493422830477	-0.00555028254166245
1021	74.1328887939453	-10.5772399902344	-4.81134366989136	0.00548864435404539	-0.00197886489331722	-0.00197886489331722	-0.00555028254166245
1022	73.4835357666016	-10.2525653839111	-5.26588773727417	0.00386527273803949	-0.00165419070981443	0.00191722682211548	0.000943203864153475
1023	74.7822341918945	-9.92789077758789	-4.55160427093506	0.00678734155371785	-0.00522560812532902	-0.000680167751852423	-0.00230353930965066
1024	73.4835357666016	-9.27854251861572	-4.74640893936157	0.00808603875339031	-0.00652430532500148	0.00906006153672934	-3.08191010844894e-05
1025	72.1848373413086	-9.92789077758789	-4.55160427093506	-0.0188619289547205	0.000293855206109583	0.0233457311987877	-0.0152905117720366
1026	73.4835357666016	-9.60321712493896	-4.55160427093506	0.00678734155371785	-0.00100484199356288	0.00938473641872406	-0.0100957229733467
1027	76.0809326171875	-9.60321712493896	-4.42173433303833	0.0126314787194133	-0.00425158534198999	0.0178262684494257	-0.00457625929266214
1028	75.4315795898438	-10.2525653839111	-4.55160427093506	0.00126787810586393	0.000943203864153475	0.00321592413820326	0.00256657530553639
1029	76.0809326171875	-9.60321712493896	-5.6554970741272	0.0103587592020631	-0.00782300252467394	0.00613799272105098	0.000293855206109583
1030	74.1328887939453	-9.27854251861572	-5.3957576751709	-0.00425158534198999	0.00613799272105098	0.00126787810586393	-0.00652430532500148
1031	76.7302780151367	-11.2265882492065	-5.13601779937744	-0.000680167751852423	0.00159255252219737	-0.0136671401560307	-0.000355493422830477
1032	76.0809326171875	-11.2265882492065	-5.13601779937744	-0.00587495695799589	-0.0117190945893526	0.00256657530553639	-0.00360223650932312
1033	74.7822341918945	-9.27854251861572	-4.81134366989136	-0.00360223650932312	0.00418994715437293	0.00483929552137852	0.00451462110504508
1034	75.4315795898438	-10.2525653839111	-4.61653900146484	0.00483929552137852	0.00354059832170606	-0.00749832857400179	0.000618529506027699
1035	72.1848373413086	-9.27854251861572	-5.33082246780396	-0.0139918150380254	0.0171769186854362	-0.0165892094373703	0.00483929552137852
1036	75.4315795898438	-10.2525653839111	-5.20095300674438	-0.00555028254166245	0.00386527273803949	-0.023407369852066	0.00841071270406246
1037	74.7822341918945	-8.95386791229248	-5.3957576751709	0.00159255252219737	0.0136055024340749	-0.0143164889886975	0.00906006153672934
1038	74.7822341918945	-9.60321712493896	-5.33082246780396	0.00938473641872406	0.00321592413820326	-0.00847235135734081	0.00321592413820326
1039	73.4835357666016	-9.60321712493896	-5.46069240570068	0.0178262684494257	0.00159255252219737	-0.00490093370899558	-0.00230353930965066
1040	74.1328887939453	-9.60321712493896	-5.07108306884766	0.0207483377307653	0.00581331877037883	-0.000680167751852423	0.00451462110504508
1041	76.0809326171875	-9.92789077758789	-5.20095300674438	0.0200989879667759	0.00646266713738441	-0.0130177913233638	-0.00295288790948689
1042	75.4315795898438	-9.92789077758789	-5.26588773727417	0.0230210572481155	0.00289124972186983	0.000293855206109583	0.00159255252219737
1043	77.3796310424805	-11.5512628555298	-5.13601779937744	0.0162028968334198	-0.00197886489331722	-0.00132951640989631	0.00126787810586393
1044	74.7822341918945	-9.60321712493896	-4.81134366989136	0.00581331877037883	-0.00230353930965066	0.00483929552137852	-0.00392691092565656
1045	76.7302780151367	-10.2525653839111	-5.00614833831787	0.01100810803473	0.000943203864153475	0.0217223595827818	-0.0113944197073579
1046	72.8341903686523	-9.92789077758789	-5.07108306884766	-0.00132951640989631	-0.000355493422830477	0.0106834331527352	-0.00684897974133492
1047	73.4835357666016	-10.2525653839111	-4.68147373199463	-0.0107450718060136	0.00386527273803949	0.0194496400654316	-0.00425158534198999
1048	76.7302780151367	-10.2525653839111	-5.20095300674438	-0.00652430532500148	0.000943203864153475	-0.00295288790948689	-0.000680167751852423
1049	75.4315795898438	-9.60321712493896	-5.59056186676025	-0.00652430532500148	0.000943203864153475	0.00126787810586393	-0.000355493422830477
1050	75.4315795898438	-9.27854251861572	-5.00614833831787	-0.0107450718060136	0.00841071270406246	-0.00879702530801296	-0.00522560812532902
1051	76.7302780151367	-10.2525653839111	-5.00614833831787	-0.0175632312893867	0.00646266713738441	-0.0139918150380254	0.000943203864153475
1052	75.4315795898438	-10.2525653839111	-4.87627840042114	-0.0120437685400248	0.00418994715437293	-0.00587495695799589	0.00873538758605719
1053	75.4315795898438	-11.5512628555298	-4.22693014144897	-0.0156151866540313	-0.00392691092565656	0.000293855206109583	0.00678734155371785
1054	75.4315795898438	-10.9019145965576	-4.35679960250854	-0.0104203969240189	-0.00100484199356288	-0.0149658378213644	0.00743668992072344
1055	73.4835357666016	-9.60321712493896	-4.74640893936157	-0.0337969474494457	0.00711201597005129	-0.0240567177534103	-0.00100484199356288
1056	74.7822341918945	-10.5772399902344	-5.26588773727417	-0.0260047651827335	0.00354059832170606	-0.0221086721867323	-0.00425158534198999
1057	70.8861465454102	-9.27854251861572	-5.26588773727417	-0.0198359526693821	0.00386527273803949	-0.0185372550040483	0.0132808275520802
1058	73.4835357666016	-9.92789077758789	-5.3957576751709	-0.0100957229733467	0.00289124972186983	-0.00522560812532902	0.0149041991680861
1059	73.4835357666016	-8.95386791229248	-5.13601779937744	-0.0113944197073579	0.0022419011220336	0.00159255252219737	-0.00197886489331722
1060	73.4835357666016	-9.92789077758789	-5.00614833831787	-0.00165419070981443	0.00743668992072344	-0.00392691092565656	-0.00360223650932312
1061	73.4835357666016	-9.92789077758789	-5.59056186676025	-0.00197886489331722	0.00743668992072344	-0.00977104809135199	0.00256657530553639
1062	73.4835357666016	-9.60321712493896	-5.46069240570068	0.00289124972186983	0.00711201597005129	0.00808603875339031	0.00776136433705688
1063	75.4315795898438	-11.2265882492065	-5.13601779937744	0.00126787810586393	0.000943203864153475	0.000943203864153475	0.00483929552137852
1064	72.8341903686523	-10.2525653839111	-5.3957576751709	0.00938473641872406	-0.0159398596733809	0.00386527273803949	-0.00165419070981443
1065	73.4835357666016	-10.5772399902344	-5.33082246780396	0.00516396993771195	-0.00392691092565656	0.0178262684494257	-0.0120437685400248
1066	74.1328887939453	-9.60321712493896	-5.26588773727417	0.0149041991680861	-0.000355493422830477	0.012956153601408	-0.0110697457566857
1067	72.1848373413086	-10.2525653839111	-5.20095300674438	0.00321592413820326	-0.00425158534198999	0.0210730116814375	0.00451462110504508
1068	72.8341903686523	-10.2525653839111	-5.33082246780396	-0.0026282137259841	-0.00684897974133492	0.00256657530553639	0.000293855206109583
1069	72.8341903686523	-8.95386791229248	-5.72043180465698	0.0113327819854021	-0.00814767740666866	0.0022419011220336	-0.00522560812532902
1070	74.1328887939453	-9.27854251861572	-5.52562713623047	0.000943203864153475	-0.00360223650932312	-0.000680167751852423	-0.000355493422830477
1071	74.1328887939453	-9.92789077758789	-5.72043180465698	-0.0136671401560307	0.00418994715437293	-0.0107450718060136	-0.00457625929266214
1072	75.4315795898438	-10.5772399902344	-5.20095300674438	0.0181509424000978	0.00354059832170606	-0.00327756232582033	-3.08191010844894e-05
1073	76.0809326171875	-10.5772399902344	-4.61653900146484	0.00938473641872406	-0.00977104809135199	-0.00652430532500148	0.00646266713738441
1074	74.7822341918945	-10.5772399902344	-4.68147373199463	0.0178262684494257	0.00646266713738441	-0.0123684434220195	0.00386527273803949
1075	73.4835357666016	-11.2265882492065	-4.74640893936157	-0.0100957229733467	0.00483929552137852	-0.0221086721867323	0.000943203864153475
1076	76.0809326171875	-11.2265882492065	-4.55160427093506	-0.00652430532500148	0.0132808275520802	-0.0182125810533762	0.00256657530553639
1077	74.1328887939453	-9.60321712493896	-4.74640893936157	0.00321592413820326	0.00321592413820326	-0.0162645354866982	0.00126787810586393
1078	72.1848373413086	-9.60321712493896	-4.74640893936157	0.00646266713738441	0.00483929552137852	-0.00522560812532902	0.00873538758605719
1079	70.2367935180664	-9.27854251861572	-5.07108306884766	-0.00619963090866804	0.000943203864153475	-0.0026282137259841	0.00386527273803949
1080	73.4835357666016	-9.60321712493896	-5.07108306884766	0.0022419011220336	0.00516396993771195	-0.0026282137259841	-0.00555028254166245
1081	72.8341903686523	-9.27854251861572	-5.72043180465698	-0.00197886489331722	0.00678734155371785	-0.0104203969240189	0.00126787810586393
1082	75.4315795898438	-9.92789077758789	-5.72043180465698	0.0103587592020631	0.00418994715437293	-0.00295288790948689	0.00613799272105098
1083	77.3796310424805	-10.9019145965576	-5.59056186676025	-0.00847235135734081	-0.00132951640989631	0.000293855206109583	0.00159255252219737
1084	74.1328887939453	-9.92789077758789	-5.46069240570068	0.00191722682211548	-0.00944637414067984	0.0103587592020631	0.00159255252219737
1085	76.7302780151367	-11.2265882492065	-4.94121360778809	0.00126787810586393	-0.00749832857400179	0.0136055024340749	-0.00814767740666866
1086	73.4835357666016	-10.5772399902344	-5.07108306884766	-0.00360223650932312	-0.0133424662053585	0.00613799272105098	-0.00490093370899558
1087	75.4315795898438	-11.2265882492065	-4.35679960250854	0.0100340843200684	-0.00782300252467394	0.0158782228827477	-0.0026282137259841
1088	76.0809326171875	-10.9019145965576	-4.68147373199463	0.00743668992072344	0.000618529506027699	0.00808603875339031	0.00126787810586393
1089	73.4835357666016	-9.60321712493896	-4.81134366989136	-0.0100957229733467	-0.0110697457566857	-0.000355493422830477	0.000943203864153475
1090	72.1848373413086	-9.92789077758789	-4.87627840042114	-0.00360223650932312	0.00548864435404539	-0.00295288790948689	-0.00230353930965066
1091	75.4315795898438	-10.5772399902344	-5.26588773727417	0.0145795252174139	-0.00165419070981443	-0.00879702530801296	-0.00944637414067984
1092	76.7302780151367	-10.9019145965576	-4.81134366989136	0.00321592413820326	-3.08191010844894e-05	-0.00944637414067984	0.000293855206109583
1093	75.4315795898438	-10.5772399902344	-4.35679960250854	0.00646266713738441	0.000943203864153475	0.00191722682211548	-0.00165419070981443
1094	75.4315795898438	-10.5772399902344	-4.68147373199463	-0.00782300252467394	0.00256657530553639	-0.00717365415766835	0.013930176384747
1095	74.7822341918945	-9.60321712493896	-4.81134366989136	0.00191722682211548	0.0152288740500808	-0.0198359526693821	-0.000680167751852423
1096	74.7822341918945	-11.5512628555298	-4.55160427093506	-0.0107450718060136	0.000618529506027699	-0.0243813935667276	0.00386527273803949
1097	74.7822341918945	-11.2265882492065	-4.61653900146484	0.00743668992072344	0.000293855206109583	-0.0146411629393697	0.00646266713738441
1098	74.1328887939453	-9.92789077758789	-5.20095300674438	0.01847561635077	-0.00197886489331722	-0.00717365415766835	-0.0026282137259841
1099	73.4835357666016	-9.60321712493896	-4.48666954040527	-0.00360223650932312	-0.000355493422830477	0.00289124972186983	0.00548864435404539
1100	70.8861465454102	-9.92789077758789	-5.00614833831787	0.00483929552137852	0.00321592413820326	-0.0107450718060136	-0.000680167751852423
1101	72.1848373413086	-8.95386791229248	-5.46069240570068	0.0113327819854021	0.00159255252219737	-0.00782300252467394	-0.000355493422830477
1102	76.0809326171875	-11.2265882492065	-5.26588773727417	0.01847561635077	0.00386527273803949	-0.00165419070981443	0.00711201597005129
1103	76.0809326171875	-10.9019145965576	-5.13601779937744	0.0197743140161037	-0.00100484199356288	0.012956153601408	-0.000680167751852423
1104	75.4315795898438	-10.2525653839111	-5.52562713623047	0.0197743140161037	-3.08191010844894e-05	0.00743668992072344	0.000618529506027699
1105	76.7302780151367	-11.2265882492065	-4.81134366989136	0.00613799272105098	-0.00749832857400179	0.0191249661147594	-0.00847235135734081
1106	73.4835357666016	-9.92789077758789	-5.07108306884766	0.00711201597005129	-3.08191010844894e-05	0.0155535480007529	-0.00295288790948689
1107	75.4315795898438	-11.875937461853	-5.00614833831787	0.00451462110504508	-0.0104203969240189	0.0126314787194133	-0.000680167751852423
1108	75.4315795898438	-11.875937461853	-5.3957576751709	-0.00197886489331722	-0.00879702530801296	0.0113327819854021	-0.00749832857400179
1109	74.7822341918945	-11.5512628555298	-5.3957576751709	-0.00652430532500148	-0.00295288790948689	-0.00165419070981443	-0.00100484199356288
1110	74.7822341918945	-11.2265882492065	-5.26588773727417	-0.00522560812532902	0.00841071270406246	-0.00782300252467394	-0.00814767740666866
1111	72.8341903686523	-10.9019145965576	-5.07108306884766	-0.00944637414067984	0.0022419011220336	-0.00425158534198999	-0.00555028254166245
1112	74.1328887939453	-10.5772399902344	-4.87627840042114	-0.00587495695799589	0.00776136433705688	-0.00587495695799589	0.00386527273803949
1113	74.7822341918945	-10.2525653839111	-5.00614833831787	0.000943203864153475	0.00289124972186983	-0.00587495695799589	-0.00230353930965066
1114	74.7822341918945	-9.92789077758789	-5.26588773727417	-0.00814767740666866	0.000943203864153475	-0.0191866029053926	0.00548864435404539
1115	74.1328887939453	-10.2525653839111	-5.59056186676025	-0.00847235135734081	0.00873538758605719	-0.0240567177534103	0.00386527273803949
1116	75.4315795898438	-11.5512628555298	-5.13601779937744	-0.0026282137259841	0.011982130818069	-0.0273034609854221	0.00191722682211548
1117	76.0809326171875	-11.2265882492065	-4.74640893936157	0.000618529506027699	0.000293855206109583	-0.0172385573387146	0.00289124972186983
1118	74.1328887939453	-10.5772399902344	-4.61653900146484	0.00581331877037883	0.00191722682211548	-0.00457625929266214	0.00418994715437293
1119	73.4835357666016	-11.2265882492065	-4.35679960250854	0.0470469556748867	-0.00879702530801296	-0.00717365415766835	0.000618529506027699
1120	74.1328887939453	-10.2525653839111	-4.81134366989136	0.0168522447347641	0.00516396993771195	0.00289124972186983	-0.00717365415766835
1121	72.8341903686523	-9.92789077758789	-4.81134366989136	-0.00587495695799589	0.00938473641872406	-0.0156151866540313	0.0022419011220336
1122	73.4835357666016	-10.5772399902344	-4.81134366989136	-0.0188619289547205	0.000943203864153475	-0.00555028254166245	-3.08191010844894e-05
1123	73.4835357666016	-10.2525653839111	-4.61653900146484	0.000943203864153475	0.00126787810586393	-0.00457625929266214	0.000943203864153475
1124	75.4315795898438	-11.2265882492065	-4.55160427093506	0.00646266713738441	-3.08191010844894e-05	-0.00295288790948689	0.000618529506027699
1125	75.4315795898438	-11.2265882492065	-4.61653900146484	0.00743668992072344	-0.000680167751852423	0.0162028968334198	-0.0152905117720366
1126	74.1328887939453	-9.92789077758789	-4.68147373199463	0.00159255252219737	-3.08191010844894e-05	0.00970941036939621	-0.00619963090866804
1127	74.7822341918945	-10.9019145965576	-4.61653900146484	0.0145795252174139	0.00126787810586393	0.0132808275520802	0.00159255252219737
1128	76.0809326171875	-11.2265882492065	-4.61653900146484	-0.00295288790948689	-0.00652430532500148	0.01100810803473	-0.00490093370899558
1129	76.0809326171875	-12.200611114502	-4.55160427093506	-0.00587495695799589	-0.00847235135734081	-0.00165419070981443	-0.00295288790948689
1130	76.0809326171875	-11.875937461853	-4.61653900146484	-0.017887907102704	0.000618529506027699	-3.08191010844894e-05	-0.00555028254166245
1131	74.7822341918945	-11.5512628555298	-4.22693014144897	-0.00490093370899558	-0.00295288790948689	-0.00165419070981443	-0.00295288790948689
1132	74.7822341918945	-11.2265882492065	-4.22693014144897	-0.00230353930965066	0.00321592413820326	-0.00425158534198999	-0.00100484199356288
1133	71.5354919433594	-9.92789077758789	-4.74640893936157	-0.00587495695799589	-0.00749832857400179	0.0100340843200684	-0.00360223650932312
1134	72.1848373413086	-10.2525653839111	-5.52562713623047	-0.00425158534198999	0.00451462110504508	-0.00977104809135199	0.00354059832170606
1135	74.7822341918945	-9.92789077758789	-5.3957576751709	-0.00100484199356288	0.0136055024340749	-0.0198359526693821	-0.00327756232582033
1136	76.0809326171875	-11.2265882492065	-4.94121360778809	-0.0185372550040483	0.0126314787194133	-0.02697878703475	0.00126787810586393
1137	76.7302780151367	-11.5512628555298	-5.33082246780396	-0.00197886489331722	0.00646266713738441	-0.0146411629393697	0.00873538758605719
1138	75.4315795898438	-10.2525653839111	-5.13601779937744	-0.00197886489331722	0.00289124972186983	-0.00392691092565656	0.00938473641872406
1139	75.4315795898438	-10.5772399902344	-5.00614833831787	-0.0110697457566857	-0.00132951640989631	-0.00197886489331722	0.00613799272105098
1140	74.1328887939453	-10.9019145965576	-5.3957576751709	0.00841071270406246	-0.00197886489331722	0.00613799272105098	-0.00327756232582033
1141	74.7822341918945	-11.875937461853	-5.26588773727417	0.00386527273803949	0.00256657530553639	0.000293855206109583	0.00126787810586393
1142	76.0809326171875	-11.2265882492065	-5.26588773727417	0.00743668992072344	-0.00132951640989631	-0.00522560812532902	0.0103587592020631
1143	74.1328887939453	-11.2265882492065	-4.94121360778809	-0.000680167751852423	0.00386527273803949	0.00646266713738441	0.00126787810586393
1144	74.7822341918945	-11.2265882492065	-5.13601779937744	-0.0107450718060136	-0.00165419070981443	0.00581331877037883	-0.00392691092565656
1145	75.4315795898438	-10.9019145965576	-4.22693014144897	-0.00749832857400179	-0.00165419070981443	0.0191249661147594	-0.00522560812532902
1146	76.0809326171875	-9.92789077758789	-4.68147373199463	-0.00490093370899558	0.00354059832170606	0.0132808275520802	-0.00360223650932312
1147	75.4315795898438	-11.2265882492065	-4.87627840042114	0.00126787810586393	-0.0113944197073579	0.0181509424000978	-0.00652430532500148
1148	76.7302780151367	-11.2265882492065	-4.87627840042114	0.00516396993771195	-0.00619963090866804	0.0136055024340749	0.00646266713738441
1149	77.3796310424805	-11.2265882492065	-5.00614833831787	0.00126787810586393	-0.00619963090866804	-0.00100484199356288	-0.00230353930965066
1150	76.7302780151367	-10.9019145965576	-4.55160427093506	0.00256657530553639	0.000618529506027699	-0.00814767740666866	-0.00652430532500148
1151	76.7302780151367	-11.875937461853	-4.09706020355225	-0.00490093370899558	-0.00295288790948689	-0.00392691092565656	0.0022419011220336
1152	76.0809326171875	-12.200611114502	-4.48666954040527	0.00548864435404539	-0.00749832857400179	-0.00782300252467394	0.00548864435404539
1153	74.7822341918945	-10.2525653839111	-4.81134366989136	-0.00392691092565656	-0.00165419070981443	0.00451462110504508	0.00646266713738441
1154	75.4315795898438	-10.5772399902344	-4.81134366989136	-0.00392691092565656	0.00581331877037883	-0.0100957229733467	-0.00100484199356288
1155	72.1848373413086	-10.2525653839111	-4.74640893936157	-0.0123684434220195	0.0113327819854021	-0.0253554154187441	0.00386527273803949
1156	74.1328887939453	-11.2265882492065	-4.94121360778809	-0.00425158534198999	0.0123068047687411	-0.0175632312893867	0.00873538758605719
1157	76.7302780151367	-11.5512628555298	-5.07108306884766	-0.00749832857400179	-0.00132951640989631	-0.017887907102704	-0.0104203969240189
1158	74.7822341918945	-10.2525653839111	-4.55160427093506	0.00451462110504508	0.000293855206109583	-0.00814767740666866	0.0136055024340749
1159	74.7822341918945	-10.2525653839111	-5.07108306884766	0.0200989879667759	-3.08191010844894e-05	-0.0188619289547205	0.00548864435404539
1160	74.1328887939453	-9.92789077758789	-4.94121360778809	0.0171769186854362	-0.00684897974133492	-0.0026282137259841	0.00386527273803949
1161	76.7302780151367	-11.2265882492065	-5.13601779937744	0.0213976856321096	0.00548864435404539	-0.00684897974133492	-0.000355493422830477
1162	77.3796310424805	-12.5252857208252	-5.00614833831787	0.0236704051494598	-0.00392691092565656	0.00548864435404539	-0.00684897974133492
1163	75.4315795898438	-11.2265882492065	-4.94121360778809	0.0239950809627771	-0.00847235135734081	0.0188002903014421	0.00256657530553639
1164	76.7302780151367	-11.5512628555298	-5.00614833831787	0.0136055024340749	-0.00197886489331722	0.00743668992072344	0.00256657530553639
1165	75.4315795898438	-10.9019145965576	-4.35679960250854	0.0162028968334198	0.00191722682211548	0.0158782228827477	-0.00879702530801296
1166	72.8341903686523	-9.92789077758789	-4.81134366989136	0.00256657530553639	-0.00100484199356288	0.0181509424000978	-0.00944637414067984
1167	72.8341903686523	-10.5772399902344	-4.61653900146484	0.00516396993771195	0.00386527273803949	0.0145795252174139	-0.00652430532500148
1168	75.4315795898438	-11.2265882492065	-4.48666954040527	0.00548864435404539	-0.00295288790948689	0.020423661917448	-0.00392691092565656
1169	76.7302780151367	-10.9019145965576	-5.07108306884766	-0.00652430532500148	0.00256657530553639	-0.00619963090866804	-0.00684897974133492
1170	75.4315795898438	-10.9019145965576	-5.33082246780396	-0.00587495695799589	0.000943203864153475	-0.00782300252467394	-0.00684897974133492
1171	76.0809326171875	-11.2265882492065	-4.87627840042114	-0.00652430532500148	0.000618529506027699	-0.0100957229733467	-0.00197886489331722
1172	75.4315795898438	-11.2265882492065	-5.00614833831787	-0.00132951640989631	0.00159255252219737	-0.00977104809135199	0.00321592413820326
1173	73.4835357666016	-11.2265882492065	-5.26588773727417	0.00126787810586393	-0.00165419070981443	0.000618529506027699	0.00191722682211548
1174	74.1328887939453	-11.5512628555298	-5.26588773727417	-0.00652430532500148	-0.00587495695799589	-0.0110697457566857	0.00321592413820326
1175	73.4835357666016	-10.2525653839111	-5.33082246780396	-0.0165892094373703	0.00548864435404539	-0.0198359526693821	0.00289124972186983
1176	75.4315795898438	-10.9019145965576	-4.94121360778809	-0.00944637414067984	0.0145795252174139	-0.0263294391334057	-0.000680167751852423
1177	72.8341903686523	-10.9019145965576	-4.22693014144897	-0.0143164889886975	0.0155535480007529	-0.0169138833880424	0.0136055024340749
1178	72.8341903686523	-10.2525653839111	-4.48666954040527	-0.00295288790948689	0.00581331877037883	0.00159255252219737	0.00451462110504508
1179	74.1328887939453	-9.92789077758789	-5.00614833831787	-0.000680167751852423	0.00159255252219737	-0.00295288790948689	0.00516396993771195
1180	73.4835357666016	-10.2525653839111	-4.87627840042114	0.000943203864153475	0.00321592413820326	-0.0026282137259841	0.000293855206109583
1181	76.0809326171875	-11.2265882492065	-5.07108306884766	-0.00555028254166245	0.00321592413820326	-0.0136671401560307	-0.00327756232582033
1182	76.0809326171875	-10.9019145965576	-5.20095300674438	-0.00587495695799589	0.0022419011220336	0.00126787810586393	0.00321592413820326
1183	74.1328887939453	-10.5772399902344	-5.07108306884766	-0.00230353930965066	0.00451462110504508	0.00256657530553639	0.00711201597005129
1184	74.7822341918945	-11.2265882492065	-4.74640893936157	0.0243197549134493	-0.00782300252467394	0.00386527273803949	0.00159255252219737
1185	75.4315795898438	-12.5252857208252	-4.55160427093506	0.00548864435404539	-0.00814767740666866	0.0136055024340749	-0.00717365415766835
1186	74.1328887939453	-10.9019145965576	-4.81134366989136	-0.00652430532500148	-0.0182125810533762	0.00516396993771195	-0.00555028254166245
1187	74.1328887939453	-9.92789077758789	-4.61653900146484	0.00126787810586393	0.00418994715437293	0.0113327819854021	-0.00587495695799589
1188	74.1328887939453	-10.9019145965576	-4.94121360778809	-0.000680167751852423	-0.00295288790948689	0.0149041991680861	0.000618529506027699
1189	71.5354919433594	-10.2525653839111	-5.26588773727417	-0.0146411629393697	-0.00295288790948689	0.0022419011220336	-0.00327756232582033
1190	72.8341903686523	-9.92789077758789	-4.48666954040527	0.0149041991680861	0.00289124972186983	-0.00587495695799589	-0.00360223650932312
1191	74.7822341918945	-9.92789077758789	-4.61653900146484	0.00548864435404539	0.00418994715437293	-0.0159398596733809	-0.00912170019000769
1192	74.7822341918945	-10.2525653839111	-5.13601779937744	0.0132808275520802	0.00451462110504508	-0.0110697457566857	0.000618529506027699
1193	76.0809326171875	-10.9019145965576	-4.81134366989136	0.0100340843200684	-0.000680167751852423	0.00126787810586393	0.000293855206109583
1194	73.4835357666016	-9.92789077758789	-4.81134366989136	0.00873538758605719	0.00321592413820326	-0.00847235135734081	0.000293855206109583
1195	76.0809326171875	-10.9019145965576	-4.55160427093506	0.00646266713738441	0.0113327819854021	-0.0211346503347158	0.00191722682211548
1196	74.7822341918945	-10.9019145965576	-4.55160427093506	-0.0104203969240189	0.00191722682211548	-0.0256800893694162	-0.00327756232582033
1197	72.8341903686523	-10.2525653839111	-4.29186487197876	-0.00295288790948689	0.00354059832170606	-0.0211346503347158	-0.0026282137259841
1198	76.0809326171875	-10.5772399902344	-4.55160427093506	-0.000680167751852423	0.00126787810586393	-0.0104203969240189	0.00776136433705688
1199	74.7822341918945	-10.2525653839111	-4.61653900146484	0.000943203864153475	0.00256657530553639	0.000293855206109583	0.00256657530553639
1200	72.1848373413086	-10.2525653839111	-4.61653900146484	-0.017887907102704	0.00289124972186983	-0.00490093370899558	0.00126787810586393
1201	74.1328887939453	-9.60321712493896	-4.22693014144897	-0.00100484199356288	0.00646266713738441	-0.00749832857400179	-0.00782300252467394
1202	75.4315795898438	-9.92789077758789	-4.74640893936157	0.00581331877037883	0.000293855206109583	0.00126787810586393	0.00289124972186983
1203	73.4835357666016	-9.27854251861572	-4.55160427093506	-0.000680167751852423	0.00126787810586393	0.00289124972186983	0.0022419011220336
1204	73.4835357666016	-9.60321712493896	-4.81134366989136	-0.00360223650932312	-0.00392691092565656	0.00159255252219737	-0.0110697457566857
1205	75.4315795898438	-10.5772399902344	-4.74640893936157	0.0113327819854021	-0.00392691092565656	0.0155535480007529	-0.0100957229733467
1206	74.1328887939453	-9.60321712493896	-4.87627840042114	0.013930176384747	-0.00749832857400179	0.0152288740500808	-0.00522560812532902
1207	74.7822341918945	-11.2265882492065	-5.13601779937744	0.0152288740500808	-0.00912170019000769	0.0181509424000978	-0.0117190945893526
1208	76.0809326171875	-11.875937461853	-4.55160427093506	0.0197743140161037	-0.0113944197073579	0.00548864435404539	-0.0026282137259841
1209	73.4835357666016	-9.27854251861572	-4.55160427093506	0.00483929552137852	-0.00165419070981443	0.00159255252219737	-0.0133424662053585
1210	73.4835357666016	-9.60321712493896	-4.35679960250854	0.00646266713738441	0.000943203864153475	-0.000355493422830477	-0.00717365415766835
1211	71.5354919433594	-9.60321712493896	-4.94121360778809	-0.00717365415766835	0.00191722682211548	-0.00782300252467394	-0.00684897974133492
1212	72.1848373413086	-9.60321712493896	-5.26588773727417	0.00289124972186983	0.00516396993771195	-0.00295288790948689	-0.00295288790948689
1213	76.0809326171875	-10.5772399902344	-5.13601779937744	0.00386527273803949	-3.08191010844894e-05	-0.00782300252467394	-0.00197886489331722
1214	74.1328887939453	-9.60321712493896	-4.61653900146484	0.00678734155371785	0.00548864435404539	-0.00230353930965066	-0.00360223650932312
1215	74.7822341918945	-9.60321712493896	-4.81134366989136	-0.00522560812532902	0.00873538758605719	-0.0263294391334057	0.00256657530553639
1216	74.7822341918945	-9.92789077758789	-4.35679960250854	-0.00425158534198999	0.0136055024340749	-0.0211346503347158	0.00159255252219737
1217	75.4315795898438	-10.2525653839111	-4.29186487197876	-0.0123684434220195	0.00970941036939621	-0.0146411629393697	0.00256657530553639
1218	76.0809326171875	-10.9019145965576	-4.61653900146484	-0.00912170019000769	-0.00457625929266214	-0.0123684434220195	0.00516396993771195
1219	74.7822341918945	-10.9019145965576	-4.68147373199463	0.00126787810586393	-0.00197886489331722	-0.00360223650932312	-0.00587495695799589
1220	76.0809326171875	-10.9019145965576	-4.94121360778809	-0.0130177913233638	0.00743668992072344	-0.00360223650932312	-0.00197886489331722
1221	75.4315795898438	-10.5772399902344	-4.48666954040527	-0.00457625929266214	0.00126787810586393	-0.00100484199356288	-0.00425158534198999
1222	71.5354919433594	-8.62919425964355	-4.55160427093506	-0.0136671401560307	0.000618529506027699	-0.00360223650932312	0.0106834331527352
1223	72.8341903686523	-9.27854251861572	-4.94121360778809	-3.08191010844894e-05	-0.00652430532500148	0.00289124972186983	0.00418994715437293
1224	73.4835357666016	-8.30451965332031	-5.46069240570068	-0.00587495695799589	-0.000680167751852423	0.01100810803473	-0.0107450718060136
1225	76.0809326171875	-10.5772399902344	-5.13601779937744	-0.00132951640989631	-0.0113944197073579	0.012956153601408	-0.00944637414067984
1226	74.1328887939453	-9.60321712493896	-5.59056186676025	0.0132808275520802	0.013930176384747	0.0123068047687411	-0.0123684434220195
1227	75.4315795898438	-10.5772399902344	-4.94121360778809	0.00841071270406246	-0.00717365415766835	0.0188002903014421	0.00159255252219737
1228	75.4315795898438	-9.27854251861572	-5.26588773727417	0.0142548503354192	-0.00457625929266214	0.01100810803473	-0.00165419070981443
1229	73.4835357666016	-9.92789077758789	-5.07108306884766	0.00386527273803949	-0.0110697457566857	0.00548864435404539	-0.00230353930965066
1230	73.4835357666016	-10.5772399902344	-5.00614833831787	0.00289124972186983	-0.00132951640989631	-0.00782300252467394	-0.00847235135734081
1231	73.4835357666016	-9.60321712493896	-5.46069240570068	0.00159255252219737	-0.00132951640989631	0.000618529506027699	-0.00360223650932312
1232	72.8341903686523	-8.95386791229248	-5.3957576751709	0.0162028968334198	0.00191722682211548	-0.00425158534198999	-0.00522560812532902
1233	73.4835357666016	-10.5772399902344	-5.07108306884766	0.00191722682211548	-0.00944637414067984	-0.00230353930965066	0.00418994715437293
1234	74.1328887939453	-9.92789077758789	-5.07108306884766	-0.0100957229733467	0.000293855206109583	-0.00619963090866804	-0.000355493422830477
1235	74.1328887939453	-9.27854251861572	-4.68147373199463	-0.00295288790948689	0.0100340843200684	-0.0311995539814234	0.00743668992072344
1236	74.7822341918945	-10.5772399902344	-4.94121360778809	-0.00749832857400179	0.00743668992072344	-0.0201606266200542	-0.000680167751852423
1237	74.7822341918945	-9.92789077758789	-5.26588773727417	0.00191722682211548	0.0136055024340749	-0.0243813935667276	0.0100340843200684
1238	76.0809326171875	-10.5772399902344	-5.33082246780396	-0.00782300252467394	0.00581331877037883	-0.0110697457566857	0.00808603875339031
1239	75.4315795898438	-9.60321712493896	-5.20095300674438	0.00970941036939621	0.00516396993771195	-0.00814767740666866	0.00386527273803949
1240	74.7822341918945	-11.2265882492065	-5.07108306884766	-0.00684897974133492	0.00581331877037883	-0.0165892094373703	0.00126787810586393
1241	74.7822341918945	-11.2265882492065	-5.07108306884766	0.0181509424000978	-0.00814767740666866	-0.00100484199356288	-0.00425158534198999
1242	73.4835357666016	-9.27854251861572	-4.94121360778809	0.000943203864153475	0.00548864435404539	-0.00392691092565656	0.00548864435404539
1243	72.8341903686523	-9.60321712493896	-5.20095300674438	0.00808603875339031	-0.000680167751852423	0.0022419011220336	0.0022419011220336
1244	70.2367935180664	-9.27854251861572	-5.6554970741272	-0.00457625929266214	-0.00295288790948689	0.0123068047687411	-0.00392691092565656
1245	74.7822341918945	-9.92789077758789	-5.6554970741272	0.000618529506027699	-0.0026282137259841	0.012956153601408	-0.00587495695799589
1246	72.8341903686523	-9.27854251861572	-5.20095300674438	0.00678734155371785	-0.00652430532500148	0.0175015944987535	-0.00587495695799589
1247	75.4315795898438	-10.2525653839111	-4.94121360778809	0.012956153601408	-0.0026282137259841	0.0162028968334198	0.000618529506027699
1248	74.1328887939453	-9.27854251861572	-4.87627840042114	0.00581331877037883	-0.00457625929266214	0.0100340843200684	-0.00165419070981443
1249	72.8341903686523	-8.95386791229248	-5.07108306884766	0.00548864435404539	-0.00717365415766835	0.00321592413820326	-0.00165419070981443
1250	74.7822341918945	-9.60321712493896	-4.74640893936157	0.00906006153672934	0.00451462110504508	-0.0165892094373703	-0.00652430532500148
1251	74.7822341918945	-10.5772399902344	-4.94121360778809	-0.0107450718060136	-0.00197886489331722	-0.00197886489331722	-0.00847235135734081
1252	73.4835357666016	-10.5772399902344	-4.61653900146484	-0.00457625929266214	0.000943203864153475	0.00418994715437293	-0.00360223650932312
1253	74.7822341918945	-10.9019145965576	-5.13601779937744	0.000618529506027699	0.00483929552137852	0.00256657530553639	-0.00295288790948689
1254	74.1328887939453	-10.2525653839111	-4.94121360778809	-0.0133424662053585	0.01100810803473	-3.08191010844894e-05	0.00126787810586393
1255	72.1848373413086	-9.27854251861572	-5.00614833831787	-0.0243813935667276	0.0191249661147594	-0.0318489037454128	0.00256657530553639
1256	74.1328887939453	-10.5772399902344	-4.42173433303833	-0.0143164889886975	0.00938473641872406	-0.0195112787187099	0.00126787810586393
1257	75.4315795898438	-10.2525653839111	-4.74640893936157	0.000943203864153475	0.0132808275520802	-0.0172385573387146	0.00354059832170606
1258	73.4835357666016	-9.60321712493896	-5.00614833831787	0.000293855206109583	0.00873538758605719	0.00191722682211548	0.00906006153672934
1259	72.1848373413086	-9.27854251861572	-5.59056186676025	0.00191722682211548	0.00613799272105098	0.00418994715437293	0.00159255252219737
1260	75.4315795898438	-9.92789077758789	-5.20095300674438	-0.00295288790948689	0.00159255252219737	-0.0149658378213644	0.00256657530553639
1261	75.4315795898438	-9.60321712493896	-4.61653900146484	0.000618529506027699	0.000943203864153475	-0.00100484199356288	-0.00847235135734081
1262	76.0809326171875	-11.5512628555298	-4.09706020355225	0.0132808275520802	-0.00490093370899558	0.00159255252219737	0.00418994715437293
1263	75.4315795898438	-11.875937461853	-4.61653900146484	-0.00977104809135199	-0.00879702530801296	0.00906006153672934	0.00354059832170606
1264	73.4835357666016	-9.60321712493896	-5.26588773727417	0.00418994715437293	-0.00392691092565656	0.0175015944987535	-0.00132951640989631
1265	74.7822341918945	-9.60321712493896	-4.81134366989136	-0.00197886489331722	0.000943203864153475	0.0132808275520802	-0.00425158534198999
1266	72.1848373413086	-10.9019145965576	-4.55160427093506	0.00678734155371785	0.00256657530553639	0.0168522447347641	-0.00717365415766835
1267	74.1328887939453	-10.9019145965576	-4.48666954040527	0.00613799272105098	0.00354059832170606	0.0113327819854021	-0.00100484199356288
1268	72.8341903686523	-9.27854251861572	-5.20095300674438	0.00516396993771195	-0.00100484199356288	0.0116574559360743	0.00646266713738441
1269	74.1328887939453	-9.92789077758789	-5.20095300674438	-0.0143164889886975	0.0022419011220336	0.00159255252219737	0.00256657530553639
1270	75.4315795898438	-10.2525653839111	-5.33082246780396	-0.0139918150380254	0.00613799272105098	-0.00555028254166245	0.000293855206109583
1271	74.1328887939453	-9.60321712493896	-5.46069240570068	-0.0149658378213644	-0.00230353930965066	-0.0123684434220195	-0.00360223650932312
1272	74.7822341918945	-9.92789077758789	-5.13601779937744	-0.0169138833880424	0.00354059832170606	-0.00327756232582033	-0.00295288790948689
1273	76.0809326171875	-11.5512628555298	-5.26588773727417	-0.00360223650932312	-0.00977104809135199	0.00256657530553639	0.00516396993771195
1274	74.7822341918945	-11.2265882492065	-4.81134366989136	-0.00132951640989631	-0.00555028254166245	-0.0126931173726916	-3.08191010844894e-05
1275	74.1328887939453	-9.27854251861572	-5.20095300674438	-0.0133424662053585	0.00873538758605719	-0.0169138833880424	0.00808603875339031
1276	72.8341903686523	-10.2525653839111	-5.20095300674438	-0.0211346503347158	0.00808603875339031	-0.0208099745213985	-0.00165419070981443
1277	72.8341903686523	-9.60321712493896	-5.6554970741272	-0.0100957229733467	0.0103587592020631	-0.0230826959013939	0.00646266713738441
1278	72.8341903686523	-8.95386791229248	-5.72043180465698	0.00289124972186983	-3.08191010844894e-05	-0.00295288790948689	0.0116574559360743
1279	73.4835357666016	-9.60321712493896	-5.52562713623047	0.00386527273803949	-0.00360223650932312	-0.00197886489331722	0.00126787810586393
1280	74.1328887939453	-10.2525653839111	-5.3957576751709	-0.0026282137259841	0.0022419011220336	-0.00814767740666866	0.00418994715437293
1281	75.4315795898438	-10.5772399902344	-5.26588773727417	0.00970941036939621	0.00159255252219737	-0.00619963090866804	-0.00230353930965066
1282	74.7822341918945	-11.2265882492065	-4.74640893936157	-0.000355493422830477	0.00678734155371785	-3.08191010844894e-05	0.00321592413820326
1283	76.0809326171875	-10.5772399902344	-5.00614833831787	0.0188002903014421	-0.00490093370899558	0.0022419011220336	0.00548864435404539
1284	74.1328887939453	-12.5252857208252	-5.00614833831787	0.00581331877037883	-0.00490093370899558	0.0152288740500808	-0.00197886489331722
1285	74.1328887939453	-10.9019145965576	-5.26588773727417	0.0136055024340749	-0.00717365415766835	0.0149041991680861	-0.00490093370899558
1286	75.4315795898438	-11.2265882492065	-4.94121360778809	0.0165275707840919	-0.00295288790948689	0.011982130818069	-0.00392691092565656
1287	73.4835357666016	-9.92789077758789	-5.20095300674438	0.00776136433705688	-0.00457625929266214	0.0168522447347641	0.000293855206109583
1288	70.8861465454102	-9.92789077758789	-4.35679960250854	0.012956153601408	-0.00425158534198999	0.00970941036939621	0.00841071270406246
1289	74.1328887939453	-10.5772399902344	-4.42173433303833	0.00970941036939621	-3.08191010844894e-05	0.00483929552137852	-0.0107450718060136
1290	76.0809326171875	-10.9019145965576	-4.61653900146484	0.0243197549134493	-0.00457625929266214	-0.00327756232582033	-0.00230353930965066
1291	74.7822341918945	-11.2265882492065	-4.87627840042114	0.0100340843200684	0.00386527273803949	-0.00944637414067984	-0.00522560812532902
1292	74.7822341918945	-9.92789077758789	-4.94121360778809	0.00646266713738441	-0.00684897974133492	-0.00425158534198999	-0.00457625929266214
1293	74.1328887939453	-9.60321712493896	-4.74640893936157	0.00970941036939621	0.00191722682211548	-0.00132951640989631	0.00483929552137852
1294	75.4315795898438	-10.9019145965576	-4.48666954040527	-0.00132951640989631	0.00126787810586393	-0.0104203969240189	0.012956153601408
1295	73.4835357666016	-11.2265882492065	-4.22693014144897	0.00483929552137852	0.00646266713738441	-0.0185372550040483	0.00451462110504508
1296	75.4315795898438	-11.875937461853	-4.61653900146484	-0.00230353930965066	0.00159255252219737	-0.0224333461374044	0.0022419011220336
1297	74.7822341918945	-9.92789077758789	-5.3957576751709	0.000293855206109583	0.01100810803473	-0.0217839982360601	-0.00132951640989631
1298	72.1848373413086	-9.92789077758789	-5.46069240570068	0.0171769186854362	0.0022419011220336	-0.00652430532500148	0.00191722682211548
1299	70.8861465454102	-9.60321712493896	-4.55160427093506	0.00678734155371785	0.00386527273803949	-0.00360223650932312	0.0123068047687411
1300	72.8341903686523	-10.2525653839111	-4.68147373199463	0.0132808275520802	0.00646266713738441	0.00613799272105098	0.000943203864153475
1301	73.4835357666016	-9.60321712493896	-4.68147373199463	0.0175015944987535	0.00581331877037883	-0.00425158534198999	0.00808603875339031
1302	76.0809326171875	-11.5512628555298	-4.55160427093506	0.0223717093467712	0.00646266713738441	-0.00100484199356288	-0.00165419070981443
1303	75.4315795898438	-10.2525653839111	-5.46069240570068	0.0171769186854362	-0.00165419070981443	-0.00230353930965066	0.00906006153672934
1304	76.0809326171875	-11.2265882492065	-5.00614833831787	0.0171769186854362	0.00126787810586393	0.0100340843200684	0.000293855206109583
1305	74.1328887939453	-10.5772399902344	-5.59056186676025	0.0142548503354192	-0.00977104809135199	0.00548864435404539	-0.00912170019000769
1306	75.4315795898438	-12.200611114502	-5.26588773727417	0.0100340843200684	-0.00490093370899558	0.0123068047687411	-0.0100957229733467
1307	75.4315795898438	-11.2265882492065	-5.46069240570068	0.00776136433705688	-0.00912170019000769	0.0136055024340749	-0.00197886489331722
1308	74.1328887939453	-10.9019145965576	-5.00614833831787	0.000618529506027699	0.00159255252219737	0.0116574559360743	0.00321592413820326
1309	76.7302780151367	-10.9019145965576	-5.3957576751709	-0.00814767740666866	-3.08191010844894e-05	0.00451462110504508	0.000293855206109583
1310	73.4835357666016	-10.9019145965576	-5.78536653518677	-0.0237320438027382	0.00808603875339031	-0.00847235135734081	-0.00912170019000769
1311	74.7822341918945	-10.9019145965576	-5.6554970741272	-0.0221086721867323	0.00256657530553639	-0.00490093370899558	-0.0026282137259841
1312	76.7302780151367	-10.9019145965576	-5.52562713623047	-0.0120437685400248	0.00321592413820326	-0.00197886489331722	-0.00619963090866804
1313	75.4315795898438	-9.27854251861572	-5.6554970741272	-0.0123684434220195	-0.00619963090866804	-0.00165419070981443	0.00451462110504508
1314	74.7822341918945	-10.2525653839111	-5.6554970741272	-0.0143164889886975	0.00906006153672934	-0.0130177913233638	0.00483929552137852
1315	74.1328887939453	-10.9019145965576	-4.68147373199463	-0.0191866029053926	0.0116574559360743	-0.0250307414680719	0.00418994715437293
1316	75.4315795898438	-10.5772399902344	-5.26588773727417	-0.0195112787187099	0.00938473641872406	-0.0253554154187441	0.00841071270406246
1317	76.0809326171875	-10.9019145965576	-5.33082246780396	-0.0149658378213644	0.00613799272105098	-0.0237320438027382	0.00256657530553639
1318	73.4835357666016	-11.2265882492065	-5.33082246780396	-0.00977104809135199	-0.00165419070981443	-0.00555028254166245	0.00711201597005129
1319	74.7822341918945	-10.2525653839111	-5.20095300674438	-0.0113944197073579	0.00646266713738441	0.00191722682211548	0.00321592413820326
1320	73.4835357666016	-9.60321712493896	-5.26588773727417	-0.0120437685400248	0.00386527273803949	0.00126787810586393	-0.00392691092565656
1321	71.5354919433594	-9.92789077758789	-4.55160427093506	-0.0152905117720366	-0.00327756232582033	-0.0149658378213644	-0.000680167751852423
1322	75.4315795898438	-11.2265882492065	-4.29186487197876	-3.08191010844894e-05	0.000293855206109583	-0.00230353930965066	0.0142548503354192
1323	74.7822341918945	-10.9019145965576	-4.61653900146484	-0.00295288790948689	0.0022419011220336	0.000618529506027699	0.00873538758605719
1324	77.3796310424805	-11.875937461853	-4.68147373199463	0.00483929552137852	-0.00652430532500148	0.00354059832170606	0.0022419011220336
1325	74.1328887939453	-9.60321712493896	-4.87627840042114	0.000293855206109583	-0.00490093370899558	0.00906006153672934	-0.0149658378213644
1326	76.0809326171875	-11.2265882492065	-4.61653900146484	0.0100340843200684	0.000618529506027699	0.013930176384747	-0.0100957229733467
1327	74.7822341918945	-10.2525653839111	-5.13601779937744	0.0171769186854362	-0.00684897974133492	0.0226963832974434	-0.00100484199356288
1328	74.7822341918945	-12.200611114502	-4.74640893936157	-0.00295288790948689	-0.0104203969240189	0.00613799272105098	0.00581331877037883
1329	75.4315795898438	-12.200611114502	-4.81134366989136	0.0022419011220336	-0.0113944197073579	-0.000680167751852423	-0.00132951640989631
1330	75.4315795898438	-10.5772399902344	-5.26588773727417	0.00808603875339031	-0.00100484199356288	-0.0120437685400248	-0.00490093370899558
1331	74.7822341918945	-10.9019145965576	-4.94121360778809	0.0188002903014421	-0.00425158534198999	0.000293855206109583	-0.00652430532500148
1332	73.4835357666016	-10.9019145965576	-5.07108306884766	0.00581331877037883	0.00256657530553639	0.00678734155371785	0.00451462110504508
1333	73.4835357666016	-9.60321712493896	-5.26588773727417	0.00646266713738441	-0.00425158534198999	-0.00165419070981443	-0.00165419070981443
1334	76.0809326171875	-10.2525653839111	-4.61653900146484	0.00711201597005129	-0.000680167751852423	-0.0126931173726916	0.00938473641872406
1335	77.3796310424805	-10.5772399902344	-4.42173433303833	-0.00165419070981443	0.0152288740500808	-0.0295761823654175	0.00418994715437293
1336	74.1328887939453	-9.60321712493896	-4.87627840042114	0.00548864435404539	0.01100810803473	-0.0347709693014622	0.00321592413820326
1337	74.7822341918945	-10.2525653839111	-5.13601779937744	0.00711201597005129	0.0158782228827477	-0.0136671401560307	0.000293855206109583
1338	74.7822341918945	-10.9019145965576	-5.13601779937744	0.0126314787194133	0.0022419011220336	-0.00684897974133492	0.0123068047687411
1339	76.0809326171875	-12.200611114502	-5.07108306884766	0.00613799272105098	-0.00295288790948689	-0.00327756232582033	0.0022419011220336
1340	74.7822341918945	-11.5512628555298	-4.87627840042114	-0.0026282137259841	0.00256657530553639	-0.0026282137259841	-0.00652430532500148
1341	74.1328887939453	-9.92789077758789	-4.48666954040527	0.00386527273803949	0.00126787810586393	-0.00165419070981443	-0.0026282137259841
1342	73.4835357666016	-9.60321712493896	-4.48666954040527	0.0181509424000978	0.00776136433705688	0.00516396993771195	-0.00749832857400179
1343	73.4835357666016	-10.9019145965576	-4.61653900146484	-0.00132951640989631	0.00548864435404539	0.00646266713738441	0.00548864435404539
1344	76.0809326171875	-11.2265882492065	-4.68147373199463	0.00289124972186983	-0.00879702530801296	0.0116574559360743	0.00289124972186983
1345	74.1328887939453	-10.2525653839111	-5.26588773727417	-0.0146411629393697	-0.00684897974133492	0.00938473641872406	-0.0133424662053585
1346	76.0809326171875	-9.92789077758789	-4.87627840042114	-0.00490093370899558	-0.00197886489331722	0.0165275707840919	-0.0107450718060136
1347	73.4835357666016	-9.60321712493896	-4.61653900146484	0.0327612869441509	-0.00749832857400179	0.0142548503354192	-0.00555028254166245
1348	75.4315795898438	-10.9019145965576	-4.81134366989136	-0.00132951640989631	-0.00847235135734081	0.0191249661147594	-0.00100484199356288
1349	76.0809326171875	-10.5772399902344	-5.26588773727417	-0.00522560812532902	-0.00522560812532902	0.00289124972186983	-0.00197886489331722
1350	73.4835357666016	-11.2265882492065	-4.94121360778809	-0.00814767740666866	-0.00652430532500148	-0.0146411629393697	-0.00944637414067984
1351	74.7822341918945	-11.2265882492065	-4.81134366989136	-0.00879702530801296	0.00386527273803949	-0.00587495695799589	-0.00652430532500148
1352	74.7822341918945	-9.60321712493896	-4.81134366989136	-0.00847235135734081	-3.08191010844894e-05	0.00516396993771195	-0.00360223650932312
1353	74.1328887939453	-11.5512628555298	-4.42173433303833	0.0217223595827818	-0.00230353930965066	-3.08191010844894e-05	0.00354059832170606
1354	72.8341903686523	-10.9019145965576	-4.42173433303833	-0.0211346503347158	0.00159255252219737	-0.00490093370899558	0.00841071270406246
1355	76.0809326171875	-10.2525653839111	-4.16199493408203	0.00581331877037883	0.0136055024340749	-0.0195112787187099	0.00646266713738441
1356	77.3796310424805	-10.5772399902344	-4.87627840042114	-0.00782300252467394	0.00808603875339031	-0.0243813935667276	0.000943203864153475
1357	74.1328887939453	-9.60321712493896	-5.20095300674438	0.00841071270406246	0.0103587592020631	-0.0198359526693821	0.00613799272105098
1358	74.7822341918945	-9.60321712493896	-4.87627840042114	0.00938473641872406	0.00418994715437293	0.00354059832170606	0.00548864435404539
1359	74.7822341918945	-10.5772399902344	-5.46069240570068	0.0123068047687411	0.00126787810586393	-0.0026282137259841	0.00548864435404539
1360	75.4315795898438	-11.2265882492065	-5.20095300674438	0.00289124972186983	-0.00132951640989631	0.00321592413820326	0.00126787810586393
1361	77.3796310424805	-12.200611114502	-4.74640893936157	-0.000355493422830477	0.00126787810586393	-0.00295288790948689	0.00516396993771195
1362	74.7822341918945	-11.2265882492065	-4.81134366989136	-0.00295288790948689	-3.08191010844894e-05	0.00743668992072344	0.00159255252219737
1363	72.8341903686523	-9.92789077758789	-4.74640893936157	-0.021459324285388	-0.00360223650932312	-0.00132951640989631	0.00321592413820326
1364	72.1848373413086	-9.60321712493896	-5.3957576751709	-0.0198359526693821	-0.0026282137259841	0.000618529506027699	0.000618529506027699
1365	72.8341903686523	-10.5772399902344	-5.07108306884766	-0.00619963090866804	-0.0100957229733467	0.0178262684494257	-0.00392691092565656
1366	74.7822341918945	-10.2525653839111	-5.33082246780396	0.000618529506027699	-0.00814767740666866	0.0181509424000978	-0.00197886489331722
1367	74.7822341918945	-8.95386791229248	-5.26588773727417	0.00256657530553639	0.00256657530553639	0.0213976856321096	0.00321592413820326
1368	76.0809326171875	-10.9019145965576	-4.87627840042114	0.000618529506027699	-0.00555028254166245	0.0100340843200684	0.00483929552137852
1369	77.3796310424805	-10.9019145965576	-4.48666954040527	0.00256657530553639	-0.00684897974133492	-0.00522560812532902	0.00289124972186983
1370	75.4315795898438	-10.9019145965576	-4.74640893936157	0.00256657530553639	0.00646266713738441	-0.000680167751852423	-0.00619963090866804
1371	76.7302780151367	-11.5512628555298	-5.07108306884766	-3.08191010844894e-05	-0.00522560812532902	-0.0133424662053585	-0.00652430532500148
1372	74.7822341918945	-10.5772399902344	-4.74640893936157	0.0191249661147594	0.00126787810586393	-0.00360223650932312	0.000618529506027699
1373	74.1328887939453	-9.60321712493896	-4.74640893936157	0.00289124972186983	-0.00555028254166245	-0.00327756232582033	0.00841071270406246
1374	74.7822341918945	-10.5772399902344	-4.22693014144897	-0.00132951640989631	0.000293855206109583	-3.08191010844894e-05	0.00613799272105098
1375	71.5354919433594	-9.60321712493896	-4.55160427093506	-0.0104203969240189	0.00711201597005129	-0.0149658378213644	0.00776136433705688
1376	75.4315795898438	-10.9019145965576	-4.55160427093506	-0.0165892094373703	0.00938473641872406	-0.02697878703475	-0.00619963090866804
1377	75.4315795898438	-9.27854251861572	-4.87627840042114	-0.0126931173726916	0.00970941036939621	-0.0208099745213985	0.00711201597005129
1378	75.4315795898438	-10.2525653839111	-4.87627840042114	-0.00490093370899558	-3.08191010844894e-05	-0.0104203969240189	-0.00327756232582033
1379	74.7822341918945	-9.60321712493896	-5.07108306884766	-0.00295288790948689	-0.00230353930965066	-0.00619963090866804	0.00873538758605719
1380	74.1328887939453	-10.2525653839111	-4.81134366989136	-0.00847235135734081	0.00418994715437293	-0.00912170019000769	-0.00522560812532902
1381	75.4315795898438	-9.60321712493896	-5.07108306884766	-0.00165419070981443	-0.000680167751852423	-0.00197886489331722	0.0022419011220336
1382	74.1328887939453	-9.60321712493896	-4.48666954040527	0.00289124972186983	-0.00457625929266214	0.000943203864153475	0.00678734155371785
1383	76.7302780151367	-12.200611114502	-4.55160427093506	0.00581331877037883	-0.00749832857400179	0.00581331877037883	0.00256657530553639
1384	76.0809326171875	-10.5772399902344	-4.94121360778809	-0.00165419070981443	-0.0107450718060136	0.0132808275520802	-0.0133424662053585
1385	75.4315795898438	-10.5772399902344	-4.42173433303833	-0.00684897974133492	0.000618529506027699	0.0178262684494257	-0.0130177913233638
1386	73.4835357666016	-9.60321712493896	-4.94121360778809	-0.0113944197073579	-0.00555028254166245	0.0152288740500808	-0.00684897974133492
1387	71.5354919433594	-9.27854251861572	-4.68147373199463	0.0158782228827477	-0.00230353930965066	0.0233457311987877	0.00159255252219737
1388	74.7822341918945	-10.9019145965576	-4.74640893936157	0.00159255252219737	-0.00652430532500148	0.00873538758605719	0.00548864435404539
1389	75.4315795898438	-10.5772399902344	-4.48666954040527	-0.00587495695799589	0.000618529506027699	-0.00425158534198999	-0.00100484199356288
1390	76.0809326171875	-10.5772399902344	-4.74640893936157	-0.00165419070981443	0.00613799272105098	-0.00977104809135199	-0.0107450718060136
1391	75.4315795898438	-10.5772399902344	-4.94121360778809	0.0103587592020631	0.00970941036939621	-0.0159398596733809	-0.00197886489331722
1392	73.4835357666016	-9.60321712493896	-4.81134366989136	0.00451462110504508	0.00256657530553639	-0.00587495695799589	-0.00392691092565656
1393	76.7302780151367	-10.5772399902344	-4.55160427093506	-3.08191010844894e-05	-0.00782300252467394	-0.0026282137259841	0.00126787810586393
1394	73.4835357666016	-10.5772399902344	-4.61653900146484	-0.0026282137259841	-0.00782300252467394	-0.0104203969240189	0.00451462110504508
1395	74.1328887939453	-10.2525653839111	-4.35679960250854	-0.000355493422830477	0.0116574559360743	-0.0217839982360601	0.000618529506027699
1396	76.0809326171875	-10.9019145965576	-4.74640893936157	-0.00165419070981443	0.00418994715437293	-0.0250307414680719	0.00256657530553639
1397	72.8341903686523	-10.2525653839111	-4.87627840042114	-0.00717365415766835	0.00516396993771195	-0.0224333461374044	0.00678734155371785
1398	70.8861465454102	-10.2525653839111	-4.87627840042114	-0.00327756232582033	0.00678734155371785	-0.00587495695799589	0.0022419011220336
1399	73.4835357666016	-9.92789077758789	-4.68147373199463	0.0152288740500808	0.00418994715437293	-0.00490093370899558	0.000943203864153475
1400	74.1328887939453	-10.5772399902344	-4.48666954040527	0.00321592413820326	0.00289124972186983	-0.00327756232582033	0.000943203864153475
1401	74.1328887939453	-9.92789077758789	-4.55160427093506	0.00711201597005129	0.00581331877037883	-0.00879702530801296	0.000943203864153475
1402	74.1328887939453	-9.27854251861572	-5.20095300674438	0.0165275707840919	0.00289124972186983	-0.00717365415766835	0.00289124972186983
1403	75.4315795898438	-10.9019145965576	-5.3957576751709	0.00483929552137852	0.000618529506027699	0.00354059832170606	0.00354059832170606
1404	74.7822341918945	-11.875937461853	-4.68147373199463	0.0165275707840919	-0.00490093370899558	0.011982130818069	-0.0026282137259841
1405	73.4835357666016	-11.5512628555298	-4.74640893936157	0.0113327819854021	-0.00490093370899558	0.0132808275520802	-0.00879702530801296
1406	76.0809326171875	-11.2265882492065	-4.42173433303833	0.0226963832974434	-0.00652430532500148	0.0152288740500808	-0.00782300252467394
1407	74.7822341918945	-10.5772399902344	-4.81134366989136	0.012956153601408	0.000618529506027699	0.0155535480007529	-0.00555028254166245
1408	70.8861465454102	-10.2525653839111	-4.87627840042114	0.000618529506027699	0.00159255252219737	0.00873538758605719	0.00938473641872406
1409	71.5354919433594	-9.92789077758789	-5.20095300674438	0.00418994715437293	-0.0026282137259841	-0.00132951640989631	-0.00587495695799589
1410	73.4835357666016	-10.2525653839111	-4.94121360778809	0.00646266713738441	0.00321592413820326	-0.00619963090866804	-0.00944637414067984
1411	75.4315795898438	-11.5512628555298	-5.20095300674438	0.0145795252174139	0.00483929552137852	-0.0117190945893526	-0.0026282137259841
1412	75.4315795898438	-11.2265882492065	-5.3957576751709	0.0223717093467712	0.00418994715437293	-0.00230353930965066	-0.00522560812532902
1413	75.4315795898438	-11.2265882492065	-4.48666954040527	0.0175015944987535	0.00451462110504508	-0.00360223650932312	-0.00197886489331722
1414	75.4315795898438	-10.9019145965576	-4.29186487197876	0.00873538758605719	0.00126787810586393	-0.00684897974133492	0.00581331877037883
1415	73.4835357666016	-11.875937461853	-4.35679960250854	-0.00522560812532902	0.0022419011220336	-0.0286021586507559	-0.00782300252467394
1416	76.0809326171875	-12.5252857208252	-4.61653900146484	-0.0250307414680719	0.00321592413820326	-0.0253554154187441	0.00418994715437293
1417	73.4835357666016	-10.2525653839111	-5.00614833831787	-0.0100957229733467	0.00743668992072344	-0.0175632312893867	0.00581331877037883
1418	73.4835357666016	-10.2525653839111	-4.87627840042114	0.01100810803473	0.00743668992072344	-0.00977104809135199	0.013930176384747
1419	71.5354919433594	-10.2525653839111	-5.00614833831787	0.00126787810586393	-0.000355493422830477	-0.00619963090866804	0.013930176384747
1420	73.4835357666016	-11.2265882492065	-4.35679960250854	-0.00587495695799589	0.00354059832170606	-0.00425158534198999	0.00873538758605719
1421	74.1328887939453	-10.2525653839111	-4.87627840042114	-0.00360223650932312	0.00548864435404539	-0.00847235135734081	-0.000680167751852423
1422	74.1328887939453	-10.2525653839111	-5.20095300674438	0.0116574559360743	0.00386527273803949	-0.0133424662053585	0.0103587592020631
1423	75.4315795898438	-10.5772399902344	-5.6554970741272	-0.00425158534198999	0.00418994715437293	0.00354059832170606	-0.000355493422830477
1424	75.4315795898438	-10.5772399902344	-5.46069240570068	-0.00457625929266214	-0.00555028254166245	0.00126787810586393	0.00191722682211548
1425	74.7822341918945	-11.875937461853	-4.48666954040527	-0.00847235135734081	-0.00684897974133492	0.0158782228827477	-0.00295288790948689
1426	75.4315795898438	-12.5252857208252	-4.74640893936157	0.000943203864153475	-0.00912170019000769	0.0123068047687411	-0.00555028254166245
1427	74.1328887939453	-11.2265882492065	-4.42173433303833	0.00613799272105098	-0.00652430532500148	0.0123068047687411	-0.00392691092565656
1428	74.7822341918945	-10.2525653839111	-5.00614833831787	-0.0120437685400248	-0.0107450718060136	0.01100810803473	0.000293855206109583
1429	72.1848373413086	-9.60321712493896	-5.00614833831787	-0.0204853005707264	-0.00587495695799589	-0.00132951640989631	0.000293855206109583
1430	71.5354919433594	-10.2525653839111	-5.33082246780396	-0.0279528107494116	0.00289124972186983	-3.08191010844894e-05	-0.00165419070981443
1431	73.4835357666016	-10.2525653839111	-4.87627840042114	-0.0143164889886975	-0.00327756232582033	-0.00814767740666866	-0.00230353930965066
1432	76.0809326171875	-11.2265882492065	-4.61653900146484	-0.00132951640989631	-0.00165419070981443	-0.00457625929266214	0.00581331877037883
1433	76.7302780151367	-10.9019145965576	-5.33082246780396	-0.00230353930965066	0.00289124972186983	0.00159255252219737	0.00613799272105098
1434	76.0809326171875	-10.9019145965576	-5.13601779937744	-0.00619963090866804	0.00970941036939621	-0.0152905117720366	0.00451462110504508
1435	74.7822341918945	-10.5772399902344	-4.35679960250854	-0.00879702530801296	0.0126314787194133	-0.0250307414680719	0.00126787810586393
1436	75.4315795898438	-11.5512628555298	-4.61653900146484	0.00711201597005129	0.00354059832170606	-0.0260047651827335	-0.00360223650932312
1437	74.1328887939453	-11.2265882492065	-4.81134366989136	0.00451462110504508	0.00256657530553639	-0.0146411629393697	0.00418994715437293
1438	74.1328887939453	-10.2525653839111	-4.87627840042114	0.00808603875339031	0.0022419011220336	-0.00977104809135199	0.00418994715437293
1439	73.4835357666016	-10.9019145965576	-4.55160427093506	0.00678734155371785	-3.08191010844894e-05	0.00126787810586393	0.00483929552137852
1440	72.8341903686523	-11.2265882492065	-4.94121360778809	0.011982130818069	0.00581331877037883	-0.00165419070981443	-0.00295288790948689
1441	72.8341903686523	-11.2265882492065	-4.22693014144897	0.00613799272105098	0.00613799272105098	0.00678734155371785	-0.00457625929266214
1442	72.8341903686523	-10.2525653839111	-4.61653900146484	0.0210730116814375	-0.00132951640989631	0.00256657530553639	0.00321592413820326
1443	75.4315795898438	-9.92789077758789	-4.94121360778809	0.0213976856321096	-0.000355493422830477	0.00581331877037883	0.000943203864153475
1444	76.0809326171875	-9.60321712493896	-5.33082246780396	0.0188002903014421	-0.00197886489331722	0.00646266713738441	-0.00327756232582033
1445	75.4315795898438	-11.2265882492065	-4.61653900146484	0.011982130818069	-0.0110697457566857	0.0158782228827477	-0.0100957229733467
1446	74.1328887939453	-9.92789077758789	-4.61653900146484	0.00581331877037883	-0.000680167751852423	0.0191249661147594	-0.0117190945893526
1447	73.4835357666016	-11.2265882492065	-4.55160427093506	0.000618529506027699	0.000943203864153475	0.00938473641872406	0.00386527273803949
1448	74.7822341918945	-11.5512628555298	-4.22693014144897	-0.00522560812532902	-0.0113944197073579	0.00581331877037883	0.000618529506027699
1449	73.4835357666016	-11.2265882492065	-4.61653900146484	-0.0204853005707264	0.0022419011220336	0.00289124972186983	-0.00230353930965066
1450	74.1328887939453	-10.2525653839111	-4.81134366989136	-0.0117190945893526	0.00483929552137852	-0.00652430532500148	-0.0026282137259841
1451	71.5354919433594	-9.92789077758789	-4.87627840042114	-0.0198359526693821	0.00906006153672934	0.00159255252219737	-0.00717365415766835
1452	73.4835357666016	-10.5772399902344	-5.20095300674438	-0.00555028254166245	-0.00230353930965066	-0.00457625929266214	0.00743668992072344
1453	75.4315795898438	-11.5512628555298	-4.94121360778809	-0.00392691092565656	0.000618529506027699	-0.00392691092565656	0.00776136433705688
1454	75.4315795898438	-10.5772399902344	-5.00614833831787	-0.00457625929266214	0.0103587592020631	-0.0133424662053585	0.00743668992072344
1455	74.1328887939453	-10.2525653839111	-5.20095300674438	-0.0126931173726916	0.0103587592020631	-0.023407369852066	0.00256657530553639
1456	75.4315795898438	-10.5772399902344	-4.68147373199463	-0.00230353930965066	0.0142548503354192	-0.0256800893694162	-0.00327756232582033
1457	74.1328887939453	-10.2525653839111	-4.68147373199463	-0.0130177913233638	0.0132808275520802	-0.0100957229733467	0.00289124972186983
1458	74.1328887939453	-11.5512628555298	-4.55160427093506	-0.00912170019000769	-0.0026282137259841	-0.0136671401560307	0.00613799272105098
1459	75.4315795898438	-12.200611114502	-4.61653900146484	-0.00879702530801296	0.000618529506027699	-3.08191010844894e-05	-0.00165419070981443
1460	76.0809326171875	-11.2265882492065	-4.35679960250854	-0.00717365415766835	0.00386527273803949	-0.00749832857400179	-0.00327756232582033
1461	75.4315795898438	-10.5772399902344	-4.22693014144897	-0.00360223650932312	0.00354059832170606	-0.00490093370899558	-0.00944637414067984
1462	70.8861465454102	-10.2525653839111	-4.61653900146484	-0.00684897974133492	-0.00360223650932312	-0.000355493422830477	0.00711201597005129
1463	73.4835357666016	-9.60321712493896	-5.3957576751709	0.00321592413820326	0.00548864435404539	-0.000680167751852423	0.00256657530553639
1464	74.7822341918945	-9.60321712493896	-5.46069240570068	0.0165275707840919	-0.00619963090866804	0.00711201597005129	-0.00165419070981443
1465	76.0809326171875	-11.2265882492065	-5.26588773727417	0.0132808275520802	-0.0149658378213644	0.0155535480007529	-0.00749832857400179
1466	73.4835357666016	-9.60321712493896	-4.94121360778809	0.00289124972186983	0.00191722682211548	0.00938473641872406	-0.0149658378213644
1467	73.4835357666016	-10.2525653839111	-4.42173433303833	0.0103587592020631	-0.0227580219507217	0.0149041991680861	-0.00295288790948689
1468	74.1328887939453	-10.9019145965576	-4.29186487197876	0.0178262684494257	-0.0026282137259841	0.01100810803473	-0.00295288790948689
1469	74.7822341918945	-11.875937461853	-4.61653900146484	0.0103587592020631	-0.0143164889886975	0.00321592413820326	-0.000680167751852423
1470	75.4315795898438	-10.2525653839111	-4.74640893936157	0.0103587592020631	-0.0100957229733467	-0.000355493422830477	-0.00327756232582033
1471	73.4835357666016	-9.60321712493896	-5.26588773727417	0.00938473641872406	-3.08191010844894e-05	-0.00652430532500148	-0.0117190945893526
1472	72.8341903686523	-10.5772399902344	-5.13601779937744	-0.00457625929266214	-0.00425158534198999	0.00321592413820326	0.00386527273803949
1473	73.4835357666016	-11.2265882492065	-5.00614833831787	0.00678734155371785	-0.00100484199356288	-0.000355493422830477	-0.00165419070981443
1474	76.0809326171875	-10.9019145965576	-4.35679960250854	-0.00782300252467394	0.00386527273803949	-0.0107450718060136	0.00970941036939621
1475	74.1328887939453	-10.5772399902344	-4.87627840042114	-0.000355493422830477	0.00646266713738441	-0.0208099745213985	0.000943203864153475
1476	75.4315795898438	-10.2525653839111	-4.87627840042114	0.000943203864153475	0.00678734155371785	-0.0237320438027382	-0.00197886489331722
1477	73.4835357666016	-10.2525653839111	-4.74640893936157	-0.00782300252467394	0.00256657530553639	-0.0204853005707264	0.0145795252174139
1478	74.7822341918945	-11.2265882492065	-4.48666954040527	-0.0026282137259841	0.0022419011220336	0.00159255252219737	-0.00327756232582033
1479	76.0809326171875	-12.200611114502	-4.42173433303833	0.0100340843200684	-0.0026282137259841	-0.00132951640989631	0.00191722682211548
1480	76.0809326171875	-11.5512628555298	-4.16199493408203	-0.0162645354866982	-0.00165419070981443	0.000943203864153475	0.00289124972186983
1481	75.4315795898438	-10.5772399902344	-5.13601779937744	0.00256657530553639	-0.000680167751852423	-0.00652430532500148	0.00159255252219737
1482	72.1848373413086	-11.2265882492065	-5.07108306884766	-0.00782300252467394	0.00126787810586393	-0.00392691092565656	0.000618529506027699
1483	72.1848373413086	-9.27854251861572	-4.81134366989136	-0.00977104809135199	-0.00522560812532902	0.00841071270406246	0.00548864435404539
1484	73.4835357666016	-10.2525653839111	-4.81134366989136	-0.0026282137259841	-0.00652430532500148	0.011982130818069	-0.0120437685400248
1485	77.3796310424805	-10.9019145965576	-4.55160427093506	-0.00197886489331722	0.00256657530553639	0.0194496400654316	-0.00230353930965066
1486	72.8341903686523	-9.27854251861572	-4.74640893936157	-0.00100484199356288	-0.00944637414067984	0.0162028968334198	-0.0107450718060136
1487	74.1328887939453	-9.92789077758789	-4.68147373199463	0.00743668992072344	-0.00100484199356288	0.00906006153672934	-0.00522560812532902
1488	74.7822341918945	-10.2525653839111	-4.55160427093506	-0.00522560812532902	-0.00749832857400179	0.0145795252174139	-0.0107450718060136
1489	74.7822341918945	-11.875937461853	-5.07108306884766	-0.00619963090866804	0.000293855206109583	0.00386527273803949	-0.00165419070981443
1490	75.4315795898438	-11.5512628555298	-5.33082246780396	-0.00360223650932312	-0.00912170019000769	-0.00360223650932312	-0.00100484199356288
1491	74.1328887939453	-9.92789077758789	-4.61653900146484	-0.00847235135734081	0.00581331877037883	-0.000355493422830477	-0.00457625929266214
1492	76.0809326171875	-10.5772399902344	-4.61653900146484	0.0022419011220336	0.00191722682211548	-0.000355493422830477	-3.08191010844894e-05
1493	72.1848373413086	-10.5772399902344	-4.16199493408203	-0.00749832857400179	-0.00230353930965066	0.00808603875339031	0.00159255252219737
1494	74.1328887939453	-11.2265882492065	-4.35679960250854	-0.00490093370899558	0.00873538758605719	-0.0130177913233638	0.00938473641872406
1495	74.7822341918945	-10.9019145965576	-5.13601779937744	-0.0104203969240189	0.00548864435404539	-0.0175632312893867	0.00613799272105098
1496	74.7822341918945	-9.92789077758789	-5.52562713623047	0.00516396993771195	0.0103587592020631	-0.0318489037454128	0.00386527273803949
1497	74.7822341918945	-10.2525653839111	-5.33082246780396	-0.000680167751852423	0.0106834331527352	-0.0217839982360601	0.00970941036939621
1498	76.0809326171875	-10.5772399902344	-4.94121360778809	0.00126787810586393	-0.00197886489331722	-0.00490093370899558	0.00289124972186983
1499	74.7822341918945	-10.5772399902344	-5.00614833831787	-0.00327756232582033	0.00418994715437293	-0.00197886489331722	0.00289124972186983
1500	74.7822341918945	-11.2265882492065	-4.94121360778809	0.00418994715437293	-0.000680167751852423	-0.00132951640989631	-0.00457625929266214
1501	73.4835357666016	-10.2525653839111	-5.3957576751709	-0.00717365415766835	-3.08191010844894e-05	0.000293855206109583	-0.00327756232582033
1502	76.0809326171875	-10.2525653839111	-5.26588773727417	-0.0126931173726916	0.00678734155371785	-0.0130177913233638	-0.000355493422830477
1503	73.4835357666016	-10.5772399902344	-5.07108306884766	0.00516396993771195	0.00289124972186983	0.00516396993771195	0.00386527273803949
1504	70.8861465454102	-10.2525653839111	-5.00614833831787	0.011982130818069	-0.00944637414067984	0.00938473641872406	-0.00165419070981443
1505	74.7822341918945	-11.5512628555298	-5.00614833831787	0.00743668992072344	0.00256657530553639	0.0194496400654316	-0.00749832857400179
1506	75.4315795898438	-10.9019145965576	-5.00614833831787	0.00743668992072344	-0.00684897974133492	0.0123068047687411	-0.0133424662053585
1507	75.4315795898438	-9.92789077758789	-5.3957576751709	0.0191249661147594	-0.00132951640989631	0.00159255252219737	-0.00327756232582033
1508	73.4835357666016	-9.60321712493896	-5.52562713623047	0.0175015944987535	-3.08191010844894e-05	0.0145795252174139	-0.00295288790948689
1509	74.1328887939453	-9.92789077758789	-5.26588773727417	0.00906006153672934	-0.00132951640989631	0.00354059832170606	-0.00360223650932312
1510	75.4315795898438	-11.875937461853	-5.07108306884766	0.00776136433705688	-0.0117190945893526	-0.00490093370899558	-0.00652430532500148
1511	75.4315795898438	-12.200611114502	-5.07108306884766	0.00776136433705688	0.000618529506027699	-0.00165419070981443	-0.00360223650932312
1512	75.4315795898438	-10.9019145965576	-4.87627840042114	0.00548864435404539	0.00841071270406246	-0.00490093370899558	0.000618529506027699
1513	72.8341903686523	-9.92789077758789	-5.00614833831787	0.000293855206109583	0.00516396993771195	0.00191722682211548	0.00970941036939621
1514	70.2367935180664	-9.92789077758789	-5.20095300674438	-0.0107450718060136	0.00970941036939621	-0.0185372550040483	0.00321592413820326
1515	74.7822341918945	-11.2265882492065	-4.68147373199463	-0.00555028254166245	0.0132808275520802	-0.0315242260694504	0.00159255252219737
1516	75.4315795898438	-11.2265882492065	-4.81134366989136	-0.00912170019000769	0.0142548503354192	-0.0318489037454128	0.0022419011220336
1517	74.7822341918945	-10.2525653839111	-4.94121360778809	-0.00425158534198999	0.0145795252174139	-0.0237320438027382	0.00386527273803949
1518	74.1328887939453	-9.60321712493896	-4.74640893936157	-0.00360223650932312	0.00743668992072344	-0.00944637414067984	0.01100810803473
1519	74.1328887939453	-10.9019145965576	-4.22693014144897	-0.00587495695799589	0.00451462110504508	-0.00360223650932312	0.00483929552137852
1520	74.7822341918945	-11.5512628555298	-4.35679960250854	-0.00522560812532902	0.00646266713738441	-0.000680167751852423	-0.00165419070981443
1521	73.4835357666016	-11.5512628555298	-4.81134366989136	-0.000680167751852423	0.000293855206109583	-0.00197886489331722	-3.08191010844894e-05
1522	76.0809326171875	-11.2265882492065	-4.87627840042114	-0.000680167751852423	0.00321592413820326	-0.00457625929266214	0.00646266713738441
1523	75.4315795898438	-11.2265882492065	-5.00614833831787	0.00938473641872406	0.00516396993771195	0.0181509424000978	-0.00230353930965066
1524	73.4835357666016	-10.9019145965576	-5.07108306884766	-0.00165419070981443	0.0022419011220336	0.00711201597005129	-0.0026282137259841
1525	71.5354919433594	-10.5772399902344	-5.13601779937744	0.00191722682211548	-0.0026282137259841	0.0106834331527352	-0.00684897974133492
1526	74.7822341918945	-10.9019145965576	-4.61653900146484	0.00126787810586393	-0.00684897974133492	0.0197743140161037	-0.00425158534198999
1527	76.7302780151367	-10.5772399902344	-5.33082246780396	0.0197743140161037	-0.00327756232582033	0.00581331877037883	0.00126787810586393
1528	73.4835357666016	-9.92789077758789	-5.59056186676025	0.00938473641872406	-0.00814767740666866	0.0116574559360743	-0.00652430532500148
1529	74.1328887939453	-10.2525653839111	-5.59056186676025	0.00743668992072344	-0.00360223650932312	0.00159255252219737	-0.00814767740666866
1530	74.1328887939453	-9.92789077758789	-5.26588773727417	0.00386527273803949	-0.00100484199356288	-0.00555028254166245	-0.0143164889886975
1531	73.4835357666016	-10.5772399902344	-5.20095300674438	-0.00132951640989631	-0.00327756232582033	-0.00230353930965066	-0.00490093370899558
1532	75.4315795898438	-11.5512628555298	-5.3957576751709	0.00354059832170606	-0.00360223650932312	-0.00425158534198999	-0.00490093370899558
1533	75.4315795898438	-12.5252857208252	-5.20095300674438	-0.00230353930965066	-0.00717365415766835	-0.00197886489331722	-0.000355493422830477
1534	76.7302780151367	-11.5512628555298	-5.33082246780396	-0.0104203969240189	0.00451462110504508	-0.0217839982360601	0.00938473641872406
1535	75.4315795898438	-10.5772399902344	-5.20095300674438	-0.0136671401560307	0.00906006153672934	-0.0198359526693821	0.00159255252219737
1536	73.4835357666016	-10.2525653839111	-5.33082246780396	-0.0120437685400248	0.0175015944987535	-0.0204853005707264	-0.00132951640989631
1537	73.4835357666016	-9.92789077758789	-4.74640893936157	0.000618529506027699	0.00418994715437293	-0.0146411629393697	0.00548864435404539
1538	74.1328887939453	-10.2525653839111	-4.55160427093506	0.0171769186854362	0.00418994715437293	0.000293855206109583	0.0022419011220336
1539	74.1328887939453	-11.2265882492065	-4.29186487197876	0.0178262684494257	-0.000680167751852423	-0.00165419070981443	0.00256657530553639
1540	73.4835357666016	-9.92789077758789	-5.26588773727417	0.0106834331527352	0.00159255252219737	-0.00327756232582033	0.00159255252219737
1541	73.4835357666016	-10.2525653839111	-5.3957576751709	0.00548864435404539	0.0132808275520802	-0.00392691092565656	0.00159255252219737
1542	74.7822341918945	-10.5772399902344	-5.46069240570068	0.0171769186854362	-0.00327756232582033	0.00581331877037883	0.00159255252219737
1543	75.4315795898438	-12.8499603271484	-5.13601779937744	0.0252937767654657	-0.0143164889886975	0.000293855206109583	0.0126314787194133
1544	76.7302780151367	-11.5512628555298	-4.94121360778809	-0.00749832857400179	-0.00230353930965066	0.0126314787194133	-0.00847235135734081
1545	73.4835357666016	-9.60321712493896	-5.26588773727417	0.00906006153672934	0.000293855206109583	0.00386527273803949	-0.00977104809135199
1546	73.4835357666016	-11.5512628555298	-4.74640893936157	-0.00327756232582033	-0.00490093370899558	0.0158782228827477	-0.00587495695799589
1547	72.8341903686523	-10.5772399902344	-4.74640893936157	0.000943203864153475	-0.00197886489331722	0.013930176384747	-0.00132951640989631
1548	73.4835357666016	-10.2525653839111	-4.87627840042114	-0.0152905117720366	-0.000355493422830477	0.0168522447347641	-0.00295288790948689
1549	74.7822341918945	-10.2525653839111	-4.61653900146484	-0.00457625929266214	0.000943203864153475	-0.000355493422830477	0.00191722682211548
1550	74.1328887939453	-10.5772399902344	-4.68147373199463	0.000943203864153475	0.00678734155371785	-0.00749832857400179	-0.00684897974133492
1551	73.4835357666016	-10.2525653839111	-4.81134366989136	-0.00100484199356288	0.00159255252219737	-0.00977104809135199	-0.00425158534198999
1552	73.4835357666016	-10.2525653839111	-4.55160427093506	0.00548864435404539	0.00386527273803949	-0.00197886489331722	-0.00327756232582033
1553	74.7822341918945	-11.875937461853	-4.81134366989136	0.00711201597005129	-0.00749832857400179	0.00581331877037883	0.0100340843200684
1554	76.7302780151367	-12.8499603271484	-5.46069240570068	-0.0026282137259841	0.00841071270406246	-0.0159398596733809	0.00354059832170606
1555	75.4315795898438	-11.2265882492065	-5.07108306884766	-0.00230353930965066	0.00841071270406246	-0.0370436906814575	0.00581331877037883
1556	74.1328887939453	-10.2525653839111	-5.33082246780396	-0.00295288790948689	0.0175015944987535	-0.0198359526693821	-0.00165419070981443
1557	71.5354919433594	-10.2525653839111	-5.26588773727417	-0.00749832857400179	0.0149041991680861	-0.0204853005707264	0.00613799272105098
1558	72.1848373413086	-9.92789077758789	-5.00614833831787	-0.00555028254166245	0.00451462110504508	-0.00944637414067984	0.00483929552137852
1559	75.4315795898438	-11.5512628555298	-4.68147373199463	0.00256657530553639	0.0132808275520802	-0.00782300252467394	0.00159255252219737
1560	74.1328887939453	-9.92789077758789	-5.6554970741272	-0.00425158534198999	0.0022419011220336	-0.000355493422830477	0.00191722682211548
1561	74.7822341918945	-10.2525653839111	-5.3957576751709	0.0233457311987877	0.00289124972186983	-0.00522560812532902	0.000943203864153475
1562	75.4315795898438	-10.5772399902344	-5.46069240570068	0.00646266713738441	0.00354059832170606	0.00451462110504508	0.00191722682211548
1563	75.4315795898438	-11.2265882492065	-5.07108306884766	0.011982130818069	-0.00814767740666866	0.00386527273803949	-3.08191010844894e-05
1564	76.7302780151367	-13.1746339797974	-5.07108306884766	0.00581331877037883	-0.0104203969240189	0.0145795252174139	-0.00132951640989631
1565	74.1328887939453	-10.9019145965576	-4.94121360778809	0.00873538758605719	-0.0133424662053585	0.0207483377307653	-0.0136671401560307
1566	74.7822341918945	-11.5512628555298	-4.22693014144897	0.01847561635077	-0.00425158534198999	0.0197743140161037	-0.00295288790948689
1567	72.1848373413086	-9.92789077758789	-4.87627840042114	0.00159255252219737	0.00418994715437293	0.0149041991680861	-0.00197886489331722
1568	70.8861465454102	-9.92789077758789	-5.33082246780396	-3.08191010844894e-05	-0.00912170019000769	0.012956153601408	-0.00132951640989631
1569	74.7822341918945	-11.2265882492065	-5.13601779937744	0.0022419011220336	0.000293855206109583	0.00711201597005129	-0.00490093370899558
1570	74.7822341918945	-10.9019145965576	-5.00614833831787	0.00418994715437293	0.0103587592020631	-0.00457625929266214	-0.000680167751852423
1571	74.1328887939453	-11.2265882492065	-5.13601779937744	0.0106834331527352	-0.0026282137259841	-0.00847235135734081	-0.00847235135734081
1572	73.4835357666016	-9.92789077758789	-5.00614833831787	0.0188002903014421	0.00970941036939621	-0.00165419070981443	-0.00230353930965066
1573	74.7822341918945	-10.5772399902344	-5.20095300674438	0.0191249661147594	0.00354059832170606	-0.00230353930965066	-0.00652430532500148
1574	74.7822341918945	-10.9019145965576	-5.72043180465698	0.011982130818069	-0.00360223650932312	-0.0139918150380254	0.00483929552137852
1575	76.0809326171875	-12.200611114502	-5.3957576751709	0.0106834331527352	0.0022419011220336	-0.0311995539814234	0.00256657530553639
1576	74.7822341918945	-10.9019145965576	-5.52562713623047	-0.0113944197073579	0.00354059832170606	-0.023407369852066	-0.000680167751852423
1577	72.8341903686523	-9.92789077758789	-5.46069240570068	-0.00165419070981443	0.00256657530553639	-0.0217839982360601	-3.08191010844894e-05
1578	71.5354919433594	-10.9019145965576	-5.07108306884766	-0.00457625929266214	0.0103587592020631	0.00548864435404539	0.0152288740500808
1579	73.4835357666016	-11.2265882492065	-4.94121360778809	-0.000355493422830477	0.00483929552137852	0.000943203864153475	0.00321592413820326
1580	74.1328887939453	-10.9019145965576	-5.3957576751709	0.00191722682211548	0.00516396993771195	-0.00100484199356288	0.00321592413820326
1581	75.4315795898438	-9.92789077758789	-5.72043180465698	-0.00652430532500148	0.0022419011220336	-0.0104203969240189	0.0123068047687411
1582	75.4315795898438	-9.92789077758789	-5.98017120361328	-0.00425158534198999	-0.00619963090866804	0.00418994715437293	-0.000355493422830477
1583	74.7822341918945	-11.2265882492065	-5.20095300674438	0.0103587592020631	-0.00132951640989631	0.000618529506027699	0.000618529506027699
1584	75.4315795898438	-11.2265882492065	-5.00614833831787	0.00743668992072344	-0.00555028254166245	0.0149041991680861	-0.00100484199356288
1585	73.4835357666016	-10.9019145965576	-4.81134366989136	0.0194496400654316	-0.00814767740666866	0.0200989879667759	-0.0110697457566857
1586	76.7302780151367	-11.875937461853	-4.94121360778809	0.0142548503354192	-0.0113944197073579	0.0158782228827477	-0.00684897974133492
1587	74.1328887939453	-9.92789077758789	-5.46069240570068	0.00678734155371785	0.00191722682211548	0.0116574559360743	-0.0110697457566857
1588	75.4315795898438	-11.2265882492065	-5.07108306884766	0.00321592413820326	-0.00684897974133492	0.00418994715437293	0.0022419011220336
1589	72.8341903686523	-10.9019145965576	-5.07108306884766	0.0194496400654316	0.00159255252219737	0.00126787810586393	0.000943203864153475
1590	73.4835357666016	-10.5772399902344	-5.00614833831787	-0.0107450718060136	0.00613799272105098	-0.00392691092565656	-0.00295288790948689
1591	75.4315795898438	-10.9019145965576	-4.42173433303833	-0.0026282137259841	-0.000355493422830477	-0.00749832857400179	-0.0026282137259841
1592	75.4315795898438	-10.5772399902344	-4.35679960250854	-0.00522560812532902	0.00354059832170606	-0.00100484199356288	-0.00490093370899558
1593	75.4315795898438	-10.9019145965576	-4.74640893936157	0.0171769186854362	-0.0026282137259841	0.00386527273803949	0.0100340843200684
1594	74.7822341918945	-9.60321712493896	-4.74640893936157	0.0155535480007529	0.00321592413820326	-0.0107450718060136	-0.00360223650932312
1595	74.7822341918945	-10.9019145965576	-4.61653900146484	-0.00360223650932312	0.00743668992072344	-0.0243813935667276	0.00678734155371785
1596	76.7302780151367	-12.5252857208252	-4.61653900146484	-0.00717365415766835	0.00613799272105098	-0.0299008563160896	0.00516396993771195
1597	74.1328887939453	-10.2525653839111	-4.61653900146484	-0.00197886489331722	0.00776136433705688	-0.0126931173726916	0.00256657530553639
1598	75.4315795898438	-9.92789077758789	-5.00614833831787	0.00873538758605719	-3.08191010844894e-05	-0.0130177913233638	0.00126787810586393
1599	72.1848373413086	-9.92789077758789	-4.42173433303833	0.00970941036939621	-3.08191010844894e-05	-0.00132951640989631	-0.000680167751852423
1600	73.4835357666016	-9.92789077758789	-4.94121360778809	-0.0026282137259841	-0.00165419070981443	-0.00587495695799589	-0.00360223650932312
1601	76.0809326171875	-11.2265882492065	-4.61653900146484	0.0175015944987535	0.00126787810586393	-0.00587495695799589	-0.00327756232582033
1602	74.1328887939453	-10.2525653839111	-4.68147373199463	0.0217223595827818	0.00711201597005129	-0.00717365415766835	-0.00327756232582033
1603	74.1328887939453	-9.92789077758789	-5.00614833831787	0.0175015944987535	0.000618529506027699	-0.00132951640989631	0.00548864435404539
1604	74.7822341918945	-9.60321712493896	-5.26588773727417	0.0132808275520802	-0.00684897974133492	0.00678734155371785	-3.08191010844894e-05
1605	75.4315795898438	-10.5772399902344	-4.29186487197876	0.0278911720961332	-0.000355493422830477	0.0142548503354192	-0.00847235135734081
1606	77.3796310424805	-10.9019145965576	-5.26588773727417	0.0246444288641214	-0.00457625929266214	0.00743668992072344	-0.0123684434220195
1607	73.4835357666016	-10.9019145965576	-5.3957576751709	0.0197743140161037	-0.00360223650932312	0.011982130818069	-0.00782300252467394
1608	75.4315795898438	-11.2265882492065	-4.87627840042114	0.00159255252219737	0.000618529506027699	0.000618529506027699	0.00678734155371785
1609	76.0809326171875	-10.9019145965576	-5.13601779937744	0.00613799272105098	0.00548864435404539	0.00548864435404539	-0.00522560812532902
1610	73.4835357666016	-11.2265882492065	-4.74640893936157	-0.0165892094373703	-0.00327756232582033	-0.00782300252467394	-0.00490093370899558
1611	74.7822341918945	-10.9019145965576	-4.87627840042114	-0.0195112787187099	0.00743668992072344	-0.00230353930965066	-0.00425158534198999
1612	74.7822341918945	-9.27854251861572	-5.00614833831787	-0.0126931173726916	0.00126787810586393	-0.00847235135734081	-0.00684897974133492
1613	74.1328887939453	-9.92789077758789	-5.3957576751709	-0.0237320438027382	0.00451462110504508	-0.00295288790948689	0.00711201597005129
1614	74.1328887939453	-9.60321712493896	-5.6554970741272	-0.0191866029053926	0.00483929552137852	-0.00847235135734081	-0.00392691092565656
1615	73.4835357666016	-9.60321712493896	-5.3957576751709	-0.0292515084147453	0.00808603875339031	-0.021459324285388	0.00321592413820326
1616	75.4315795898438	-10.2525653839111	-5.13601779937744	-0.023407369852066	0.00938473641872406	-0.0263294391334057	0.00483929552137852
1617	76.7302780151367	-11.5512628555298	-4.87627840042114	-0.0204853005707264	0.00548864435404539	-0.0152905117720366	0.00191722682211548
1618	76.0809326171875	-12.200611114502	-4.87627840042114	-0.0165892094373703	-0.00165419070981443	-0.00717365415766835	0.0100340843200684
1619	75.4315795898438	-9.92789077758789	-5.07108306884766	-0.0211346503347158	-0.00132951640989631	0.00711201597005129	-0.00197886489331722
1620	74.7822341918945	-9.92789077758789	-5.3957576751709	-0.0172385573387146	0.000618529506027699	-0.0104203969240189	0.00354059832170606
1621	73.4835357666016	-10.5772399902344	-5.07108306884766	-0.0230826959013939	0.000943203864153475	-0.0107450718060136	0.00256657530553639
1622	74.1328887939453	-10.5772399902344	-5.07108306884766	-0.0136671401560307	0.00516396993771195	0.00354059832170606	0.000943203864153475
1623	74.7822341918945	-9.92789077758789	-4.68147373199463	-0.00847235135734081	-0.00522560812532902	-0.00360223650932312	0.00581331877037883
1624	75.4315795898438	-10.2525653839111	-4.74640893936157	0.00516396993771195	-0.00360223650932312	0.0123068047687411	-0.0104203969240189
1625	76.0809326171875	-10.9019145965576	-4.35679960250854	0.00776136433705688	-0.00457625929266214	0.0155535480007529	-0.00879702530801296
1626	74.7822341918945	-10.2525653839111	-4.68147373199463	0.00841071270406246	-0.00814767740666866	0.012956153601408	-0.0110697457566857
1627	74.7822341918945	-9.92789077758789	-5.07108306884766	0.0132808275520802	-0.00295288790948689	0.0197743140161037	-0.00132951640989631
1628	76.0809326171875	-12.200611114502	-4.55160427093506	0.013930176384747	-0.017887907102704	0.00126787810586393	0.00321592413820326
1629	76.0809326171875	-11.5512628555298	-4.48666954040527	0.00938473641872406	-0.00327756232582033	0.00646266713738441	-0.00327756232582033
1630	75.4315795898438	-10.9019145965576	-4.35679960250854	0.00548864435404539	-0.00197886489331722	-0.00360223650932312	-0.00587495695799589
1631	76.0809326171875	-11.2265882492065	-4.42173433303833	0.00873538758605719	0.00321592413820326	-0.00392691092565656	-0.00230353930965066
1632	71.5354919433594	-10.2525653839111	-4.29186487197876	0.00548864435404539	0.00938473641872406	0.00386527273803949	0.00938473641872406
1633	74.1328887939453	-9.92789077758789	-4.87627840042114	0.0165275707840919	0.00646266713738441	-0.0123684434220195	0.00516396993771195
1634	74.1328887939453	-9.60321712493896	-5.46069240570068	-0.00132951640989631	0.00256657530553639	-0.00879702530801296	0.00613799272105098
1635	74.7822341918945	-9.92789077758789	-5.52562713623047	0.000943203864153475	0.013930176384747	-0.0211346503347158	0.00581331877037883
1636	74.1328887939453	-10.2525653839111	-5.26588773727417	0.00613799272105098	0.0155535480007529	-0.032173577696085	-0.000355493422830477
1637	76.7302780151367	-11.2265882492065	-4.81134366989136	0.00354059832170606	0.00970941036939621	-0.0113944197073579	0.00776136433705688
1638	77.3796310424805	-11.5512628555298	-4.87627840042114	0.0022419011220336	-0.00230353930965066	-0.00717365415766835	0.0113327819854021
1639	74.7822341918945	-11.875937461853	-5.13601779937744	0.000618529506027699	-0.00360223650932312	-0.000355493422830477	0.01100810803473
1640	75.4315795898438	-10.9019145965576	-5.07108306884766	-0.000680167751852423	-0.00165419070981443	0.000293855206109583	-0.00197886489331722
1641	75.4315795898438	-10.9019145965576	-5.26588773727417	-0.0113944197073579	0.00711201597005129	0.0022419011220336	-0.00392691092565656
1642	72.8341903686523	-10.9019145965576	-5.13601779937744	-0.00490093370899558	0.00873538758605719	-0.00555028254166245	0.00678734155371785
1643	72.8341903686523	-9.92789077758789	-4.81134366989136	-0.00879702530801296	0.000943203864153475	0.0106834331527352	0.0100340843200684
1644	75.4315795898438	-9.92789077758789	-5.26588773727417	-0.0100957229733467	-0.00814767740666866	0.0103587592020631	-0.0100957229733467
1645	75.4315795898438	-11.2265882492065	-4.74640893936157	0.0145795252174139	-0.00977104809135199	0.0152288740500808	-0.00652430532500148
1646	73.4835357666016	-10.2525653839111	-5.46069240570068	0.0327612869441509	0.00938473641872406	0.00873538758605719	-0.00782300252467394
1647	76.0809326171875	-10.2525653839111	-5.33082246780396	0.0226963832974434	0.0106834331527352	0.0162028968334198	-0.00814767740666866
1648	76.7302780151367	-11.5512628555298	-4.94121360778809	-0.00230353930965066	-0.0107450718060136	0.0171769186854362	-0.00327756232582033
1649	76.0809326171875	-11.5512628555298	-4.61653900146484	-0.00749832857400179	-0.000355493422830477	0.0100340843200684	0.00126787810586393
1650	74.7822341918945	-12.8499603271484	-4.42173433303833	0.0136055024340749	-0.00684897974133492	0.000943203864153475	-0.00782300252467394
1651	77.3796310424805	-11.5512628555298	-4.42173433303833	-0.00879702530801296	-0.00457625929266214	0.000293855206109583	-0.000355493422830477
1652	74.1328887939453	-10.9019145965576	-4.68147373199463	-0.00327756232582033	0.0022419011220336	0.00321592413820326	0.00256657530553639
1653	72.8341903686523	-10.2525653839111	-4.87627840042114	-0.00879702530801296	0.00126787810586393	0.00418994715437293	0.00678734155371785
1654	72.8341903686523	-9.60321712493896	-4.94121360778809	-0.0182125810533762	0.000293855206109583	-0.0104203969240189	0.00581331877037883
1655	76.0809326171875	-10.9019145965576	-4.81134366989136	-0.0026282137259841	0.0165275707840919	-0.021459324285388	0.00321592413820326
1656	74.1328887939453	-10.2525653839111	-4.74640893936157	-0.00360223650932312	0.00906006153672934	-0.0230826959013939	-0.00197886489331722
1657	76.0809326171875	-10.9019145965576	-4.68147373199463	0.00873538758605719	0.00906006153672934	-0.0188619289547205	0.00126787810586393
1658	77.3796310424805	-11.2265882492065	-4.35679960250854	0.0175015944987535	-0.00619963090866804	-0.00100484199356288	0.00418994715437293
1659	76.7302780151367	-10.5772399902344	-4.42173433303833	0.0145795252174139	0.00354059832170606	0.00126787810586393	0.0132808275520802
1660	75.4315795898438	-11.5512628555298	-4.55160427093506	0.0207483377307653	-0.00295288790948689	0.000293855206109583	-0.00165419070981443
1661	75.4315795898438	-12.8499603271484	-4.61653900146484	0.00938473641872406	-0.00490093370899558	-0.00717365415766835	-0.00749832857400179
1662	75.4315795898438	-10.5772399902344	-4.74640893936157	0.0191249661147594	0.00289124972186983	0.00354059832170606	0.00970941036939621
1663	74.7822341918945	-10.5772399902344	-4.68147373199463	0.0152288740500808	0.00126787810586393	0.00418994715437293	0.00483929552137852
1664	70.8861465454102	-9.92789077758789	-4.81134366989136	0.01100810803473	-0.00684897974133492	0.0106834331527352	-0.0026282137259841
1665	73.4835357666016	-10.9019145965576	-4.61653900146484	0.0136055024340749	-0.000680167751852423	0.0152288740500808	-0.00782300252467394
1666	74.1328887939453	-9.92789077758789	-4.74640893936157	0.0123068047687411	-0.00425158534198999	0.00776136433705688	-0.0100957229733467
1667	73.4835357666016	-11.2265882492065	-4.74640893936157	0.00289124972186983	0.00289124972186983	0.00483929552137852	0.00256657530553639
1668	76.0809326171875	-11.2265882492065	-4.94121360778809	-0.00847235135734081	0.00289124972186983	0.00906006153672934	0.00321592413820326
1669	75.4315795898438	-10.5772399902344	-4.61653900146484	-0.00717365415766835	0.00354059832170606	-0.00165419070981443	-0.00912170019000769
1670	76.0809326171875	-11.2265882492065	-5.13601779937744	-0.0165892094373703	-0.00360223650932312	-0.0133424662053585	-0.00327756232582033
1671	75.4315795898438	-11.875937461853	-4.87627840042114	-0.0175632312893867	-0.00814767740666866	-0.00425158534198999	-0.00749832857400179
1672	75.4315795898438	-12.8499603271484	-4.81134366989136	-0.00717365415766835	-0.00587495695799589	0.00256657530553639	-0.00197886489331722
1673	74.7822341918945	-10.9019145965576	-5.46069240570068	-0.00847235135734081	-0.00197886489331722	-0.00197886489331722	0.00418994715437293
1674	72.8341903686523	-10.2525653839111	-5.33082246780396	-0.0146411629393697	-0.00684897974133492	-0.00652430532500148	0.00516396993771195
1675	74.1328887939453	-10.5772399902344	-5.33082246780396	-0.0195112787187099	0.00256657530553639	-0.0276281367987394	0.00646266713738441
1676	74.7822341918945	-9.60321712493896	-5.20095300674438	-0.00684897974133492	-0.00132951640989631	-0.0292515084147453	-0.00619963090866804
1677	76.0809326171875	-11.2265882492065	-4.29186487197876	0.0200989879667759	0.000618529506027699	-0.0120437685400248	0.00483929552137852
1678	76.0809326171875	-11.2265882492065	-4.87627840042114	-0.00457625929266214	-0.000355493422830477	-0.00295288790948689	0.00418994715437293
1679	76.0809326171875	-11.875937461853	-4.68147373199463	-0.000680167751852423	0.00613799272105098	-0.00684897974133492	0.000943203864153475
1680	76.7302780151367	-10.9019145965576	-4.55160427093506	0.00776136433705688	0.0126314787194133	-0.00684897974133492	0.00548864435404539
1681	76.0809326171875	-11.875937461853	-4.68147373199463	-0.00100484199356288	-0.00425158534198999	-0.00847235135734081	-0.000355493422830477
1682	74.1328887939453	-11.5512628555298	-4.68147373199463	0.0181509424000978	-0.00457625929266214	-0.0026282137259841	-0.00360223650932312
1683	74.7822341918945	-10.5772399902344	-4.74640893936157	-0.00847235135734081	-0.00100484199356288	-0.00425158534198999	-3.08191010844894e-05
1684	74.7822341918945	-10.5772399902344	-4.55160427093506	0.00256657530553639	-0.000355493422830477	0.00938473641872406	-0.00197886489331722
1685	74.1328887939453	-11.875937461853	-4.68147373199463	0.00354059832170606	-0.00327756232582033	0.0123068047687411	-0.00717365415766835
1686	73.4835357666016	-9.60321712493896	-4.94121360778809	0.00386527273803949	0.00126787810586393	0.0152288740500808	-0.00977104809135199
1687	75.4315795898438	-11.875937461853	-4.55160427093506	0.011982130818069	0.00126787810586393	0.0181509424000978	-0.00295288790948689
1688	76.0809326171875	-10.5772399902344	-5.07108306884766	-0.00230353930965066	-0.00230353930965066	0.00841071270406246	-0.00392691092565656
1689	74.1328887939453	-10.2525653839111	-4.94121360778809	-0.00327756232582033	0.000943203864153475	0.00126787810586393	-0.00165419070981443
1690	76.0809326171875	-10.5772399902344	-4.61653900146484	0.0243197549134493	0.00711201597005129	-0.0146411629393697	-0.00132951640989631
1691	75.4315795898438	-9.92789077758789	-4.55160427093506	0.0113327819854021	0.000618529506027699	-0.0104203969240189	-0.00977104809135199
1692	74.1328887939453	-11.2265882492065	-4.68147373199463	0.011982130818069	-0.00782300252467394	-0.00100484199356288	0.00159255252219737
1693	76.0809326171875	-12.200611114502	-5.33082246780396	0.0116574559360743	0.00191722682211548	-0.00295288790948689	-0.00197886489331722
1694	75.4315795898438	-11.2265882492065	-4.61653900146484	-0.00295288790948689	0.0123068047687411	-0.0156151866540313	0.0103587592020631
1695	76.0809326171875	-11.5512628555298	-4.61653900146484	-0.0130177913233638	0.0145795252174139	-0.0276281367987394	0.0022419011220336
1696	72.1848373413086	-9.92789077758789	-5.26588773727417	-0.0247060675173998	0.00873538758605719	-0.0240567177534103	0.00581331877037883
1697	75.4315795898438	-10.5772399902344	-4.94121360778809	0.000943203864153475	0.0116574559360743	-0.0165892094373703	0.00808603875339031
1698	76.0809326171875	-10.5772399902344	-5.00614833831787	-0.00230353930965066	0.013930176384747	-0.00457625929266214	0.00256657530553639
1699	75.4315795898438	-10.5772399902344	-5.59056186676025	-3.08191010844894e-05	-0.0026282137259841	0.000293855206109583	0.00418994715437293
1700	76.0809326171875	-10.5772399902344	-5.46069240570068	-0.00327756232582033	0.00613799272105098	-0.00197886489331722	0.000618529506027699
1701	76.0809326171875	-10.9019145965576	-5.20095300674438	-0.00490093370899558	0.00354059832170606	-0.00782300252467394	-0.00230353930965066
1702	76.7302780151367	-12.8499603271484	-4.94121360778809	-0.00977104809135199	-0.00197886489331722	-0.00522560812532902	0.00126787810586393
1703	75.4315795898438	-12.5252857208252	-4.87627840042114	-0.00392691092565656	-0.00230353930965066	0.00711201597005129	-0.00100484199356288
1704	74.1328887939453	-11.2265882492065	-5.00614833831787	0.00321592413820326	-0.0026282137259841	0.00970941036939621	0.00256657530553639
1705	77.3796310424805	-11.875937461853	-4.22693014144897	0.00159255252219737	-0.00197886489331722	0.00970941036939621	-0.0117190945893526
1706	73.4835357666016	-10.2525653839111	-4.81134366989136	-0.00977104809135199	0.000943203864153475	0.0113327819854021	-0.00230353930965066
1707	74.7822341918945	-11.5512628555298	-4.68147373199463	0.00126787810586393	-0.00360223650932312	0.0197743140161037	-0.00197886489331722
1708	76.7302780151367	-11.5512628555298	-4.61653900146484	0.000293855206109583	-0.00392691092565656	0.0123068047687411	-0.00327756232582033
1709	76.7302780151367	-12.200611114502	-4.68147373199463	0.0022419011220336	-0.00132951640989631	0.00256657530553639	-0.00619963090866804
1710	77.3796310424805	-11.875937461853	-4.74640893936157	-0.00132951640989631	0.00159255252219737	-0.00555028254166245	-0.0110697457566857
1711	78.0289764404297	-11.5512628555298	-4.35679960250854	-0.0117190945893526	-0.000355493422830477	-0.00490093370899558	-0.00360223650932312
1712	76.7302780151367	-11.875937461853	-4.81134366989136	0.0113327819854021	0.000293855206109583	-0.00295288790948689	0.00191722682211548
1713	74.7822341918945	-11.5512628555298	-5.3957576751709	0.00289124972186983	-0.0100957229733467	-0.00944637414067984	-0.000355493422830477
1714	76.0809326171875	-12.5252857208252	-4.55160427093506	-0.00587495695799589	-0.00295288790948689	-0.0113944197073579	0.00581331877037883
1715	76.7302780151367	-11.5512628555298	-4.48666954040527	-0.0100957229733467	0.0132808275520802	-0.0149658378213644	0.000943203864153475
1716	76.0809326171875	-11.5512628555298	-5.00614833831787	-0.0159398596733809	0.00873538758605719	-0.0253554154187441	0.00483929552137852
1717	72.1848373413086	-10.9019145965576	-4.94121360778809	-0.0123684434220195	0.00191722682211548	-0.0169138833880424	0.00970941036939621
1718	74.1328887939453	-10.5772399902344	-5.20095300674438	-0.00717365415766835	0.00191722682211548	-0.00717365415766835	0.000618529506027699
1719	74.7822341918945	-10.9019145965576	-5.13601779937744	-0.000355493422830477	0.00256657530553639	0.00451462110504508	0.00743668992072344
1720	76.0809326171875	-11.2265882492065	-4.87627840042114	-3.08191010844894e-05	0.00548864435404539	-0.000680167751852423	0.00418994715437293
1721	74.1328887939453	-10.5772399902344	-4.94121360778809	-0.0117190945893526	0.00354059832170606	-0.000680167751852423	0.00386527273803949
1722	76.0809326171875	-10.9019145965576	-4.61653900146484	0.0162028968334198	0.00354059832170606	0.000943203864153475	0.0175015944987535
1723	76.7302780151367	-12.200611114502	-4.74640893936157	0.0175015944987535	-0.00847235135734081	0.013930176384747	-0.00555028254166245
1724	74.1328887939453	-11.875937461853	-4.55160427093506	0.0136055024340749	-0.021459324285388	0.0142548503354192	0.00126787810586393
1725	76.7302780151367	-12.8499603271484	-4.55160427093506	0.01847561635077	-0.00847235135734081	0.0165275707840919	-0.00619963090866804
1726	74.7822341918945	-10.5772399902344	-4.81134366989136	0.0207483377307653	0.000293855206109583	0.01847561635077	-0.00327756232582033
1727	74.7822341918945	-11.875937461853	-4.61653900146484	0.0116574559360743	0.00126787810586393	0.0022419011220336	0.00451462110504508
1728	73.4835357666016	-10.9019145965576	-4.61653900146484	-0.00327756232582033	-0.00197886489331722	0.0106834331527352	0.00191722682211548
1729	75.4315795898438	-11.2265882492065	-4.48666954040527	-0.00587495695799589	-0.00652430532500148	-3.08191010844894e-05	-0.000680167751852423
1730	75.4315795898438	-10.9019145965576	-4.74640893936157	-0.00392691092565656	0.00483929552137852	-0.00327756232582033	-0.0026282137259841
1731	76.0809326171875	-11.875937461853	-5.26588773727417	-0.0195112787187099	0.00841071270406246	-0.0198359526693821	-0.00522560812532902
1732	77.3796310424805	-11.875937461853	-5.13601779937744	-0.00360223650932312	0.00321592413820326	-0.00684897974133492	0.00483929552137852
1733	75.4315795898438	-10.9019145965576	-5.20095300674438	-0.00847235135734081	-0.00425158534198999	0.00386527273803949	0.00256657530553639
1734	74.7822341918945	-12.8499603271484	-4.87627840042114	-0.0130177913233638	-0.00327756232582033	-0.0100957229733467	0.00581331877037883
1735	74.7822341918945	-11.2265882492065	-5.46069240570068	-0.0162645354866982	0.00159255252219737	-0.0276281367987394	0.000293855206109583
1736	75.4315795898438	-11.5512628555298	-4.35679960250854	-0.0191866029053926	0.0106834331527352	-0.0247060675173998	0.00970941036939621
1737	74.7822341918945	-11.875937461853	-4.22693014144897	-0.0117190945893526	-0.00100484199356288	-0.0182125810533762	0.00970941036939621
1738	75.4315795898438	-11.5512628555298	-5.00614833831787	-0.00977104809135199	-0.00165419070981443	-0.00522560812532902	0.00386527273803949
1739	77.3796310424805	-12.200611114502	-5.33082246780396	-0.00847235135734081	0.000293855206109583	0.000618529506027699	0.00938473641872406
1740	76.7302780151367	-11.875937461853	-4.61653900146484	-0.00749832857400179	0.00386527273803949	0.000293855206109583	-0.00197886489331722
1741	76.7302780151367	-11.875937461853	-4.81134366989136	-0.00555028254166245	0.00841071270406246	-0.00847235135734081	-0.00197886489331722
1742	76.0809326171875	-10.9019145965576	-4.87627840042114	0.00711201597005129	-0.00165419070981443	-0.00912170019000769	0.00516396993771195
1743	74.7822341918945	-10.5772399902344	-4.68147373199463	-0.00132951640989631	0.000943203864153475	0.00386527273803949	0.00711201597005129
1744	75.4315795898438	-11.875937461853	-4.42173433303833	0.00613799272105098	-0.0133424662053585	0.0106834331527352	0.000618529506027699
1745	77.3796310424805	-13.1746339797974	-4.48666954040527	-0.00717365415766835	-0.00522560812532902	0.01847561635077	-0.00749832857400179
1746	74.1328887939453	-10.9019145965576	-5.13601779937744	0.00418994715437293	-0.0113944197073579	0.00743668992072344	-0.00749832857400179
1747	76.7302780151367	-12.200611114502	-4.48666954040527	0.011982130818069	0.000293855206109583	0.012956153601408	-0.00912170019000769
1748	72.8341903686523	-11.875937461853	-4.68147373199463	0.000943203864153475	0.00126787810586393	0.00581331877037883	0.000293855206109583
1749	74.7822341918945	-11.2265882492065	-5.20095300674438	-0.00879702530801296	-0.00132951640989631	-0.00944637414067984	0.00191722682211548
1750	75.4315795898438	-10.5772399902344	-5.00614833831787	0.000618529506027699	-0.00100484199356288	-0.00684897974133492	-0.00457625929266214
1751	76.0809326171875	-10.9019145965576	-5.33082246780396	-0.00230353930965066	0.00613799272105098	-0.00619963090866804	-0.00684897974133492
1752	78.0289764404297	-11.875937461853	-4.81134366989136	-0.00100484199356288	-3.08191010844894e-05	-0.00132951640989631	-0.00327756232582033
1753	74.7822341918945	-11.5512628555298	-5.13601779937744	0.0181509424000978	0.00711201597005129	0.00711201597005129	0.0162028968334198
1754	75.4315795898438	-10.9019145965576	-4.81134366989136	-0.00392691092565656	-0.00230353930965066	-0.0172385573387146	0.00256657530553639
1755	76.7302780151367	-13.1746339797974	-5.07108306884766	-0.00814767740666866	0.00289124972186983	-0.0237320438027382	0.00191722682211548
1756	75.4315795898438	-10.9019145965576	-5.00614833831787	-0.00360223650932312	0.00970941036939621	-0.0146411629393697	0.00386527273803949
1757	76.7302780151367	-12.200611114502	-4.22693014144897	-0.000680167751852423	0.0155535480007529	-0.0159398596733809	0.00126787810586393
1758	74.7822341918945	-12.200611114502	-4.35679960250854	-0.0026282137259841	0.012956153601408	-0.00327756232582033	0.00646266713738441
1759	74.7822341918945	-11.875937461853	-5.13601779937744	-0.0133424662053585	0.00191722682211548	-0.00847235135734081	0.00256657530553639
1760	76.0809326171875	-11.5512628555298	-5.13601779937744	0.0022419011220336	-0.00230353930965066	-0.00295288790948689	-0.00360223650932312
1761	74.7822341918945	-10.9019145965576	-4.61653900146484	0.013930176384747	0.0106834331527352	-0.00879702530801296	-0.00360223650932312
1762	74.7822341918945	-10.5772399902344	-5.13601779937744	0.0230210572481155	0.00646266713738441	-0.000680167751852423	0.0022419011220336
1763	74.7822341918945	-10.9019145965576	-4.68147373199463	0.0152288740500808	0.0106834331527352	-0.00230353930965066	-0.000355493422830477
1764	75.4315795898438	-10.9019145965576	-4.42173433303833	0.00970941036939621	-0.00165419070981443	-0.00327756232582033	-0.00392691092565656
1765	77.3796310424805	-12.8499603271484	-4.61653900146484	0.0191249661147594	-0.00977104809135199	0.0188002903014421	-0.0182125810533762
1766	74.7822341918945	-12.5252857208252	-4.74640893936157	0.0243197549134493	-0.00717365415766835	0.000293855206109583	-0.0130177913233638
1767	74.1328887939453	-12.200611114502	-4.61653900146484	0.0207483377307653	0.000618529506027699	0.0145795252174139	-0.00912170019000769
1768	74.7822341918945	-12.200611114502	-5.00614833831787	0.00906006153672934	-0.00132951640989631	0.0158782228827477	0.00321592413820326
1769	74.7822341918945	-11.875937461853	-5.07108306884766	0.00483929552137852	-0.00652430532500148	0.00938473641872406	0.000293855206109583
1770	74.7822341918945	-11.875937461853	-5.07108306884766	0.0132808275520802	-0.00457625929266214	-0.00392691092565656	-0.00977104809135199
1771	76.7302780151367	-12.200611114502	-4.81134366989136	0.0116574559360743	0.00711201597005129	-0.000680167751852423	-0.00522560812532902
1772	76.0809326171875	-12.200611114502	-5.33082246780396	0.0022419011220336	-0.000355493422830477	-0.0139918150380254	0.00256657530553639
1773	74.7822341918945	-11.5512628555298	-5.72043180465698	0.00386527273803949	-0.00327756232582033	0.00418994715437293	0.00126787810586393
1774	75.4315795898438	-11.2265882492065	-5.26588773727417	0.00418994715437293	-0.00100484199356288	-0.0162645354866982	0.00386527273803949
1775	76.7302780151367	-11.2265882492065	-5.20095300674438	-0.0117190945893526	0.00516396993771195	-0.0260047651827335	0.00126787810586393
1776	74.7822341918945	-12.5252857208252	-5.00614833831787	0.0233457311987877	-0.000680167751852423	-0.0198359526693821	0.00191722682211548
1777	76.7302780151367	-12.5252857208252	-4.74640893936157	-0.0136671401560307	0.011982130818069	-0.0243813935667276	-0.00197886489331722
1778	76.0809326171875	-11.875937461853	-4.87627840042114	0.00678734155371785	0.00451462110504508	-0.0117190945893526	0.00418994715437293
1779	75.4315795898438	-12.200611114502	-5.13601779937744	0.00678734155371785	0.00191722682211548	-0.0159398596733809	0.00743668992072344
1780	75.4315795898438	-11.875937461853	-4.55160427093506	-0.0250307414680719	0.00548864435404539	-0.0217839982360601	0.00159255252219737
1781	75.4315795898438	-11.875937461853	-4.55160427093506	0.00126787810586393	0.00256657530553639	-0.00749832857400179	-0.00230353930965066
1782	75.4315795898438	-11.2265882492065	-4.74640893936157	0.00159255252219737	0.00581331877037883	-0.00132951640989631	0.00646266713738441
1783	75.4315795898438	-10.9019145965576	-4.81134366989136	0.00711201597005129	-0.00295288790948689	0.0106834331527352	0.00256657530553639
1784	76.0809326171875	-11.2265882492065	-4.48666954040527	0.000943203864153475	-0.00360223650932312	0.0175015944987535	0.00483929552137852
1785	76.7302780151367	-11.5512628555298	-4.68147373199463	-0.0191866029053926	-0.00684897974133492	0.0113327819854021	-0.00814767740666866
1786	74.7822341918945	-12.200611114502	-4.68147373199463	0.00256657530553639	-0.00814767740666866	0.0162028968334198	-0.00392691092565656
1787	77.3796310424805	-12.8499603271484	-4.55160427093506	-0.0120437685400248	-0.0188619289547205	0.0152288740500808	-0.00360223650932312
1788	77.3796310424805	-12.5252857208252	-4.48666954040527	-0.00490093370899558	-0.00522560812532902	0.0132808275520802	0.00321592413820326
1789	76.0809326171875	-11.875937461853	-4.42173433303833	0.0113327819854021	0.000293855206109583	0.00906006153672934	-0.00652430532500148
1790	72.8341903686523	-10.2525653839111	-5.13601779937744	-0.0195112787187099	0.000293855206109583	0.000618529506027699	-0.00360223650932312
1791	75.4315795898438	-12.200611114502	-5.20095300674438	0.000618529506027699	0.00906006153672934	-0.000355493422830477	-0.00230353930965066
1792	78.0289764404297	-12.200611114502	-5.33082246780396	0.011982130818069	0.00256657530553639	-0.00165419070981443	-0.00490093370899558
1793	75.4315795898438	-11.5512628555298	-5.26588773727417	0.00581331877037883	0.000293855206109583	0.00289124972186983	0.00581331877037883
1794	76.0809326171875	-11.2265882492065	-5.3957576751709	0.00159255252219737	0.00256657530553639	-0.0162645354866982	0.00418994715437293
1795	75.4315795898438	-10.5772399902344	-5.20095300674438	0.00321592413820326	0.0145795252174139	-0.017887907102704	0.00678734155371785
1796	75.4315795898438	-11.2265882492065	-4.29186487197876	-0.00749832857400179	0.00776136433705688	-0.0276281367987394	0.00418994715437293
1797	76.7302780151367	-13.1746339797974	-4.22693014144897	-0.00879702530801296	-3.08191010844894e-05	-0.0182125810533762	0.00451462110504508
1798	76.0809326171875	-11.875937461853	-4.48666954040527	-0.00360223650932312	0.00678734155371785	-0.00555028254166245	0.00841071270406246
1799	76.7302780151367	-12.200611114502	-4.68147373199463	-0.0175632312893867	0.000293855206109583	0.00516396993771195	0.0022419011220336
1800	74.1328887939453	-11.875937461853	-4.48666954040527	-0.0240567177534103	0.00418994715437293	-0.00555028254166245	0.00321592413820326
1801	76.0809326171875	-12.200611114502	-5.13601779937744	-0.0195112787187099	-3.08191010844894e-05	-0.00295288790948689	0.00548864435404539
1802	74.7822341918945	-10.5772399902344	-4.74640893936157	-0.00977104809135199	0.00289124972186983	-0.00490093370899558	0.000293855206109583
1803	75.4315795898438	-11.2265882492065	-4.68147373199463	-0.0100957229733467	0.00126787810586393	0.00418994715437293	0.000618529506027699
1804	76.0809326171875	-10.9019145965576	-4.68147373199463	-0.00360223650932312	-0.00490093370899558	0.0213976856321096	-0.000355493422830477
1805	77.3796310424805	-12.8499603271484	-4.68147373199463	-0.00522560812532902	-0.00197886489331722	0.0233457311987877	-0.00587495695799589
1806	76.7302780151367	-11.5512628555298	-5.00614833831787	-0.00100484199356288	-0.00555028254166245	0.0223717093467712	-0.00782300252467394
1807	76.0809326171875	-12.8499603271484	-4.55160427093506	0.0116574559360743	-0.00587495695799589	0.0132808275520802	-0.00782300252467394
1808	77.3796310424805	-13.1746339797974	-5.13601779937744	-0.00457625929266214	-0.00977104809135199	0.0239950809627771	-0.00490093370899558
1809	76.7302780151367	-11.2265882492065	-5.20095300674438	-0.00587495695799589	-0.00457625929266214	0.00516396993771195	0.000618529506027699
1810	73.4835357666016	-10.9019145965576	-5.00614833831787	-0.00619963090866804	-0.00100484199356288	-0.00132951640989631	-0.00587495695799589
1811	75.4315795898438	-11.5512628555298	-5.13601779937744	-0.00814767740666866	-0.0026282137259841	-0.00360223650932312	-0.00360223650932312
1812	76.7302780151367	-11.875937461853	-5.33082246780396	0.00938473641872406	0.0022419011220336	0.00776136433705688	0.00159255252219737
1813	77.3796310424805	-12.200611114502	-5.07108306884766	0.000293855206109583	-0.00100484199356288	-0.00100484199356288	0.0106834331527352
1814	76.0809326171875	-11.875937461853	-5.3957576751709	-0.00392691092565656	0.00678734155371785	-0.00977104809135199	0.00970941036939621
1815	74.7822341918945	-11.2265882492065	-4.87627840042114	0.00191722682211548	0.00873538758605719	-0.0237320438027382	-0.00197886489331722
1816	76.7302780151367	-11.875937461853	-4.22693014144897	0.00289124972186983	0.00483929552137852	-0.023407369852066	0.00354059832170606
1817	77.3796310424805	-12.200611114502	-4.22693014144897	-0.0026282137259841	0.00938473641872406	-0.0136671401560307	0.00581331877037883
1818	77.3796310424805	-13.1746339797974	-5.00614833831787	-0.0026282137259841	0.000618529506027699	-0.00782300252467394	0.0106834331527352
1819	77.3796310424805	-12.200611114502	-4.61653900146484	0.00581331877037883	-0.00197886489331722	0.00483929552137852	0.00289124972186983
1820	76.7302780151367	-12.200611114502	-4.55160427093506	-0.00587495695799589	0.00678734155371785	-0.00327756232582033	-0.00165419070981443
1821	74.7822341918945	-11.875937461853	-4.61653900146484	-0.00814767740666866	0.00970941036939621	-0.00425158534198999	0.000293855206109583
1822	74.1328887939453	-10.5772399902344	-4.61653900146484	0.0106834331527352	-3.08191010844894e-05	0.00776136433705688	0.000618529506027699
1823	75.4315795898438	-11.5512628555298	-4.35679960250854	0.0188002903014421	0.00191722682211548	0.0123068047687411	0.01100810803473
1824	74.7822341918945	-11.5512628555298	-4.48666954040527	0.0246444288641214	-0.00555028254166245	0.012956153601408	-0.00619963090866804
1825	76.7302780151367	-11.5512628555298	-5.00614833831787	0.0123068047687411	0.000943203864153475	0.0142548503354192	-0.0110697457566857
1826	76.7302780151367	-11.5512628555298	-5.26588773727417	0.0175015944987535	-3.08191010844894e-05	0.0168522447347641	-0.0156151866540313
1827	76.0809326171875	-11.875937461853	-4.48666954040527	0.0155535480007529	-0.00814767740666866	0.0171769186854362	-0.00230353930965066
1828	74.1328887939453	-12.200611114502	-5.26588773727417	0.0113327819854021	-0.00977104809135199	0.0106834331527352	0.00418994715437293
1829	74.7822341918945	-11.2265882492065	-4.61653900146484	-0.00587495695799589	-0.00425158534198999	0.00646266713738441	0.00159255252219737
1830	74.1328887939453	-11.2265882492065	-4.48666954040527	-0.00425158534198999	-0.00132951640989631	0.0022419011220336	-0.00132951640989631
1831	73.4835357666016	-11.2265882492065	-5.20095300674438	-0.0100957229733467	0.0132808275520802	-0.00360223650932312	-0.000355493422830477
1832	73.4835357666016	-10.9019145965576	-5.46069240570068	-0.00165419070981443	0.0022419011220336	-0.00457625929266214	0.00191722682211548
1833	77.3796310424805	-12.200611114502	-4.68147373199463	-0.00132951640989631	-0.00327756232582033	0.00613799272105098	0.00354059832170606
1834	76.7302780151367	-11.875937461853	-5.26588773727417	-0.00425158534198999	-0.00230353930965066	-0.0100957229733467	0.00776136433705688
1835	75.4315795898438	-11.2265882492065	-5.52562713623047	0.000618529506027699	0.0123068047687411	-0.0227580219507217	0.00126787810586393
1836	77.3796310424805	-12.200611114502	-4.87627840042114	-0.00684897974133492	0.0123068047687411	-0.0208099745213985	0.00191722682211548
1837	76.7302780151367	-12.200611114502	-4.81134366989136	-0.000680167751852423	0.00516396993771195	-0.0162645354866982	0.00483929552137852
1838	76.7302780151367	-13.8239831924438	-5.20095300674438	-0.00555028254166245	-0.00100484199356288	0.000943203864153475	0.0106834331527352
1839	76.0809326171875	-12.8499603271484	-5.3957576751709	-0.00295288790948689	-0.00100484199356288	0.00516396993771195	0.00646266713738441
1840	76.7302780151367	-11.875937461853	-5.00614833831787	-0.000355493422830477	0.00386527273803949	0.00126787810586393	0.00418994715437293
1841	76.0809326171875	-12.5252857208252	-5.00614833831787	-0.0110697457566857	0.00354059832170606	0.00418994715437293	0.00418994715437293
1842	72.1848373413086	-10.9019145965576	-5.13601779937744	0.00970941036939621	0.00321592413820326	-0.00360223650932312	0.00938473641872406
1843	76.7302780151367	-12.200611114502	-4.68147373199463	0.00483929552137852	0.00451462110504508	0.00126787810586393	0.00354059832170606
1844	76.0809326171875	-11.5512628555298	-4.94121360778809	0.00906006153672934	-0.0169138833880424	0.0152288740500808	-0.0120437685400248
1845	74.1328887939453	-10.5772399902344	-5.52562713623047	0.011982130818069	-0.000355493422830477	0.0113327819854021	-0.00295288790948689
1846	76.7302780151367	-12.200611114502	-5.33082246780396	0.00678734155371785	-0.000680167751852423	0.0210730116814375	-0.0026282137259841
1847	76.0809326171875	-12.200611114502	-5.52562713623047	0.00646266713738441	-0.00165419070981443	0.0106834331527352	-0.00132951640989631
1848	75.4315795898438	-11.875937461853	-5.52562713623047	-0.00457625929266214	-0.00847235135734081	0.0123068047687411	-0.000680167751852423
1849	74.1328887939453	-11.875937461853	-5.20095300674438	-0.00197886489331722	-0.00912170019000769	0.00516396993771195	-0.000680167751852423
1850	76.7302780151367	-11.2265882492065	-5.07108306884766	-0.00360223650932312	-0.00392691092565656	-0.000680167751852423	-0.00360223650932312
1851	74.1328887939453	-11.2265882492065	-5.59056186676025	-0.00392691092565656	0.00646266713738441	0.00321592413820326	-0.00652430532500148
1852	71.5354919433594	-10.9019145965576	-5.46069240570068	-0.00457625929266214	0.00451462110504508	-0.00327756232582033	0.00711201597005129
1853	75.4315795898438	-12.5252857208252	-5.13601779937744	-0.0117190945893526	0.00354059832170606	-0.00684897974133492	0.00646266713738441
1854	77.3796310424805	-11.875937461853	-5.07108306884766	-0.00684897974133492	0.00711201597005129	-0.0204853005707264	0.00354059832170606
1855	76.0809326171875	-11.2265882492065	-5.26588773727417	-0.00782300252467394	0.0197743140161037	-0.0305502042174339	0.00256657530553639
1856	76.7302780151367	-12.200611114502	-5.00614833831787	-0.00684897974133492	0.0126314787194133	-0.0318489037454128	0.00159255252219737
1857	76.7302780151367	-11.875937461853	-4.35679960250854	-0.000680167751852423	0.0175015944987535	-0.0139918150380254	0.00483929552137852
1858	76.7302780151367	-11.5512628555298	-4.81134366989136	0.0022419011220336	0.00646266713738441	-0.0126931173726916	0.0103587592020631
1859	76.0809326171875	-11.875937461853	-5.3957576751709	0.00808603875339031	0.00581331877037883	-0.00295288790948689	0.00516396993771195
1860	76.0809326171875	-12.8499603271484	-4.35679960250854	-0.000355493422830477	0.00289124972186983	0.000618529506027699	0.00321592413820326
1861	77.3796310424805	-11.875937461853	-4.55160427093506	0.00159255252219737	0.00613799272105098	-0.00619963090866804	0.00159255252219737
1862	74.1328887939453	-10.9019145965576	-4.55160427093506	0.00321592413820326	0.01100810803473	0.000293855206109583	0.00581331877037883
1863	74.1328887939453	-12.5252857208252	-4.22693014144897	0.00516396993771195	0.00451462110504508	0.00256657530553639	0.000293855206109583
1864	76.7302780151367	-11.875937461853	-4.42173433303833	0.0223717093467712	-0.0026282137259841	0.0145795252174139	-0.00295288790948689
1865	76.0809326171875	-11.5512628555298	-4.68147373199463	0.00873538758605719	-0.00944637414067984	0.00776136433705688	-0.00295288790948689
1866	76.0809326171875	-11.5512628555298	-4.94121360778809	0.00938473641872406	-0.00327756232582033	0.0100340843200684	-0.00652430532500148
1867	76.0809326171875	-10.5772399902344	-4.94121360778809	0.00613799272105098	-0.00100484199356288	0.00321592413820326	-0.00100484199356288
1868	75.4315795898438	-10.5772399902344	-5.26588773727417	-0.00619963090866804	-0.000355493422830477	0.00841071270406246	-0.00165419070981443
1869	75.4315795898438	-10.9019145965576	-4.68147373199463	0.0113327819854021	-0.0117190945893526	0.00743668992072344	0.000293855206109583
1870	74.7822341918945	-12.200611114502	-4.74640893936157	-0.0133424662053585	-0.0136671401560307	-0.00684897974133492	-0.00295288790948689
1871	73.4835357666016	-11.2265882492065	-5.26588773727417	0.00841071270406246	-0.00457625929266214	0.00776136433705688	-0.00619963090866804
1872	74.1328887939453	-10.5772399902344	-5.3957576751709	-0.000680167751852423	-0.00295288790948689	-0.00814767740666866	-0.00295288790948689
1873	75.4315795898438	-12.200611114502	-5.33082246780396	0.00483929552137852	-0.00555028254166245	-0.0026282137259841	0.00289124972186983
1874	74.1328887939453	-11.2265882492065	-5.33082246780396	-0.00814767740666866	0.00159255252219737	-0.0113944197073579	0.000618529506027699
1875	74.7822341918945	-11.5512628555298	-5.13601779937744	-0.00879702530801296	0.011982130818069	-0.0182125810533762	0.00191722682211548
1876	77.3796310424805	-11.5512628555298	-5.33082246780396	-0.0110697457566857	0.00906006153672934	-0.0201606266200542	-0.00490093370899558
1877	74.7822341918945	-10.5772399902344	-5.9152364730835	-0.00587495695799589	0.00808603875339031	-0.0243813935667276	0.00191722682211548
1878	74.7822341918945	-10.2525653839111	-5.78536653518677	0.000293855206109583	-0.00295288790948689	-0.0110697457566857	0.00711201597005129
1879	74.1328887939453	-10.2525653839111	-5.6554970741272	-0.00684897974133492	0.00483929552137852	-0.0136671401560307	0.00938473641872406
1880	75.4315795898438	-11.5512628555298	-5.6554970741272	-0.00425158534198999	-0.00490093370899558	-0.0243813935667276	-0.00847235135734081
1881	77.3796310424805	-12.5252857208252	-5.78536653518677	0.0142548503354192	0.00289124972186983	-0.00717365415766835	-0.0100957229733467
1882	76.0809326171875	-12.200611114502	-5.3957576751709	0.00776136433705688	0.00613799272105098	-0.00847235135734081	0.00159255252219737
1883	76.7302780151367	-11.875937461853	-5.07108306884766	0.00613799272105098	-3.08191010844894e-05	0.00418994715437293	0.00451462110504508
1884	73.4835357666016	-10.9019145965576	-5.13601779937744	0.00451462110504508	-0.00879702530801296	0.0123068047687411	-0.00360223650932312
1885	73.4835357666016	-10.5772399902344	-5.52562713623047	0.0236704051494598	-0.00782300252467394	0.000943203864153475	-0.00912170019000769
1886	77.3796310424805	-11.875937461853	-5.3957576751709	0.0317872650921345	-0.000680167751852423	0.00678734155371785	-0.0126931173726916
1887	74.7822341918945	-10.5772399902344	-5.52562713623047	0.020423661917448	-3.08191010844894e-05	0.011982130818069	-0.00457625929266214
1888	75.4315795898438	-11.2265882492065	-5.72043180465698	0.0168522447347641	-0.00295288790948689	-0.00100484199356288	0.00321592413820326
1889	76.0809326171875	-10.9019145965576	-4.94121360778809	0.0103587592020631	0.00646266713738441	0.00711201597005129	-0.000680167751852423
1890	74.7822341918945	-12.5252857208252	-4.61653900146484	-0.00749832857400179	0.00581331877037883	-0.00717365415766835	-0.000680167751852423
1891	76.0809326171875	-11.2265882492065	-4.74640893936157	0.00451462110504508	-0.00652430532500148	-0.00587495695799589	-0.00749832857400179
1892	75.4315795898438	-11.875937461853	-4.74640893936157	-0.00197886489331722	-0.00100484199356288	-0.00197886489331722	0.00126787810586393
1893	77.3796310424805	-12.200611114502	-4.74640893936157	-0.000680167751852423	-0.00652430532500148	-0.00360223650932312	0.00126787810586393
1894	74.7822341918945	-11.2265882492065	-4.81134366989136	-0.00977104809135199	0.0022419011220336	-0.00522560812532902	0.0022419011220336
1895	75.4315795898438	-12.200611114502	-4.35679960250854	-0.0165892094373703	0.0100340843200684	-0.0331475995481014	-0.00230353930965066
1896	76.7302780151367	-11.2265882492065	-4.55160427093506	-0.00717365415766835	0.00711201597005129	-0.017887907102704	-0.00587495695799589
1897	74.7822341918945	-10.5772399902344	-4.55160427093506	-0.00360223650932312	0.012956153601408	-0.0107450718060136	-0.000355493422830477
1898	76.0809326171875	-11.2265882492065	-5.13601779937744	0.00256657530553639	-0.00295288790948689	-0.00392691092565656	0.00418994715437293
1899	74.7822341918945	-10.9019145965576	-5.07108306884766	-0.00392691092565656	0.00191722682211548	0.00256657530553639	-3.08191010844894e-05
1900	74.7822341918945	-11.2265882492065	-4.74640893936157	-0.0104203969240189	0.00321592413820326	-0.0139918150380254	-0.000355493422830477
1901	75.4315795898438	-11.5512628555298	-4.74640893936157	-0.00327756232582033	-0.00847235135734081	0.0022419011220336	-0.000680167751852423
1902	77.3796310424805	-13.4993085861206	-4.87627840042114	0.000943203864153475	-0.00392691092565656	-0.00295288790948689	0.00126787810586393
1903	76.0809326171875	-11.875937461853	-4.81134366989136	0.011982130818069	-0.0026282137259841	0.00483929552137852	-0.00555028254166245
1904	74.7822341918945	-11.875937461853	-4.87627840042114	0.00321592413820326	-0.0175632312893867	0.0165275707840919	-0.00327756232582033
1905	74.7822341918945	-11.2265882492065	-5.3957576751709	0.00256657530553639	0.00386527273803949	0.0116574559360743	-0.00132951640989631
1906	76.0809326171875	-11.5512628555298	-5.13601779937744	0.000618529506027699	-0.0409397818148136	0.0230210572481155	-0.0126931173726916
1907	75.4315795898438	-10.9019145965576	-5.26588773727417	0.00646266713738441	0.00126787810586393	0.0136055024340749	-0.0026282137259841
1908	75.4315795898438	-11.5512628555298	-5.33082246780396	-0.00717365415766835	-0.00912170019000769	-0.00555028254166245	0.00711201597005129
1909	76.7302780151367	-12.200611114502	-4.87627840042114	-0.00490093370899558	-0.00522560812532902	0.000293855206109583	0.00289124972186983
1910	78.6783294677734	-12.200611114502	-5.00614833831787	0.000943203864153475	0.000618529506027699	-0.00652430532500148	-0.00944637414067984
1911	75.4315795898438	-12.8499603271484	-5.3957576751709	-0.000355493422830477	-0.00197886489331722	-0.00782300252467394	-0.00165419070981443
1912	76.0809326171875	-12.200611114502	-5.26588773727417	0.0239950809627771	-0.00360223650932312	-0.00684897974133492	-0.00912170019000769
1913	75.4315795898438	-11.2265882492065	-5.33082246780396	-0.00652430532500148	0.000618529506027699	-3.08191010844894e-05	0.00256657530553639
1914	74.1328887939453	-11.5512628555298	-4.81134366989136	-0.00587495695799589	0.00581331877037883	-0.0198359526693821	0.00451462110504508
1915	75.4315795898438	-12.8499603271484	-4.35679960250854	-0.0133424662053585	0.00841071270406246	-0.028926832601428	0.00841071270406246
1916	76.0809326171875	-10.9019145965576	-4.55160427093506	-0.0130177913233638	0.0116574559360743	-0.0250307414680719	-3.08191010844894e-05
1917	75.4315795898438	-11.2265882492065	-4.42173433303833	-0.00912170019000769	0.00743668992072344	-0.017887907102704	0.00581331877037883
1918	76.0809326171875	-10.9019145965576	-5.6554970741272	0.00256657530553639	0.00354059832170606	-0.00847235135734081	0.00256657530553639
1919	75.4315795898438	-11.2265882492065	-5.07108306884766	0.00386527273803949	-0.00587495695799589	0.00581331877037883	0.00678734155371785
1920	76.7302780151367	-11.2265882492065	-4.74640893936157	0.00256657530553639	0.00646266713738441	-0.00619963090866804	0.000293855206109583
1921	75.4315795898438	-10.9019145965576	-4.87627840042114	-0.00847235135734081	-0.00230353930965066	-0.00522560812532902	-0.00490093370899558
1922	76.7302780151367	-13.1746339797974	-4.22693014144897	0.00906006153672934	-0.0026282137259841	-3.08191010844894e-05	0.00126787810586393
1923	76.0809326171875	-12.8499603271484	-4.22693014144897	0.000293855206109583	-0.00522560812532902	0.00776136433705688	-0.00360223650932312
1924	76.7302780151367	-12.200611114502	-4.35679960250854	0.0100340843200684	-0.00619963090866804	0.0158782228827477	-0.000680167751852423
1925	74.7822341918945	-10.9019145965576	-4.68147373199463	0.00808603875339031	-0.00457625929266214	0.0103587592020631	-0.00295288790948689
1926	74.7822341918945	-11.5512628555298	-4.81134366989136	-0.00132951640989631	-0.0113944197073579	0.0152288740500808	-0.00555028254166245
1927	74.7822341918945	-11.5512628555298	-4.68147373199463	0.00678734155371785	0.00613799272105098	0.0155535480007529	-0.00327756232582033
1928	77.3796310424805	-11.875937461853	-4.48666954040527	0.00646266713738441	0.0022419011220336	0.00321592413820326	0.00159255252219737
1929	77.3796310424805	-11.875937461853	-5.00614833831787	0.0226963832974434	-0.00717365415766835	-0.00295288790948689	0.000618529506027699
1930	78.0289764404297	-11.875937461853	-4.74640893936157	-0.0198359526693821	0.00289124972186983	0.0022419011220336	-0.0026282137259841
1931	77.3796310424805	-11.875937461853	-5.20095300674438	-0.00944637414067984	-0.0026282137259841	-0.00814767740666866	-0.00327756232582033
1932	78.0289764404297	-12.8499603271484	-5.07108306884766	-3.08191010844894e-05	-0.00490093370899558	-0.00132951640989631	0.0022419011220336
1933	77.3796310424805	-13.1746339797974	-5.07108306884766	0.0194496400654316	-0.00555028254166245	-0.00132951640989631	-0.00165419070981443
1934	75.4315795898438	-11.2265882492065	-4.68147373199463	0.0181509424000978	0.00191722682211548	-0.0133424662053585	0.00321592413820326
1935	74.1328887939453	-12.200611114502	-5.13601779937744	0.00678734155371785	0.00743668992072344	-0.0227580219507217	0.00613799272105098
1936	73.4835357666016	-11.875937461853	-4.16199493408203	-0.00555028254166245	0.00354059832170606	-0.0191866029053926	-3.08191010844894e-05
1937	76.7302780151367	-11.875937461853	-4.68147373199463	-0.00197886489331722	0.0136055024340749	-0.0152905117720366	0.00256657530553639
1938	76.7302780151367	-11.5512628555298	-5.52562713623047	0.00159255252219737	0.00808603875339031	-0.00327756232582033	0.00451462110504508
1939	76.7302780151367	-12.200611114502	-5.3957576751709	-0.00197886489331722	0.0022419011220336	-0.00782300252467394	0.00678734155371785
1940	77.3796310424805	-12.200611114502	-5.26588773727417	-0.00295288790948689	0.00906006153672934	-0.00457625929266214	-0.00295288790948689
1941	75.4315795898438	-11.2265882492065	-5.26588773727417	-0.00392691092565656	0.000293855206109583	0.00418994715437293	-0.00132951640989631
1942	75.4315795898438	-11.875937461853	-4.48666954040527	-0.00490093370899558	0.00808603875339031	-0.00587495695799589	0.000618529506027699
1943	75.4315795898438	-11.875937461853	-4.42173433303833	-0.00197886489331722	-0.00457625929266214	-0.00360223650932312	0.00126787810586393
1944	76.0809326171875	-11.5512628555298	-4.61653900146484	-3.08191010844894e-05	-0.00944637414067984	0.00841071270406246	-0.00360223650932312
1945	74.7822341918945	-11.2265882492065	-4.74640893936157	-0.00392691092565656	-0.00457625929266214	0.0197743140161037	-0.00749832857400179
1946	74.7822341918945	-11.875937461853	-5.07108306884766	-0.0120437685400248	0.000293855206109583	0.0106834331527352	0.000618529506027699
1947	73.4835357666016	-11.2265882492065	-5.07108306884766	-0.000355493422830477	-0.000355493422830477	0.0100340843200684	-0.00457625929266214
1948	75.4315795898438	-10.5772399902344	-4.81134366989136	0.00418994715437293	-0.00457625929266214	0.00548864435404539	0.000293855206109583
1949	75.4315795898438	-10.9019145965576	-4.48666954040527	-0.00100484199356288	-0.00197886489331722	0.0022419011220336	-0.00977104809135199
1950	76.0809326171875	-11.5512628555298	-4.81134366989136	-0.00165419070981443	0.00873538758605719	-0.00490093370899558	-0.00717365415766835
1951	74.7822341918945	-11.5512628555298	-5.07108306884766	-0.00977104809135199	0.00776136433705688	-0.0104203969240189	-0.00587495695799589
1952	77.3796310424805	-11.875937461853	-4.48666954040527	0.00289124972186983	0.00256657530553639	-0.00165419070981443	-0.00132951640989631
1953	76.0809326171875	-12.200611114502	-4.68147373199463	-0.00197886489331722	-0.00555028254166245	0.00191722682211548	0.00418994715437293
1954	76.7302780151367	-13.4993085861206	-4.42173433303833	-0.00197886489331722	-0.00360223650932312	-0.0156151866540313	0.00776136433705688
1955	74.1328887939453	-10.9019145965576	-4.61653900146484	-0.00197886489331722	0.0132808275520802	-0.0237320438027382	-0.00100484199356288
1956	74.7822341918945	-11.875937461853	-4.29186487197876	-0.0117190945893526	0.00808603875339031	-0.0230826959013939	-0.000355493422830477
1957	74.1328887939453	-12.200611114502	-4.68147373199463	0.01847561635077	0.00808603875339031	-0.0152905117720366	0.00483929552137852
1958	73.4835357666016	-10.5772399902344	-4.94121360778809	-0.00295288790948689	-0.00360223650932312	-0.00782300252467394	0.0022419011220336
1959	72.8341903686523	-11.5512628555298	-4.68147373199463	0.0181509424000978	-0.00619963090866804	-0.00132951640989631	0.0113327819854021
1960	74.7822341918945	-11.5512628555298	-5.00614833831787	0.00906006153672934	0.00906006153672934	-0.00717365415766835	-0.00749832857400179
1961	74.1328887939453	-10.9019145965576	-5.46069240570068	0.0126314787194133	0.00970941036939621	-0.00879702530801296	0.00289124972186983
1962	78.0289764404297	-11.5512628555298	-5.13601779937744	0.01847561635077	0.00906006153672934	-0.000680167751852423	0.000293855206109583
1963	76.0809326171875	-11.875937461853	-4.74640893936157	0.0220470335334539	0.00321592413820326	0.00289124972186983	0.00354059832170606
1964	76.7302780151367	-13.1746339797974	-4.61653900146484	0.0126314787194133	-0.00814767740666866	0.00516396993771195	0.0022419011220336
1965	75.4315795898438	-13.1746339797974	-5.20095300674438	0.00191722682211548	-0.0188619289547205	0.0126314787194133	-0.0182125810533762
1966	75.4315795898438	-12.200611114502	-5.26588773727417	0.000293855206109583	0.00126787810586393	0.00970941036939621	-0.00717365415766835
1967	74.7822341918945	-11.5512628555298	-5.20095300674438	0.0123068047687411	-3.08191010844894e-05	0.0132808275520802	-0.00230353930965066
1968	71.5354919433594	-10.9019145965576	-5.13601779937744	-0.0117190945893526	0.000618529506027699	-3.08191010844894e-05	-0.000680167751852423
1969	74.1328887939453	-10.9019145965576	-4.81134366989136	-0.00295288790948689	-0.00684897974133492	0.00678734155371785	0.00548864435404539
1970	74.7822341918945	-10.9019145965576	-5.26588773727417	0.00841071270406246	0.00743668992072344	0.00418994715437293	-0.00490093370899558
1971	74.7822341918945	-11.2265882492065	-5.52562713623047	0.00289124972186983	0.000618529506027699	0.00126787810586393	-0.00490093370899558
1972	78.0289764404297	-12.200611114502	-5.52562713623047	0.00451462110504508	0.00613799272105098	-0.00197886489331722	0.00581331877037883
1973	78.0289764404297	-12.200611114502	-5.13601779937744	0.00646266713738441	0.000943203864153475	-0.00457625929266214	0.0103587592020631
1974	78.0289764404297	-12.8499603271484	-4.87627840042114	0.00191722682211548	0.00678734155371785	-0.0130177913233638	0.0100340843200684
1975	75.4315795898438	-12.200611114502	-4.48666954040527	-0.0110697457566857	0.0022419011220336	-0.017887907102704	-0.00230353930965066
1976	74.7822341918945	-12.5252857208252	-4.68147373199463	0.0136055024340749	0.00711201597005129	-0.0266541130840778	-0.00555028254166245
1977	76.0809326171875	-12.5252857208252	-5.33082246780396	-0.0107450718060136	0.0113327819854021	-0.00717365415766835	0.0100340843200684
1978	74.1328887939453	-10.5772399902344	-4.87627840042114	-0.00295288790948689	0.00483929552137852	-0.00977104809135199	0.00906006153672934
1979	72.1848373413086	-11.2265882492065	-5.20095300674438	0.00776136433705688	0.00289124972186983	-0.00587495695799589	0.0149041991680861
1980	75.4315795898438	-10.9019145965576	-4.87627840042114	0.00711201597005129	0.00776136433705688	-0.00782300252467394	-0.00392691092565656
1981	74.7822341918945	-10.9019145965576	-4.68147373199463	0.0132808275520802	0.0113327819854021	-0.0120437685400248	-0.00522560812532902
1982	76.7302780151367	-12.200611114502	-5.13601779937744	0.013930176384747	0.00548864435404539	-0.00392691092565656	0.00646266713738441
1983	76.7302780151367	-12.200611114502	-4.61653900146484	0.0132808275520802	0.00418994715437293	0.00354059832170606	0.00159255252219737
1984	78.0289764404297	-12.200611114502	-4.87627840042114	0.00451462110504508	0.000943203864153475	0.00354059832170606	-0.00717365415766835
1985	77.3796310424805	-12.5252857208252	-4.42173433303833	0.00841071270406246	-0.00392691092565656	0.0194496400654316	-0.0107450718060136
1986	76.7302780151367	-12.8499603271484	-4.81134366989136	0.00581331877037883	-0.00555028254166245	-0.000355493422830477	-0.00522560812532902
1987	74.7822341918945	-11.2265882492065	-4.74640893936157	0.0132808275520802	0.00289124972186983	0.000943203864153475	-0.00360223650932312
1988	74.7822341918945	-11.2265882492065	-4.55160427093506	0.00191722682211548	0.000293855206109583	0.00970941036939621	-0.00230353930965066
1989	73.4835357666016	-11.875937461853	-4.16199493408203	-0.0110697457566857	0.00256657530553639	-0.00619963090866804	0.00743668992072344
1990	73.4835357666016	-11.5512628555298	-4.81134366989136	-0.0026282137259841	0.00906006153672934	-0.00847235135734081	-0.0123684434220195
1991	75.4315795898438	-11.2265882492065	-5.3957576751709	-0.00944637414067984	0.00354059832170606	-0.00295288790948689	-0.0113944197073579
1992	78.0289764404297	-11.875937461853	-5.59056186676025	0.00159255252219737	0.00126787810586393	-0.00587495695799589	-0.00619963090866804
1993	77.3796310424805	-12.200611114502	-5.33082246780396	0.0145795252174139	-0.00587495695799589	-0.00360223650932312	0.011982130818069
1994	77.3796310424805	-12.5252857208252	-4.55160427093506	0.00938473641872406	-0.00230353930965066	-0.0208099745213985	0.0103587592020631
1995	74.1328887939453	-11.5512628555298	-4.55160427093506	0.00418994715437293	0.0100340843200684	-0.0263294391334057	0.00256657530553639
1996	76.0809326171875	-13.4993085861206	-4.03212547302246	0.0100340843200684	0.00841071270406246	-0.017887907102704	0.00159255252219737
1997	76.0809326171875	-13.4993085861206	-4.81134366989136	-0.0026282137259841	0.000943203864153475	-0.0130177913233638	0.00743668992072344
1998	74.7822341918945	-11.2265882492065	-4.81134366989136	-0.000355493422830477	0.00548864435404539	-0.0126931173726916	0.00678734155371785
1999	75.4315795898438	-11.875937461853	-4.74640893936157	-0.0143164889886975	0.00581331877037883	-0.00425158534198999	0.011982130818069
2000	71.5354919433594	-11.2265882492065	-4.81134366989136	-0.0113944197073579	0.00191722682211548	-0.00230353930965066	0.000618529506027699
[truncated: 6,700 more rows]
