# Supplementary material for: Precise instruction and consideration of the vertical and horizontal force component increases validity and reliability of the 90:20 Isometric Posterior Chain Test
Source: PLoS One. 2024 Oct 28;19(10):e0312843. doi: 10.1371/journal.pone.0312843 (PMC11515970; doi:10.1371/journal.pone.0312843)
Supplement: S1 File — (ZIP) [file pone.0312843.s001.zip › S1_Raw_Data/M1_P13_v_1.csv]

1	76.0809326171875	-9.92789077758789	-4.87627840042114	0.0116574559360743	0.00321592413820326	-0.00197886489331722	-0.00555028254166245
2	77.3796310424805	-11.5512628555298	-5.07108306884766	0.0175015944987535	0.00191722682211548	-0.00100484199356288	-0.00295288790948689
3	77.3796310424805	-12.200611114502	-5.00614833831787	0.00906006153672934	-0.00132951640989631	-0.00392691092565656	0.00159255252219737
4	75.4315795898438	-10.9019145965576	-4.94121360778809	0.00418994715437293	0.00191722682211548	0.00711201597005129	-3.08191010844894e-05
5	74.1328887939453	-9.92789077758789	-4.94121360778809	0.00808603875339031	0.0022419011220336	0.00841071270406246	-0.00360223650932312
6	73.4835357666016	-11.2265882492065	-4.87627840042114	0.00548864435404539	0.00418994715437293	0.00451462110504508	-0.00230353930965066
7	77.3796310424805	-11.2265882492065	-5.20095300674438	-0.0152905117720366	-3.08191010844894e-05	0.00386527273803949	-0.00360223650932312
8	75.4315795898438	-10.5772399902344	-5.6554970741272	-0.00490093370899558	-0.00197886489331722	-0.00230353930965066	0.00386527273803949
9	76.0809326171875	-9.92789077758789	-5.78536653518677	-0.0133424662053585	-0.00132951640989631	-0.00327756232582033	0.00159255252219737
10	76.0809326171875	-9.60321712493896	-5.07108306884766	-0.00879702530801296	-0.00100484199356288	-0.0107450718060136	-3.08191010844894e-05
11	76.0809326171875	-10.9019145965576	-5.07108306884766	-0.00197886489331722	-0.00457625929266214	-0.0123684434220195	-0.00587495695799589
12	76.0809326171875	-10.2525653839111	-5.13601779937744	-3.08191010844894e-05	0.00191722682211548	-0.0104203969240189	-3.08191010844894e-05
13	77.3796310424805	-10.9019145965576	-5.13601779937744	-0.00912170019000769	0.00841071270406246	-0.00165419070981443	0.00516396993771195
14	74.7822341918945	-10.5772399902344	-5.26588773727417	-0.0133424662053585	0.00873538758605719	-0.00392691092565656	0.00126787810586393
15	74.7822341918945	-9.92789077758789	-5.3957576751709	-0.00587495695799589	0.00841071270406246	-0.0100957229733467	0.0175015944987535
16	78.6783294677734	-10.9019145965576	-5.46069240570068	0.00841071270406246	0.0168522447347641	-0.017887907102704	-0.00132951640989631
17	77.3796310424805	-10.5772399902344	-5.46069240570068	0.00354059832170606	0.00613799272105098	-0.00749832857400179	0.000618529506027699
18	77.3796310424805	-10.2525653839111	-5.00614833831787	0.0103587592020631	0.00159255252219737	-0.00360223650932312	0.000943203864153475
19	76.0809326171875	-10.5772399902344	-5.07108306884766	0.00776136433705688	-0.00619963090866804	0.01100810803473	0.00451462110504508
20	76.7302780151367	-11.5512628555298	-5.33082246780396	0.011982130818069	-0.00490093370899558	0.00321592413820326	0.00906006153672934
21	78.6783294677734	-10.9019145965576	-4.61653900146484	0.00938473641872406	0.013930176384747	-0.00392691092565656	-0.00230353930965066
22	73.4835357666016	-10.2525653839111	-4.68147373199463	0.000943203864153475	0.00776136433705688	0.00548864435404539	-0.00295288790948689
23	73.4835357666016	-10.2525653839111	-4.68147373199463	-0.00197886489331722	0.00743668992072344	-0.00425158534198999	0.00256657530553639
24	76.0809326171875	-9.60321712493896	-4.61653900146484	-0.00425158534198999	0.000943203864153475	0.00483929552137852	-0.00295288790948689
25	76.7302780151367	-10.5772399902344	-4.42173433303833	-0.00619963090866804	-0.00490093370899558	0.00516396993771195	-0.00490093370899558
26	76.7302780151367	-10.2525653839111	-4.81134366989136	-0.00230353930965066	0.000293855206109583	-0.00100484199356288	-0.0100957229733467
27	76.7302780151367	-10.9019145965576	-4.48666954040527	0.00289124972186983	-0.00587495695799589	0.00581331877037883	-0.0110697457566857
28	77.3796310424805	-12.200611114502	-4.48666954040527	-0.00782300252467394	-0.0107450718060136	0.000618529506027699	0.000293855206109583
29	78.6783294677734	-9.92789077758789	-4.61653900146484	-0.00847235135734081	0.000293855206109583	0.00159255252219737	0.00678734155371785
30	74.1328887939453	-9.60321712493896	-4.68147373199463	-0.0123684434220195	-0.00100484199356288	-0.00912170019000769	0.00289124972186983
31	76.0809326171875	-10.5772399902344	-4.29186487197876	-0.0273034609854221	-0.000680167751852423	-0.0113944197073579	-0.000355493422830477
32	77.3796310424805	-11.2265882492065	-4.42173433303833	-0.00197886489331722	-0.00814767740666866	-0.00230353930965066	-0.00100484199356288
33	75.4315795898438	-10.9019145965576	-4.81134366989136	-0.0152905117720366	-0.00717365415766835	-0.000680167751852423	0.00289124972186983
34	76.0809326171875	-10.2525653839111	-4.94121360778809	-0.00555028254166245	0.00321592413820326	-0.00684897974133492	0.00159255252219737
35	77.3796310424805	-10.9019145965576	-4.48666954040527	-0.00522560812532902	0.00256657530553639	0.00191722682211548	-0.000680167751852423
36	75.4315795898438	-11.2265882492065	-5.13601779937744	-0.00327756232582033	0.000618529506027699	-0.0113944197073579	-3.08191010844894e-05
37	78.0289764404297	-10.9019145965576	-4.94121360778809	0.00159255252219737	0.00808603875339031	-0.0120437685400248	-0.00490093370899558
38	76.0809326171875	-10.5772399902344	-4.74640893936157	-0.0130177913233638	-0.000680167751852423	-0.00587495695799589	-0.00295288790948689
39	74.7822341918945	-10.9019145965576	-4.29186487197876	0.00126787810586393	0.00483929552137852	0.00548864435404539	0.0103587592020631
40	77.3796310424805	-10.5772399902344	-4.68147373199463	0.00289124972186983	0.00581331877037883	0.00808603875339031	-0.00230353930965066
41	76.0809326171875	-10.5772399902344	-5.26588773727417	0.0113327819854021	0.012956153601408	-0.00814767740666866	0.00191722682211548
42	76.7302780151367	-9.92789077758789	-5.3957576751709	0.00289124972186983	0.00613799272105098	-0.00749832857400179	-0.00684897974133492
43	76.7302780151367	-9.60321712493896	-5.26588773727417	0.013930176384747	0.00581331877037883	0.00743668992072344	-0.00555028254166245
44	77.3796310424805	-11.875937461853	-4.87627840042114	0.0103587592020631	-0.00814767740666866	0.00386527273803949	-0.0026282137259841
45	76.7302780151367	-11.5512628555298	-4.94121360778809	0.0106834331527352	-0.00749832857400179	0.00970941036939621	-0.00100484199356288
46	76.7302780151367	-10.2525653839111	-5.72043180465698	0.01847561635077	0.00776136433705688	0.000943203864153475	-0.00457625929266214
47	73.4835357666016	-9.60321712493896	-5.46069240570068	0.00256657530553639	0.00256657530553639	0.00289124972186983	-0.00457625929266214
48	76.7302780151367	-10.9019145965576	-5.07108306884766	0.00321592413820326	-0.00522560812532902	0.00841071270406246	-0.0026282137259841
49	77.3796310424805	-10.5772399902344	-5.00614833831787	-0.00490093370899558	-0.00360223650932312	-0.000680167751852423	0.00191722682211548
50	78.0289764404297	-11.2265882492065	-4.68147373199463	0.0158782228827477	-0.00197886489331722	-0.0149658378213644	-0.00490093370899558
51	76.7302780151367	-10.5772399902344	-4.22693014144897	0.0106834331527352	0.00483929552137852	-0.0026282137259841	-0.00814767740666866
52	76.0809326171875	-10.2525653839111	-4.48666954040527	-0.00717365415766835	0.00126787810586393	-0.0026282137259841	-0.000355493422830477
53	77.3796310424805	-10.9019145965576	-4.87627840042114	0.00938473641872406	-0.00100484199356288	0.00418994715437293	-0.00132951640989631
54	76.7302780151367	-9.92789077758789	-4.87627840042114	0.00711201597005129	0.00613799272105098	-0.00100484199356288	0.00483929552137852
55	76.0809326171875	-10.9019145965576	-4.48666954040527	0.0022419011220336	0.00289124972186983	-0.00684897974133492	0.0113327819854021
56	76.0809326171875	-9.92789077758789	-4.74640893936157	0.00841071270406246	0.0158782228827477	-0.00230353930965066	0.00451462110504508
57	75.4315795898438	-9.92789077758789	-4.61653900146484	-0.000680167751852423	0.00613799272105098	-0.00619963090866804	0.0022419011220336
58	76.7302780151367	-9.92789077758789	-4.74640893936157	0.0217223595827818	0.00418994715437293	-0.00490093370899558	0.0106834331527352
59	76.7302780151367	-9.60321712493896	-4.68147373199463	0.00548864435404539	0.000943203864153475	0.00191722682211548	0.00970941036939621
60	76.7302780151367	-10.9019145965576	-4.74640893936157	-0.0100957229733467	0.000618529506027699	0.00776136433705688	-3.08191010844894e-05
61	76.7302780151367	-11.2265882492065	-4.74640893936157	0.00906006153672934	0.00678734155371785	-0.00782300252467394	0.00451462110504508
62	77.3796310424805	-10.9019145965576	-4.61653900146484	0.0142548503354192	0.00548864435404539	0.00191722682211548	-0.00132951640989631
63	76.0809326171875	-11.5512628555298	-4.16199493408203	-0.00879702530801296	0.00191722682211548	0.00159255252219737	0.00451462110504508
64	74.1328887939453	-11.2265882492065	-4.29186487197876	-0.017887907102704	-0.00944637414067984	0.0132808275520802	0.00159255252219737
65	76.7302780151367	-10.2525653839111	-4.68147373199463	0.00418994715437293	-0.00230353930965066	0.0136055024340749	0.00191722682211548
66	78.6783294677734	-11.2265882492065	-5.33082246780396	0.0155535480007529	-3.08191010844894e-05	-0.00684897974133492	-0.00522560812532902
67	77.3796310424805	-10.2525653839111	-5.52562713623047	-0.00879702530801296	-0.00457625929266214	-3.08191010844894e-05	-0.00912170019000769
68	76.0809326171875	-10.5772399902344	-5.20095300674438	0.000293855206109583	0.00126787810586393	-0.000680167751852423	-0.00295288790948689
69	78.0289764404297	-11.875937461853	-5.13601779937744	-0.00814767740666866	-0.00652430532500148	-0.00619963090866804	0.000293855206109583
70	76.7302780151367	-10.5772399902344	-4.48666954040527	0.00451462110504508	-0.00295288790948689	-0.00847235135734081	-0.00132951640989631
71	75.4315795898438	-10.5772399902344	-4.81134366989136	0.00191722682211548	0.00354059832170606	-0.00684897974133492	0.00548864435404539
72	73.4835357666016	-10.2525653839111	-5.33082246780396	-0.0139918150380254	0.0022419011220336	-0.00749832857400179	-0.00392691092565656
73	77.3796310424805	-11.5512628555298	-5.20095300674438	0.00354059832170606	0.000943203864153475	0.00354059832170606	0.00289124972186983
74	79.3276748657227	-12.200611114502	-5.26588773727417	0.00743668992072344	0.00581331877037883	-0.00555028254166245	0.00646266713738441
75	76.0809326171875	-9.92789077758789	-5.52562713623047	-0.00230353930965066	0.00873538758605719	-0.0149658378213644	0.00418994715437293
76	78.6783294677734	-11.5512628555298	-4.94121360778809	-0.000680167751852423	0.0162028968334198	-0.0165892094373703	-0.000355493422830477
77	79.3276748657227	-12.5252857208252	-4.81134366989136	-0.00165419070981443	0.00159255252219737	-0.00944637414067984	-0.00587495695799589
78	77.3796310424805	-11.875937461853	-4.94121360778809	0.00289124972186983	0.00321592413820326	-0.0104203969240189	0.00451462110504508
79	77.3796310424805	-11.2265882492065	-5.13601779937744	-0.0136671401560307	0.00159255252219737	0.00386527273803949	0.00191722682211548
80	75.4315795898438	-11.875937461853	-5.20095300674438	-0.0120437685400248	0.00354059832170606	0.00451462110504508	-0.00100484199356288
81	76.7302780151367	-12.200611114502	-5.00614833831787	0.013930176384747	0.0136055024340749	0.00256657530553639	0.0103587592020631
82	77.3796310424805	-10.9019145965576	-5.33082246780396	0.00418994715437293	0.00418994715437293	-0.00132951640989631	-0.00749832857400179
83	76.0809326171875	-10.9019145965576	-5.3957576751709	0.00873538758605719	0.00321592413820326	-0.00392691092565656	-0.00132951640989631
84	76.7302780151367	-10.9019145965576	-4.94121360778809	0.0149041991680861	-0.00230353930965066	0.00451462110504508	0.00548864435404539
85	78.6783294677734	-12.200611114502	-4.61653900146484	0.00418994715437293	-0.00425158534198999	0.00159255252219737	-0.000355493422830477
86	76.0809326171875	-11.875937461853	-4.81134366989136	0.0213976856321096	-0.00652430532500148	0.0123068047687411	-0.00717365415766835
87	78.6783294677734	-12.200611114502	-4.48666954040527	0.00776136433705688	-0.00457625929266214	0.00256657530553639	-0.00814767740666866
88	76.7302780151367	-11.875937461853	-4.81134366989136	0.00743668992072344	-0.00360223650932312	0.00451462110504508	-0.00132951640989631
89	74.7822341918945	-11.2265882492065	-4.61653900146484	-0.0136671401560307	0.00548864435404539	-0.0100957229733467	0.00613799272105098
90	77.3796310424805	-10.9019145965576	-4.48666954040527	-0.00587495695799589	0.000293855206109583	-0.00814767740666866	-0.00490093370899558
91	77.3796310424805	-10.5772399902344	-5.26588773727417	-0.00490093370899558	0.00776136433705688	-0.00652430532500148	-0.00652430532500148
92	78.6783294677734	-12.200611114502	-4.74640893936157	-0.00814767740666866	0.00159255252219737	-0.0152905117720366	-0.00165419070981443
93	79.3276748657227	-12.5252857208252	-4.55160427093506	0.00126787810586393	-0.000355493422830477	0.00126787810586393	0.00191722682211548
94	77.3796310424805	-12.200611114502	-5.20095300674438	-0.0152905117720366	-0.00425158534198999	-0.00457625929266214	0.0113327819854021
95	78.6783294677734	-12.200611114502	-5.07108306884766	-3.08191010844894e-05	0.00256657530553639	-0.0172385573387146	0.00646266713738441
96	76.0809326171875	-10.9019145965576	-5.13601779937744	-0.00555028254166245	0.00743668992072344	-0.0143164889886975	0.000943203864153475
97	76.0809326171875	-11.875937461853	-4.61653900146484	-0.0113944197073579	0.00451462110504508	-0.0117190945893526	0.00483929552137852
98	78.6783294677734	-12.200611114502	-5.00614833831787	-0.00749832857400179	0.000943203864153475	-0.00814767740666866	0.00841071270406246
99	79.3276748657227	-11.875937461853	-4.74640893936157	-0.0123684434220195	-0.00457625929266214	0.00873538758605719	0.00841071270406246
100	79.3276748657227	-12.200611114502	-5.26588773727417	0.000618529506027699	0.00191722682211548	0.00483929552137852	-0.000355493422830477
101	78.6783294677734	-12.200611114502	-5.07108306884766	0.00354059832170606	0.0123068047687411	0.0022419011220336	-3.08191010844894e-05
102	77.3796310424805	-11.5512628555298	-5.20095300674438	0.000943203864153475	0.00451462110504508	-0.00295288790948689	-0.00879702530801296
103	79.9770202636719	-13.1746339797974	-4.55160427093506	0.00289124972186983	-0.00652430532500148	0.00418994715437293	0.00126787810586393
104	79.3276748657227	-11.5512628555298	-4.22693014144897	-0.00814767740666866	-0.0026282137259841	0.000943203864153475	0.00451462110504508
105	77.3796310424805	-12.5252857208252	-5.20095300674438	-0.00522560812532902	-0.00197886489331722	0.0106834331527352	-0.00490093370899558
106	77.3796310424805	-11.2265882492065	-5.26588773727417	0.00743668992072344	-0.00165419070981443	0.000943203864153475	-0.00392691092565656
107	77.3796310424805	-10.9019145965576	-5.26588773727417	0.0223717093467712	0.00483929552137852	-0.0026282137259841	-0.0139918150380254
108	78.0289764404297	-12.5252857208252	-4.74640893936157	0.00289124972186983	-0.0026282137259841	0.00289124972186983	-0.00327756232582033
109	79.9770202636719	-12.5252857208252	-4.61653900146484	0.000293855206109583	0.000618529506027699	-0.00717365415766835	0.00191722682211548
110	77.3796310424805	-11.5512628555298	-4.42173433303833	0.0022419011220336	-0.00457625929266214	-0.00977104809135199	0.000943203864153475
111	78.0289764404297	-12.8499603271484	-4.55160427093506	0.00646266713738441	-0.00165419070981443	-0.0113944197073579	-0.00230353930965066
112	78.6783294677734	-12.5252857208252	-4.68147373199463	-0.00132951640989631	0.00354059832170606	-0.0113944197073579	-0.00100484199356288
113	76.0809326171875	-12.200611114502	-4.61653900146484	0.00483929552137852	0.00289124972186983	-0.00944637414067984	-0.000680167751852423
114	77.3796310424805	-11.5512628555298	-4.61653900146484	-3.08191010844894e-05	0.00386527273803949	-0.00977104809135199	0.00451462110504508
115	77.3796310424805	-11.2265882492065	-4.61653900146484	0.029189869761467	0.00256657530553639	-0.00749832857400179	0.00776136433705688
116	78.0289764404297	-12.5252857208252	-4.48666954040527	-0.00197886489331722	0.0149041991680861	-0.0143164889886975	0.000943203864153475
117	79.3276748657227	-11.5512628555298	-4.61653900146484	0.013930176384747	0.0113327819854021	-0.0136671401560307	-0.000680167751852423
118	77.3796310424805	-10.9019145965576	-4.81134366989136	0.00483929552137852	0.00191722682211548	0.00256657530553639	0.000943203864153475
119	78.6783294677734	-12.8499603271484	-4.74640893936157	0.0103587592020631	-0.00457625929266214	-0.00425158534198999	0.0116574559360743
120	78.6783294677734	-12.5252857208252	-4.48666954040527	0.0171769186854362	0.00191722682211548	0.00776136433705688	-0.00392691092565656
121	78.0289764404297	-12.8499603271484	-4.42173433303833	0.0123068047687411	0.00159255252219737	0.00159255252219737	-0.000355493422830477
122	74.7822341918945	-10.9019145965576	-4.55160427093506	0.000618529506027699	0.00938473641872406	-0.00425158534198999	-0.000680167751852423
123	78.6783294677734	-12.200611114502	-4.81134366989136	0.00159255252219737	-0.00392691092565656	0.00451462110504508	-0.00360223650932312
124	78.6783294677734	-12.8499603271484	-4.35679960250854	-0.00197886489331722	0.00678734155371785	0.00678734155371785	-0.000355493422830477
125	78.0289764404297	-11.875937461853	-5.6554970741272	-0.00684897974133492	-0.00197886489331722	-0.00100484199356288	-0.00522560812532902
126	78.0289764404297	-12.5252857208252	-5.13601779937744	0.00678734155371785	0.00191722682211548	0.00386527273803949	-0.00327756232582033
127	76.0809326171875	-12.8499603271484	-4.68147373199463	0.00483929552137852	-0.0133424662053585	-0.00652430532500148	0.00159255252219737
128	79.3276748657227	-13.4993085861206	-4.55160427093506	-0.00717365415766835	-0.00782300252467394	0.00873538758605719	0.00191722682211548
129	78.0289764404297	-12.200611114502	-4.29186487197876	-0.00652430532500148	0.000943203864153475	0.00483929552137852	0.000943203864153475
130	76.7302780151367	-12.5252857208252	-4.48666954040527	-0.00522560812532902	0.000943203864153475	-0.0120437685400248	0.00548864435404539
131	76.7302780151367	-12.200611114502	-4.68147373199463	0.012956153601408	0.00516396993771195	-0.00847235135734081	-0.00165419070981443
132	77.3796310424805	-12.200611114502	-4.61653900146484	0.00906006153672934	-0.00295288790948689	-0.0117190945893526	0.00354059832170606
133	79.3276748657227	-12.5252857208252	-5.26588773727417	0.00906006153672934	0.000943203864153475	-0.00912170019000769	0.000943203864153475
134	77.3796310424805	-11.2265882492065	-5.33082246780396	0.000293855206109583	-0.00295288790948689	-0.00814767740666866	0.00386527273803949
135	76.7302780151367	-11.875937461853	-4.94121360778809	0.00581331877037883	0.00516396993771195	-0.0172385573387146	0.00613799272105098
136	79.3276748657227	-14.1486568450928	-4.81134366989136	0.0116574559360743	0.00159255252219737	-0.0136671401560307	-0.00132951640989631
137	78.6783294677734	-12.8499603271484	-4.29186487197876	-0.00327756232582033	0.00873538758605719	-0.0120437685400248	0.00516396993771195
138	78.6783294677734	-12.5252857208252	-4.55160427093506	0.00646266713738441	-0.00425158534198999	-0.00619963090866804	0.00581331877037883
139	75.4315795898438	-11.875937461853	-4.55160427093506	-0.00619963090866804	-0.00295288790948689	-0.00555028254166245	0.00776136433705688
140	78.6783294677734	-12.5252857208252	-4.48666954040527	0.0136055024340749	0.00354059832170606	-0.00555028254166245	0.00386527273803949
141	78.0289764404297	-11.2265882492065	-4.87627840042114	0.0149041991680861	0.00516396993771195	-0.00782300252467394	0.00841071270406246
142	76.7302780151367	-10.9019145965576	-4.94121360778809	0.00159255252219737	0.00613799272105098	-0.00425158534198999	-0.00847235135734081
143	78.0289764404297	-12.5252857208252	-4.16199493408203	0.00483929552137852	-0.00197886489331722	0.00808603875339031	-0.00100484199356288
144	77.3796310424805	-13.1746339797974	-4.94121360778809	0.00906006153672934	-0.00847235135734081	0.0132808275520802	0.00451462110504508
145	76.0809326171875	-11.5512628555298	-5.3957576751709	-3.08191010844894e-05	-0.00327756232582033	0.0145795252174139	-0.00230353930965066
146	79.3276748657227	-12.200611114502	-5.07108306884766	0.00808603875339031	-0.00360223650932312	0.00483929552137852	-0.00425158534198999
147	74.7822341918945	-11.875937461853	-5.26588773727417	-0.00197886489331722	0.00354059832170606	0.00451462110504508	-0.00944637414067984
148	76.0809326171875	-11.2265882492065	-5.20095300674438	0.000618529506027699	-0.00684897974133492	0.0022419011220336	-0.00132951640989631
149	77.3796310424805	-11.5512628555298	-4.61653900146484	0.0103587592020631	-0.00392691092565656	-0.00327756232582033	0.000943203864153475
150	76.7302780151367	-10.9019145965576	-4.61653900146484	0.0178262684494257	0.00386527273803949	-0.0149658378213644	0.0022419011220336
151	76.7302780151367	-11.2265882492065	-5.3957576751709	0.0188002903014421	0.00483929552137852	-0.00717365415766835	-0.00392691092565656
152	78.0289764404297	-12.200611114502	-5.33082246780396	0.0178262684494257	-0.0026282137259841	-0.0133424662053585	-0.00652430532500148
153	78.6783294677734	-13.1746339797974	-4.61653900146484	0.0155535480007529	-0.00619963090866804	-0.00392691092565656	0.0022419011220336
154	78.0289764404297	-12.200611114502	-4.35679960250854	0.00613799272105098	0.00646266713738441	-0.00522560812532902	0.00386527273803949
155	73.4835357666016	-10.9019145965576	-4.29186487197876	-0.0169138833880424	0.00516396993771195	-0.00977104809135199	-0.00230353930965066
156	77.3796310424805	-12.200611114502	-4.16199493408203	0.00191722682211548	0.0145795252174139	-0.0130177913233638	-3.08191010844894e-05
157	76.7302780151367	-10.9019145965576	-4.87627840042114	-0.00684897974133492	0.0168522447347641	-0.00392691092565656	-0.000680167751852423
158	76.7302780151367	-10.5772399902344	-5.6554970741272	-0.0110697457566857	0.00776136433705688	-0.00717365415766835	0.00483929552137852
159	77.3796310424805	-11.5512628555298	-5.33082246780396	-0.0185372550040483	0.00841071270406246	0.00451462110504508	0.0136055024340749
160	76.0809326171875	-11.875937461853	-5.33082246780396	-0.0175632312893867	-0.00457625929266214	0.00386527273803949	0.000618529506027699
161	75.4315795898438	-11.875937461853	-5.26588773727417	-0.0113944197073579	0.00678734155371785	0.000293855206109583	-0.00490093370899558
162	78.0289764404297	-11.875937461853	-4.35679960250854	-0.0133424662053585	0.00938473641872406	-0.00555028254166245	-0.00197886489331722
163	74.7822341918945	-11.5512628555298	-4.35679960250854	-0.0318489037454128	0.0022419011220336	0.00808603875339031	-0.00165419070981443
164	75.4315795898438	-11.2265882492065	-4.74640893936157	-0.0133424662053585	-0.00425158534198999	0.00451462110504508	0.00386527273803949
165	78.0289764404297	-12.200611114502	-4.55160427093506	-0.0107450718060136	-0.0113944197073579	0.0233457311987877	0.0022419011220336
166	76.7302780151367	-11.2265882492065	-5.72043180465698	-0.0026282137259841	-0.00165419070981443	0.00289124972186983	-3.08191010844894e-05
167	78.0289764404297	-12.200611114502	-5.00614833831787	-0.00977104809135199	0.00191722682211548	-0.00360223650932312	-0.00230353930965066
168	78.0289764404297	-12.200611114502	-4.87627840042114	-0.00977104809135199	-0.00912170019000769	0.00711201597005129	0.00646266713738441
169	78.0289764404297	-12.8499603271484	-4.94121360778809	-0.00100484199356288	-0.0133424662053585	-0.00619963090866804	-0.00230353930965066
170	78.6783294677734	-11.2265882492065	-5.33082246780396	-0.0026282137259841	-0.00100484199356288	-0.00522560812532902	0.00354059832170606
171	76.7302780151367	-11.5512628555298	-5.46069240570068	-0.00684897974133492	0.00776136433705688	-0.00847235135734081	-0.00165419070981443
172	76.7302780151367	-12.200611114502	-5.07108306884766	0.00159255252219737	0.0022419011220336	-0.0113944197073579	0.000293855206109583
173	76.0809326171875	-11.2265882492065	-5.20095300674438	-0.00230353930965066	0.00159255252219737	-0.00522560812532902	0.000293855206109583
174	76.0809326171875	-10.5772399902344	-5.33082246780396	-0.00555028254166245	0.00386527273803949	-0.0130177913233638	0.00646266713738441
175	78.0289764404297	-11.2265882492065	-5.3957576751709	-0.00782300252467394	0.00678734155371785	-0.0130177913233638	0.0126314787194133
176	76.7302780151367	-10.9019145965576	-4.74640893936157	0.00191722682211548	0.00808603875339031	-0.0149658378213644	-0.00490093370899558
177	78.6783294677734	-13.4993085861206	-4.94121360778809	-0.000680167751852423	0.00386527273803949	-0.0156151866540313	0.00191722682211548
178	78.6783294677734	-12.200611114502	-4.61653900146484	-0.0113944197073579	0.00191722682211548	-0.00457625929266214	0.000943203864153475
179	76.7302780151367	-11.2265882492065	-4.68147373199463	0.00451462110504508	0.0022419011220336	0.00938473641872406	0.00289124972186983
180	75.4315795898438	-11.5512628555298	-4.87627840042114	-0.0100957229733467	-0.00425158534198999	-0.00749832857400179	0.00938473641872406
181	78.0289764404297	-11.875937461853	-4.42173433303833	0.0197743140161037	0.000293855206109583	0.00354059832170606	0.00159255252219737
182	76.7302780151367	-10.5772399902344	-4.42173433303833	0.0116574559360743	0.00776136433705688	0.00548864435404539	-0.00327756232582033
183	77.3796310424805	-10.5772399902344	-5.3957576751709	0.0168522447347641	0.000618529506027699	-3.08191010844894e-05	-3.08191010844894e-05
184	78.0289764404297	-11.875937461853	-5.26588773727417	0.00289124972186983	-0.00360223650932312	0.0100340843200684	0.00191722682211548
185	76.7302780151367	-11.5512628555298	-4.55160427093506	0.00678734155371785	-0.0165892094373703	0.00256657530553639	-0.00717365415766835
186	79.3276748657227	-12.5252857208252	-4.48666954040527	0.0207483377307653	-0.00457625929266214	0.00289124972186983	-0.00749832857400179
187	75.4315795898438	-10.9019145965576	-4.68147373199463	-0.00360223650932312	0.00386527273803949	0.00841071270406246	-0.00912170019000769
188	75.4315795898438	-12.200611114502	-4.61653900146484	-0.0182125810533762	-0.000355493422830477	-0.000680167751852423	0.000943203864153475
189	78.0289764404297	-12.200611114502	-4.81134366989136	0.0132808275520802	-0.00749832857400179	0.01100810803473	0.00418994715437293
190	78.0289764404297	-11.2265882492065	-5.33082246780396	0.000618529506027699	-0.00230353930965066	-0.0123684434220195	-0.00522560812532902
191	79.3276748657227	-11.875937461853	-5.46069240570068	0.0113327819854021	0.00386527273803949	-0.0143164889886975	-0.00522560812532902
192	78.0289764404297	-11.2265882492065	-5.13601779937744	0.011982130818069	0.00354059832170606	-0.00749832857400179	-0.00230353930965066
193	75.4315795898438	-11.2265882492065	-5.3957576751709	0.00613799272105098	0.00126787810586393	0.00613799272105098	-0.00165419070981443
194	78.0289764404297	-12.200611114502	-5.3957576751709	-0.00879702530801296	0.00159255252219737	0.00516396993771195	0.00516396993771195
195	76.0809326171875	-10.2525653839111	-5.13601779937744	-3.08191010844894e-05	0.01100810803473	-0.00814767740666866	0.00159255252219737
196	76.7302780151367	-11.2265882492065	-5.33082246780396	-0.00425158534198999	0.00906006153672934	-0.00847235135734081	-0.00132951640989631
197	76.0809326171875	-11.875937461853	-5.59056186676025	-0.00879702530801296	0.00548864435404539	-0.0126931173726916	-0.0026282137259841
198	76.7302780151367	-10.9019145965576	-5.33082246780396	-0.00555028254166245	0.00159255252219737	-0.00684897974133492	-0.0026282137259841
199	78.0289764404297	-11.5512628555298	-5.52562713623047	0.00711201597005129	-0.0026282137259841	0.0100340843200684	0.0100340843200684
200	78.0289764404297	-11.5512628555298	-5.07108306884766	0.0123068047687411	0.00418994715437293	0.00646266713738441	-0.00327756232582033
201	78.0289764404297	-11.875937461853	-4.61653900146484	0.00873538758605719	0.00873538758605719	0.00451462110504508	-0.00652430532500148
202	76.7302780151367	-11.875937461853	-5.3957576751709	0.00970941036939621	-0.00749832857400179	0.00159255252219737	-0.0026282137259841
203	78.0289764404297	-11.5512628555298	-5.46069240570068	-0.0107450718060136	0.0022419011220336	0.000943203864153475	-0.00490093370899558
204	75.4315795898438	-11.875937461853	-5.20095300674438	-0.0133424662053585	0.000293855206109583	-0.00327756232582033	0.00191722682211548
205	75.4315795898438	-10.9019145965576	-5.52562713623047	-0.00587495695799589	0.000943203864153475	0.00743668992072344	-0.00619963090866804
206	78.0289764404297	-12.200611114502	-5.3957576751709	0.0152288740500808	-0.00197886489331722	0.00613799272105098	-0.00360223650932312
207	78.6783294677734	-11.5512628555298	-5.46069240570068	-0.00132951640989631	0.00548864435404539	-0.00457625929266214	-0.0139918150380254
208	76.0809326171875	-10.2525653839111	-5.33082246780396	-0.00749832857400179	-0.00619963090866804	-0.00132951640989631	-0.0126931173726916
209	76.0809326171875	-10.9019145965576	-5.33082246780396	-0.0123684434220195	-0.00132951640989631	-0.00327756232582033	0.00743668992072344
210	76.7302780151367	-12.200611114502	-5.85030126571655	-0.000355493422830477	-0.00327756232582033	-0.0126931173726916	-0.00619963090866804
211	76.0809326171875	-10.9019145965576	-5.59056186676025	-0.00165419070981443	0.000943203864153475	-0.00814767740666866	-0.00230353930965066
212	74.7822341918945	-10.5772399902344	-5.46069240570068	-0.00197886489331722	0.00776136433705688	-0.00652430532500148	-0.00425158534198999
213	74.7822341918945	-11.5512628555298	-5.13601779937744	-0.000680167751852423	-0.000355493422830477	-0.00587495695799589	-0.00165419070981443
214	77.3796310424805	-11.875937461853	-5.00614833831787	0.00938473641872406	0.00126787810586393	-0.00425158534198999	-0.00197886489331722
215	76.7302780151367	-10.9019145965576	-5.07108306884766	-0.00425158534198999	0.00678734155371785	-0.0221086721867323	0.00711201597005129
216	77.3796310424805	-11.2265882492065	-5.26588773727417	0.0188002903014421	0.012956153601408	-0.0211346503347158	-0.00782300252467394
217	77.3796310424805	-12.200611114502	-4.55160427093506	0.0210730116814375	0.0116574559360743	-0.0120437685400248	-0.00392691092565656
218	78.6783294677734	-12.8499603271484	-5.26588773727417	0.00354059832170606	-0.00522560812532902	-0.00425158534198999	0.000943203864153475
219	78.0289764404297	-11.2265882492065	-4.68147373199463	-0.00392691092565656	-0.00652430532500148	0.0022419011220336	-0.00165419070981443
220	77.3796310424805	-11.875937461853	-4.48666954040527	0.00321592413820326	0.00678734155371785	-3.08191010844894e-05	0.00678734155371785
221	76.0809326171875	-12.200611114502	-4.29186487197876	0.0116574559360743	0.00548864435404539	0.00646266713738441	-0.00717365415766835
222	76.0809326171875	-10.9019145965576	-4.48666954040527	-0.0113944197073579	0.0022419011220336	0.000943203864153475	0.00321592413820326
223	78.0289764404297	-10.9019145965576	-4.81134366989136	-0.000680167751852423	-0.00490093370899558	-0.00522560812532902	-0.000355493422830477
224	76.0809326171875	-10.2525653839111	-5.00614833831787	-0.00327756232582033	-0.00360223650932312	0.00613799272105098	-0.00165419070981443
225	78.0289764404297	-12.200611114502	-4.61653900146484	-0.0211346503347158	-0.0146411629393697	0.00354059832170606	0.00159255252219737
226	76.7302780151367	-11.5512628555298	-4.74640893936157	0.000293855206109583	0.0022419011220336	0.0103587592020631	-0.00814767740666866
227	77.3796310424805	-13.4993085861206	-4.42173433303833	0.0145795252174139	-0.0133424662053585	0.000618529506027699	-0.00490093370899558
228	77.3796310424805	-12.200611114502	-4.35679960250854	0.00776136433705688	-0.00360223650932312	-0.00392691092565656	0.00321592413820326
229	74.7822341918945	-11.2265882492065	-4.74640893936157	0.012956153601408	-0.00230353930965066	-0.00587495695799589	-0.00392691092565656
230	74.7822341918945	-10.5772399902344	-5.33082246780396	0.01100810803473	0.000293855206109583	-0.00684897974133492	0.00289124972186983
231	78.0289764404297	-10.9019145965576	-5.33082246780396	0.01100810803473	0.00743668992072344	-0.00587495695799589	-0.00100484199356288
232	78.0289764404297	-11.5512628555298	-5.26588773727417	0.0197743140161037	0.00678734155371785	-0.00814767740666866	-0.00392691092565656
233	78.0289764404297	-12.5252857208252	-4.81134366989136	0.0136055024340749	-0.000680167751852423	-0.00879702530801296	-0.00197886489331722
234	76.7302780151367	-11.5512628555298	-4.87627840042114	0.0262678004801273	-0.00522560812532902	0.00386527273803949	0.00776136433705688
235	78.0289764404297	-12.8499603271484	-4.94121360778809	0.0158782228827477	0.00483929552137852	-0.00782300252467394	0.01100810803473
236	76.7302780151367	-10.9019145965576	-5.59056186676025	0.0226963832974434	0.00256657530553639	-0.0130177913233638	0.00256657530553639
237	76.0809326171875	-11.875937461853	-5.3957576751709	0.012956153601408	0.00646266713738441	-0.00587495695799589	0.00581331877037883
238	75.4315795898438	-12.200611114502	-5.07108306884766	0.00938473641872406	0.000293855206109583	-0.00490093370899558	0.00873538758605719
239	78.6783294677734	-12.200611114502	-5.13601779937744	0.00873538758605719	-0.00327756232582033	0.00841071270406246	0.0103587592020631
240	78.0289764404297	-11.875937461853	-5.3957576751709	0.0103587592020631	0.00126787810586393	0.00548864435404539	0.000293855206109583
241	76.7302780151367	-11.5512628555298	-5.20095300674438	-0.00457625929266214	0.00516396993771195	-3.08191010844894e-05	0.00126787810586393
242	77.3796310424805	-11.2265882492065	-5.20095300674438	0.00483929552137852	0.00581331877037883	-0.00587495695799589	-0.00197886489331722
243	77.3796310424805	-13.1746339797974	-5.33082246780396	-0.0224333461374044	-0.00684897974133492	0.00386527273803949	0.000293855206109583
244	77.3796310424805	-12.5252857208252	-5.00614833831787	-0.0188619289547205	-0.00717365415766835	0.00776136433705688	-0.00165419070981443
245	78.0289764404297	-11.875937461853	-5.00614833831787	-0.00977104809135199	0.0022419011220336	0.00516396993771195	-0.00197886489331722
246	75.4315795898438	-11.2265882492065	-5.26588773727417	-0.0188619289547205	0.00581331877037883	0.00841071270406246	0.000618529506027699
247	78.0289764404297	-10.9019145965576	-4.81134366989136	-0.00847235135734081	-0.0104203969240189	0.00289124972186983	-0.0026282137259841
248	78.0289764404297	-11.875937461853	-4.81134366989136	-0.0149658378213644	-0.00132951640989631	0.00256657530553639	0.000618529506027699
249	78.0289764404297	-11.875937461853	-5.59056186676025	-0.0107450718060136	-0.00197886489331722	-0.000680167751852423	0.00516396993771195
250	78.6783294677734	-11.2265882492065	-5.6554970741272	-0.00652430532500148	-0.00327756232582033	-0.00360223650932312	0.00191722682211548
251	78.6783294677734	-11.875937461853	-5.33082246780396	0.000618529506027699	-0.00749832857400179	-0.00425158534198999	-0.00230353930965066
252	78.6783294677734	-13.4993085861206	-5.00614833831787	-0.00100484199356288	-0.00555028254166245	-0.00717365415766835	0.00289124972186983
253	78.6783294677734	-12.5252857208252	-4.87627840042114	-0.00392691092565656	-0.00814767740666866	-0.00100484199356288	-0.00230353930965066
254	74.1328887939453	-11.2265882492065	-5.07108306884766	-0.0126931173726916	0.00191722682211548	0.00191722682211548	0.0158782228827477
255	76.7302780151367	-11.5512628555298	-4.87627840042114	0.00126787810586393	0.000293855206109583	-0.00879702530801296	0.00678734155371785
256	78.0289764404297	-11.875937461853	-4.61653900146484	-0.00230353930965066	0.00289124972186983	-0.0149658378213644	-0.000355493422830477
257	78.0289764404297	-11.2265882492065	-5.59056186676025	-0.000680167751852423	0.0103587592020631	-0.0130177913233638	-0.0026282137259841
258	78.0289764404297	-11.875937461853	-5.3957576751709	-0.00717365415766835	0.00776136433705688	-0.000680167751852423	0.00776136433705688
259	78.6783294677734	-11.875937461853	-5.13601779937744	-3.08191010844894e-05	-0.00295288790948689	0.00970941036939621	0.00548864435404539
260	78.6783294677734	-13.4993085861206	-5.26588773727417	0.00191722682211548	-0.00230353930965066	0.00483929552137852	0.00451462110504508
261	78.0289764404297	-12.200611114502	-5.07108306884766	0.0103587592020631	0.00711201597005129	0.000943203864153475	-0.00132951640989631
262	74.7822341918945	-11.2265882492065	-5.46069240570068	0.00126787810586393	0.00451462110504508	-0.0136671401560307	-0.00490093370899558
263	78.0289764404297	-12.200611114502	-5.52562713623047	-0.0120437685400248	0.00581331877037883	-0.00327756232582033	-0.00197886489331722
264	78.6783294677734	-12.200611114502	-5.26588773727417	-0.0149658378213644	-0.0149658378213644	0.00938473641872406	-0.00425158534198999
265	78.0289764404297	-11.2265882492065	-5.26588773727417	-0.00360223650932312	0.00256657530553639	0.00191722682211548	0.00548864435404539
266	79.9770202636719	-12.5252857208252	-5.20095300674438	-0.00360223650932312	0.00321592413820326	0.00678734155371785	-0.00360223650932312
267	76.7302780151367	-11.5512628555298	-5.20095300674438	-0.00522560812532902	0.00354059832170606	0.00906006153672934	-0.00100484199356288
268	78.0289764404297	-14.1486568450928	-4.61653900146484	-0.0113944197073579	-0.0120437685400248	-0.00717365415766835	-0.000680167751852423
269	78.6783294677734	-12.8499603271484	-5.13601779937744	-0.0211346503347158	-3.08191010844894e-05	0.00678734155371785	0.00159255252219737
270	77.3796310424805	-12.8499603271484	-5.3957576751709	-0.0162645354866982	-0.000680167751852423	-0.000680167751852423	0.00516396993771195
271	76.7302780151367	-12.5252857208252	-5.20095300674438	-0.0104203969240189	0.00646266713738441	-0.00977104809135199	-0.00230353930965066
272	77.3796310424805	-12.200611114502	-5.13601779937744	-0.00717365415766835	0.00191722682211548	-0.000355493422830477	0.000943203864153475
273	79.3276748657227	-12.8499603271484	-4.55160427093506	0.000618529506027699	-0.000680167751852423	-0.00684897974133492	-0.000355493422830477
274	77.3796310424805	-11.875937461853	-4.61653900146484	-0.00814767740666866	0.00743668992072344	0.00289124972186983	0.00418994715437293
275	78.0289764404297	-11.875937461853	-5.13601779937744	-0.00360223650932312	0.00613799272105098	-0.00912170019000769	0.00743668992072344
276	79.3276748657227	-13.8239831924438	-5.3957576751709	0.0171769186854362	0.00256657530553639	-0.0120437685400248	0.00289124972186983
277	79.3276748657227	-12.8499603271484	-4.87627840042114	0.0100340843200684	0.0123068047687411	-0.0126931173726916	0.000293855206109583
278	78.0289764404297	-12.5252857208252	-5.00614833831787	0.0100340843200684	0.00354059832170606	0.00386527273803949	0.00159255252219737
279	78.0289764404297	-12.8499603271484	-4.42173433303833	0.0113327819854021	0.00256657530553639	0.00646266713738441	0.00386527273803949
280	79.9770202636719	-12.200611114502	-4.87627840042114	0.00906006153672934	0.00483929552137852	0.00354059832170606	-0.00457625929266214
281	77.3796310424805	-11.5512628555298	-5.00614833831787	0.0165275707840919	0.00906006153672934	-0.0026282137259841	-0.00100484199356288
282	78.6783294677734	-11.5512628555298	-5.07108306884766	0.0149041991680861	0.00906006153672934	0.00354059832170606	-0.0113944197073579
283	78.6783294677734	-12.8499603271484	-4.61653900146484	0.00873538758605719	0.00289124972186983	0.00808603875339031	0.00418994715437293
284	79.3276748657227	-13.8239831924438	-5.00614833831787	0.00841071270406246	-0.00977104809135199	0.00776136433705688	-0.00132951640989631
285	76.7302780151367	-12.200611114502	-5.26588773727417	0.0106834331527352	-0.00652430532500148	0.00970941036939621	-0.00555028254166245
286	77.3796310424805	-12.8499603271484	-4.35679960250854	0.0116574559360743	0.00321592413820326	0.00581331877037883	-0.0104203969240189
287	78.0289764404297	-12.8499603271484	-4.22693014144897	0.00906006153672934	0.000293855206109583	-0.00425158534198999	0.00159255252219737
288	76.0809326171875	-11.2265882492065	-5.26588773727417	-0.00197886489331722	0.00191722682211548	0.00159255252219737	-0.00230353930965066
289	76.7302780151367	-11.875937461853	-5.46069240570068	-0.00327756232582033	-3.08191010844894e-05	0.00126787810586393	-0.00295288790948689
290	76.0809326171875	-11.5512628555298	-5.59056186676025	0.00126787810586393	0.0022419011220336	-0.0136671401560307	0.000618529506027699
291	78.0289764404297	-11.2265882492065	-5.20095300674438	0.0168522447347641	0.0100340843200684	-0.00847235135734081	-0.00360223650932312
292	79.9770202636719	-13.1746339797974	-5.00614833831787	0.0243197549134493	0.000293855206109583	-0.00749832857400179	-0.00652430532500148
293	78.0289764404297	-13.8239831924438	-4.68147373199463	0.0178262684494257	-0.00327756232582033	-0.00457625929266214	-0.00392691092565656
294	79.9770202636719	-12.8499603271484	-4.68147373199463	0.00451462110504508	0.00321592413820326	0.0022419011220336	0.01100810803473
295	76.7302780151367	-11.5512628555298	-5.20095300674438	0.00191722682211548	0.00906006153672934	-0.0110697457566857	0.0123068047687411
296	77.3796310424805	-12.8499603271484	-5.33082246780396	-0.00684897974133492	0.0152288740500808	-0.0188619289547205	-0.00165419070981443
297	77.3796310424805	-11.875937461853	-5.3957576751709	0.0123068047687411	0.0165275707840919	-0.00847235135734081	0.000293855206109583
298	76.0809326171875	-11.5512628555298	-5.52562713623047	0.00711201597005129	0.00354059832170606	-0.00327756232582033	0.00646266713738441
299	76.0809326171875	-11.875937461853	-5.20095300674438	-0.0100957229733467	0.00483929552137852	0.00548864435404539	0.00256657530553639
300	78.0289764404297	-11.875937461853	-4.81134366989136	-0.00457625929266214	-3.08191010844894e-05	0.0106834331527352	0.0022419011220336
301	77.3796310424805	-12.5252857208252	-5.26588773727417	-0.00230353930965066	-0.00555028254166245	-0.00457625929266214	0.000293855206109583
302	78.6783294677734	-12.8499603271484	-5.52562713623047	-0.0130177913233638	0.00354059832170606	0.000293855206109583	-0.00230353930965066
303	77.3796310424805	-13.1746339797974	-5.3957576751709	-0.0152905117720366	-0.000355493422830477	-0.000680167751852423	-3.08191010844894e-05
304	75.4315795898438	-11.5512628555298	-5.20095300674438	-0.0230826959013939	0.000943203864153475	0.01100810803473	0.00743668992072344
305	79.3276748657227	-13.1746339797974	-4.94121360778809	-0.00619963090866804	-0.00652430532500148	0.00418994715437293	-0.0026282137259841
306	78.0289764404297	-12.200611114502	-5.26588773727417	0.00678734155371785	0.0022419011220336	-0.000680167751852423	-0.00814767740666866
307	77.3796310424805	-12.200611114502	-4.87627840042114	0.00516396993771195	0.00451462110504508	0.00354059832170606	-0.00230353930965066
308	79.9770202636719	-12.8499603271484	-5.13601779937744	-0.00977104809135199	-0.00132951640989631	-0.00814767740666866	0.000293855206109583
309	78.6783294677734	-13.8239831924438	-4.55160427093506	-0.0152905117720366	-0.00847235135734081	-0.00392691092565656	0.00126787810586393
310	78.0289764404297	-13.4993085861206	-4.48666954040527	0.00354059832170606	0.000293855206109583	-0.00360223650932312	0.00354059832170606
311	78.6783294677734	-13.1746339797974	-4.42173433303833	0.00548864435404539	0.00938473641872406	-0.0139918150380254	-0.00230353930965066
312	75.4315795898438	-11.5512628555298	-4.35679960250854	-0.0185372550040483	0.00613799272105098	-0.00425158534198999	-0.00230353930965066
313	76.7302780151367	-11.875937461853	-4.42173433303833	0.00808603875339031	0.000943203864153475	-0.0113944197073579	-0.00295288790948689
314	77.3796310424805	-11.5512628555298	-4.94121360778809	-0.00522560812532902	0.00289124972186983	0.00321592413820326	0.00126787810586393
315	78.6783294677734	-12.200611114502	-5.52562713623047	0.00354059832170606	0.00646266713738441	-0.00652430532500148	0.0103587592020631
316	78.6783294677734	-12.5252857208252	-4.61653900146484	0.0113327819854021	0.0116574559360743	-0.0120437685400248	-0.00457625929266214
317	78.6783294677734	-13.8239831924438	-4.35679960250854	0.00451462110504508	0.00191722682211548	-0.00814767740666866	-0.00230353930965066
318	78.0289764404297	-12.8499603271484	-4.48666954040527	0.000618529506027699	-0.00100484199356288	0.00743668992072344	0.00581331877037883
319	78.0289764404297	-12.8499603271484	-4.42173433303833	-0.00652430532500148	-0.00100484199356288	0.00938473641872406	0.00418994715437293
320	76.7302780151367	-12.5252857208252	-4.42173433303833	-0.00749832857400179	-0.0026282137259841	0.00516396993771195	0.0100340843200684
321	79.3276748657227	-13.1746339797974	-4.55160427093506	0.00159255252219737	0.00581331877037883	-0.00944637414067984	-0.00522560812532902
322	79.3276748657227	-13.1746339797974	-4.68147373199463	0.000943203864153475	0.00159255252219737	-0.0026282137259841	-0.00522560812532902
323	76.0809326171875	-11.875937461853	-5.26588773727417	-0.00522560812532902	-0.00425158534198999	0.00418994715437293	0.00678734155371785
324	79.9770202636719	-12.8499603271484	-4.55160427093506	-0.0123684434220195	-0.00814767740666866	0.00354059832170606	0.00126787810586393
325	77.3796310424805	-12.5252857208252	-5.07108306884766	-0.00295288790948689	-0.00879702530801296	0.00776136433705688	-3.08191010844894e-05
326	79.3276748657227	-13.1746339797974	-4.55160427093506	-3.08191010844894e-05	0.000943203864153475	0.0100340843200684	-0.00782300252467394
327	78.6783294677734	-11.875937461853	-5.20095300674438	0.00289124972186983	-0.00295288790948689	0.00548864435404539	-0.00522560812532902
328	73.4835357666016	-11.5512628555298	-5.3957576751709	-0.00684897974133492	-0.00197886489331722	-3.08191010844894e-05	0.00646266713738441
329	76.7302780151367	-11.5512628555298	-5.33082246780396	-0.00522560812532902	-0.00555028254166245	-0.00132951640989631	-0.00619963090866804
330	77.3796310424805	-11.5512628555298	-5.33082246780396	-0.00100484199356288	-0.00717365415766835	-0.0100957229733467	0.000618529506027699
331	76.7302780151367	-11.875937461853	-5.33082246780396	0.00678734155371785	0.00613799272105098	-0.00847235135734081	-0.0107450718060136
332	79.9770202636719	-13.1746339797974	-5.07108306884766	0.0103587592020631	0.00418994715437293	-0.00490093370899558	-0.00392691092565656
333	79.3276748657227	-13.1746339797974	-4.87627840042114	0.00938473641872406	0.000293855206109583	-0.00392691092565656	-0.00555028254166245
334	79.9770202636719	-13.8239831924438	-5.07108306884766	0.00970941036939621	-0.00457625929266214	-0.00912170019000769	0.00613799272105098
335	78.0289764404297	-12.8499603271484	-5.26588773727417	0.00873538758605719	0.00743668992072344	-0.00327756232582033	0.00873538758605719
336	76.0809326171875	-12.200611114502	-5.26588773727417	0.013930176384747	0.00678734155371785	-0.0185372550040483	-0.00197886489331722
337	76.0809326171875	-11.875937461853	-5.26588773727417	0.000293855206109583	0.013930176384747	-0.0143164889886975	-0.000355493422830477
338	77.3796310424805	-11.2265882492065	-5.20095300674438	0.0175015944987535	-0.00100484199356288	-0.00230353930965066	-0.00327756232582033
339	76.7302780151367	-12.200611114502	-5.00614833831787	0.0103587592020631	-0.00132951640989631	-3.08191010844894e-05	0.00256657530553639
340	78.6783294677734	-11.5512628555298	-5.13601779937744	0.0194496400654316	-0.00912170019000769	0.000943203864153475	0.00289124972186983
341	76.7302780151367	-11.5512628555298	-4.87627840042114	0.0207483377307653	0.00613799272105098	0.000943203864153475	-0.00295288790948689
342	77.3796310424805	-13.1746339797974	-4.81134366989136	0.0149041991680861	-0.00977104809135199	0.00386527273803949	0.000293855206109583
343	78.6783294677734	-12.5252857208252	-5.00614833831787	0.00938473641872406	0.00289124972186983	0.00776136433705688	0.00451462110504508
344	75.4315795898438	-11.5512628555298	-5.26588773727417	-0.00587495695799589	-3.08191010844894e-05	0.0103587592020631	0.00711201597005129
345	76.7302780151367	-12.8499603271484	-4.42173433303833	0.00451462110504508	-0.0133424662053585	0.00938473641872406	0.00743668992072344
346	77.3796310424805	-11.5512628555298	-4.35679960250854	0.0113327819854021	0.00321592413820326	0.00191722682211548	-0.00425158534198999
347	78.0289764404297	-12.5252857208252	-4.87627840042114	-0.00814767740666866	-0.00100484199356288	-0.00197886489331722	-0.00457625929266214
348	78.0289764404297	-13.1746339797974	-4.81134366989136	-0.00490093370899558	-0.00619963090866804	-0.000355493422830477	-0.00100484199356288
349	78.0289764404297	-12.5252857208252	-5.3957576751709	-0.00457625929266214	-0.000355493422830477	-0.00782300252467394	0.000943203864153475
350	78.0289764404297	-14.1486568450928	-4.74640893936157	-0.00425158534198999	-0.00814767740666866	-0.0156151866540313	0.00191722682211548
351	78.6783294677734	-13.1746339797974	-4.42173433303833	-0.00327756232582033	0.00159255252219737	-0.0156151866540313	0.00451462110504508
352	78.6783294677734	-12.8499603271484	-3.9671905040741	-0.00295288790948689	0.00354059832170606	-0.0123684434220195	-0.00944637414067984
353	74.7822341918945	-11.5512628555298	-4.61653900146484	-0.0185372550040483	0.000618529506027699	-0.000680167751852423	0.00906006153672934
354	76.7302780151367	-11.2265882492065	-4.55160427093506	-0.0159398596733809	0.00159255252219737	-0.0126931173726916	-0.00295288790948689
355	76.7302780151367	-11.5512628555298	-4.81134366989136	-0.00977104809135199	-0.00360223650932312	-0.00457625929266214	0.00289124972186983
356	78.6783294677734	-12.5252857208252	-4.74640893936157	-0.00425158534198999	0.0113327819854021	-0.0120437685400248	-0.000355493422830477
357	79.9770202636719	-12.200611114502	-4.94121360778809	-0.0117190945893526	0.0123068047687411	-0.000355493422830477	-0.00522560812532902
358	78.6783294677734	-13.1746339797974	-4.94121360778809	-0.0026282137259841	-0.00230353930965066	0.00548864435404539	0.00354059832170606
359	78.0289764404297	-12.8499603271484	-5.00614833831787	-0.0113944197073579	-0.00165419070981443	0.00548864435404539	-0.00230353930965066
360	78.0289764404297	-12.200611114502	-5.3957576751709	0.0100340843200684	0.000943203864153475	0.00451462110504508	-0.00490093370899558
361	77.3796310424805	-12.5252857208252	-5.13601779937744	0.00159255252219737	0.00906006153672934	-0.000355493422830477	-0.00879702530801296
362	76.7302780151367	-11.875937461853	-5.20095300674438	0.0152288740500808	-0.0026282137259841	-0.000680167751852423	-0.00782300252467394
363	77.3796310424805	-11.2265882492065	-5.13601779937744	0.01100810803473	-0.00230353930965066	0.00938473641872406	-0.00522560812532902
364	79.9770202636719	-12.8499603271484	-5.26588773727417	0.00938473641872406	-0.00100484199356288	0.00354059832170606	-0.0026282137259841
365	78.0289764404297	-12.200611114502	-4.74640893936157	0.00938473641872406	-0.00490093370899558	0.0113327819854021	-0.00327756232582033
366	78.0289764404297	-12.5252857208252	-4.94121360778809	0.0132808275520802	-0.0113944197073579	0.00483929552137852	-0.00425158534198999
367	76.7302780151367	-12.5252857208252	-5.33082246780396	0.01100810803473	-0.00879702530801296	0.00613799272105098	-0.00587495695799589
368	76.0809326171875	-12.5252857208252	-5.07108306884766	0.00289124972186983	-0.00490093370899558	0.00451462110504508	-3.08191010844894e-05
369	77.3796310424805	-12.5252857208252	-5.00614833831787	-0.0162645354866982	0.00126787810586393	-0.0117190945893526	0.000293855206109583
370	75.4315795898438	-12.200611114502	-4.87627840042114	0.000943203864153475	-0.000355493422830477	-0.00457625929266214	-0.00425158534198999
371	77.3796310424805	-12.200611114502	-4.35679960250854	0.00386527273803949	0.00873538758605719	-0.0139918150380254	-0.00619963090866804
372	77.3796310424805	-11.875937461853	-4.61653900146484	0.0022419011220336	0.00646266713738441	-0.0139918150380254	-0.00587495695799589
373	77.3796310424805	-12.5252857208252	-4.74640893936157	0.0142548503354192	0.00483929552137852	-0.00327756232582033	0.000943203864153475
374	76.7302780151367	-11.2265882492065	-5.20095300674438	0.000293855206109583	0.00354059832170606	-0.00490093370899558	0.00970941036939621
375	78.0289764404297	-14.473331451416	-5.13601779937744	0.00321592413820326	-0.00197886489331722	-0.0026282137259841	0.00289124972186983
376	77.3796310424805	-11.2265882492065	-5.13601779937744	0.00841071270406246	0.011982130818069	-0.00814767740666866	0.000293855206109583
377	76.7302780151367	-11.2265882492065	-5.26588773727417	0.0022419011220336	0.0116574559360743	-0.0133424662053585	0.00256657530553639
378	75.4315795898438	-12.200611114502	-4.74640893936157	-0.00522560812532902	0.00289124972186983	-0.000680167751852423	0.00289124972186983
379	78.0289764404297	-12.8499603271484	-4.29186487197876	-0.0149658378213644	0.0100340843200684	0.00354059832170606	0.00776136433705688
380	78.6783294677734	-12.200611114502	-4.81134366989136	-0.0026282137259841	0.00289124972186983	0.00289124972186983	-0.0026282137259841
381	76.7302780151367	-10.9019145965576	-4.94121360778809	-0.0139918150380254	0.0113327819854021	-0.00457625929266214	-0.000680167751852423
382	78.0289764404297	-11.875937461853	-4.55160427093506	-0.0156151866540313	0.000618529506027699	-0.00100484199356288	-0.00360223650932312
383	78.6783294677734	-13.1746339797974	-4.55160427093506	-0.0123684434220195	-0.00360223650932312	-0.000355493422830477	-0.00522560812532902
384	76.0809326171875	-11.2265882492065	-4.61653900146484	-0.0201606266200542	-0.00425158534198999	0.00191722682211548	-0.00100484199356288
385	76.7302780151367	-11.5512628555298	-4.42173433303833	-0.0130177913233638	-0.00944637414067984	0.0149041991680861	0.000618529506027699
386	74.1328887939453	-11.875937461853	-4.42173433303833	-0.00425158534198999	0.00548864435404539	0.00126787810586393	-0.00847235135734081
387	77.3796310424805	-12.200611114502	-4.55160427093506	0.00516396993771195	-0.0107450718060136	-0.00100484199356288	-0.0113944197073579
388	76.7302780151367	-10.9019145965576	-4.94121360778809	0.00386527273803949	-0.00165419070981443	0.00126787810586393	-0.000355493422830477
389	77.3796310424805	-10.9019145965576	-4.94121360778809	-0.00295288790948689	-0.00100484199356288	-0.00132951640989631	-3.08191010844894e-05
390	76.7302780151367	-11.5512628555298	-4.61653900146484	-3.08191010844894e-05	-0.00879702530801296	-0.00555028254166245	0.000618529506027699
391	76.7302780151367	-12.5252857208252	-4.48666954040527	0.00808603875339031	-0.000680167751852423	-0.00749832857400179	-0.00132951640989631
392	76.7302780151367	-11.2265882492065	-4.55160427093506	0.0207483377307653	-0.00197886489331722	-0.00944637414067984	-0.0026282137259841
393	78.0289764404297	-12.5252857208252	-5.26588773727417	0.00581331877037883	0.00418994715437293	-0.00425158534198999	-0.00132951640989631
394	77.3796310424805	-11.5512628555298	-4.48666954040527	-0.00684897974133492	0.00256657530553639	-0.00360223650932312	0.0126314787194133
395	78.6783294677734	-11.2265882492065	-4.87627840042114	-0.00587495695799589	0.0116574559360743	-0.0126931173726916	0.00386527273803949
396	76.7302780151367	-11.2265882492065	-4.81134366989136	0.00646266713738441	0.0100340843200684	-0.0224333461374044	-0.00457625929266214
397	77.3796310424805	-12.200611114502	-4.61653900146484	0.0142548503354192	0.01100810803473	-0.0139918150380254	-0.00100484199356288
398	78.6783294677734	-12.8499603271484	-4.09706020355225	0.0136055024340749	0.00548864435404539	0.000943203864153475	-0.000680167751852423
399	79.9770202636719	-13.1746339797974	-4.87627840042114	0.012956153601408	-0.0026282137259841	0.0149041991680861	0.00678734155371785
400	76.7302780151367	-12.200611114502	-4.94121360778809	0.00646266713738441	-0.00425158534198999	0.00646266713738441	0.00646266713738441
401	76.0809326171875	-11.2265882492065	-5.46069240570068	0.0113327819854021	0.00873538758605719	-0.00100484199356288	0.000293855206109583
402	74.7822341918945	-11.2265882492065	-4.81134366989136	-0.00230353930965066	0.0100340843200684	-0.00100484199356288	-0.00619963090866804
403	76.0809326171875	-10.5772399902344	-4.68147373199463	0.00126787810586393	0.00256657530553639	-0.00295288790948689	0.000618529506027699
404	76.7302780151367	-11.2265882492065	-4.68147373199463	-0.00619963090866804	-3.08191010844894e-05	0.00613799272105098	0.00418994715437293
405	78.0289764404297	-12.200611114502	-5.00614833831787	-0.00879702530801296	0.000618529506027699	0.0106834331527352	-0.00392691092565656
406	77.3796310424805	-11.2265882492065	-5.26588773727417	0.00548864435404539	0.00678734155371785	-0.00230353930965066	-0.00360223650932312
407	76.7302780151367	-12.5252857208252	-5.26588773727417	-0.0120437685400248	-0.00100484199356288	-0.00360223650932312	-0.0123684434220195
408	77.3796310424805	-13.1746339797974	-5.00614833831787	-0.00230353930965066	0.0022419011220336	0.000293855206109583	0.00516396993771195
409	78.0289764404297	-11.875937461853	-5.26588773727417	-0.017887907102704	-0.00295288790948689	0.00159255252219737	0.00418994715437293
410	75.4315795898438	-10.9019145965576	-5.26588773727417	-0.0126931173726916	0.00126787810586393	-0.0026282137259841	-0.00490093370899558
411	76.7302780151367	-12.200611114502	-4.03212547302246	-0.0139918150380254	0.00451462110504508	-0.00392691092565656	-0.000355493422830477
412	77.3796310424805	-11.875937461853	-4.35679960250854	-0.00425158534198999	-0.00100484199356288	-0.0149658378213644	-0.0026282137259841
413	76.7302780151367	-10.9019145965576	-5.72043180465698	-0.00327756232582033	0.0022419011220336	-0.000680167751852423	0.00126787810586393
414	77.3796310424805	-10.9019145965576	-4.87627840042114	-0.00847235135734081	0.00678734155371785	-0.0133424662053585	0.00418994715437293
415	78.6783294677734	-11.875937461853	-4.55160427093506	-0.00555028254166245	0.00581331877037883	-0.00230353930965066	0.0022419011220336
416	76.0809326171875	-11.875937461853	-4.61653900146484	0.000293855206109583	0.00126787810586393	-0.00749832857400179	0.00321592413820326
417	77.3796310424805	-11.2265882492065	-4.35679960250854	0.0022419011220336	0.00970941036939621	-0.0169138833880424	-0.00490093370899558
418	76.0809326171875	-11.5512628555298	-4.09706020355225	-0.00555028254166245	0.000943203864153475	0.00386527273803949	-0.00652430532500148
419	75.4315795898438	-11.875937461853	-4.94121360778809	0.000943203864153475	-0.00230353930965066	0.00159255252219737	0.013930176384747
420	77.3796310424805	-11.5512628555298	-4.74640893936157	0.0100340843200684	0.00191722682211548	0.00126787810586393	-0.000680167751852423
421	76.0809326171875	-10.5772399902344	-4.94121360778809	0.0149041991680861	0.0149041991680861	-0.00847235135734081	-0.00100484199356288
422	78.6783294677734	-10.9019145965576	-4.87627840042114	0.00776136433705688	0.0022419011220336	-0.0130177913233638	0.00386527273803949
423	78.6783294677734	-11.875937461853	-4.61653900146484	0.0158782228827477	-0.00100484199356288	0.00548864435404539	-0.00555028254166245
424	78.0289764404297	-13.1746339797974	-4.74640893936157	-0.00197886489331722	-0.0126931173726916	0.000943203864153475	0.00418994715437293
425	76.0809326171875	-11.2265882492065	-4.87627840042114	0.0142548503354192	-0.00457625929266214	0.0113327819854021	0.00289124972186983
426	77.3796310424805	-10.9019145965576	-5.13601779937744	0.0194496400654316	-0.00392691092565656	0.00808603875339031	-0.00522560812532902
427	74.1328887939453	-10.9019145965576	-5.13601779937744	0.0126314787194133	0.00159255252219737	-0.00197886489331722	-0.00360223650932312
428	75.4315795898438	-11.5512628555298	-5.13601779937744	0.0178262684494257	-0.00392691092565656	-0.00327756232582033	-0.00360223650932312
429	78.0289764404297	-11.5512628555298	-5.13601779937744	0.00906006153672934	-0.0026282137259841	-0.00425158534198999	0.00354059832170606
430	79.3276748657227	-11.875937461853	-5.00614833831787	0.00159255252219737	0.0022419011220336	-0.0139918150380254	-0.0026282137259841
431	77.3796310424805	-10.9019145965576	-4.35679960250854	0.0149041991680861	0.00808603875339031	-0.0130177913233638	-0.00587495695799589
432	76.0809326171875	-11.875937461853	-4.68147373199463	0.00938473641872406	0.00451462110504508	-0.00490093370899558	-0.00652430532500148
433	78.0289764404297	-11.5512628555298	-4.74640893936157	0.00386527273803949	-0.00392691092565656	0.00159255252219737	0.00646266713738441
434	77.3796310424805	-11.2265882492065	-5.3957576751709	0.00873538758605719	0.00841071270406246	-0.00392691092565656	0.00711201597005129
435	74.1328887939453	-11.5512628555298	-5.07108306884766	-0.0130177913233638	-0.00230353930965066	-0.0133424662053585	0.0103587592020631
436	78.0289764404297	-11.2265882492065	-4.94121360778809	-0.0130177913233638	0.0123068047687411	-0.00587495695799589	0.0022419011220336
437	76.7302780151367	-10.2525653839111	-5.13601779937744	-0.00587495695799589	0.0126314787194133	-0.0136671401560307	0.00289124972186983
438	76.7302780151367	-10.2525653839111	-5.26588773727417	-0.0104203969240189	-0.000355493422830477	-0.000680167751852423	0.00321592413820326
439	76.0809326171875	-9.92789077758789	-5.59056186676025	-0.00490093370899558	0.00386527273803949	0.00646266713738441	0.00354059832170606
440	76.0809326171875	-10.9019145965576	-5.26588773727417	-0.00360223650932312	-0.00944637414067984	0.00776136433705688	0.0126314787194133
441	78.6783294677734	-11.875937461853	-5.33082246780396	0.00256657530553639	0.000618529506027699	-0.00295288790948689	0.00970941036939621
442	78.6783294677734	-11.2265882492065	-4.94121360778809	-0.00425158534198999	0.00938473641872406	-0.00392691092565656	-0.00132951640989631
443	76.0809326171875	-11.5512628555298	-4.81134366989136	-0.0130177913233638	0.00354059832170606	-0.000680167751852423	0.00451462110504508
444	74.1328887939453	-11.2265882492065	-5.00614833831787	-0.0107450718060136	-0.00782300252467394	0.00548864435404539	0.00711201597005129
445	76.7302780151367	-10.2525653839111	-5.3957576751709	-0.00457625929266214	-0.000680167751852423	0.00678734155371785	-0.00230353930965066
446	78.0289764404297	-11.5512628555298	-5.33082246780396	0.0113327819854021	-0.00457625929266214	0.00906006153672934	-0.00555028254166245
447	78.0289764404297	-11.2265882492065	-5.26588773727417	0.00808603875339031	-3.08191010844894e-05	-0.00619963090866804	-0.0107450718060136
448	76.7302780151367	-9.92789077758789	-5.13601779937744	0.00191722682211548	-0.00782300252467394	0.00776136433705688	-0.00100484199356288
449	76.0809326171875	-10.9019145965576	-5.13601779937744	0.00743668992072344	-0.0133424662053585	-0.00165419070981443	0.00711201597005129
450	75.4315795898438	-10.2525653839111	-5.07108306884766	-0.00230353930965066	0.000293855206109583	0.000943203864153475	-0.00814767740666866
451	76.0809326171875	-10.2525653839111	-5.00614833831787	0.00451462110504508	0.012956153601408	-0.0136671401560307	-0.00425158534198999
452	74.7822341918945	-10.9019145965576	-5.46069240570068	-0.017887907102704	0.00743668992072344	-3.08191010844894e-05	-0.0113944197073579
453	78.0289764404297	-11.5512628555298	-5.07108306884766	0.0175015944987535	-0.00360223650932312	-3.08191010844894e-05	0.000293855206109583
454	79.3276748657227	-10.9019145965576	-5.26588773727417	-0.000355493422830477	0.000618529506027699	-0.00749832857400179	0.0162028968334198
455	76.0809326171875	-9.60321712493896	-5.46069240570068	0.00354059832170606	0.00873538758605719	-0.00782300252467394	0.00191722682211548
456	77.3796310424805	-10.9019145965576	-4.81134366989136	0.00289124972186983	0.0113327819854021	-0.0201606266200542	0.00418994715437293
457	78.0289764404297	-12.5252857208252	-4.68147373199463	-0.00327756232582033	0.00711201597005129	-0.0117190945893526	-0.000355493422830477
458	77.3796310424805	-10.5772399902344	-5.13601779937744	-0.00522560812532902	0.000293855206109583	0.0022419011220336	0.00159255252219737
459	78.0289764404297	-10.5772399902344	-5.33082246780396	-0.00165419070981443	0.00191722682211548	0.00354059832170606	0.00483929552137852
460	76.0809326171875	-10.5772399902344	-5.07108306884766	-0.0221086721867323	0.00256657530553639	0.0149041991680861	0.00256657530553639
461	77.3796310424805	-11.2265882492065	-5.13601779937744	-0.00132951640989631	0.00516396993771195	-0.00522560812532902	0.00321592413820326
462	78.0289764404297	-9.92789077758789	-5.13601779937744	-0.0113944197073579	0.011982130818069	-0.00652430532500148	0.000618529506027699
463	76.7302780151367	-9.92789077758789	-5.46069240570068	-0.00879702530801296	0.00548864435404539	0.00451462110504508	-0.00165419070981443
464	76.0809326171875	-10.5772399902344	-4.87627840042114	-0.00684897974133492	-0.00652430532500148	0.00321592413820326	-0.0026282137259841
465	78.6783294677734	-12.5252857208252	-5.07108306884766	0.000943203864153475	-0.0100957229733467	0.00418994715437293	-0.00717365415766835
466	76.7302780151367	-9.92789077758789	-5.52562713623047	0.00418994715437293	0.00191722682211548	0.00646266713738441	-0.00749832857400179
467	77.3796310424805	-11.2265882492065	-5.46069240570068	0.0106834331527352	0.00483929552137852	-0.0026282137259841	-0.0107450718060136
468	74.7822341918945	-11.2265882492065	-5.26588773727417	-0.00555028254166245	-0.00360223650932312	-0.0026282137259841	-0.00782300252467394
469	78.0289764404297	-11.2265882492065	-5.07108306884766	-0.00392691092565656	-0.00197886489331722	-0.00165419070981443	0.011982130818069
470	78.6783294677734	-10.9019145965576	-5.13601779937744	0.00159255252219737	0.000293855206109583	-0.00847235135734081	-0.00490093370899558
471	78.0289764404297	-10.9019145965576	-5.26588773727417	-0.00912170019000769	-0.000680167751852423	-0.00944637414067984	-0.00684897974133492
472	78.0289764404297	-10.5772399902344	-5.00614833831787	0.000293855206109583	0.000943203864153475	-0.0110697457566857	-0.00295288790948689
473	76.7302780151367	-10.9019145965576	-5.46069240570068	0.0145795252174139	-0.00944637414067984	0.00191722682211548	-0.000355493422830477
474	77.3796310424805	-10.2525653839111	-5.20095300674438	-0.00782300252467394	-0.00555028254166245	-0.0026282137259841	0.00483929552137852
475	78.0289764404297	-10.9019145965576	-5.00614833831787	-0.00619963090866804	0.0116574559360743	-0.0126931173726916	0.0022419011220336
476	72.8341903686523	-9.60321712493896	-4.55160427093506	-0.00165419070981443	0.0103587592020631	-0.00360223650932312	-0.000355493422830477
477	76.7302780151367	-11.2265882492065	-4.16199493408203	0.00191722682211548	0.0113327819854021	-0.00977104809135199	-0.00295288790948689
478	79.3276748657227	-11.2265882492065	-5.13601779937744	-0.0100957229733467	-0.00327756232582033	0.00873538758605719	0.000943203864153475
479	78.6783294677734	-10.2525653839111	-5.3957576751709	0.00451462110504508	-0.00295288790948689	0.00191722682211548	0.0106834331527352
480	78.0289764404297	-10.9019145965576	-5.00614833831787	0.00938473641872406	0.00159255252219737	0.00159255252219737	0.0022419011220336
481	76.7302780151367	-10.9019145965576	-5.13601779937744	0.00841071270406246	-0.00522560812532902	0.000943203864153475	-0.00230353930965066
482	76.7302780151367	-10.9019145965576	-5.07108306884766	0.0175015944987535	-0.00132951640989631	0.000943203864153475	-0.00652430532500148
483	78.0289764404297	-10.9019145965576	-4.94121360778809	0.0113327819854021	0.00516396993771195	-0.0117190945893526	0.00159255252219737
484	75.4315795898438	-10.5772399902344	-4.94121360778809	0.00386527273803949	-0.00295288790948689	0.00711201597005129	0.000618529506027699
485	76.0809326171875	-10.5772399902344	-5.00614833831787	0.00873538758605719	-0.00132951640989631	0.00776136433705688	-0.00295288790948689
486	78.6783294677734	-10.9019145965576	-5.20095300674438	0.0132808275520802	-0.00555028254166245	0.00970941036939621	0.00256657530553639
487	76.7302780151367	-9.27854251861572	-5.78536653518677	0.0123068047687411	0.00938473641872406	-0.00392691092565656	-3.08191010844894e-05
488	76.7302780151367	-10.5772399902344	-5.20095300674438	0.00678734155371785	-0.00165419070981443	-0.0113944197073579	-0.00360223650932312
489	78.0289764404297	-11.5512628555298	-4.74640893936157	0.00646266713738441	-0.00684897974133492	0.000943203864153475	-0.00717365415766835
490	77.3796310424805	-11.875937461853	-4.81134366989136	0.00126787810586393	-0.0113944197073579	-0.0169138833880424	0.00613799272105098
491	77.3796310424805	-11.2265882492065	-5.13601779937744	-0.00132951640989631	0.00743668992072344	-0.0169138833880424	-0.00749832857400179
492	74.1328887939453	-9.60321712493896	-5.26588773727417	-0.0107450718060136	0.000943203864153475	-0.00879702530801296	-0.00587495695799589
493	76.7302780151367	-10.9019145965576	-5.26588773727417	0.00159255252219737	0.00159255252219737	0.00711201597005129	-0.00100484199356288
494	79.9770202636719	-11.5512628555298	-5.52562713623047	-0.00749832857400179	-0.00425158534198999	0.00256657530553639	0.00970941036939621
495	78.0289764404297	-10.9019145965576	-5.26588773727417	0.000943203864153475	0.00451462110504508	-0.00944637414067984	0.00548864435404539
496	78.0289764404297	-9.60321712493896	-4.87627840042114	0.00354059832170606	0.01100810803473	-0.0165892094373703	-0.00490093370899558
497	76.0809326171875	-10.9019145965576	-5.46069240570068	0.0103587592020631	0.00841071270406246	-0.00977104809135199	-0.00197886489331722
498	76.7302780151367	-10.9019145965576	-5.3957576751709	0.0149041991680861	-0.00749832857400179	0.00256657530553639	-0.000680167751852423
499	76.7302780151367	-10.2525653839111	-5.13601779937744	0.0106834331527352	-0.00132951640989631	0.00678734155371785	0.00126787810586393
500	75.4315795898438	-9.60321712493896	-5.3957576751709	0.013930176384747	0.00678734155371785	0.000293855206109583	0.00159255252219737
501	74.7822341918945	-10.2525653839111	-5.13601779937744	0.0103587592020631	0.00354059832170606	0.00581331877037883	-0.00782300252467394
502	78.6783294677734	-11.5512628555298	-4.74640893936157	0.00906006153672934	0.00938473641872406	-3.08191010844894e-05	0.00321592413820326
503	78.0289764404297	-10.9019145965576	-5.20095300674438	0.00808603875339031	0.000293855206109583	-0.00132951640989631	-0.00814767740666866
504	76.7302780151367	-10.5772399902344	-5.26588773727417	-0.0201606266200542	0.00289124972186983	0.00483929552137852	0.00581331877037883
505	76.7302780151367	-10.2525653839111	-5.33082246780396	0.0191249661147594	-0.00230353930965066	0.00321592413820326	-0.00684897974133492
506	77.3796310424805	-11.875937461853	-4.48666954040527	-0.0026282137259841	-0.00814767740666866	0.00386527273803949	-0.00360223650932312
507	78.6783294677734	-11.2265882492065	-5.07108306884766	-3.08191010844894e-05	-0.00490093370899558	-0.00490093370899558	-0.00392691092565656
508	77.3796310424805	-9.92789077758789	-5.00614833831787	-0.0165892094373703	-0.00230353930965066	0.00126787810586393	0.00354059832170606
509	73.4835357666016	-10.5772399902344	-4.48666954040527	-0.00944637414067984	-0.00944637414067984	0.000943203864153475	0.00743668992072344
510	76.7302780151367	-10.2525653839111	-4.87627840042114	-0.00847235135734081	0.00483929552137852	-0.00749832857400179	-0.00425158534198999
511	76.7302780151367	-9.92789077758789	-5.59056186676025	0.000618529506027699	0.0106834331527352	-0.00197886489331722	0.00191722682211548
512	78.0289764404297	-11.5512628555298	-5.26588773727417	-3.08191010844894e-05	0.00451462110504508	-0.0152905117720366	0.00159255252219737
513	77.3796310424805	-11.2265882492065	-5.07108306884766	-0.0165892094373703	-0.00132951640989631	0.0022419011220336	0.000293855206109583
514	78.0289764404297	-12.5252857208252	-4.94121360778809	-0.0149658378213644	-0.00555028254166245	0.00126787810586393	0.00321592413820326
515	77.3796310424805	-11.2265882492065	-5.07108306884766	0.0145795252174139	-0.00457625929266214	-0.0146411629393697	0.00386527273803949
516	76.7302780151367	-11.2265882492065	-4.29186487197876	-0.00425158534198999	0.0100340843200684	-0.0143164889886975	-0.00587495695799589
517	74.7822341918945	-11.5512628555298	-4.61653900146484	-0.00652430532500148	0.00646266713738441	-0.0156151866540313	0.0022419011220336
518	77.3796310424805	-10.2525653839111	-4.87627840042114	-0.00425158534198999	0.00159255252219737	-0.00132951640989631	0.00191722682211548
519	76.7302780151367	-10.5772399902344	-5.46069240570068	-0.00619963090866804	-0.00165419070981443	0.000943203864153475	0.000618529506027699
520	77.3796310424805	-10.9019145965576	-5.33082246780396	-0.00879702530801296	0.00483929552137852	-0.00684897974133492	0.00159255252219737
521	77.3796310424805	-11.5512628555298	-5.07108306884766	0.00386527273803949	0.00938473641872406	0.000943203864153475	-0.00555028254166245
522	77.3796310424805	-12.5252857208252	-4.68147373199463	-0.0139918150380254	0.00678734155371785	-0.00132951640989631	0.00256657530553639
523	76.7302780151367	-12.5252857208252	-5.13601779937744	-0.0165892094373703	-0.00100484199356288	0.00321592413820326	-0.00360223650932312
524	77.3796310424805	-10.5772399902344	-5.3957576751709	-0.00619963090866804	-0.00684897974133492	0.00418994715437293	0.00126787810586393
525	76.7302780151367	-11.875937461853	-5.07108306884766	0.00678734155371785	-0.0100957229733467	0.0136055024340749	-0.00684897974133492
526	75.4315795898438	-10.9019145965576	-5.13601779937744	0.0162028968334198	0.00321592413820326	0.00289124972186983	-0.00100484199356288
527	76.7302780151367	-10.5772399902344	-5.00614833831787	0.0259431265294552	-0.00230353930965066	-0.00165419070981443	-0.00684897974133492
528	78.6783294677734	-11.875937461853	-4.87627840042114	0.0175015944987535	-0.00230353930965066	-0.00132951640989631	-0.00684897974133492
529	78.6783294677734	-11.875937461853	-4.94121360778809	0.01100810803473	-0.00652430532500148	0.00418994715437293	0.00159255252219737
530	78.0289764404297	-11.875937461853	-5.07108306884766	-0.00165419070981443	0.00451462110504508	-0.00555028254166245	0.00711201597005129
531	80.6263732910156	-13.4993085861206	-5.20095300674438	0.0132808275520802	-0.00490093370899558	-0.0126931173726916	-0.00587495695799589
532	76.7302780151367	-11.5512628555298	-4.42173433303833	0.0217223595827818	-0.000355493422830477	-0.0107450718060136	0.00126787810586393
533	75.4315795898438	-10.5772399902344	-4.74640893936157	-0.0117190945893526	0.00321592413820326	-0.00555028254166245	0.00321592413820326
534	74.7822341918945	-11.2265882492065	-4.68147373199463	-0.0159398596733809	0.00256657530553639	0.00321592413820326	0.00159255252219737
535	79.3276748657227	-11.875937461853	-4.29186487197876	0.00126787810586393	0.00581331877037883	-0.0156151866540313	0.0113327819854021
536	77.3796310424805	-11.2265882492065	-4.74640893936157	-0.00555028254166245	0.00938473641872406	-0.0230826959013939	0.00418994715437293
537	77.3796310424805	-11.875937461853	-4.81134366989136	-0.000680167751852423	0.00711201597005129	-0.0165892094373703	-0.00457625929266214
538	78.6783294677734	-12.200611114502	-4.94121360778809	-0.00555028254166245	0.00126787810586393	-0.00230353930965066	-0.00490093370899558
539	79.9770202636719	-13.4993085861206	-5.07108306884766	-0.00619963090866804	-0.0126931173726916	0.0145795252174139	0.0100340843200684
540	79.9770202636719	-12.200611114502	-4.94121360778809	-0.00555028254166245	-0.00230353930965066	0.00906006153672934	0.00354059832170606
541	76.7302780151367	-11.2265882492065	-4.94121360778809	0.000293855206109583	0.00678734155371785	-0.00522560812532902	-0.00230353930965066
542	74.7822341918945	-11.5512628555298	-4.94121360778809	-0.00522560812532902	0.00418994715437293	-0.00392691092565656	0.000293855206109583
543	77.3796310424805	-11.875937461853	-5.33082246780396	-0.00619963090866804	0.00354059832170606	0.00516396993771195	0.000943203864153475
544	79.9770202636719	-12.200611114502	-4.61653900146484	-0.00425158534198999	-0.00555028254166245	0.00386527273803949	-0.00197886489331722
545	77.3796310424805	-10.9019145965576	-5.13601779937744	-0.00230353930965066	-0.00490093370899558	0.000618529506027699	-0.00977104809135199
546	78.0289764404297	-12.200611114502	-4.94121360778809	0.00483929552137852	-0.00230353930965066	0.00841071270406246	-0.00295288790948689
547	77.3796310424805	-11.5512628555298	-5.07108306884766	0.00548864435404539	-0.00392691092565656	0.00581331877037883	-0.00490093370899558
548	76.7302780151367	-11.875937461853	-4.94121360778809	-0.00132951640989631	-0.00295288790948689	-0.00165419070981443	0.000293855206109583
549	76.7302780151367	-11.2265882492065	-4.94121360778809	-0.00132951640989631	-0.00847235135734081	0.00126787810586393	0.00256657530553639
550	76.7302780151367	-11.5512628555298	-5.13601779937744	-0.00749832857400179	0.00548864435404539	-0.00132951640989631	-0.00132951640989631
551	76.0809326171875	-11.2265882492065	-5.33082246780396	0.00191722682211548	0.00289124972186983	-0.0123684434220195	0.00191722682211548
552	78.0289764404297	-11.875937461853	-5.20095300674438	-0.00132951640989631	-0.000355493422830477	-0.00782300252467394	-0.00100484199356288
553	78.6783294677734	-11.875937461853	-5.26588773727417	0.00159255252219737	-0.00392691092565656	-0.0026282137259841	-0.00100484199356288
554	78.6783294677734	-12.5252857208252	-4.94121360778809	-0.0110697457566857	0.00191722682211548	-0.00100484199356288	0.00808603875339031
555	78.0289764404297	-12.5252857208252	-4.68147373199463	-0.000355493422830477	0.00873538758605719	-0.0136671401560307	0.00678734155371785
556	78.6783294677734	-13.1746339797974	-4.68147373199463	0.00126787810586393	0.0022419011220336	-0.0149658378213644	-0.00230353930965066
557	77.3796310424805	-12.200611114502	-5.26588773727417	0.00581331877037883	0.0123068047687411	-0.0107450718060136	-0.000680167751852423
558	76.7302780151367	-11.2265882492065	-5.3957576751709	-0.0139918150380254	-0.000680167751852423	0.00159255252219737	-0.00295288790948689
559	74.1328887939453	-11.5512628555298	-4.68147373199463	0.00159255252219737	0.00191722682211548	0.0126314787194133	0.0100340843200684
560	77.3796310424805	-11.2265882492065	-4.61653900146484	0.00581331877037883	0.00386527273803949	0.000293855206109583	0.0113327819854021
561	77.3796310424805	-11.2265882492065	-4.35679960250854	0.0210730116814375	0.00678734155371785	0.00548864435404539	-0.00619963090866804
562	78.0289764404297	-12.8499603271484	-4.74640893936157	0.0155535480007529	0.00581331877037883	-0.00100484199356288	-0.00327756232582033
563	77.3796310424805	-12.8499603271484	-4.68147373199463	0.00581331877037883	-0.00100484199356288	-0.00327756232582033	0.00581331877037883
564	76.0809326171875	-11.875937461853	-4.74640893936157	0.000943203864153475	-0.0107450718060136	0.0103587592020631	0.000293855206109583
565	79.3276748657227	-13.1746339797974	-4.61653900146484	0.00743668992072344	-0.00555028254166245	0.00483929552137852	-0.00132951640989631
566	76.7302780151367	-11.875937461853	-5.20095300674438	0.012956153601408	0.0022419011220336	-3.08191010844894e-05	-0.00555028254166245
567	76.0809326171875	-13.1746339797974	-4.74640893936157	0.00873538758605719	-3.08191010844894e-05	-0.00230353930965066	0.00126787810586393
568	76.7302780151367	-12.8499603271484	-5.07108306884766	0.0132808275520802	-0.00619963090866804	-0.00912170019000769	0.00126787810586393
569	78.0289764404297	-11.2265882492065	-5.3957576751709	0.011982130818069	0.00159255252219737	-0.00230353930965066	0.000943203864153475
570	78.0289764404297	-11.875937461853	-5.6554970741272	0.0106834331527352	0.00451462110504508	-0.00879702530801296	0.000293855206109583
571	79.3276748657227	-12.8499603271484	-5.20095300674438	0.0136055024340749	0.00581331877037883	-0.00879702530801296	-0.00425158534198999
572	78.6783294677734	-12.8499603271484	-5.00614833831787	0.00970941036939621	0.0022419011220336	-0.00944637414067984	-0.00165419070981443
573	77.3796310424805	-13.4993085861206	-4.35679960250854	-0.00100484199356288	-0.00619963090866804	-0.00717365415766835	-0.000355493422830477
574	76.7302780151367	-11.875937461853	-4.87627840042114	-0.00814767740666866	0.00613799272105098	-0.00425158534198999	0.00159255252219737
575	75.4315795898438	-11.2265882492065	-5.13601779937744	-0.0104203969240189	0.0145795252174139	-0.00522560812532902	0.0106834331527352
576	75.4315795898438	-11.2265882492065	-5.07108306884766	-0.0120437685400248	0.00386527273803949	-0.0159398596733809	0.00548864435404539
577	79.3276748657227	-12.5252857208252	-5.07108306884766	-0.0143164889886975	0.0126314787194133	-0.0107450718060136	-0.00619963090866804
578	78.6783294677734	-12.8499603271484	-5.13601779937744	-0.0113944197073579	0.00354059832170606	-0.00944637414067984	0.00191722682211548
579	79.9770202636719	-12.8499603271484	-5.00614833831787	-0.0139918150380254	-0.00457625929266214	0.000943203864153475	0.0149041991680861
580	78.0289764404297	-12.5252857208252	-5.00614833831787	-0.00457625929266214	0.000293855206109583	0.00776136433705688	-3.08191010844894e-05
581	78.0289764404297	-13.8239831924438	-4.61653900146484	-3.08191010844894e-05	-0.000355493422830477	-0.00392691092565656	0.00191722682211548
582	77.3796310424805	-12.200611114502	-5.46069240570068	0.00451462110504508	0.00386527273803949	0.000943203864153475	-0.00814767740666866
583	77.3796310424805	-11.875937461853	-5.3957576751709	-0.0110697457566857	-0.00684897974133492	0.00321592413820326	-3.08191010844894e-05
584	77.3796310424805	-12.8499603271484	-5.46069240570068	-0.00782300252467394	-0.00749832857400179	0.00418994715437293	0.0022419011220336
585	79.3276748657227	-12.5252857208252	-5.00614833831787	0.00841071270406246	-0.00132951640989631	0.0136055024340749	0.000293855206109583
586	78.6783294677734	-11.875937461853	-4.74640893936157	0.0194496400654316	-0.00230353930965066	0.00548864435404539	-0.0130177913233638
587	76.0809326171875	-11.875937461853	-4.55160427093506	0.01847561635077	-0.00132951640989631	0.00289124972186983	-0.000680167751852423
588	78.0289764404297	-12.8499603271484	-4.29186487197876	0.00873538758605719	0.0022419011220336	-0.00684897974133492	0.000293855206109583
589	79.3276748657227	-14.1486568450928	-4.48666954040527	0.00418994715437293	-0.0133424662053585	-0.00847235135734081	0.00386527273803949
590	78.6783294677734	-13.1746339797974	-4.61653900146484	0.00873538758605719	-0.00977104809135199	-0.00132951640989631	-3.08191010844894e-05
591	79.3276748657227	-12.5252857208252	-4.35679960250854	-0.00197886489331722	0.00678734155371785	-0.00847235135734081	-0.00100484199356288
592	75.4315795898438	-11.5512628555298	-4.68147373199463	-0.0100957229733467	-0.00684897974133492	-0.00295288790948689	-0.00327756232582033
593	77.3796310424805	-11.2265882492065	-5.13601779937744	-0.00295288790948689	0.000293855206109583	-0.00100484199356288	0.00289124972186983
594	78.0289764404297	-11.5512628555298	-4.48666954040527	-0.00555028254166245	-0.00132951640989631	-0.00230353930965066	0.012956153601408
595	79.9770202636719	-13.1746339797974	-5.26588773727417	-0.0110697457566857	0.00646266713738441	-0.0100957229733467	0.00516396993771195
596	77.3796310424805	-11.2265882492065	-5.20095300674438	-0.00360223650932312	0.00906006153672934	-0.00522560812532902	0.011982130818069
597	77.3796310424805	-12.200611114502	-4.74640893936157	-0.00295288790948689	0.00646266713738441	-0.0172385573387146	0.000943203864153475
598	76.7302780151367	-12.5252857208252	-5.13601779937744	0.0022419011220336	-0.00295288790948689	-3.08191010844894e-05	-0.000680167751852423
599	77.3796310424805	-12.200611114502	-5.00614833831787	-0.00230353930965066	-0.00522560812532902	0.00873538758605719	0.000293855206109583
600	75.4315795898438	-11.875937461853	-5.07108306884766	-0.00490093370899558	0.00289124972186983	0.00289124972186983	0.00354059832170606
601	76.0809326171875	-10.9019145965576	-5.07108306884766	-0.00652430532500148	0.00289124972186983	0.00126787810586393	-0.00619963090866804
602	79.3276748657227	-12.8499603271484	-5.07108306884766	-0.00132951640989631	0.00191722682211548	-0.00847235135734081	-0.0026282137259841
603	79.9770202636719	-13.1746339797974	-5.85030126571655	-0.000680167751852423	0.00613799272105098	-3.08191010844894e-05	0.000943203864153475
604	78.6783294677734	-12.200611114502	-5.33082246780396	-0.0100957229733467	-0.00295288790948689	0.00841071270406246	0.00256657530553639
605	76.0809326171875	-12.200611114502	-5.3957576751709	-0.00652430532500148	-0.00132951640989631	0.00386527273803949	-0.00132951640989631
606	78.0289764404297	-14.1486568450928	-4.81134366989136	-0.00132951640989631	-0.00197886489331722	0.00646266713738441	-0.0126931173726916
607	78.0289764404297	-12.200611114502	-4.94121360778809	-0.0165892094373703	-3.08191010844894e-05	0.00483929552137852	-0.00360223650932312
608	77.3796310424805	-11.5512628555298	-5.13601779937744	-0.0201606266200542	-0.00490093370899558	-0.00392691092565656	-0.00295288790948689
609	75.4315795898438	-11.5512628555298	-5.6554970741272	-0.0247060675173998	0.00191722682211548	-0.00295288790948689	-0.000680167751852423
610	77.3796310424805	-11.875937461853	-5.26588773727417	-0.0172385573387146	0.00613799272105098	-0.0130177913233638	-3.08191010844894e-05
611	78.0289764404297	-11.5512628555298	-5.46069240570068	0.00289124972186983	0.00354059832170606	-0.0159398596733809	-0.0026282137259841
612	79.9770202636719	-11.5512628555298	-5.33082246780396	0.00126787810586393	0.00613799272105098	-0.00555028254166245	-0.00165419070981443
613	80.6263732910156	-13.1746339797974	-4.74640893936157	0.00354059832170606	-3.08191010844894e-05	-0.00587495695799589	0.00743668992072344
614	79.3276748657227	-13.8239831924438	-4.16199493408203	0.00873538758605719	-0.00749832857400179	-0.00230353930965066	0.00289124972186983
615	76.7302780151367	-11.875937461853	-4.81134366989136	-0.0120437685400248	0.00548864435404539	-0.00295288790948689	0.000618529506027699
616	79.3276748657227	-12.5252857208252	-5.20095300674438	-0.00782300252467394	0.0142548503354192	-0.0221086721867323	0.00354059832170606
617	75.4315795898438	-11.2265882492065	-5.3957576751709	0.00451462110504508	0.00516396993771195	-0.0149658378213644	0.000943203864153475
618	77.3796310424805	-11.5512628555298	-5.52562713623047	0.0265924744307995	0.00678734155371785	-0.00555028254166245	0.00516396993771195
619	78.6783294677734	-11.875937461853	-5.26588773727417	0.0113327819854021	-0.00295288790948689	0.00776136433705688	0.00289124972186983
620	77.3796310424805	-11.5512628555298	-4.68147373199463	0.0165275707840919	0.00126787810586393	0.00711201597005129	0.00191722682211548
621	78.6783294677734	-12.5252857208252	-4.94121360778809	0.0126314787194133	0.00354059832170606	0.00451462110504508	-0.00457625929266214
622	78.6783294677734	-13.4993085861206	-5.20095300674438	0.0171769186854362	0.00159255252219737	0.00646266713738441	-0.00879702530801296
623	76.7302780151367	-12.5252857208252	-4.68147373199463	0.00873538758605719	-0.00587495695799589	0.000618529506027699	0.00126787810586393
624	78.0289764404297	-11.5512628555298	-4.74640893936157	0.0103587592020631	-0.00425158534198999	0.00613799272105098	0.00321592413820326
625	77.3796310424805	-12.5252857208252	-4.61653900146484	0.00873538758605719	0.000293855206109583	0.013930176384747	-0.000680167751852423
626	76.0809326171875	-11.5512628555298	-4.55160427093506	0.00516396993771195	0.00841071270406246	-0.000355493422830477	-0.00132951640989631
627	79.9770202636719	-12.5252857208252	-4.09706020355225	0.0126314787194133	-0.00457625929266214	0.0106834331527352	-0.00749832857400179
628	79.3276748657227	-12.200611114502	-4.87627840042114	0.01100810803473	0.000618529506027699	-0.00295288790948689	-0.00555028254166245
629	79.9770202636719	-12.8499603271484	-4.87627840042114	0.0132808275520802	-0.00100484199356288	-0.00100484199356288	0.00289124972186983
630	79.3276748657227	-12.5252857208252	-4.87627840042114	-0.00392691092565656	-0.0026282137259841	-0.0130177913233638	-0.00132951640989631
631	78.6783294677734	-13.8239831924438	-4.48666954040527	0.00581331877037883	-0.00392691092565656	-0.00522560812532902	-0.000680167751852423
632	79.9770202636719	-12.8499603271484	-4.42173433303833	0.00256657530553639	0.00776136433705688	-0.0117190945893526	-0.00425158534198999
633	76.7302780151367	-11.5512628555298	-4.42173433303833	0.0100340843200684	-0.0120437685400248	-0.00425158534198999	-0.00619963090866804
634	74.1328887939453	-12.200611114502	-4.94121360778809	-0.0146411629393697	0.00126787810586393	-0.00847235135734081	0.00126787810586393
635	78.6783294677734	-12.8499603271484	-4.87627840042114	-0.0026282137259841	0.00289124972186983	-0.00749832857400179	0.0103587592020631
636	77.3796310424805	-11.5512628555298	-5.07108306884766	-0.0120437685400248	0.00126787810586393	-0.00652430532500148	0.00321592413820326
637	80.6263732910156	-13.4993085861206	-4.68147373199463	-0.00100484199356288	0.00516396993771195	-0.0113944197073579	0.000618529506027699
638	79.9770202636719	-13.4993085861206	-5.00614833831787	-0.00360223650932312	0.00159255252219737	0.00776136433705688	-0.00197886489331722
639	79.3276748657227	-14.1486568450928	-4.81134366989136	-3.08191010844894e-05	-0.00360223650932312	0.00873538758605719	-0.000680167751852423
640	79.3276748657227	-13.4993085861206	-4.29186487197876	-0.00912170019000769	-0.00619963090866804	0.0100340843200684	0.00256657530553639
641	76.7302780151367	-11.2265882492065	-4.42173433303833	0.0116574559360743	0.00906006153672934	-0.00392691092565656	-0.00165419070981443
642	74.1328887939453	-11.875937461853	-5.26588773727417	-0.0139918150380254	-0.00327756232582033	0.0022419011220336	0.00289124972186983
643	78.0289764404297	-11.875937461853	-5.26588773727417	0.000293855206109583	0.00289124972186983	0.00548864435404539	-0.000355493422830477
644	79.3276748657227	-12.8499603271484	-5.3957576751709	-0.00619963090866804	-0.00230353930965066	0.00743668992072344	-0.00360223650932312
645	79.9770202636719	-12.8499603271484	-4.61653900146484	0.00938473641872406	-0.00619963090866804	0.00646266713738441	0.00386527273803949
646	79.3276748657227	-13.1746339797974	-5.07108306884766	0.00970941036939621	0.00678734155371785	0.00646266713738441	-0.000680167751852423
647	76.7302780151367	-12.8499603271484	-4.81134366989136	0.00646266713738441	-0.0100957229733467	0.00451462110504508	-0.00912170019000769
648	79.9770202636719	-13.8239831924438	-5.07108306884766	0.0152288740500808	-0.00457625929266214	0.00289124972186983	-0.00392691092565656
649	78.6783294677734	-12.8499603271484	-5.20095300674438	0.00289124972186983	0.00808603875339031	-0.00230353930965066	-0.00165419070981443
650	76.7302780151367	-12.8499603271484	-4.94121360778809	-0.00944637414067984	0.00354059832170606	-0.00652430532500148	0.000943203864153475
651	78.6783294677734	-12.8499603271484	-5.00614833831787	0.0217223595827818	0.00321592413820326	-0.0159398596733809	-0.00230353930965066
652	78.0289764404297	-11.875937461853	-5.33082246780396	-0.00749832857400179	0.00970941036939621	-0.00165419070981443	-0.00457625929266214
653	78.6783294677734	-12.200611114502	-5.26588773727417	0.00256657530553639	-0.000355493422830477	-0.00392691092565656	0.00613799272105098
654	78.6783294677734	-11.875937461853	-4.48666954040527	-0.0107450718060136	0.00418994715437293	0.000618529506027699	0.00711201597005129
655	79.9770202636719	-14.473331451416	-4.48666954040527	-0.00587495695799589	0.00321592413820326	-0.00944637414067984	0.00613799272105098
656	79.9770202636719	-13.1746339797974	-5.3957576751709	-0.00457625929266214	0.00711201597005129	-0.00587495695799589	0.00126787810586393
657	78.0289764404297	-11.5512628555298	-5.33082246780396	-0.00782300252467394	0.01100810803473	-0.0139918150380254	-0.00327756232582033
658	74.7822341918945	-12.200611114502	-5.07108306884766	-0.0110697457566857	-0.00295288790948689	-0.00522560812532902	0.00516396993771195
659	77.3796310424805	-11.875937461853	-4.61653900146484	0.00191722682211548	0.00483929552137852	0.00776136433705688	0.000618529506027699
660	77.3796310424805	-12.200611114502	-4.55160427093506	0.0103587592020631	0.000618529506027699	0.0145795252174139	0.00808603875339031
661	77.3796310424805	-11.875937461853	-5.33082246780396	0.00873538758605719	0.00613799272105098	-0.00587495695799589	0.00289124972186983
662	79.3276748657227	-12.8499603271484	-4.68147373199463	0.01100810803473	0.00711201597005129	-0.000355493422830477	-0.00879702530801296
663	79.3276748657227	-13.8239831924438	-4.61653900146484	-0.00522560812532902	-0.0123684434220195	-0.00522560812532902	0.00321592413820326
664	79.9770202636719	-14.1486568450928	-4.55160427093506	-0.000355493422830477	-0.00652430532500148	0.0142548503354192	-0.00295288790948689
665	76.7302780151367	-11.875937461853	-4.74640893936157	0.00483929552137852	0.00938473641872406	0.00743668992072344	-0.00619963090866804
666	76.0809326171875	-13.1746339797974	-4.35679960250854	-0.00360223650932312	-0.00392691092565656	0.00516396993771195	0.00289124972186983
667	77.3796310424805	-13.1746339797974	-4.87627840042114	-0.00684897974133492	-0.00100484199356288	-0.00360223650932312	-0.000680167751852423
668	77.3796310424805	-12.200611114502	-5.33082246780396	0.000293855206109583	0.000618529506027699	0.00841071270406246	-0.00165419070981443
669	78.6783294677734	-12.200611114502	-5.59056186676025	-0.0175632312893867	0.000293855206109583	-0.00684897974133492	-0.000680167751852423
670	77.3796310424805	-11.2265882492065	-5.3957576751709	-0.00197886489331722	-0.000680167751852423	-0.00360223650932312	0.00256657530553639
671	75.4315795898438	-12.8499603271484	-5.20095300674438	0.0022419011220336	0.00126787810586393	-0.0113944197073579	-0.00490093370899558
672	78.6783294677734	-13.1746339797974	-5.20095300674438	0.00418994715437293	0.00159255252219737	-0.00944637414067984	0.000943203864153475
673	78.6783294677734	-12.5252857208252	-4.87627840042114	-3.08191010844894e-05	-0.00327756232582033	-0.00587495695799589	-0.00295288790948689
674	78.0289764404297	-13.1746339797974	-4.55160427093506	-0.0146411629393697	0.0106834331527352	-0.00100484199356288	0.00646266713738441
675	76.0809326171875	-11.5512628555298	-5.46069240570068	-0.00457625929266214	0.0106834331527352	-0.0146411629393697	-0.0026282137259841
676	78.0289764404297	-13.4993085861206	-5.26588773727417	0.000293855206109583	0.00873538758605719	-0.0139918150380254	0.00548864435404539
677	78.6783294677734	-13.1746339797974	-5.52562713623047	-0.00782300252467394	0.000618529506027699	-0.0175632312893867	-0.00490093370899558
678	76.7302780151367	-11.5512628555298	-4.74640893936157	-0.00100484199356288	-0.00490093370899558	0.00516396993771195	0.0103587592020631
679	77.3796310424805	-12.5252857208252	-4.68147373199463	0.00938473641872406	-0.00619963090866804	0.00483929552137852	0.00906006153672934
680	78.6783294677734	-13.8239831924438	-4.42173433303833	0.0100340843200684	-0.0104203969240189	0.00776136433705688	0.00613799272105098
681	78.0289764404297	-12.8499603271484	-4.42173433303833	0.01100810803473	0.00548864435404539	0.00483929552137852	0.000293855206109583
682	76.0809326171875	-12.5252857208252	-4.68147373199463	0.00354059832170606	0.000618529506027699	-0.00230353930965066	-0.00132951640989631
683	75.4315795898438	-11.2265882492065	-4.74640893936157	0.00613799272105098	-0.00425158534198999	0.00159255252219737	-0.00587495695799589
684	76.0809326171875	-11.875937461853	-5.20095300674438	0.012956153601408	-0.00522560812532902	0.0123068047687411	-0.00197886489331722
685	79.3276748657227	-13.1746339797974	-5.26588773727417	0.020423661917448	-0.00652430532500148	0.013930176384747	0.000943203864153475
686	76.7302780151367	-11.5512628555298	-5.20095300674438	0.0217223595827818	-0.00295288790948689	-0.00165419070981443	-0.00555028254166245
687	78.6783294677734	-13.1746339797974	-4.68147373199463	0.012956153601408	-0.0149658378213644	-0.00165419070981443	-0.00879702530801296
688	78.0289764404297	-14.473331451416	-4.87627840042114	-0.00977104809135199	-0.00327756232582033	0.000293855206109583	-0.000680167751852423
689	78.0289764404297	-12.200611114502	-4.74640893936157	-0.00619963090866804	-0.00100484199356288	-0.00749832857400179	-0.000680167751852423
690	78.6783294677734	-11.875937461853	-5.26588773727417	-0.000680167751852423	0.00354059832170606	-0.00814767740666866	-0.00327756232582033
691	75.4315795898438	-12.200611114502	-5.07108306884766	-0.0104203969240189	0.00321592413820326	-0.00457625929266214	-0.000355493422830477
692	78.6783294677734	-12.8499603271484	-4.81134366989136	-3.08191010844894e-05	-0.00847235135734081	-0.00847235135734081	-0.0026282137259841
693	76.7302780151367	-11.5512628555298	-4.94121360778809	0.00646266713738441	0.00678734155371785	0.00678734155371785	0.00581331877037883
694	77.3796310424805	-11.5512628555298	-4.55160427093506	0.00646266713738441	0.00938473641872406	-0.00165419070981443	0.00711201597005129
695	79.3276748657227	-12.200611114502	-5.26588773727417	0.00808603875339031	-0.00327756232582033	-0.0113944197073579	0.00483929552137852
696	76.7302780151367	-13.1746339797974	-5.33082246780396	0.0171769186854362	-0.00100484199356288	-0.0143164889886975	0.0022419011220336
697	78.0289764404297	-13.4993085861206	-5.3957576751709	0.0162028968334198	0.00678734155371785	-0.00814767740666866	-0.00457625929266214
698	78.6783294677734	-13.1746339797974	-5.13601779937744	0.00386527273803949	0.000293855206109583	-0.00360223650932312	0.00321592413820326
699	74.7822341918945	-12.5252857208252	-5.33082246780396	0.00126787810586393	0.00451462110504508	0.00483929552137852	0.00191722682211548
700	78.0289764404297	-13.1746339797974	-5.00614833831787	0.01100810803473	-3.08191010844894e-05	0.00386527273803949	0.00873538758605719
701	76.7302780151367	-13.1746339797974	-5.20095300674438	0.00289124972186983	0.00483929552137852	0.00418994715437293	0.00256657530553639
702	76.0809326171875	-11.875937461853	-5.52562713623047	0.0100340843200684	0.00321592413820326	-0.00360223650932312	-0.00392691092565656
703	76.7302780151367	-12.200611114502	-5.52562713623047	0.0022419011220336	-0.00100484199356288	0.00289124972186983	-0.000355493422830477
704	78.0289764404297	-13.4993085861206	-5.33082246780396	-0.0156151866540313	-0.0130177913233638	0.0103587592020631	-0.00197886489331722
705	77.3796310424805	-13.4993085861206	-5.26588773727417	-0.00392691092565656	-0.0110697457566857	0.00776136433705688	-0.00230353930965066
706	78.0289764404297	-12.200611114502	-5.3957576751709	-0.00295288790948689	0.00256657530553639	-0.00490093370899558	-0.00295288790948689
707	74.1328887939453	-11.875937461853	-5.33082246780396	-0.0159398596733809	0.00906006153672934	0.00776136433705688	-0.0156151866540313
708	78.6783294677734	-12.8499603271484	-4.61653900146484	-0.00717365415766835	-0.00392691092565656	0.00256657530553639	0.00418994715437293
709	78.0289764404297	-13.1746339797974	-5.33082246780396	-0.00814767740666866	0.00386527273803949	-0.00652430532500148	0.000293855206109583
710	78.6783294677734	-12.8499603271484	-5.46069240570068	0.00354059832170606	-0.000680167751852423	-0.0100957229733467	-3.08191010844894e-05
711	79.9770202636719	-13.1746339797974	-5.33082246780396	0.00451462110504508	0.00970941036939621	-0.0107450718060136	0.00126787810586393
712	76.0809326171875	-13.8239831924438	-5.26588773727417	0.00808603875339031	-0.00295288790948689	0.000293855206109583	-0.00652430532500148
713	76.7302780151367	-12.200611114502	-5.46069240570068	-0.00944637414067984	-0.00100484199356288	0.00354059832170606	0.00873538758605719
714	77.3796310424805	-12.5252857208252	-5.26588773727417	0.00906006153672934	-0.0026282137259841	-0.0100957229733467	0.0149041991680861
715	76.0809326171875	-12.5252857208252	-5.13601779937744	0.000943203864153475	0.00743668992072344	0.00191722682211548	0.00646266713738441
716	76.7302780151367	-12.200611114502	-5.6554970741272	0.0152288740500808	0.00646266713738441	-0.0227580219507217	0.00126787810586393
717	76.0809326171875	-12.200611114502	-5.72043180465698	0.0152288740500808	0.0136055024340749	-0.0117190945893526	-0.00392691092565656
718	76.0809326171875	-11.875937461853	-5.85030126571655	0.0155535480007529	0.000618529506027699	-0.00490093370899558	0.000618529506027699
719	76.7302780151367	-12.5252857208252	-5.3957576751709	0.00418994715437293	0.00159255252219737	-0.00165419070981443	0.00354059832170606
720	76.7302780151367	-12.5252857208252	-5.3957576751709	0.0132808275520802	0.00126787810586393	0.00678734155371785	-0.000680167751852423
721	76.0809326171875	-12.8499603271484	-5.20095300674438	0.0162028968334198	-0.000355493422830477	0.00386527273803949	-3.08191010844894e-05
722	78.0289764404297	-13.1746339797974	-5.13601779937744	0.000618529506027699	0.00970941036939621	-0.00717365415766835	0.00191722682211548
723	75.4315795898438	-12.8499603271484	-5.52562713623047	-0.0120437685400248	0.000943203864153475	0.00126787810586393	-0.00100484199356288
724	76.7302780151367	-13.1746339797974	-5.26588773727417	-0.00425158534198999	-0.00522560812532902	-0.00555028254166245	0.00938473641872406
725	76.7302780151367	-12.200611114502	-5.20095300674438	-0.00782300252467394	-0.00652430532500148	0.00711201597005129	-0.00652430532500148
726	79.3276748657227	-12.8499603271484	-5.52562713623047	0.00386527273803949	0.00711201597005129	0.00483929552137852	-0.00522560812532902
727	77.3796310424805	-12.200611114502	-5.13601779937744	-0.0136671401560307	-0.00360223650932312	-0.00360223650932312	-0.00457625929266214
728	77.3796310424805	-12.200611114502	-4.94121360778809	-0.0146411629393697	-0.00717365415766835	0.00418994715437293	-0.00360223650932312
729	77.3796310424805	-12.8499603271484	-4.94121360778809	-0.0250307414680719	-0.00100484199356288	-0.00717365415766835	0.00548864435404539
730	76.7302780151367	-13.1746339797974	-5.26588773727417	-0.0162645354866982	-0.00132951640989631	-0.00360223650932312	0.000943203864153475
731	74.1328887939453	-11.875937461853	-5.33082246780396	-0.0152905117720366	0.0145795252174139	-0.00619963090866804	-0.00132951640989631
732	76.0809326171875	-12.5252857208252	-5.26588773727417	-0.00912170019000769	0.00548864435404539	-0.00684897974133492	0.00191722682211548
733	78.6783294677734	-13.4993085861206	-4.48666954040527	-0.00360223650932312	0.000293855206109583	0.000943203864153475	-3.08191010844894e-05
734	78.6783294677734	-13.4993085861206	-5.13601779937744	0.00191722682211548	0.00711201597005129	-0.00522560812532902	0.000293855206109583
735	78.0289764404297	-12.200611114502	-4.94121360778809	0.00126787810586393	0.00646266713738441	-0.00457625929266214	0.00516396993771195
736	78.0289764404297	-13.1746339797974	-5.07108306884766	0.00483929552137852	0.00321592413820326	-0.0113944197073579	-0.000355493422830477
737	78.6783294677734	-13.4993085861206	-5.20095300674438	-0.00555028254166245	0.00126787810586393	-0.017887907102704	-0.00425158534198999
738	78.0289764404297	-12.200611114502	-4.74640893936157	0.00191722682211548	0.000293855206109583	-0.00165419070981443	0.00646266713738441
739	75.4315795898438	-12.200611114502	-5.26588773727417	0.00191722682211548	0.00938473641872406	0.00451462110504508	0.00386527273803949
740	77.3796310424805	-12.200611114502	-5.46069240570068	0.00126787810586393	0.00970941036939621	0.00970941036939621	-0.00230353930965066
741	77.3796310424805	-13.1746339797974	-5.00614833831787	-0.000680167751852423	0.00483929552137852	0.000618529506027699	0.000293855206109583
742	76.7302780151367	-13.1746339797974	-5.72043180465698	0.0226963832974434	0.0100340843200684	-0.00717365415766835	-0.00295288790948689
743	77.3796310424805	-13.8239831924438	-5.72043180465698	-0.00814767740666866	0.00711201597005129	0.00451462110504508	0.00126787810586393
744	76.7302780151367	-12.5252857208252	-5.72043180465698	0.00483929552137852	-0.00587495695799589	0.0126314787194133	-0.00165419070981443
745	78.0289764404297	-14.1486568450928	-5.46069240570068	0.011982130818069	-0.0130177913233638	0.011982130818069	-0.00619963090866804
746	77.3796310424805	-11.875937461853	-5.3957576751709	0.0142548503354192	0.000618529506027699	0.0022419011220336	-0.00749832857400179
747	77.3796310424805	-13.4993085861206	-5.13601779937744	0.00873538758605719	0.00191722682211548	0.0100340843200684	-0.00100484199356288
748	76.7302780151367	-12.200611114502	-5.20095300674438	0.00483929552137852	0.00451462110504508	-0.000355493422830477	-0.00814767740666866
749	76.0809326171875	-12.200611114502	-5.46069240570068	-0.00944637414067984	0.00516396993771195	0.00191722682211548	-0.00132951640989631
750	77.3796310424805	-12.5252857208252	-5.59056186676025	0.0136055024340749	-0.00587495695799589	-3.08191010844894e-05	-0.00165419070981443
751	78.0289764404297	-12.5252857208252	-5.46069240570068	0.0197743140161037	0.00191722682211548	-0.0117190945893526	-0.00684897974133492
752	78.6783294677734	-13.1746339797974	-4.94121360778809	0.00418994715437293	0.00321592413820326	-0.00879702530801296	-0.00392691092565656
753	78.0289764404297	-14.7980060577393	-4.94121360778809	-0.00457625929266214	-0.00587495695799589	-0.0143164889886975	0.00126787810586393
754	76.7302780151367	-13.1746339797974	-4.68147373199463	-0.00717365415766835	0.00516396993771195	-0.00652430532500148	-0.00197886489331722
755	75.4315795898438	-12.200611114502	-5.33082246780396	-0.00814767740666866	0.00808603875339031	-0.00197886489331722	0.00191722682211548
756	74.7822341918945	-12.8499603271484	-5.07108306884766	0.00126787810586393	0.00808603875339031	-0.00847235135734081	-0.00165419070981443
757	78.6783294677734	-13.1746339797974	-5.26588773727417	-0.00100484199356288	0.00906006153672934	-0.00522560812532902	-0.00360223650932312
758	79.3276748657227	-13.4993085861206	-5.07108306884766	-0.00132951640989631	0.00354059832170606	0.000618529506027699	0.00776136433705688
759	79.3276748657227	-13.4993085861206	-4.74640893936157	-0.00684897974133492	-0.000680167751852423	-0.000355493422830477	0.00743668992072344
760	78.6783294677734	-13.1746339797974	-4.48666954040527	0.000293855206109583	-0.00392691092565656	0.00646266713738441	0.00451462110504508
761	76.7302780151367	-14.1486568450928	-4.09706020355225	-0.000355493422830477	-0.00490093370899558	0.000618529506027699	0.00126787810586393
762	77.3796310424805	-12.8499603271484	-4.68147373199463	0.000943203864153475	0.000293855206109583	0.00418994715437293	-0.00652430532500148
763	76.7302780151367	-11.875937461853	-4.87627840042114	-0.00457625929266214	0.00126787810586393	-0.000355493422830477	-0.00132951640989631
764	76.0809326171875	-11.875937461853	-4.61653900146484	-0.0188619289547205	-0.00782300252467394	0.00483929552137852	-3.08191010844894e-05
765	78.0289764404297	-13.4993085861206	-4.68147373199463	-0.00360223650932312	-0.00197886489331722	0.0197743140161037	-0.00197886489331722
766	76.7302780151367	-12.8499603271484	-4.74640893936157	-0.00457625929266214	0.000618529506027699	0.00613799272105098	-0.00522560812532902
767	78.0289764404297	-12.200611114502	-5.07108306884766	0.0022419011220336	-0.000355493422830477	-0.00555028254166245	-0.00490093370899558
768	78.6783294677734	-12.8499603271484	-4.74640893936157	-0.0126931173726916	-0.000355493422830477	0.00289124972186983	-0.00360223650932312
769	79.3276748657227	-14.7980060577393	-5.13601779937744	-0.0126931173726916	-0.00977104809135199	-0.00295288790948689	-0.00165419070981443
770	78.6783294677734	-14.1486568450928	-5.13601779937744	-0.00295288790948689	-0.00295288790948689	-0.00295288790948689	-0.000355493422830477
771	78.6783294677734	-13.8239831924438	-5.13601779937744	0.00516396993771195	0.00418994715437293	-0.00197886489331722	-0.000355493422830477
772	77.3796310424805	-13.8239831924438	-4.94121360778809	-0.00749832857400179	0.000618529506027699	-0.0110697457566857	0.000943203864153475
773	76.0809326171875	-11.875937461853	-5.13601779937744	0.00776136433705688	-0.00327756232582033	0.00191722682211548	-0.00847235135734081
774	77.3796310424805	-13.1746339797974	-4.94121360778809	0.00256657530553639	0.000618529506027699	-0.000355493422830477	0.0113327819854021
775	79.3276748657227	-14.1486568450928	-5.20095300674438	-0.0136671401560307	0.00191722682211548	-0.00327756232582033	-3.08191010844894e-05
776	76.7302780151367	-12.5252857208252	-5.52562713623047	0.00581331877037883	0.00483929552137852	-0.0113944197073579	-0.00100484199356288
777	77.3796310424805	-13.4993085861206	-5.33082246780396	0.00126787810586393	0.00613799272105098	-0.0104203969240189	0.00711201597005129
778	76.7302780151367	-13.8239831924438	-5.26588773727417	0.0100340843200684	-0.00717365415766835	-0.00132951640989631	-0.00327756232582033
779	77.3796310424805	-12.5252857208252	-5.07108306884766	0.00776136433705688	0.00743668992072344	0.011982130818069	0.0132808275520802
780	76.0809326171875	-12.5252857208252	-5.07108306884766	0.00906006153672934	-0.00100484199356288	0.00678734155371785	0.00321592413820326
781	74.7822341918945	-12.200611114502	-4.42173433303833	0.000293855206109583	0.00873538758605719	-0.00490093370899558	0.00483929552137852
782	78.6783294677734	-14.473331451416	-4.35679960250854	0.0126314787194133	0.00418994715437293	0.000293855206109583	-0.00230353930965066
783	79.3276748657227	-13.8239831924438	-5.00614833831787	-0.0026282137259841	-0.00132951640989631	-0.00457625929266214	0.00354059832170606
784	78.6783294677734	-13.4993085861206	-4.68147373199463	-0.00684897974133492	-0.000355493422830477	0.00451462110504508	-0.00457625929266214
785	77.3796310424805	-13.4993085861206	-4.74640893936157	-3.08191010844894e-05	-0.00132951640989631	0.0022419011220336	-0.00100484199356288
786	78.6783294677734	-15.1226806640625	-4.94121360778809	0.0181509424000978	-0.00457625929266214	0.00873538758605719	-0.00490093370899558
787	77.3796310424805	-13.1746339797974	-5.07108306884766	0.0191249661147594	0.00289124972186983	0.000943203864153475	-0.00684897974133492
788	75.4315795898438	-12.5252857208252	-4.35679960250854	-0.00814767740666866	-0.0026282137259841	0.00256657530553639	0.00256657530553639
789	75.4315795898438	-12.200611114502	-5.33082246780396	0.00841071270406246	-0.00230353930965066	-0.00327756232582033	0.00191722682211548
790	76.7302780151367	-12.8499603271484	-5.26588773727417	0.00873538758605719	-0.00425158534198999	-0.00360223650932312	-0.00587495695799589
791	76.7302780151367	-12.8499603271484	-5.00614833831787	0.0171769186854362	0.00743668992072344	-0.0120437685400248	-0.0026282137259841
792	77.3796310424805	-12.5252857208252	-5.26588773727417	0.00938473641872406	-0.0026282137259841	-0.00619963090866804	-0.000680167751852423
793	79.3276748657227	-14.1486568450928	-4.87627840042114	0.0106834331527352	-0.0026282137259841	-0.00587495695799589	0.00711201597005129
794	79.9770202636719	-14.473331451416	-4.16199493408203	0.000293855206109583	-0.00327756232582033	-0.00295288790948689	0.0022419011220336
795	76.0809326171875	-12.5252857208252	-4.55160427093506	-0.00197886489331722	0.0106834331527352	-0.0110697457566857	0.00743668992072344
796	78.0289764404297	-13.4993085861206	-4.55160427093506	-0.0175632312893867	0.0123068047687411	-0.00457625929266214	0.00483929552137852
797	76.7302780151367	-12.200611114502	-5.46069240570068	0.000293855206109583	0.0175015944987535	-0.00197886489331722	-0.000355493422830477
798	76.7302780151367	-12.5252857208252	-5.13601779937744	0.00808603875339031	-0.00295288790948689	0.00354059832170606	0.000943203864153475
799	78.0289764404297	-12.8499603271484	-5.52562713623047	0.0022419011220336	-0.00132951640989631	0.00873538758605719	0.00938473641872406
800	78.0289764404297	-12.8499603271484	-5.26588773727417	-0.00457625929266214	0.00711201597005129	0.00451462110504508	0.00516396993771195
801	78.6783294677734	-13.8239831924438	-4.61653900146484	-0.00587495695799589	-0.000355493422830477	-0.00165419070981443	-0.00132951640989631
802	78.0289764404297	-14.7980060577393	-4.55160427093506	0.012956153601408	-0.00425158534198999	-0.00132951640989631	-0.00392691092565656
803	76.7302780151367	-13.4993085861206	-4.55160427093506	-0.00100484199356288	0.000943203864153475	-0.00425158534198999	0.000293855206109583
804	76.7302780151367	-12.5252857208252	-5.33082246780396	0.00581331877037883	-0.00100484199356288	0.00354059832170606	0.00159255252219737
805	76.0809326171875	-13.1746339797974	-5.33082246780396	0.00321592413820326	-0.00847235135734081	0.013930176384747	0.00321592413820326
806	77.3796310424805	-12.8499603271484	-5.20095300674438	-0.00392691092565656	-0.00749832857400179	0.000293855206109583	-0.000680167751852423
807	79.3276748657227	-13.8239831924438	-4.48666954040527	0.00126787810586393	0.00321592413820326	-0.00490093370899558	0.00159255252219737
808	78.0289764404297	-13.4993085861206	-5.26588773727417	-0.00295288790948689	0.00191722682211548	-0.00490093370899558	-0.00847235135734081
809	78.0289764404297	-12.8499603271484	-5.33082246780396	-0.0107450718060136	-0.0026282137259841	-0.00295288790948689	0.00354059832170606
810	77.3796310424805	-13.4993085861206	-5.3957576751709	-0.0026282137259841	-0.00490093370899558	-0.0026282137259841	-0.00132951640989631
811	78.0289764404297	-14.1486568450928	-4.68147373199463	0.00906006153672934	-0.00100484199356288	-0.00717365415766835	-0.00327756232582033
812	79.3276748657227	-14.473331451416	-4.55160427093506	0.0116574559360743	0.00938473641872406	-0.00392691092565656	-3.08191010844894e-05
813	76.0809326171875	-12.200611114502	-5.20095300674438	0.00776136433705688	0.00159255252219737	0.000943203864153475	-0.000680167751852423
814	78.0289764404297	-12.8499603271484	-4.74640893936157	0.0188002903014421	-0.00360223650932312	0.0022419011220336	0.012956153601408
815	78.0289764404297	-12.8499603271484	-5.3957576751709	0.0152288740500808	0.00386527273803949	-0.0139918150380254	0.00581331877037883
816	77.3796310424805	-13.1746339797974	-5.26588773727417	0.0194496400654316	0.00873538758605719	-0.0139918150380254	0.000943203864153475
817	78.6783294677734	-14.7980060577393	-5.00614833831787	0.0223717093467712	0.00581331877037883	-0.0120437685400248	-0.000355493422830477
818	78.6783294677734	-15.1226806640625	-5.07108306884766	0.0181509424000978	-0.00457625929266214	-0.000355493422830477	0.00191722682211548
819	79.3276748657227	-13.8239831924438	-5.00614833831787	0.0132808275520802	0.00191722682211548	0.00776136433705688	0.00483929552137852
820	78.6783294677734	-13.8239831924438	-4.81134366989136	0.0149041991680861	-0.00490093370899558	-0.000680167751852423	0.00126787810586393
821	76.0809326171875	-13.4993085861206	-4.22693014144897	-0.00782300252467394	0.0126314787194133	0.00776136433705688	-0.00230353930965066
822	77.3796310424805	-12.8499603271484	-4.68147373199463	-0.00490093370899558	0.00548864435404539	-0.00295288790948689	-0.000680167751852423
823	77.3796310424805	-13.1746339797974	-5.52562713623047	-0.0169138833880424	-0.00132951640989631	-0.00132951640989631	0.000943203864153475
824	78.6783294677734	-12.5252857208252	-5.52562713623047	-0.0136671401560307	-3.08191010844894e-05	-0.00327756232582033	-0.00100484199356288
825	79.9770202636719	-14.1486568450928	-4.55160427093506	-0.00587495695799589	-0.00814767740666866	0.000943203864153475	-0.0104203969240189
826	79.3276748657227	-13.1746339797974	-5.20095300674438	-0.0130177913233638	-0.00814767740666866	0.0022419011220336	-0.0117190945893526
827	77.3796310424805	-13.1746339797974	-5.00614833831787	-0.0113944197073579	-0.000355493422830477	-0.000680167751852423	-0.00425158534198999
828	78.6783294677734	-14.1486568450928	-4.68147373199463	-0.0185372550040483	0.00256657530553639	-0.00749832857400179	-0.000680167751852423
829	76.0809326171875	-13.4993085861206	-5.07108306884766	-0.0263294391334057	-0.00360223650932312	-0.00847235135734081	0.00354059832170606
830	79.3276748657227	-13.4993085861206	-4.55160427093506	-0.0136671401560307	-0.00197886489331722	-0.00814767740666866	-0.00814767740666866
831	79.3276748657227	-13.8239831924438	-4.74640893936157	0.00191722682211548	0.00451462110504508	-3.08191010844894e-05	-0.000680167751852423
832	77.3796310424805	-12.200611114502	-5.33082246780396	0.00386527273803949	0.011982130818069	-0.00425158534198999	-0.00100484199356288
833	77.3796310424805	-12.5252857208252	-5.26588773727417	-0.00457625929266214	0.00418994715437293	-0.00977104809135199	-0.00717365415766835
834	76.7302780151367	-13.8239831924438	-4.42173433303833	0.00938473641872406	-0.00717365415766835	-0.00165419070981443	0.00289124972186983
835	78.6783294677734	-14.473331451416	-4.81134366989136	-0.00197886489331722	0.000618529506027699	-0.00619963090866804	0.00646266713738441
836	78.0289764404297	-12.5252857208252	-5.3957576751709	0.00906006153672934	0.00743668992072344	-0.0136671401560307	0.00159255252219737
837	74.7822341918945	-12.200611114502	-5.33082246780396	-0.0120437685400248	0.00970941036939621	-0.00749832857400179	0.00191722682211548
838	77.3796310424805	-13.4993085861206	-4.94121360778809	-0.0026282137259841	0.00483929552137852	0.00126787810586393	0.00418994715437293
839	79.3276748657227	-13.8239831924438	-5.13601779937744	0.00743668992072344	0.00126787810586393	0.00808603875339031	0.00646266713738441
840	76.0809326171875	-12.5252857208252	-5.07108306884766	-0.00652430532500148	0.00354059832170606	-0.00619963090866804	-0.0026282137259841
841	78.0289764404297	-12.5252857208252	-4.87627840042114	0.000618529506027699	0.00289124972186983	0.00159255252219737	-0.00392691092565656
842	78.6783294677734	-13.8239831924438	-5.26588773727417	0.00191722682211548	0.00418994715437293	-0.00555028254166245	-0.0026282137259841
843	78.6783294677734	-14.473331451416	-4.94121360778809	-0.0117190945893526	-0.00847235135734081	-0.00230353930965066	-0.00425158534198999
844	79.9770202636719	-13.8239831924438	-5.00614833831787	0.00483929552137852	-0.0026282137259841	0.0100340843200684	0.00289124972186983
845	74.1328887939453	-12.200611114502	-5.26588773727417	0.0022419011220336	-0.00360223650932312	0.00451462110504508	-0.00652430532500148
846	78.0289764404297	-13.4993085861206	-4.35679960250854	0.0123068047687411	-0.00100484199356288	0.000618529506027699	-0.00912170019000769
847	79.3276748657227	-12.8499603271484	-4.48666954040527	0.0145795252174139	-0.00684897974133492	0.00581331877037883	-0.00619963090866804
848	77.3796310424805	-12.5252857208252	-5.26588773727417	0.00873538758605719	0.000293855206109583	-0.00684897974133492	-0.0107450718060136
849	77.3796310424805	-12.5252857208252	-5.3957576751709	0.00841071270406246	-0.00197886489331722	-0.00295288790948689	0.00451462110504508
850	76.7302780151367	-13.4993085861206	-5.3957576751709	0.0132808275520802	-0.00814767740666866	-0.0146411629393697	-0.00587495695799589
851	77.3796310424805	-13.4993085861206	-5.13601779937744	0.0162028968334198	0.00159255252219737	-0.0159398596733809	-0.0026282137259841
852	78.6783294677734	-12.5252857208252	-5.26588773727417	0.0103587592020631	0.00613799272105098	-0.0110697457566857	0.0022419011220336
853	76.7302780151367	-13.8239831924438	-4.94121360778809	-0.0133424662053585	0.0022419011220336	-0.00490093370899558	-0.00912170019000769
854	76.7302780151367	-13.8239831924438	-4.61653900146484	0.000618529506027699	-0.00197886489331722	0.00256657530553639	0.00873538758605719
855	77.3796310424805	-12.5252857208252	-5.07108306884766	-0.0182125810533762	0.00678734155371785	-0.00295288790948689	0.01100810803473
856	78.0289764404297	-13.4993085861206	-5.46069240570068	0.000618529506027699	0.00938473641872406	-0.0162645354866982	0.00646266713738441
857	78.6783294677734	-13.1746339797974	-5.3957576751709	0.00126787810586393	0.00483929552137852	-0.0113944197073579	-3.08191010844894e-05
858	78.0289764404297	-12.5252857208252	-5.3957576751709	0.00354059832170606	0.00354059832170606	-0.00490093370899558	0.000293855206109583
859	77.3796310424805	-13.8239831924438	-4.74640893936157	-0.00555028254166245	-0.0133424662053585	0.00321592413820326	0.0100340843200684
860	78.6783294677734	-12.8499603271484	-5.13601779937744	0.00613799272105098	-0.0026282137259841	0.00289124972186983	0.00581331877037883
861	78.6783294677734	-12.8499603271484	-4.35679960250854	0.0123068047687411	0.00743668992072344	0.00613799272105098	-0.00197886489331722
862	76.7302780151367	-13.8239831924438	-4.42173433303833	-0.00587495695799589	-0.00522560812532902	-0.00360223650932312	0.00646266713738441
863	78.6783294677734	-12.8499603271484	-4.74640893936157	-0.00197886489331722	0.00776136433705688	-0.00717365415766835	0.00321592413820326
864	78.6783294677734	-12.200611114502	-5.20095300674438	-0.00100484199356288	-3.08191010844894e-05	0.0113327819854021	-0.000355493422830477
865	79.9770202636719	-13.4993085861206	-4.74640893936157	-0.00749832857400179	-0.00230353930965066	-0.00425158534198999	-0.00165419070981443
866	77.3796310424805	-12.200611114502	-4.55160427093506	-0.00165419070981443	0.00678734155371785	0.0145795252174139	-0.00944637414067984
867	78.6783294677734	-14.473331451416	-4.68147373199463	0.00808603875339031	-0.000680167751852423	0.00354059832170606	0.000618529506027699
868	79.9770202636719	-14.1486568450928	-4.42173433303833	-0.00425158534198999	-0.00197886489331722	0.000943203864153475	0.00548864435404539
869	76.7302780151367	-11.5512628555298	-4.87627840042114	-0.0130177913233638	-0.00295288790948689	-0.00165419070981443	-0.00132951640989631
870	75.4315795898438	-12.200611114502	-4.74640893936157	-0.00749832857400179	0.00289124972186983	-0.0107450718060136	0.00289124972186983
871	76.7302780151367	-12.200611114502	-4.81134366989136	-0.000355493422830477	0.00711201597005129	-0.0143164889886975	-0.0026282137259841
872	79.3276748657227	-13.1746339797974	-5.3957576751709	0.00159255252219737	0.00938473641872406	-0.0146411629393697	0.00126787810586393
873	79.9770202636719	-13.4993085861206	-5.13601779937744	-0.00327756232582033	-0.00132951640989631	-0.0126931173726916	0.00256657530553639
874	77.3796310424805	-12.200611114502	-4.94121360778809	0.00191722682211548	0.000293855206109583	-0.00295288790948689	0.00289124972186983
875	79.9770202636719	-14.1486568450928	-4.87627840042114	-0.00425158534198999	0.00159255252219737	0.00321592413820326	0.00906006153672934
876	78.0289764404297	-13.1746339797974	-4.87627840042114	0.00808603875339031	0.00906006153672934	-0.00652430532500148	0.00548864435404539
877	78.0289764404297	-11.875937461853	-4.87627840042114	-0.00230353930965066	0.00613799272105098	-0.0113944197073579	-0.00165419070981443
878	75.4315795898438	-12.5252857208252	-5.13601779937744	-0.00100484199356288	0.00808603875339031	-0.00327756232582033	0.00581331877037883
879	76.0809326171875	-12.5252857208252	-5.20095300674438	0.00743668992072344	-0.00295288790948689	0.0158782228827477	0.00711201597005129
880	78.0289764404297	-12.5252857208252	-5.20095300674438	0.0171769186854362	0.00386527273803949	0.00354059832170606	0.0113327819854021
881	79.9770202636719	-13.1746339797974	-4.35679960250854	0.025618452578783	0.00386527273803949	-0.00100484199356288	-0.00327756232582033
882	78.0289764404297	-12.8499603271484	-4.68147373199463	0.0233457311987877	0.00581331877037883	-0.00522560812532902	-0.0104203969240189
883	77.3796310424805	-12.5252857208252	-4.74640893936157	0.012956153601408	0.00483929552137852	-0.000355493422830477	-0.00814767740666866
884	78.0289764404297	-13.8239831924438	-4.81134366989136	0.00613799272105098	-0.0126931173726916	0.0113327819854021	0.00126787810586393
885	78.6783294677734	-13.4993085861206	-5.00614833831787	0.0145795252174139	-0.00619963090866804	0.00581331877037883	0.000293855206109583
886	76.0809326171875	-11.875937461853	-5.13601779937744	-0.00230353930965066	0.00386527273803949	0.00613799272105098	0.00321592413820326
887	74.7822341918945	-13.1746339797974	-4.61653900146484	-0.00360223650932312	0.00321592413820326	0.00354059832170606	-0.00392691092565656
888	78.0289764404297	-12.8499603271484	-5.13601779937744	-0.00912170019000769	0.000618529506027699	-0.00944637414067984	-0.00327756232582033
889	78.0289764404297	-11.875937461853	-5.00614833831787	-0.00879702530801296	-3.08191010844894e-05	-0.0120437685400248	0.00321592413820326
890	76.0809326171875	-11.5512628555298	-4.94121360778809	-0.0224333461374044	-0.00165419070981443	-0.00457625929266214	-0.00165419070981443
891	76.7302780151367	-11.875937461853	-4.68147373199463	-0.00814767740666866	0.00483929552137852	-0.00717365415766835	0.000293855206109583
892	76.7302780151367	-12.8499603271484	-4.74640893936157	-0.0120437685400248	-0.00295288790948689	-0.00814767740666866	0.00678734155371785
893	78.6783294677734	-13.8239831924438	-4.29186487197876	-0.00652430532500148	-0.00490093370899558	-0.00977104809135199	0.00256657530553639
894	78.0289764404297	-13.1746339797974	-4.29186487197876	-0.0175632312893867	-0.00425158534198999	-0.00522560812532902	0.00354059832170606
895	74.7822341918945	-12.8499603271484	-4.55160427093506	-0.0273034609854221	0.00289124972186983	-0.00360223650932312	-0.00132951640989631
896	78.0289764404297	-12.8499603271484	-4.81134366989136	-0.00295288790948689	0.00386527273803949	-0.0100957229733467	-0.00327756232582033
897	78.0289764404297	-11.875937461853	-5.00614833831787	-0.00360223650932312	0.00289124972186983	-0.00555028254166245	-0.00100484199356288
898	77.3796310424805	-11.875937461853	-5.07108306884766	0.00126787810586393	0.00418994715437293	-0.00490093370899558	0.000618529506027699
899	79.3276748657227	-12.8499603271484	-4.48666954040527	0.00613799272105098	-0.00197886489331722	0.0103587592020631	0.000293855206109583
900	78.0289764404297	-13.8239831924438	-4.35679960250854	0.00873538758605719	-0.00360223650932312	0.00613799272105098	0.0132808275520802
901	76.7302780151367	-12.5252857208252	-4.81134366989136	0.0165275707840919	0.000293855206109583	-0.00132951640989631	-0.0026282137259841
902	76.7302780151367	-11.875937461853	-5.20095300674438	0.0269171483814716	0.00191722682211548	-0.00197886489331722	-0.000680167751852423
903	74.1328887939453	-11.875937461853	-5.33082246780396	0.00646266713738441	0.000943203864153475	-0.0026282137259841	-0.00132951640989631
904	76.0809326171875	-12.200611114502	-5.3957576751709	0.00613799272105098	-0.00230353930965066	0.00613799272105098	0.00516396993771195
905	77.3796310424805	-12.5252857208252	-4.35679960250854	0.0272418223321438	-0.00425158534198999	0.00418994715437293	-0.00295288790948689
906	78.6783294677734	-12.5252857208252	-4.81134366989136	0.029189869761467	0.000943203864153475	-0.00457625929266214	-0.00392691092565656
907	76.0809326171875	-12.200611114502	-5.00614833831787	0.0207483377307653	0.00711201597005129	0.00386527273803949	-3.08191010844894e-05
908	76.7302780151367	-13.1746339797974	-4.94121360778809	0.00548864435404539	-0.00879702530801296	-0.0110697457566857	0.00321592413820326
909	76.7302780151367	-13.8239831924438	-4.61653900146484	-0.0126931173726916	-0.0123684434220195	0.00191722682211548	-3.08191010844894e-05
910	76.7302780151367	-12.8499603271484	-4.68147373199463	-0.00490093370899558	-0.00360223650932312	-0.0113944197073579	0.00581331877037883
911	74.1328887939453	-11.875937461853	-5.20095300674438	-0.0104203969240189	0.0136055024340749	-0.0100957229733467	-0.00587495695799589
912	75.4315795898438	-11.5512628555298	-5.26588773727417	-0.00522560812532902	0.00678734155371785	-0.00230353930965066	-0.00749832857400179
913	79.9770202636719	-13.1746339797974	-4.94121360778809	-0.0123684434220195	0.00386527273803949	-0.00457625929266214	0.00191722682211548
914	76.7302780151367	-11.5512628555298	-5.13601779937744	-0.00977104809135199	0.00354059832170606	0.000293855206109583	0.00451462110504508
915	78.0289764404297	-12.8499603271484	-5.00614833831787	-0.0126931173726916	0.00386527273803949	-0.00879702530801296	0.00613799272105098
916	78.0289764404297	-12.5252857208252	-5.33082246780396	-0.00230353930965066	0.00646266713738441	-0.0139918150380254	0.000293855206109583
917	78.0289764404297	-13.8239831924438	-4.55160427093506	-0.00230353930965066	0.0022419011220336	-0.00555028254166245	-0.00652430532500148
918	78.6783294677734	-13.1746339797974	-5.00614833831787	-0.00555028254166245	0.00808603875339031	-0.00425158534198999	0.00418994715437293
919	76.0809326171875	-12.8499603271484	-5.07108306884766	-0.00425158534198999	-0.000355493422830477	0.013930176384747	-0.00230353930965066
920	76.0809326171875	-12.8499603271484	-4.42173433303833	-0.00230353930965066	-0.000680167751852423	0.0116574559360743	0.00548864435404539
921	79.3276748657227	-13.1746339797974	-4.81134366989136	0.00159255252219737	0.00970941036939621	-0.00619963090866804	-0.00295288790948689
922	76.0809326171875	-11.5512628555298	-5.46069240570068	0.00386527273803949	-3.08191010844894e-05	-0.000355493422830477	-0.00457625929266214
923	77.3796310424805	-11.875937461853	-5.33082246780396	-3.08191010844894e-05	-3.08191010844894e-05	0.00126787810586393	0.000293855206109583
924	76.7302780151367	-13.1746339797974	-5.07108306884766	-0.00879702530801296	-0.00652430532500148	0.00191722682211548	-0.00652430532500148
925	76.7302780151367	-12.5252857208252	-4.74640893936157	0.0171769186854362	-0.0159398596733809	0.0103587592020631	-0.00490093370899558
926	78.6783294677734	-12.8499603271484	-4.35679960250854	0.0142548503354192	0.00483929552137852	0.00938473641872406	-0.00619963090866804
927	77.3796310424805	-13.4993085861206	-4.35679960250854	0.0175015944987535	-0.00230353930965066	-0.00197886489331722	-0.0107450718060136
928	75.4315795898438	-12.200611114502	-4.42173433303833	0.00159255252219737	0.00483929552137852	0.000293855206109583	-0.00944637414067984
929	77.3796310424805	-12.200611114502	-5.3957576751709	0.0155535480007529	0.000943203864153475	-0.00587495695799589	0.00256657530553639
930	76.0809326171875	-11.5512628555298	-5.6554970741272	0.00191722682211548	-0.00165419070981443	-0.00295288790948689	-0.00360223650932312
931	78.0289764404297	-13.1746339797974	-4.61653900146484	0.0022419011220336	0.00159255252219737	-0.00912170019000769	-0.00295288790948689
932	78.6783294677734	-13.1746339797974	-4.55160427093506	-0.00360223650932312	0.00451462110504508	0.000293855206109583	0.00321592413820326
933	76.7302780151367	-13.1746339797974	-4.68147373199463	-0.00425158534198999	-0.00717365415766835	0.00159255252219737	0.00321592413820326
934	78.0289764404297	-13.4993085861206	-4.16199493408203	-0.0130177913233638	0.00126787810586393	0.00516396993771195	0.0100340843200684
935	75.4315795898438	-12.200611114502	-4.81134366989136	-0.00782300252467394	-0.00100484199356288	-0.00652430532500148	0.00776136433705688
936	76.0809326171875	-12.8499603271484	-5.13601779937744	-0.0146411629393697	0.0116574559360743	-0.0204853005707264	0.00321592413820326
937	77.3796310424805	-12.200611114502	-5.46069240570068	0.00289124972186983	0.0116574559360743	-0.0159398596733809	0.00321592413820326
938	77.3796310424805	-11.2265882492065	-5.46069240570068	0.00613799272105098	0.00354059832170606	0.00256657530553639	-0.00132951640989631
939	76.0809326171875	-12.200611114502	-5.3957576751709	0.0136055024340749	-0.00197886489331722	0.00548864435404539	0.00548864435404539
940	76.7302780151367	-12.5252857208252	-5.20095300674438	0.0191249661147594	0.00418994715437293	0.0162028968334198	0.00386527273803949
941	76.0809326171875	-13.4993085861206	-4.81134366989136	0.0191249661147594	0.00126787810586393	0.00126787810586393	0.000618529506027699
942	78.0289764404297	-13.1746339797974	-5.07108306884766	0.0142548503354192	0.00354059832170606	-0.00717365415766835	0.000293855206109583
943	76.7302780151367	-12.8499603271484	-5.20095300674438	0.00711201597005129	-3.08191010844894e-05	-0.00555028254166245	-0.00425158534198999
944	75.4315795898438	-13.1746339797974	-5.26588773727417	0.00256657530553639	-0.00457625929266214	0.0152288740500808	0.00386527273803949
945	78.6783294677734	-13.1746339797974	-5.13601779937744	0.00483929552137852	-0.00847235135734081	0.00613799272105098	0.000293855206109583
946	76.7302780151367	-11.5512628555298	-5.46069240570068	0.00808603875339031	0.00516396993771195	-0.0026282137259841	-0.00717365415766835
947	76.7302780151367	-12.200611114502	-5.20095300674438	0.0223717093467712	-0.00749832857400179	0.000943203864153475	-0.00749832857400179
948	77.3796310424805	-13.1746339797974	-4.74640893936157	-0.00944637414067984	-3.08191010844894e-05	-0.00295288790948689	-0.000680167751852423
949	78.0289764404297	-14.1486568450928	-5.20095300674438	-0.0188619289547205	-0.00327756232582033	-0.0100957229733467	0.00289124972186983
950	79.3276748657227	-13.4993085861206	-5.13601779937744	-0.00327756232582033	0.000618529506027699	0.000293855206109583	0.00126787810586393
951	77.3796310424805	-12.8499603271484	-5.33082246780396	0.013930176384747	0.00354059832170606	-0.0123684434220195	-0.00457625929266214
952	72.8341903686523	-12.200611114502	-5.3957576751709	-0.0191866029053926	-0.00392691092565656	-0.0107450718060136	0.00386527273803949
953	76.0809326171875	-12.5252857208252	-5.26588773727417	0.011982130818069	-3.08191010844894e-05	-0.00392691092565656	0.00159255252219737
954	75.4315795898438	-11.875937461853	-5.26588773727417	0.0106834331527352	0.00418994715437293	-0.00879702530801296	0.00418994715437293
955	78.6783294677734	-13.1746339797974	-4.87627840042114	0.0132808275520802	0.00516396993771195	-0.0120437685400248	0.00873538758605719
956	77.3796310424805	-12.200611114502	-5.59056186676025	0.0152288740500808	0.00841071270406246	-0.0169138833880424	-0.00197886489331722
957	76.0809326171875	-13.1746339797974	-5.85030126571655	0.00841071270406246	-0.00457625929266214	-0.00977104809135199	-0.00392691092565656
958	78.0289764404297	-12.8499603271484	-5.72043180465698	0.0106834331527352	0.00418994715437293	-0.00295288790948689	0.000293855206109583
959	76.0809326171875	-11.5512628555298	-5.3957576751709	0.0123068047687411	0.00191722682211548	0.00418994715437293	0.00256657530553639
960	74.1328887939453	-11.5512628555298	-5.33082246780396	-0.00132951640989631	0.00126787810586393	0.0162028968334198	0.00256657530553639
961	79.3276748657227	-12.5252857208252	-5.20095300674438	0.00711201597005129	0.00354059832170606	-0.000355493422830477	-0.00587495695799589
962	78.0289764404297	-12.8499603271484	-5.33082246780396	-0.00230353930965066	0.0100340843200684	-0.00327756232582033	-0.00587495695799589
963	77.3796310424805	-13.1746339797974	-5.52562713623047	-0.00749832857400179	-0.00230353930965066	0.000293855206109583	-3.08191010844894e-05
964	78.6783294677734	-13.8239831924438	-5.3957576751709	-0.0104203969240189	-0.00360223650932312	0.00354059832170606	0.000618529506027699
965	76.7302780151367	-12.8499603271484	-5.20095300674438	-0.00944637414067984	-0.0136671401560307	0.0149041991680861	0.00159255252219737
966	78.0289764404297	-13.4993085861206	-5.07108306884766	0.00418994715437293	0.00418994715437293	-0.00360223650932312	-0.00749832857400179
967	76.7302780151367	-11.5512628555298	-5.20095300674438	-0.00684897974133492	0.00159255252219737	0.00289124972186983	-0.00814767740666866
968	73.4835357666016	-12.200611114502	-4.87627840042114	-0.0182125810533762	-0.00392691092565656	-0.00100484199356288	0.000618529506027699
969	76.0809326171875	-12.200611114502	-5.20095300674438	-0.0110697457566857	0.00126787810586393	0.00418994715437293	0.00776136433705688
970	76.7302780151367	-11.875937461853	-5.46069240570068	-0.00619963090866804	0.00678734155371785	-3.08191010844894e-05	0.000293855206109583
971	77.3796310424805	-11.875937461853	-4.94121360778809	-0.00522560812532902	0.0142548503354192	-0.00847235135734081	-0.00197886489331722
972	76.7302780151367	-11.875937461853	-4.94121360778809	-0.00295288790948689	0.00126787810586393	-0.00684897974133492	-0.00912170019000769
973	78.6783294677734	-13.8239831924438	-4.48666954040527	0.00126787810586393	0.00289124972186983	0.00516396993771195	0.00126787810586393
974	79.3276748657227	-13.8239831924438	-4.29186487197876	-0.0185372550040483	0.00191722682211548	-0.00977104809135199	0.0106834331527352
975	76.0809326171875	-11.875937461853	-4.16199493408203	-0.00879702530801296	0.00938473641872406	-0.0123684434220195	0.00256657530553639
976	74.7822341918945	-13.1746339797974	-4.55160427093506	-0.00977104809135199	0.0132808275520802	-0.0162645354866982	0.00191722682211548
977	77.3796310424805	-11.875937461853	-4.74640893936157	-0.00392691092565656	0.00776136433705688	-0.0110697457566857	-0.00425158534198999
978	76.0809326171875	-11.5512628555298	-5.00614833831787	0.000618529506027699	0.00548864435404539	0.0100340843200684	-0.00360223650932312
979	76.7302780151367	-11.875937461853	-4.94121360778809	0.0022419011220336	0.00678734155371785	0.0022419011220336	0.00808603875339031
980	77.3796310424805	-12.5252857208252	-4.68147373199463	0.0022419011220336	0.00126787810586393	0.00938473641872406	-0.00490093370899558
981	78.0289764404297	-13.8239831924438	-4.68147373199463	0.00970941036939621	0.00743668992072344	-0.00490093370899558	0.00548864435404539
982	79.3276748657227	-14.473331451416	-4.94121360778809	0.0155535480007529	-0.00230353930965066	-0.000355493422830477	-0.00230353930965066
983	76.7302780151367	-13.1746339797974	-5.33082246780396	0.01847561635077	-3.08191010844894e-05	-0.00100484199356288	-0.00425158534198999
984	74.1328887939453	-12.200611114502	-5.72043180465698	-0.0136671401560307	-0.000680167751852423	0.00808603875339031	0.0116574559360743
985	76.7302780151367	-12.5252857208252	-5.52562713623047	0.0155535480007529	0.00159255252219737	0.00743668992072344	-0.00295288790948689
986	76.7302780151367	-11.875937461853	-5.46069240570068	0.0194496400654316	0.00451462110504508	0.00938473641872406	-0.000680167751852423
987	78.0289764404297	-13.4993085861206	-5.3957576751709	0.00516396993771195	-0.00944637414067984	-3.08191010844894e-05	-0.00457625929266214
988	78.6783294677734	-11.875937461853	-5.33082246780396	0.00646266713738441	-0.00165419070981443	-0.00327756232582033	-0.0100957229733467
989	76.7302780151367	-12.5252857208252	-5.33082246780396	0.0736702531576157	-0.00360223650932312	-0.00360223650932312	-0.00165419070981443
990	78.6783294677734	-13.1746339797974	-6.04510593414307	-0.0169138833880424	-0.00587495695799589	-0.00425158534198999	0.000293855206109583
991	77.3796310424805	-12.200611114502	-5.85030126571655	0.0168522447347641	0.00516396993771195	-0.0139918150380254	-0.00944637414067984
992	76.7302780151367	-12.8499603271484	-5.52562713623047	0.00256657530553639	0.00841071270406246	-0.00457625929266214	-0.00197886489331722
993	74.1328887939453	-12.200611114502	-5.26588773727417	0.00354059832170606	0.000618529506027699	-0.00327756232582033	0.00289124972186983
994	76.7302780151367	-13.1746339797974	-5.13601779937744	-0.00132951640989631	0.00808603875339031	-0.0117190945893526	0.0126314787194133
995	76.7302780151367	-12.200611114502	-5.3957576751709	0.0132808275520802	0.00516396993771195	-0.0149658378213644	0.00451462110504508
996	76.7302780151367	-12.200611114502	-5.33082246780396	0.0191249661147594	0.0175015944987535	-0.0133424662053585	-0.00652430532500148
997	77.3796310424805	-13.4993085861206	-5.33082246780396	0.0220470335334539	0.00483929552137852	-0.00782300252467394	-0.00425158534198999
998	78.6783294677734	-14.473331451416	-5.20095300674438	0.020423661917448	-3.08191010844894e-05	0.00321592413820326	0.00354059832170606
999	77.3796310424805	-12.8499603271484	-4.94121360778809	0.0132808275520802	-0.0026282137259841	0.000618529506027699	0.000293855206109583
1000	77.3796310424805	-13.4993085861206	-4.87627840042114	0.0149041991680861	0.00418994715437293	0.00289124972186983	0.00906006153672934
1001	74.7822341918945	-12.200611114502	-4.22693014144897	0.00354059832170606	0.0132808275520802	-3.08191010844894e-05	-0.00717365415766835
1002	77.3796310424805	-11.875937461853	-5.26588773727417	0.00808603875339031	0.00841071270406246	0.00126787810586393	0.000618529506027699
1003	77.3796310424805	-11.875937461853	-5.52562713623047	-0.00879702530801296	0.00321592413820326	-0.00717365415766835	0.00256657530553639
1004	76.0809326171875	-11.2265882492065	-5.59056186676025	-0.0120437685400248	-0.00652430532500148	0.000618529506027699	0.00418994715437293
1005	78.6783294677734	-13.4993085861206	-4.94121360778809	-0.00295288790948689	-0.00847235135734081	0.00548864435404539	0.00191722682211548
1006	77.3796310424805	-13.4993085861206	-4.74640893936157	-0.0136671401560307	-0.00522560812532902	-3.08191010844894e-05	-0.00619963090866804
1007	76.7302780151367	-13.1746339797974	-4.29186487197876	-0.00782300252467394	-0.00490093370899558	0.00711201597005129	-0.00977104809135199
1008	77.3796310424805	-13.1746339797974	-4.22693014144897	-0.0149658378213644	0.00418994715437293	-0.00522560812532902	-0.00717365415766835
1009	75.4315795898438	-13.1746339797974	-4.42173433303833	-0.0247060675173998	-0.00360223650932312	-0.000355493422830477	-0.00360223650932312
1010	77.3796310424805	-12.8499603271484	-4.68147373199463	-0.0126931173726916	-3.08191010844894e-05	-0.00457625929266214	-0.00132951640989631
1011	79.9770202636719	-13.1746339797974	-4.55160427093506	0.00386527273803949	0.00808603875339031	-0.0136671401560307	-0.0123684434220195
1012	78.0289764404297	-12.5252857208252	-4.81134366989136	0.00841071270406246	0.0022419011220336	-0.00587495695799589	-0.00360223650932312
1013	76.0809326171875	-12.200611114502	-4.48666954040527	-0.00847235135734081	0.000618529506027699	-0.00457625929266214	0.00289124972186983
1014	76.0809326171875	-12.5252857208252	-4.61653900146484	-0.00295288790948689	0.00581331877037883	-0.00684897974133492	0.00711201597005129
1015	78.0289764404297	-13.8239831924438	-4.81134366989136	-0.00457625929266214	-0.000680167751852423	-0.0100957229733467	0.00613799272105098
1016	76.0809326171875	-11.875937461853	-5.26588773727417	-0.00360223650932312	0.011982130818069	-0.0156151866540313	-0.00555028254166245
1017	74.7822341918945	-11.875937461853	-5.6554970741272	-0.00425158534198999	0.012956153601408	-0.0185372550040483	0.00159255252219737
1018	74.7822341918945	-12.200611114502	-5.46069240570068	-0.0117190945893526	0.00289124972186983	-0.00327756232582033	0.00678734155371785
1019	78.0289764404297	-12.200611114502	-5.33082246780396	0.00321592413820326	-0.000355493422830477	0.00613799272105098	0.00873538758605719
1020	76.7302780151367	-11.875937461853	-5.52562713623047	0.011982130818069	0.0022419011220336	0.00516396993771195	-0.00490093370899558
1021	76.0809326171875	-11.875937461853	-5.00614833831787	0.00451462110504508	0.00548864435404539	0.00256657530553639	-0.00230353930965066
1022	78.6783294677734	-13.4993085861206	-5.20095300674438	-0.000355493422830477	-3.08191010844894e-05	-0.00100484199356288	-0.00132951640989631
1023	78.0289764404297	-14.1486568450928	-5.46069240570068	0.00256657530553639	-0.00944637414067984	0.00743668992072344	0.00483929552137852
1024	78.6783294677734	-13.1746339797974	-5.3957576751709	0.00451462110504508	-0.00522560812532902	0.000943203864153475	0.00126787810586393
1025	75.4315795898438	-12.200611114502	-5.3957576751709	-0.0204853005707264	-0.00392691092565656	0.00808603875339031	-0.00619963090866804
1026	76.0809326171875	-12.8499603271484	-5.33082246780396	0.00743668992072344	0.0022419011220336	0.00354059832170606	-0.00327756232582033
1027	78.0289764404297	-11.5512628555298	-5.46069240570068	-0.00425158534198999	0.00906006153672934	-0.0026282137259841	-0.00587495695799589
1028	75.4315795898438	-11.5512628555298	-5.33082246780396	0.00386527273803949	0.000943203864153475	-0.000680167751852423	0.000943203864153475
1029	77.3796310424805	-12.8499603271484	-5.13601779937744	-0.0152905117720366	0.00159255252219737	-0.00944637414067984	0.000293855206109583
1030	78.0289764404297	-13.8239831924438	-5.07108306884766	-0.00490093370899558	-0.00814767740666866	-0.00197886489331722	-0.00425158534198999
1031	76.7302780151367	-13.4993085861206	-5.20095300674438	0.000618529506027699	0.00678734155371785	-0.00749832857400179	-0.00490093370899558
1032	78.0289764404297	-11.875937461853	-5.26588773727417	0.00126787810586393	0.00191722682211548	-0.0139918150380254	0.00191722682211548
1033	74.7822341918945	-12.5252857208252	-5.33082246780396	-0.0123684434220195	0.000293855206109583	-0.00490093370899558	0.00451462110504508
1034	76.0809326171875	-12.200611114502	-4.87627840042114	-0.0159398596733809	0.00289124972186983	-0.00587495695799589	0.00906006153672934
1035	78.0289764404297	-12.8499603271484	-4.68147373199463	-0.00490093370899558	0.00646266713738441	-0.00684897974133492	0.00126787810586393
1036	78.0289764404297	-12.5252857208252	-4.74640893936157	-0.00879702530801296	0.0165275707840919	-0.0107450718060136	0.0022419011220336
1037	78.0289764404297	-12.200611114502	-4.94121360778809	0.00289124972186983	0.00970941036939621	-0.0104203969240189	-0.00165419070981443
1038	76.7302780151367	-12.200611114502	-4.74640893936157	-0.0120437685400248	0.00289124972186983	0.00159255252219737	0.00548864435404539
1039	76.7302780151367	-13.1746339797974	-4.87627840042114	0.013930176384747	-0.00490093370899558	0.0106834331527352	0.00906006153672934
1040	79.3276748657227	-12.5252857208252	-4.68147373199463	-0.000680167751852423	0.00613799272105098	0.00938473641872406	-0.000680167751852423
1041	76.0809326171875	-12.8499603271484	-4.35679960250854	0.000618529506027699	0.00483929552137852	0.00970941036939621	0.00321592413820326
1042	74.7822341918945	-11.875937461853	-4.22693014144897	-0.00230353930965066	0.00483929552137852	-0.00230353930965066	-0.00230353930965066
1043	79.3276748657227	-13.1746339797974	-4.68147373199463	0.0213976856321096	-0.00230353930965066	-0.00100484199356288	-0.00490093370899558
1044	78.0289764404297	-12.5252857208252	-4.61653900146484	-0.00522560812532902	0.00159255252219737	0.00289124972186983	-0.0026282137259841
1045	77.3796310424805	-12.200611114502	-4.94121360778809	0.00841071270406246	-0.00652430532500148	0.00418994715437293	-0.00912170019000769
1046	78.0289764404297	-13.1746339797974	-4.48666954040527	0.013930176384747	-0.00425158534198999	0.00808603875339031	-0.00490093370899558
1047	78.0289764404297	-14.1486568450928	-4.42173433303833	0.0132808275520802	-0.00782300252467394	0.00289124972186983	-0.00100484199356288
1048	77.3796310424805	-12.8499603271484	-4.48666954040527	-0.00165419070981443	-0.0123684434220195	-0.0104203969240189	-0.00847235135734081
1049	76.0809326171875	-11.2265882492065	-4.61653900146484	-0.00295288790948689	-0.00230353930965066	0.00289124972186983	-0.0104203969240189
1050	74.1328887939453	-11.875937461853	-4.61653900146484	-0.0113944197073579	-0.00132951640989631	-0.00425158534198999	0.000943203864153475
1051	76.7302780151367	-12.200611114502	-5.52562713623047	0.0188002903014421	-0.0026282137259841	-0.0107450718060136	-0.00814767740666866
1052	78.6783294677734	-12.5252857208252	-5.33082246780396	-0.00295288790948689	0.00548864435404539	-0.00230353930965066	-0.00457625929266214
1053	79.3276748657227	-13.1746339797974	-5.07108306884766	0.00126787810586393	-0.00457625929266214	-0.0139918150380254	0.00126787810586393
1054	78.6783294677734	-13.8239831924438	-4.81134366989136	0.0226963832974434	0.00678734155371785	-0.00132951640989631	0.00516396993771195
1055	76.7302780151367	-13.4993085861206	-5.00614833831787	0.00256657530553639	-0.00587495695799589	-0.00684897974133492	0.00873538758605719
1056	78.6783294677734	-13.4993085861206	-4.81134366989136	0.00711201597005129	0.00159255252219737	-0.0026282137259841	0.00191722682211548
1057	78.0289764404297	-12.5252857208252	-5.26588773727417	-0.00782300252467394	0.011982130818069	-0.0117190945893526	0.000293855206109583
1058	74.7822341918945	-12.8499603271484	-5.00614833831787	-0.00327756232582033	0.00256657530553639	-0.00165419070981443	0.000618529506027699
1059	78.6783294677734	-13.1746339797974	-5.13601779937744	-0.00717365415766835	0.000618529506027699	0.00906006153672934	0.00386527273803949
1060	78.6783294677734	-13.4993085861206	-5.07108306884766	0.00321592413820326	-0.00360223650932312	0.00386527273803949	0.00354059832170606
1061	78.0289764404297	-13.4993085861206	-5.00614833831787	0.000618529506027699	0.00711201597005129	-0.00490093370899558	-0.00490093370899558
1062	76.0809326171875	-12.200611114502	-4.87627840042114	-3.08191010844894e-05	-0.00197886489331722	-0.00230353930965066	0.00159255252219737
1063	77.3796310424805	-13.1746339797974	-5.3957576751709	0.00418994715437293	-0.0120437685400248	0.00159255252219737	0.0022419011220336
1064	78.0289764404297	-13.1746339797974	-5.3957576751709	-0.00132951640989631	-0.00944637414067984	0.0100340843200684	-0.000355493422830477
1065	78.0289764404297	-12.8499603271484	-5.07108306884766	-0.0165892094373703	-0.00977104809135199	0.000293855206109583	-0.00100484199356288
1066	73.4835357666016	-12.5252857208252	-5.20095300674438	0.0022419011220336	-0.00132951640989631	0.00386527273803949	-0.00425158534198999
1067	77.3796310424805	-13.4993085861206	-5.00614833831787	-0.00814767740666866	0.00354059832170606	-0.00197886489331722	-0.00879702530801296
1068	78.6783294677734	-13.8239831924438	-4.29186487197876	-0.0198359526693821	-0.0026282137259841	-0.0123684434220195	0.00256657530553639
1069	79.3276748657227	-13.4993085861206	-4.68147373199463	-0.00327756232582033	0.00126787810586393	-0.0104203969240189	-0.00555028254166245
1070	78.0289764404297	-13.1746339797974	-4.74640893936157	0.00711201597005129	-0.00327756232582033	-0.0143164889886975	0.00159255252219737
1071	79.3276748657227	-14.1486568450928	-4.42173433303833	0.0022419011220336	-0.0107450718060136	-0.00619963090866804	0.000943203864153475
1072	79.9770202636719	-14.473331451416	-4.55160427093506	-0.00490093370899558	-0.000680167751852423	-0.0120437685400248	-0.00165419070981443
1073	76.7302780151367	-11.875937461853	-4.68147373199463	-0.00782300252467394	-0.00782300252467394	-0.00425158534198999	-0.00295288790948689
1074	74.7822341918945	-11.875937461853	-4.87627840042114	-0.0156151866540313	-0.00197886489331722	-0.0113944197073579	0.012956153601408
1075	78.0289764404297	-13.1746339797974	-4.94121360778809	0.0100340843200684	0.00776136433705688	-0.00717365415766835	0.000943203864153475
1076	76.7302780151367	-11.875937461853	-5.20095300674438	-0.00165419070981443	0.0149041991680861	-0.0185372550040483	-0.00230353930965066
1077	78.0289764404297	-13.4993085861206	-5.26588773727417	0.00418994715437293	0.00743668992072344	-0.0113944197073579	0.00289124972186983
1078	78.0289764404297	-13.1746339797974	-4.55160427093506	0.00548864435404539	-0.00360223650932312	0.000293855206109583	-0.00392691092565656
1079	78.0289764404297	-14.473331451416	-4.48666954040527	-0.0133424662053585	-0.00879702530801296	-0.00100484199356288	0.00776136433705688
1080	78.6783294677734	-14.473331451416	-5.00614833831787	-0.0126931173726916	-0.00490093370899558	0.0022419011220336	0.00321592413820326
1081	76.7302780151367	-11.875937461853	-5.07108306884766	0.0136055024340749	0.000618529506027699	-0.0026282137259841	0.00613799272105098
1082	75.4315795898438	-13.1746339797974	-4.87627840042114	-0.00327756232582033	0.00451462110504508	-0.00555028254166245	0.000293855206109583
1083	76.7302780151367	-13.4993085861206	-4.94121360778809	0.00970941036939621	-0.00197886489331722	-3.08191010844894e-05	0.00126787810586393
1084	78.0289764404297	-13.4993085861206	-5.26588773727417	0.00678734155371785	-0.00132951640989631	0.000943203864153475	0.00159255252219737
1085	78.0289764404297	-12.8499603271484	-5.52562713623047	0.0145795252174139	-0.00619963090866804	0.00808603875339031	-0.00295288790948689
1086	78.0289764404297	-12.8499603271484	-5.07108306884766	0.0200989879667759	0.00159255252219737	0.00451462110504508	-0.00717365415766835
1087	76.7302780151367	-13.1746339797974	-5.20095300674438	0.0136055024340749	-0.00360223650932312	-0.00132951640989631	-0.00132951640989631
1088	78.0289764404297	-14.7980060577393	-4.74640893936157	0.00516396993771195	-0.00490093370899558	-0.00555028254166245	-0.00360223650932312
1089	77.3796310424805	-13.1746339797974	-4.29186487197876	-0.0169138833880424	0.000618529506027699	0.00159255252219737	0.00126787810586393
1090	76.7302780151367	-13.1746339797974	-4.55160427093506	-0.00684897974133492	0.00159255252219737	-0.00879702530801296	-0.00327756232582033
1091	77.3796310424805	-13.1746339797974	-5.20095300674438	-0.000355493422830477	0.00743668992072344	-0.0120437685400248	-0.00717365415766835
1092	77.3796310424805	-13.1746339797974	-5.07108306884766	0.00581331877037883	0.0116574559360743	-0.00652430532500148	-0.00295288790948689
1093	78.6783294677734	-12.200611114502	-4.87627840042114	-0.00197886489331722	-0.00360223650932312	-0.0123684434220195	0.000943203864153475
1094	78.0289764404297	-13.1746339797974	-4.68147373199463	0.000943203864153475	0.00938473641872406	-0.000355493422830477	0.0136055024340749
1095	76.7302780151367	-12.8499603271484	-4.94121360778809	-0.00132951640989631	0.00321592413820326	-0.00977104809135199	0.00711201597005129
1096	78.6783294677734	-14.473331451416	-4.81134366989136	-0.00327756232582033	-3.08191010844894e-05	-0.0152905117720366	-0.000355493422830477
1097	78.0289764404297	-12.8499603271484	-4.68147373199463	-0.00522560812532902	0.0113327819854021	-0.0130177913233638	0.00126787810586393
1098	76.7302780151367	-13.4993085861206	-4.48666954040527	-0.00814767740666866	0.00191722682211548	-0.00360223650932312	0.00808603875339031
1099	76.0809326171875	-13.4993085861206	-4.61653900146484	0.00581331877037883	0.00321592413820326	0.000943203864153475	0.00678734155371785
1100	77.3796310424805	-13.1746339797974	-4.48666954040527	0.000618529506027699	0.00873538758605719	0.00289124972186983	-3.08191010844894e-05
1101	77.3796310424805	-12.5252857208252	-5.33082246780396	0.00321592413820326	0.00646266713738441	0.000943203864153475	-0.0026282137259841
1102	77.3796310424805	-12.200611114502	-5.07108306884766	-0.0026282137259841	0.00483929552137852	0.000293855206109583	-0.00100484199356288
1103	78.6783294677734	-13.4993085861206	-4.81134366989136	0.0103587592020631	0.00126787810586393	0.00483929552137852	-3.08191010844894e-05
1104	79.3276748657227	-14.7980060577393	-5.07108306884766	0.0126314787194133	-0.0107450718060136	0.00743668992072344	0.00126787810586393
1105	77.3796310424805	-12.200611114502	-5.33082246780396	0.00191722682211548	-0.00457625929266214	0.00451462110504508	-0.00944637414067984
1106	76.0809326171875	-12.8499603271484	-4.94121360778809	0.00938473641872406	0.00906006153672934	-0.000355493422830477	-0.00879702530801296
1107	74.7822341918945	-13.4993085861206	-4.94121360778809	-0.00944637414067984	0.00483929552137852	0.00808603875339031	-0.00457625929266214
1108	76.7302780151367	-12.8499603271484	-4.61653900146484	-0.00230353930965066	0.00289124972186983	-0.00295288790948689	-0.00425158534198999
1109	78.0289764404297	-12.5252857208252	-4.68147373199463	-0.00847235135734081	-0.00132951640989631	-0.00587495695799589	0.00646266713738441
1110	76.0809326171875	-11.875937461853	-4.81134366989136	0.00743668992072344	0.000618529506027699	-0.00652430532500148	-0.00619963090866804
1111	77.3796310424805	-12.5252857208252	-5.33082246780396	-0.00230353930965066	-0.00912170019000769	-0.00977104809135199	0.00354059832170606
1112	79.3276748657227	-14.7980060577393	-5.13601779937744	0.00126787810586393	-0.00197886489331722	-0.00555028254166245	-0.00132951640989631
1113	78.0289764404297	-13.8239831924438	-5.00614833831787	0.00418994715437293	0.00516396993771195	-0.00132951640989631	0.00256657530553639
1114	78.0289764404297	-13.1746339797974	-4.87627840042114	0.00321592413820326	0.00548864435404539	-0.00392691092565656	0.0103587592020631
1115	74.1328887939453	-12.5252857208252	-5.00614833831787	0.00256657530553639	0.00743668992072344	-0.00392691092565656	-0.000680167751852423
1116	78.0289764404297	-13.4993085861206	-4.74640893936157	0.0217223595827818	0.00418994715437293	-0.0120437685400248	-0.00652430532500148
1117	79.3276748657227	-13.1746339797974	-5.26588773727417	0.0132808275520802	0.0126314787194133	-0.0169138833880424	-0.00132951640989631
1118	78.0289764404297	-12.8499603271484	-5.33082246780396	0.0178262684494257	0.00678734155371785	-0.0026282137259841	0.00289124972186983
1119	77.3796310424805	-13.4993085861206	-4.42173433303833	0.012956153601408	-0.00327756232582033	0.00418994715437293	0.0136055024340749
1120	79.9770202636719	-14.7980060577393	-5.00614833831787	0.00776136433705688	-0.00132951640989631	0.01100810803473	-0.00132951640989631
1121	78.0289764404297	-13.8239831924438	-4.81134366989136	0.00711201597005129	0.00451462110504508	0.00354059832170606	-0.00587495695799589
1122	76.0809326171875	-12.5252857208252	-4.81134366989136	-0.00392691092565656	0.00678734155371785	-0.00814767740666866	-0.00100484199356288
1123	73.4835357666016	-12.200611114502	-5.20095300674438	-0.0159398596733809	0.00191722682211548	-0.00425158534198999	-0.00295288790948689
1124	76.7302780151367	-12.5252857208252	-4.81134366989136	-0.00977104809135199	-0.00457625929266214	0.013930176384747	0.00354059832170606
1125	78.6783294677734	-13.1746339797974	-4.81134366989136	-0.00652430532500148	-0.0110697457566857	0.00711201597005129	-0.00327756232582033
1126	76.7302780151367	-11.5512628555298	-5.00614833831787	-0.0149658378213644	-0.00230353930965066	0.00126787810586393	-0.0104203969240189
1127	78.0289764404297	-13.4993085861206	-4.35679960250854	-0.00360223650932312	-0.00327756232582033	0.00159255252219737	-0.00587495695799589
1128	79.9770202636719	-14.1486568450928	-4.48666954040527	-0.0201606266200542	-0.0123684434220195	-0.0104203969240189	-0.000355493422830477
1129	77.3796310424805	-13.4993085861206	-4.35679960250854	-0.0172385573387146	-0.0149658378213644	0.0022419011220336	0.000618529506027699
1130	78.6783294677734	-12.8499603271484	-5.20095300674438	-0.0152905117720366	0.00418994715437293	-0.00879702530801296	0.00711201597005129
1131	76.0809326171875	-13.1746339797974	-4.61653900146484	-0.0182125810533762	0.00743668992072344	-0.00522560812532902	-0.00360223650932312
1132	78.0289764404297	-13.1746339797974	-4.61653900146484	-0.00652430532500148	-0.00230353930965066	-0.00230353930965066	-0.00490093370899558
1133	78.0289764404297	-11.875937461853	-5.26588773727417	-0.0110697457566857	0.00646266713738441	-0.00392691092565656	-0.00295288790948689
1134	77.3796310424805	-11.2265882492065	-5.59056186676025	-0.00879702530801296	0.000618529506027699	-0.0107450718060136	0.00321592413820326
1135	78.6783294677734	-13.1746339797974	-4.74640893936157	-0.00782300252467394	0.00646266713738441	-0.0169138833880424	-3.08191010844894e-05
1136	78.0289764404297	-13.1746339797974	-4.94121360778809	-0.000680167751852423	0.00873538758605719	-0.00392691092565656	0.00126787810586393
1137	76.7302780151367	-12.8499603271484	-5.33082246780396	0.0103587592020631	0.000943203864153475	-0.00749832857400179	-0.00295288790948689
1138	77.3796310424805	-12.8499603271484	-4.48666954040527	0.00776136433705688	-3.08191010844894e-05	-0.0026282137259841	0.00483929552137852
1139	75.4315795898438	-12.8499603271484	-5.00614833831787	-0.00652430532500148	0.00418994715437293	0.0106834331527352	0.00483929552137852
1140	74.7822341918945	-11.875937461853	-5.26588773727417	-0.00490093370899558	0.00678734155371785	0.0022419011220336	0.00451462110504508
1141	78.0289764404297	-11.875937461853	-5.26588773727417	0.012956153601408	0.00970941036939621	0.00191722682211548	-0.00165419070981443
1142	78.0289764404297	-12.5252857208252	-5.07108306884766	0.00841071270406246	0.00841071270406246	-0.00847235135734081	-0.00555028254166245
1143	77.3796310424805	-11.875937461853	-5.07108306884766	0.000293855206109583	0.00126787810586393	0.00678734155371785	-0.00230353930965066
1144	80.6263732910156	-13.1746339797974	-5.3957576751709	0.00256657530553639	-0.0107450718060136	0.0132808275520802	0.00483929552137852
1145	77.3796310424805	-14.1486568450928	-4.94121360778809	0.00808603875339031	-0.0156151866540313	0.000293855206109583	-0.00684897974133492
1146	78.0289764404297	-12.8499603271484	-4.81134366989136	0.00841071270406246	-0.00425158534198999	0.00646266713738441	-0.00197886489331722
1147	75.4315795898438	-11.875937461853	-4.68147373199463	0.00613799272105098	-0.0026282137259841	-0.000680167751852423	-0.00879702530801296
1148	76.7302780151367	-12.8499603271484	-4.87627840042114	0.00321592413820326	0.000618529506027699	0.00321592413820326	-0.0026282137259841
1149	79.9770202636719	-13.4993085861206	-4.81134366989136	-0.0133424662053585	-0.00587495695799589	-0.00490093370899558	0.00126787810586393
1150	78.6783294677734	-12.8499603271484	-5.26588773727417	-3.08191010844894e-05	0.000293855206109583	-0.0100957229733467	-0.00230353930965066
1151	77.3796310424805	-13.4993085861206	-5.07108306884766	0.0103587592020631	0.0100340843200684	-0.00360223650932312	-0.00977104809135199
1152	77.3796310424805	-12.5252857208252	-5.46069240570068	0.0295145437121391	0.00678734155371785	-0.00522560812532902	-0.00295288790948689
1153	76.0809326171875	-12.8499603271484	-5.33082246780396	0.0022419011220336	-0.00100484199356288	0.00386527273803949	0.00321592413820326
1154	77.3796310424805	-12.200611114502	-5.13601779937744	0.000943203864153475	0.00451462110504508	-0.00879702530801296	0.011982130818069
1155	75.4315795898438	-13.1746339797974	-4.29186487197876	0.011982130818069	0.00483929552137852	-0.00619963090866804	0.00970941036939621
1156	76.0809326171875	-13.1746339797974	-4.55160427093506	-0.00197886489331722	0.00646266713738441	-0.00327756232582033	0.00256657530553639
1157	77.3796310424805	-11.875937461853	-4.68147373199463	0.000618529506027699	0.0158782228827477	-0.00912170019000769	0.00256657530553639
1158	76.0809326171875	-11.5512628555298	-5.72043180465698	0.00191722682211548	-0.000680167751852423	0.00581331877037883	-0.00684897974133492
1159	76.0809326171875	-12.200611114502	-5.20095300674438	0.0022419011220336	0.000293855206109583	0.00613799272105098	0.0126314787194133
1160	77.3796310424805	-12.8499603271484	-5.26588773727417	0.0200989879667759	-0.00230353930965066	0.00711201597005129	-0.00165419070981443
1161	78.0289764404297	-13.4993085861206	-4.42173433303833	0.000943203864153475	-0.00327756232582033	-0.00360223650932312	-0.00230353930965066
1162	77.3796310424805	-13.1746339797974	-4.16199493408203	0.0142548503354192	0.00711201597005129	-0.00619963090866804	-0.00165419070981443
1163	76.0809326171875	-13.4993085861206	-4.81134366989136	0.00159255252219737	-0.000680167751852423	0.00776136433705688	-0.00555028254166245
1164	76.7302780151367	-12.8499603271484	-5.20095300674438	-0.000680167751852423	-0.00522560812532902	0.0106834331527352	0.00386527273803949
1165	76.0809326171875	-12.200611114502	-5.3957576751709	0.0113327819854021	-0.00392691092565656	0.00386527273803949	-0.00490093370899558
1166	78.6783294677734	-12.8499603271484	-4.81134366989136	0.0178262684494257	-0.00132951640989631	0.0113327819854021	-0.00392691092565656
1167	75.4315795898438	-12.5252857208252	-5.20095300674438	0.0106834331527352	0.000943203864153475	0.00548864435404539	-0.00132951640989631
1168	76.7302780151367	-12.8499603271484	-4.42173433303833	0.00841071270406246	-0.0107450718060136	-0.0026282137259841	0.000618529506027699
1169	76.7302780151367	-13.4993085861206	-4.16199493408203	0.000943203864153475	-0.00327756232582033	-0.00522560812532902	0.00776136433705688
1170	77.3796310424805	-13.4993085861206	-4.94121360778809	-0.00100484199356288	0.000293855206109583	-0.00717365415766835	-0.00132951640989631
1171	76.0809326171875	-13.1746339797974	-4.55160427093506	-0.00165419070981443	0.00516396993771195	-0.00879702530801296	-0.00295288790948689
1172	76.0809326171875	-12.8499603271484	-4.61653900146484	0.000293855206109583	0.00191722682211548	-0.00652430532500148	-0.000355493422830477
1173	77.3796310424805	-11.875937461853	-4.68147373199463	0.000618529506027699	-3.08191010844894e-05	-0.0117190945893526	0.00321592413820326
1174	78.0289764404297	-11.2265882492065	-4.94121360778809	-0.00847235135734081	-0.00425158534198999	-0.00360223650932312	0.00321592413820326
1175	76.0809326171875	-11.875937461853	-5.07108306884766	-0.00327756232582033	0.00548864435404539	-0.00847235135734081	0.0175015944987535
1176	77.3796310424805	-14.1486568450928	-4.74640893936157	0.00451462110504508	0.000293855206109583	-0.0149658378213644	-0.00879702530801296
1177	78.0289764404297	-13.8239831924438	-5.00614833831787	0.00354059832170606	-0.00230353930965066	-0.0120437685400248	0.00289124972186983
1178	77.3796310424805	-13.4993085861206	-5.00614833831787	0.0106834331527352	-0.00100484199356288	0.00483929552137852	-0.0026282137259841
1179	76.7302780151367	-13.1746339797974	-5.26588773727417	0.01847561635077	-0.0026282137259841	0.00581331877037883	0.0116574559360743
1180	75.4315795898438	-12.200611114502	-5.33082246780396	0.01847561635077	0.000293855206109583	0.00808603875339031	0.000293855206109583
1181	77.3796310424805	-11.875937461853	-5.20095300674438	0.0252937767654657	0.000618529506027699	0.00321592413820326	0.000943203864153475
1182	78.0289764404297	-13.1746339797974	-5.46069240570068	0.0308132413774729	0.00483929552137852	-0.00847235135734081	-0.00360223650932312
1183	77.3796310424805	-13.1746339797974	-4.74640893936157	0.0142548503354192	-0.00165419070981443	-0.00490093370899558	-0.00457625929266214
1184	78.6783294677734	-13.8239831924438	-5.07108306884766	0.00808603875339031	-0.0250307414680719	0.00711201597005129	0.00548864435404539
1185	76.7302780151367	-12.8499603271484	-5.3957576751709	0.0103587592020631	-0.00814767740666866	0.00841071270406246	-0.00587495695799589
1186	76.7302780151367	-13.1746339797974	-4.48666954040527	0.00841071270406246	0.000293855206109583	0.00711201597005129	-0.00944637414067984
1187	76.7302780151367	-13.8239831924438	-4.35679960250854	-0.00717365415766835	0.00613799272105098	-0.00132951640989631	-0.00847235135734081
1188	76.0809326171875	-12.200611114502	-5.26588773727417	-0.0117190945893526	-0.00457625929266214	-0.00327756232582033	-0.00457625929266214
1189	78.0289764404297	-11.875937461853	-5.00614833831787	-0.0208099745213985	0.00191722682211548	-0.00295288790948689	0.00289124972186983
1190	76.7302780151367	-11.875937461853	-5.33082246780396	-0.0204853005707264	-0.00197886489331722	-0.0152905117720366	0.00191722682211548
1191	77.3796310424805	-13.4993085861206	-5.20095300674438	-0.0169138833880424	0.00354059832170606	-0.0152905117720366	-0.00392691092565656
1192	79.3276748657227	-13.8239831924438	-5.13601779937744	-0.0172385573387146	-0.00295288790948689	-0.0136671401560307	-0.0026282137259841
1193	77.3796310424805	-12.5252857208252	-5.26588773727417	-0.0253554154187441	-0.00100484199356288	-0.00944637414067984	-0.0026282137259841
1194	78.0289764404297	-13.4993085861206	-4.55160427093506	-0.0266541130840778	0.00191722682211548	-0.0120437685400248	0.00678734155371785
1195	74.7822341918945	-11.875937461853	-5.07108306884766	-0.0230826959013939	0.000618529506027699	-0.0146411629393697	0.00451462110504508
1196	75.4315795898438	-13.1746339797974	-4.68147373199463	-0.0152905117720366	0.0106834331527352	-0.0117190945893526	0.00354059832170606
1197	79.3276748657227	-13.1746339797974	-4.61653900146484	-0.0133424662053585	0.00483929552137852	-0.0172385573387146	-0.00490093370899558
1198	78.0289764404297	-11.875937461853	-5.26588773727417	-0.0198359526693821	0.00191722682211548	0.00126787810586393	0.00126787810586393
1199	76.7302780151367	-12.200611114502	-5.20095300674438	-0.0136671401560307	-0.0104203969240189	0.011982130818069	0.0103587592020631
1200	78.0289764404297	-12.5252857208252	-5.46069240570068	-0.00132951640989631	-0.00717365415766835	0.000943203864153475	0.00581331877037883
1201	78.6783294677734	-13.8239831924438	-5.26588773727417	-0.00132951640989631	-0.00165419070981443	0.000943203864153475	-0.000680167751852423
1202	78.6783294677734	-13.1746339797974	-4.87627840042114	0.0194496400654316	0.000293855206109583	-0.00132951640989631	-0.000355493422830477
1203	75.4315795898438	-12.8499603271484	-4.22693014144897	0.0103587592020631	0.00483929552137852	0.000618529506027699	0.000943203864153475
1204	74.7822341918945	-12.5252857208252	-5.33082246780396	0.00646266713738441	-0.00684897974133492	0.0123068047687411	0.00256657530553639
1205	78.6783294677734	-13.4993085861206	-4.61653900146484	0.0175015944987535	-0.00230353930965066	0.00581331877037883	0.00354059832170606
1206	76.0809326171875	-12.200611114502	-5.52562713623047	0.0295145437121391	0.00483929552137852	0.00451462110504508	-0.00912170019000769
1207	76.7302780151367	-12.200611114502	-5.13601779937744	0.025618452578783	-0.00165419070981443	0.0100340843200684	-3.08191010844894e-05
1208	78.6783294677734	-13.8239831924438	-4.94121360778809	0.0191249661147594	0.00386527273803949	-0.00555028254166245	-0.00749832857400179
1209	79.3276748657227	-14.473331451416	-4.74640893936157	0.00289124972186983	-0.00684897974133492	0.00159255252219737	0.00516396993771195
1210	79.3276748657227	-13.8239831924438	-4.81134366989136	0.00159255252219737	-0.00360223650932312	-0.0123684434220195	0.00289124972186983
1211	75.4315795898438	-13.1746339797974	-5.00614833831787	0.00191722682211548	0.00289124972186983	-0.00522560812532902	-0.000680167751852423
1212	75.4315795898438	-12.200611114502	-5.46069240570068	0.0188002903014421	0.00873538758605719	-0.00912170019000769	0.00451462110504508
1213	79.3276748657227	-13.8239831924438	-5.33082246780396	-0.00360223650932312	0.00938473641872406	-0.0107450718060136	-0.00100484199356288
1214	76.0809326171875	-11.875937461853	-5.52562713623047	-0.0130177913233638	0.00289124972186983	-0.00684897974133492	0.000943203864153475
1215	78.0289764404297	-13.4993085861206	-4.94121360778809	-0.00360223650932312	-0.00132951640989631	-0.00522560812532902	0.01100810803473
1216	78.0289764404297	-12.5252857208252	-5.26588773727417	-0.00100484199356288	0.01100810803473	-0.00490093370899558	0.00386527273803949
1217	76.7302780151367	-14.1486568450928	-4.74640893936157	-0.00295288790948689	-0.00100484199356288	-0.0169138833880424	-0.000680167751852423
1218	77.3796310424805	-13.8239831924438	-5.20095300674438	-0.00652430532500148	0.00678734155371785	-3.08191010844894e-05	0.00386527273803949
1219	76.7302780151367	-13.4993085861206	-5.20095300674438	-0.0130177913233638	0.00191722682211548	0.00516396993771195	0.00418994715437293
1220	76.7302780151367	-13.1746339797974	-5.26588773727417	-0.0159398596733809	0.00776136433705688	0.00841071270406246	0.00646266713738441
1221	77.3796310424805	-12.8499603271484	-5.3957576751709	0.00548864435404539	0.01100810803473	-0.00360223650932312	-0.00652430532500148
1222	76.0809326171875	-12.200611114502	-5.3957576751709	-0.00490093370899558	-0.00100484199356288	-0.00522560812532902	-0.00490093370899558
1223	77.3796310424805	-13.4993085861206	-4.81134366989136	-0.00197886489331722	0.00126787810586393	0.0022419011220336	0.00256657530553639
1224	78.6783294677734	-13.8239831924438	-5.13601779937744	-0.000680167751852423	-0.0100957229733467	0.0158782228827477	-0.00132951640989631
1225	76.7302780151367	-12.8499603271484	-5.3957576751709	0.0210730116814375	-0.00490093370899558	0.0132808275520802	-0.00327756232582033
1226	77.3796310424805	-13.4993085861206	-4.94121360778809	0.00808603875339031	0.00289124972186983	0.0022419011220336	-0.00684897974133492
1227	76.0809326171875	-13.1746339797974	-5.20095300674438	-0.00327756232582033	-0.00944637414067984	0.0022419011220336	-0.00360223650932312
1228	74.1328887939453	-12.5252857208252	-5.13601779937744	-0.00879702530801296	0.00354059832170606	-0.000680167751852423	0.00289124972186983
1229	77.3796310424805	-12.5252857208252	-4.81134366989136	-0.00555028254166245	0.00159255252219737	-0.0104203969240189	0.00256657530553639
1230	77.3796310424805	-11.5512628555298	-4.87627840042114	0.00126787810586393	-0.00652430532500148	-0.00425158534198999	-0.00457625929266214
1231	76.0809326171875	-12.5252857208252	-4.81134366989136	0.00873538758605719	0.00906006153672934	-0.00912170019000769	-0.00392691092565656
1232	78.0289764404297	-13.8239831924438	-5.26588773727417	0.00743668992072344	0.00354059832170606	0.00159255252219737	-0.00425158534198999
1233	78.0289764404297	-14.473331451416	-5.00614833831787	-0.00522560812532902	-0.00944637414067984	-0.00100484199356288	0.00256657530553639
1234	78.0289764404297	-13.4993085861206	-5.20095300674438	-0.00814767740666866	0.00289124972186983	-0.00100484199356288	0.00516396993771195
1235	75.4315795898438	-12.8499603271484	-5.00614833831787	-0.00457625929266214	0.00418994715437293	-0.00912170019000769	0.00126787810586393
1236	76.0809326171875	-13.1746339797974	-4.87627840042114	-0.0149658378213644	0.00418994715437293	-0.0110697457566857	0.00321592413820326
1237	77.3796310424805	-12.5252857208252	-5.33082246780396	0.0126314787194133	0.00743668992072344	-0.00879702530801296	-0.0026282137259841
1238	76.7302780151367	-12.200611114502	-5.52562713623047	-0.00360223650932312	0.0022419011220336	0.00256657530553639	0.000618529506027699
1239	76.0809326171875	-12.200611114502	-5.46069240570068	0.0213976856321096	-0.00490093370899558	0.00613799272105098	0.0142548503354192
1240	77.3796310424805	-12.5252857208252	-5.26588773727417	0.0194496400654316	-0.00230353930965066	0.00159255252219737	0.00386527273803949
1241	77.3796310424805	-14.1486568450928	-4.94121360778809	0.0223717093467712	0.00386527273803949	0.00418994715437293	-0.00782300252467394
1242	78.6783294677734	-13.8239831924438	-4.81134366989136	0.0236704051494598	0.00516396993771195	-0.0026282137259841	0.00191722682211548
1243	76.0809326171875	-13.1746339797974	-4.68147373199463	0.00906006153672934	0.00613799272105098	-0.00165419070981443	-0.00425158534198999
1244	72.8341903686523	-12.200611114502	-5.3957576751709	-0.00132951640989631	-0.00782300252467394	0.0142548503354192	0.00386527273803949
1245	78.6783294677734	-13.8239831924438	-5.26588773727417	0.0230210572481155	0.00126787810586393	0.0113327819854021	0.00159255252219737
1246	76.7302780151367	-12.200611114502	-5.72043180465698	0.0145795252174139	0.00418994715437293	0.00321592413820326	-0.00749832857400179
1247	77.3796310424805	-13.4993085861206	-5.07108306884766	0.0106834331527352	-0.0026282137259841	0.00451462110504508	-0.000680167751852423
1248	78.0289764404297	-13.1746339797974	-4.94121360778809	0.00418994715437293	0.00159255252219737	-0.00619963090866804	-0.00230353930965066
1249	78.6783294677734	-13.4993085861206	-5.00614833831787	-0.00944637414067984	-0.0126931173726916	0.00354059832170606	0.000293855206109583
1250	78.0289764404297	-14.1486568450928	-5.07108306884766	-0.00425158534198999	-0.00425158534198999	-0.00944637414067984	-0.00425158534198999
1251	78.0289764404297	-13.1746339797974	-5.20095300674438	-0.00717365415766835	0.00906006153672934	-0.00360223650932312	-0.00522560812532902
1252	75.4315795898438	-13.8239831924438	-5.13601779937744	-0.02697878703475	0.00289124972186983	0.000293855206109583	-0.00684897974133492
1253	77.3796310424805	-12.200611114502	-5.13601779937744	-0.0185372550040483	-0.00490093370899558	-0.000355493422830477	0.000618529506027699
1254	76.7302780151367	-11.875937461853	-5.26588773727417	-0.017887907102704	0.000618529506027699	-0.0100957229733467	0.00418994715437293
1255	77.3796310424805	-12.200611114502	-5.26588773727417	-0.0159398596733809	0.00678734155371785	-0.00684897974133492	0.00776136433705688
1256	76.7302780151367	-12.5252857208252	-5.07108306884766	-0.00652430532500148	0.00906006153672934	-0.0159398596733809	0.00191722682211548
1257	78.6783294677734	-14.1486568450928	-4.42173433303833	0.00191722682211548	0.000943203864153475	-0.00587495695799589	0.00418994715437293
1258	78.6783294677734	-14.7980060577393	-4.61653900146484	-0.00327756232582033	-0.00814767740666866	-0.00360223650932312	-0.000355493422830477
1259	78.6783294677734	-13.4993085861206	-5.13601779937744	0.00386527273803949	-0.00295288790948689	0.00711201597005129	0.00548864435404539
1260	75.4315795898438	-13.8239831924438	-4.94121360778809	-0.00717365415766835	-0.00132951640989631	0.00289124972186983	0.00321592413820326
1261	76.7302780151367	-12.200611114502	-5.13601779937744	0.00451462110504508	0.00613799272105098	-0.00230353930965066	-0.00555028254166245
1262	77.3796310424805	-11.875937461853	-4.61653900146484	-0.00425158534198999	-0.00360223650932312	0.000293855206109583	-0.00425158534198999
1263	76.0809326171875	-12.8499603271484	-5.20095300674438	-0.0026282137259841	-0.00132951640989631	-0.00717365415766835	-0.000355493422830477
1264	79.9770202636719	-13.1746339797974	-5.3957576751709	-0.0143164889886975	-0.00555028254166245	0.00808603875339031	-0.00230353930965066
1265	78.0289764404297	-13.8239831924438	-5.13601779937744	-0.000355493422830477	-0.0191866029053926	0.00808603875339031	0.00256657530553639
1266	79.3276748657227	-14.1486568450928	-4.74640893936157	0.0132808275520802	-0.00522560812532902	-0.00360223650932312	-0.00555028254166245
1267	77.3796310424805	-12.200611114502	-5.33082246780396	0.0126314787194133	-0.0104203969240189	0.00516396993771195	-0.00782300252467394
1268	76.0809326171875	-13.8239831924438	-4.81134366989136	0.00159255252219737	0.00418994715437293	-0.000680167751852423	0.000943203864153475
1269	78.0289764404297	-13.4993085861206	-5.00614833831787	0.00451462110504508	-0.00360223650932312	0.00321592413820326	-0.00165419070981443
1270	79.3276748657227	-12.8499603271484	-4.81134366989136	-0.00197886489331722	-0.00457625929266214	0.000618529506027699	0.00191722682211548
1271	78.6783294677734	-13.4993085861206	-5.59056186676025	0.00354059832170606	-3.08191010844894e-05	-0.0104203969240189	-0.00197886489331722
1272	76.0809326171875	-12.8499603271484	-5.3957576751709	-0.00100484199356288	-0.00165419070981443	-0.0104203969240189	-0.0026282137259841
1273	78.6783294677734	-12.5252857208252	-5.52562713623047	-0.0143164889886975	0.01100810803473	-0.000680167751852423	0.0022419011220336
1274	78.6783294677734	-14.473331451416	-5.46069240570068	-0.00814767740666866	-0.00360223650932312	-0.0110697457566857	0.00516396993771195
1275	79.3276748657227	-13.4993085861206	-5.00614833831787	-0.00230353930965066	0.00678734155371785	-0.00814767740666866	0.00354059832170606
1276	76.0809326171875	-13.1746339797974	-4.74640893936157	0.0022419011220336	0.0136055024340749	-0.0185372550040483	-0.000680167751852423
1277	75.4315795898438	-13.1746339797974	-5.33082246780396	-0.00132951640989631	0.0113327819854021	-0.0195112787187099	0.00126787810586393
1278	76.7302780151367	-12.5252857208252	-5.3957576751709	0.00386527273803949	-0.00100484199356288	0.00321592413820326	0.00418994715437293
1279	78.0289764404297	-13.1746339797974	-5.72043180465698	0.00711201597005129	0.00126787810586393	0.00418994715437293	0.00646266713738441
1280	77.3796310424805	-13.1746339797974	-5.52562713623047	0.00906006153672934	-0.000680167751852423	0.0116574559360743	-0.00132951640989631
1281	79.3276748657227	-13.4993085861206	-5.59056186676025	0.00256657530553639	0.0100340843200684	-0.00814767740666866	-0.00230353930965066
1282	80.6263732910156	-15.7720289230347	-5.00614833831787	0.0022419011220336	-0.00490093370899558	-0.00392691092565656	-0.00360223650932312
1283	78.6783294677734	-13.4993085861206	-5.07108306884766	0.0116574559360743	0.000943203864153475	-0.0026282137259841	-0.000680167751852423
1284	78.0289764404297	-14.473331451416	-4.94121360778809	0.00126787810586393	0.00191722682211548	0.00970941036939621	-0.00230353930965066
1285	76.7302780151367	-13.4993085861206	-5.3957576751709	-0.0130177913233638	-0.00457625929266214	0.0142548503354192	-0.00230353930965066
1286	79.9770202636719	-14.1486568450928	-5.46069240570068	0.00711201597005129	-0.00295288790948689	0.000943203864153475	-0.00490093370899558
1287	79.3276748657227	-14.473331451416	-5.26588773727417	0.0162028968334198	-0.00295288790948689	-0.0026282137259841	-0.00555028254166245
1288	77.3796310424805	-13.4993085861206	-5.6554970741272	0.00613799272105098	0.000618529506027699	0.00418994715437293	-0.00457625929266214
1289	77.3796310424805	-13.4993085861206	-5.33082246780396	0.0106834331527352	-0.00522560812532902	-0.00230353930965066	-0.000355493422830477
1290	78.6783294677734	-14.7980060577393	-5.26588773727417	0.00516396993771195	-0.0107450718060136	-0.0123684434220195	0.000943203864153475
1291	78.0289764404297	-12.5252857208252	-5.72043180465698	0.0178262684494257	0.00711201597005129	-0.0152905117720366	-0.0104203969240189
1292	79.3276748657227	-14.1486568450928	-5.52562713623047	0.0149041991680861	0.00581331877037883	-0.0123684434220195	-0.00165419070981443
1293	78.0289764404297	-14.473331451416	-5.46069240570068	0.00841071270406246	0.00711201597005129	-0.00360223650932312	0.00483929552137852
1294	79.9770202636719	-14.7980060577393	-5.59056186676025	0.00321592413820326	0.00906006153672934	0.000618529506027699	-0.00392691092565656
1295	78.6783294677734	-13.8239831924438	-5.72043180465698	0.00970941036939621	0.00678734155371785	-0.0201606266200542	0.00776136433705688
1296	78.6783294677734	-14.7980060577393	-5.46069240570068	0.0155535480007529	0.0194496400654316	-0.0143164889886975	0.000293855206109583
1297	78.0289764404297	-15.1226806640625	-5.33082246780396	-0.00782300252467394	0.00743668992072344	-0.0104203969240189	-0.00490093370899558
1298	79.9770202636719	-15.1226806640625	-5.3957576751709	0.00743668992072344	-0.00295288790948689	-0.00327756232582033	-0.00522560812532902
1299	78.6783294677734	-14.1486568450928	-4.87627840042114	0.00126787810586393	-0.00132951640989631	0.00386527273803949	0.00256657530553639
1300	77.3796310424805	-14.7980060577393	-5.00614833831787	-0.0120437685400248	0.0022419011220336	0.00938473641872406	0.00548864435404539
1301	76.7302780151367	-14.7980060577393	-5.26588773727417	-0.0159398596733809	0.00711201597005129	0.00483929552137852	-0.00132951640989631
1302	78.0289764404297	-13.8239831924438	-5.00614833831787	-0.00814767740666866	0.00581331877037883	-0.0110697457566857	-0.00490093370899558
1303	78.6783294677734	-14.473331451416	-4.94121360778809	-0.00555028254166245	0.000293855206109583	-0.00782300252467394	-0.0026282137259841
1304	78.0289764404297	-13.8239831924438	-4.87627840042114	0.01100810803473	-0.00782300252467394	0.00126787810586393	-0.00197886489331722
1305	79.3276748657227	-15.1226806640625	-5.46069240570068	-0.00555028254166245	-0.00619963090866804	0.0100340843200684	-0.00360223650932312
1306	78.6783294677734	-14.7980060577393	-5.33082246780396	-0.000355493422830477	-0.00587495695799589	0.000618529506027699	-0.00587495695799589
1307	79.3276748657227	-15.1226806640625	-4.94121360778809	-0.00132951640989631	-0.00100484199356288	0.000293855206109583	-0.0100957229733467
1308	79.3276748657227	-14.7980060577393	-5.20095300674438	-0.0133424662053585	0.00418994715437293	-0.00814767740666866	0.00159255252219737
1309	76.7302780151367	-14.473331451416	-5.07108306884766	-0.0191866029053926	-0.00684897974133492	-0.00425158534198999	0.00354059832170606
1310	78.0289764404297	-14.1486568450928	-4.55160427093506	-0.00717365415766835	-0.00197886489331722	-0.00619963090866804	0.00289124972186983
1311	80.6263732910156	-15.1226806640625	-4.87627840042114	-0.00490093370899558	0.0106834331527352	-0.0139918150380254	-0.00165419070981443
1312	79.3276748657227	-15.1226806640625	-4.94121360778809	-0.0104203969240189	0.00289124972186983	-0.00879702530801296	-0.00717365415766835
1313	79.3276748657227	-14.1486568450928	-5.26588773727417	-0.00814767740666866	-0.000355493422830477	0.00354059832170606	-0.00425158534198999
1314	78.6783294677734	-14.7980060577393	-5.07108306884766	-0.0113944197073579	0.000943203864153475	-0.0139918150380254	0.0165275707840919
1315	78.6783294677734	-15.1226806640625	-5.20095300674438	-0.0107450718060136	-0.000680167751852423	0.00159255252219737	0.01100810803473
1316	76.7302780151367	-13.8239831924438	-4.74640893936157	-0.00457625929266214	0.0106834331527352	-0.0188619289547205	-0.00490093370899558
1317	77.3796310424805	-15.1226806640625	-5.20095300674438	-0.0156151866540313	0.00646266713738441	-0.00879702530801296	0.00743668992072344
1318	78.0289764404297	-15.4473543167114	-5.26588773727417	-0.00944637414067984	0.00516396993771195	0.00256657530553639	0.00451462110504508
1319	79.3276748657227	-15.4473543167114	-5.00614833831787	-0.00165419070981443	0.00386527273803949	0.00678734155371785	0.00289124972186983
1320	79.3276748657227	-14.7980060577393	-5.26588773727417	0.011982130818069	-0.00327756232582033	0.00743668992072344	-0.00392691092565656
1321	78.0289764404297	-14.473331451416	-4.68147373199463	0.0123068047687411	-3.08191010844894e-05	0.00743668992072344	0.00321592413820326
1322	79.9770202636719	-15.1226806640625	-4.87627840042114	0.0155535480007529	0.00548864435404539	-0.00295288790948689	-0.00197886489331722
1323	76.7302780151367	-15.1226806640625	-5.26588773727417	0.00711201597005129	-0.00879702530801296	0.00354059832170606	-0.00490093370899558
1324	78.0289764404297	-14.473331451416	-5.52562713623047	0.0126314787194133	0.00581331877037883	0.00159255252219737	0.00386527273803949
1325	78.6783294677734	-15.4473543167114	-5.13601779937744	0.0162028968334198	-0.00977104809135199	0.0158782228827477	-0.00684897974133492
1326	77.3796310424805	-15.1226806640625	-5.20095300674438	0.00548864435404539	0.00321592413820326	-0.00230353930965066	-0.00717365415766835
1327	79.9770202636719	-14.1486568450928	-4.74640893936157	0.0136055024340749	-0.0026282137259841	-0.00912170019000769	0.000293855206109583
1328	79.3276748657227	-15.1226806640625	-4.48666954040527	0.00516396993771195	-0.00165419070981443	-0.00782300252467394	-0.00425158534198999
1329	79.9770202636719	-14.7980060577393	-4.81134366989136	-0.0026282137259841	0.00613799272105098	-0.00782300252467394	0.00776136433705688
1330	80.6263732910156	-15.7720289230347	-5.26588773727417	-3.08191010844894e-05	-0.00847235135734081	-0.00490093370899558	0.00159255252219737
1331	78.6783294677734	-15.7720289230347	-5.13601779937744	-0.00165419070981443	0.00581331877037883	-0.0126931173726916	-0.00295288790948689
1332	78.6783294677734	-14.473331451416	-4.68147373199463	-0.00847235135734081	0.00743668992072344	-0.00457625929266214	-0.000680167751852423
1333	78.0289764404297	-14.7980060577393	-5.33082246780396	-0.00944637414067984	0.00548864435404539	0.000618529506027699	-0.000355493422830477
1334	76.7302780151367	-14.1486568450928	-4.55160427093506	-0.0149658378213644	0.00321592413820326	-0.00457625929266214	0.0103587592020631
1335	81.2757186889648	-15.4473543167114	-4.29186487197876	-0.0136671401560307	0.00516396993771195	-0.0107450718060136	0.00354059832170606
1336	78.6783294677734	-13.4993085861206	-4.87627840042114	0.00548864435404539	0.0171769186854362	-0.00587495695799589	-3.08191010844894e-05
1337	78.0289764404297	-14.473331451416	-5.46069240570068	-0.00457625929266214	0.00970941036939621	-0.0126931173726916	-0.00684897974133492
1338	78.6783294677734	-14.473331451416	-4.74640893936157	0.00548864435404539	0.00516396993771195	-0.00392691092565656	0.00970941036939621
1339	78.6783294677734	-15.1226806640625	-4.81134366989136	0.00126787810586393	-0.00912170019000769	0.01100810803473	-0.000355493422830477
1340	77.3796310424805	-14.473331451416	-4.48666954040527	0.0022419011220336	-0.00490093370899558	0.0103587592020631	0.00386527273803949
1341	78.6783294677734	-14.1486568450928	-5.13601779937744	0.00418994715437293	0.00646266713738441	0.00743668992072344	-0.00197886489331722
1342	78.0289764404297	-15.1226806640625	-4.74640893936157	0.00711201597005129	0.00711201597005129	-0.00100484199356288	-0.00847235135734081
1343	80.6263732910156	-15.1226806640625	-4.61653900146484	0.0162028968334198	-0.00295288790948689	-0.00457625929266214	0.00841071270406246
1344	79.9770202636719	-15.1226806640625	-4.74640893936157	0.0168522447347641	-0.00392691092565656	0.0165275707840919	-0.000680167751852423
1345	78.6783294677734	-14.1486568450928	-5.00614833831787	0.0171769186854362	-0.00555028254166245	0.0132808275520802	-0.00717365415766835
1346	81.2757186889648	-15.7720289230347	-4.48666954040527	0.0249691028147936	0.00548864435404539	0.0022419011220336	-0.00100484199356288
1347	79.9770202636719	-15.1226806640625	-4.68147373199463	0.0126314787194133	-0.00847235135734081	0.00321592413820326	-0.00327756232582033
1348	78.0289764404297	-15.1226806640625	-4.29186487197876	0.0116574559360743	-0.00847235135734081	-0.00522560812532902	-0.00522560812532902
1349	78.0289764404297	-14.473331451416	-4.68147373199463	0.00386527273803949	-3.08191010844894e-05	-0.00100484199356288	0.0022419011220336
1350	75.4315795898438	-14.7980060577393	-5.33082246780396	-0.00684897974133492	-0.00132951640989631	-0.000355493422830477	0.00808603875339031
1351	78.6783294677734	-13.8239831924438	-5.33082246780396	0.00841071270406246	0.0142548503354192	-0.0133424662053585	-0.00327756232582033
1352	79.9770202636719	-14.473331451416	-5.3957576751709	0.013930176384747	0.0123068047687411	-0.00847235135734081	-0.00425158534198999
1353	79.9770202636719	-15.1226806640625	-5.26588773727417	-0.00100484199356288	0.00256657530553639	-0.00749832857400179	0.00516396993771195
1354	81.2757186889648	-15.1226806640625	-4.87627840042114	0.0100340843200684	0.00483929552137852	-0.00619963090866804	0.00191722682211548
1355	77.3796310424805	-14.473331451416	-4.94121360778809	-0.0104203969240189	-3.08191010844894e-05	-0.00977104809135199	0.00418994715437293
1356	79.9770202636719	-16.4213771820068	-4.94121360778809	0.0100340843200684	0.00516396993771195	-0.00327756232582033	0.00418994715437293
1357	79.9770202636719	-15.4473543167114	-5.13601779937744	0.00256657530553639	0.0123068047687411	-0.0191866029053926	-0.00165419070981443
1358	78.0289764404297	-14.473331451416	-5.20095300674438	-0.0110697457566857	-0.00295288790948689	-0.00684897974133492	0.00613799272105098
1359	78.6783294677734	-14.1486568450928	-5.3957576751709	-0.00879702530801296	0.00483929552137852	0.00970941036939621	0.00678734155371785
1360	79.3276748657227	-14.473331451416	-5.00614833831787	-0.00782300252467394	-0.00230353930965066	0.00581331877037883	-0.000355493422830477
1361	79.3276748657227	-15.4473543167114	-4.48666954040527	0.000618529506027699	0.00581331877037883	-0.0026282137259841	-0.00717365415766835
1362	79.3276748657227	-14.7980060577393	-4.61653900146484	-0.000680167751852423	0.00711201597005129	0.00548864435404539	-0.00782300252467394
1363	78.0289764404297	-14.7980060577393	-4.68147373199463	0.00418994715437293	-0.000680167751852423	0.00516396993771195	-0.00197886489331722
1364	78.6783294677734	-15.4473543167114	-4.68147373199463	0.00451462110504508	-0.0162645354866982	0.00451462110504508	-0.00425158534198999
1365	79.9770202636719	-14.7980060577393	-4.68147373199463	0.00938473641872406	-0.00360223650932312	0.011982130818069	0.000943203864153475
1366	76.7302780151367	-13.8239831924438	-4.74640893936157	0.011982130818069	0.000943203864153475	0.000943203864153475	-0.000355493422830477
1367	79.9770202636719	-15.1226806640625	-4.35679960250854	0.0100340843200684	0.0100340843200684	-0.00490093370899558	-0.00490093370899558
1368	80.6263732910156	-14.473331451416	-4.74640893936157	0.0149041991680861	-0.00555028254166245	-0.0100957229733467	-0.00684897974133492
1369	79.9770202636719	-15.1226806640625	-5.52562713623047	0.0213976856321096	0.00289124972186983	-0.000680167751852423	0.00873538758605719
1370	80.6263732910156	-14.473331451416	-5.26588773727417	-0.00100484199356288	0.00159255252219737	-0.00392691092565656	0.00646266713738441
1371	79.3276748657227	-15.1226806640625	-5.33082246780396	0.0106834331527352	0.00516396993771195	-0.00619963090866804	0.00386527273803949
1372	79.9770202636719	-15.7720289230347	-4.94121360778809	0.00256657530553639	-0.00165419070981443	-0.0107450718060136	-0.00100484199356288
1373	79.9770202636719	-13.8239831924438	-5.20095300674438	-0.0026282137259841	-0.00587495695799589	-0.00360223650932312	0.000293855206109583
1374	76.7302780151367	-14.1486568450928	-5.00614833831787	-0.00392691092565656	0.00321592413820326	-0.00555028254166245	0.00743668992072344
1375	78.6783294677734	-14.1486568450928	-4.68147373199463	-0.0191866029053926	0.00711201597005129	-0.0117190945893526	0.00938473641872406
1376	78.6783294677734	-13.1746339797974	-4.81134366989136	-3.08191010844894e-05	0.01100810803473	-0.0107450718060136	0.00191722682211548
1377	78.6783294677734	-14.473331451416	-5.3957576751709	-0.00522560812532902	0.0145795252174139	-0.0159398596733809	0.00418994715437293
1378	80.6263732910156	-14.7980060577393	-4.55160427093506	-0.00197886489331722	0.00516396993771195	0.00191722682211548	-0.00100484199356288
1379	79.3276748657227	-14.7980060577393	-5.00614833831787	-0.0156151866540313	-0.00522560812532902	0.01100810803473	0.0136055024340749
1380	78.6783294677734	-15.7720289230347	-4.81134366989136	-0.0117190945893526	-0.00392691092565656	-0.00230353930965066	-0.00100484199356288
1381	78.6783294677734	-13.8239831924438	-4.94121360778809	0.000293855206109583	0.0022419011220336	0.00321592413820326	-0.00457625929266214
1382	78.0289764404297	-14.473331451416	-5.13601779937744	-0.0100957229733467	0.00613799272105098	-0.00652430532500148	-0.00392691092565656
1383	76.7302780151367	-13.4993085861206	-5.46069240570068	-0.0100957229733467	0.000618529506027699	-0.000680167751852423	-0.00230353930965066
1384	79.9770202636719	-12.8499603271484	-5.33082246780396	-0.0136671401560307	-0.00652430532500148	0.00808603875339031	-0.00360223650932312
1385	79.3276748657227	-14.1486568450928	-5.07108306884766	-0.00457625929266214	-0.00782300252467394	0.00906006153672934	-0.00684897974133492
1386	79.3276748657227	-14.1486568450928	-5.33082246780396	0.00743668992072344	0.00321592413820326	0.00256657530553639	-0.000355493422830477
1387	78.0289764404297	-13.1746339797974	-4.94121360778809	0.0168522447347641	0.00841071270406246	0.00678734155371785	0.000943203864153475
1388	79.9770202636719	-15.4473543167114	-4.48666954040527	-0.00522560812532902	-0.00879702530801296	0.000618529506027699	-0.00230353930965066
1389	79.3276748657227	-14.1486568450928	-5.20095300674438	0.00191722682211548	-0.000680167751852423	-0.00847235135734081	-0.000680167751852423
1390	79.9770202636719	-13.8239831924438	-4.61653900146484	0.00354059832170606	0.00711201597005129	-0.00392691092565656	0.00386527273803949
1391	77.3796310424805	-14.1486568450928	-5.07108306884766	-0.0133424662053585	0.00548864435404539	-0.00555028254166245	-0.0026282137259841
1392	78.6783294677734	-13.1746339797974	-4.68147373199463	0.020423661917448	0.00159255252219737	-0.0126931173726916	-0.00295288790948689
1393	80.6263732910156	-13.8239831924438	-5.20095300674438	-0.00165419070981443	0.00256657530553639	-0.00295288790948689	-0.00295288790948689
1394	79.9770202636719	-13.4993085861206	-5.13601779937744	-0.00457625929266214	0.00386527273803949	-0.00977104809135199	0.00613799272105098
1395	79.3276748657227	-13.8239831924438	-5.00614833831787	-0.0107450718060136	0.00581331877037883	-0.0152905117720366	0.00289124972186983
1396	80.6263732910156	-15.1226806640625	-5.26588773727417	0.00841071270406246	-0.000680167751852423	-0.0162645354866982	0.0123068047687411
1397	78.6783294677734	-13.8239831924438	-4.81134366989136	-0.00425158534198999	0.00841071270406246	-0.00782300252467394	-0.00587495695799589
1398	78.0289764404297	-12.8499603271484	-4.81134366989136	-0.00295288790948689	0.00289124972186983	0.0155535480007529	0.000618529506027699
1399	76.7302780151367	-13.1746339797974	-5.33082246780396	-0.0175632312893867	-0.00327756232582033	0.00678734155371785	0.00418994715437293
1400	77.3796310424805	-11.875937461853	-5.07108306884766	-0.00457625929266214	0.00159255252219737	0.00581331877037883	-0.00197886489331722
1401	78.6783294677734	-13.4993085861206	-4.29186487197876	0.01100810803473	0.00418994715437293	-0.00555028254166245	0.00256657530553639
1402	80.6263732910156	-13.8239831924438	-5.33082246780396	0.00483929552137852	0.00256657530553639	-0.00717365415766835	-0.00165419070981443
1403	79.3276748657227	-13.8239831924438	-5.13601779937744	0.00354059832170606	-0.00165419070981443	0.00321592413820326	-0.000680167751852423
1404	80.6263732910156	-14.7980060577393	-5.07108306884766	-0.0130177913233638	-0.00684897974133492	-0.00132951640989631	0.00646266713738441
1405	78.0289764404297	-13.8239831924438	-4.74640893936157	-0.0026282137259841	-0.0172385573387146	0.0106834331527352	-0.00587495695799589
1406	79.3276748657227	-13.4993085861206	-4.87627840042114	0.0123068047687411	0.000618529506027699	0.00548864435404539	-0.00132951640989631
1407	78.6783294677734	-13.1746339797974	-5.07108306884766	-0.00587495695799589	0.000943203864153475	-3.08191010844894e-05	-0.00132951640989631
1408	76.0809326171875	-12.200611114502	-5.00614833831787	0.0106834331527352	-0.0117190945893526	-0.00132951640989631	-0.00457625929266214
1409	78.0289764404297	-12.8499603271484	-5.3957576751709	-0.00425158534198999	0.0022419011220336	-0.0026282137259841	-0.00197886489331722
1410	78.0289764404297	-13.1746339797974	-5.13601779937744	0.00808603875339031	0.0022419011220336	-0.0139918150380254	-0.00100484199356288
1411	78.0289764404297	-12.8499603271484	-5.3957576751709	0.0126314787194133	-0.00100484199356288	-0.00457625929266214	-0.00132951640989631
1412	79.9770202636719	-12.5252857208252	-5.13601779937744	0.0132808275520802	0.0103587592020631	-0.0156151866540313	-0.00425158534198999
1413	79.9770202636719	-14.7980060577393	-5.00614833831787	0.0181509424000978	-0.00879702530801296	-0.00360223650932312	-0.000355493422830477
1414	78.6783294677734	-13.4993085861206	-4.81134366989136	0.01100810803473	0.00841071270406246	-0.00230353930965066	0.00516396993771195
1415	78.0289764404297	-12.5252857208252	-5.20095300674438	0.00711201597005129	0.00581331877037883	-0.00522560812532902	0.00613799272105098
1416	78.6783294677734	-13.1746339797974	-5.13601779937744	0.00548864435404539	0.0116574559360743	-0.0143164889886975	0.00354059832170606
1417	80.6263732910156	-13.4993085861206	-4.55160427093506	0.0113327819854021	0.0100340843200684	-0.0143164889886975	-0.00392691092565656
1418	79.3276748657227	-13.1746339797974	-4.74640893936157	0.0116574559360743	0.00191722682211548	-0.00100484199356288	0.00289124972186983
1419	78.6783294677734	-13.1746339797974	-4.74640893936157	0.00970941036939621	0.000943203864153475	0.00451462110504508	0.00451462110504508
1420	79.9770202636719	-13.8239831924438	-4.87627840042114	0.0123068047687411	0.000293855206109583	0.000293855206109583	0.00321592413820326
1421	79.3276748657227	-14.473331451416	-4.81134366989136	0.00483929552137852	-0.00197886489331722	0.000943203864153475	-0.00684897974133492
1422	76.7302780151367	-12.5252857208252	-5.20095300674438	0.012956153601408	0.00873538758605719	-0.00197886489331722	0.00159255252219737
1423	78.0289764404297	-13.1746339797974	-5.20095300674438	-0.00327756232582033	0.00354059832170606	0.00321592413820326	-0.00295288790948689
1424	74.1328887939453	-11.5512628555298	-5.33082246780396	-0.0182125810533762	-0.0130177913233638	0.0162028968334198	0.00159255252219737
1425	78.0289764404297	-13.4993085861206	-5.13601779937744	0.00483929552137852	0.000618529506027699	0.00548864435404539	-0.00912170019000769
1426	77.3796310424805	-12.5252857208252	-4.81134366989136	-0.00230353930965066	0.00970941036939621	0.00873538758605719	-0.00425158534198999
1427	78.0289764404297	-13.4993085861206	-4.61653900146484	0.00159255252219737	0.000943203864153475	-0.0026282137259841	-0.00132951640989631
1428	79.3276748657227	-13.4993085861206	-4.81134366989136	0.00743668992072344	0.00970941036939621	-0.00327756232582033	-0.00879702530801296
1429	78.6783294677734	-13.1746339797974	-5.3957576751709	-0.00652430532500148	-0.00165419070981443	-0.00360223650932312	-0.000355493422830477
1430	77.3796310424805	-13.1746339797974	-5.26588773727417	-0.00944637414067984	-0.00295288790948689	-0.00652430532500148	0.00289124972186983
1431	78.6783294677734	-13.4993085861206	-4.68147373199463	-0.00684897974133492	0.000943203864153475	-0.0133424662053585	-0.00165419070981443
1432	75.4315795898438	-13.1746339797974	-5.00614833831787	-0.00912170019000769	0.00191722682211548	-0.00132951640989631	-0.00555028254166245
1433	75.4315795898438	-12.8499603271484	-4.55160427093506	-0.0139918150380254	0.00321592413820326	-0.0198359526693821	-0.00197886489331722
1434	76.7302780151367	-11.875937461853	-4.42173433303833	-0.0120437685400248	0.00418994715437293	-0.00522560812532902	0.00354059832170606
1435	77.3796310424805	-11.875937461853	-4.81134366989136	-0.0211346503347158	0.00321592413820326	-0.0146411629393697	0.00548864435404539
1436	78.0289764404297	-12.200611114502	-4.81134366989136	-0.00295288790948689	0.0116574559360743	-0.0110697457566857	0.00159255252219737
1437	78.0289764404297	-12.8499603271484	-4.74640893936157	-0.0143164889886975	0.00386527273803949	-0.0123684434220195	-0.00197886489331722
1438	77.3796310424805	-14.473331451416	-4.48666954040527	-0.0126931173726916	-3.08191010844894e-05	-0.00230353930965066	0.00873538758605719
1439	79.3276748657227	-13.4993085861206	-5.00614833831787	-0.00490093370899558	0.00289124972186983	0.0152288740500808	0.00418994715437293
1440	76.0809326171875	-12.8499603271484	-4.94121360778809	-0.0123684434220195	0.00256657530553639	0.00548864435404539	0.00126787810586393
1441	74.7822341918945	-12.200611114502	-4.42173433303833	0.000943203864153475	0.00841071270406246	-0.000355493422830477	-0.00132951640989631
1442	78.0289764404297	-11.875937461853	-4.61653900146484	0.00646266713738441	0.00451462110504508	-0.00197886489331722	-0.00814767740666866
1443	76.7302780151367	-11.875937461853	-5.72043180465698	-0.00425158534198999	-3.08191010844894e-05	-0.00132951640989631	0.000943203864153475
1444	77.3796310424805	-12.200611114502	-5.46069240570068	0.00321592413820326	-0.00912170019000769	0.00516396993771195	0.00808603875339031
1445	78.0289764404297	-13.1746339797974	-4.48666954040527	0.00159255252219737	-0.0026282137259841	0.0100340843200684	-0.00619963090866804
1446	78.6783294677734	-13.8239831924438	-4.61653900146484	-0.00197886489331722	-0.00814767740666866	0.00906006153672934	-0.00587495695799589
1447	77.3796310424805	-12.200611114502	-4.81134366989136	0.0178262684494257	0.00451462110504508	0.01100810803473	-0.00555028254166245
1448	76.7302780151367	-12.5252857208252	-4.55160427093506	-0.0133424662053585	0.00516396993771195	-0.00587495695799589	0.00159255252219737
1449	76.7302780151367	-12.8499603271484	-4.55160427093506	-0.00555028254166245	-0.00295288790948689	-0.00717365415766835	0.00451462110504508
1450	78.6783294677734	-12.5252857208252	-4.68147373199463	-0.00197886489331722	-0.00392691092565656	-0.00619963090866804	-0.00977104809135199
1451	76.0809326171875	-12.8499603271484	-5.26588773727417	0.0282158460468054	0.000618529506027699	-0.0169138833880424	-0.00814767740666866
1452	77.3796310424805	-12.200611114502	-4.87627840042114	0.00451462110504508	0.00581331877037883	0.00256657530553639	0.00516396993771195
1453	78.0289764404297	-12.200611114502	-5.26588773727417	0.00289124972186983	-0.00230353930965066	0.00256657530553639	-0.00457625929266214
1454	76.0809326171875	-13.4993085861206	-4.48666954040527	0.00711201597005129	-0.00555028254166245	-0.00977104809135199	0.0162028968334198
1455	78.0289764404297	-13.4993085861206	-4.61653900146484	0.0223717093467712	0.00678734155371785	-0.00782300252467394	0.00321592413820326
1456	77.3796310424805	-11.875937461853	-5.3957576751709	0.0226963832974434	0.0126314787194133	0.00548864435404539	0.00873538758605719
1457	73.4835357666016	-11.875937461853	-4.74640893936157	0.0116574559360743	0.0113327819854021	-0.00814767740666866	0.0103587592020631
1458	77.3796310424805	-11.875937461853	-5.33082246780396	0.0136055024340749	0.00808603875339031	-0.000680167751852423	0.00191722682211548
1459	76.7302780151367	-12.5252857208252	-5.33082246780396	0.0220470335334539	0.00354059832170606	0.00841071270406246	0.00516396993771195
1460	76.7302780151367	-12.200611114502	-5.46069240570068	0.00159255252219737	0.000618529506027699	-3.08191010844894e-05	0.0022419011220336
1461	78.0289764404297	-12.5252857208252	-4.94121360778809	-0.000355493422830477	0.00776136433705688	0.00289124972186983	-0.000355493422830477
1462	78.0289764404297	-14.1486568450928	-4.68147373199463	0.0200989879667759	-0.00425158534198999	-0.00360223650932312	-3.08191010844894e-05
1463	78.6783294677734	-14.1486568450928	-5.20095300674438	-0.0100957229733467	-0.00587495695799589	0.000293855206109583	-0.00132951640989631
1464	78.0289764404297	-13.1746339797974	-4.61653900146484	-0.00847235135734081	-0.0139918150380254	0.011982130818069	0.000943203864153475
1465	74.7822341918945	-12.5252857208252	-4.87627840042114	-0.0149658378213644	-0.00944637414067984	0.00354059832170606	-0.00132951640989631
1466	77.3796310424805	-12.8499603271484	-4.94121360778809	0.000293855206109583	0.00159255252219737	0.00321592413820326	-0.00490093370899558
1467	77.3796310424805	-11.875937461853	-5.07108306884766	-0.00619963090866804	-0.00165419070981443	0.00483929552137852	-0.0133424662053585
1468	76.7302780151367	-12.200611114502	-5.26588773727417	-0.00879702530801296	0.0022419011220336	-0.0104203969240189	0.00548864435404539
1469	76.7302780151367	-12.200611114502	-5.20095300674438	-0.0117190945893526	0.00516396993771195	-0.00100484199356288	0.00256657530553639
1470	75.4315795898438	-12.8499603271484	-5.26588773727417	-0.00197886489331722	-0.00619963090866804	-0.00684897974133492	0.00321592413820326
1471	77.3796310424805	-13.4993085861206	-5.33082246780396	0.00354059832170606	-0.00392691092565656	-0.00360223650932312	-0.00847235135734081
1472	76.0809326171875	-11.875937461853	-5.33082246780396	0.0113327819854021	0.00613799272105098	-0.00165419070981443	-0.00879702530801296
1473	76.7302780151367	-13.1746339797974	-4.87627840042114	-0.00295288790948689	0.00191722682211548	-0.00619963090866804	0.00159255252219737
1474	77.3796310424805	-12.8499603271484	-4.87627840042114	-0.000355493422830477	0.00126787810586393	0.000293855206109583	-3.08191010844894e-05
1475	75.4315795898438	-12.200611114502	-4.87627840042114	0.000293855206109583	0.00418994715437293	-0.00717365415766835	0.00581331877037883
1476	79.3276748657227	-13.4993085861206	-4.81134366989136	0.00938473641872406	0.00613799272105098	-0.021459324285388	-0.00457625929266214
1477	78.6783294677734	-12.8499603271484	-4.48666954040527	0.00646266713738441	0.00776136433705688	-0.0104203969240189	-0.00652430532500148
1478	79.3276748657227	-14.7980060577393	-5.20095300674438	-0.0126931173726916	-0.000355493422830477	0.000618529506027699	0.00256657530553639
1479	78.0289764404297	-14.473331451416	-5.20095300674438	0.0152288740500808	-0.0113944197073579	0.012956153601408	-0.000355493422830477
1480	77.3796310424805	-13.1746339797974	-5.07108306884766	-0.00100484199356288	0.00191722682211548	0.00711201597005129	0.00970941036939621
1481	76.0809326171875	-13.8239831924438	-4.16199493408203	0.00873538758605719	0.00613799272105098	-0.00295288790948689	-0.0026282137259841
1482	75.4315795898438	-11.875937461853	-5.20095300674438	0.00483929552137852	0.00548864435404539	-0.00132951640989631	-0.00457625929266214
1483	77.3796310424805	-13.4993085861206	-5.07108306884766	-0.000680167751852423	0.00289124972186983	-0.0026282137259841	-0.0026282137259841
1484	78.0289764404297	-12.200611114502	-5.52562713623047	0.00743668992072344	0.00483929552137852	0.00418994715437293	0.00354059832170606
1485	77.3796310424805	-12.200611114502	-5.13601779937744	-0.00814767740666866	-0.00749832857400179	0.00386527273803949	0.000943203864153475
1486	76.0809326171875	-13.1746339797974	-5.46069240570068	0.00321592413820326	-0.00132951640989631	0.00581331877037883	-0.00100484199356288
1487	77.3796310424805	-14.7980060577393	-4.87627840042114	0.01847561635077	-0.00782300252467394	-0.00457625929266214	-0.00327756232582033
1488	78.0289764404297	-13.1746339797974	-4.94121360778809	-0.00327756232582033	0.00841071270406246	-0.00295288790948689	-0.00230353930965066
1489	76.0809326171875	-12.8499603271484	-5.20095300674438	0.000293855206109583	0.0022419011220336	-0.00977104809135199	0.00354059832170606
1490	76.0809326171875	-12.5252857208252	-5.46069240570068	0.00548864435404539	-0.00132951640989631	-0.00814767740666866	0.00970941036939621
1491	78.0289764404297	-13.4993085861206	-5.00614833831787	0.00841071270406246	0.0113327819854021	-0.00457625929266214	-0.00327756232582033
1492	79.3276748657227	-13.1746339797974	-5.33082246780396	-0.00912170019000769	-0.00295288790948689	-0.0143164889886975	0.00613799272105098
1493	76.0809326171875	-12.200611114502	-5.33082246780396	0.00743668992072344	0.00354059832170606	-0.00587495695799589	0.00191722682211548
1494	75.4315795898438	-13.1746339797974	-4.16199493408203	-0.0149658378213644	-0.00652430532500148	-0.00944637414067984	0.00581331877037883
1495	77.3796310424805	-14.473331451416	-4.61653900146484	0.00256657530553639	0.00516396993771195	-0.00522560812532902	0.00321592413820326
1496	76.0809326171875	-12.5252857208252	-5.3957576751709	-0.00555028254166245	0.00386527273803949	-0.0152905117720366	-0.00749832857400179
1497	78.6783294677734	-14.1486568450928	-5.00614833831787	-0.000355493422830477	0.00646266713738441	-0.0126931173726916	0.00354059832170606
1498	76.0809326171875	-13.8239831924438	-5.3957576751709	-0.00457625929266214	0.00321592413820326	-0.00457625929266214	0.00289124972186983
1499	79.3276748657227	-14.1486568450928	-4.94121360778809	-0.00879702530801296	-0.00295288790948689	0.0126314787194133	0.00906006153672934
1500	79.3276748657227	-13.8239831924438	-4.94121360778809	0.00516396993771195	-0.00327756232582033	0.00386527273803949	0.00126787810586393
1501	76.7302780151367	-12.5252857208252	-5.13601779937744	-0.000680167751852423	0.00678734155371785	0.00256657530553639	-0.0126931173726916
1502	77.3796310424805	-13.4993085861206	-5.26588773727417	-0.00230353930965066	-0.00100484199356288	0.00256657530553639	0.000293855206109583
1503	77.3796310424805	-14.1486568450928	-5.33082246780396	-0.0113944197073579	-0.0100957229733467	0.00906006153672934	0.00159255252219737
1504	77.3796310424805	-13.8239831924438	-4.87627840042114	-0.017887907102704	-0.00782300252467394	0.0165275707840919	0.00386527273803949
1505	78.6783294677734	-14.1486568450928	-5.00614833831787	-0.0117190945893526	-0.00652430532500148	0.000618529506027699	-0.00295288790948689
1506	74.7822341918945	-12.8499603271484	-4.61653900146484	-0.0146411629393697	0.00321592413820326	0.00613799272105098	-0.00684897974133492
1507	76.0809326171875	-13.1746339797974	-4.87627840042114	-0.00457625929266214	0.00678734155371785	0.00386527273803949	-0.000355493422830477
1508	79.3276748657227	-14.1486568450928	-5.00614833831787	-0.00652430532500148	-0.00100484199356288	-0.00360223650932312	-0.00684897974133492
1509	78.6783294677734	-13.4993085861206	-5.26588773727417	-0.0169138833880424	0.000293855206109583	-0.00555028254166245	0.00613799272105098
1510	78.0289764404297	-14.473331451416	-5.13601779937744	-0.0104203969240189	-0.00100484199356288	-0.00392691092565656	-0.00392691092565656
1511	78.0289764404297	-15.1226806640625	-5.07108306884766	0.00386527273803949	-0.000680167751852423	-0.0143164889886975	-0.00490093370899558
1512	78.0289764404297	-14.7980060577393	-5.00614833831787	-3.08191010844894e-05	-0.00749832857400179	-3.08191010844894e-05	-3.08191010844894e-05
1513	76.7302780151367	-13.4993085861206	-5.00614833831787	-0.0026282137259841	0.00451462110504508	-0.00490093370899558	0.00354059832170606
1514	74.7822341918945	-13.1746339797974	-4.94121360778809	-0.0175632312893867	-0.00132951640989631	0.00159255252219737	0.0136055024340749
1515	75.4315795898438	-13.1746339797974	-5.00614833831787	-0.00879702530801296	0.000618529506027699	-0.0126931173726916	0.00711201597005129
1516	79.3276748657227	-14.473331451416	-5.33082246780396	0.00418994715437293	0.0142548503354192	-0.00392691092565656	0.00321592413820326
1517	78.0289764404297	-13.8239831924438	-5.46069240570068	0.0106834331527352	0.00841071270406246	-0.0130177913233638	-0.000680167751852423
1518	78.6783294677734	-14.473331451416	-4.55160427093506	0.00483929552137852	0.00483929552137852	-0.00360223650932312	-3.08191010844894e-05
1519	78.6783294677734	-14.7980060577393	-4.42173433303833	0.00743668992072344	-0.00457625929266214	0.0116574559360743	0.00386527273803949
1520	78.0289764404297	-15.7720289230347	-4.81134366989136	0.0123068047687411	-0.00555028254166245	0.0100340843200684	0.00841071270406246
1521	78.0289764404297	-13.4993085861206	-5.07108306884766	0.00743668992072344	0.00451462110504508	0.00743668992072344	0.00321592413820326
1522	75.4315795898438	-13.4993085861206	-5.6554970741272	0.00776136433705688	0.00354059832170606	-0.00847235135734081	-0.00100484199356288
1523	74.7822341918945	-14.473331451416	-5.26588773727417	0.00451462110504508	0.00451462110504508	0.00451462110504508	-0.00100484199356288
1524	79.3276748657227	-14.473331451416	-5.00614833831787	0.0100340843200684	-0.0126931173726916	0.00516396993771195	0.00613799272105098
1525	77.3796310424805	-13.1746339797974	-5.07108306884766	0.0100340843200684	-0.00555028254166245	0.00938473641872406	-3.08191010844894e-05
1526	78.6783294677734	-14.7980060577393	-5.13601779937744	0.0132808275520802	0.00451462110504508	-0.00165419070981443	-0.00619963090866804
1527	77.3796310424805	-14.1486568450928	-4.42173433303833	0.0233457311987877	-0.00457625929266214	0.00418994715437293	-0.00327756232582033
1528	78.0289764404297	-15.4473543167114	-5.00614833831787	0.0126314787194133	-0.00977104809135199	-0.0133424662053585	-0.00165419070981443
1529	78.6783294677734	-14.7980060577393	-5.13601779937744	0.00289124972186983	-0.00555028254166245	-0.0104203969240189	0.00581331877037883
1530	77.3796310424805	-14.473331451416	-5.07108306884766	0.00386527273803949	-0.00230353930965066	-0.00555028254166245	0.000618529506027699
1531	75.4315795898438	-14.1486568450928	-4.55160427093506	-0.0113944197073579	0.00613799272105098	-0.00944637414067984	-0.00295288790948689
1532	79.9770202636719	-14.473331451416	-4.42173433303833	0.0132808275520802	0.00938473641872406	-0.0149658378213644	-0.00457625929266214
1533	76.7302780151367	-12.8499603271484	-4.35679960250854	-0.00652430532500148	-0.000680167751852423	-0.00295288790948689	-0.000680167751852423
1534	76.7302780151367	-13.1746339797974	-5.20095300674438	-0.0136671401560307	-0.00100484199356288	-0.00295288790948689	0.00743668992072344
1535	77.3796310424805	-13.4993085861206	-5.3957576751709	-0.00132951640989631	0.00386527273803949	-0.00490093370899558	0.00873538758605719
1536	77.3796310424805	-15.1226806640625	-5.07108306884766	-0.000355493422830477	0.00483929552137852	-0.0143164889886975	0.00289124972186983
1537	78.6783294677734	-14.7980060577393	-4.48666954040527	0.000293855206109583	0.00841071270406246	-0.0139918150380254	-0.00132951640989631
1538	77.3796310424805	-14.473331451416	-4.48666954040527	-0.0026282137259841	0.00743668992072344	0.00289124972186983	-0.00230353930965066
1539	75.4315795898438	-14.473331451416	-4.48666954040527	-0.0165892094373703	-3.08191010844894e-05	0.00743668992072344	0.0116574559360743
1540	77.3796310424805	-13.8239831924438	-4.87627840042114	-0.00360223650932312	0.00256657530553639	0.00970941036939621	0.00289124972186983
1541	76.7302780151367	-12.8499603271484	-5.46069240570068	0.0165275707840919	0.00776136433705688	0.00581331877037883	-0.00197886489331722
1542	76.0809326171875	-13.4993085861206	-5.52562713623047	0.0136055024340749	-0.00555028254166245	-0.00327756232582033	-0.00100484199356288
1543	76.7302780151367	-13.8239831924438	-5.33082246780396	0.0155535480007529	0.00516396993771195	-3.08191010844894e-05	-0.00879702530801296
1544	78.0289764404297	-15.1226806640625	-5.00614833831787	0.0116574559360743	-0.00977104809135199	0.00873538758605719	0.00354059832170606
1545	76.7302780151367	-15.1226806640625	-5.3957576751709	0.0223717093467712	-0.0117190945893526	0.013930176384747	-0.000680167751852423
1546	77.3796310424805	-14.473331451416	-5.07108306884766	0.0188002903014421	-0.00197886489331722	0.00126787810586393	-0.00879702530801296
1547	76.7302780151367	-14.7980060577393	-5.13601779937744	0.00354059832170606	-0.00425158534198999	0.00938473641872406	-0.00457625929266214
1548	76.7302780151367	-14.1486568450928	-5.6554970741272	-0.0117190945893526	0.00126787810586393	-0.0117190945893526	-0.000355493422830477
1549	76.7302780151367	-13.8239831924438	-5.6554970741272	-0.00717365415766835	-0.00392691092565656	0.00159255252219737	0.000293855206109583
1550	78.0289764404297	-14.7980060577393	-5.46069240570068	-0.00100484199356288	0.00256657530553639	-0.000680167751852423	-0.00392691092565656
1551	78.6783294677734	-14.7980060577393	-5.07108306884766	-3.08191010844894e-05	0.00483929552137852	-0.0123684434220195	-0.00555028254166245
1552	76.7302780151367	-14.473331451416	-4.87627840042114	-0.00555028254166245	0.00841071270406246	-0.00847235135734081	-0.00490093370899558
1553	77.3796310424805	-15.1226806640625	-5.13601779937744	-0.00912170019000769	-0.00327756232582033	-0.00879702530801296	0.00321592413820326
1554	78.0289764404297	-13.8239831924438	-5.59056186676025	-0.0149658378213644	-3.08191010844894e-05	-0.00619963090866804	-0.00100484199356288
1555	78.0289764404297	-14.7980060577393	-5.33082246780396	-0.0120437685400248	0.01100810803473	-0.0110697457566857	0.00776136433705688
1556	76.7302780151367	-14.473331451416	-5.33082246780396	-0.00782300252467394	0.0116574559360743	-0.017887907102704	0.00386527273803949
1557	76.7302780151367	-13.4993085861206	-5.13601779937744	0.00256657530553639	0.00938473641872406	-0.0107450718060136	-0.00425158534198999
1558	76.7302780151367	-13.8239831924438	-5.00614833831787	0.00483929552137852	0.00581331877037883	-0.000680167751852423	0.0022419011220336
1559	76.7302780151367	-14.7980060577393	-4.94121360778809	-0.000355493422830477	0.00126787810586393	0.00906006153672934	0.00289124972186983
1560	77.3796310424805	-14.1486568450928	-4.87627840042114	0.00354059832170606	-0.0026282137259841	0.00354059832170606	0.00418994715437293
1561	78.6783294677734	-15.1226806640625	-5.33082246780396	-0.00490093370899558	-0.00100484199356288	-0.00295288790948689	-0.0117190945893526
1562	76.7302780151367	-14.473331451416	-5.33082246780396	-0.000355493422830477	-0.00197886489331722	-0.00457625929266214	-0.00814767740666866
1563	78.0289764404297	-14.473331451416	-4.48666954040527	0.0126314787194133	-0.00425158534198999	0.00548864435404539	-0.00165419070981443
1564	75.4315795898438	-13.8239831924438	-4.74640893936157	-0.00457625929266214	-0.0126931173726916	0.012956153601408	0.0106834331527352
1565	78.0289764404297	-14.7980060577393	-4.42173433303833	0.00548864435404539	-0.0156151866540313	0.00451462110504508	-0.00230353930965066
1566	76.7302780151367	-13.8239831924438	-4.94121360778809	0.00970941036939621	0.00613799272105098	0.0022419011220336	-0.00360223650932312
1567	76.7302780151367	-14.1486568450928	-5.59056186676025	0.000293855206109583	0.00841071270406246	0.000293855206109583	-0.00749832857400179
1568	78.0289764404297	-15.1226806640625	-5.00614833831787	-0.00295288790948689	0.00418994715437293	-0.00847235135734081	-0.00327756232582033
1569	79.3276748657227	-15.7720289230347	-5.52562713623047	-0.00912170019000769	-0.0107450718060136	-0.00555028254166245	0.00581331877037883
1570	78.0289764404297	-15.1226806640625	-5.33082246780396	0.00191722682211548	-0.0191866029053926	-0.00879702530801296	-0.00295288790948689
1571	76.7302780151367	-13.8239831924438	-5.33082246780396	0.000943203864153475	0.00548864435404539	-0.00847235135734081	-0.00555028254166245
1572	76.0809326171875	-14.1486568450928	-5.3957576751709	-0.00847235135734081	0.00678734155371785	-0.00230353930965066	0.00126787810586393
1573	78.0289764404297	-14.473331451416	-4.81134366989136	-0.0182125810533762	0.00711201597005129	0.00126787810586393	0.00256657530553639
1574	78.6783294677734	-14.7980060577393	-5.26588773727417	-0.0113944197073579	0.00386527273803949	-0.00912170019000769	0.00516396993771195
1575	77.3796310424805	-13.8239831924438	-6.04510593414307	-0.00100484199356288	-3.08191010844894e-05	-0.0159398596733809	0.0116574559360743
1576	78.0289764404297	-14.473331451416	-5.26588773727417	0.00776136433705688	0.00970941036939621	-0.00814767740666866	0.000618529506027699
1577	79.3276748657227	-15.7720289230347	-5.33082246780396	0.00938473641872406	0.00743668992072344	-0.0175632312893867	-0.000355493422830477
1578	79.9770202636719	-15.4473543167114	-5.46069240570068	0.0213976856321096	-0.0113944197073579	0.000943203864153475	0.00581331877037883
1579	78.0289764404297	-14.473331451416	-5.07108306884766	0.0106834331527352	0.00386527273803949	0.01100810803473	0.00873538758605719
1580	78.0289764404297	-14.1486568450928	-5.00614833831787	0.00938473641872406	0.00321592413820326	0.0106834331527352	0.00354059832170606
1581	76.7302780151367	-14.473331451416	-4.81134366989136	0.00354059832170606	0.00906006153672934	-0.00197886489331722	-3.08191010844894e-05
1582	78.6783294677734	-14.7980060577393	-4.48666954040527	0.0113327819854021	0.00613799272105098	-0.00847235135734081	-0.00392691092565656
1583	77.3796310424805	-14.473331451416	-4.87627840042114	0.0162028968334198	-0.000680167751852423	-0.00490093370899558	-0.000355493422830477
1584	78.6783294677734	-14.7980060577393	-4.55160427093506	0.00516396993771195	-0.00457625929266214	0.0155535480007529	-0.0026282137259841
1585	78.0289764404297	-14.1486568450928	-4.94121360778809	-0.00165419070981443	-0.00977104809135199	0.0162028968334198	0.00581331877037883
1586	79.3276748657227	-15.7720289230347	-4.68147373199463	-0.00717365415766835	-0.0026282137259841	0.0106834331527352	-0.0188619289547205
1587	78.0289764404297	-14.473331451416	-5.46069240570068	0.000618529506027699	-0.00100484199356288	0.00354059832170606	-0.00619963090866804
1588	76.7302780151367	-14.1486568450928	-5.33082246780396	-0.0191866029053926	-0.00100484199356288	-0.00587495695799589	-0.0026282137259841
1589	74.7822341918945	-13.8239831924438	-4.81134366989136	-0.0224333461374044	-0.00132951640989631	0.0022419011220336	-0.00165419070981443
1590	77.3796310424805	-13.4993085861206	-4.61653900146484	-0.00295288790948689	0.00191722682211548	-0.00555028254166245	0.000293855206109583
1591	78.0289764404297	-14.1486568450928	-4.94121360778809	-0.00490093370899558	0.00938473641872406	-0.00295288790948689	0.000293855206109583
1592	78.0289764404297	-14.1486568450928	-5.00614833831787	0.0178262684494257	0.00581331877037883	-0.00392691092565656	-0.00879702530801296
1593	77.3796310424805	-14.7980060577393	-4.81134366989136	0.00938473641872406	0.00126787810586393	-0.00197886489331722	-0.000355493422830477
1594	77.3796310424805	-14.473331451416	-5.46069240570068	0.0145795252174139	0.00289124972186983	-0.000680167751852423	0.00289124972186983
1595	78.6783294677734	-15.4473543167114	-5.07108306884766	0.00711201597005129	-0.00360223650932312	-0.00587495695799589	0.00418994715437293
1596	77.3796310424805	-13.8239831924438	-5.33082246780396	0.01847561635077	0.0142548503354192	-0.0204853005707264	0.000618529506027699
1597	74.7822341918945	-13.4993085861206	-5.33082246780396	0.00678734155371785	0.011982130818069	-0.00717365415766835	-0.00230353930965066
1598	76.0809326171875	-14.473331451416	-4.68147373199463	0.0113327819854021	0.00646266713738441	-0.00457625929266214	0.00970941036939621
1599	78.6783294677734	-15.1226806640625	-4.87627840042114	0.0142548503354192	0.00191722682211548	0.00711201597005129	0.000943203864153475
1600	76.7302780151367	-14.1486568450928	-5.52562713623047	0.01100810803473	0.00581331877037883	0.0106834331527352	0.00354059832170606
1601	78.0289764404297	-14.1486568450928	-5.59056186676025	0.00873538758605719	0.00386527273803949	-0.00132951640989631	-0.00165419070981443
1602	76.7302780151367	-14.473331451416	-5.72043180465698	0.012956153601408	0.00418994715437293	-0.00165419070981443	-0.00912170019000769
1603	78.0289764404297	-15.7720289230347	-5.3957576751709	0.0175015944987535	-0.000680167751852423	0.00581331877037883	0.0022419011220336
1604	76.7302780151367	-13.4993085861206	-5.33082246780396	0.00451462110504508	-0.00425158534198999	0.00321592413820326	0.00711201597005129
1605	76.0809326171875	-13.1746339797974	-5.33082246780396	-0.00327756232582033	-0.00652430532500148	0.0126314787194133	0.00256657530553639
1606	76.0809326171875	-13.4993085861206	-4.87627840042114	0.0022419011220336	0.00808603875339031	-0.00197886489331722	-3.08191010844894e-05
1607	78.6783294677734	-14.7980060577393	-5.07108306884766	-0.00912170019000769	0.00386527273803949	-0.00944637414067984	-0.0026282137259841
1608	78.0289764404297	-14.7980060577393	-5.72043180465698	0.0136055024340749	-0.00295288790948689	-0.00717365415766835	-0.00490093370899558
1609	78.6783294677734	-14.7980060577393	-5.46069240570068	0.00646266713738441	-0.00165419070981443	-0.00879702530801296	0.00289124972186983
1610	78.6783294677734	-14.7980060577393	-5.33082246780396	-0.000355493422830477	-0.00782300252467394	-0.00425158534198999	-0.00100484199356288
1611	78.0289764404297	-16.0967025756836	-5.20095300674438	0.0252937767654657	0.0022419011220336	-0.00619963090866804	-0.00912170019000769
1612	77.3796310424805	-13.4993085861206	-5.20095300674438	-0.00392691092565656	0.00581331877037883	-0.0113944197073579	0.0022419011220336
1613	75.4315795898438	-13.1746339797974	-5.52562713623047	-0.00749832857400179	0.00483929552137852	-0.00522560812532902	-0.00100484199356288
1614	76.7302780151367	-14.473331451416	-5.00614833831787	-0.0208099745213985	0.0106834331527352	-0.0117190945893526	0.00743668992072344
1615	76.7302780151367	-13.4993085861206	-5.26588773727417	-0.00392691092565656	0.00386527273803949	-0.0100957229733467	-0.00132951640989631
1616	78.0289764404297	-14.473331451416	-5.33082246780396	-0.00327756232582033	0.01847561635077	-0.0188619289547205	0.00256657530553639
1617	79.9770202636719	-14.473331451416	-5.46069240570068	-0.00425158534198999	0.00548864435404539	-0.0172385573387146	0.000943203864153475
1618	78.6783294677734	-14.1486568450928	-5.26588773727417	-0.00457625929266214	-3.08191010844894e-05	0.00548864435404539	-0.0026282137259841
1619	79.9770202636719	-15.4473543167114	-4.87627840042114	-0.00782300252467394	-0.00684897974133492	0.00711201597005129	0.0100340843200684
1620	79.9770202636719	-15.1226806640625	-5.13601779937744	-0.00555028254166245	0.00548864435404539	0.000943203864153475	-0.00197886489331722
1621	78.6783294677734	-14.473331451416	-5.20095300674438	-3.08191010844894e-05	0.0123068047687411	-0.00230353930965066	0.00159255252219737
1622	74.1328887939453	-13.4993085861206	-5.3957576751709	-0.00782300252467394	0.00483929552137852	-0.00587495695799589	-0.0026282137259841
1623	77.3796310424805	-13.4993085861206	-5.52562713623047	-0.000355493422830477	0.00386527273803949	-0.00132951640989631	-0.00587495695799589
1624	79.9770202636719	-14.1486568450928	-5.59056186676025	-0.0159398596733809	-0.00295288790948689	0.00354059832170606	0.000293855206109583
1625	79.9770202636719	-14.473331451416	-5.26588773727417	-0.00749832857400179	-0.00555028254166245	0.00289124972186983	-0.00360223650932312
1626	78.6783294677734	-14.1486568450928	-5.26588773727417	0.00289124972186983	-0.000355493422830477	0.00354059832170606	-0.00652430532500148
1627	76.7302780151367	-14.1486568450928	-5.85030126571655	0.00159255252219737	-0.00197886489331722	-0.0107450718060136	-0.0104203969240189
1628	77.3796310424805	-13.1746339797974	-5.78536653518677	-0.0113944197073579	-0.000355493422830477	-3.08191010844894e-05	0.000943203864153475
1629	78.0289764404297	-13.1746339797974	-5.3957576751709	-0.00327756232582033	0.00776136433705688	-0.00165419070981443	0.00126787810586393
1630	74.1328887939453	-13.1746339797974	-5.26588773727417	-0.0100957229733467	-0.000680167751852423	-0.00327756232582033	0.00418994715437293
1631	76.7302780151367	-13.1746339797974	-5.46069240570068	0.000618529506027699	0.00841071270406246	-0.000355493422830477	0.00191722682211548
1632	77.3796310424805	-12.8499603271484	-5.26588773727417	0.00386527273803949	0.00386527273803949	-0.00977104809135199	0.000618529506027699
1633	79.3276748657227	-14.1486568450928	-5.52562713623047	0.0178262684494257	0.00743668992072344	-0.00879702530801296	0.00289124972186983
1634	77.3796310424805	-12.5252857208252	-5.72043180465698	0.00256657530553639	0.00613799272105098	-0.00457625929266214	0.00354059832170606
1635	78.6783294677734	-14.473331451416	-5.26588773727417	0.0123068047687411	0.00354059832170606	-0.00360223650932312	0.00581331877037883
1636	76.7302780151367	-14.473331451416	-5.33082246780396	0.0152288740500808	0.00289124972186983	-0.0198359526693821	-0.000680167751852423
1637	76.0809326171875	-13.1746339797974	-5.00614833831787	0.0162028968334198	0.012956153601408	-0.00782300252467394	-0.00295288790948689
1638	75.4315795898438	-13.8239831924438	-4.35679960250854	0.0165275707840919	0.00126787810586393	0.00678734155371785	-3.08191010844894e-05
1639	76.7302780151367	-13.8239831924438	-4.74640893936157	0.0200989879667759	0.00126787810586393	0.00289124972186983	0.0113327819854021
1640	77.3796310424805	-13.4993085861206	-5.20095300674438	0.0191249661147594	-0.00165419070981443	0.00646266713738441	-3.08191010844894e-05
1641	77.3796310424805	-12.8499603271484	-5.59056186676025	0.0233457311987877	0.00613799272105098	0.00483929552137852	-0.00425158534198999
1642	77.3796310424805	-12.5252857208252	-5.3957576751709	-0.00944637414067984	0.00418994715437293	0.000943203864153475	-0.0130177913233638
1643	78.6783294677734	-14.1486568450928	-4.16199493408203	0.00548864435404539	-0.00522560812532902	0.00256657530553639	-0.00522560812532902
1644	78.6783294677734	-14.7980060577393	-4.48666954040527	-0.0123684434220195	-0.0237320438027382	0.00938473641872406	0.00159255252219737
1645	76.0809326171875	-12.5252857208252	-4.42173433303833	-0.0227580219507217	-0.00782300252467394	0.0171769186854362	-0.0026282137259841
1646	76.0809326171875	-13.1746339797974	-5.07108306884766	-0.0185372550040483	0.00191722682211548	0.00516396993771195	-0.00295288790948689
1647	75.4315795898438	-13.4993085861206	-5.13601779937744	-0.0266541130840778	0.0022419011220336	0.00743668992072344	-0.00295288790948689
1648	79.3276748657227	-13.4993085861206	-4.87627840042114	-0.0195112787187099	-3.08191010844894e-05	0.00321592413820326	0.00256657530553639
1649	78.6783294677734	-12.5252857208252	-4.81134366989136	-0.0188619289547205	-0.00652430532500148	-0.00782300252467394	0.00711201597005129
1650	78.0289764404297	-12.200611114502	-4.42173433303833	-0.00717365415766835	-0.0117190945893526	-0.00977104809135199	0.00483929552137852
1651	78.6783294677734	-13.4993085861206	-4.16199493408203	0.00483929552137852	0.00159255252219737	-0.00132951640989631	-0.00230353930965066
1652	77.3796310424805	-14.7980060577393	-4.29186487197876	0.00191722682211548	-3.08191010844894e-05	-0.00327756232582033	-0.0113944197073579
1653	76.0809326171875	-12.8499603271484	-4.81134366989136	0.0142548503354192	-0.000680167751852423	-0.00944637414067984	0.000293855206109583
1654	78.6783294677734	-13.4993085861206	-4.55160427093506	0.00711201597005129	0.00613799272105098	-0.017887907102704	0.00516396993771195
1655	74.1328887939453	-11.5512628555298	-5.3957576751709	0.00613799272105098	0.0116574559360743	-0.0100957229733467	0.01100810803473
1656	78.0289764404297	-13.1746339797974	-5.00614833831787	0.01847561635077	0.00711201597005129	-0.0191866029053926	0.00321592413820326
1657	79.3276748657227	-13.1746339797974	-5.07108306884766	0.0252937767654657	0.00678734155371785	-0.0185372550040483	0.00159255252219737
1658	76.7302780151367	-11.875937461853	-5.3957576751709	0.0262678004801273	0.00126787810586393	-0.0117190945893526	-0.00490093370899558
1659	77.3796310424805	-12.5252857208252	-5.20095300674438	0.0152288740500808	0.00548864435404539	0.013930176384747	0.00418994715437293
1660	78.0289764404297	-13.8239831924438	-5.3957576751709	0.0188002903014421	-0.00392691092565656	0.0116574559360743	0.00386527273803949
1661	78.0289764404297	-13.8239831924438	-5.20095300674438	0.0194496400654316	-0.00327756232582033	0.00711201597005129	0.00548864435404539
1662	77.3796310424805	-12.5252857208252	-5.00614833831787	0.00321592413820326	-0.00132951640989631	0.00418994715437293	0.00191722682211548
1663	73.4835357666016	-11.875937461853	-5.26588773727417	-0.0143164889886975	-0.0100957229733467	0.0126314787194133	-0.00392691092565656
1664	75.4315795898438	-12.200611114502	-5.00614833831787	-0.0172385573387146	-0.0146411629393697	0.0275664981454611	0.00646266713738441
1665	79.3276748657227	-13.1746339797974	-5.00614833831787	0.000293855206109583	-0.0211346503347158	0.031137915328145	-0.000355493422830477
1666	77.3796310424805	-11.2265882492065	-5.59056186676025	-0.00100484199356288	-0.0156151866540313	0.0132808275520802	-0.0026282137259841
1667	76.0809326171875	-11.875937461853	-5.3957576751709	-0.00425158534198999	-0.0123684434220195	0.00678734155371785	-0.00619963090866804
1668	76.7302780151367	-13.8239831924438	-4.55160427093506	-0.0123684434220195	-0.00782300252467394	0.00418994715437293	-0.00490093370899558
1669	78.0289764404297	-13.8239831924438	-4.94121360778809	-0.0224333461374044	-0.00814767740666866	-0.00555028254166245	-0.0026282137259841
1670	78.6783294677734	-13.1746339797974	-4.87627840042114	-0.0130177913233638	0.00906006153672934	-0.0107450718060136	0.00354059832170606
1671	74.7822341918945	-11.875937461853	-4.94121360778809	-0.00717365415766835	0.011982130818069	-0.0250307414680719	-0.00457625929266214
1672	74.7822341918945	-11.875937461853	-5.20095300674438	-0.00425158534198999	0.00451462110504508	-0.0191866029053926	-0.00197886489331722
1673	78.6783294677734	-12.8499603271484	-5.13601779937744	0.000618529506027699	0.00646266713738441	-0.0139918150380254	0.00386527273803949
1674	76.0809326171875	-11.2265882492065	-5.59056186676025	-0.0152905117720366	0.00256657530553639	-0.017887907102704	0.00548864435404539
1675	78.0289764404297	-13.1746339797974	-4.94121360778809	-0.0130177913233638	0.00159255252219737	-0.0201606266200542	0.00906006153672934
1676	76.7302780151367	-12.5252857208252	-4.68147373199463	0.00354059832170606	0.00256657530553639	-0.0139918150380254	0.00289124972186983
1677	76.0809326171875	-13.8239831924438	-4.22693014144897	-0.00295288790948689	-0.0026282137259841	-0.00879702530801296	-0.00230353930965066
1678	78.6783294677734	-12.8499603271484	-4.87627840042114	-0.00100484199356288	-0.0026282137259841	0.00386527273803949	0.00321592413820326
1679	76.7302780151367	-12.200611114502	-4.55160427093506	-0.00814767740666866	-0.00295288790948689	0.0188002903014421	0.00711201597005129
1680	76.0809326171875	-12.8499603271484	-5.00614833831787	0.000293855206109583	-0.00814767740666866	0.0158782228827477	0.00841071270406246
1681	78.0289764404297	-11.5512628555298	-5.33082246780396	0.0113327819854021	0.00938473641872406	0.00906006153672934	0.00354059832170606
1682	76.0809326171875	-11.2265882492065	-5.52562713623047	0.01100810803473	0.00678734155371785	-0.000680167751852423	-0.00197886489331722
1683	77.3796310424805	-12.8499603271484	-4.42173433303833	0.0230210572481155	-0.000355493422830477	0.0132808275520802	0.00321592413820326
1684	78.6783294677734	-12.8499603271484	-4.16199493408203	0.011982130818069	-0.0126931173726916	0.011982130818069	-0.000680167751852423
1685	76.0809326171875	-13.1746339797974	-4.74640893936157	-3.08191010844894e-05	-0.0146411629393697	0.00873538758605719	-0.00457625929266214
1686	78.6783294677734	-13.1746339797974	-4.68147373199463	0.00581331877037883	-0.000355493422830477	0.0106834331527352	-0.00165419070981443
1687	76.0809326171875	-11.875937461853	-4.61653900146484	0.0113327819854021	-0.000355493422830477	0.00613799272105098	-0.00230353930965066
1688	74.1328887939453	-11.875937461853	-5.26588773727417	0.00613799272105098	0.00126787810586393	0.00808603875339031	0.00483929552137852
1689	77.3796310424805	-11.5512628555298	-5.3957576751709	0.0113327819854021	-0.00457625929266214	-0.00165419070981443	-0.00165419070981443
1690	76.0809326171875	-11.5512628555298	-5.3957576751709	0.00873538758605719	0.000618529506027699	-0.0146411629393697	0.0022419011220336
1691	78.0289764404297	-12.5252857208252	-4.94121360778809	0.0168522447347641	0.00938473641872406	-0.00327756232582033	-0.000355493422830477
1692	78.0289764404297	-12.8499603271484	-5.07108306884766	0.0191249661147594	-0.00684897974133492	-0.000680167751852423	-0.00295288790948689
1693	77.3796310424805	-12.8499603271484	-5.6554970741272	0.012956153601408	-0.00879702530801296	0.0022419011220336	0.00321592413820326
1694	78.6783294677734	-13.1746339797974	-5.00614833831787	0.0162028968334198	0.00581331877037883	-0.00490093370899558	0.0113327819854021
1695	75.4315795898438	-11.2265882492065	-5.13601779937744	0.00418994715437293	0.00970941036939621	-0.0136671401560307	-0.00327756232582033
1696	74.7822341918945	-12.5252857208252	-4.35679960250854	-0.00652430532500148	0.013930176384747	-0.00977104809135199	-0.00132951640989631
1697	77.3796310424805	-11.5512628555298	-5.00614833831787	0.0136055024340749	0.0162028968334198	-0.0120437685400248	-0.00425158534198999
1698	76.0809326171875	-11.2265882492065	-5.13601779937744	0.00354059832170606	0.00613799272105098	-0.00197886489331722	-0.0026282137259841
1699	76.7302780151367	-11.875937461853	-5.59056186676025	0.00743668992072344	0.00159255252219737	-3.08191010844894e-05	0.00483929552137852
1700	76.0809326171875	-11.5512628555298	-5.33082246780396	0.00451462110504508	0.00289124972186983	0.0022419011220336	0.00483929552137852
1701	76.7302780151367	-13.8239831924438	-5.13601779937744	0.00743668992072344	0.00418994715437293	0.00126787810586393	-0.000355493422830477
1702	78.0289764404297	-13.8239831924438	-4.94121360778809	0.00711201597005129	0.000943203864153475	-0.00717365415766835	0.00289124972186983
1703	76.0809326171875	-11.875937461853	-4.87627840042114	-0.00555028254166245	0.00159255252219737	-0.00230353930965066	0.000943203864153475
1704	72.8341903686523	-11.875937461853	-4.35679960250854	-0.0143164889886975	-0.00912170019000769	0.00386527273803949	0.00841071270406246
1705	77.3796310424805	-12.5252857208252	-4.48666954040527	-0.00392691092565656	-0.00717365415766835	0.013930176384747	-0.00360223650932312
1706	76.0809326171875	-11.5512628555298	-4.94121360778809	-0.00684897974133492	0.00776136433705688	0.00938473641872406	0.00256657530553639
1707	76.0809326171875	-11.875937461853	-5.33082246780396	-0.00782300252467394	0.00191722682211548	-0.0182125810533762	-0.00879702530801296
1708	77.3796310424805	-12.5252857208252	-4.48666954040527	-0.0100957229733467	0.00581331877037883	-0.00360223650932312	-0.00555028254166245
1709	77.3796310424805	-13.1746339797974	-4.35679960250854	-0.00619963090866804	-0.00587495695799589	-0.00749832857400179	0.00386527273803949
1710	78.0289764404297	-13.4993085861206	-4.22693014144897	0.00418994715437293	-0.0026282137259841	-0.00360223650932312	-0.00749832857400179
1711	76.7302780151367	-11.875937461853	-4.29186487197876	0.00906006153672934	0.012956153601408	-0.00749832857400179	-0.00652430532500148
1712	72.8341903686523	-11.2265882492065	-5.26588773727417	0.00483929552137852	0.0103587592020631	-0.0126931173726916	-0.00392691092565656
1713	76.7302780151367	-11.875937461853	-5.33082246780396	0.00418994715437293	0.00256657530553639	-0.00295288790948689	0.00321592413820326
1714	76.0809326171875	-11.2265882492065	-5.3957576751709	0.00386527273803949	0.00873538758605719	-0.00587495695799589	0.01100810803473
1715	77.3796310424805	-12.8499603271484	-5.52562713623047	0.0106834331527352	0.0136055024340749	-0.0201606266200542	-0.0026282137259841
1716	76.7302780151367	-11.5512628555298	-4.68147373199463	0.0181509424000978	0.012956153601408	-0.02697878703475	0.0022419011220336
1717	76.7302780151367	-12.5252857208252	-4.61653900146484	0.0149041991680861	0.00841071270406246	-0.0165892094373703	0.00191722682211548
1718	78.0289764404297	-13.8239831924438	-4.81134366989136	0.0149041991680861	0.00743668992072344	-0.00717365415766835	-0.00197886489331722
1719	76.7302780151367	-11.875937461853	-5.07108306884766	0.00581331877037883	0.011982130818069	-0.000355493422830477	0.00548864435404539
1720	74.1328887939453	-12.5252857208252	-4.48666954040527	-0.00684897974133492	0.00743668992072344	0.00841071270406246	0.00613799272105098
1721	74.1328887939453	-11.5512628555298	-5.26588773727417	-0.00230353930965066	0.00646266713738441	-0.00717365415766835	0.00126787810586393
1722	76.7302780151367	-11.2265882492065	-5.3957576751709	-0.00132951640989631	0.00386527273803949	-0.00977104809135199	-0.00457625929266214
1723	77.3796310424805	-11.2265882492065	-5.3957576751709	-0.00749832857400179	0.00126787810586393	-0.0123684434220195	-0.00749832857400179
1724	78.0289764404297	-12.5252857208252	-4.81134366989136	-0.0182125810533762	-0.00555028254166245	0.00191722682211548	-0.00490093370899558
1725	76.0809326171875	-11.2265882492065	-5.20095300674438	-0.017887907102704	-0.000680167751852423	0.00191722682211548	-0.0026282137259841
1726	78.6783294677734	-13.8239831924438	-5.13601779937744	-0.0110697457566857	-0.0117190945893526	-0.00230353930965066	-0.00522560812532902
1727	76.7302780151367	-11.2265882492065	-4.81134366989136	-0.00717365415766835	-0.00132951640989631	-0.00587495695799589	-0.0104203969240189
1728	75.4315795898438	-11.875937461853	-5.13601779937744	-0.0133424662053585	-0.00522560812532902	0.00159255252219737	-0.00100484199356288
1729	74.7822341918945	-11.5512628555298	-4.68147373199463	-0.00847235135734081	-0.00717365415766835	-0.00490093370899558	0.00613799272105098
1730	75.4315795898438	-11.5512628555298	-4.42173433303833	-0.0026282137259841	-0.00100484199356288	-0.00944637414067984	-0.00490093370899558
1731	76.0809326171875	-11.2265882492065	-5.20095300674438	0.0145795252174139	0.00906006153672934	-0.0156151866540313	-0.00197886489331722
1732	78.0289764404297	-12.8499603271484	-5.3957576751709	0.0100340843200684	-0.00132951640989631	-0.00912170019000769	-0.0100957229733467
1733	77.3796310424805	-12.8499603271484	-5.07108306884766	0.0142548503354192	-0.000355493422830477	0.00159255252219737	-0.00425158534198999
1734	78.6783294677734	-13.8239831924438	-5.26588773727417	0.00743668992072344	-0.0143164889886975	-0.00100484199356288	0.00516396993771195
1735	77.3796310424805	-13.1746339797974	-5.07108306884766	0.0178262684494257	-0.00814767740666866	-0.00619963090866804	0.00743668992072344
1736	76.7302780151367	-12.8499603271484	-4.87627840042114	0.0226963832974434	0.00354059832170606	-0.00295288790948689	0.00548864435404539
1737	73.4835357666016	-11.875937461853	-5.07108306884766	0.00938473641872406	0.00548864435404539	-0.00327756232582033	0.00678734155371785
1738	75.4315795898438	-11.2265882492065	-4.74640893936157	0.0175015944987535	0.00191722682211548	0.0022419011220336	0.00159255252219737
1739	75.4315795898438	-11.5512628555298	-5.00614833831787	-0.00295288790948689	-0.00912170019000769	-0.00100484199356288	0.00808603875339031
1740	76.0809326171875	-11.875937461853	-5.52562713623047	-0.0113944197073579	0.00191722682211548	0.00646266713738441	0.00256657530553639
1741	77.3796310424805	-12.200611114502	-5.26588773727417	-0.00912170019000769	0.00581331877037883	0.00256657530553639	0.00548864435404539
1742	78.0289764404297	-13.4993085861206	-4.94121360778809	-0.0126931173726916	0.00711201597005129	-0.00847235135734081	-0.00490093370899558
1743	77.3796310424805	-13.4993085861206	-4.87627840042114	-0.0117190945893526	-0.00100484199356288	-3.08191010844894e-05	-0.00392691092565656
1744	74.7822341918945	-11.5512628555298	-4.74640893936157	-0.021459324285388	-0.00230353930965066	0.00646266713738441	0.00191722682211548
1745	76.0809326171875	-12.200611114502	-5.3957576751709	-0.0282774847000837	-0.00782300252467394	0.00516396993771195	-0.0026282137259841
1746	75.4315795898438	-10.9019145965576	-5.3957576751709	-0.0152905117720366	0.00289124972186983	-0.00295288790948689	0.00256657530553639
1747	77.3796310424805	-12.5252857208252	-4.48666954040527	-0.00100484199356288	0.00808603875339031	-0.00944637414067984	-0.000355493422830477
1748	77.3796310424805	-12.8499603271484	-4.81134366989136	-0.0126931173726916	0.000293855206109583	-0.0175632312893867	-0.00425158534198999
1749	78.0289764404297	-12.8499603271484	-4.61653900146484	-0.00847235135734081	-0.00360223650932312	-0.00457625929266214	0.00743668992072344
1750	78.0289764404297	-12.8499603271484	-4.74640893936157	-0.00295288790948689	-0.00717365415766835	-0.0126931173726916	0.00191722682211548
1751	77.3796310424805	-13.8239831924438	-4.94121360778809	0.000943203864153475	-0.000355493422830477	-0.00100484199356288	-0.00132951640989631
1752	76.0809326171875	-12.8499603271484	-4.61653900146484	0.0100340843200684	0.00126787810586393	-0.00879702530801296	-0.00100484199356288
1753	75.4315795898438	-11.875937461853	-4.74640893936157	0.000618529506027699	-0.0026282137259841	0.00808603875339031	0.00321592413820326
1754	74.7822341918945	-12.5252857208252	-4.55160427093506	-0.00555028254166245	-0.00165419070981443	0.0158782228827477	0.00646266713738441
1755	76.0809326171875	-11.5512628555298	-4.61653900146484	-3.08191010844894e-05	-0.00360223650932312	0.00743668992072344	0.00516396993771195
1756	76.0809326171875	-12.200611114502	-4.42173433303833	0.0285405199974775	-0.00490093370899558	0.00938473641872406	-3.08191010844894e-05
1757	76.7302780151367	-12.8499603271484	-4.42173433303833	0.00386527273803949	0.00126787810586393	-0.00132951640989631	0.00126787810586393
1758	78.6783294677734	-12.8499603271484	-4.61653900146484	0.00906006153672934	-0.0120437685400248	0.0132808275520802	0.00808603875339031
1759	77.3796310424805	-13.8239831924438	-5.07108306884766	0.00808603875339031	-0.0185372550040483	0.0162028968334198	0.00418994715437293
1760	77.3796310424805	-12.8499603271484	-4.55160427093506	-0.00457625929266214	-0.00327756232582033	0.0168522447347641	0.00938473641872406
1761	76.7302780151367	-12.8499603271484	-4.42173433303833	0.01100810803473	-0.00132951640989631	0.00873538758605719	0.00354059832170606
1762	73.4835357666016	-11.2265882492065	-5.13601779937744	-0.00749832857400179	0.00354059832170606	0.00386527273803949	0.000293855206109583
1763	76.0809326171875	-11.875937461853	-4.35679960250854	-0.00684897974133492	-0.0026282137259841	-0.00295288790948689	-0.00425158534198999
1764	77.3796310424805	-11.5512628555298	-5.26588773727417	-0.00360223650932312	-0.0104203969240189	0.0106834331527352	0.00516396993771195
1765	78.0289764404297	-12.5252857208252	-5.33082246780396	-0.00360223650932312	-0.00490093370899558	0.000943203864153475	-0.00100484199356288
1766	78.6783294677734	-12.200611114502	-4.87627840042114	0.00451462110504508	0.0220470335334539	-0.00230353930965066	-0.00457625929266214
1767	75.4315795898438	-11.875937461853	-4.81134366989136	-0.00717365415766835	-0.0113944197073579	-0.00295288790948689	-0.0120437685400248
1768	76.0809326171875	-13.1746339797974	-4.29186487197876	-0.00782300252467394	-0.0117190945893526	-0.0100957229733467	-0.00944637414067984
1769	77.3796310424805	-13.4993085861206	-4.81134366989136	-0.00749832857400179	-0.000355493422830477	-0.0136671401560307	-0.00165419070981443
1770	74.1328887939453	-11.875937461853	-4.61653900146484	-0.0146411629393697	-0.00360223650932312	-0.00814767740666866	0.00451462110504508
1771	74.7822341918945	-11.5512628555298	-5.20095300674438	0.000943203864153475	0.000293855206109583	-0.00425158534198999	-3.08191010844894e-05
1772	76.0809326171875	-11.2265882492065	-5.46069240570068	0.0022419011220336	0.013930176384747	-0.00295288790948689	-0.00847235135734081
1773	77.3796310424805	-12.5252857208252	-5.3957576751709	-0.00619963090866804	-0.000680167751852423	-0.00717365415766835	-0.00132951640989631
1774	76.7302780151367	-11.2265882492065	-4.81134366989136	-0.00100484199356288	-0.00132951640989631	-0.00295288790948689	0.0123068047687411
1775	78.0289764404297	-13.1746339797974	-4.48666954040527	0.000293855206109583	-0.000355493422830477	-0.00360223650932312	0.00581331877037883
1776	76.0809326171875	-11.875937461853	-4.48666954040527	-0.000680167751852423	0.0158782228827477	-0.0107450718060136	0.00126787810586393
1777	76.0809326171875	-11.2265882492065	-5.00614833831787	-0.00132951640989631	0.00743668992072344	-0.00587495695799589	-0.00132951640989631
1778	72.8341903686523	-11.2265882492065	-5.33082246780396	-0.0100957229733467	0.00191722682211548	0.00321592413820326	0.00418994715437293
1779	75.4315795898438	-11.5512628555298	-5.26588773727417	0.00159255252219737	-0.00360223650932312	0.00808603875339031	0.00906006153672934
1780	76.0809326171875	-11.2265882492065	-4.81134366989136	0.0100340843200684	-0.00132951640989631	-0.00360223650932312	0.00581331877037883
1781	75.4315795898438	-11.2265882492065	-5.00614833831787	-0.00977104809135199	0.00906006153672934	-0.00749832857400179	0.00126787810586393
1782	78.0289764404297	-12.200611114502	-4.35679960250854	0.013930176384747	0.00873538758605719	-0.00392691092565656	0.00159255252219737
1783	76.7302780151367	-12.8499603271484	-4.22693014144897	-0.000680167751852423	-0.00814767740666866	-0.00360223650932312	-0.00555028254166245
1784	76.7302780151367	-13.1746339797974	-4.87627840042114	0.0022419011220336	-0.00847235135734081	0.00191722682211548	-0.00360223650932312
1785	76.7302780151367	-11.2265882492065	-5.33082246780396	-0.00100484199356288	0.000293855206109583	0.00841071270406246	-0.00230353930965066
1786	74.7822341918945	-11.875937461853	-5.13601779937744	0.0149041991680861	0.00321592413820326	0.000943203864153475	-0.00457625929266214
1787	76.7302780151367	-12.5252857208252	-5.26588773727417	0.0158782228827477	0.00289124972186983	-0.00100484199356288	-0.00392691092565656
1788	76.0809326171875	-11.2265882492065	-5.52562713623047	0.0142548503354192	-0.00197886489331722	-0.00717365415766835	-0.00944637414067984
1789	75.4315795898438	-10.9019145965576	-5.26588773727417	0.0213976856321096	-0.00295288790948689	-0.00295288790948689	0.00678734155371785
1790	76.7302780151367	-11.2265882492065	-4.87627840042114	0.0262678004801273	0.0022419011220336	-0.0143164889886975	-0.000680167751852423
1791	75.4315795898438	-11.5512628555298	-4.81134366989136	0.0236704051494598	-0.00132951640989631	-0.0130177913233638	-0.00652430532500148
1792	78.0289764404297	-12.8499603271484	-4.61653900146484	0.0207483377307653	0.00386527273803949	-0.00717365415766835	-0.00197886489331722
1793	76.7302780151367	-12.200611114502	-5.13601779937744	0.0149041991680861	0.0149041991680861	-0.0107450718060136	-0.00327756232582033
1794	75.4315795898438	-11.5512628555298	-5.00614833831787	-0.00782300252467394	0.00646266713738441	-0.00652430532500148	0.00808603875339031
1795	74.7822341918945	-11.2265882492065	-5.20095300674438	-0.0146411629393697	0.00873538758605719	-0.0185372550040483	0.0126314787194133
1796	77.3796310424805	-11.5512628555298	-4.87627840042114	-0.000355493422830477	0.0213976856321096	-0.0156151866540313	-0.00132951640989631
1797	77.3796310424805	-12.200611114502	-5.07108306884766	-0.00522560812532902	0.0116574559360743	-0.021459324285388	-0.000355493422830477
1798	78.6783294677734	-11.2265882492065	-4.81134366989136	-0.00977104809135199	0.00613799272105098	-0.0110697457566857	0.00711201597005129
1799	77.3796310424805	-11.2265882492065	-5.46069240570068	-0.00847235135734081	-0.00230353930965066	0.000618529506027699	-0.00100484199356288
1800	77.3796310424805	-13.1746339797974	-4.87627840042114	-0.0146411629393697	-0.00490093370899558	0.0022419011220336	0.00548864435404539
1801	78.0289764404297	-12.200611114502	-5.00614833831787	-0.00100484199356288	0.01100810803473	0.00191722682211548	-0.00587495695799589
1802	73.4835357666016	-10.9019145965576	-4.61653900146484	-0.0104203969240189	0.00613799272105098	0.00483929552137852	-0.00230353930965066
1803	74.7822341918945	-12.200611114502	-4.16199493408203	-0.0182125810533762	-0.00457625929266214	0.00191722682211548	0.00126787810586393
1804	76.0809326171875	-11.2265882492065	-5.33082246780396	-0.0117190945893526	-0.000355493422830477	0.0132808275520802	-0.00132951640989631
1805	78.0289764404297	-11.5512628555298	-5.59056186676025	0.0113327819854021	-3.08191010844894e-05	0.00743668992072344	-0.00749832857400179
1806	76.7302780151367	-10.9019145965576	-5.26588773727417	0.0207483377307653	0.00548864435404539	0.000618529506027699	-0.00749832857400179
1807	77.3796310424805	-12.200611114502	-5.07108306884766	0.01100810803473	0.00418994715437293	0.0100340843200684	-0.0107450718060136
1808	76.7302780151367	-12.8499603271484	-4.87627840042114	0.00711201597005129	-0.00619963090866804	-0.00100484199356288	-0.0100957229733467
1809	78.0289764404297	-12.5252857208252	-4.42173433303833	0.0106834331527352	0.000943203864153475	-0.00197886489331722	0.00418994715437293
1810	75.4315795898438	-11.875937461853	-4.29186487197876	-0.00132951640989631	0.00126787810586393	-0.00490093370899558	0.00256657530553639
1811	74.7822341918945	-12.5252857208252	-4.48666954040527	0.0132808275520802	0.00711201597005129	-0.0182125810533762	0.000293855206109583
1812	76.7302780151367	-12.200611114502	-4.68147373199463	0.0103587592020631	0.00841071270406246	-0.00587495695799589	-0.00555028254166245
1813	76.0809326171875	-10.9019145965576	-5.13601779937744	-0.00782300252467394	0.00321592413820326	-0.00782300252467394	0.0022419011220336
1814	76.7302780151367	-11.2265882492065	-5.26588773727417	-0.00652430532500148	0.00516396993771195	-0.000680167751852423	0.00776136433705688
1815	77.3796310424805	-10.9019145965576	-5.20095300674438	-0.00425158534198999	0.00126787810586393	-0.00100484199356288	0.00386527273803949
1816	76.0809326171875	-12.5252857208252	-4.94121360778809	0.0223717093467712	-0.000355493422830477	-0.0143164889886975	-0.00392691092565656
1817	76.7302780151367	-12.200611114502	-5.00614833831787	0.0126314787194133	0.00548864435404539	-0.0120437685400248	0.000618529506027699
1818	75.4315795898438	-11.5512628555298	-5.07108306884766	0.00418994715437293	0.00418994715437293	0.00646266713738441	0.00451462110504508
1819	74.1328887939453	-12.200611114502	-5.00614833831787	0.00711201597005129	-0.00165419070981443	0.00711201597005129	0.00841071270406246
1820	75.4315795898438	-11.5512628555298	-5.00614833831787	0.00970941036939621	0.00354059832170606	0.00289124972186983	-0.00684897974133492
1821	75.4315795898438	-10.9019145965576	-4.94121360778809	0.000618529506027699	0.0113327819854021	-0.00944637414067984	0.000618529506027699
1822	77.3796310424805	-12.200611114502	-4.94121360778809	0.0022419011220336	0.00808603875339031	0.00548864435404539	-3.08191010844894e-05
1823	74.7822341918945	-11.2265882492065	-4.94121360778809	-0.00392691092565656	0.00289124972186983	0.00613799272105098	-0.0026282137259841
1824	76.0809326171875	-12.5252857208252	-5.26588773727417	-0.0123684434220195	-0.0162645354866982	0.0142548503354192	0.00191722682211548
1825	78.0289764404297	-12.8499603271484	-4.48666954040527	-0.00555028254166245	-0.00652430532500148	0.0155535480007529	-0.00555028254166245
1826	76.0809326171875	-12.200611114502	-4.94121360778809	0.00191722682211548	0.00159255252219737	0.00581331877037883	-0.00684897974133492
1827	73.4835357666016	-11.5512628555298	-4.61653900146484	-0.00652430532500148	-0.00360223650932312	-0.00749832857400179	-0.00132951640989631
1828	75.4315795898438	-12.200611114502	-4.94121360778809	-0.0130177913233638	0.00289124972186983	-0.00977104809135199	-0.00100484199356288
1829	76.7302780151367	-12.200611114502	-4.87627840042114	-0.00490093370899558	0.00516396993771195	-0.0185372550040483	0.00159255252219737
1830	76.0809326171875	-12.5252857208252	-5.13601779937744	-0.0104203969240189	0.00289124972186983	-0.0126931173726916	-0.000355493422830477
1831	75.4315795898438	-11.2265882492065	-5.13601779937744	-0.000680167751852423	0.00483929552137852	-0.0162645354866982	-0.00847235135734081
1832	75.4315795898438	-13.1746339797974	-5.52562713623047	0.00516396993771195	0.000293855206109583	-0.00912170019000769	-0.00165419070981443
1833	76.7302780151367	-12.5252857208252	-5.07108306884766	-0.00782300252467394	-0.00132951640989631	-0.0156151866540313	-0.000355493422830477
1834	74.1328887939453	-11.2265882492065	-5.26588773727417	-0.0113944197073579	0.00548864435404539	-0.00782300252467394	0.00483929552137852
1835	74.1328887939453	-12.8499603271484	-4.74640893936157	-0.0156151866540313	0.00354059832170606	-0.00684897974133492	0.013930176384747
1836	76.7302780151367	-11.875937461853	-5.00614833831787	0.0022419011220336	0.00743668992072344	-0.00295288790948689	-0.00327756232582033
1837	74.7822341918945	-11.5512628555298	-5.46069240570068	0.00191722682211548	0.00548864435404539	-0.00327756232582033	-0.00490093370899558
1838	76.7302780151367	-11.5512628555298	-5.72043180465698	0.00808603875339031	0.00743668992072344	-0.00165419070981443	0.00646266713738441
1839	74.7822341918945	-10.9019145965576	-4.74640893936157	-0.0100957229733467	-0.00425158534198999	0.0136055024340749	-0.000680167751852423
1840	74.7822341918945	-12.8499603271484	-4.74640893936157	0.00386527273803949	-0.00847235135734081	0.00483929552137852	0.00451462110504508
1841	78.6783294677734	-13.4993085861206	-4.48666954040527	0.00451462110504508	0.00776136433705688	0.00256657530553639	-0.00100484199356288
1842	75.4315795898438	-12.5252857208252	-4.74640893936157	0.00451462110504508	0.00776136433705688	-3.08191010844894e-05	-0.0026282137259841
1843	74.1328887939453	-12.5252857208252	-4.22693014144897	0.000618529506027699	-0.00457625929266214	0.000943203864153475	-0.00197886489331722
1844	76.7302780151367	-12.8499603271484	-5.20095300674438	0.00386527273803949	-0.0120437685400248	0.00841071270406246	-0.00360223650932312
1845	74.1328887939453	-11.875937461853	-5.46069240570068	0.013930176384747	-0.00457625929266214	0.00841071270406246	0.00906006153672934
1846	78.0289764404297	-12.8499603271484	-5.20095300674438	0.0278911720961332	-3.08191010844894e-05	-0.00165419070981443	-0.0104203969240189
1847	76.7302780151367	-12.5252857208252	-5.26588773727417	0.0168522447347641	-0.0120437685400248	0.0165275707840919	-0.00977104809135199
1848	75.4315795898438	-12.5252857208252	-4.55160427093506	0.00613799272105098	-0.00619963090866804	0.00970941036939621	0.00256657530553639
1849	76.0809326171875	-12.200611114502	-4.87627840042114	0.00906006153672934	-0.0195112787187099	0.00776136433705688	-0.00197886489331722
1850	74.1328887939453	-11.2265882492065	-5.3957576751709	-0.00684897974133492	0.00386527273803949	0.0100340843200684	0.00321592413820326
1851	72.1848373413086	-11.5512628555298	-5.3957576751709	0.00483929552137852	0.00873538758605719	-0.00587495695799589	-0.00360223650932312
1852	76.7302780151367	-12.8499603271484	-5.13601779937744	0.00873538758605719	-0.00132951640989631	-0.00165419070981443	-0.00555028254166245
1853	76.0809326171875	-12.200611114502	-4.94121360778809	-0.0110697457566857	0.00678734155371785	-0.00327756232582033	0.00354059832170606
1854	78.0289764404297	-12.8499603271484	-5.13601779937744	-0.00555028254166245	0.00321592413820326	-0.0107450718060136	0.00581331877037883
1855	74.7822341918945	-11.5512628555298	-4.29186487197876	-0.00944637414067984	0.00126787810586393	0.00159255252219737	0.00386527273803949
1856	77.3796310424805	-14.1486568450928	-4.29186487197876	-0.00684897974133492	0.00191722682211548	-0.0286021586507559	-0.00327756232582033
1857	77.3796310424805	-13.8239831924438	-4.48666954040527	-0.00230353930965066	0.00126787810586393	-0.0165892094373703	0.000293855206109583
1858	76.7302780151367	-13.1746339797974	-5.20095300674438	0.0126314787194133	-0.00327756232582033	0.000293855206109583	-0.000355493422830477
1859	76.7302780151367	-13.1746339797974	-5.00614833831787	-0.00100484199356288	0.00581331877037883	0.00321592413820326	0.00613799272105098
1860	75.4315795898438	-12.5252857208252	-5.33082246780396	0.00354059832170606	0.00289124972186983	0.00873538758605719	0.00451462110504508
1861	75.4315795898438	-12.5252857208252	-4.74640893936157	0.0100340843200684	0.00841071270406246	-0.000355493422830477	-0.00490093370899558
1862	76.0809326171875	-12.200611114502	-5.33082246780396	-3.08191010844894e-05	0.00483929552137852	-0.00555028254166245	-0.000355493422830477
1863	74.7822341918945	-13.1746339797974	-5.00614833831787	-0.00619963090866804	-3.08191010844894e-05	-0.00490093370899558	-0.00879702530801296
1864	74.7822341918945	-11.875937461853	-5.13601779937744	-0.00425158534198999	-0.00555028254166245	0.00483929552137852	-0.000355493422830477
1865	77.3796310424805	-14.1486568450928	-5.13601779937744	-0.000680167751852423	-0.0185372550040483	0.00516396993771195	-0.00197886489331722
1866	74.7822341918945	-12.200611114502	-5.26588773727417	0.01100810803473	0.00841071270406246	0.00191722682211548	-0.000680167751852423
1867	76.7302780151367	-12.8499603271484	-4.94121360778809	0.00321592413820326	0.00970941036939621	-0.00327756232582033	0.00159255252219737
1868	75.4315795898438	-12.5252857208252	-4.87627840042114	0.00418994715437293	0.00159255252219737	-0.00197886489331722	-0.00165419070981443
1869	76.7302780151367	-12.8499603271484	-5.00614833831787	0.00873538758605719	0.00354059832170606	0.000943203864153475	0.00581331877037883
1870	78.6783294677734	-13.1746339797974	-5.52562713623047	0.0123068047687411	-0.000355493422830477	-0.0136671401560307	-0.00327756232582033
1871	77.3796310424805	-12.5252857208252	-5.26588773727417	0.0207483377307653	0.00970941036939621	-0.0165892094373703	0.000293855206109583
1872	76.7302780151367	-13.1746339797974	-4.94121360778809	0.0136055024340749	0.00581331877037883	-0.0123684434220195	-0.00230353930965066
1873	75.4315795898438	-13.1746339797974	-5.13601779937744	0.0126314787194133	0.00289124972186983	-0.000680167751852423	-0.00230353930965066
1874	75.4315795898438	-11.875937461853	-5.20095300674438	0.0152288740500808	0.00743668992072344	-0.00100484199356288	0.00548864435404539
1875	77.3796310424805	-13.1746339797974	-4.94121360778809	-0.00977104809135199	-0.00197886489331722	-0.00814767740666866	0.00808603875339031
1876	72.8341903686523	-12.200611114502	-5.20095300674438	-0.0126931173726916	0.00711201597005129	-0.00555028254166245	-0.0026282137259841
1877	75.4315795898438	-12.5252857208252	-4.61653900146484	-0.00879702530801296	0.00289124972186983	-0.00814767740666866	0.00126787810586393
1878	76.7302780151367	-13.4993085861206	-4.81134366989136	-0.00977104809135199	0.00548864435404539	-0.00392691092565656	0.00321592413820326
1879	75.4315795898438	-12.5252857208252	-5.26588773727417	-0.0175632312893867	-0.00684897974133492	0.0103587592020631	0.00418994715437293
1880	76.0809326171875	-12.5252857208252	-5.07108306884766	-0.00230353930965066	-0.0107450718060136	0.0022419011220336	0.00581331877037883
1881	75.4315795898438	-13.1746339797974	-5.00614833831787	-0.00295288790948689	-0.00295288790948689	0.000618529506027699	-0.00132951640989631
1882	76.7302780151367	-14.473331451416	-4.29186487197876	-0.0113944197073579	-3.08191010844894e-05	-0.00587495695799589	0.00581331877037883
1883	76.0809326171875	-12.5252857208252	-5.3957576751709	-0.0104203969240189	0.00321592413820326	-0.00327756232582033	0.00354059832170606
1884	73.4835357666016	-12.200611114502	-5.46069240570068	-0.0149658378213644	0.000943203864153475	0.0132808275520802	-0.00490093370899558
1885	74.1328887939453	-13.1746339797974	-4.87627840042114	-0.0123684434220195	-0.00879702530801296	0.00743668992072344	-0.0026282137259841
1886	77.3796310424805	-13.4993085861206	-5.52562713623047	-0.000355493422830477	0.00159255252219737	-0.00652430532500148	-0.00295288790948689
1887	75.4315795898438	-11.875937461853	-5.6554970741272	-0.00457625929266214	0.00256657530553639	-0.00457625929266214	-0.00977104809135199
1888	76.0809326171875	-13.4993085861206	-4.94121360778809	-0.00327756232582033	0.00256657530553639	-0.0107450718060136	-0.00165419070981443
1889	77.3796310424805	-13.8239831924438	-5.26588773727417	-0.00360223650932312	0.000943203864153475	-0.0130177913233638	-0.00165419070981443
1890	76.0809326171875	-14.7980060577393	-5.59056186676025	0.0210730116814375	-0.00555028254166245	-0.00847235135734081	0.00776136433705688
1891	76.0809326171875	-12.8499603271484	-5.46069240570068	-0.00230353930965066	0.00516396993771195	-0.00555028254166245	-0.00295288790948689
1892	74.1328887939453	-12.200611114502	-5.6554970741272	-0.00132951640989631	-0.00230353930965066	-0.0026282137259841	-0.0107450718060136
1893	74.7822341918945	-13.1746339797974	-5.20095300674438	-0.0156151866540313	0.00289124972186983	-0.00522560812532902	0.00970941036939621
1894	78.0289764404297	-13.4993085861206	-5.26588773727417	-0.0126931173726916	0.0022419011220336	-0.0159398596733809	0.000943203864153475
1895	76.7302780151367	-12.8499603271484	-5.26588773727417	-0.00360223650932312	0.0106834331527352	-0.00847235135734081	0.0116574559360743
1896	78.0289764404297	-13.4993085861206	-5.26588773727417	0.00354059832170606	0.0106834331527352	-0.0139918150380254	-0.00230353930965066
1897	77.3796310424805	-12.5252857208252	-5.52562713623047	0.0162028968334198	0.00743668992072344	-0.00490093370899558	-0.0104203969240189
1898	76.7302780151367	-13.4993085861206	-5.3957576751709	0.00970941036939621	-0.00814767740666866	0.00776136433705688	0.00873538758605719
1899	76.0809326171875	-13.1746339797974	-5.20095300674438	0.00548864435404539	-0.0110697457566857	-0.00132951640989631	0.00386527273803949
1900	77.3796310424805	-13.1746339797974	-5.13601779937744	0.0103587592020631	-0.00425158534198999	0.00256657530553639	-0.00587495695799589
1901	75.4315795898438	-13.4993085861206	-4.09706020355225	0.00743668992072344	0.013930176384747	0.000293855206109583	-0.000355493422830477
1902	76.7302780151367	-12.200611114502	-4.61653900146484	0.00646266713738441	-0.00230353930965066	-0.00197886489331722	0.000943203864153475
1903	78.0289764404297	-12.8499603271484	-4.55160427093506	0.0113327819854021	-0.0026282137259841	0.000943203864153475	-0.00814767740666866
1904	77.3796310424805	-13.4993085861206	-5.3957576751709	0.0113327819854021	-0.00230353930965066	0.0100340843200684	-0.00132951640989631
1905	76.0809326171875	-12.200611114502	-4.81134366989136	0.00646266713738441	-0.0123684434220195	0.0116574559360743	-0.00490093370899558
1906	76.7302780151367	-13.8239831924438	-4.42173433303833	0.0165275707840919	-0.00457625929266214	0.00743668992072344	-0.00879702530801296
1907	78.6783294677734	-15.1226806640625	-4.22693014144897	0.0194496400654316	-0.00327756232582033	-0.0104203969240189	-0.0113944197073579
1908	77.3796310424805	-12.200611114502	-4.61653900146484	0.000618529506027699	-0.00100484199356288	-0.000680167751852423	-0.000355493422830477
1909	75.4315795898438	-12.200611114502	-4.74640893936157	0.00256657530553639	0.00289124972186983	-0.00619963090866804	0.00451462110504508
1910	74.7822341918945	-12.5252857208252	-4.94121360778809	-0.00717365415766835	-0.0026282137259841	-0.0100957229733467	-3.08191010844894e-05
1911	77.3796310424805	-12.8499603271484	-5.33082246780396	0.01100810803473	0.00970941036939621	-0.00684897974133492	-0.00490093370899558
1912	77.3796310424805	-13.4993085861206	-5.00614833831787	0.0022419011220336	0.0022419011220336	-0.0146411629393697	0.00159255252219737
1913	77.3796310424805	-12.8499603271484	-5.46069240570068	0.00678734155371785	-0.000355493422830477	-0.0026282137259841	-0.00295288790948689
1914	77.3796310424805	-13.8239831924438	-4.61653900146484	-0.0159398596733809	0.0022419011220336	0.000293855206109583	0.00613799272105098
1915	77.3796310424805	-12.8499603271484	-5.3957576751709	-0.00619963090866804	-0.0107450718060136	0.00516396993771195	0.00354059832170606
1916	76.7302780151367	-14.1486568450928	-5.52562713623047	0.00711201597005129	-0.00587495695799589	-0.00652430532500148	0.000943203864153475
1917	78.0289764404297	-13.4993085861206	-5.33082246780396	-0.00782300252467394	0.00841071270406246	0.00548864435404539	-0.0026282137259841
1918	76.7302780151367	-13.4993085861206	-5.26588773727417	0.00938473641872406	0.00451462110504508	0.00126787810586393	-0.00490093370899558
1919	76.0809326171875	-13.1746339797974	-5.26588773727417	-0.00327756232582033	0.00289124972186983	0.00516396993771195	0.0116574559360743
1920	78.6783294677734	-13.4993085861206	-5.07108306884766	-0.00555028254166245	-0.00360223650932312	-0.0026282137259841	0.00354059832170606
1921	76.0809326171875	-12.200611114502	-5.13601779937744	0.00808603875339031	0.00321592413820326	-0.00619963090866804	-3.08191010844894e-05
1922	76.0809326171875	-12.200611114502	-5.72043180465698	0.000618529506027699	0.00159255252219737	-0.00555028254166245	-0.00749832857400179
1923	77.3796310424805	-12.200611114502	-5.52562713623047	-0.00684897974133492	-0.00619963090866804	-0.00879702530801296	-0.00522560812532902
1924	76.7302780151367	-13.4993085861206	-5.59056186676025	-0.00392691092565656	-0.0185372550040483	0.00873538758605719	0.000943203864153475
1925	78.0289764404297	-14.1486568450928	-4.87627840042114	-0.00165419070981443	-0.00782300252467394	0.0100340843200684	-0.00197886489331722
1926	76.0809326171875	-12.5252857208252	-5.26588773727417	-0.0139918150380254	-0.000355493422830477	0.000618529506027699	-0.00295288790948689
1927	72.8341903686523	-13.1746339797974	-4.74640893936157	-0.0152905117720366	0.000943203864153475	-0.00327756232582033	-0.00327756232582033
1928	78.0289764404297	-13.4993085861206	-5.00614833831787	-0.00652430532500148	-0.00717365415766835	-0.00847235135734081	0.000293855206109583
1929	78.6783294677734	-13.1746339797974	-5.33082246780396	-0.0172385573387146	0.000943203864153475	-3.08191010844894e-05	-3.08191010844894e-05
1930	76.7302780151367	-13.4993085861206	-5.3957576751709	-0.00652430532500148	0.00548864435404539	-0.0156151866540313	0.00289124972186983
1931	78.6783294677734	-13.4993085861206	-5.33082246780396	-0.00295288790948689	-0.00327756232582033	-0.00425158534198999	-0.00132951640989631
1932	78.6783294677734	-14.473331451416	-5.26588773727417	0.00418994715437293	-0.00295288790948689	-0.0100957229733467	-0.00197886489331722
1933	76.7302780151367	-13.1746339797974	-4.94121360778809	-0.0026282137259841	0.000618529506027699	-3.08191010844894e-05	-0.000680167751852423
1934	75.4315795898438	-11.875937461853	-4.94121360778809	-0.00717365415766835	0.00743668992072344	-0.00782300252467394	0.00873538758605719
1935	73.4835357666016	-12.8499603271484	-5.13601779937744	-0.00847235135734081	0.00841071270406246	-0.00230353930965066	0.0103587592020631
1936	77.3796310424805	-13.1746339797974	-5.3957576751709	0.00256657530553639	0.00776136433705688	-0.0113944197073579	0.00451462110504508
1937	78.0289764404297	-12.200611114502	-5.6554970741272	-0.00425158534198999	0.00906006153672934	-0.00360223650932312	-0.00360223650932312
1938	77.3796310424805	-12.5252857208252	-5.78536653518677	0.013930176384747	0.00418994715437293	-0.00360223650932312	-0.00197886489331722
1939	79.3276748657227	-12.8499603271484	-5.3957576751709	0.00841071270406246	0.00126787810586393	0.00548864435404539	0.00776136433705688
1940	77.3796310424805	-13.8239831924438	-5.20095300674438	0.0103587592020631	-0.000355493422830477	0.000943203864153475	-0.00327756232582033
1941	76.0809326171875	-13.8239831924438	-4.68147373199463	0.00841071270406246	0.0126314787194133	0.00418994715437293	0.000943203864153475
1942	76.7302780151367	-12.8499603271484	-5.3957576751709	0.0132808275520802	0.0113327819854021	-0.00132951640989631	-0.00879702530801296
1943	74.7822341918945	-12.200611114502	-5.3957576751709	-0.0221086721867323	0.000293855206109583	-0.00555028254166245	0.00354059832170606
1944	76.0809326171875	-12.8499603271484	-4.74640893936157	-0.00165419070981443	-0.00100484199356288	0.0022419011220336	0.0022419011220336
1945	76.7302780151367	-13.1746339797974	-5.00614833831787	0.020423661917448	-0.00619963090866804	0.00938473641872406	-0.00652430532500148
1946	78.0289764404297	-12.8499603271484	-5.33082246780396	0.0175015944987535	-0.00197886489331722	-0.00327756232582033	-0.00652430532500148
1947	78.0289764404297	-12.5252857208252	-5.13601779937744	0.000293855206109583	0.00711201597005129	-0.00295288790948689	-0.00684897974133492
1948	78.0289764404297	-13.1746339797974	-4.87627840042114	0.00159255252219737	-0.00230353930965066	0.00289124972186983	-0.00295288790948689
1949	77.3796310424805	-15.1226806640625	-5.00614833831787	-0.0191866029053926	-0.00295288790948689	-0.0026282137259841	0.00873538758605719
1950	77.3796310424805	-13.8239831924438	-5.26588773727417	-0.00847235135734081	-0.00295288790948689	-0.00555028254166245	-0.000355493422830477
1951	77.3796310424805	-13.4993085861206	-5.20095300674438	-0.00879702530801296	0.00906006153672934	-0.0136671401560307	0.000293855206109583
1952	75.4315795898438	-13.4993085861206	-4.81134366989136	-0.0136671401560307	0.00970941036939621	-0.0136671401560307	-0.00327756232582033
1953	76.0809326171875	-12.8499603271484	-4.61653900146484	0.00256657530553639	0.000618529506027699	-0.00230353930965066	0.000618529506027699
1954	75.4315795898438	-11.875937461853	-5.20095300674438	-0.00392691092565656	0.00711201597005129	-0.0120437685400248	0.00841071270406246
1955	76.7302780151367	-12.200611114502	-4.94121360778809	-0.000680167751852423	0.00808603875339031	-0.0152905117720366	0.000618529506027699
1956	78.0289764404297	-12.8499603271484	-5.13601779937744	0.0191249661147594	0.0116574559360743	-0.00717365415766835	0.00256657530553639
1957	78.0289764404297	-14.7980060577393	-5.07108306884766	0.0246444288641214	-0.00230353930965066	-0.00684897974133492	-0.00100484199356288
1958	77.3796310424805	-14.1486568450928	-4.42173433303833	0.0265924744307995	-0.0026282137259841	0.0113327819854021	0.00191722682211548
1959	78.0289764404297	-13.4993085861206	-4.61653900146484	0.0249691028147936	-0.00100484199356288	0.0162028968334198	0.00256657530553639
1960	74.1328887939453	-12.200611114502	-4.48666954040527	0.0100340843200684	-0.00165419070981443	0.00938473641872406	0.00678734155371785
1961	76.7302780151367	-12.5252857208252	-4.48666954040527	0.0217223595827818	0.000293855206109583	0.000618529506027699	0.000293855206109583
1962	76.0809326171875	-12.5252857208252	-4.87627840042114	0.0142548503354192	0.00776136433705688	-0.000355493422830477	-0.00230353930965066
1963	77.3796310424805	-12.5252857208252	-5.72043180465698	0.0123068047687411	-0.00360223650932312	0.0022419011220336	-0.000680167751852423
1964	77.3796310424805	-12.8499603271484	-5.00614833831787	0.00354059832170606	-0.00684897974133492	0.012956153601408	0.00808603875339031
1965	76.7302780151367	-12.8499603271484	-5.26588773727417	-0.000680167751852423	-0.00912170019000769	0.0103587592020631	-0.00327756232582033
1966	78.6783294677734	-14.7980060577393	-4.35679960250854	-0.00555028254166245	-0.00814767740666866	0.0106834331527352	-0.00197886489331722
1967	76.0809326171875	-13.1746339797974	-4.81134366989136	0.00386527273803949	-0.00490093370899558	0.00516396993771195	-0.00457625929266214
1968	75.4315795898438	-12.5252857208252	-4.94121360778809	-0.0133424662053585	0.0022419011220336	-0.00457625929266214	-0.00100484199356288
1969	74.1328887939453	-12.200611114502	-5.33082246780396	-0.017887907102704	-0.0100957229733467	-0.000680167751852423	-0.00132951640989631
1970	77.3796310424805	-12.5252857208252	-5.46069240570068	-0.0230826959013939	-0.00295288790948689	0.00938473641872406	0.00451462110504508
1971	78.6783294677734	-13.4993085861206	-4.87627840042114	-0.0117190945893526	0.00256657530553639	-0.00944637414067984	-0.00879702530801296
1972	77.3796310424805	-13.1746339797974	-4.61653900146484	-0.0126931173726916	0.00483929552137852	-0.0143164889886975	-0.00555028254166245
1973	76.7302780151367	-12.5252857208252	-5.00614833831787	-0.00132951640989631	0.00256657530553639	-0.00392691092565656	0.00126787810586393
1974	76.7302780151367	-13.4993085861206	-5.00614833831787	-0.0146411629393697	-0.00652430532500148	-0.0162645354866982	0.00808603875339031
1975	77.3796310424805	-13.8239831924438	-4.87627840042114	-0.0198359526693821	-0.00165419070981443	-0.00749832857400179	0.00483929552137852
1976	76.0809326171875	-12.200611114502	-5.46069240570068	-0.0026282137259841	0.0126314787194133	-0.0139918150380254	0.000293855206109583
1977	72.8341903686523	-11.5512628555298	-5.26588773727417	-0.0159398596733809	0.0103587592020631	-0.0110697457566857	0.000943203864153475
1978	75.4315795898438	-12.5252857208252	-4.94121360778809	-0.00555028254166245	0.00256657530553639	0.000943203864153475	-0.000355493422830477
1979	78.0289764404297	-12.8499603271484	-5.13601779937744	-0.00652430532500148	-0.00132951640989631	0.0142548503354192	0.00613799272105098
1980	76.0809326171875	-12.200611114502	-4.55160427093506	-0.00619963090866804	-0.00490093370899558	-0.00425158534198999	0.000293855206109583
1981	75.4315795898438	-12.8499603271484	-4.29186487197876	0.0022419011220336	0.00126787810586393	0.00191722682211548	-0.00360223650932312
1982	76.0809326171875	-13.1746339797974	-4.81134366989136	0.00743668992072344	-0.00327756232582033	-0.00197886489331722	-0.000355493422830477
1983	76.7302780151367	-13.8239831924438	-4.61653900146484	0.00906006153672934	-0.00360223650932312	-0.000680167751852423	0.00354059832170606
1984	76.0809326171875	-12.200611114502	-4.74640893936157	0.0132808275520802	-0.00230353930965066	0.0132808275520802	-3.08191010844894e-05
1985	74.7822341918945	-12.8499603271484	-4.81134366989136	0.00289124972186983	-0.00230353930965066	0.0162028968334198	-0.00425158534198999
1986	74.7822341918945	-11.875937461853	-4.61653900146484	0.00581331877037883	-0.00165419070981443	0.00159255252219737	-0.00165419070981443
1987	77.3796310424805	-13.1746339797974	-4.35679960250854	0.0126314787194133	-0.00457625929266214	-0.00457625929266214	-0.00392691092565656
1988	78.0289764404297	-12.5252857208252	-4.61653900146484	0.0132808275520802	0.000293855206109583	-0.00490093370899558	-0.00392691092565656
1989	76.7302780151367	-13.1746339797974	-5.13601779937744	0.00159255252219737	0.00418994715437293	-0.00912170019000769	0.00548864435404539
1990	78.0289764404297	-13.4993085861206	-5.13601779937744	-0.00132951640989631	-0.00100484199356288	-0.00457625929266214	0.000618529506027699
1991	75.4315795898438	-13.1746339797974	-4.61653900146484	0.0152288740500808	0.00191722682211548	-0.00392691092565656	-3.08191010844894e-05
1992	76.0809326171875	-11.875937461853	-5.20095300674438	0.00321592413820326	0.00613799272105098	-0.0146411629393697	-0.00132951640989631
1993	74.7822341918945	-12.200611114502	-5.26588773727417	0.00581331877037883	0.0126314787194133	-0.00230353930965066	0.00159255252219737
1994	75.4315795898438	-12.8499603271484	-4.74640893936157	-0.0156151866540313	0.0142548503354192	-0.0143164889886975	0.00516396993771195
1995	76.0809326171875	-12.200611114502	-5.00614833831787	0.00970941036939621	0.0022419011220336	-0.0110697457566857	0.00646266713738441
1996	76.7302780151367	-12.200611114502	-5.33082246780396	0.0207483377307653	0.0142548503354192	-0.0139918150380254	0.000943203864153475
1997	76.7302780151367	-12.8499603271484	-5.00614833831787	0.0123068047687411	0.0136055024340749	-0.0117190945893526	0.00256657530553639
1998	76.0809326171875	-12.200611114502	-4.81134366989136	0.0126314787194133	0.00256657530553639	0.00354059832170606	0.00548864435404539
1999	75.4315795898438	-13.1746339797974	-4.68147373199463	0.00386527273803949	-0.0026282137259841	0.00613799272105098	0.00938473641872406
2000	76.7302780151367	-11.875937461853	-5.07108306884766	0.012956153601408	0.00646266713738441	0.00483929552137852	0.00451462110504508
[truncated: 5,440 more rows]
