# Supplementary material for: Precise instruction and consideration of the vertical and horizontal force component increases validity and reliability of the 90:20 Isometric Posterior Chain Test
Source: PLoS One. 2024 Oct 28;19(10):e0312843. doi: 10.1371/journal.pone.0312843 (PMC11515970; doi:10.1371/journal.pone.0312843)
Supplement: S1 File — (ZIP) [file pone.0312843.s001.zip › S1_Raw_Data/M1_P13_v_2.csv]

1	76.0809326171875	-11.2265882492065	-4.42173433303833	0.00256657530553639	-0.0152905117720366	-0.00165419070981443	-0.0126931173726916
2	78.0289764404297	-12.8499603271484	-4.42173433303833	0.0116574559360743	-0.0110697457566857	0.00970941036939621	-0.00912170019000769
3	76.7302780151367	-12.200611114502	-4.74640893936157	0.00970941036939621	-0.00587495695799589	0.0142548503354192	-0.00814767740666866
4	74.7822341918945	-10.2525653839111	-4.87627840042114	0.0149041991680861	-0.00295288790948689	0.00354059832170606	-0.00132951640989631
5	71.5354919433594	-10.2525653839111	-4.81134366989136	-0.00230353930965066	0.00354059832170606	-0.00944637414067984	0.00191722682211548
6	72.8341903686523	-10.5772399902344	-4.68147373199463	-0.00490093370899558	0.00451462110504508	-0.0123684434220195	-0.00782300252467394
7	75.4315795898438	-10.9019145965576	-4.68147373199463	0.000293855206109583	0.00321592413820326	-0.00944637414067984	0.000618529506027699
8	76.0809326171875	-11.5512628555298	-5.13601779937744	0.0136055024340749	0.00841071270406246	0.00581331877037883	-3.08191010844894e-05
9	77.3796310424805	-11.5512628555298	-5.52562713623047	0.000293855206109583	-0.00132951640989631	-0.00165419070981443	0.00613799272105098
10	76.7302780151367	-11.2265882492065	-4.61653900146484	-0.00555028254166245	0.00516396993771195	-0.00555028254166245	-0.0026282137259841
11	77.3796310424805	-12.5252857208252	-4.55160427093506	-0.00197886489331722	0.01100810803473	-0.0175632312893867	0.00126787810586393
12	76.0809326171875	-12.200611114502	-5.26588773727417	-0.00782300252467394	0.000618529506027699	-0.00197886489331722	0.00159255252219737
13	76.7302780151367	-11.875937461853	-4.48666954040527	0.0103587592020631	0.00873538758605719	-0.00392691092565656	0.0113327819854021
14	74.7822341918945	-10.5772399902344	-4.94121360778809	-0.00327756232582033	0.00418994715437293	0.0022419011220336	0.00646266713738441
15	72.8341903686523	-10.2525653839111	-5.33082246780396	-0.00392691092565656	0.0152288740500808	0.00873538758605719	0.00354059832170606
16	73.4835357666016	-10.5772399902344	-4.68147373199463	0.00386527273803949	0.00548864435404539	0.000618529506027699	0.00906006153672934
17	76.0809326171875	-10.5772399902344	-4.48666954040527	0.0103587592020631	0.000618529506027699	0.00613799272105098	0.00126787810586393
18	74.1328887939453	-9.92789077758789	-4.87627840042114	0.00581331877037883	-0.00100484199356288	0.00841071270406246	0.00808603875339031
19	73.4835357666016	-10.5772399902344	-4.94121360778809	0.0282158460468054	-0.00457625929266214	0.000293855206109583	0.00386527273803949
20	76.7302780151367	-11.5512628555298	-4.42173433303833	0.00354059832170606	0.00743668992072344	-0.00230353930965066	-0.00749832857400179
21	77.3796310424805	-12.5252857208252	-5.07108306884766	-0.00587495695799589	0.00126787810586393	0.00191722682211548	-0.0113944197073579
22	76.7302780151367	-12.8499603271484	-5.07108306884766	0.00970941036939621	-0.00555028254166245	0.00743668992072344	-0.00944637414067984
23	76.7302780151367	-11.875937461853	-5.20095300674438	0.0132808275520802	-0.00977104809135199	0.0116574559360743	-0.0026282137259841
24	76.0809326171875	-10.9019145965576	-5.20095300674438	-3.08191010844894e-05	-0.00490093370899558	0.0022419011220336	-0.00652430532500148
25	73.4835357666016	-10.5772399902344	-5.26588773727417	-0.0117190945893526	-0.0026282137259841	0.00191722682211548	-0.0113944197073579
26	72.1848373413086	-10.2525653839111	-5.20095300674438	-0.0172385573387146	-0.00100484199356288	-0.00944637414067984	-0.00555028254166245
27	76.7302780151367	-10.9019145965576	-5.00614833831787	-0.0149658378213644	-0.000355493422830477	-0.0104203969240189	-0.00555028254166245
28	75.4315795898438	-11.5512628555298	-5.26588773727417	-0.0126931173726916	0.000293855206109583	0.00646266713738441	0.000618529506027699
29	74.1328887939453	-11.2265882492065	-5.3957576751709	-0.000680167751852423	-0.00522560812532902	-0.00782300252467394	0.00646266713738441
30	76.0809326171875	-11.875937461853	-5.26588773727417	-0.00392691092565656	0.00159255252219737	0.000293855206109583	-0.00490093370899558
31	76.0809326171875	-12.200611114502	-4.94121360778809	-0.00944637414067984	0.00159255252219737	-0.00392691092565656	0.00548864435404539
32	75.4315795898438	-11.875937461853	-4.55160427093506	-0.00555028254166245	-0.00847235135734081	-0.0149658378213644	0.0132808275520802
33	76.0809326171875	-11.875937461853	-4.29186487197876	-0.00749832857400179	0.000618529506027699	0.00483929552137852	0.000293855206109583
34	74.7822341918945	-10.5772399902344	-4.74640893936157	-0.00457625929266214	0.00386527273803949	-0.00555028254166245	0.00646266713738441
35	73.4835357666016	-10.5772399902344	-5.3957576751709	-0.00360223650932312	0.00646266713738441	0.00873538758605719	0.00321592413820326
36	72.1848373413086	-10.2525653839111	-5.26588773727417	-0.021459324285388	0.0113327819854021	-0.00100484199356288	0.00386527273803949
37	76.0809326171875	-10.9019145965576	-4.74640893936157	-0.00749832857400179	0.00516396993771195	-0.00522560812532902	0.00159255252219737
38	74.7822341918945	-9.92789077758789	-4.68147373199463	0.0194496400654316	0.00483929552137852	0.00354059832170606	0.00970941036939621
39	75.4315795898438	-10.5772399902344	-4.68147373199463	0.00516396993771195	0.000943203864153475	-3.08191010844894e-05	0.00386527273803949
40	77.3796310424805	-11.2265882492065	-5.13601779937744	0.00938473641872406	0.00548864435404539	-0.00457625929266214	-0.00197886489331722
41	76.0809326171875	-11.875937461853	-4.87627840042114	0.00581331877037883	0.00548864435404539	-0.00197886489331722	-0.0100957229733467
42	77.3796310424805	-12.200611114502	-4.55160427093506	0.0123068047687411	-0.00230353930965066	0.00256657530553639	-0.00230353930965066
43	76.0809326171875	-12.200611114502	-4.55160427093506	0.0145795252174139	-0.00522560812532902	0.0171769186854362	-0.0104203969240189
44	74.1328887939453	-10.5772399902344	-4.81134366989136	-0.0100957229733467	0.0022419011220336	-0.00295288790948689	0.00938473641872406
45	74.7822341918945	-10.2525653839111	-4.61653900146484	-0.00392691092565656	-0.00197886489331722	0.000618529506027699	-0.00457625929266214
46	72.1848373413086	-10.9019145965576	-4.55160427093506	-0.0182125810533762	-0.000355493422830477	-0.00684897974133492	-0.0126931173726916
47	74.7822341918945	-10.2525653839111	-4.87627840042114	0.00289124972186983	-0.000680167751852423	-0.00912170019000769	-0.00392691092565656
48	76.0809326171875	-10.9019145965576	-4.94121360778809	0.00483929552137852	-0.00165419070981443	-0.00132951640989631	-0.00327756232582033
49	76.7302780151367	-11.875937461853	-4.74640893936157	0.0171769186854362	-0.00132951640989631	-0.00490093370899558	0.00191722682211548
50	76.7302780151367	-11.2265882492065	-4.68147373199463	0.00743668992072344	0.00126787810586393	-0.000355493422830477	-0.0136671401560307
51	76.7302780151367	-11.5512628555298	-4.35679960250854	0.0123068047687411	0.00321592413820326	-0.0159398596733809	0.000293855206109583
52	76.0809326171875	-11.2265882492065	-4.55160427093506	-0.00587495695799589	-0.00327756232582033	-0.00392691092565656	0.00159255252219737
53	76.0809326171875	-11.875937461853	-4.87627840042114	-0.00619963090866804	-3.08191010844894e-05	-0.00295288790948689	0.00678734155371785
54	75.4315795898438	-10.5772399902344	-5.33082246780396	-0.00652430532500148	0.00906006153672934	-0.00522560812532902	0.01100810803473
55	75.4315795898438	-10.5772399902344	-5.3957576751709	0.0158782228827477	0.00191722682211548	-0.00782300252467394	-0.00392691092565656
56	72.1848373413086	-10.2525653839111	-5.13601779937744	-0.0172385573387146	0.000943203864153475	-0.00425158534198999	-0.000355493422830477
57	74.1328887939453	-10.5772399902344	-5.33082246780396	0.00159255252219737	-0.00100484199356288	0.00386527273803949	0.00613799272105098
58	74.7822341918945	-9.60321712493896	-5.20095300674438	-0.00165419070981443	0.00646266713738441	0.00841071270406246	0.00289124972186983
59	76.0809326171875	-10.9019145965576	-4.61653900146484	0.0022419011220336	0.00516396993771195	0.00321592413820326	0.00386527273803949
60	76.0809326171875	-11.875937461853	-4.87627840042114	0.0236704051494598	-0.000355493422830477	-0.000355493422830477	0.000618529506027699
61	76.0809326171875	-11.875937461853	-4.61653900146484	-0.0208099745213985	0.00516396993771195	0.000943203864153475	-0.00100484199356288
62	76.0809326171875	-11.875937461853	-4.48666954040527	0.0103587592020631	0.000943203864153475	0.00451462110504508	-0.00749832857400179
63	75.4315795898438	-12.200611114502	-4.55160427093506	0.0149041991680861	-0.00425158534198999	0.00646266713738441	0.00191722682211548
64	75.4315795898438	-11.2265882492065	-4.68147373199463	0.00159255252219737	-0.0156151866540313	-0.000680167751852423	-0.00619963090866804
65	74.1328887939453	-10.9019145965576	-4.48666954040527	0.000293855206109583	-0.00555028254166245	-0.00197886489331722	-0.0130177913233638
66	72.1848373413086	-10.2525653839111	-4.16199493408203	-0.00782300252467394	0.000943203864153475	-0.0113944197073579	-0.00132951640989631
67	73.4835357666016	-10.2525653839111	-4.42173433303833	0.00711201597005129	0.0022419011220336	-0.00295288790948689	-0.00652430532500148
68	76.0809326171875	-10.9019145965576	-4.61653900146484	-0.00555028254166245	-0.0026282137259841	0.00386527273803949	0.00354059832170606
69	76.7302780151367	-11.875937461853	-4.55160427093506	-0.000355493422830477	-0.00392691092565656	-0.0113944197073579	0.00386527273803949
70	76.7302780151367	-11.5512628555298	-4.74640893936157	0.00451462110504508	0.000293855206109583	-0.00360223650932312	-0.0026282137259841
71	76.7302780151367	-11.5512628555298	-4.42173433303833	-0.0136671401560307	0.00289124972186983	-0.00847235135734081	-0.00100484199356288
72	76.0809326171875	-10.5772399902344	-5.07108306884766	-0.0143164889886975	0.0116574559360743	-0.0152905117720366	-0.00100484199356288
73	76.7302780151367	-11.875937461853	-5.20095300674438	-0.00100484199356288	-0.00490093370899558	-0.00652430532500148	0.0106834331527352
74	76.7302780151367	-11.5512628555298	-5.26588773727417	-0.0104203969240189	-0.00360223650932312	-0.00295288790948689	0.0103587592020631
75	74.7822341918945	-9.60321712493896	-5.3957576751709	-0.00230353930965066	0.00646266713738441	-0.00230353930965066	0.0022419011220336
76	73.4835357666016	-10.2525653839111	-4.87627840042114	-0.0217839982360601	0.00126787810586393	-0.00425158534198999	0.00808603875339031
77	72.8341903686523	-10.5772399902344	-4.68147373199463	0.000293855206109583	0.0022419011220336	-0.00782300252467394	0.000943203864153475
78	74.1328887939453	-9.92789077758789	-4.55160427093506	0.0103587592020631	0.00776136433705688	0.00386527273803949	0.00581331877037883
79	76.7302780151367	-10.5772399902344	-4.81134366989136	0.00159255252219737	-0.000680167751852423	0.00808603875339031	0.00386527273803949
80	77.3796310424805	-11.5512628555298	-4.87627840042114	0.0171769186854362	0.0116574559360743	0.00321592413820326	-0.00132951640989631
81	76.7302780151367	-11.5512628555298	-4.81134366989136	0.00873538758605719	-0.00749832857400179	0.00191722682211548	-0.0126931173726916
82	76.0809326171875	-11.2265882492065	-4.61653900146484	0.00483929552137852	-0.00295288790948689	0.00808603875339031	-0.00717365415766835
83	76.7302780151367	-12.200611114502	-4.55160427093506	0.00483929552137852	-0.00912170019000769	0.00906006153672934	0.00256657530553639
84	75.4315795898438	-11.2265882492065	-4.55160427093506	-0.00457625929266214	-0.0100957229733467	0.00418994715437293	-0.00100484199356288
85	75.4315795898438	-10.2525653839111	-4.48666954040527	0.00191722682211548	-0.0266541130840778	-0.00457625929266214	0.00126787810586393
86	73.4835357666016	-10.2525653839111	-4.94121360778809	-0.0182125810533762	-0.00132951640989631	-0.00425158534198999	-0.0107450718060136
87	72.8341903686523	-9.92789077758789	-5.33082246780396	-0.0204853005707264	0.00256657530553639	-0.0188619289547205	-0.00652430532500148
88	75.4315795898438	-10.5772399902344	-5.13601779937744	-0.00619963090866804	0.000618529506027699	0.00516396993771195	0.00548864435404539
89	75.4315795898438	-10.9019145965576	-4.35679960250854	-0.00555028254166245	-0.00360223650932312	-0.00684897974133492	0.00126787810586393
90	76.7302780151367	-10.9019145965576	-4.68147373199463	0.00126787810586393	-0.00327756232582033	-0.00652430532500148	0.00386527273803949
91	76.7302780151367	-11.2265882492065	-5.07108306884766	-0.0133424662053585	0.00906006153672934	-0.0208099745213985	-0.00165419070981443
92	74.7822341918945	-10.5772399902344	-5.13601779937744	-0.00847235135734081	0.00678734155371785	-0.0172385573387146	0.00159255252219737
93	76.7302780151367	-12.200611114502	-5.20095300674438	0.00256657530553639	-0.0026282137259841	-0.00684897974133492	-0.000355493422830477
94	76.7302780151367	-11.2265882492065	-5.33082246780396	0.0158782228827477	-0.000355493422830477	-0.00879702530801296	0.00906006153672934
95	75.4315795898438	-10.5772399902344	-4.74640893936157	0.00483929552137852	0.00386527273803949	-0.000355493422830477	-0.00327756232582033
96	74.1328887939453	-9.92789077758789	-5.33082246780396	0.00191722682211548	0.00906006153672934	-0.00425158534198999	0.00516396993771195
97	72.8341903686523	-10.2525653839111	-5.00614833831787	-0.00132951640989631	0.00548864435404539	-0.00230353930965066	-0.00165419070981443
98	73.4835357666016	-10.5772399902344	-5.00614833831787	-0.0026282137259841	0.00451462110504508	-0.00392691092565656	0.00613799272105098
99	76.0809326171875	-10.9019145965576	-5.3957576751709	0.00711201597005129	0.00256657530553639	-0.00457625929266214	-3.08191010844894e-05
100	77.3796310424805	-11.2265882492065	-5.20095300674438	-0.00749832857400179	-0.00360223650932312	0.00159255252219737	-3.08191010844894e-05
101	76.0809326171875	-10.5772399902344	-5.13601779937744	0.00321592413820326	-0.00360223650932312	0.000618529506027699	-0.0133424662053585
102	76.7302780151367	-11.5512628555298	-4.55160427093506	-0.00587495695799589	0.000943203864153475	-0.00295288790948689	-0.00977104809135199
103	76.0809326171875	-11.5512628555298	-4.94121360778809	-0.000355493422830477	-0.0113944197073579	0.0103587592020631	-0.0117190945893526
104	74.1328887939453	-11.875937461853	-4.42173433303833	0.00776136433705688	-0.0139918150380254	0.00646266713738441	0.000943203864153475
105	75.4315795898438	-11.5512628555298	-5.20095300674438	-0.00425158534198999	-0.00457625929266214	0.0022419011220336	-0.00652430532500148
106	75.4315795898438	-9.60321712493896	-5.46069240570068	-0.00425158534198999	0.00321592413820326	-0.0159398596733809	-0.0139918150380254
107	72.1848373413086	-9.92789077758789	-4.68147373199463	-0.00522560812532902	0.00191722682211548	-0.00879702530801296	-0.00230353930965066
108	74.1328887939453	-10.9019145965576	-4.81134366989136	0.0126314787194133	0.00289124972186983	-0.00295288790948689	0.000943203864153475
109	77.3796310424805	-11.2265882492065	-4.48666954040527	0.00354059832170606	0.00289124972186983	0.00711201597005129	0.00321592413820326
110	76.7302780151367	-10.2525653839111	-4.35679960250854	-0.000680167751852423	-0.000680167751852423	-0.00555028254166245	0.00581331877037883
111	76.0809326171875	-10.5772399902344	-5.13601779937744	-0.00230353930965066	0.0103587592020631	-0.00814767740666866	-0.00490093370899558
112	74.7822341918945	-10.5772399902344	-4.94121360778809	-0.00587495695799589	0.01100810803473	-0.0100957229733467	0.00354059832170606
113	76.0809326171875	-11.5512628555298	-4.68147373199463	0.0100340843200684	0.00451462110504508	-0.00619963090866804	0.000293855206109583
114	75.4315795898438	-11.5512628555298	-4.81134366989136	-0.00197886489331722	-0.00749832857400179	-0.00652430532500148	0.00711201597005129
115	76.0809326171875	-10.9019145965576	-5.13601779937744	-0.00100484199356288	-0.00100484199356288	-0.00392691092565656	-0.000355493422830477
116	75.4315795898438	-9.92789077758789	-5.26588773727417	0.01100810803473	0.00354059832170606	0.000943203864153475	0.00938473641872406
117	72.8341903686523	-10.2525653839111	-4.35679960250854	0.000618529506027699	0.00256657530553639	0.00289124972186983	0.00126787810586393
118	72.8341903686523	-10.2525653839111	-4.81134366989136	0.0136055024340749	0.00483929552137852	0.00289124972186983	0.00159255252219737
119	75.4315795898438	-10.9019145965576	-4.87627840042114	-0.00230353930965066	0.00581331877037883	0.00386527273803949	0.000943203864153475
120	77.3796310424805	-11.5512628555298	-4.48666954040527	-0.00100484199356288	-0.00100484199356288	0.000943203864153475	0.00126787810586393
121	76.7302780151367	-10.5772399902344	-5.00614833831787	0.0126314787194133	-0.00327756232582033	-0.00165419070981443	-0.00555028254166245
122	76.7302780151367	-11.5512628555298	-4.42173433303833	0.00970941036939621	0.00354059832170606	0.00159255252219737	-0.00652430532500148
123	76.0809326171875	-11.5512628555298	-4.29186487197876	0.00743668992072344	0.00126787810586393	0.0175015944987535	0.000293855206109583
124	74.1328887939453	-10.9019145965576	-5.20095300674438	0.0162028968334198	-0.0191866029053926	0.00451462110504508	0.0022419011220336
125	75.4315795898438	-11.2265882492065	-5.3957576751709	0.0106834331527352	-0.00457625929266214	0.00321592413820326	-0.00100484199356288
126	73.4835357666016	-9.27854251861572	-5.33082246780396	0.00646266713738441	0.00906006153672934	-0.0107450718060136	-0.0123684434220195
127	73.4835357666016	-9.92789077758789	-4.68147373199463	0.00808603875339031	0.00256657530553639	-0.0120437685400248	-0.00295288790948689
128	73.4835357666016	-11.2265882492065	-4.68147373199463	0.0116574559360743	-0.00100484199356288	-0.000680167751852423	-0.0026282137259841
129	76.0809326171875	-10.9019145965576	-4.87627840042114	0.00613799272105098	0.00256657530553639	0.00386527273803949	-0.00392691092565656
130	78.0289764404297	-11.2265882492065	-4.74640893936157	-0.00490093370899558	0.00321592413820326	-0.00490093370899558	0.00321592413820326
131	76.0809326171875	-10.2525653839111	-5.52562713623047	-0.00814767740666866	0.0116574559360743	-0.0110697457566857	-0.000355493422830477
132	75.4315795898438	-9.92789077758789	-4.87627840042114	-0.00457625929266214	0.0126314787194133	-0.0211346503347158	-0.0026282137259841
133	76.0809326171875	-11.2265882492065	-4.55160427093506	-0.0026282137259841	0.00841071270406246	-0.0139918150380254	0.00191722682211548
134	76.0809326171875	-10.9019145965576	-4.74640893936157	0.00191722682211548	0.00321592413820326	-0.00327756232582033	0.0123068047687411
135	76.0809326171875	-11.5512628555298	-4.61653900146484	-0.0026282137259841	-0.00230353930965066	0.00354059832170606	0.0136055024340749
136	74.7822341918945	-9.60321712493896	-4.48666954040527	-0.00814767740666866	0.00841071270406246	0.00581331877037883	-0.00100484199356288
137	74.1328887939453	-9.92789077758789	-5.20095300674438	-0.00652430532500148	0.00386527273803949	0.00191722682211548	0.00613799272105098
138	72.8341903686523	-10.2525653839111	-5.46069240570068	-0.0110697457566857	0.000293855206109583	0.00808603875339031	0.00743668992072344
139	74.1328887939453	-10.5772399902344	-5.3957576751709	-0.00944637414067984	0.000618529506027699	0.00354059832170606	0.00451462110504508
140	77.3796310424805	-10.9019145965576	-5.07108306884766	-0.00522560812532902	-0.00230353930965066	-0.00197886489331722	-0.00230353930965066
141	76.7302780151367	-10.5772399902344	-4.74640893936157	-0.00392691092565656	-0.00197886489331722	-0.000680167751852423	-0.00912170019000769
142	76.0809326171875	-11.2265882492065	-4.22693014144897	-0.00295288790948689	-0.00522560812532902	0.000293855206109583	-0.00360223650932312
143	77.3796310424805	-11.5512628555298	-4.42173433303833	-0.0162645354866982	-3.08191010844894e-05	0.0106834331527352	-0.00295288790948689
144	74.7822341918945	-11.2265882492065	-5.3957576751709	0.00906006153672934	-0.00847235135734081	0.00906006153672934	-0.00132951640989631
145	75.4315795898438	-11.2265882492065	-5.3957576751709	0.01847561635077	-0.00522560812532902	-0.0133424662053585	-0.00295288790948689
146	74.1328887939453	-10.2525653839111	-4.87627840042114	0.00386527273803949	-3.08191010844894e-05	0.000293855206109583	-0.00717365415766835
147	72.8341903686523	-10.2525653839111	-4.61653900146484	0.00646266713738441	-0.00100484199356288	-0.00814767740666866	-0.00555028254166245
148	74.1328887939453	-11.875937461853	-4.29186487197876	-0.00327756232582033	-0.00197886489331722	0.00386527273803949	-0.000680167751852423
149	74.7822341918945	-11.5512628555298	-4.94121360778809	0.00938473641872406	0.00841071270406246	-0.00392691092565656	0.00906006153672934
150	76.7302780151367	-11.5512628555298	-5.20095300674438	0.00743668992072344	-0.00230353930965066	-0.00977104809135199	0.000293855206109583
151	76.0809326171875	-11.2265882492065	-4.87627840042114	0.01100810803473	0.00776136433705688	-0.0117190945893526	-0.00425158534198999
152	74.7822341918945	-10.5772399902344	-5.46069240570068	0.0155535480007529	0.0113327819854021	-0.0169138833880424	0.00418994715437293
153	76.7302780151367	-11.5512628555298	-5.13601779937744	0.020423661917448	-0.00100484199356288	-0.00100484199356288	0.00970941036939621
154	74.7822341918945	-10.9019145965576	-4.94121360778809	-0.00684897974133492	0.00451462110504508	-0.00555028254166245	0.0022419011220336
155	75.4315795898438	-11.875937461853	-5.20095300674438	-0.00555028254166245	-0.00197886489331722	-0.00165419070981443	0.00386527273803949
156	74.7822341918945	-10.9019145965576	-5.20095300674438	-0.00555028254166245	0.0132808275520802	-0.00749832857400179	-0.00814767740666866
157	74.7822341918945	-10.5772399902344	-5.33082246780396	-0.0113944197073579	0.0136055024340749	0.00321592413820326	0.00516396993771195
158	72.8341903686523	-10.9019145965576	-5.6554970741272	-0.0250307414680719	0.00289124972186983	-0.00392691092565656	0.00321592413820326
159	72.1848373413086	-10.2525653839111	-5.26588773727417	-0.0217839982360601	0.00581331877037883	0.00678734155371785	-0.000680167751852423
160	78.0289764404297	-11.875937461853	-4.94121360778809	-0.0133424662053585	0.000943203864153475	-0.0026282137259841	-0.000680167751852423
161	76.0809326171875	-10.9019145965576	-5.13601779937744	-0.00392691092565656	0.00321592413820326	-3.08191010844894e-05	-0.0100957229733467
162	75.4315795898438	-11.875937461853	-5.20095300674438	-0.00132951640989631	-0.00522560812532902	0.00808603875339031	-0.00847235135734081
163	77.3796310424805	-11.875937461853	-5.33082246780396	0.000293855206109583	-0.00132951640989631	0.00646266713738441	-0.00652430532500148
164	76.0809326171875	-10.9019145965576	-5.26588773727417	0.00354059832170606	-0.00619963090866804	0.0126314787194133	-0.000680167751852423
165	75.4315795898438	-11.875937461853	-5.33082246780396	-0.00165419070981443	-0.0107450718060136	0.00646266713738441	-0.00100484199356288
166	74.1328887939453	-10.5772399902344	-5.20095300674438	0.00354059832170606	0.00386527273803949	-0.00100484199356288	-0.00457625929266214
167	74.7822341918945	-10.9019145965576	-5.26588773727417	-0.00132951640989631	-0.00425158534198999	-0.00490093370899558	-0.00425158534198999
168	74.7822341918945	-11.5512628555298	-4.94121360778809	-0.00490093370899558	-0.00230353930965066	0.00256657530553639	0.0100340843200684
169	72.1848373413086	-10.9019145965576	-5.20095300674438	0.00159255252219737	0.00126787810586393	0.00289124972186983	0.00418994715437293
170	76.7302780151367	-12.200611114502	-5.13601779937744	0.000293855206109583	0.00516396993771195	-3.08191010844894e-05	0.00451462110504508
171	76.7302780151367	-11.5512628555298	-5.20095300674438	0.00451462110504508	0.00289124972186983	-0.0139918150380254	0.000618529506027699
172	74.7822341918945	-11.2265882492065	-5.46069240570068	-0.00425158534198999	0.01100810803473	-0.0113944197073579	-0.0026282137259841
173	76.7302780151367	-11.875937461853	-4.87627840042114	-0.0026282137259841	0.00743668992072344	-0.00555028254166245	0.012956153601408
174	74.1328887939453	-10.5772399902344	-5.07108306884766	0.00548864435404539	0.0116574559360743	0.00159255252219737	0.00354059832170606
175	75.4315795898438	-13.1746339797974	-5.33082246780396	0.0022419011220336	-0.00587495695799589	-0.00619963090866804	0.00548864435404539
176	76.0809326171875	-12.200611114502	-5.46069240570068	0.0123068047687411	0.00289124972186983	-0.00490093370899558	-0.00295288790948689
177	76.7302780151367	-12.200611114502	-5.00614833831787	0.00613799272105098	0.00418994715437293	-0.00587495695799589	0.00451462110504508
178	75.4315795898438	-12.200611114502	-5.00614833831787	-0.00749832857400179	0.00191722682211548	0.00289124972186983	0.0126314787194133
179	72.8341903686523	-11.5512628555298	-5.07108306884766	-0.0113944197073579	0.00159255252219737	-0.00100484199356288	0.0100340843200684
180	75.4315795898438	-10.9019145965576	-5.00614833831787	0.0246444288641214	0.00451462110504508	-0.0104203969240189	-0.0026282137259841
181	74.1328887939453	-10.2525653839111	-5.26588773727417	0.0265924744307995	-0.000355493422830477	-3.08191010844894e-05	-0.00782300252467394
182	74.7822341918945	-10.9019145965576	-5.59056186676025	-0.0117190945893526	0.0022419011220336	0.0022419011220336	-0.00912170019000769
183	77.3796310424805	-12.200611114502	-4.61653900146484	0.00386527273803949	0.000618529506027699	0.00841071270406246	0.00451462110504508
184	76.7302780151367	-11.875937461853	-4.55160427093506	0.00743668992072344	-0.00132951640989631	0.00906006153672934	-0.00327756232582033
185	76.7302780151367	-13.4993085861206	-4.87627840042114	0.00970941036939621	-0.00912170019000769	0.00321592413820326	-0.00879702530801296
186	76.7302780151367	-13.1746339797974	-4.35679960250854	-0.00327756232582033	-3.08191010844894e-05	-0.0152905117720366	-0.0139918150380254
187	76.0809326171875	-11.875937461853	-4.29186487197876	0.00516396993771195	0.000943203864153475	-0.0107450718060136	-0.00652430532500148
188	74.1328887939453	-10.9019145965576	-4.81134366989136	0.00776136433705688	-0.00197886489331722	-0.00555028254166245	0.00126787810586393
189	72.1848373413086	-10.9019145965576	-4.68147373199463	0.0165275707840919	0.000943203864153475	0.00906006153672934	0.00646266713738441
190	73.4835357666016	-11.5512628555298	-4.68147373199463	-0.00230353930965066	0.00451462110504508	-0.00295288790948689	0.00451462110504508
191	76.7302780151367	-12.200611114502	-4.81134366989136	0.0022419011220336	0.0116574559360743	-0.00814767740666866	-0.00197886489331722
192	76.0809326171875	-11.5512628555298	-4.68147373199463	0.00451462110504508	0.00970941036939621	-0.0139918150380254	0.00873538758605719
193	76.7302780151367	-12.5252857208252	-4.81134366989136	-0.00879702530801296	0.00613799272105098	-0.00879702530801296	0.0103587592020631
194	74.1328887939453	-10.9019145965576	-5.33082246780396	-0.00197886489331722	-0.00100484199356288	-0.00327756232582033	0.00646266713738441
195	74.1328887939453	-12.200611114502	-5.33082246780396	0.0103587592020631	0.00126787810586393	-0.00684897974133492	0.00256657530553639
196	73.4835357666016	-12.5252857208252	-5.6554970741272	0.00516396993771195	-0.00360223650932312	0.00678734155371785	-0.00360223650932312
197	74.7822341918945	-11.2265882492065	-5.52562713623047	-0.00555028254166245	0.0022419011220336	-0.00555028254166245	0.000293855206109583
198	74.7822341918945	-11.5512628555298	-5.6554970741272	0.000293855206109583	-0.00652430532500148	0.00256657530553639	0.00613799272105098
199	73.4835357666016	-11.5512628555298	-5.07108306884766	-0.0165892094373703	-0.00197886489331722	0.00354059832170606	-0.00425158534198999
200	76.0809326171875	-12.200611114502	-4.87627840042114	0.000943203864153475	-0.000680167751852423	0.00126787810586393	-0.00132951640989631
201	75.4315795898438	-12.8499603271484	-5.26588773727417	0.00321592413820326	-0.00522560812532902	0.00191722682211548	-0.0120437685400248
202	75.4315795898438	-11.875937461853	-5.46069240570068	0.00646266713738441	-0.00197886489331722	0.00516396993771195	-0.00457625929266214
203	75.4315795898438	-11.5512628555298	-5.46069240570068	0.00548864435404539	-0.0253554154187441	0.000943203864153475	0.00581331877037883
204	76.0809326171875	-12.200611114502	-5.26588773727417	0.0155535480007529	-0.0143164889886975	0.00483929552137852	0.00191722682211548
205	76.0809326171875	-13.4993085861206	-5.20095300674438	0.00906006153672934	-0.00847235135734081	-0.00847235135734081	-0.00717365415766835
206	76.0809326171875	-12.5252857208252	-5.46069240570068	0.00776136433705688	-0.00392691092565656	-0.00944637414067984	-0.00392691092565656
207	74.1328887939453	-11.875937461853	-5.59056186676025	0.00711201597005129	-0.00132951640989631	-0.0120437685400248	-0.00392691092565656
208	76.0809326171875	-12.8499603271484	-5.46069240570068	0.00191722682211548	-0.00360223650932312	-0.00912170019000769	0.00581331877037883
209	75.4315795898438	-12.5252857208252	-5.13601779937744	0.00386527273803949	-3.08191010844894e-05	0.00678734155371785	0.00191722682211548
210	74.7822341918945	-12.200611114502	-5.26588773727417	0.000293855206109583	0.00354059832170606	-0.00717365415766835	0.00581331877037883
211	77.3796310424805	-13.1746339797974	-5.13601779937744	0.0106834331527352	0.0123068047687411	-0.0165892094373703	0.00451462110504508
212	74.7822341918945	-12.200611114502	-4.87627840042114	0.00256657530553639	0.0162028968334198	-0.0143164889886975	0.00159255252219737
213	76.0809326171875	-12.8499603271484	-4.74640893936157	0.00354059832170606	0.00483929552137852	-0.00977104809135199	0.0155535480007529
214	75.4315795898438	-11.5512628555298	-4.94121360778809	-0.00392691092565656	0.00256657530553639	0.00256657530553639	0.00873538758605719
215	75.4315795898438	-13.1746339797974	-4.74640893936157	0.00126787810586393	-0.00197886489331722	-0.00717365415766835	0.00841071270406246
216	76.0809326171875	-12.8499603271484	-4.81134366989136	0.0220470335334539	0.00646266713738441	-0.00197886489331722	-0.00360223650932312
217	74.1328887939453	-11.5512628555298	-4.55160427093506	-0.00847235135734081	0.00483929552137852	0.000943203864153475	0.000943203864153475
218	74.7822341918945	-13.1746339797974	-4.42173433303833	0.0162028968334198	0.0022419011220336	-0.00165419070981443	0.00613799272105098
219	74.7822341918945	-12.8499603271484	-4.61653900146484	-0.00230353930965066	-0.00392691092565656	0.00321592413820326	0.00483929552137852
220	76.0809326171875	-13.4993085861206	-4.61653900146484	0.00776136433705688	0.000943203864153475	-0.00490093370899558	0.00483929552137852
221	76.7302780151367	-13.1746339797974	-4.74640893936157	0.0132808275520802	0.00418994715437293	0.00159255252219737	-0.00360223650932312
222	76.0809326171875	-11.5512628555298	-5.59056186676025	0.0126314787194133	-0.00814767740666866	-0.000355493422830477	-0.00814767740666866
223	76.0809326171875	-12.200611114502	-5.20095300674438	0.0123068047687411	-0.00360223650932312	0.00483929552137852	0.0103587592020631
224	77.3796310424805	-13.8239831924438	-5.07108306884766	0.0126314787194133	-0.00619963090866804	0.000618529506027699	-0.00457625929266214
225	76.7302780151367	-14.1486568450928	-5.26588773727417	0.00873538758605719	-0.00522560812532902	0.00418994715437293	-0.00522560812532902
226	77.3796310424805	-12.5252857208252	-5.3957576751709	-0.00425158534198999	0.00841071270406246	-0.0110697457566857	-0.00619963090866804
227	74.7822341918945	-12.200611114502	-4.81134366989136	-0.0156151866540313	0.00321592413820326	-0.00165419070981443	0.00256657530553639
228	74.1328887939453	-13.4993085861206	-4.55160427093506	-0.0256800893694162	0.00354059832170606	-0.00717365415766835	0.00841071270406246
229	76.0809326171875	-13.1746339797974	-5.00614833831787	-0.0100957229733467	0.00743668992072344	0.00483929552137852	0.00289124972186983
230	74.7822341918945	-12.5252857208252	-5.13601779937744	-0.0221086721867323	0.00256657530553639	-0.00165419070981443	-0.00165419070981443
231	77.3796310424805	-13.4993085861206	-5.00614833831787	-0.0188619289547205	0.00938473641872406	-0.0133424662053585	-0.00132951640989631
232	76.0809326171875	-11.875937461853	-5.3957576751709	-0.0120437685400248	0.01100810803473	-0.0146411629393697	0.00191722682211548
233	76.0809326171875	-14.1486568450928	-5.13601779937744	-0.0146411629393697	0.000943203864153475	-0.0136671401560307	0.00581331877037883
234	78.0289764404297	-13.8239831924438	-5.20095300674438	-0.00522560812532902	0.000618529506027699	0.00191722682211548	0.00321592413820326
235	76.0809326171875	-14.1486568450928	-5.20095300674438	-0.00619963090866804	-0.00295288790948689	0.00386527273803949	0.00711201597005129
236	75.4315795898438	-12.8499603271484	-5.33082246780396	-0.00555028254166245	-0.000355493422830477	0.00321592413820326	0.00516396993771195
237	75.4315795898438	-12.200611114502	-4.94121360778809	-0.000355493422830477	0.00841071270406246	0.000618529506027699	0.000293855206109583
238	74.1328887939453	-13.4993085861206	-4.48666954040527	-0.0130177913233638	0.00386527273803949	0.00386527273803949	0.0136055024340749
239	77.3796310424805	-13.4993085861206	-4.61653900146484	0.00678734155371785	0.00418994715437293	0.00873538758605719	0.00191722682211548
240	77.3796310424805	-14.1486568450928	-4.55160427093506	-0.0104203969240189	0.00354059832170606	0.000293855206109583	-0.00230353930965066
241	78.0289764404297	-13.8239831924438	-4.81134366989136	-0.0104203969240189	-0.00165419070981443	0.00256657530553639	-0.0104203969240189
242	75.4315795898438	-12.5252857208252	-4.74640893936157	0.01100810803473	0.00256657530553639	0.00581331877037883	-0.0126931173726916
243	75.4315795898438	-14.1486568450928	-4.29186487197876	0.0126314787194133	-0.00327756232582033	0.00678734155371785	-0.00360223650932312
244	76.7302780151367	-14.7980060577393	-4.48666954040527	-0.000680167751852423	-0.0126931173726916	0.013930176384747	-0.00457625929266214
245	76.0809326171875	-14.473331451416	-4.87627840042114	0.0103587592020631	-0.00814767740666866	-0.00295288790948689	-0.0117190945893526
246	77.3796310424805	-13.4993085861206	-4.87627840042114	-0.00392691092565656	0.000618529506027699	-0.0146411629393697	-0.00392691092565656
247	75.4315795898438	-12.8499603271484	-4.74640893936157	-0.00230353930965066	-0.00197886489331722	-0.00879702530801296	-0.00814767740666866
248	73.4835357666016	-12.8499603271484	-4.68147373199463	0.0116574559360743	0.00289124972186983	-0.0107450718060136	-0.000355493422830477
249	76.7302780151367	-13.8239831924438	-4.29186487197876	0.000943203864153475	-0.00425158534198999	-0.00197886489331722	-0.000680167751852423
250	76.0809326171875	-13.4993085861206	-4.35679960250854	0.00256657530553639	0.00581331877037883	-0.0117190945893526	-0.00360223650932312
251	78.6783294677734	-14.473331451416	-4.87627840042114	-0.000680167751852423	0.00743668992072344	-0.0165892094373703	0.000293855206109583
252	76.7302780151367	-13.1746339797974	-5.00614833831787	-0.0133424662053585	0.0106834331527352	-0.00912170019000769	0.00483929552137852
253	77.3796310424805	-14.1486568450928	-5.13601779937744	0.0188002903014421	0.00548864435404539	-0.00944637414067984	0.00938473641872406
254	77.3796310424805	-15.1226806640625	-5.13601779937744	0.012956153601408	-0.00100484199356288	-0.00749832857400179	0.00743668992072344
255	77.3796310424805	-14.7980060577393	-4.68147373199463	0.0246444288641214	-0.00230353930965066	0.00386527273803949	-0.00165419070981443
256	78.0289764404297	-13.1746339797974	-4.55160427093506	0.0158782228827477	0.00516396993771195	-0.00619963090866804	0.00483929552137852
257	77.3796310424805	-13.8239831924438	-4.61653900146484	0.0145795252174139	0.00873538758605719	0.00321592413820326	-0.0126931173726916
258	75.4315795898438	-14.1486568450928	-4.61653900146484	-0.00295288790948689	0.00159255252219737	-0.00360223650932312	0.0103587592020631
259	76.0809326171875	-13.1746339797974	-4.81134366989136	0.00581331877037883	0.000293855206109583	0.00613799272105098	-0.000680167751852423
260	78.0289764404297	-14.1486568450928	-4.55160427093506	0.00418994715437293	0.00418994715437293	0.00418994715437293	-0.00749832857400179
261	78.6783294677734	-13.8239831924438	-4.74640893936157	-0.0100957229733467	-0.000355493422830477	-0.00392691092565656	-0.00619963090866804
262	76.7302780151367	-12.5252857208252	-5.13601779937744	-0.00360223650932312	-0.00392691092565656	0.00354059832170606	-0.00782300252467394
263	77.3796310424805	-14.1486568450928	-5.00614833831787	-0.00814767740666866	0.000943203864153475	0.00841071270406246	-0.00230353930965066
264	77.3796310424805	-14.7980060577393	-4.74640893936157	-0.00619963090866804	-0.00522560812532902	0.0106834331527352	0.00126787810586393
265	76.0809326171875	-13.8239831924438	-4.87627840042114	-0.00457625929266214	-0.00652430532500148	0.00126787810586393	-0.0113944197073579
266	76.0809326171875	-13.1746339797974	-5.26588773727417	-0.00555028254166245	0.0022419011220336	-0.0146411629393697	-0.00457625929266214
267	74.7822341918945	-12.200611114502	-4.55160427093506	-0.00360223650932312	0.00159255252219737	0.00289124972186983	-0.00944637414067984
268	74.1328887939453	-12.5252857208252	-5.00614833831787	-0.0175632312893867	-0.00165419070981443	-0.0117190945893526	0.0022419011220336
269	78.0289764404297	-13.4993085861206	-5.13601779937744	0.00613799272105098	-0.00165419070981443	-0.00230353930965066	-0.0026282137259841
270	78.0289764404297	-13.1746339797974	-4.81134366989136	0.00613799272105098	-0.00327756232582033	-0.00360223650932312	0.0022419011220336
271	78.0289764404297	-13.8239831924438	-4.87627840042114	-0.00652430532500148	0.013930176384747	-0.0146411629393697	0.00483929552137852
272	75.4315795898438	-12.5252857208252	-4.74640893936157	-0.00457625929266214	0.0103587592020631	-0.0126931173726916	0.0022419011220336
273	76.7302780151367	-13.4993085861206	-4.42173433303833	-0.00555028254166245	0.0155535480007529	-0.0120437685400248	0.0145795252174139
274	78.6783294677734	-14.7980060577393	-4.48666954040527	-0.00230353930965066	-0.00555028254166245	-0.00392691092565656	0.0106834331527352
275	76.7302780151367	-13.1746339797974	-4.55160427093506	-0.00165419070981443	0.00289124972186983	-0.000355493422830477	0.000618529506027699
276	76.7302780151367	-12.8499603271484	-4.87627840042114	-0.00782300252467394	0.00548864435404539	-0.00197886489331722	-0.0026282137259841
277	76.0809326171875	-13.4993085861206	-4.81134366989136	-0.0169138833880424	0.00678734155371785	-0.00132951640989631	0.0126314787194133
278	74.1328887939453	-13.4993085861206	-4.48666954040527	-0.0117190945893526	-3.08191010844894e-05	-0.00100484199356288	0.0162028968334198
279	76.7302780151367	-12.5252857208252	-5.3957576751709	-0.0113944197073579	0.000943203864153475	0.00321592413820326	0.00678734155371785
280	78.0289764404297	-13.1746339797974	-4.55160427093506	0.000618529506027699	0.00451462110504508	0.00289124972186983	-0.00132951640989631
281	78.0289764404297	-13.4993085861206	-4.81134366989136	-0.00360223650932312	0.00256657530553639	-0.00912170019000769	-0.00360223650932312
282	76.0809326171875	-12.200611114502	-4.94121360778809	-0.00230353930965066	0.000943203864153475	0.00256657530553639	-0.00132951640989631
283	78.0289764404297	-13.8239831924438	-5.20095300674438	0.00159255252219737	-0.00749832857400179	0.0123068047687411	-0.00619963090866804
284	77.3796310424805	-13.8239831924438	-5.46069240570068	0.0162028968334198	-0.0133424662053585	0.011982130818069	0.00191722682211548
285	76.0809326171875	-13.1746339797974	-4.74640893936157	0.00386527273803949	-0.0107450718060136	-0.00230353930965066	-0.00652430532500148
286	75.4315795898438	-12.5252857208252	-4.42173433303833	0.000293855206109583	0.00321592413820326	-0.0136671401560307	-0.00814767740666866
287	74.1328887939453	-12.5252857208252	-4.48666954040527	0.00386527273803949	-0.00295288790948689	-0.00587495695799589	-0.0136671401560307
288	73.4835357666016	-12.200611114502	-4.61653900146484	-0.00457625929266214	0.0103587592020631	-0.00197886489331722	0.00126787810586393
289	77.3796310424805	-12.200611114502	-5.3957576751709	0.00678734155371785	0.00191722682211548	-0.00555028254166245	0.00354059832170606
290	77.3796310424805	-12.8499603271484	-5.26588773727417	0.0100340843200684	0.00386527273803949	-0.00132951640989631	0.000943203864153475
291	77.3796310424805	-12.5252857208252	-4.74640893936157	0.00418994715437293	0.00451462110504508	-0.0130177913233638	-0.00132951640989631
292	75.4315795898438	-13.1746339797974	-4.61653900146484	0.0152288740500808	0.0116574559360743	-0.0195112787187099	0.00386527273803949
293	77.3796310424805	-13.1746339797974	-4.81134366989136	0.0126314787194133	0.000618529506027699	-0.00717365415766835	0.00970941036939621
294	78.0289764404297	-13.1746339797974	-4.94121360778809	0.01100810803473	0.000293855206109583	0.0022419011220336	0.00646266713738441
295	75.4315795898438	-12.200611114502	-5.46069240570068	0.012956153601408	-0.00425158534198999	0.00646266713738441	0.0022419011220336
296	77.3796310424805	-11.5512628555298	-4.61653900146484	0.00516396993771195	0.00581331877037883	-0.00425158534198999	0.00191722682211548
297	76.7302780151367	-12.200611114502	-4.81134366989136	0.00906006153672934	0.00873538758605719	0.00548864435404539	-0.00132951640989631
298	74.1328887939453	-12.8499603271484	-5.07108306884766	0.000943203864153475	0.00613799272105098	-0.00490093370899558	0.0116574559360743
299	76.0809326171875	-11.875937461853	-5.00614833831787	0.01100810803473	0.0022419011220336	-0.000355493422830477	0.00516396993771195
300	78.6783294677734	-12.200611114502	-4.81134366989136	-0.00165419070981443	0.000293855206109583	0.00191722682211548	0.000943203864153475
301	78.0289764404297	-12.5252857208252	-4.55160427093506	0.00483929552137852	-0.00392691092565656	-0.00490093370899558	0.000618529506027699
302	75.4315795898438	-11.875937461853	-5.07108306884766	0.00321592413820326	-0.0026282137259841	0.000618529506027699	-0.00912170019000769
303	76.7302780151367	-12.200611114502	-4.61653900146484	0.00321592413820326	-0.00295288790948689	0.00873538758605719	-0.00619963090866804
304	77.3796310424805	-12.200611114502	-4.68147373199463	-0.00360223650932312	-0.00782300252467394	0.00516396993771195	-0.000355493422830477
305	77.3796310424805	-13.4993085861206	-5.00614833831787	-0.00197886489331722	-0.00717365415766835	-0.00392691092565656	-0.0120437685400248
306	77.3796310424805	-12.200611114502	-4.61653900146484	0.00191722682211548	-0.00392691092565656	-0.00879702530801296	-0.0113944197073579
307	76.7302780151367	-12.5252857208252	-5.00614833831787	0.00418994715437293	0.00873538758605719	-0.00977104809135199	-0.00295288790948689
308	74.7822341918945	-12.5252857208252	-5.20095300674438	0.00289124972186983	-3.08191010844894e-05	-0.00327756232582033	0.00386527273803949
309	76.7302780151367	-12.5252857208252	-4.61653900146484	0.0230210572481155	-0.0026282137259841	-0.00490093370899558	0.00483929552137852
310	76.7302780151367	-11.2265882492065	-4.94121360778809	0.0217223595827818	0.000293855206109583	-0.00230353930965066	-0.00457625929266214
311	75.4315795898438	-10.9019145965576	-4.74640893936157	0.0149041991680861	0.00711201597005129	-0.017887907102704	0.00191722682211548
312	76.7302780151367	-11.2265882492065	-4.94121360778809	0.00646266713738441	0.0126314787194133	-0.0130177913233638	0.00386527273803949
313	78.0289764404297	-11.5512628555298	-4.22693014144897	0.0116574559360743	0.00808603875339031	-0.0123684434220195	-0.00197886489331722
314	77.3796310424805	-12.8499603271484	-4.61653900146484	0.00418994715437293	-0.00100484199356288	-0.0026282137259841	0.0123068047687411
315	78.0289764404297	-13.1746339797974	-5.26588773727417	0.00711201597005129	0.0100340843200684	0.00483929552137852	-0.000355493422830477
316	78.0289764404297	-12.200611114502	-4.48666954040527	0.00256657530553639	0.00743668992072344	-0.0104203969240189	-0.00100484199356288
317	76.0809326171875	-11.2265882492065	-4.55160427093506	0.00289124972186983	0.00743668992072344	0.00289124972186983	-0.00100484199356288
318	74.1328887939453	-10.9019145965576	-4.68147373199463	-0.00522560812532902	0.00191722682211548	-0.00100484199356288	0.00548864435404539
319	76.0809326171875	-11.875937461853	-4.22693014144897	-0.0188619289547205	-0.00132951640989631	0.00159255252219737	0.00289124972186983
320	75.4315795898438	-11.2265882492065	-4.74640893936157	-0.00814767740666866	0.00191722682211548	0.00451462110504508	0.00159255252219737
321	78.0289764404297	-10.9019145965576	-4.94121360778809	-0.0100957229733467	-0.000355493422830477	-0.000355493422830477	-0.00522560812532902
322	76.0809326171875	-10.9019145965576	-4.94121360778809	-0.0143164889886975	-0.00457625929266214	0.00159255252219737	-0.0113944197073579
323	76.7302780151367	-11.875937461853	-4.55160427093506	-0.00684897974133492	-0.00944637414067984	0.0178262684494257	0.000618529506027699
324	75.4315795898438	-11.875937461853	-4.61653900146484	-0.0107450718060136	-0.0107450718060136	0.00354059832170606	0.000293855206109583
325	75.4315795898438	-11.5512628555298	-5.07108306884766	0.000293855206109583	-0.00879702530801296	0.00159255252219737	-0.00197886489331722
326	75.4315795898438	-10.5772399902344	-4.87627840042114	-0.00132951640989631	0.00776136433705688	-0.00749832857400179	-0.0104203969240189
327	76.0809326171875	-10.5772399902344	-5.46069240570068	-0.00197886489331722	-0.00100484199356288	-0.00457625929266214	-0.00522560812532902
328	72.8341903686523	-10.2525653839111	-5.52562713623047	-0.0120437685400248	-0.000680167751852423	0.000943203864153475	-0.00100484199356288
329	76.0809326171875	-11.5512628555298	-4.48666954040527	-0.00717365415766835	-0.00457625929266214	-0.00522560812532902	0.00289124972186983
330	77.3796310424805	-11.2265882492065	-4.48666954040527	0.00678734155371785	-0.00100484199356288	-0.000680167751852423	-0.00490093370899558
331	77.3796310424805	-11.5512628555298	-4.42173433303833	-0.00684897974133492	0.0100340843200684	-0.0123684434220195	-0.000355493422830477
332	75.4315795898438	-10.5772399902344	-4.68147373199463	-0.0120437685400248	0.0106834331527352	-0.0149658378213644	0.00256657530553639
333	75.4315795898438	-11.2265882492065	-4.68147373199463	-0.00425158534198999	0.00776136433705688	-0.00619963090866804	0.0162028968334198
334	77.3796310424805	-11.5512628555298	-4.68147373199463	-0.00619963090866804	0.00354059832170606	-0.0149658378213644	0.00289124972186983
335	77.3796310424805	-12.5252857208252	-4.81134366989136	-0.00327756232582033	0.00256657530553639	-0.000680167751852423	0.00548864435404539
336	76.7302780151367	-10.9019145965576	-4.74640893936157	-0.00814767740666866	0.00581331877037883	-0.000355493422830477	0.00191722682211548
337	76.7302780151367	-10.9019145965576	-4.68147373199463	-0.00425158534198999	0.00581331877037883	-3.08191010844894e-05	0.0022419011220336
338	73.4835357666016	-10.5772399902344	-4.29186487197876	-0.0182125810533762	0.00126787810586393	0.00516396993771195	0.00906006153672934
339	76.0809326171875	-11.2265882492065	-4.48666954040527	-0.00100484199356288	-3.08191010844894e-05	0.00159255252219737	0.00386527273803949
340	77.3796310424805	-9.92789077758789	-5.00614833831787	-0.00165419070981443	0.00451462110504508	0.0022419011220336	-0.00457625929266214
341	76.7302780151367	-10.5772399902344	-5.6554970741272	0.00483929552137852	-0.00132951640989631	0.00321592413820326	-0.0104203969240189
342	77.3796310424805	-11.2265882492065	-5.26588773727417	0.00613799272105098	-0.00360223650932312	0.00613799272105098	-0.00327756232582033
343	75.4315795898438	-10.5772399902344	-5.20095300674438	-0.00327756232582033	-0.00652430532500148	0.012956153601408	-0.00814767740666866
344	75.4315795898438	-10.9019145965576	-4.87627840042114	0.0191249661147594	-0.0026282137259841	0.0103587592020631	-0.000680167751852423
345	76.0809326171875	-11.5512628555298	-5.26588773727417	0.00613799272105098	-0.0100957229733467	-0.00327756232582033	-0.00749832857400179
346	75.4315795898438	-10.2525653839111	-4.81134366989136	-0.00165419070981443	0.00581331877037883	-0.00555028254166245	-0.0113944197073579
347	75.4315795898438	-9.92789077758789	-4.81134366989136	-0.0026282137259841	0.00191722682211548	-0.0130177913233638	0.00126787810586393
348	72.1848373413086	-9.60321712493896	-4.68147373199463	0.00354059832170606	0.00970941036939621	-0.0026282137259841	-0.000680167751852423
349	75.4315795898438	-10.9019145965576	-5.20095300674438	0.012956153601408	0.00386527273803949	0.00321592413820326	0.00646266713738441
350	77.3796310424805	-10.5772399902344	-4.87627840042114	0.0191249661147594	0.000943203864153475	-0.00360223650932312	0.00256657530553639
351	74.7822341918945	-10.2525653839111	-4.61653900146484	0.0162028968334198	0.0132808275520802	-0.0146411629393697	-0.000680167751852423
352	76.7302780151367	-10.2525653839111	-5.13601779937744	0.00711201597005129	0.00581331877037883	-0.0182125810533762	0.00354059832170606
353	74.7822341918945	-9.27854251861572	-4.61653900146484	0.00354059832170606	0.00970941036939621	0.00126787810586393	0.00289124972186983
354	76.7302780151367	-11.5512628555298	-4.42173433303833	0.01847561635077	-0.00522560812532902	-0.00912170019000769	0.00354059832170606
355	77.3796310424805	-12.200611114502	-4.55160427093506	-0.00814767740666866	-0.00425158534198999	0.00906006153672934	0.00646266713738441
356	76.7302780151367	-10.9019145965576	-4.68147373199463	0.00678734155371785	0.00126787810586393	-0.00587495695799589	-0.00197886489331722
357	77.3796310424805	-10.5772399902344	-4.35679960250854	0.00938473641872406	0.000293855206109583	0.00159255252219737	0.0100340843200684
358	75.4315795898438	-10.2525653839111	-4.74640893936157	0.00451462110504508	0.00516396993771195	0.011982130818069	0.00289124972186983
359	72.8341903686523	-9.92789077758789	-4.55160427093506	0.00354059832170606	-0.00392691092565656	0.00256657530553639	0.00776136433705688
360	74.7822341918945	-9.92789077758789	-4.81134366989136	0.0194496400654316	0.00418994715437293	-0.00327756232582033	-0.00490093370899558
361	76.0809326171875	-9.92789077758789	-5.07108306884766	0.013930176384747	0.00256657530553639	0.00776136433705688	-0.00879702530801296
362	76.7302780151367	-10.2525653839111	-5.07108306884766	0.0197743140161037	-0.0117190945893526	-0.00132951640989631	-0.00457625929266214
363	76.7302780151367	-10.5772399902344	-4.81134366989136	0.0171769186854362	-0.00847235135734081	0.00873538758605719	-0.00295288790948689
364	75.4315795898438	-9.92789077758789	-5.26588773727417	0.00841071270406246	-0.00749832857400179	-0.00555028254166245	0.000293855206109583
365	74.7822341918945	-10.9019145965576	-5.26588773727417	0.0100340843200684	-0.0136671401560307	-0.00619963090866804	-0.0026282137259841
366	74.7822341918945	-9.92789077758789	-5.46069240570068	-0.000680167751852423	0.00418994715437293	-0.00912170019000769	-0.0165892094373703
367	75.4315795898438	-9.60321712493896	-4.74640893936157	0.00191722682211548	-0.00100484199356288	-0.0152905117720366	-0.00132951640989631
368	72.1848373413086	-9.27854251861572	-4.68147373199463	-0.00457625929266214	-3.08191010844894e-05	-0.00717365415766835	0.00191722682211548
369	75.4315795898438	-10.9019145965576	-4.22693014144897	-0.00100484199356288	0.00548864435404539	-0.00652430532500148	0.00516396993771195
370	76.7302780151367	-10.2525653839111	-4.55160427093506	0.00418994715437293	-0.00230353930965066	-0.00197886489331722	0.00548864435404539
371	74.7822341918945	-9.60321712493896	-5.00614833831787	0.00191722682211548	0.00873538758605719	-0.0120437685400248	0.000293855206109583
372	74.1328887939453	-8.95386791229248	-4.94121360778809	-0.0156151866540313	0.00970941036939621	-0.00749832857400179	0.00418994715437293
373	75.4315795898438	-9.60321712493896	-4.42173433303833	-0.0113944197073579	0.00970941036939621	-0.0126931173726916	0.00386527273803949
374	76.7302780151367	-11.5512628555298	-4.42173433303833	-0.0117190945893526	0.00386527273803949	-0.00100484199356288	-0.00490093370899558
375	77.3796310424805	-11.2265882492065	-4.22693014144897	-0.00587495695799589	-0.00230353930965066	0.0100340843200684	0.00483929552137852
376	76.0809326171875	-9.92789077758789	-4.74640893936157	0.00354059832170606	0.00581331877037883	-0.000680167751852423	-0.00132951640989631
377	76.7302780151367	-10.2525653839111	-4.74640893936157	0.00451462110504508	0.00548864435404539	-0.00327756232582033	-0.00197886489331722
378	73.4835357666016	-9.92789077758789	-4.61653900146484	-0.00360223650932312	0.00126787810586393	0.0022419011220336	-0.00327756232582033
379	74.7822341918945	-10.2525653839111	-4.48666954040527	-0.000355493422830477	0.00711201597005129	0.00386527273803949	0.00808603875339031
380	76.7302780151367	-9.27854251861572	-5.26588773727417	0.0022419011220336	-3.08191010844894e-05	-0.00587495695799589	0.00873538758605719
381	76.7302780151367	-8.62919425964355	-5.52562713623047	-0.00749832857400179	0.00386527273803949	-0.000355493422830477	-0.0100957229733467
382	76.0809326171875	-10.2525653839111	-4.87627840042114	0.0165275707840919	-0.00522560812532902	0.00711201597005129	-0.0149658378213644
383	77.3796310424805	-10.5772399902344	-5.26588773727417	-0.00360223650932312	-0.00717365415766835	0.0116574559360743	0.000293855206109583
384	74.1328887939453	-10.9019145965576	-5.46069240570068	0.01100810803473	-0.000680167751852423	0.00516396993771195	-0.00587495695799589
385	75.4315795898438	-10.2525653839111	-5.26588773727417	0.0022419011220336	-0.00522560812532902	-0.00522560812532902	-0.00327756232582033
386	75.4315795898438	-8.62919425964355	-5.26588773727417	-0.0026282137259841	0.00418994715437293	-0.0136671401560307	-0.00782300252467394
387	73.4835357666016	-8.95386791229248	-4.94121360778809	-0.0159398596733809	0.00386527273803949	-0.0113944197073579	-0.00197886489331722
388	72.1848373413086	-8.95386791229248	-5.00614833831787	-0.00879702530801296	0.000293855206109583	-0.00749832857400179	0.00418994715437293
389	76.0809326171875	-9.92789077758789	-5.13601779937744	0.00159255252219737	-0.00522560812532902	0.00289124972186983	0.000293855206109583
390	78.0289764404297	-10.2525653839111	-5.26588773727417	0.00386527273803949	0.00289124972186983	-0.00360223650932312	-0.00100484199356288
391	75.4315795898438	-9.60321712493896	-5.59056186676025	-0.00522560812532902	0.0113327819854021	-0.0133424662053585	-0.00230353930965066
392	74.7822341918945	-8.95386791229248	-4.81134366989136	-0.00879702530801296	0.011982130818069	-0.0117190945893526	0.00548864435404539
393	74.7822341918945	-10.2525653839111	-4.42173433303833	0.00483929552137852	0.00354059832170606	-0.00197886489331722	0.0022419011220336
394	76.7302780151367	-11.2265882492065	-4.16199493408203	-0.00717365415766835	0.00256657530553639	-0.00230353930965066	0.00321592413820326
395	77.3796310424805	-11.2265882492065	-4.61653900146484	0.000943203864153475	-0.00814767740666866	0.00159255252219737	-3.08191010844894e-05
396	76.7302780151367	-9.60321712493896	-4.94121360778809	-0.00197886489331722	0.00548864435404539	-0.00230353930965066	0.00191722682211548
397	74.7822341918945	-10.2525653839111	-5.07108306884766	-0.0143164889886975	-0.00230353930965066	0.0022419011220336	0.00159255252219737
398	73.4835357666016	-10.5772399902344	-4.42173433303833	-0.00847235135734081	0.00256657530553639	0.00743668992072344	0.00613799272105098
399	74.1328887939453	-10.2525653839111	-4.55160427093506	0.0197743140161037	-0.000355493422830477	0.0022419011220336	-0.00392691092565656
400	76.7302780151367	-9.27854251861572	-5.07108306884766	0.012956153601408	0.00386527273803949	-0.00165419070981443	-0.00327756232582033
401	76.7302780151367	-9.27854251861572	-5.13601779937744	0.00386527273803949	-0.00100484199356288	0.00548864435404539	-0.00912170019000769
402	76.0809326171875	-10.2525653839111	-4.81134366989136	0.00970941036939621	-3.08191010844894e-05	-0.00295288790948689	-0.0117190945893526
403	76.7302780151367	-10.2525653839111	-4.68147373199463	0.0149041991680861	-0.00944637414067984	0.00873538758605719	-0.0026282137259841
404	75.4315795898438	-9.92789077758789	-4.81134366989136	0.0155535480007529	-0.00587495695799589	0.0100340843200684	-0.00847235135734081
405	76.0809326171875	-10.9019145965576	-4.55160427093506	0.00646266713738441	-0.00425158534198999	0.00126787810586393	0.000618529506027699
406	75.4315795898438	-9.27854251861572	-4.68147373199463	-0.00490093370899558	-3.08191010844894e-05	-0.000355493422830477	-0.00132951640989631
407	73.4835357666016	-9.60321712493896	-4.35679960250854	-0.00847235135734081	-0.0100957229733467	-0.00587495695799589	-0.0104203969240189
408	72.8341903686523	-9.27854251861572	-5.3957576751709	-0.00555028254166245	0.000618529506027699	-0.00587495695799589	-0.000680167751852423
409	76.7302780151367	-10.2525653839111	-5.13601779937744	0.00451462110504508	-0.000680167751852423	0.00321592413820326	-0.00295288790948689
410	78.0289764404297	-9.92789077758789	-4.94121360778809	0.0194496400654316	-0.00327756232582033	-0.00717365415766835	-0.00295288790948689
411	74.7822341918945	-9.92789077758789	-5.52562713623047	-0.0117190945893526	0.0123068047687411	-0.0185372550040483	0.00126787810586393
412	74.7822341918945	-9.60321712493896	-5.46069240570068	0.00613799272105098	0.00711201597005129	-0.0152905117720366	0.0022419011220336
413	75.4315795898438	-9.60321712493896	-5.20095300674438	0.00743668992072344	0.00711201597005129	-0.00425158534198999	0.00581331877037883
414	76.0809326171875	-11.2265882492065	-5.3957576751709	0.00711201597005129	-0.00782300252467394	-0.00684897974133492	0.00483929552137852
415	77.3796310424805	-12.200611114502	-5.07108306884766	0.0178262684494257	-0.0026282137259841	0.00126787810586393	0.0106834331527352
416	76.0809326171875	-10.2525653839111	-5.20095300674438	0.0158782228827477	0.00159255252219737	0.00289124972186983	-0.00847235135734081
417	74.7822341918945	-10.2525653839111	-4.87627840042114	0.00256657530553639	0.00776136433705688	0.00354059832170606	0.00548864435404539
418	74.1328887939453	-10.9019145965576	-5.07108306884766	0.0100340843200684	0.00808603875339031	-0.00295288790948689	0.0123068047687411
419	73.4835357666016	-9.27854251861572	-4.87627840042114	0.00678734155371785	-0.00425158534198999	0.00841071270406246	0.00873538758605719
420	75.4315795898438	-9.92789077758789	-5.33082246780396	0.0022419011220336	-0.00749832857400179	-3.08191010844894e-05	0.00289124972186983
421	76.7302780151367	-9.92789077758789	-5.9152364730835	0.00418994715437293	-0.00165419070981443	-0.00100484199356288	-0.00912170019000769
422	75.4315795898438	-10.5772399902344	-5.20095300674438	-0.0104203969240189	-0.00360223650932312	-0.00490093370899558	-0.00814767740666866
423	76.7302780151367	-10.5772399902344	-5.33082246780396	0.00256657530553639	-0.00652430532500148	0.01100810803473	-0.00522560812532902
424	75.4315795898438	-9.92789077758789	-5.26588773727417	0.00126787810586393	-0.00555028254166245	0.00321592413820326	-0.00425158534198999
425	75.4315795898438	-10.9019145965576	-5.00614833831787	-0.0156151866540313	-0.0104203969240189	-0.00425158534198999	-0.000355493422830477
426	74.1328887939453	-9.27854251861572	-5.00614833831787	-0.0110697457566857	0.00256657530553639	-0.00912170019000769	-0.00944637414067984
427	74.7822341918945	-9.92789077758789	-5.20095300674438	-0.0152905117720366	0.00191722682211548	-0.00717365415766835	-0.00977104809135199
428	72.8341903686523	-9.92789077758789	-5.46069240570068	-0.0162645354866982	-0.00619963090866804	0.00678734155371785	-3.08191010844894e-05
429	75.4315795898438	-10.2525653839111	-4.68147373199463	-0.00132951640989631	-0.000355493422830477	0.00776136433705688	0.000618529506027699
430	77.3796310424805	-11.2265882492065	-4.42173433303833	-0.0113944197073579	-3.08191010844894e-05	-0.00749832857400179	0.00256657530553639
431	75.4315795898438	-10.2525653839111	-4.55160427093506	-0.0110697457566857	0.00938473641872406	-0.0100957229733467	-0.00165419070981443
432	75.4315795898438	-9.92789077758789	-4.55160427093506	0.012956153601408	0.00711201597005129	-0.0188619289547205	0.00743668992072344
433	75.4315795898438	-9.92789077758789	-4.68147373199463	0.00418994715437293	0.000943203864153475	0.00126787810586393	0.00646266713738441
434	76.7302780151367	-11.5512628555298	-4.74640893936157	0.00743668992072344	0.00354059832170606	-0.000680167751852423	-0.000680167751852423
435	77.3796310424805	-12.200611114502	-5.07108306884766	0.0126314787194133	-0.00879702530801296	-0.00327756232582033	0.00386527273803949
436	75.4315795898438	-10.9019145965576	-5.20095300674438	0.00678734155371785	0.00776136433705688	0.00548864435404539	-0.00295288790948689
437	75.4315795898438	-10.9019145965576	-4.87627840042114	0.00548864435404539	0.00970941036939621	0.00289124972186983	0.000293855206109583
438	74.7822341918945	-11.5512628555298	-4.87627840042114	-0.00522560812532902	0.00126787810586393	0.00159255252219737	0.0123068047687411
439	72.8341903686523	-10.2525653839111	-5.00614833831787	0.00159255252219737	0.0022419011220336	-0.00100484199356288	0.00321592413820326
440	75.4315795898438	-9.92789077758789	-5.20095300674438	-0.00132951640989631	-0.00457625929266214	0.00256657530553639	-0.000680167751852423
441	76.7302780151367	-11.2265882492065	-5.85030126571655	-0.0113944197073579	-0.0026282137259841	-0.00132951640989631	-0.0169138833880424
442	74.1328887939453	-10.5772399902344	-5.33082246780396	-0.00717365415766835	-0.00457625929266214	0.00548864435404539	-0.00944637414067984
443	77.3796310424805	-11.875937461853	-5.26588773727417	-0.00100484199356288	-0.00684897974133492	0.0100340843200684	-0.000680167751852423
444	75.4315795898438	-10.5772399902344	-5.52562713623047	-0.00879702530801296	-0.00230353930965066	0.00159255252219737	0.00516396993771195
445	75.4315795898438	-11.5512628555298	-5.20095300674438	-0.0130177913233638	-0.0156151866540313	-0.00717365415766835	-0.00457625929266214
446	75.4315795898438	-10.5772399902344	-5.59056186676025	-0.00392691092565656	0.00354059832170606	-0.00457625929266214	-0.00425158534198999
447	74.1328887939453	-10.5772399902344	-5.6554970741272	-0.0113944197073579	0.01100810803473	-0.0139918150380254	-0.00879702530801296
448	73.4835357666016	-10.2525653839111	-5.6554970741272	-0.0188619289547205	0.00256657530553639	-0.00360223650932312	-0.00230353930965066
449	75.4315795898438	-10.9019145965576	-5.33082246780396	-0.00555028254166245	0.000618529506027699	-0.00100484199356288	0.00126787810586393
450	77.3796310424805	-11.5512628555298	-5.33082246780396	0.00256657530553639	0.0022419011220336	-3.08191010844894e-05	-0.00165419070981443
451	75.4315795898438	-10.2525653839111	-5.46069240570068	0.00418994715437293	0.0100340843200684	-0.0156151866540313	-0.00295288790948689
452	77.3796310424805	-11.2265882492065	-5.72043180465698	0.0149041991680861	0.000943203864153475	-0.0175632312893867	-0.00100484199356288
453	76.0809326171875	-10.5772399902344	-5.6554970741272	0.00321592413820326	0.00613799272105098	-0.00295288790948689	0.0194496400654316
454	76.0809326171875	-11.2265882492065	-5.3957576751709	0.012956153601408	0.00678734155371785	0.000618529506027699	0.00678734155371785
455	77.3796310424805	-13.4993085861206	-5.00614833831787	0.0158782228827477	-0.00425158534198999	0.00516396993771195	0.011982130818069
456	77.3796310424805	-11.875937461853	-4.61653900146484	0.0217223595827818	-0.00490093370899558	0.000943203864153475	-0.00490093370899558
457	76.7302780151367	-11.5512628555298	-4.42173433303833	0.00191722682211548	0.000943203864153475	-0.000355493422830477	-0.00165419070981443
458	73.4835357666016	-11.875937461853	-4.74640893936157	-0.000680167751852423	-0.000355493422830477	0.000943203864153475	0.0171769186854362
459	73.4835357666016	-10.5772399902344	-5.07108306884766	-0.00555028254166245	0.00159255252219737	0.00711201597005129	0.00256657530553639
460	76.0809326171875	-11.5512628555298	-4.87627840042114	0.000943203864153475	0.00548864435404539	-0.00197886489331722	0.00483929552137852
461	76.7302780151367	-11.5512628555298	-4.87627840042114	0.00386527273803949	-0.00327756232582033	0.000293855206109583	-0.0104203969240189
462	75.4315795898438	-10.5772399902344	-5.3957576751709	0.01100810803473	0.000293855206109583	0.00483929552137852	-0.00782300252467394
463	78.6783294677734	-12.5252857208252	-4.55160427093506	-0.00587495695799589	-0.00425158534198999	0.000943203864153475	-0.0026282137259841
464	76.0809326171875	-11.2265882492065	-4.61653900146484	-0.00392691092565656	-0.00197886489331722	0.00613799272105098	0.00451462110504508
465	75.4315795898438	-12.8499603271484	-4.35679960250854	-0.00230353930965066	-0.0136671401560307	-0.00165419070981443	-0.00132951640989631
466	75.4315795898438	-11.5512628555298	-4.74640893936157	-0.00555028254166245	-0.00295288790948689	-0.00749832857400179	-0.00684897974133492
467	75.4315795898438	-11.2265882492065	-4.81134366989136	0.000618529506027699	0.00321592413820326	-0.00944637414067984	-0.0026282137259841
468	74.1328887939453	-11.2265882492065	-4.74640893936157	0.0152288740500808	-0.00327756232582033	-0.00749832857400179	0.00841071270406246
469	74.7822341918945	-11.875937461853	-4.55160427093506	-0.0211346503347158	0.0022419011220336	0.00776136433705688	0.0022419011220336
470	78.0289764404297	-11.875937461853	-4.48666954040527	0.013930176384747	0.000618529506027699	-0.00749832857400179	-0.00100484199356288
471	75.4315795898438	-11.5512628555298	-4.61653900146484	-0.0104203969240189	0.00581331877037883	-0.00522560812532902	0.000943203864153475
472	76.7302780151367	-12.200611114502	-4.74640893936157	-0.00684897974133492	0.00516396993771195	-0.0201606266200542	0.00581331877037883
473	76.0809326171875	-11.5512628555298	-4.94121360778809	-0.00425158534198999	-0.00100484199356288	-0.00912170019000769	0.0116574559360743
474	76.0809326171875	-11.2265882492065	-4.68147373199463	0.000293855206109583	0.0113327819854021	-0.00912170019000769	0.00418994715437293
475	76.7302780151367	-14.1486568450928	-4.48666954040527	0.01100810803473	0.00321592413820326	0.0022419011220336	0.00581331877037883
476	77.3796310424805	-13.1746339797974	-4.87627840042114	0.00418994715437293	-0.00295288790948689	0.000293855206109583	0.00646266713738441
477	75.4315795898438	-11.875937461853	-4.81134366989136	-0.00295288790948689	0.0136055024340749	0.00289124972186983	0.00289124972186983
478	74.1328887939453	-11.5512628555298	-4.94121360778809	-0.00977104809135199	0.00289124972186983	-0.00587495695799589	0.0103587592020631
479	73.4835357666016	-11.5512628555298	-5.46069240570068	-0.0126931173726916	0.00711201597005129	0.00483929552137852	0.00483929552137852
480	76.7302780151367	-13.1746339797974	-4.74640893936157	-0.00230353930965066	0.00483929552137852	0.00548864435404539	0.000943203864153475
481	78.6783294677734	-13.1746339797974	-4.55160427093506	-0.00327756232582033	-0.00360223650932312	-0.00230353930965066	-0.00555028254166245
482	75.4315795898438	-11.5512628555298	-5.07108306884766	0.00451462110504508	0.000293855206109583	-0.000355493422830477	-0.00847235135734081
483	77.3796310424805	-12.8499603271484	-4.42173433303833	-0.00425158534198999	-0.0026282137259841	0.00159255252219737	0.000293855206109583
484	76.7302780151367	-12.5252857208252	-4.42173433303833	-0.00132951640989631	-0.00457625929266214	0.00548864435404539	-0.000355493422830477
485	75.4315795898438	-13.1746339797974	-4.61653900146484	-0.0113944197073579	-0.00717365415766835	-0.00587495695799589	-0.00295288790948689
486	77.3796310424805	-13.1746339797974	-4.81134366989136	-0.000680167751852423	0.0022419011220336	-0.00749832857400179	-0.0117190945893526
487	75.4315795898438	-10.9019145965576	-4.94121360778809	-0.00327756232582033	-0.00165419070981443	-0.00522560812532902	-0.0026282137259841
488	74.1328887939453	-11.875937461853	-4.74640893936157	-0.00587495695799589	-0.0026282137259841	-0.00684897974133492	0.00256657530553639
489	74.7822341918945	-12.8499603271484	-4.68147373199463	-0.00425158534198999	0.000943203864153475	-0.00392691092565656	0.00191722682211548
490	77.3796310424805	-13.1746339797974	-4.22693014144897	-0.00360223650932312	0.0123068047687411	0.00256657530553639	0.00354059832170606
491	78.6783294677734	-12.8499603271484	-4.35679960250854	-0.00197886489331722	0.00711201597005129	-0.00522560812532902	0.00483929552137852
492	74.7822341918945	-11.5512628555298	-5.00614833831787	-0.00652430532500148	0.0126314787194133	-0.0107450718060136	0.00321592413820326
493	77.3796310424805	-13.1746339797974	-4.68147373199463	-0.00457625929266214	-0.000355493422830477	-0.00457625929266214	0.0106834331527352
494	76.7302780151367	-12.8499603271484	-4.74640893936157	0.00548864435404539	0.0100340843200684	-0.00457625929266214	0.00126787810586393
495	77.3796310424805	-12.8499603271484	-4.74640893936157	-0.00230353930965066	-0.00392691092565656	0.000293855206109583	-0.00100484199356288
496	78.6783294677734	-13.8239831924438	-4.61653900146484	0.0155535480007529	-0.00425158534198999	0.00289124972186983	-0.00165419070981443
497	77.3796310424805	-12.8499603271484	-4.81134366989136	0.0116574559360743	0.00289124972186983	-3.08191010844894e-05	-0.00652430532500148
498	76.7302780151367	-13.1746339797974	-4.94121360778809	0.0103587592020631	-0.000355493422830477	0.00613799272105098	0.00906006153672934
499	72.8341903686523	-12.200611114502	-4.87627840042114	0.00516396993771195	0.00516396993771195	0.00743668992072344	-0.00132951640989631
500	75.4315795898438	-13.4993085861206	-5.13601779937744	0.0162028968334198	0.00516396993771195	0.00808603875339031	-0.00230353930965066
501	78.6783294677734	-13.1746339797974	-5.00614833831787	0.00126787810586393	-0.0026282137259841	-0.000680167751852423	-0.00977104809135199
502	76.0809326171875	-11.2265882492065	-5.52562713623047	0.013930176384747	-0.00230353930965066	0.00354059832170606	-0.0117190945893526
503	76.7302780151367	-12.8499603271484	-4.81134366989136	0.0126314787194133	-0.000355493422830477	0.00808603875339031	-0.00295288790948689
504	77.3796310424805	-13.4993085861206	-4.94121360778809	0.0123068047687411	-0.00392691092565656	0.00776136433705688	-0.00977104809135199
505	76.0809326171875	-12.200611114502	-5.33082246780396	-0.00522560812532902	0.0022419011220336	-0.00847235135734081	-0.00100484199356288
506	76.0809326171875	-13.8239831924438	-5.3957576751709	0.0162028968334198	-0.00749832857400179	-0.00652430532500148	-0.00360223650932312
507	74.7822341918945	-12.200611114502	-5.33082246780396	-0.00457625929266214	-0.00587495695799589	-0.00555028254166245	-0.00912170019000769
508	74.1328887939453	-12.200611114502	-5.33082246780396	0.000618529506027699	0.0022419011220336	-0.00879702530801296	0.00548864435404539
509	75.4315795898438	-13.4993085861206	-4.42173433303833	0.0116574559360743	0.00386527273803949	0.00581331877037883	0.00191722682211548
510	74.1328887939453	-13.8239831924438	-4.22693014144897	0.00483929552137852	0.00906006153672934	0.00159255252219737	-0.00619963090866804
511	79.3276748657227	-13.1746339797974	-4.87627840042114	0.0106834331527352	0.00354059832170606	-0.0136671401560307	-0.00100484199356288
512	75.4315795898438	-13.1746339797974	-4.74640893936157	0.01100810803473	0.00256657530553639	-0.0130177913233638	-0.00457625929266214
513	76.0809326171875	-13.4993085861206	-4.74640893936157	0.0145795252174139	0.00743668992072344	-0.0110697457566857	0.00418994715437293
514	76.0809326171875	-12.200611114502	-4.74640893936157	0.0162028968334198	0.00354059832170606	-0.0104203969240189	0.00613799272105098
515	75.4315795898438	-12.5252857208252	-4.61653900146484	0.0103587592020631	0.00289124972186983	-0.000680167751852423	0.00418994715437293
516	76.0809326171875	-13.8239831924438	-4.55160427093506	0.00451462110504508	-0.00522560812532902	-0.00490093370899558	-0.00392691092565656
517	76.0809326171875	-12.5252857208252	-4.74640893936157	0.0022419011220336	0.00776136433705688	0.000618529506027699	-0.00555028254166245
518	77.3796310424805	-13.1746339797974	-4.55160427093506	0.00126787810586393	-0.00327756232582033	0.0022419011220336	0.00711201597005129
519	74.7822341918945	-13.4993085861206	-4.61653900146484	-0.0100957229733467	0.00126787810586393	0.00418994715437293	0.00906006153672934
520	74.7822341918945	-13.1746339797974	-4.61653900146484	-0.0136671401560307	-0.00132951640989631	0.00126787810586393	0.00841071270406246
521	77.3796310424805	-13.1746339797974	-4.48666954040527	-0.00425158534198999	0.00516396993771195	0.000618529506027699	-0.00717365415766835
522	76.0809326171875	-11.5512628555298	-4.48666954040527	-0.00652430532500148	-0.00879702530801296	-0.0026282137259841	-0.0156151866540313
523	76.7302780151367	-13.4993085861206	-4.42173433303833	0.000943203864153475	-0.0299008563160896	0.00354059832170606	-0.00230353930965066
524	78.0289764404297	-13.8239831924438	-4.87627840042114	-0.000355493422830477	-0.00327756232582033	0.00808603875339031	-0.00555028254166245
525	75.4315795898438	-12.8499603271484	-5.46069240570068	-0.00652430532500148	0.00516396993771195	-0.00814767740666866	0.00126787810586393
526	76.0809326171875	-13.4993085861206	-5.3957576751709	-3.08191010844894e-05	-0.00912170019000769	-0.00879702530801296	-0.00782300252467394
527	75.4315795898438	-13.1746339797974	-5.13601779937744	-0.00652430532500148	-0.00197886489331722	-0.00944637414067984	-0.0107450718060136
528	74.7822341918945	-11.875937461853	-4.48666954040527	-3.08191010844894e-05	-0.00555028254166245	-0.00165419070981443	0.000943203864153475
529	76.7302780151367	-13.4993085861206	-4.22693014144897	0.00451462110504508	-0.0026282137259841	0.00159255252219737	0.00678734155371785
530	74.1328887939453	-12.8499603271484	-4.55160427093506	-0.0136671401560307	-0.00100484199356288	-0.000680167751852423	-0.00295288790948689
531	76.7302780151367	-13.8239831924438	-4.68147373199463	-0.00814767740666866	0.00646266713738441	-0.0120437685400248	0.00451462110504508
532	75.4315795898438	-12.8499603271484	-4.48666954040527	-0.00490093370899558	0.00354059832170606	-0.0100957229733467	-0.00522560812532902
533	76.7302780151367	-13.8239831924438	-5.33082246780396	-0.00490093370899558	0.00841071270406246	-0.00619963090866804	0.01100810803473
534	77.3796310424805	-13.4993085861206	-5.3957576751709	0.0191249661147594	-0.000355493422830477	-0.00522560812532902	0.00646266713738441
535	76.7302780151367	-12.5252857208252	-5.13601779937744	0.0132808275520802	0.00126787810586393	-0.0026282137259841	0.00354059832170606
536	78.0289764404297	-13.1746339797974	-5.07108306884766	0.0168522447347641	-0.00490093370899558	-0.00555028254166245	-0.00132951640989631
537	76.7302780151367	-14.7980060577393	-4.61653900146484	0.00516396993771195	-0.000680167751852423	-0.00295288790948689	-0.00425158534198999
538	76.7302780151367	-14.1486568450928	-4.68147373199463	-0.00847235135734081	-0.00132951640989631	0.00678734155371785	-3.08191010844894e-05
539	75.4315795898438	-12.200611114502	-4.87627840042114	-0.00652430532500148	0.00516396993771195	0.00126787810586393	0.00289124972186983
540	73.4835357666016	-12.8499603271484	-4.42173433303833	-0.0191866029053926	-0.00295288790948689	0.00646266713738441	-0.00360223650932312
541	76.7302780151367	-14.1486568450928	-4.29186487197876	-0.00100484199356288	0.00548864435404539	0.00191722682211548	-0.0130177913233638
542	76.0809326171875	-12.5252857208252	-4.42173433303833	-0.00652430532500148	0.00386527273803949	0.00906006153672934	-0.0175632312893867
543	77.3796310424805	-14.1486568450928	-4.74640893936157	-0.00555028254166245	-0.00392691092565656	0.0136055024340749	-0.00165419070981443
544	76.0809326171875	-12.5252857208252	-5.07108306884766	0.00873538758605719	0.00159255252219737	0.00354059832170606	-0.0104203969240189
545	76.0809326171875	-11.875937461853	-5.33082246780396	0.00906006153672934	-0.00100484199356288	-0.00522560812532902	-0.00327756232582033
546	75.4315795898438	-13.4993085861206	-4.48666954040527	0.0100340843200684	0.00646266713738441	-0.017887907102704	-0.00619963090866804
547	77.3796310424805	-14.473331451416	-4.48666954040527	0.00873538758605719	0.00743668992072344	-0.00652430532500148	-0.0126931173726916
548	75.4315795898438	-12.8499603271484	-4.29186487197876	0.00873538758605719	-0.00619963090866804	-0.00555028254166245	0.00256657530553639
549	75.4315795898438	-12.8499603271484	-4.68147373199463	0.00776136433705688	0.00613799272105098	-0.00587495695799589	-0.00197886489331722
550	74.7822341918945	-11.5512628555298	-5.00614833831787	0.000618529506027699	0.000293855206109583	-0.00295288790948689	0.00126787810586393
551	74.7822341918945	-13.8239831924438	-5.00614833831787	-0.00392691092565656	0.00516396993771195	-0.0120437685400248	0.0022419011220336
552	75.4315795898438	-12.5252857208252	-5.33082246780396	-0.017887907102704	0.00678734155371785	-0.00717365415766835	0.00159255252219737
553	76.0809326171875	-13.4993085861206	-4.61653900146484	-0.00360223650932312	0.00938473641872406	-0.0162645354866982	0.0100340843200684
554	77.3796310424805	-13.4993085861206	-4.55160427093506	-0.00392691092565656	0.00354059832170606	-0.00522560812532902	0.011982130818069
555	76.7302780151367	-13.1746339797974	-4.87627840042114	-0.00944637414067984	0.00321592413820326	0.000293855206109583	-0.00392691092565656
556	75.4315795898438	-12.8499603271484	-5.13601779937744	-0.00749832857400179	0.00873538758605719	-0.00165419070981443	0.00386527273803949
557	74.7822341918945	-13.8239831924438	-5.52562713623047	-0.00555028254166245	-0.00587495695799589	0.00159255252219737	0.0022419011220336
558	78.0289764404297	-13.4993085861206	-5.3957576751709	-0.0126931173726916	0.000943203864153475	0.00256657530553639	0.00451462110504508
559	76.7302780151367	-12.5252857208252	-5.33082246780396	0.000293855206109583	-0.00165419070981443	0.00418994715437293	0.00808603875339031
560	72.8341903686523	-11.875937461853	-4.68147373199463	-0.0104203969240189	0.00743668992072344	0.0022419011220336	-0.00717365415766835
561	75.4315795898438	-13.4993085861206	-4.22693014144897	-0.0130177913233638	-0.00490093370899558	0.0126314787194133	-0.0026282137259841
562	76.0809326171875	-12.5252857208252	-4.87627840042114	0.000293855206109583	-0.000680167751852423	-3.08191010844894e-05	-0.00457625929266214
563	76.7302780151367	-13.4993085861206	-5.46069240570068	-0.00652430532500148	0.000618529506027699	0.00808603875339031	-0.00392691092565656
564	78.0289764404297	-13.4993085861206	-4.87627840042114	0.000943203864153475	-0.00360223650932312	0.00289124972186983	0.00256657530553639
565	76.7302780151367	-11.875937461853	-4.74640893936157	0.000943203864153475	-0.000680167751852423	0.000943203864153475	0.00354059832170606
566	75.4315795898438	-13.1746339797974	-5.07108306884766	-0.000680167751852423	0.0022419011220336	-0.0100957229733467	-0.000355493422830477
567	76.0809326171875	-13.8239831924438	-5.00614833831787	-0.00197886489331722	-0.00360223650932312	-0.0120437685400248	0.00191722682211548
568	76.7302780151367	-13.8239831924438	-5.07108306884766	0.0152288740500808	-0.00327756232582033	-0.00230353930965066	-0.00360223650932312
569	78.0289764404297	-13.8239831924438	-5.13601779937744	0.00516396993771195	0.00483929552137852	0.00743668992072344	0.00581331877037883
570	74.1328887939453	-12.8499603271484	-4.61653900146484	-0.00879702530801296	-0.00197886489331722	-0.00717365415766835	-0.00165419070981443
571	73.4835357666016	-12.5252857208252	-4.68147373199463	-0.00814767740666866	0.00873538758605719	-0.0104203969240189	0.00451462110504508
572	78.6783294677734	-13.8239831924438	-5.13601779937744	-0.000355493422830477	0.00743668992072344	-0.00587495695799589	0.00418994715437293
573	75.4315795898438	-12.200611114502	-5.33082246780396	0.00354059832170606	0.00743668992072344	-0.0107450718060136	0.0106834331527352
574	76.7302780151367	-12.5252857208252	-5.26588773727417	0.0022419011220336	0.0149041991680861	-0.00814767740666866	0.0126314787194133
575	75.4315795898438	-12.200611114502	-4.68147373199463	0.00516396993771195	0.00386527273803949	-0.00360223650932312	-0.00165419070981443
576	76.0809326171875	-13.8239831924438	-4.55160427093506	0.000943203864153475	-0.000355493422830477	-0.00912170019000769	0.00256657530553639
577	76.7302780151367	-13.4993085861206	-4.16199493408203	0.00126787810586393	-0.00165419070981443	0.00646266713738441	0.000293855206109583
578	74.1328887939453	-12.8499603271484	-4.94121360778809	0.00289124972186983	-0.00652430532500148	-0.00684897974133492	0.00970941036939621
579	78.0289764404297	-12.8499603271484	-4.74640893936157	-0.00847235135734081	0.00256657530553639	0.00321592413820326	0.0113327819854021
580	75.4315795898438	-13.4993085861206	-4.35679960250854	-0.00327756232582033	0.00808603875339031	0.00386527273803949	-3.08191010844894e-05
581	74.7822341918945	-13.8239831924438	-4.42173433303833	-0.0152905117720366	0.000943203864153475	0.00516396993771195	0.00386527273803949
582	75.4315795898438	-12.200611114502	-5.00614833831787	-0.00392691092565656	0.00256657530553639	0.00354059832170606	-0.00652430532500148
583	77.3796310424805	-13.4993085861206	-5.26588773727417	0.00906006153672934	-0.00230353930965066	0.0116574559360743	-0.00457625929266214
584	76.7302780151367	-14.1486568450928	-5.20095300674438	0.0116574559360743	-0.00230353930965066	0.00646266713738441	0.000293855206109583
585	76.7302780151367	-12.5252857208252	-4.94121360778809	-0.00327756232582033	-0.00392691092565656	-0.0149658378213644	-0.00944637414067984
586	76.0809326171875	-12.5252857208252	-4.61653900146484	0.0165275707840919	0.000293855206109583	-0.00977104809135199	-0.00652430532500148
587	78.6783294677734	-13.8239831924438	-4.35679960250854	0.01100810803473	-0.0026282137259841	-0.0133424662053585	-0.00587495695799589
588	77.3796310424805	-14.7980060577393	-4.68147373199463	-0.00327756232582033	-0.00749832857400179	-0.00652430532500148	0.00646266713738441
589	77.3796310424805	-13.8239831924438	-4.55160427093506	-0.0100957229733467	-0.00425158534198999	-0.00100484199356288	0.0100340843200684
590	74.1328887939453	-12.5252857208252	-4.74640893936157	-0.00132951640989631	0.00159255252219737	-0.00360223650932312	0.000293855206109583
591	73.4835357666016	-12.8499603271484	-4.81134366989136	-0.00782300252467394	0.00841071270406246	-0.0139918150380254	0.0197743140161037
592	77.3796310424805	-13.8239831924438	-4.55160427093506	-0.00327756232582033	0.0142548503354192	-0.0152905117720366	-0.00457625929266214
593	77.3796310424805	-12.8499603271484	-4.16199493408203	0.00776136433705688	0.00483929552137852	-0.00425158534198999	0.00873538758605719
594	76.0809326171875	-12.200611114502	-4.61653900146484	0.00354059832170606	0.00191722682211548	-0.0120437685400248	0.00646266713738441
595	74.1328887939453	-13.1746339797974	-5.07108306884766	0.0178262684494257	0.00321592413820326	0.00321592413820326	0.00451462110504508
596	75.4315795898438	-12.5252857208252	-4.94121360778809	0.0100340843200684	-0.00425158534198999	0.00159255252219737	0.00191722682211548
597	77.3796310424805	-12.8499603271484	-5.26588773727417	0.0123068047687411	-0.00100484199356288	-0.00197886489331722	0.0106834331527352
598	76.0809326171875	-13.1746339797974	-5.3957576751709	0.0132808275520802	-0.0100957229733467	0.00159255252219737	-0.00327756232582033
599	78.6783294677734	-13.8239831924438	-4.81134366989136	0.00906006153672934	0.00808603875339031	0.00191722682211548	0.00873538758605719
600	76.0809326171875	-13.1746339797974	-4.22693014144897	0.0145795252174139	-0.00100484199356288	0.00451462110504508	-0.000355493422830477
601	75.4315795898438	-13.4993085861206	-5.13601779937744	0.00321592413820326	0.00711201597005129	0.00256657530553639	-0.0100957229733467
602	75.4315795898438	-12.5252857208252	-4.94121360778809	0.00191722682211548	-0.00457625929266214	-0.000680167751852423	-0.00684897974133492
603	75.4315795898438	-12.5252857208252	-4.61653900146484	0.00418994715437293	-0.00490093370899558	0.00418994715437293	-0.00977104809135199
604	76.7302780151367	-13.4993085861206	-4.48666954040527	0.00581331877037883	-0.00425158534198999	0.00938473641872406	0.000943203864153475
605	78.0289764404297	-13.8239831924438	-4.94121360778809	0.00646266713738441	0.00159255252219737	-0.00197886489331722	-0.00425158534198999
606	77.3796310424805	-13.1746339797974	-4.55160427093506	-0.0104203969240189	0.00256657530553639	-0.0113944197073579	-0.00782300252467394
607	78.6783294677734	-13.8239831924438	-4.42173433303833	-0.00360223650932312	0.00354059832170606	-0.0113944197073579	0.00191722682211548
608	78.0289764404297	-14.1486568450928	-4.74640893936157	-0.00782300252467394	-0.00295288790948689	-0.0107450718060136	0.00191722682211548
609	76.0809326171875	-13.8239831924438	-4.55160427093506	0.00938473641872406	-0.00717365415766835	0.000293855206109583	-3.08191010844894e-05
610	76.0809326171875	-12.8499603271484	-4.74640893936157	-0.00392691092565656	0.00743668992072344	0.0022419011220336	0.00321592413820326
611	75.4315795898438	-12.5252857208252	-4.87627840042114	-0.00749832857400179	0.0103587592020631	-0.0130177913233638	0.00159255252219737
612	74.1328887939453	-13.4993085861206	-4.35679960250854	-0.0149658378213644	0.0145795252174139	-0.0208099745213985	0.00321592413820326
613	76.0809326171875	-12.8499603271484	-4.35679960250854	-0.0143164889886975	0.00678734155371785	-0.00132951640989631	0.00289124972186983
614	75.4315795898438	-12.5252857208252	-4.81134366989136	-0.00977104809135199	0.00191722682211548	0.00451462110504508	0.0116574559360743
615	76.0809326171875	-11.875937461853	-5.6554970741272	-0.0117190945893526	0.00418994715437293	0.00938473641872406	-3.08191010844894e-05
616	76.0809326171875	-11.875937461853	-5.52562713623047	0.00354059832170606	0.00516396993771195	-0.00230353930965066	0.0022419011220336
617	77.3796310424805	-12.8499603271484	-5.26588773727417	-0.00847235135734081	0.00386527273803949	-0.00555028254166245	-0.0026282137259841
618	77.3796310424805	-12.8499603271484	-4.81134366989136	-0.00879702530801296	-0.00165419070981443	0.00678734155371785	0.00289124972186983
619	77.3796310424805	-14.473331451416	-4.74640893936157	-0.00132951640989631	-0.00295288790948689	0.00321592413820326	0.00938473641872406
620	78.0289764404297	-13.4993085861206	-4.35679960250854	0.00289124972186983	0.00159255252219737	0.00289124972186983	0.00581331877037883
621	75.4315795898438	-12.8499603271484	-5.26588773727417	0.0217223595827818	0.000618529506027699	0.00613799272105098	-0.00165419070981443
622	74.1328887939453	-12.200611114502	-4.74640893936157	-0.017887907102704	-0.00327756232582033	0.00906006153672934	-0.00295288790948689
623	74.1328887939453	-11.875937461853	-4.68147373199463	0.0113327819854021	-0.00392691092565656	0.00873538758605719	-0.00717365415766835
624	76.7302780151367	-12.8499603271484	-4.55160427093506	0.0165275707840919	-0.0113944197073579	0.00516396993771195	0.00386527273803949
625	78.6783294677734	-13.1746339797974	-4.68147373199463	0.00678734155371785	-0.00132951640989631	0.000943203864153475	-0.000355493422830477
626	77.3796310424805	-12.200611114502	-4.74640893936157	-0.00230353930965066	0.00646266713738441	-0.0104203969240189	-0.00684897974133492
627	78.0289764404297	-13.4993085861206	-4.48666954040527	0.00483929552137852	0.00321592413820326	-0.0113944197073579	0.00126787810586393
628	77.3796310424805	-13.4993085861206	-4.87627840042114	0.00289124972186983	-0.00684897974133492	-0.00814767740666866	-0.00425158534198999
629	76.0809326171875	-14.473331451416	-4.55160427093506	0.00451462110504508	-0.00717365415766835	0.00938473641872406	0.00126787810586393
630	77.3796310424805	-12.5252857208252	-4.81134366989136	-0.00360223650932312	0.00776136433705688	-0.00392691092565656	0.00289124972186983
631	76.0809326171875	-12.5252857208252	-4.48666954040527	-0.0100957229733467	0.00970941036939621	-0.0113944197073579	0.00126787810586393
632	73.4835357666016	-12.200611114502	-4.16199493408203	-0.0172385573387146	0.00711201597005129	-0.0162645354866982	0.000293855206109583
633	76.0809326171875	-13.1746339797974	-5.00614833831787	-0.0113944197073579	0.00841071270406246	-0.00652430532500148	0.00938473641872406
634	77.3796310424805	-12.200611114502	-5.52562713623047	-0.00490093370899558	0.00516396993771195	-0.00652430532500148	0.0022419011220336
635	76.7302780151367	-11.5512628555298	-5.59056186676025	0.00191722682211548	0.00354059832170606	-0.00295288790948689	0.00516396993771195
636	76.0809326171875	-11.875937461853	-5.52562713623047	0.00613799272105098	0.00483929552137852	-0.0100957229733467	-0.00360223650932312
637	75.4315795898438	-12.200611114502	-5.20095300674438	-0.00197886489331722	0.00386527273803949	0.00743668992072344	0.00159255252219737
638	78.0289764404297	-13.4993085861206	-5.00614833831787	-0.00425158534198999	0.00386527273803949	0.00126787810586393	0.000943203864153475
639	76.0809326171875	-14.473331451416	-4.74640893936157	0.0171769186854362	-0.00977104809135199	0.00873538758605719	-0.00814767740666866
640	78.0289764404297	-13.4993085861206	-5.00614833831787	-0.00879702530801296	-3.08191010844894e-05	-0.00230353930965066	0.00159255252219737
641	75.4315795898438	-12.5252857208252	-5.26588773727417	0.012956153601408	0.00159255252219737	-0.00360223650932312	-0.00684897974133492
642	73.4835357666016	-11.875937461853	-4.81134366989136	0.00126787810586393	-0.00295288790948689	-0.00230353930965066	-0.00814767740666866
643	74.7822341918945	-11.5512628555298	-4.81134366989136	0.00841071270406246	-0.00165419070981443	0.012956153601408	-0.00717365415766835
644	77.3796310424805	-13.1746339797974	-4.48666954040527	0.00808603875339031	-0.0159398596733809	0.00191722682211548	0.00256657530553639
645	77.3796310424805	-12.8499603271484	-4.42173433303833	0.00970941036939621	0.00289124972186983	-0.0165892094373703	-0.00457625929266214
646	77.3796310424805	-12.8499603271484	-4.74640893936157	0.0136055024340749	0.00386527273803949	-0.0182125810533762	-0.00814767740666866
647	77.3796310424805	-13.1746339797974	-4.55160427093506	0.0123068047687411	-0.00652430532500148	-0.0126931173726916	-0.000680167751852423
648	77.3796310424805	-13.1746339797974	-4.55160427093506	0.00711201597005129	0.0022419011220336	-0.0100957229733467	-0.00197886489331722
649	74.7822341918945	-13.8239831924438	-4.55160427093506	0.01100810803473	-0.00684897974133492	-0.00457625929266214	0.00483929552137852
650	76.0809326171875	-12.200611114502	-4.74640893936157	0.00516396993771195	0.00321592413820326	-0.00392691092565656	-3.08191010844894e-05
651	76.7302780151367	-12.200611114502	-4.42173433303833	0.00873538758605719	0.00386527273803949	-0.0120437685400248	-0.00100484199356288
652	74.1328887939453	-11.875937461853	-4.48666954040527	0.00451462110504508	0.00970941036939621	-0.0117190945893526	0.00743668992072344
653	74.7822341918945	-13.1746339797974	-4.42173433303833	-0.00587495695799589	0.00808603875339031	-0.00782300252467394	0.00841071270406246
654	76.7302780151367	-12.5252857208252	-5.3957576751709	0.00289124972186983	0.000618529506027699	-0.00587495695799589	0.00613799272105098
655	76.7302780151367	-11.5512628555298	-5.00614833831787	0.00418994715437293	0.00418994715437293	-0.000355493422830477	0.00386527273803949
656	76.0809326171875	-11.2265882492065	-5.59056186676025	-0.0113944197073579	0.00841071270406246	-0.00490093370899558	0.00289124972186983
657	76.7302780151367	-12.200611114502	-4.81134366989136	-0.0120437685400248	-0.00295288790948689	0.000943203864153475	0.00516396993771195
658	78.0289764404297	-12.8499603271484	-4.22693014144897	-0.00360223650932312	0.000618529506027699	0.00646266713738441	0.00191722682211548
659	75.4315795898438	-12.200611114502	-4.35679960250854	-0.0126931173726916	-0.00684897974133492	0.00159255252219737	0.00873538758605719
660	78.0289764404297	-13.4993085861206	-5.07108306884766	-0.00327756232582033	-0.00100484199356288	-0.00132951640989631	0.00126787810586393
661	76.0809326171875	-12.200611114502	-5.20095300674438	0.00289124972186983	-0.0104203969240189	0.00321592413820326	-0.0110697457566857
662	76.0809326171875	-12.200611114502	-5.3957576751709	-0.00717365415766835	-0.00100484199356288	0.00711201597005129	-0.00392691092565656
663	72.8341903686523	-11.5512628555298	-5.13601779937744	0.00483929552137852	-0.000355493422830477	0.0126314787194133	0.00581331877037883
664	76.7302780151367	-11.875937461853	-4.61653900146484	0.00548864435404539	0.000618529506027699	0.00841071270406246	-0.00327756232582033
665	77.3796310424805	-12.5252857208252	-4.22693014144897	-0.00230353930965066	-0.00814767740666866	-0.00814767740666866	0.000293855206109583
666	76.7302780151367	-11.875937461853	-5.26588773727417	0.00289124972186983	0.00191722682211548	-0.0159398596733809	-0.0149658378213644
667	76.7302780151367	-12.5252857208252	-5.26588773727417	-0.00977104809135199	0.00126787810586393	-0.00717365415766835	-0.00717365415766835
668	78.0289764404297	-12.5252857208252	-5.00614833831787	-0.00490093370899558	0.00289124972186983	-0.00814767740666866	0.000293855206109583
669	75.4315795898438	-11.875937461853	-5.33082246780396	-0.0104203969240189	-0.0100957229733467	-0.0107450718060136	-0.00425158534198999
670	75.4315795898438	-12.200611114502	-5.20095300674438	-0.0152905117720366	-0.00912170019000769	-0.00684897974133492	0.00159255252219737
671	76.7302780151367	-12.200611114502	-4.94121360778809	-0.00587495695799589	0.012956153601408	-0.00977104809135199	-0.00197886489331722
672	74.1328887939453	-11.2265882492065	-4.42173433303833	-0.0130177913233638	0.00873538758605719	-0.00425158534198999	0.00873538758605719
673	74.7822341918945	-12.5252857208252	-4.48666954040527	-0.0113944197073579	0.00873538758605719	-0.00100484199356288	0.00548864435404539
674	76.0809326171875	-11.5512628555298	-4.74640893936157	-0.00847235135734081	0.00646266713738441	-0.0026282137259841	0.00711201597005129
675	77.3796310424805	-11.5512628555298	-4.74640893936157	-0.000680167751852423	0.000943203864153475	-0.00327756232582033	0.0152288740500808
676	76.7302780151367	-11.2265882492065	-4.87627840042114	-0.0126931173726916	0.00613799272105098	-0.00684897974133492	-0.00652430532500148
677	76.7302780151367	-12.5252857208252	-4.55160427093506	0.0233457311987877	0.00289124972186983	0.00386527273803949	0.0022419011220336
678	78.0289764404297	-12.200611114502	-4.55160427093506	-0.00749832857400179	-0.00295288790948689	0.00451462110504508	0.00776136433705688
679	75.4315795898438	-12.200611114502	-5.3957576751709	-0.00360223650932312	-0.00165419070981443	0.00678734155371785	0.00289124972186983
680	76.0809326171875	-13.4993085861206	-5.13601779937744	0.0155535480007529	-0.00555028254166245	0.00191722682211548	0.00256657530553639
681	74.7822341918945	-10.9019145965576	-4.81134366989136	0.00906006153672934	0.00159255252219737	0.00776136433705688	-0.0113944197073579
682	76.7302780151367	-12.5252857208252	-4.74640893936157	0.0123068047687411	-0.00717365415766835	0.00873538758605719	-0.00360223650932312
683	74.1328887939453	-11.2265882492065	-5.00614833831787	0.00711201597005129	-0.00165419070981443	0.00938473641872406	-0.00522560812532902
684	76.0809326171875	-11.875937461853	-5.26588773727417	0.00906006153672934	-0.00587495695799589	0.00548864435404539	-0.000355493422830477
685	78.0289764404297	-12.200611114502	-4.74640893936157	0.011982130818069	-0.00490093370899558	-0.00132951640989631	-0.000355493422830477
686	76.7302780151367	-12.200611114502	-5.52562713623047	0.00808603875339031	0.00548864435404539	-0.00749832857400179	-0.00944637414067984
687	76.7302780151367	-12.200611114502	-5.33082246780396	0.00321592413820326	-0.00652430532500148	-0.0100957229733467	-0.00457625929266214
688	78.6783294677734	-12.5252857208252	-5.20095300674438	0.00256657530553639	0.00256657530553639	0.00418994715437293	0.000293855206109583
689	75.4315795898438	-11.5512628555298	-5.33082246780396	0.0106834331527352	-0.00717365415766835	-0.00392691092565656	-0.00165419070981443
690	75.4315795898438	-12.5252857208252	-5.07108306884766	-0.000355493422830477	-0.00490093370899558	-0.00100484199356288	0.00289124972186983
691	76.7302780151367	-12.8499603271484	-5.00614833831787	0.000943203864153475	0.00711201597005129	-0.0146411629393697	0.00321592413820326
692	73.4835357666016	-11.2265882492065	-5.52562713623047	-0.0195112787187099	0.00808603875339031	-0.0139918150380254	0.00386527273803949
693	74.1328887939453	-12.200611114502	-5.13601779937744	-0.00814767740666866	0.00516396993771195	-0.00295288790948689	0.00906006153672934
694	76.0809326171875	-11.875937461853	-5.20095300674438	0.0113327819854021	0.00841071270406246	-0.0026282137259841	0.00646266713738441
695	76.7302780151367	-11.875937461853	-5.26588773727417	0.0113327819854021	0.00354059832170606	0.00256657530553639	0.00386527273803949
696	76.7302780151367	-12.200611114502	-5.52562713623047	0.0171769186854362	0.00613799272105098	-0.00879702530801296	-0.00490093370899558
697	77.3796310424805	-12.200611114502	-5.33082246780396	0.00418994715437293	0.00743668992072344	0.00191722682211548	0.000618529506027699
698	76.7302780151367	-11.875937461853	-4.68147373199463	0.012956153601408	0.00743668992072344	-0.00425158534198999	0.00126787810586393
699	75.4315795898438	-11.5512628555298	-5.52562713623047	-0.00327756232582033	-0.00587495695799589	-0.0026282137259841	-3.08191010844894e-05
700	76.0809326171875	-13.1746339797974	-5.00614833831787	0.0116574559360743	-0.00977104809135199	-0.00749832857400179	0.00289124972186983
701	76.0809326171875	-11.5512628555298	-5.33082246780396	-0.0159398596733809	0.000618529506027699	0.00841071270406246	-0.0104203969240189
702	76.7302780151367	-12.5252857208252	-4.94121360778809	-0.0175632312893867	-0.00392691092565656	0.000943203864153475	-0.00197886489331722
703	73.4835357666016	-11.5512628555298	-5.20095300674438	-0.0120437685400248	-0.0026282137259841	0.0106834331527352	0.00418994715437293
704	76.7302780151367	-11.875937461853	-4.42173433303833	-0.00392691092565656	-0.00555028254166245	0.00451462110504508	-0.00587495695799589
705	77.3796310424805	-11.875937461853	-4.55160427093506	0.0113327819854021	-3.08191010844894e-05	-0.00295288790948689	-0.00100484199356288
706	77.3796310424805	-12.5252857208252	-4.87627840042114	-0.0123684434220195	0.00841071270406246	-0.00814767740666866	-0.0120437685400248
707	77.3796310424805	-12.200611114502	-4.61653900146484	0.00451462110504508	-0.00100484199356288	-0.0146411629393697	-0.00100484199356288
708	78.0289764404297	-12.200611114502	-4.55160427093506	0.0132808275520802	-0.00295288790948689	-0.000355493422830477	-0.00165419070981443
709	75.4315795898438	-11.5512628555298	-4.61653900146484	0.0213976856321096	-0.000680167751852423	0.00451462110504508	-0.00749832857400179
710	74.7822341918945	-12.8499603271484	-4.94121360778809	0.00743668992072344	-0.00555028254166245	-3.08191010844894e-05	0.00159255252219737
711	77.3796310424805	-12.5252857208252	-5.00614833831787	0.00159255252219737	0.00418994715437293	-0.0149658378213644	-0.00295288790948689
712	74.1328887939453	-10.9019145965576	-5.26588773727417	-0.00132951640989631	0.00906006153672934	-0.0130177913233638	0.00386527273803949
713	72.8341903686523	-11.2265882492065	-5.33082246780396	0.000618529506027699	0.00386527273803949	-0.0104203969240189	0.013930176384747
714	76.7302780151367	-11.5512628555298	-5.00614833831787	0.0116574559360743	0.0022419011220336	-0.00684897974133492	0.00743668992072344
715	77.3796310424805	-12.5252857208252	-4.87627840042114	0.0226963832974434	0.000618529506027699	0.00776136433705688	0.00646266713738441
716	77.3796310424805	-12.5252857208252	-5.33082246780396	0.00873538758605719	0.00970941036939621	0.00386527273803949	-0.00392691092565656
717	76.7302780151367	-12.200611114502	-5.07108306884766	0.0162028968334198	0.00516396993771195	-0.00555028254166245	-0.00619963090866804
718	76.0809326171875	-11.5512628555298	-5.59056186676025	0.0200989879667759	0.00126787810586393	0.00289124972186983	0.00483929552137852
719	76.0809326171875	-11.875937461853	-5.6554970741272	0.00516396993771195	-0.00490093370899558	0.00678734155371785	-0.000355493422830477
720	74.7822341918945	-13.4993085861206	-5.13601779937744	0.00808603875339031	-0.0136671401560307	-0.000355493422830477	0.00548864435404539
721	75.4315795898438	-11.2265882492065	-5.13601779937744	0.00386527273803949	-0.000680167751852423	0.0022419011220336	-0.00847235135734081
722	76.0809326171875	-12.200611114502	-5.20095300674438	-0.0156151866540313	0.00159255252219737	0.0106834331527352	-0.00749832857400179
723	72.8341903686523	-11.2265882492065	-5.26588773727417	-0.00587495695799589	-0.00100484199356288	0.00711201597005129	-0.000680167751852423
724	74.1328887939453	-11.5512628555298	-5.13601779937744	-0.0146411629393697	-0.00717365415766835	0.00776136433705688	-0.00522560812532902
725	77.3796310424805	-12.5252857208252	-5.13601779937744	-0.0146411629393697	0.00678734155371785	-0.00717365415766835	0.00354059832170606
726	77.3796310424805	-12.5252857208252	-5.26588773727417	-0.00912170019000769	0.00711201597005129	-0.0169138833880424	-0.000355493422830477
727	76.7302780151367	-11.875937461853	-5.33082246780396	-0.00782300252467394	0.00126787810586393	-0.0130177913233638	-0.00717365415766835
728	77.3796310424805	-12.5252857208252	-5.00614833831787	-0.00197886489331722	-0.00490093370899558	-0.00360223650932312	-0.00814767740666866
729	76.0809326171875	-11.875937461853	-5.07108306884766	-0.00165419070981443	-0.00522560812532902	0.00386527273803949	0.00354059832170606
730	75.4315795898438	-12.5252857208252	-5.13601779937744	-0.000680167751852423	-0.0126931173726916	-0.0026282137259841	0.00873538758605719
731	76.7302780151367	-12.5252857208252	-5.07108306884766	-0.0133424662053585	0.0175015944987535	-0.0113944197073579	0.00321592413820326
732	76.0809326171875	-10.5772399902344	-5.00614833831787	-0.0227580219507217	0.00873538758605719	-0.0130177913233638	0.00581331877037883
733	72.1848373413086	-10.9019145965576	-4.74640893936157	-0.017887907102704	0.00776136433705688	-0.00587495695799589	0.00970941036939621
734	74.7822341918945	-11.875937461853	-4.42173433303833	-0.0113944197073579	0.0126314787194133	-0.00749832857400179	0.00191722682211548
735	77.3796310424805	-12.200611114502	-4.35679960250854	-0.00165419070981443	0.00354059832170606	0.00418994715437293	0.0022419011220336
736	78.0289764404297	-12.8499603271484	-4.35679960250854	-0.00327756232582033	0.00581331877037883	0.00418994715437293	-0.00392691092565656
737	74.7822341918945	-11.2265882492065	-4.94121360778809	-0.00749832857400179	0.00613799272105098	-0.0026282137259841	0.00289124972186983
738	74.7822341918945	-11.2265882492065	-4.29186487197876	-0.00165419070981443	-3.08191010844894e-05	0.00191722682211548	0.00711201597005129
739	77.3796310424805	-13.4993085861206	-4.68147373199463	0.000618529506027699	-0.000355493422830477	0.00354059832170606	-0.00392691092565656
740	75.4315795898438	-14.1486568450928	-4.42173433303833	0.0243197549134493	-0.00490093370899558	0.000618529506027699	-0.000355493422830477
741	77.3796310424805	-11.2265882492065	-4.48666954040527	0.0188002903014421	-0.00230353930965066	0.00646266713738441	-0.00619963090866804
742	76.7302780151367	-12.200611114502	-3.90225553512573	-0.00230353930965066	-0.00197886489331722	0.00516396993771195	-0.00814767740666866
743	72.1848373413086	-11.2265882492065	-4.42173433303833	0.0136055024340749	-0.00490093370899558	0.0103587592020631	0.00126787810586393
744	74.7822341918945	-12.8499603271484	-4.74640893936157	0.0100340843200684	-0.00879702530801296	0.00289124972186983	-0.00684897974133492
745	77.3796310424805	-11.875937461853	-4.61653900146484	0.00289124972186983	0.00126787810586393	-0.0026282137259841	-0.00847235135734081
746	77.3796310424805	-12.5252857208252	-4.68147373199463	0.00841071270406246	0.00126787810586393	-0.0208099745213985	-0.0169138833880424
747	76.7302780151367	-11.875937461853	-5.3957576751709	-0.000355493422830477	-0.00522560812532902	-0.0123684434220195	0.000293855206109583
748	77.3796310424805	-12.8499603271484	-4.87627840042114	0.0145795252174139	-0.00327756232582033	0.000293855206109583	0.000293855206109583
749	75.4315795898438	-12.5252857208252	-4.68147373199463	0.0194496400654316	-0.00555028254166245	0.00354059832170606	-0.00360223650932312
750	75.4315795898438	-12.200611114502	-5.33082246780396	0.00743668992072344	-0.00619963090866804	-0.00684897974133492	0.00386527273803949
751	76.7302780151367	-11.5512628555298	-4.61653900146484	-0.00132951640989631	0.00451462110504508	-0.0120437685400248	0.00354059832170606
752	76.7302780151367	-10.9019145965576	-4.81134366989136	-0.00814767740666866	0.00581331877037883	-0.0162645354866982	0.00548864435404539
753	72.1848373413086	-11.5512628555298	-4.61653900146484	-0.00522560812532902	0.000618529506027699	-0.00749832857400179	0.00678734155371785
754	73.4835357666016	-11.5512628555298	-5.07108306884766	0.0191249661147594	0.00743668992072344	0.00451462110504508	0.00808603875339031
755	75.4315795898438	-12.200611114502	-4.81134366989136	0.00711201597005129	0.00613799272105098	0.00256657530553639	0.00711201597005129
756	76.7302780151367	-11.5512628555298	-5.26588773727417	0.00159255252219737	0.00483929552137852	-0.00132951640989631	0.00581331877037883
757	75.4315795898438	-10.9019145965576	-5.59056186676025	-0.00327756232582033	0.00711201597005129	-0.00230353930965066	0.00126787810586393
758	76.0809326171875	-11.875937461853	-5.33082246780396	0.00386527273803949	-0.00132951640989631	0.00321592413820326	0.00126787810586393
759	77.3796310424805	-13.4993085861206	-5.20095300674438	0.0136055024340749	-0.00132951640989631	0.0022419011220336	-0.00522560812532902
760	76.0809326171875	-14.1486568450928	-4.81134366989136	0.0100340843200684	-0.0139918150380254	-0.000680167751852423	0.000618529506027699
761	76.0809326171875	-11.5512628555298	-5.20095300674438	-0.00782300252467394	-0.00100484199356288	0.00354059832170606	-0.00230353930965066
762	76.7302780151367	-11.875937461853	-4.74640893936157	-0.00814767740666866	0.00289124972186983	0.00321592413820326	-0.00587495695799589
763	72.8341903686523	-11.5512628555298	-5.20095300674438	-0.00814767740666866	-0.00490093370899558	0.00646266713738441	0.00516396993771195
764	74.7822341918945	-12.5252857208252	-5.26588773727417	0.00451462110504508	0.00483929552137852	0.00873538758605719	-0.00522560812532902
765	76.7302780151367	-12.5252857208252	-4.94121360778809	0.00418994715437293	-0.0026282137259841	-0.00684897974133492	0.000293855206109583
766	77.3796310424805	-12.5252857208252	-5.33082246780396	0.00256657530553639	-0.00132951640989631	-0.0169138833880424	-0.00425158534198999
767	76.7302780151367	-12.5252857208252	-5.26588773727417	-0.00327756232582033	-0.000355493422830477	-0.0123684434220195	-0.00555028254166245
768	77.3796310424805	-13.1746339797974	-4.03212547302246	0.0200989879667759	-0.00132951640989631	0.00159255252219737	0.00418994715437293
769	76.7302780151367	-12.200611114502	-4.68147373199463	0.00516396993771195	-0.00165419070981443	-0.00295288790948689	-0.00490093370899558
770	75.4315795898438	-12.8499603271484	-4.94121360778809	-0.00522560812532902	-0.00619963090866804	-0.00522560812532902	0.0106834331527352
771	76.7302780151367	-13.1746339797974	-4.61653900146484	-0.0120437685400248	-0.00295288790948689	-0.0149658378213644	0.00906006153672934
772	74.7822341918945	-11.2265882492065	-5.26588773727417	0.00256657530553639	0.000943203864153475	-0.0146411629393697	-0.00555028254166245
773	71.5354919433594	-12.200611114502	-4.61653900146484	0.012956153601408	0.00321592413820326	-0.0123684434220195	0.013930176384747
774	74.7822341918945	-13.1746339797974	-4.29186487197876	0.00354059832170606	0.00483929552137852	0.00418994715437293	0.00808603875339031
775	77.3796310424805	-12.8499603271484	-4.87627840042114	0.00743668992072344	0.00191722682211548	0.00938473641872406	0.00678734155371785
776	77.3796310424805	-13.1746339797974	-4.81134366989136	-0.00360223650932312	0.00613799272105098	0.0022419011220336	0.00321592413820326
777	75.4315795898438	-12.200611114502	-5.07108306884766	0.0100340843200684	0.00354059832170606	-0.00295288790948689	-0.00717365415766835
778	75.4315795898438	-12.200611114502	-4.87627840042114	0.011982130818069	0.00191722682211548	-0.0026282137259841	0.00581331877037883
779	76.7302780151367	-13.8239831924438	-4.61653900146484	0.00938473641872406	0.00126787810586393	0.0126314787194133	-0.000680167751852423
780	76.7302780151367	-14.473331451416	-4.48666954040527	0.00581331877037883	-0.00652430532500148	0.00256657530553639	0.000618529506027699
781	76.0809326171875	-11.875937461853	-4.22693014144897	0.000293855206109583	-0.00555028254166245	-0.000355493422830477	-0.00425158534198999
782	76.7302780151367	-12.8499603271484	-4.74640893936157	0.000618529506027699	-0.00360223650932312	0.00548864435404539	-0.0100957229733467
783	72.8341903686523	-12.5252857208252	-4.81134366989136	0.00938473641872406	-0.00619963090866804	0.0152288740500808	0.00191722682211548
784	78.0289764404297	-13.4993085861206	-4.61653900146484	0.00678734155371785	-0.00522560812532902	0.00418994715437293	0.00418994715437293
785	77.3796310424805	-12.8499603271484	-5.20095300674438	0.00321592413820326	-0.00555028254166245	-0.00295288790948689	0.000943203864153475
786	77.3796310424805	-12.5252857208252	-5.52562713623047	0.0103587592020631	-0.00230353930965066	-0.0139918150380254	-0.00100484199356288
787	78.0289764404297	-12.200611114502	-5.20095300674438	0.00808603875339031	0.00386527273803949	-0.00977104809135199	-0.00782300252467394
788	77.3796310424805	-13.4993085861206	-4.74640893936157	0.0230210572481155	-0.00165419070981443	-0.00327756232582033	-0.00100484199356288
789	78.6783294677734	-14.7980060577393	-4.48666954040527	0.0239950809627771	-0.00360223650932312	0.00418994715437293	0.000943203864153475
790	76.7302780151367	-13.8239831924438	-5.07108306884766	0.0123068047687411	-3.08191010844894e-05	0.00126787810586393	-0.00749832857400179
791	77.3796310424805	-13.8239831924438	-4.48666954040527	0.00678734155371785	0.00776136433705688	-0.0165892094373703	0.00289124972186983
792	74.1328887939453	-12.200611114502	-4.68147373199463	0.000618529506027699	0.00906006153672934	-0.0156151866540313	-0.00392691092565656
793	73.4835357666016	-12.5252857208252	-4.61653900146484	-0.00522560812532902	0.00906006153672934	-0.00490093370899558	0.00841071270406246
794	78.6783294677734	-13.8239831924438	-4.22693014144897	0.00386527273803949	0.00418994715437293	-0.0026282137259841	0.00841071270406246
795	76.0809326171875	-13.1746339797974	-4.61653900146484	-0.0120437685400248	0.013930176384747	0.00191722682211548	0.00906006153672934
796	76.7302780151367	-13.4993085861206	-4.74640893936157	-0.0175632312893867	0.00906006153672934	-0.00197886489331722	0.00548864435404539
797	76.7302780151367	-12.5252857208252	-4.94121360778809	-0.00392691092565656	0.00418994715437293	-0.000680167751852423	-0.00100484199356288
798	76.0809326171875	-12.8499603271484	-4.74640893936157	-0.0126931173726916	-0.00100484199356288	0.00289124972186983	0.00808603875339031
799	79.3276748657227	-14.473331451416	-4.68147373199463	-0.0117190945893526	-0.00522560812532902	0.00256657530553639	0.00743668992072344
800	76.7302780151367	-14.1486568450928	-4.42173433303833	-0.0217839982360601	0.0022419011220336	0.00321592413820326	0.00841071270406246
801	76.0809326171875	-13.4993085861206	-4.22693014144897	-0.0195112787187099	0.00743668992072344	-3.08191010844894e-05	-0.00490093370899558
802	75.4315795898438	-13.1746339797974	-5.33082246780396	-0.0347709693014622	-0.00782300252467394	0.00321592413820326	-0.00490093370899558
803	72.8341903686523	-12.8499603271484	-4.87627840042114	-0.0204853005707264	-0.00197886489331722	0.00646266713738441	0.00126787810586393
804	78.6783294677734	-13.4993085861206	-4.68147373199463	-0.0146411629393697	-0.00425158534198999	0.0022419011220336	-0.00132951640989631
805	77.3796310424805	-13.8239831924438	-4.87627840042114	-0.00944637414067984	-0.00327756232582033	-0.0104203969240189	-0.00360223650932312
806	78.0289764404297	-13.1746339797974	-4.94121360778809	-0.0139918150380254	-0.00165419070981443	-0.0104203969240189	-0.00879702530801296
807	78.0289764404297	-13.4993085861206	-4.55160427093506	-0.0130177913233638	0.00418994715437293	-0.00814767740666866	-0.0126931173726916
808	77.3796310424805	-14.7980060577393	-4.42173433303833	-0.00522560812532902	-0.00749832857400179	-0.000355493422830477	-0.00457625929266214
809	79.3276748657227	-15.4473543167114	-4.68147373199463	-0.00425158534198999	-0.00684897974133492	0.00386527273803949	0.00548864435404539
810	76.0809326171875	-14.1486568450928	-4.87627840042114	-0.00619963090866804	-0.00652430532500148	-0.00360223650932312	-0.000355493422830477
811	78.0289764404297	-13.8239831924438	-4.55160427093506	-0.00230353930965066	0.00808603875339031	-0.0156151866540313	0.00191722682211548
812	74.1328887939453	-12.8499603271484	-5.26588773727417	-0.0126931173726916	0.0175015944987535	-0.00782300252467394	-0.00165419070981443
813	73.4835357666016	-14.1486568450928	-4.94121360778809	0.000943203864153475	0.00289124972186983	-0.00555028254166245	0.00873538758605719
814	78.6783294677734	-14.473331451416	-4.74640893936157	0.000618529506027699	0.00321592413820326	0.00711201597005129	0.00191722682211548
815	77.3796310424805	-14.1486568450928	-5.26588773727417	0.0126314787194133	0.00386527273803949	0.00516396993771195	-3.08191010844894e-05
816	78.0289764404297	-13.8239831924438	-4.74640893936157	0.00743668992072344	0.00516396993771195	0.00418994715437293	-0.00230353930965066
817	77.3796310424805	-14.1486568450928	-4.61653900146484	0.01100810803473	0.00581331877037883	-0.00392691092565656	-0.00295288790948689
818	76.7302780151367	-13.4993085861206	-4.74640893936157	0.0106834331527352	0.000293855206109583	0.00776136433705688	0.00321592413820326
819	78.0289764404297	-14.473331451416	-4.74640893936157	0.00906006153672934	-0.00782300252467394	-0.00327756232582033	0.00906006153672934
820	76.7302780151367	-14.7980060577393	-4.74640893936157	0.011982130818069	0.000618529506027699	-0.00230353930965066	-0.00197886489331722
821	77.3796310424805	-14.1486568450928	-4.22693014144897	0.00451462110504508	-0.00197886489331722	-0.000355493422830477	-0.00944637414067984
822	76.0809326171875	-13.1746339797974	-4.81134366989136	0.00191722682211548	0.00646266713738441	0.00418994715437293	-0.00749832857400179
823	74.7822341918945	-13.4993085861206	-4.81134366989136	0.00191722682211548	-0.00327756232582033	0.00581331877037883	0.00159255252219737
824	79.3276748657227	-14.473331451416	-4.55160427093506	0.0213976856321096	-0.00425158534198999	0.00613799272105098	-0.00165419070981443
825	77.3796310424805	-13.8239831924438	-4.94121360778809	-0.0123684434220195	-0.0026282137259841	-0.00165419070981443	-0.00197886489331722
826	77.3796310424805	-13.1746339797974	-4.81134366989136	0.00548864435404539	0.00483929552137852	-0.0195112787187099	-0.00879702530801296
827	78.0289764404297	-13.4993085861206	-5.00614833831787	0.00159255252219737	0.000618529506027699	-0.00847235135734081	-0.00522560812532902
828	76.7302780151367	-14.473331451416	-5.20095300674438	-0.00425158534198999	-0.00197886489331722	-0.00490093370899558	0.00191722682211548
829	78.6783294677734	-16.4213771820068	-5.26588773727417	-0.00392691092565656	-0.00230353930965066	-0.00132951640989631	0.00191722682211548
830	75.4315795898438	-13.4993085861206	-4.87627840042114	0.0171769186854362	-0.000355493422830477	-0.00165419070981443	-3.08191010844894e-05
831	77.3796310424805	-14.473331451416	-4.35679960250854	-0.00457625929266214	0.0126314787194133	-0.0130177913233638	0.00289124972186983
832	73.4835357666016	-13.1746339797974	-4.74640893936157	-0.00684897974133492	0.00743668992072344	-0.0107450718060136	-0.000680167751852423
833	74.1328887939453	-13.8239831924438	-4.16199493408203	-0.00782300252467394	0.0100340843200684	-0.00684897974133492	0.00354059832170606
834	78.0289764404297	-14.1486568450928	-4.48666954040527	-0.00100484199356288	0.00321592413820326	-0.00165419070981443	0.00256657530553639
835	77.3796310424805	-13.8239831924438	-5.26588773727417	-0.00490093370899558	0.00321592413820326	0.00516396993771195	-0.00100484199356288
836	78.6783294677734	-14.7980060577393	-5.26588773727417	-0.00522560812532902	0.00159255252219737	0.000293855206109583	-0.00165419070981443
837	77.3796310424805	-14.7980060577393	-5.13601779937744	0.000618529506027699	0.00159255252219737	-0.0026282137259841	-0.00555028254166245
838	76.0809326171875	-13.8239831924438	-4.55160427093506	-0.00457625929266214	0.00256657530553639	0.00743668992072344	-0.000680167751852423
839	79.3276748657227	-14.473331451416	-4.61653900146484	-0.00100484199356288	-0.0104203969240189	-0.00555028254166245	0.00386527273803949
840	76.7302780151367	-14.473331451416	-4.22693014144897	-0.0104203969240189	-0.00230353930965066	0.00451462110504508	-0.00457625929266214
841	76.0809326171875	-14.1486568450928	-4.55160427093506	0.00548864435404539	0.00516396993771195	0.00483929552137852	-0.0113944197073579
842	75.4315795898438	-14.1486568450928	-5.46069240570068	-3.08191010844894e-05	0.00256657530553639	0.00548864435404539	-0.00652430532500148
843	74.7822341918945	-13.1746339797974	-4.74640893936157	0.00613799272105098	-0.00360223650932312	0.00613799272105098	-0.00392691092565656
844	79.3276748657227	-14.473331451416	-4.48666954040527	-0.0113944197073579	-0.0110697457566857	0.00321592413820326	0.00126787810586393
845	76.7302780151367	-13.8239831924438	-4.68147373199463	0.00548864435404539	0.00678734155371785	-0.00814767740666866	-0.0139918150380254
846	78.0289764404297	-14.1486568450928	-4.55160427093506	0.011982130818069	0.00841071270406246	-0.0162645354866982	-0.00295288790948689
847	78.0289764404297	-14.1486568450928	-4.61653900146484	0.0243197549134493	0.00646266713738441	-0.00360223650932312	-0.00230353930965066
848	77.3796310424805	-14.473331451416	-4.68147373199463	0.020423661917448	0.00159255252219737	0.000293855206109583	0.00386527273803949
849	77.3796310424805	-15.4473543167114	-5.20095300674438	0.0265924744307995	-0.00944637414067984	-0.00782300252467394	-3.08191010844894e-05
850	75.4315795898438	-13.1746339797974	-4.81134366989136	0.0275664981454611	0.0022419011220336	-0.00684897974133492	-0.00912170019000769
851	78.6783294677734	-14.473331451416	-4.35679960250854	0.0136055024340749	0.0126314787194133	-0.00555028254166245	0.000618529506027699
852	74.1328887939453	-13.1746339797974	-4.55160427093506	0.00581331877037883	0.0213976856321096	-0.0120437685400248	0.00970941036939621
853	74.1328887939453	-13.8239831924438	-4.35679960250854	0.00418994715437293	0.00743668992072344	-0.00944637414067984	0.00548864435404539
854	78.0289764404297	-13.8239831924438	-4.55160427093506	0.0113327819854021	0.00548864435404539	-0.00619963090866804	0.00873538758605719
855	76.7302780151367	-14.1486568450928	-4.74640893936157	0.00776136433705688	0.00873538758605719	0.00646266713738441	0.00126787810586393
856	77.3796310424805	-13.8239831924438	-4.74640893936157	0.00321592413820326	0.00548864435404539	-0.00327756232582033	-0.00132951640989631
857	78.6783294677734	-14.473331451416	-4.55160427093506	-0.00749832857400179	0.00289124972186983	-3.08191010844894e-05	0.00191722682211548
858	75.4315795898438	-13.1746339797974	-4.81134366989136	-0.0117190945893526	0.00126787810586393	0.00516396993771195	0.00678734155371785
859	76.0809326171875	-14.473331451416	-4.55160427093506	-0.0113944197073579	-0.00977104809135199	0.00451462110504508	0.000943203864153475
860	77.3796310424805	-14.7980060577393	-4.48666954040527	-0.0104203969240189	-0.0026282137259841	0.00159255252219737	-0.00360223650932312
861	75.4315795898438	-13.1746339797974	-4.55160427093506	-0.0175632312893867	-0.00977104809135199	0.00841071270406246	-0.00425158534198999
862	76.7302780151367	-14.473331451416	-4.68147373199463	-0.0162645354866982	0.00808603875339031	0.00678734155371785	-0.00977104809135199
863	74.1328887939453	-12.8499603271484	-4.87627840042114	-0.0172385573387146	-0.00165419070981443	0.0113327819854021	-0.00165419070981443
864	78.0289764404297	-14.7980060577393	-4.48666954040527	-0.000680167751852423	0.00321592413820326	0.00483929552137852	0.000293855206109583
865	78.6783294677734	-13.8239831924438	-4.55160427093506	-0.0104203969240189	-0.000680167751852423	-0.00132951640989631	-0.0107450718060136
866	78.0289764404297	-14.473331451416	-4.48666954040527	-0.0120437685400248	0.00386527273803949	-0.0143164889886975	-0.00587495695799589
867	78.0289764404297	-14.1486568450928	-4.74640893936157	-0.00944637414067984	0.000293855206109583	-0.00392691092565656	-0.00197886489331722
868	77.3796310424805	-13.8239831924438	-4.61653900146484	0.00126787810586393	0.00548864435404539	-0.00847235135734081	0.00354059832170606
869	75.4315795898438	-14.473331451416	-4.48666954040527	-0.00230353930965066	-0.00912170019000769	-0.00295288790948689	0.00678734155371785
870	76.0809326171875	-13.1746339797974	-4.74640893936157	-0.00912170019000769	0.000943203864153475	-0.00847235135734081	0.00678734155371785
871	76.7302780151367	-14.473331451416	-4.94121360778809	-0.00814767740666866	0.00678734155371785	-0.00652430532500148	-3.08191010844894e-05
872	73.4835357666016	-12.5252857208252	-4.42173433303833	-0.0100957229733467	0.00256657530553639	-0.0146411629393697	-0.00197886489331722
873	73.4835357666016	-12.200611114502	-4.68147373199463	-0.0130177913233638	0.00451462110504508	-0.00977104809135199	0.00548864435404539
874	76.7302780151367	-13.4993085861206	-4.55160427093506	-0.00912170019000769	0.00613799272105098	-0.00684897974133492	0.00483929552137852
875	78.6783294677734	-13.1746339797974	-5.20095300674438	-0.00522560812532902	0.00386527273803949	-0.00197886489331722	0.000943203864153475
876	78.0289764404297	-13.4993085861206	-4.81134366989136	0.0230210572481155	0.0022419011220336	-0.00360223650932312	0.00581331877037883
877	76.0809326171875	-12.8499603271484	-4.55160427093506	-0.00197886489331722	0.00711201597005129	-0.00295288790948689	-0.00197886489331722
878	74.1328887939453	-12.5252857208252	-4.61653900146484	0.00613799272105098	-0.00230353930965066	-3.08191010844894e-05	0.00808603875339031
879	77.3796310424805	-14.7980060577393	-4.48666954040527	0.00386527273803949	-0.0104203969240189	0.00418994715437293	0.00516396993771195
880	78.0289764404297	-14.1486568450928	-5.20095300674438	0.00841071270406246	0.000943203864153475	-0.00392691092565656	-0.0100957229733467
881	76.0809326171875	-12.5252857208252	-4.61653900146484	-0.00132951640989631	-0.00912170019000769	-0.00652430532500148	-0.00944637414067984
882	76.0809326171875	-13.4993085861206	-4.81134366989136	0.0123068047687411	-0.00490093370899558	0.00418994715437293	-0.00847235135734081
883	74.7822341918945	-12.200611114502	-4.74640893936157	0.0126314787194133	-0.0026282137259841	0.0126314787194133	-0.00749832857400179
884	78.0289764404297	-13.8239831924438	-4.42173433303833	0.0132808275520802	0.000293855206109583	0.00841071270406246	0.000943203864153475
885	78.0289764404297	-13.4993085861206	-4.42173433303833	0.0188002903014421	-0.00197886489331722	-0.00619963090866804	-0.00717365415766835
886	76.7302780151367	-13.1746339797974	-5.13601779937744	0.0106834331527352	0.0022419011220336	-0.0100957229733467	-0.00814767740666866
887	78.0289764404297	-13.4993085861206	-5.33082246780396	0.011982130818069	0.00321592413820326	-0.00457625929266214	-0.00587495695799589
888	77.3796310424805	-13.4993085861206	-5.07108306884766	0.0142548503354192	-0.00132951640989631	-0.00327756232582033	0.00289124972186983
889	76.0809326171875	-13.8239831924438	-5.00614833831787	0.00646266713738441	-0.00814767740666866	-0.00295288790948689	0.00581331877037883
890	74.7822341918945	-11.875937461853	-5.20095300674438	0.00581331877037883	0.00256657530553639	-0.0100957229733467	0.000618529506027699
891	76.7302780151367	-12.8499603271484	-4.03212547302246	-0.00847235135734081	0.00938473641872406	-0.00912170019000769	0.00159255252219737
892	73.4835357666016	-12.200611114502	-5.13601779937744	-0.0175632312893867	0.00516396993771195	-0.0133424662053585	0.00159255252219737
893	74.7822341918945	-11.5512628555298	-5.3957576751709	-0.0143164889886975	0.00418994715437293	-0.0110697457566857	0.0188002903014421
894	76.7302780151367	-13.4993085861206	-5.00614833831787	-0.00490093370899558	0.00970941036939621	-0.00490093370899558	0.00483929552137852
895	77.3796310424805	-13.4993085861206	-5.46069240570068	0.00321592413820326	0.00483929552137852	0.00938473641872406	0.00516396993771195
896	76.7302780151367	-13.1746339797974	-5.07108306884766	-0.00132951640989631	0.00581331877037883	0.00776136433705688	0.00451462110504508
897	76.7302780151367	-12.200611114502	-4.94121360778809	0.00418994715437293	0.00159255252219737	-0.00587495695799589	0.00256657530553639
898	75.4315795898438	-12.200611114502	-4.94121360778809	0.0022419011220336	-3.08191010844894e-05	-3.08191010844894e-05	0.00256657530553639
899	76.7302780151367	-14.473331451416	-4.94121360778809	0.00191722682211548	-0.00944637414067984	-0.000680167751852423	0.000618529506027699
900	76.0809326171875	-12.5252857208252	-5.3957576751709	0.0126314787194133	-0.00165419070981443	0.00743668992072344	-0.000355493422830477
901	74.7822341918945	-12.200611114502	-5.46069240570068	-0.00100484199356288	-0.000680167751852423	-0.0026282137259841	-0.0130177913233638
902	75.4315795898438	-13.4993085861206	-5.13601779937744	0.00321592413820326	-0.00360223650932312	0.00516396993771195	-0.00977104809135199
903	74.7822341918945	-11.875937461853	-5.33082246780396	0.00126787810586393	-0.0026282137259841	0.00581331877037883	-0.00944637414067984
904	78.0289764404297	-13.1746339797974	-4.81134366989136	0.0217223595827818	-0.00230353930965066	0.00159255252219737	0.00451462110504508
905	77.3796310424805	-13.1746339797974	-5.00614833831787	0.0171769186854362	0.00418994715437293	0.000618529506027699	-0.00425158534198999
906	77.3796310424805	-12.200611114502	-5.59056186676025	0.00613799272105098	0.00159255252219737	-0.0126931173726916	-0.00879702530801296
907	78.6783294677734	-12.200611114502	-5.3957576751709	0.00646266713738441	0.00126787810586393	-0.00522560812532902	-0.00165419070981443
908	78.0289764404297	-13.1746339797974	-4.87627840042114	-0.00977104809135199	-0.00197886489331722	-0.00652430532500148	-0.00230353930965066
909	77.3796310424805	-14.473331451416	-4.42173433303833	0.00581331877037883	-0.00652430532500148	-0.00847235135734081	0.000943203864153475
910	75.4315795898438	-12.200611114502	-4.35679960250854	-0.00814767740666866	0.000943203864153475	-0.00490093370899558	-0.00360223650932312
911	74.7822341918945	-12.200611114502	-4.42173433303833	-0.0159398596733809	0.0103587592020631	-0.0188619289547205	-0.000680167751852423
912	75.4315795898438	-13.4993085861206	-4.94121360778809	-0.0195112787187099	0.0100340843200684	-0.00977104809135199	0.00646266713738441
913	76.0809326171875	-11.875937461853	-5.3957576751709	-0.0185372550040483	0.000293855206109583	-0.00132951640989631	0.00516396993771195
914	76.7302780151367	-12.200611114502	-5.26588773727417	-0.00555028254166245	0.00159255252219737	0.00256657530553639	0.00938473641872406
915	76.0809326171875	-12.200611114502	-5.59056186676025	0.00743668992072344	0.00581331877037883	0.00906006153672934	-0.00425158534198999
916	76.7302780151367	-12.8499603271484	-5.3957576751709	-0.00684897974133492	0.00743668992072344	-0.00197886489331722	-0.00100484199356288
917	77.3796310424805	-13.4993085861206	-4.81134366989136	-0.00425158534198999	-0.000680167751852423	0.00711201597005129	-0.00360223650932312
918	75.4315795898438	-12.5252857208252	-5.00614833831787	-0.00749832857400179	-0.00490093370899558	0.00451462110504508	0.00386527273803949
919	76.7302780151367	-14.1486568450928	-5.00614833831787	0.00191722682211548	-0.00327756232582033	0.000618529506027699	0.00808603875339031
920	76.7302780151367	-13.1746339797974	-5.13601779937744	0.00906006153672934	0.00613799272105098	0.00418994715437293	0.00159255252219737
921	74.1328887939453	-12.200611114502	-5.33082246780396	-0.00425158534198999	-0.00165419070981443	0.0022419011220336	-0.0026282137259841
922	75.4315795898438	-12.8499603271484	-5.13601779937744	-0.0123684434220195	-0.00425158534198999	0.00386527273803949	-0.00100484199356288
923	74.7822341918945	-11.875937461853	-5.3957576751709	0.00808603875339031	-0.0195112787187099	0.0165275707840919	-0.00392691092565656
924	76.7302780151367	-12.200611114502	-5.13601779937744	0.00938473641872406	-0.00360223650932312	0.00841071270406246	-0.00522560812532902
925	76.7302780151367	-13.1746339797974	-5.46069240570068	0.000618529506027699	-0.00100484199356288	-0.0120437685400248	-0.00165419070981443
926	76.7302780151367	-13.4993085861206	-5.33082246780396	0.00354059832170606	0.000943203864153475	-0.00555028254166245	-0.00749832857400179
927	76.7302780151367	-12.8499603271484	-5.00614833831787	0.00289124972186983	0.00289124972186983	-0.0100957229733467	0.000943203864153475
928	76.0809326171875	-13.1746339797974	-5.20095300674438	0.00418994715437293	-0.00749832857400179	-0.00587495695799589	-0.00165419070981443
929	75.4315795898438	-13.1746339797974	-5.13601779937744	-0.000680167751852423	-0.0130177913233638	-3.08191010844894e-05	-0.00230353930965066
930	77.3796310424805	-12.200611114502	-5.26588773727417	-0.0100957229733467	0.00354059832170606	-3.08191010844894e-05	0.0022419011220336
931	75.4315795898438	-12.8499603271484	-4.74640893936157	-0.00555028254166245	-0.00327756232582033	-0.0136671401560307	0.00711201597005129
932	72.8341903686523	-11.875937461853	-5.33082246780396	0.0136055024340749	0.0165275707840919	-0.00392691092565656	0.0113327819854021
933	76.7302780151367	-12.8499603271484	-5.13601779937744	-0.00652430532500148	-0.00197886489331722	-0.00230353930965066	0.0022419011220336
934	77.3796310424805	-12.5252857208252	-5.07108306884766	-0.0110697457566857	-3.08191010844894e-05	0.00646266713738441	0.00646266713738441
935	77.3796310424805	-13.1746339797974	-5.00614833831787	-0.00587495695799589	0.00418994715437293	-0.00490093370899558	0.000943203864153475
936	76.0809326171875	-12.5252857208252	-4.61653900146484	0.00646266713738441	0.00581331877037883	0.00354059832170606	-0.00717365415766835
937	77.3796310424805	-13.8239831924438	-4.22693014144897	-0.00360223650932312	-0.000355493422830477	-0.00684897974133492	-0.00327756232582033
938	77.3796310424805	-14.473331451416	-4.35679960250854	0.00613799272105098	-0.00522560812532902	0.00808603875339031	0.00191722682211548
939	75.4315795898438	-12.5252857208252	-4.81134366989136	0.0178262684494257	-0.00360223650932312	0.00321592413820326	0.00613799272105098
940	76.0809326171875	-12.5252857208252	-4.61653900146484	-0.00100484199356288	0.000293855206109583	0.00126787810586393	0.00126787810586393
941	72.8341903686523	-11.875937461853	-4.74640893936157	0.00581331877037883	0.00613799272105098	0.000943203864153475	-0.00652430532500148
942	75.4315795898438	-12.5252857208252	-4.42173433303833	0.00841071270406246	-0.00717365415766835	0.000943203864153475	-0.00490093370899558
943	75.4315795898438	-11.875937461853	-5.07108306884766	0.00906006153672934	-0.0026282137259841	0.00418994715437293	-0.00230353930965066
944	75.4315795898438	-12.200611114502	-5.00614833831787	0.00321592413820326	0.00159255252219737	0.00613799272105098	-0.00360223650932312
945	78.0289764404297	-12.8499603271484	-5.33082246780396	0.00581331877037883	-0.000355493422830477	-0.00132951640989631	-0.000355493422830477
946	76.7302780151367	-12.8499603271484	-4.68147373199463	-0.00782300252467394	-0.00392691092565656	-0.00814767740666866	-0.0120437685400248
947	75.4315795898438	-13.4993085861206	-4.48666954040527	-0.00165419070981443	-0.0026282137259841	-0.00912170019000769	-0.00587495695799589
948	75.4315795898438	-13.4993085861206	-4.81134366989136	0.0158782228827477	-0.00977104809135199	-0.00717365415766835	-0.00555028254166245
949	75.4315795898438	-12.200611114502	-5.26588773727417	0.0136055024340749	-0.00360223650932312	-0.000355493422830477	0.00906006153672934
950	77.3796310424805	-12.200611114502	-5.07108306884766	-0.00327756232582033	0.00841071270406246	-0.000680167751852423	0.00354059832170606
951	73.4835357666016	-12.200611114502	-5.00614833831787	-0.00847235135734081	0.0113327819854021	-0.0188619289547205	-3.08191010844894e-05
952	74.7822341918945	-11.875937461853	-5.6554970741272	-0.00327756232582033	0.0126314787194133	-0.00652430532500148	0.00548864435404539
953	76.0809326171875	-13.4993085861206	-5.46069240570068	0.00743668992072344	0.00906006153672934	-0.0026282137259841	0.00938473641872406
954	78.0289764404297	-13.1746339797974	-5.52562713623047	0.0207483377307653	0.00938473641872406	-0.00749832857400179	0.00841071270406246
955	77.3796310424805	-12.8499603271484	-5.3957576751709	0.0175015944987535	0.00451462110504508	-0.00327756232582033	0.00321592413820326
956	76.7302780151367	-12.5252857208252	-5.07108306884766	0.00548864435404539	0.00711201597005129	-0.0123684434220195	0.00191722682211548
957	77.3796310424805	-14.1486568450928	-4.94121360778809	0.00418994715437293	-3.08191010844894e-05	0.000618529506027699	-0.000355493422830477
958	76.7302780151367	-14.1486568450928	-5.46069240570068	0.00581331877037883	-0.00457625929266214	-0.00165419070981443	0.0100340843200684
959	74.1328887939453	-11.875937461853	-5.46069240570068	0.00483929552137852	-0.00684897974133492	0.00938473641872406	0.0022419011220336
960	75.4315795898438	-12.200611114502	-5.3957576751709	0.0106834331527352	-0.000680167751852423	-0.00749832857400179	0.00418994715437293
961	72.1848373413086	-11.2265882492065	-5.33082246780396	-0.00327756232582033	0.00418994715437293	0.0100340843200684	-0.00847235135734081
962	76.7302780151367	-13.4993085861206	-4.81134366989136	0.0123068047687411	-0.0110697457566857	0.00548864435404539	-0.00165419070981443
963	75.4315795898438	-11.875937461853	-5.07108306884766	0.013930176384747	-0.00587495695799589	0.000618529506027699	-0.00522560812532902
964	74.7822341918945	-11.2265882492065	-5.72043180465698	0.00841071270406246	-0.00652430532500148	-0.00230353930965066	-0.00132951640989631
965	77.3796310424805	-13.1746339797974	-5.26588773727417	0.0168522447347641	-0.00360223650932312	-0.00652430532500148	0.00678734155371785
966	76.7302780151367	-12.8499603271484	-5.20095300674438	0.0162028968334198	0.00743668992072344	-0.00522560812532902	-0.0162645354866982
967	76.7302780151367	-14.473331451416	-4.94121360778809	-0.00717365415766835	-0.0126931173726916	-0.00977104809135199	-0.00912170019000769
968	75.4315795898438	-13.1746339797974	-4.68147373199463	0.00418994715437293	0.00321592413820326	-3.08191010844894e-05	0.00321592413820326
969	74.7822341918945	-11.875937461853	-4.61653900146484	-0.00295288790948689	-0.00165419070981443	0.0022419011220336	-0.00132951640989631
970	76.0809326171875	-13.1746339797974	-4.55160427093506	-0.00977104809135199	0.00126787810586393	-0.00490093370899558	0.00256657530553639
971	74.1328887939453	-12.8499603271484	-5.20095300674438	-0.0185372550040483	0.00873538758605719	-0.00717365415766835	-0.00944637414067984
972	75.4315795898438	-11.875937461853	-4.81134366989136	-0.0139918150380254	0.00581331877037883	-0.0136671401560307	0.0022419011220336
973	76.0809326171875	-11.875937461853	-5.3957576751709	-0.0110697457566857	0.0142548503354192	-0.0026282137259841	0.01100810803473
974	76.7302780151367	-12.8499603271484	-4.81134366989136	-0.00425158534198999	0.00418994715437293	-0.00327756232582033	0.00678734155371785
975	78.0289764404297	-12.5252857208252	-4.48666954040527	0.00873538758605719	0.00808603875339031	-0.00165419070981443	0.00970941036939621
976	76.7302780151367	-12.200611114502	-4.22693014144897	0.00516396993771195	-0.00327756232582033	0.00581331877037883	-0.000355493422830477
977	76.7302780151367	-13.8239831924438	-4.42173433303833	0.00516396993771195	-0.00749832857400179	0.00646266713738441	0.000943203864153475
978	76.7302780151367	-13.1746339797974	-4.94121360778809	0.0191249661147594	-0.00425158534198999	0.00548864435404539	0.00289124972186983
979	76.0809326171875	-11.2265882492065	-5.52562713623047	0.00776136433705688	-0.000355493422830477	-0.00230353930965066	0.00516396993771195
980	76.0809326171875	-11.875937461853	-4.81134366989136	0.00386527273803949	0.00354059832170606	0.00126787810586393	0.00126787810586393
981	74.1328887939453	-12.200611114502	-5.26588773727417	-0.00197886489331722	0.00873538758605719	0.00321592413820326	-0.00652430532500148
982	76.0809326171875	-12.8499603271484	-4.81134366989136	0.00256657530553639	0.00289124972186983	0.000293855206109583	-0.00360223650932312
983	77.3796310424805	-12.200611114502	-5.07108306884766	-0.00165419070981443	0.00548864435404539	0.0103587592020631	-0.00295288790948689
984	75.4315795898438	-11.2265882492065	-5.78536653518677	0.01100810803473	-0.00230353930965066	0.00841071270406246	0.00386527273803949
985	76.0809326171875	-12.5252857208252	-5.52562713623047	-0.0136671401560307	0.00159255252219737	-0.00879702530801296	-0.00587495695799589
986	78.0289764404297	-12.8499603271484	-5.33082246780396	-0.00457625929266214	0.00451462110504508	-0.00749832857400179	-0.00652430532500148
987	76.0809326171875	-13.8239831924438	-5.26588773727417	-0.00912170019000769	-0.00490093370899558	-0.0159398596733809	-0.00132951640989631
988	77.3796310424805	-13.4993085861206	-5.33082246780396	0.00451462110504508	-0.00814767740666866	-0.00100484199356288	-3.08191010844894e-05
989	76.0809326171875	-11.5512628555298	-5.07108306884766	-0.00587495695799589	-0.00392691092565656	0.00256657530553639	-0.00165419070981443
990	76.0809326171875	-12.8499603271484	-4.94121360778809	-0.00652430532500148	0.000943203864153475	-0.00652430532500148	0.011982130818069
991	73.4835357666016	-12.5252857208252	-5.3957576751709	-0.00782300252467394	0.0103587592020631	-0.00847235135734081	0.00256657530553639
992	76.7302780151367	-12.5252857208252	-5.33082246780396	-0.00457625929266214	0.00743668992072344	-0.0113944197073579	0.00873538758605719
993	76.0809326171875	-12.200611114502	-4.74640893936157	0.0230210572481155	0.0022419011220336	-0.00717365415766835	0.00321592413820326
994	76.0809326171875	-11.5512628555298	-5.3957576751709	-0.00490093370899558	0.00126787810586393	0.000618529506027699	0.00256657530553639
995	76.7302780151367	-12.8499603271484	-4.42173433303833	0.0145795252174139	-0.00295288790948689	0.000618529506027699	-0.00100484199356288
996	76.7302780151367	-12.8499603271484	-4.22693014144897	0.00418994715437293	0.00841071270406246	-0.00230353930965066	-0.00197886489331722
997	76.0809326171875	-12.8499603271484	-4.81134366989136	0.0123068047687411	0.0022419011220336	0.00354059832170606	-0.00522560812532902
998	77.3796310424805	-13.1746339797974	-4.81134366989136	0.0152288740500808	0.00159255252219737	0.00646266713738441	0.00354059832170606
999	77.3796310424805	-13.1746339797974	-4.61653900146484	0.00678734155371785	0.00256657530553639	0.00159255252219737	0.00483929552137852
1000	74.7822341918945	-11.5512628555298	-4.61653900146484	0.011982130818069	0.00743668992072344	0.00483929552137852	-0.00457625929266214
1001	73.4835357666016	-12.200611114502	-4.74640893936157	-0.00944637414067984	-0.0113944197073579	0.00321592413820326	-0.0123684434220195
1002	76.0809326171875	-13.4993085861206	-4.16199493408203	-0.0162645354866982	0.00159255252219737	0.00451462110504508	-0.00587495695799589
1003	78.0289764404297	-12.5252857208252	-4.61653900146484	0.000293855206109583	-0.00717365415766835	0.00970941036939621	-0.00457625929266214
1004	75.4315795898438	-11.5512628555298	-5.07108306884766	-0.00717365415766835	-0.0188619289547205	0.00354059832170606	-0.00132951640989631
1005	76.0809326171875	-13.4993085861206	-4.22693014144897	0.000618529506027699	-0.0120437685400248	-0.00619963090866804	-3.08191010844894e-05
1006	76.7302780151367	-13.8239831924438	-4.48666954040527	-0.00814767740666866	-0.00100484199356288	-0.0104203969240189	-0.00977104809135199
1007	76.0809326171875	-13.8239831924438	-4.55160427093506	-0.0113944197073579	-0.00684897974133492	-0.0136671401560307	-0.00522560812532902
1008	76.0809326171875	-14.1486568450928	-4.35679960250854	-0.00749832857400179	-0.0136671401560307	-0.00132951640989631	-0.00684897974133492
1009	75.4315795898438	-11.875937461853	-4.61653900146484	0.000293855206109583	-0.00652430532500148	0.00483929552137852	0.00386527273803949
1010	75.4315795898438	-13.1746339797974	-4.55160427093506	0.00841071270406246	0.00289124972186983	-0.00392691092565656	0.0178262684494257
1011	72.8341903686523	-12.5252857208252	-4.81134366989136	-0.00944637414067984	0.0155535480007529	-0.00782300252467394	0.00711201597005129
1012	75.4315795898438	-13.8239831924438	-4.81134366989136	-0.00652430532500148	0.0113327819854021	-0.00847235135734081	0.00906006153672934
1013	77.3796310424805	-12.200611114502	-4.68147373199463	0.000943203864153475	0.0145795252174139	-0.00814767740666866	0.0123068047687411
1014	76.0809326171875	-11.875937461853	-4.94121360778809	0.020423661917448	0.00386527273803949	-0.000355493422830477	0.000943203864153475
1015	75.4315795898438	-13.1746339797974	-4.74640893936157	0.0181509424000978	0.00906006153672934	-0.00587495695799589	0.0145795252174139
1016	75.4315795898438	-12.8499603271484	-5.13601779937744	0.0171769186854362	0.00776136433705688	-0.00392691092565656	-0.00490093370899558
1017	75.4315795898438	-13.1746339797974	-4.81134366989136	0.0188002903014421	-3.08191010844894e-05	-0.00782300252467394	0.00354059832170606
1018	77.3796310424805	-13.8239831924438	-4.87627840042114	0.0158782228827477	-0.0100957229733467	0.00873538758605719	0.00418994715437293
1019	78.6783294677734	-13.1746339797974	-4.55160427093506	0.0145795252174139	-0.000355493422830477	-0.00132951640989631	0.00354059832170606
1020	74.7822341918945	-12.8499603271484	-5.00614833831787	0.0162028968334198	0.000943203864153475	0.00483929552137852	-3.08191010844894e-05
1021	72.8341903686523	-12.5252857208252	-5.13601779937744	0.00776136433705688	-0.00490093370899558	0.00418994715437293	-0.0133424662053585
1022	76.0809326171875	-13.4993085861206	-4.68147373199463	-0.0026282137259841	-0.0133424662053585	0.00256657530553639	-0.000355493422830477
1023	76.7302780151367	-12.200611114502	-5.52562713623047	0.00808603875339031	0.00289124972186983	0.00938473641872406	-0.00230353930965066
1024	75.4315795898438	-12.200611114502	-5.52562713623047	-0.00749832857400179	-0.000680167751852423	0.00646266713738441	-0.0026282137259841
1025	77.3796310424805	-13.4993085861206	-5.13601779937744	-0.00392691092565656	-0.00717365415766835	-0.00944637414067984	-0.000680167751852423
1026	76.7302780151367	-14.1486568450928	-4.55160427093506	-0.0117190945893526	-0.00165419070981443	-0.00879702530801296	-0.0107450718060136
1027	76.7302780151367	-14.1486568450928	-4.87627840042114	-0.0107450718060136	-0.00295288790948689	-0.00814767740666866	-0.00814767740666866
1028	77.3796310424805	-13.8239831924438	-4.74640893936157	-0.00717365415766835	-0.00652430532500148	-0.0107450718060136	0.00321592413820326
1029	75.4315795898438	-12.200611114502	-4.74640893936157	-0.00879702530801296	-0.00522560812532902	-0.000355493422830477	-0.00457625929266214
1030	77.3796310424805	-13.4993085861206	-4.74640893936157	-0.00132951640989631	0.00613799272105098	-0.00457625929266214	0.0116574559360743
1031	73.4835357666016	-12.5252857208252	-4.35679960250854	-0.0191866029053926	0.00776136433705688	-0.0152905117720366	-0.00100484199356288
1032	75.4315795898438	-13.1746339797974	-4.61653900146484	-0.0100957229733467	0.00906006153672934	-0.0117190945893526	0.0123068047687411
1033	76.7302780151367	-12.200611114502	-4.81134366989136	-0.00587495695799589	0.00776136433705688	-0.0149658378213644	0.00581331877037883
1034	75.4315795898438	-11.875937461853	-4.68147373199463	0.00386527273803949	0.00126787810586393	-0.00100484199356288	0.00581331877037883
1035	76.0809326171875	-12.5252857208252	-4.55160427093506	0.0197743140161037	0.00126787810586393	0.00354059832170606	0.00873538758605719
1036	76.0809326171875	-12.8499603271484	-4.94121360778809	-0.00490093370899558	0.00808603875339031	-0.00457625929266214	0.00321592413820326
1037	75.4315795898438	-13.1746339797974	-5.46069240570068	-0.00295288790948689	-0.00197886489331722	-0.00555028254166245	0.00483929552137852
1038	77.3796310424805	-15.1226806640625	-4.55160427093506	0.00483929552137852	-0.00425158534198999	0.00386527273803949	0.00483929552137852
1039	76.7302780151367	-13.4993085861206	-4.55160427093506	-0.00879702530801296	-0.00230353930965066	-0.000680167751852423	-0.00587495695799589
1040	75.4315795898438	-13.8239831924438	-4.29186487197876	0.00873538758605719	0.00516396993771195	0.00970941036939621	0.000943203864153475
1041	73.4835357666016	-13.1746339797974	-4.35679960250854	0.00451462110504508	0.000943203864153475	0.00548864435404539	-0.00847235135734081
1042	76.7302780151367	-13.8239831924438	-5.07108306884766	0.0100340843200684	0.00483929552137852	0.00418994715437293	-0.0120437685400248
1043	76.0809326171875	-12.8499603271484	-4.94121360778809	-0.0126931173726916	0.00159255252219737	0.000943203864153475	-0.00165419070981443
1044	74.7822341918945	-12.8499603271484	-5.00614833831787	0.00613799272105098	0.00191722682211548	-0.00230353930965066	-0.00522560812532902
1045	77.3796310424805	-13.8239831924438	-4.61653900146484	0.000293855206109583	-0.00132951640989631	-0.000355493422830477	0.00256657530553639
1046	78.6783294677734	-14.1486568450928	-4.55160427093506	-0.00360223650932312	0.0022419011220336	-0.000355493422830477	-0.0117190945893526
1047	77.3796310424805	-14.473331451416	-4.29186487197876	-0.00230353930965066	0.00516396993771195	-0.0120437685400248	-0.0126931173726916
1048	76.0809326171875	-15.1226806640625	-4.22693014144897	0.00256657530553639	-0.00749832857400179	0.0022419011220336	0.000293855206109583
1049	76.0809326171875	-12.8499603271484	-4.81134366989136	0.0149041991680861	0.00386527273803949	-0.00457625929266214	-3.08191010844894e-05
1050	76.7302780151367	-13.4993085861206	-4.74640893936157	0.00873538758605719	0.00418994715437293	-0.00977104809135199	0.00581331877037883
1051	74.1328887939453	-13.1746339797974	-5.26588773727417	-0.0139918150380254	0.0152288740500808	-0.0113944197073579	0.00548864435404539
1052	77.3796310424805	-13.8239831924438	-4.68147373199463	-3.08191010844894e-05	0.0116574559360743	-0.0126931173726916	0.00126787810586393
1053	75.4315795898438	-13.1746339797974	-5.13601779937744	-0.00165419070981443	0.00451462110504508	-0.0120437685400248	0.00873538758605719
1054	76.0809326171875	-12.8499603271484	-5.26588773727417	-0.00457625929266214	0.00548864435404539	-0.000355493422830477	0.00256657530553639
1055	76.0809326171875	-13.1746339797974	-5.3957576751709	0.00711201597005129	0.00776136433705688	0.000618529506027699	0.0103587592020631
1056	76.7302780151367	-13.1746339797974	-5.33082246780396	0.00841071270406246	0.00386527273803949	-0.00295288790948689	0.00191722682211548
1057	76.7302780151367	-13.1746339797974	-5.52562713623047	-0.000680167751852423	0.00646266713738441	-0.00327756232582033	0.00418994715437293
1058	77.3796310424805	-15.4473543167114	-4.48666954040527	0.0168522447347641	-0.00944637414067984	-0.00295288790948689	0.00159255252219737
1059	77.3796310424805	-14.1486568450928	-4.55160427093506	-0.00230353930965066	0.0022419011220336	0.00678734155371785	0.00418994715437293
1060	74.1328887939453	-13.1746339797974	-4.55160427093506	-0.00555028254166245	-0.000355493422830477	-3.08191010844894e-05	-0.00327756232582033
1061	74.1328887939453	-13.1746339797974	-4.48666954040527	0.00711201597005129	-0.0026282137259841	0.00548864435404539	-0.00782300252467394
1062	76.7302780151367	-13.4993085861206	-4.68147373199463	0.00581331877037883	-0.0026282137259841	-0.00717365415766835	-0.0159398596733809
1063	76.0809326171875	-13.4993085861206	-4.87627840042114	0.0171769186854362	-0.00490093370899558	0.00418994715437293	-0.000355493422830477
1064	78.6783294677734	-14.7980060577393	-4.87627840042114	0.012956153601408	-0.00295288790948689	0.00321592413820326	-0.00717365415766835
1065	77.3796310424805	-14.1486568450928	-4.68147373199463	0.0158782228827477	0.00483929552137852	-0.0136671401560307	0.00126787810586393
1066	78.0289764404297	-14.7980060577393	-4.42173433303833	0.00159255252219737	0.00483929552137852	-0.0143164889886975	-0.0120437685400248
1067	78.6783294677734	-15.1226806640625	-4.48666954040527	0.00841071270406246	-0.00912170019000769	-0.0104203969240189	-0.00912170019000769
1068	78.0289764404297	-15.1226806640625	-5.07108306884766	0.0126314787194133	-0.00619963090866804	-0.00100484199356288	0.00256657530553639
1069	78.0289764404297	-14.7980060577393	-4.68147373199463	-0.000355493422830477	-0.00327756232582033	-0.00132951640989631	-0.00360223650932312
1070	74.7822341918945	-13.1746339797974	-4.74640893936157	-0.00749832857400179	0.00581331877037883	-0.00652430532500148	-0.0026282137259841
1071	74.7822341918945	-12.8499603271484	-4.61653900146484	-0.0182125810533762	0.00873538758605719	-0.0149658378213644	0.00256657530553639
1072	76.7302780151367	-13.8239831924438	-4.61653900146484	-0.00749832857400179	0.00841071270406246	-0.00522560812532902	-0.00132951640989631
1073	77.3796310424805	-14.1486568450928	-4.42173433303833	-0.00522560812532902	0.0126314787194133	-0.00847235135734081	0.01100810803473
1074	78.6783294677734	-13.8239831924438	-5.46069240570068	0.00321592413820326	0.00451462110504508	-0.00619963090866804	0.00711201597005129
1075	77.3796310424805	-13.8239831924438	-5.46069240570068	-0.00717365415766835	0.00516396993771195	0.00191722682211548	0.00678734155371785
1076	78.0289764404297	-14.473331451416	-5.00614833831787	0.00321592413820326	0.000943203864153475	-0.00847235135734081	-0.00392691092565656
1077	77.3796310424805	-15.1226806640625	-5.13601779937744	-0.00619963090866804	-0.0026282137259841	-0.000355493422830477	-0.00684897974133492
1078	75.4315795898438	-13.8239831924438	-4.61653900146484	-0.00295288790948689	-0.00132951640989631	-0.00100484199356288	0.00256657530553639
1079	77.3796310424805	-14.7980060577393	-4.81134366989136	-0.00717365415766835	0.00191722682211548	0.00483929552137852	0.00776136433705688
1080	74.7822341918945	-13.8239831924438	-4.35679960250854	-0.0182125810533762	-0.00360223650932312	0.00581331877037883	-3.08191010844894e-05
1081	74.7822341918945	-13.1746339797974	-5.33082246780396	-0.0204853005707264	0.000293855206109583	0.00418994715437293	-0.000355493422830477
1082	76.7302780151367	-14.1486568450928	-5.26588773727417	-0.0185372550040483	0.00256657530553639	0.00906006153672934	-0.0126931173726916
1083	76.0809326171875	-12.8499603271484	-5.3957576751709	-0.00749832857400179	-0.00100484199356288	0.00581331877037883	0.000293855206109583
1084	76.7302780151367	-13.4993085861206	-5.52562713623047	-0.0149658378213644	-0.00555028254166245	0.011982130818069	0.00126787810586393
1085	75.4315795898438	-12.5252857208252	-5.00614833831787	-0.0113944197073579	-0.00392691092565656	0.00321592413820326	0.000943203864153475
1086	76.7302780151367	-14.1486568450928	-4.03212547302246	-0.0130177913233638	-0.00327756232582033	0.00516396993771195	-0.00522560812532902
1087	75.4315795898438	-14.1486568450928	-4.81134366989136	-0.017887907102704	-0.00555028254166245	-0.00944637414067984	-0.0120437685400248
1088	76.0809326171875	-13.1746339797974	-4.81134366989136	0.00873538758605719	0.00321592413820326	0.00321592413820326	0.00613799272105098
1089	78.6783294677734	-14.473331451416	-4.74640893936157	-0.00100484199356288	0.000293855206109583	0.00191722682211548	0.00289124972186983
1090	74.7822341918945	-12.8499603271484	-4.81134366989136	0.000943203864153475	-0.00132951640989631	0.00256657530553639	0.000943203864153475
1091	76.0809326171875	-14.1486568450928	-4.35679960250854	-0.00879702530801296	0.00743668992072344	-0.0162645354866982	0.00581331877037883
1092	76.7302780151367	-12.8499603271484	-5.13601779937744	-0.00165419070981443	0.00906006153672934	-0.00782300252467394	0.00126787810586393
1093	77.3796310424805	-13.8239831924438	-5.00614833831787	0.000943203864153475	0.00581331877037883	-0.0100957229733467	0.00841071270406246
1094	78.0289764404297	-13.8239831924438	-5.52562713623047	0.0132808275520802	0.00678734155371785	-0.00652430532500148	0.00191722682211548
1095	76.0809326171875	-12.8499603271484	-4.87627840042114	0.00808603875339031	-0.00100484199356288	0.00516396993771195	0.00386527273803949
1096	75.4315795898438	-13.8239831924438	-4.61653900146484	0.0142548503354192	0.0022419011220336	0.00159255252219737	0.00516396993771195
1097	76.7302780151367	-14.1486568450928	-4.87627840042114	0.00938473641872406	0.000618529506027699	-0.00165419070981443	-0.0026282137259841
1098	77.3796310424805	-14.1486568450928	-4.48666954040527	0.0162028968334198	0.00743668992072344	0.00678734155371785	0.00191722682211548
1099	77.3796310424805	-14.473331451416	-4.35679960250854	0.0132808275520802	0.00841071270406246	0.00516396993771195	0.00548864435404539
1100	74.7822341918945	-13.8239831924438	-4.61653900146484	-0.00977104809135199	-0.000680167751852423	-0.00684897974133492	-0.00490093370899558
1101	74.7822341918945	-13.4993085861206	-4.22693014144897	0.00808603875339031	0.00159255252219737	0.00256657530553639	-0.0120437685400248
1102	77.3796310424805	-14.1486568450928	-4.74640893936157	0.011982130818069	0.00191722682211548	-0.0026282137259841	-0.00717365415766835
1103	76.7302780151367	-12.8499603271484	-5.07108306884766	0.0168522447347641	0.00418994715437293	0.00354059832170606	0.00159255252219737
1104	76.0809326171875	-13.1746339797974	-5.33082246780396	0.0126314787194133	-0.0026282137259841	-0.00425158534198999	0.00418994715437293
1105	76.7302780151367	-12.8499603271484	-4.29186487197876	0.00646266713738441	-0.00360223650932312	-0.00652430532500148	-0.00749832857400179
1106	76.0809326171875	-14.473331451416	-4.22693014144897	0.00938473641872406	-0.00230353930965066	-0.0100957229733467	-0.00555028254166245
1107	76.0809326171875	-13.8239831924438	-5.46069240570068	0.00256657530553639	-0.00847235135734081	-0.00392691092565656	-0.00327756232582033
1108	76.0809326171875	-13.1746339797974	-5.3957576751709	-0.0152905117720366	-0.00425158534198999	0.000943203864153475	-0.00132951640989631
1109	76.0809326171875	-13.8239831924438	-4.48666954040527	0.0162028968334198	0.00191722682211548	0.000293855206109583	0.00354059832170606
1110	75.4315795898438	-13.1746339797974	-5.33082246780396	0.00289124972186983	0.00516396993771195	-0.0123684434220195	0.000943203864153475
1111	78.0289764404297	-13.8239831924438	-4.68147373199463	-0.00522560812532902	0.011982130818069	-0.00717365415766835	0.00711201597005129
1112	76.0809326171875	-12.8499603271484	-5.13601779937744	-0.00457625929266214	0.0100340843200684	-0.0156151866540313	0.00516396993771195
1113	77.3796310424805	-14.1486568450928	-4.94121360778809	-0.00912170019000769	0.00386527273803949	-0.0123684434220195	0.00938473641872406
1114	78.0289764404297	-14.1486568450928	-4.61653900146484	-0.00295288790948689	0.00289124972186983	0.0022419011220336	-0.00132951640989631
1115	77.3796310424805	-13.8239831924438	-4.87627840042114	-0.00684897974133492	0.00581331877037883	0.00451462110504508	0.000618529506027699
1116	78.0289764404297	-15.1226806640625	-4.55160427093506	-0.00457625929266214	0.00451462110504508	0.0022419011220336	-3.08191010844894e-05
1117	77.3796310424805	-14.7980060577393	-4.55160427093506	0.0136055024340749	0.00548864435404539	-0.00392691092565656	-0.00814767740666866
1118	77.3796310424805	-14.1486568450928	-4.22693014144897	-0.0026282137259841	0.0103587592020631	0.00906006153672934	0.000943203864153475
1119	75.4315795898438	-13.1746339797974	-5.26588773727417	0.0181509424000978	0.00418994715437293	-0.00100484199356288	0.00321592413820326
1120	74.7822341918945	-13.1746339797974	-5.13601779937744	0.00711201597005129	0.00873538758605719	0.00873538758605719	-0.0113944197073579
1121	75.4315795898438	-12.5252857208252	-4.74640893936157	0.01100810803473	-0.00100484199356288	0.00483929552137852	-0.000680167751852423
1122	78.0289764404297	-13.8239831924438	-4.74640893936157	0.00841071270406246	-0.00425158534198999	0.00386527273803949	-0.0113944197073579
1123	76.7302780151367	-12.200611114502	-5.07108306884766	0.0149041991680861	-0.00327756232582033	0.00841071270406246	-0.00425158534198999
1124	76.0809326171875	-12.8499603271484	-4.48666954040527	0.0200989879667759	-0.00944637414067984	0.00418994715437293	-0.00879702530801296
1125	75.4315795898438	-13.4993085861206	-4.61653900146484	0.0236704051494598	0.0022419011220336	-0.00555028254166245	-0.00555028254166245
1126	75.4315795898438	-13.8239831924438	-4.74640893936157	0.011982130818069	-0.00684897974133492	-0.00944637414067984	-0.00749832857400179
1127	76.0809326171875	-12.8499603271484	-4.81134366989136	0.0116574559360743	0.00386527273803949	-0.00684897974133492	-0.00295288790948689
1128	74.7822341918945	-12.8499603271484	-4.87627840042114	0.0132808275520802	0.000293855206109583	-0.00587495695799589	0.00191722682211548
1129	74.7822341918945	-13.8239831924438	-4.42173433303833	0.00451462110504508	-0.00360223650932312	0.000293855206109583	0.00354059832170606
1130	76.7302780151367	-13.8239831924438	-4.68147373199463	0.00289124972186983	0.00256657530553639	-0.0156151866540313	0.00321592413820326
1131	77.3796310424805	-13.8239831924438	-4.16199493408203	-0.00522560812532902	0.00581331877037883	-0.00717365415766835	0.00256657530553639
1132	76.0809326171875	-12.8499603271484	-5.00614833831787	-0.0120437685400248	0.00711201597005129	-0.0130177913233638	0.00126787810586393
1133	75.4315795898438	-13.1746339797974	-4.87627840042114	-0.00879702530801296	0.00289124972186983	-0.00425158534198999	0.00743668992072344
1134	77.3796310424805	-13.8239831924438	-4.48666954040527	-0.00522560812532902	0.0022419011220336	0.000618529506027699	0.00906006153672934
1135	78.0289764404297	-14.473331451416	-4.48666954040527	-0.0120437685400248	-0.00295288790948689	0.00191722682211548	0.00191722682211548
1136	77.3796310424805	-15.1226806640625	-4.48666954040527	-0.00847235135734081	-0.00100484199356288	-0.000680167751852423	0.00191722682211548
1137	78.0289764404297	-14.1486568450928	-4.29186487197876	-0.0026282137259841	0.00516396993771195	-0.00944637414067984	-0.00230353930965066
1138	76.7302780151367	-13.4993085861206	-4.87627840042114	-0.0152905117720366	-0.00425158534198999	0.00321592413820326	0.00354059832170606
1139	72.8341903686523	-12.8499603271484	-5.26588773727417	-0.00944637414067984	0.000943203864153475	0.00906006153672934	0.00970941036939621
1140	74.1328887939453	-13.1746339797974	-5.20095300674438	-0.00425158534198999	-0.00100484199356288	0.00776136433705688	0.0022419011220336
1141	75.4315795898438	-12.5252857208252	-4.87627840042114	-0.00652430532500148	0.00418994715437293	0.00548864435404539	-0.0117190945893526
1142	77.3796310424805	-13.8239831924438	-4.68147373199463	-0.0130177913233638	-0.00457625929266214	-0.00197886489331722	-0.00652430532500148
1143	76.7302780151367	-12.8499603271484	-4.81134366989136	0.000618529506027699	-0.00327756232582033	0.00678734155371785	0.00483929552137852
1144	76.0809326171875	-12.5252857208252	-4.87627840042114	-0.00100484199356288	-0.00684897974133492	0.00483929552137852	0.000618529506027699
1145	75.4315795898438	-13.8239831924438	-4.87627840042114	-0.00327756232582033	-0.00717365415766835	-0.00944637414067984	-0.00360223650932312
1146	75.4315795898438	-13.8239831924438	-4.94121360778809	-0.00327756232582033	-0.0123684434220195	-0.00717365415766835	-0.00490093370899558
1147	76.0809326171875	-13.1746339797974	-4.81134366989136	-0.00879702530801296	0.00126787810586393	-0.0149658378213644	-3.08191010844894e-05
1148	75.4315795898438	-12.200611114502	-4.68147373199463	-0.00782300252467394	-0.00327756232582033	-3.08191010844894e-05	-0.00782300252467394
1149	74.1328887939453	-13.4993085861206	-4.87627840042114	-0.00425158534198999	0.00191722682211548	0.00159255252219737	0.00873538758605719
1150	77.3796310424805	-13.8239831924438	-4.94121360778809	0.0158782228827477	0.00613799272105098	-0.00132951640989631	0.000943203864153475
1151	78.0289764404297	-14.1486568450928	-5.33082246780396	-0.00717365415766835	0.0103587592020631	-0.00684897974133492	0.00256657530553639
1152	76.0809326171875	-12.5252857208252	-5.59056186676025	-0.00684897974133492	0.0145795252174139	-0.0185372550040483	0.00386527273803949
1153	75.4315795898438	-12.5252857208252	-5.26588773727417	-0.00197886489331722	0.00906006153672934	-0.00717365415766835	0.0022419011220336
1154	77.3796310424805	-13.4993085861206	-5.00614833831787	-0.0104203969240189	0.00646266713738441	0.00159255252219737	0.0145795252174139
1155	78.6783294677734	-14.1486568450928	-4.35679960250854	0.00970941036939621	-0.00490093370899558	0.00548864435404539	0.00581331877037883
1156	77.3796310424805	-14.473331451416	-4.48666954040527	0.00548864435404539	-0.00100484199356288	-0.00360223650932312	0.00289124972186983
1157	76.7302780151367	-13.8239831924438	-4.16199493408203	-0.00684897974133492	0.0126314787194133	-0.00749832857400179	-0.00197886489331722
1158	75.4315795898438	-13.8239831924438	-4.55160427093506	-0.00619963090866804	-0.00230353930965066	-0.00360223650932312	0.00678734155371785
1159	72.1848373413086	-12.200611114502	-4.81134366989136	-0.0130177913233638	-0.00100484199356288	0.00873538758605719	0.00873538758605719
1160	76.0809326171875	-12.200611114502	-4.68147373199463	0.00516396993771195	0.00256657530553639	0.000293855206109583	-0.00555028254166245
1161	75.4315795898438	-12.200611114502	-4.87627840042114	0.0252937767654657	-0.00392691092565656	-0.00132951640989631	-0.00555028254166245
1162	77.3796310424805	-13.4993085861206	-4.55160427093506	-0.0139918150380254	0.000293855206109583	0.00159255252219737	-0.00555028254166245
1163	78.0289764404297	-13.1746339797974	-4.61653900146484	0.0230210572481155	-0.00197886489331722	0.00256657530553639	-0.00782300252467394
1164	76.0809326171875	-12.8499603271484	-4.68147373199463	0.00808603875339031	-0.0026282137259841	0.00581331877037883	0.00159255252219737
1165	76.0809326171875	-13.8239831924438	-4.87627840042114	-0.0123684434220195	-0.00490093370899558	-0.00425158534198999	-0.00360223650932312
1166	74.7822341918945	-12.5252857208252	-4.94121360778809	-0.00425158534198999	-0.00814767740666866	-0.00847235135734081	-0.0146411629393697
1167	74.7822341918945	-12.200611114502	-5.26588773727417	-0.00197886489331722	0.00289124972186983	-0.0188619289547205	-0.00847235135734081
1168	73.4835357666016	-12.200611114502	-5.33082246780396	-0.00782300252467394	-0.00522560812532902	-0.00132951640989631	-0.00814767740666866
1169	74.1328887939453	-13.1746339797974	-4.81134366989136	-0.00977104809135199	0.00548864435404539	0.00841071270406246	0.00776136433705688
1170	78.0289764404297	-13.4993085861206	-4.74640893936157	-0.0113944197073579	0.00516396993771195	-0.00684897974133492	0.0022419011220336
1171	76.7302780151367	-13.1746339797974	-5.33082246780396	0.00516396993771195	0.00418994715437293	-0.0172385573387146	0.00354059832170606
1172	75.4315795898438	-12.5252857208252	-5.52562713623047	-0.00392691092565656	0.011982130818069	-0.0152905117720366	0.00451462110504508
1173	76.0809326171875	-11.875937461853	-5.33082246780396	-0.00782300252467394	0.0126314787194133	-0.0100957229733467	0.00711201597005129
1174	78.0289764404297	-13.4993085861206	-4.55160427093506	0.0171769186854362	0.00354059832170606	0.00191722682211548	0.00678734155371785
1175	79.3276748657227	-14.473331451416	-4.87627840042114	0.0100340843200684	-0.00132951640989631	0.000618529506027699	0.00938473641872406
1176	76.7302780151367	-12.8499603271484	-4.74640893936157	0.00841071270406246	0.00451462110504508	-0.00587495695799589	0.0100340843200684
1177	76.0809326171875	-13.1746339797974	-4.87627840042114	0.011982130818069	0.00581331877037883	-0.00717365415766835	-0.00619963090866804
1178	72.8341903686523	-12.5252857208252	-5.33082246780396	-0.0130177913233638	-3.08191010844894e-05	0.000943203864153475	0.00483929552137852
1179	75.4315795898438	-12.200611114502	-5.26588773727417	0.012956153601408	0.00483929552137852	-0.000355493422830477	0.00938473641872406
1180	76.7302780151367	-11.875937461853	-5.46069240570068	0.0106834331527352	0.000618529506027699	-0.000680167751852423	0.00516396993771195
1181	75.4315795898438	-11.5512628555298	-4.87627840042114	0.00289124972186983	-0.00879702530801296	-0.00295288790948689	-0.00425158534198999
1182	77.3796310424805	-13.8239831924438	-4.35679960250854	-0.000355493422830477	-0.00457625929266214	0.00451462110504508	-0.00490093370899558
1183	76.7302780151367	-13.1746339797974	-4.61653900146484	-0.00555028254166245	-0.00555028254166245	0.00354059832170606	-0.00132951640989631
1184	75.4315795898438	-12.5252857208252	-4.94121360778809	-0.00295288790948689	-0.0113944197073579	-0.00197886489331722	0.000943203864153475
1185	76.0809326171875	-14.1486568450928	-4.61653900146484	-0.00749832857400179	-0.00944637414067984	-0.0130177913233638	-0.00327756232582033
1186	76.7302780151367	-13.1746339797974	-4.48666954040527	-0.00327756232582033	-0.00619963090866804	-0.00490093370899558	-0.00879702530801296
1187	74.7822341918945	-13.1746339797974	-4.81134366989136	-0.00425158534198999	-0.000680167751852423	-0.00619963090866804	-0.00490093370899558
1188	72.8341903686523	-12.5252857208252	-5.07108306884766	-0.0117190945893526	-0.00522560812532902	-0.00587495695799589	0.00159255252219737
1189	75.4315795898438	-12.200611114502	-5.07108306884766	-0.00522560812532902	0.0022419011220336	0.000618529506027699	0.00873538758605719
1190	78.0289764404297	-13.1746339797974	-5.07108306884766	-0.00619963090866804	-0.000680167751852423	-0.00814767740666866	0.00256657530553639
1191	75.4315795898438	-11.5512628555298	-5.72043180465698	-0.00425158534198999	0.00678734155371785	-0.0159398596733809	-0.000355493422830477
1192	77.3796310424805	-13.1746339797974	-4.68147373199463	-0.00490093370899558	0.00354059832170606	-0.0169138833880424	0.000943203864153475
1193	78.0289764404297	-13.1746339797974	-4.74640893936157	0.0165275707840919	0.00906006153672934	-0.0113944197073579	0.011982130818069
1194	75.4315795898438	-13.4993085861206	-5.26588773727417	-0.000355493422830477	-0.000355493422830477	-0.000680167751852423	0.00516396993771195
1195	76.0809326171875	-13.1746339797974	-4.87627840042114	0.00386527273803949	0.00873538758605719	0.00321592413820326	-0.000680167751852423
1196	74.7822341918945	-12.200611114502	-5.46069240570068	0.00516396993771195	0.00808603875339031	-0.00100484199356288	-0.00555028254166245
1197	75.4315795898438	-13.1746339797974	-5.07108306884766	0.00289124972186983	0.00354059832170606	0.000293855206109583	-0.00327756232582033
1198	74.7822341918945	-13.4993085861206	-4.42173433303833	-0.0156151866540313	0.00321592413820326	0.00159255252219737	-0.00197886489331722
1199	76.0809326171875	-12.200611114502	-4.61653900146484	0.0132808275520802	0.00970941036939621	0.0022419011220336	0.0022419011220336
1200	76.7302780151367	-12.200611114502	-5.26588773727417	0.00808603875339031	0.00289124972186983	0.000293855206109583	-0.00749832857400179
1201	76.0809326171875	-11.875937461853	-5.3957576751709	0.0162028968334198	-0.000355493422830477	0.00289124972186983	-0.0152905117720366
1202	76.7302780151367	-13.4993085861206	-5.00614833831787	0.0103587592020631	0.00841071270406246	0.00483929552137852	-0.0133424662053585
1203	76.0809326171875	-12.200611114502	-5.46069240570068	0.012956153601408	-0.0026282137259841	0.00906006153672934	-0.00944637414067984
1204	76.7302780151367	-14.1486568450928	-5.13601779937744	0.00386527273803949	-0.00749832857400179	0.00516396993771195	-0.00295288790948689
1205	77.3796310424805	-13.4993085861206	-5.07108306884766	0.00743668992072344	-0.00879702530801296	-0.00944637414067984	-0.00425158534198999
1206	76.0809326171875	-12.8499603271484	-5.26588773727417	0.00289124972186983	-0.00165419070981443	-0.00652430532500148	-0.0146411629393697
1207	75.4315795898438	-12.200611114502	-5.07108306884766	0.00938473641872406	0.00548864435404539	0.000293855206109583	-0.00684897974133492
1208	75.4315795898438	-13.1746339797974	-5.00614833831787	-0.00457625929266214	0.000293855206109583	0.00289124972186983	0.00191722682211548
1209	77.3796310424805	-12.8499603271484	-5.13601779937744	0.00516396993771195	-0.00619963090866804	0.000293855206109583	0.00191722682211548
1210	75.4315795898438	-12.5252857208252	-4.61653900146484	0.0191249661147594	0.00386527273803949	-0.00619963090866804	-0.00165419070981443
1211	74.7822341918945	-11.875937461853	-4.87627840042114	-0.0159398596733809	0.0106834331527352	-0.0221086721867323	-3.08191010844894e-05
1212	77.3796310424805	-13.4993085861206	-4.61653900146484	-0.00977104809135199	0.0175015944987535	-0.0130177913233638	0.0103587592020631
1213	77.3796310424805	-13.4993085861206	-4.29186487197876	-0.00619963090866804	0.00516396993771195	0.00711201597005129	0.00776136433705688
1214	77.3796310424805	-13.4993085861206	-4.81134366989136	0.0100340843200684	0.00289124972186983	-0.00457625929266214	0.0126314787194133
1215	78.0289764404297	-13.8239831924438	-4.61653900146484	-0.00197886489331722	-0.00457625929266214	-0.00457625929266214	0.0022419011220336
1216	76.7302780151367	-13.1746339797974	-4.68147373199463	-0.00717365415766835	0.00938473641872406	0.000293855206109583	-0.00392691092565656
1217	73.4835357666016	-11.875937461853	-4.81134366989136	0.00191722682211548	0.000943203864153475	-0.00522560812532902	0.00613799272105098
1218	74.1328887939453	-11.875937461853	-4.87627840042114	-0.0143164889886975	0.00483929552137852	-0.00782300252467394	0.00321592413820326
1219	76.0809326171875	-11.5512628555298	-5.20095300674438	0.00646266713738441	-0.00295288790948689	0.00516396993771195	0.000618529506027699
1220	78.0289764404297	-13.1746339797974	-4.81134366989136	0.011982130818069	-0.00165419070981443	0.000293855206109583	-3.08191010844894e-05
1221	76.0809326171875	-12.200611114502	-5.46069240570068	-0.00587495695799589	-0.00522560812532902	-0.00132951640989631	-0.0152905117720366
1222	76.7302780151367	-13.1746339797974	-5.26588773727417	-0.000680167751852423	-0.00619963090866804	0.00938473641872406	-0.00684897974133492
1223	76.7302780151367	-12.8499603271484	-5.33082246780396	-0.00879702530801296	-0.00879702530801296	0.00646266713738441	-0.00295288790948689
1224	75.4315795898438	-12.8499603271484	-5.33082246780396	-0.00327756232582033	-0.0136671401560307	0.01100810803473	0.00386527273803949
1225	75.4315795898438	-12.200611114502	-5.3957576751709	-0.00490093370899558	-0.00100484199356288	-0.00652430532500148	-0.000355493422830477
1226	74.7822341918945	-12.200611114502	-5.26588773727417	-0.00749832857400179	0.0100340843200684	-0.00490093370899558	-0.0107450718060136
1227	71.5354919433594	-11.875937461853	-5.26588773727417	-0.0104203969240189	0.00126787810586393	-0.00132951640989631	-0.00425158534198999
1228	76.0809326171875	-11.875937461853	-5.72043180465698	-0.0152905117720366	0.000943203864153475	-3.08191010844894e-05	0.00581331877037883
1229	76.7302780151367	-12.8499603271484	-5.07108306884766	0.00516396993771195	0.000943203864153475	0.00646266713738441	0.0022419011220336
1230	75.4315795898438	-12.5252857208252	-5.72043180465698	0.0136055024340749	0.000618529506027699	-0.0100957229733467	0.000943203864153475
1231	76.0809326171875	-12.200611114502	-5.6554970741272	-0.0104203969240189	0.00256657530553639	-0.00944637414067984	-0.0026282137259841
1232	75.4315795898438	-13.1746339797974	-4.68147373199463	-0.00392691092565656	0.00743668992072344	-0.00197886489331722	0.00613799272105098
1233	77.3796310424805	-14.473331451416	-4.87627840042114	-0.00457625929266214	0.00418994715437293	-0.00977104809135199	0.00354059832170606
1234	74.7822341918945	-13.1746339797974	-5.3957576751709	-0.00100484199356288	-0.00652430532500148	-0.00619963090866804	0.00289124972186983
1235	75.4315795898438	-12.200611114502	-5.3957576751709	0.00418994715437293	-0.000680167751852423	-0.00197886489331722	-0.00555028254166245
1236	73.4835357666016	-12.8499603271484	-4.87627840042114	-0.0107450718060136	0.00289124972186983	-0.00522560812532902	-0.00100484199356288
1237	74.1328887939453	-12.200611114502	-4.68147373199463	0.00873538758605719	0.00451462110504508	0.0022419011220336	0.00678734155371785
1238	76.0809326171875	-12.200611114502	-4.68147373199463	0.00678734155371785	-0.0026282137259841	-0.00522560812532902	0.00451462110504508
1239	76.7302780151367	-12.8499603271484	-4.29186487197876	0.00841071270406246	-0.00132951640989631	-0.000680167751852423	0.00711201597005129
1240	77.3796310424805	-13.4993085861206	-4.74640893936157	0.00613799272105098	-0.0026282137259841	0.00256657530553639	0.00711201597005129
1241	76.0809326171875	-12.8499603271484	-5.07108306884766	0.000943203864153475	-0.0026282137259841	-0.00230353930965066	-0.0026282137259841
1242	77.3796310424805	-13.8239831924438	-4.61653900146484	0.00711201597005129	-0.00977104809135199	0.00289124972186983	-0.00879702530801296
1243	76.0809326171875	-14.1486568450928	-4.81134366989136	0.00841071270406246	-0.0126931173726916	0.00808603875339031	0.00386527273803949
1244	74.7822341918945	-12.200611114502	-4.68147373199463	0.00321592413820326	-0.00360223650932312	0.00711201597005129	0.00256657530553639
1245	74.1328887939453	-12.8499603271484	-4.35679960250854	-0.0110697457566857	-0.00197886489331722	-0.00425158534198999	-0.00230353930965066
1246	72.8341903686523	-12.5252857208252	-4.68147373199463	-0.0204853005707264	0.0103587592020631	-0.0136671401560307	-0.00879702530801296
1247	74.1328887939453	-12.200611114502	-4.81134366989136	-0.0152905117720366	-0.000355493422830477	-0.00295288790948689	-0.00684897974133492
1248	76.0809326171875	-12.8499603271484	-4.87627840042114	-0.0117190945893526	0.00321592413820326	-0.00879702530801296	-0.00490093370899558
1249	76.7302780151367	-13.1746339797974	-4.74640893936157	-3.08191010844894e-05	-0.00392691092565656	0.00191722682211548	-0.00100484199356288
1250	76.0809326171875	-12.5252857208252	-5.3957576751709	-0.0143164889886975	0.0100340843200684	-0.00230353930965066	0.00191722682211548
1251	76.7302780151367	-12.8499603271484	-5.20095300674438	-0.00295288790948689	0.00548864435404539	-0.0104203969240189	0.00451462110504508
1252	76.0809326171875	-13.8239831924438	-4.81134366989136	-0.00457625929266214	0.00159255252219737	-0.00847235135734081	0.00581331877037883
1253	78.6783294677734	-14.1486568450928	-5.20095300674438	-0.000355493422830477	-0.0026282137259841	-0.0107450718060136	0.00516396993771195
1254	74.7822341918945	-12.200611114502	-5.72043180465698	0.00613799272105098	0.00548864435404539	-0.0026282137259841	0.00289124972186983
1255	75.4315795898438	-12.200611114502	-5.46069240570068	0.00678734155371785	0.00516396993771195	0.00613799272105098	0.00646266713738441
1256	72.8341903686523	-12.5252857208252	-5.59056186676025	0.00191722682211548	0.000943203864153475	0.00646266713738441	-0.00425158534198999
1257	74.7822341918945	-12.200611114502	-5.46069240570068	0.00516396993771195	-0.000355493422830477	0.00289124972186983	0.00808603875339031
1258	76.7302780151367	-12.5252857208252	-5.00614833831787	-0.0104203969240189	-0.00100484199356288	0.000293855206109583	-0.00197886489331722
1259	77.3796310424805	-13.1746339797974	-5.6554970741272	0.0152288740500808	-0.00165419070981443	-0.00100484199356288	-0.00295288790948689
1260	78.0289764404297	-13.4993085861206	-5.46069240570068	0.00613799272105098	-0.00717365415766835	-0.00132951640989631	-0.00132951640989631
1261	75.4315795898438	-12.8499603271484	-5.6554970741272	-0.00392691092565656	-0.00100484199356288	0.00613799272105098	-0.00749832857400179
1262	76.7302780151367	-14.473331451416	-5.20095300674438	-0.00879702530801296	-0.00977104809135199	0.00483929552137852	-0.00847235135734081
1263	76.7302780151367	-13.1746339797974	-5.46069240570068	-0.00782300252467394	-0.00457625929266214	0.0123068047687411	0.00386527273803949
1264	75.4315795898438	-12.200611114502	-5.33082246780396	0.0123068047687411	-0.00197886489331722	0.000943203864153475	0.000618529506027699
1265	72.8341903686523	-12.8499603271484	-5.07108306884766	0.0123068047687411	-0.0026282137259841	-0.000680167751852423	0.000618529506027699
1266	74.1328887939453	-12.8499603271484	-5.46069240570068	0.0126314787194133	0.00418994715437293	-0.0149658378213644	-0.00457625929266214
1267	75.4315795898438	-12.5252857208252	-5.33082246780396	0.0142548503354192	0.0100340843200684	-0.00587495695799589	-0.00717365415766835
1268	76.7302780151367	-12.8499603271484	-5.46069240570068	0.0152288740500808	0.00126787810586393	-0.00847235135734081	0.00743668992072344
1269	77.3796310424805	-13.1746339797974	-5.26588773727417	0.0171769186854362	-0.00132951640989631	-0.00717365415766835	0.00159255252219737
1270	76.0809326171875	-13.1746339797974	-5.00614833831787	0.0155535480007529	0.00256657530553639	-0.00587495695799589	-0.00295288790948689
1271	78.0289764404297	-13.8239831924438	-5.13601779937744	-0.00490093370899558	0.00354059832170606	-0.0110697457566857	0.00126787810586393
1272	75.4315795898438	-13.4993085861206	-5.26588773727417	-0.00230353930965066	-0.0026282137259841	-0.00912170019000769	0.00191722682211548
1273	78.0289764404297	-13.4993085861206	-4.61653900146484	-0.0136671401560307	0.00613799272105098	-0.00717365415766835	0.00906006153672934
1274	74.7822341918945	-11.875937461853	-4.81134366989136	-0.00392691092565656	0.00386527273803949	-0.00717365415766835	0.00451462110504508
1275	73.4835357666016	-13.4993085861206	-5.20095300674438	-0.0133424662053585	0.00516396993771195	0.00646266713738441	0.00256657530553639
1276	74.1328887939453	-12.8499603271484	-4.61653900146484	-0.0113944197073579	0.00126787810586393	-0.00327756232582033	0.00321592413820326
1277	75.4315795898438	-12.5252857208252	-4.35679960250854	-0.00587495695799589	0.00386527273803949	0.00678734155371785	-0.00100484199356288
1278	76.0809326171875	-12.5252857208252	-5.07108306884766	-0.00944637414067984	-0.00295288790948689	0.00256657530553639	-0.00230353930965066
1279	76.7302780151367	-11.875937461853	-5.20095300674438	-0.00684897974133492	0.00256657530553639	0.00191722682211548	-0.00230353930965066
1280	78.0289764404297	-14.1486568450928	-4.42173433303833	0.00191722682211548	0.00126787810586393	-0.000680167751852423	0.00483929552137852
1281	76.7302780151367	-13.8239831924438	-5.33082246780396	0.00548864435404539	-0.00327756232582033	0.00711201597005129	-0.00490093370899558
1282	75.4315795898438	-14.473331451416	-4.94121360778809	-0.0120437685400248	-0.0100957229733467	0.00678734155371785	-0.00165419070981443
1283	78.6783294677734	-14.473331451416	-4.42173433303833	0.00581331877037883	-0.0162645354866982	0.00418994715437293	-0.00425158534198999
1284	76.7302780151367	-13.1746339797974	-4.48666954040527	0.00581331877037883	-0.00814767740666866	-0.00587495695799589	-0.00165419070981443
1285	74.7822341918945	-14.1486568450928	-5.20095300674438	-0.0126931173726916	-3.08191010844894e-05	0.00159255252219737	0.00191722682211548
1286	77.3796310424805	-14.1486568450928	-5.20095300674438	0.0171769186854362	0.00483929552137852	-0.0149658378213644	-0.00814767740666866
1287	77.3796310424805	-13.4993085861206	-5.13601779937744	-0.00327756232582033	-0.00132951640989631	-0.00165419070981443	-0.00327756232582033
1288	76.7302780151367	-13.1746339797974	-5.52562713623047	0.00418994715437293	0.000618529506027699	-0.0126931173726916	-0.00457625929266214
1289	76.0809326171875	-12.5252857208252	-5.33082246780396	-0.000680167751852423	-0.00165419070981443	-0.0026282137259841	0.00743668992072344
1290	75.4315795898438	-13.1746339797974	-5.20095300674438	0.011982130818069	0.000618529506027699	0.00483929552137852	0.00126787810586393
1291	76.7302780151367	-14.473331451416	-5.59056186676025	-3.08191010844894e-05	0.00483929552137852	-0.00652430532500148	-0.00457625929266214
1292	76.0809326171875	-14.473331451416	-5.33082246780396	0.0155535480007529	-3.08191010844894e-05	-0.00425158534198999	0.00516396993771195
1293	78.0289764404297	-13.8239831924438	-5.13601779937744	-0.00944637414067984	0.00873538758605719	-0.00847235135734081	0.00678734155371785
1294	74.1328887939453	-11.875937461853	-4.74640893936157	0.0100340843200684	0.00678734155371785	-0.00555028254166245	0.000293855206109583
1295	73.4835357666016	-13.1746339797974	-4.55160427093506	0.012956153601408	0.00613799272105098	0.00581331877037883	0.00646266713738441
1296	75.4315795898438	-13.1746339797974	-4.42173433303833	-0.00165419070981443	0.00776136433705688	-0.00782300252467394	-0.00327756232582033
1297	75.4315795898438	-12.8499603271484	-4.87627840042114	0.0230210572481155	0.00646266713738441	0.00191722682211548	0.000293855206109583
1298	76.0809326171875	-12.8499603271484	-5.20095300674438	0.00548864435404539	0.00159255252219737	-0.000680167751852423	0.00548864435404539
1299	76.7302780151367	-13.4993085861206	-4.87627840042114	0.0265924744307995	0.000943203864153475	0.00289124972186983	-0.00165419070981443
1300	77.3796310424805	-14.473331451416	-4.42173433303833	-3.08191010844894e-05	-0.00392691092565656	0.0100340843200684	-0.00652430532500148
1301	76.0809326171875	-14.1486568450928	-4.16199493408203	0.00256657530553639	-0.00847235135734081	0.000618529506027699	-0.00717365415766835
1302	76.0809326171875	-14.7980060577393	-4.29186487197876	0.00386527273803949	-0.00360223650932312	0.00191722682211548	-0.00652430532500148
1303	77.3796310424805	-14.1486568450928	-4.55160427093506	0.0155535480007529	0.00256657530553639	0.00418994715437293	0.00678734155371785
1304	76.0809326171875	-13.1746339797974	-4.87627840042114	-0.00847235135734081	0.00548864435404539	0.00516396993771195	-0.00230353930965066
1305	72.8341903686523	-12.8499603271484	-4.74640893936157	-0.00782300252467394	0.00191722682211548	-0.00392691092565656	0.00321592413820326
1306	77.3796310424805	-13.4993085861206	-4.74640893936157	-0.00717365415766835	0.00613799272105098	-0.00977104809135199	-0.00587495695799589
1307	77.3796310424805	-14.1486568450928	-4.61653900146484	-0.0172385573387146	0.00256657530553639	-0.00879702530801296	0.000618529506027699
1308	78.0289764404297	-14.1486568450928	-4.48666954040527	-0.000680167751852423	0.00613799272105098	-0.0117190945893526	-3.08191010844894e-05
1309	74.7822341918945	-12.8499603271484	-4.61653900146484	-0.0113944197073579	0.000943203864153475	-0.00100484199356288	-0.00327756232582033
1310	76.0809326171875	-13.1746339797974	-4.81134366989136	-0.00100484199356288	-0.00522560812532902	-0.00197886489331722	0.00191722682211548
1311	77.3796310424805	-15.1226806640625	-4.87627840042114	-0.00587495695799589	0.00906006153672934	-0.0188619289547205	0.00126787810586393
1312	76.0809326171875	-13.4993085861206	-4.68147373199463	-0.00457625929266214	-0.00132951640989631	-0.0133424662053585	0.000943203864153475
1313	77.3796310424805	-13.8239831924438	-4.61653900146484	-0.0026282137259841	0.00776136433705688	-0.0126931173726916	0.0022419011220336
1314	72.8341903686523	-13.1746339797974	-4.61653900146484	-0.00977104809135199	0.00483929552137852	-0.00197886489331722	0.00646266713738441
1315	73.4835357666016	-13.1746339797974	-4.16199493408203	-0.00197886489331722	0.00548864435404539	0.00451462110504508	0.00321592413820326
1316	77.3796310424805	-14.1486568450928	-4.61653900146484	0.0145795252174139	0.00386527273803949	-0.00197886489331722	-0.00295288790948689
1317	78.0289764404297	-13.4993085861206	-5.13601779937744	0.011982130818069	0.00191722682211548	-0.00847235135734081	0.00516396993771195
1318	76.7302780151367	-14.1486568450928	-5.3957576751709	-0.00327756232582033	0.00646266713738441	0.00386527273803949	0.0132808275520802
1319	75.4315795898438	-13.1746339797974	-5.3957576751709	0.0113327819854021	0.00126787810586393	-0.00457625929266214	0.00256657530553639
1320	76.7302780151367	-13.8239831924438	-5.20095300674438	0.0132808275520802	-0.00392691092565656	0.00841071270406246	0.00711201597005129
1321	77.3796310424805	-14.7980060577393	-4.94121360778809	0.0152288740500808	-0.0113944197073579	-0.000680167751852423	-0.0123684434220195
1322	76.0809326171875	-13.1746339797974	-4.42173433303833	0.0220470335334539	-0.00457625929266214	-0.00100484199356288	-0.00619963090866804
1323	76.7302780151367	-14.1486568450928	-4.68147373199463	0.0149041991680861	-0.00522560812532902	0.00613799272105098	-0.00295288790948689
1324	74.7822341918945	-14.1486568450928	-5.20095300674438	0.0113327819854021	0.00386527273803949	-0.00684897974133492	-0.00652430532500148
1325	74.7822341918945	-14.473331451416	-5.07108306884766	0.00159255252219737	0.000293855206109583	0.000293855206109583	-0.00165419070981443
1326	77.3796310424805	-13.8239831924438	-5.07108306884766	0.0123068047687411	0.00516396993771195	-0.0120437685400248	0.000618529506027699
1327	76.0809326171875	-12.5252857208252	-5.20095300674438	0.0149041991680861	0.00613799272105098	-0.0123684434220195	-0.000680167751852423
1328	77.3796310424805	-14.473331451416	-5.00614833831787	0.0223717093467712	0.00386527273803949	-0.00717365415766835	0.00289124972186983
1329	78.0289764404297	-14.1486568450928	-5.20095300674438	0.00841071270406246	-0.00327756232582033	-0.000355493422830477	-0.00327756232582033
1330	76.0809326171875	-13.8239831924438	-4.61653900146484	0.0100340843200684	0.0022419011220336	0.00321592413820326	0.00776136433705688
1331	77.3796310424805	-15.1226806640625	-4.81134366989136	-0.0136671401560307	-0.000355493422830477	-0.0221086721867323	0.00451462110504508
1332	76.0809326171875	-13.4993085861206	-4.81134366989136	-0.0107450718060136	0.00354059832170606	-0.0169138833880424	0.00354059832170606
1333	76.7302780151367	-14.473331451416	-4.35679960250854	-0.00619963090866804	0.00548864435404539	-0.00587495695799589	0.0155535480007529
1334	74.7822341918945	-13.8239831924438	-4.42173433303833	-0.0136671401560307	0.00613799272105098	-3.08191010844894e-05	0.0155535480007529
1335	74.7822341918945	-12.8499603271484	-4.68147373199463	0.00581331877037883	0.00354059832170606	-0.00230353930965066	0.00418994715437293
1336	76.0809326171875	-13.1746339797974	-4.87627840042114	-0.0026282137259841	0.00646266713738441	-0.00717365415766835	0.00191722682211548
1337	76.0809326171875	-13.1746339797974	-5.26588773727417	-0.0143164889886975	0.00646266713738441	-0.00295288790948689	-0.00197886489331722
1338	77.3796310424805	-14.1486568450928	-4.68147373199463	-0.00360223650932312	0.00678734155371785	0.00613799272105098	0.00938473641872406
1339	77.3796310424805	-14.1486568450928	-4.61653900146484	-0.00749832857400179	0.00354059832170606	-0.00197886489331722	0.00354059832170606
1340	78.0289764404297	-15.1226806640625	-4.35679960250854	-0.0126931173726916	-0.00132951640989631	0.00873538758605719	0.00191722682211548
1341	77.3796310424805	-14.473331451416	-4.29186487197876	-0.00684897974133492	-0.00879702530801296	0.00289124972186983	-0.0100957229733467
1342	76.7302780151367	-13.8239831924438	-4.87627840042114	-0.00652430532500148	-0.00814767740666866	0.000293855206109583	-0.0162645354866982
1343	74.1328887939453	-13.1746339797974	-4.87627840042114	-0.00555028254166245	-0.0139918150380254	0.00516396993771195	-3.08191010844894e-05
1344	73.4835357666016	-14.1486568450928	-4.61653900146484	-0.0126931173726916	-0.00132951640989631	0.00873538758605719	0.00159255252219737
1345	76.0809326171875	-14.1486568450928	-4.48666954040527	-0.0130177913233638	-0.000680167751852423	-0.00230353930965066	-0.00230353930965066
1346	78.0289764404297	-14.473331451416	-4.22693014144897	-0.0120437685400248	0.00808603875339031	-0.0146411629393697	-0.00684897974133492
1347	76.7302780151367	-13.4993085861206	-5.00614833831787	-0.0100957229733467	0.00321592413820326	-0.0107450718060136	-0.0133424662053585
1348	74.7822341918945	-13.1746339797974	-4.87627840042114	-0.00360223650932312	0.00678734155371785	-0.00100484199356288	0.00516396993771195
1349	77.3796310424805	-13.4993085861206	-4.94121360778809	0.00516396993771195	-0.00360223650932312	-0.00392691092565656	-0.00425158534198999
1350	75.4315795898438	-13.8239831924438	-4.87627840042114	0.0022419011220336	-0.00197886489331722	-0.00425158534198999	-0.000355493422830477
1351	78.0289764404297	-15.1226806640625	-4.48666954040527	-0.00944637414067984	0.00873538758605719	-0.0191866029053926	0.00938473641872406
1352	75.4315795898438	-12.5252857208252	-4.81134366989136	-0.00522560812532902	0.00581331877037883	-0.0100957229733467	-0.00132951640989631
1353	76.0809326171875	-14.473331451416	-4.74640893936157	-0.00490093370899558	0.00906006153672934	-0.00392691092565656	0.0191249661147594
1354	75.4315795898438	-14.1486568450928	-5.00614833831787	-0.0110697457566857	0.000943203864153475	0.00418994715437293	0.00678734155371785
1355	77.3796310424805	-13.4993085861206	-5.46069240570068	0.00646266713738441	0.00289124972186983	0.0116574559360743	0.00581331877037883
1356	78.0289764404297	-14.473331451416	-5.3957576751709	0.00548864435404539	0.00386527273803949	-0.0026282137259841	-0.0026282137259841
1357	77.3796310424805	-13.8239831924438	-5.33082246780396	0.00678734155371785	0.00451462110504508	-0.00522560812532902	0.000293855206109583
1358	77.3796310424805	-14.1486568450928	-5.00614833831787	0.0149041991680861	0.00970941036939621	0.00581331877037883	0.00678734155371785
1359	76.0809326171875	-13.4993085861206	-5.07108306884766	0.0168522447347641	0.00126787810586393	0.00191722682211548	0.00613799272105098
1360	76.7302780151367	-15.4473543167114	-4.94121360778809	0.00613799272105098	-0.00619963090866804	0.0022419011220336	0.00256657530553639
1361	76.0809326171875	-14.1486568450928	-5.13601779937744	0.00581331877037883	-0.00814767740666866	0.000618529506027699	0.00126787810586393
1362	75.4315795898438	-13.8239831924438	-4.61653900146484	0.0100340843200684	-0.0110697457566857	0.00548864435404539	-0.0136671401560307
1363	73.4835357666016	-12.8499603271484	-4.68147373199463	0.00418994715437293	-0.0243813935667276	0.00906006153672934	-0.00230353930965066
1364	73.4835357666016	-13.1746339797974	-4.48666954040527	-0.00197886489331722	-0.00392691092565656	-0.00165419070981443	0.00126787810586393
1365	76.7302780151367	-14.473331451416	-4.48666954040527	-0.00295288790948689	0.000618529506027699	-0.00490093370899558	-0.00295288790948689
1366	78.0289764404297	-14.473331451416	-4.29186487197876	0.013930176384747	-3.08191010844894e-05	-0.00782300252467394	-0.00360223650932312
1367	75.4315795898438	-13.4993085861206	-4.94121360778809	0.0213976856321096	-0.00652430532500148	-0.0126931173726916	-0.00360223650932312
1368	76.0809326171875	-13.1746339797974	-4.81134366989136	-0.00717365415766835	-0.00684897974133492	-0.00879702530801296	-0.00100484199356288
1369	77.3796310424805	-13.4993085861206	-4.81134366989136	0.00126787810586393	-0.00684897974133492	0.011982130818069	0.000293855206109583
1370	75.4315795898438	-14.1486568450928	-4.81134366989136	0.0103587592020631	-0.0120437685400248	-0.0169138833880424	0.00873538758605719
1371	77.3796310424805	-14.473331451416	-4.35679960250854	-0.00327756232582033	0.00516396993771195	-0.00944637414067984	0.0022419011220336
1372	75.4315795898438	-12.8499603271484	-4.48666954040527	-0.00100484199356288	0.00938473641872406	-0.0175632312893867	0.00321592413820326
1373	73.4835357666016	-14.1486568450928	-4.48666954040527	-0.00327756232582033	0.00418994715437293	-0.00814767740666866	0.0106834331527352
1374	76.7302780151367	-14.473331451416	-4.68147373199463	0.00678734155371785	0.00970941036939621	0.00776136433705688	0.0149041991680861
1375	76.7302780151367	-13.8239831924438	-4.55160427093506	0.0175015944987535	0.00613799272105098	0.00159255252219737	0.00289124972186983
1376	77.3796310424805	-13.8239831924438	-4.61653900146484	0.0152288740500808	0.00613799272105098	0.00191722682211548	0.00321592413820326
1377	76.7302780151367	-13.4993085861206	-4.61653900146484	0.00256657530553639	0.00126787810586393	0.000293855206109583	-0.00684897974133492
1378	75.4315795898438	-12.8499603271484	-4.16199493408203	-0.0113944197073579	-0.00425158534198999	0.00516396993771195	0.0149041991680861
1379	76.7302780151367	-13.4993085861206	-4.74640893936157	0.00191722682211548	-0.00132951640989631	0.00418994715437293	0.00613799272105098
1380	77.3796310424805	-15.4473543167114	-4.74640893936157	-0.00392691092565656	-0.0100957229733467	0.00516396993771195	0.00126787810586393
1381	76.0809326171875	-13.1746339797974	-5.20095300674438	-0.00132951640989631	0.00289124972186983	-0.0026282137259841	-0.00749832857400179
1382	77.3796310424805	-13.4993085861206	-5.00614833831787	-0.000680167751852423	0.00516396993771195	0.00841071270406246	-0.00619963090866804
1383	72.8341903686523	-12.8499603271484	-5.26588773727417	-0.00814767740666866	-0.00749832857400179	0.011982130818069	-0.00360223650932312
1384	74.1328887939453	-13.4993085861206	-4.29186487197876	-0.00425158534198999	-0.00295288790948689	0.00483929552137852	0.00321592413820326
1385	77.3796310424805	-13.4993085861206	-5.00614833831787	-0.0110697457566857	-0.00165419070981443	0.00256657530553639	-0.00360223650932312
1386	77.3796310424805	-13.4993085861206	-5.26588773727417	-0.00165419070981443	-0.00327756232582033	-0.00652430532500148	-0.00457625929266214
1387	77.3796310424805	-13.4993085861206	-5.33082246780396	0.00289124972186983	0.00256657530553639	-0.0133424662053585	-0.00814767740666866
1388	75.4315795898438	-12.5252857208252	-5.26588773727417	0.00808603875339031	-0.00587495695799589	-0.000355493422830477	-0.000680167751852423
1389	76.7302780151367	-13.4993085861206	-5.26588773727417	0.00418994715437293	-0.0146411629393697	0.00159255252219737	0.00483929552137852
1390	77.3796310424805	-13.8239831924438	-4.61653900146484	0.00126787810586393	-0.0146411629393697	-0.00457625929266214	-0.00132951640989631
1391	78.0289764404297	-14.7980060577393	-4.29186487197876	0.00841071270406246	-0.00944637414067984	-0.0159398596733809	-0.00132951640989631
1392	76.0809326171875	-12.8499603271484	-4.94121360778809	0.00418994715437293	-0.00587495695799589	-0.00879702530801296	-0.00522560812532902
1393	73.4835357666016	-13.8239831924438	-4.81134366989136	0.00256657530553639	-0.0100957229733467	-0.00392691092565656	0.0210730116814375
1394	76.7302780151367	-14.473331451416	-4.55160427093506	0.0574365332722664	-0.000680167751852423	-0.00425158534198999	0.00386527273803949
1395	77.3796310424805	-13.8239831924438	-4.48666954040527	-0.00522560812532902	0.0113327819854021	0.00321592413820326	0.00711201597005129
1396	77.3796310424805	-13.8239831924438	-4.55160427093506	0.0100340843200684	0.00906006153672934	0.00256657530553639	0.000293855206109583
1397	76.0809326171875	-14.473331451416	-4.48666954040527	0.00321592413820326	0.00516396993771195	-0.00684897974133492	-0.00749832857400179
1398	76.0809326171875	-12.8499603271484	-4.87627840042114	-0.00619963090866804	0.00613799272105098	0.00906006153672934	0.00581331877037883
1399	78.6783294677734	-14.473331451416	-4.87627840042114	-0.000355493422830477	0.00289124972186983	0.00418994715437293	-0.00230353930965066
1400	78.0289764404297	-15.1226806640625	-4.48666954040527	-0.000680167751852423	-0.000355493422830477	0.00581331877037883	0.00159255252219737
1401	76.7302780151367	-13.4993085861206	-4.74640893936157	0.000943203864153475	-0.00392691092565656	0.011982130818069	-0.0026282137259841
1402	76.7302780151367	-14.473331451416	-4.48666954040527	-0.00847235135734081	-0.00132951640989631	0.00386527273803949	-0.00619963090866804
1403	73.4835357666016	-12.5252857208252	-4.42173433303833	-0.0026282137259841	-0.00522560812532902	0.00841071270406246	0.00159255252219737
1404	74.7822341918945	-13.1746339797974	-4.55160427093506	-0.0188619289547205	0.00321592413820326	0.00548864435404539	-0.00100484199356288
1405	76.7302780151367	-13.8239831924438	-4.55160427093506	0.00321592413820326	-0.00197886489331722	-0.00814767740666866	-0.0104203969240189
1406	77.3796310424805	-14.1486568450928	-4.61653900146484	0.0243197549134493	0.00451462110504508	-0.00360223650932312	-0.00392691092565656
1407	76.7302780151367	-14.1486568450928	-4.74640893936157	0.0116574559360743	0.00451462110504508	-0.0110697457566857	-0.00814767740666866
1408	75.4315795898438	-13.1746339797974	-5.26588773727417	0.0142548503354192	0.00970941036939621	0.00126787810586393	-3.08191010844894e-05
1409	76.7302780151367	-13.1746339797974	-5.00614833831787	0.0126314787194133	0.00516396993771195	-0.0026282137259841	-0.00100484199356288
1410	76.7302780151367	-13.8239831924438	-5.20095300674438	0.00970941036939621	-0.00197886489331722	-0.00230353930965066	-0.00457625929266214
1411	76.7302780151367	-15.1226806640625	-4.48666954040527	0.0103587592020631	0.00678734155371785	-0.00847235135734081	0.00548864435404539
1412	76.0809326171875	-13.1746339797974	-5.3957576751709	0.0165275707840919	0.00418994715437293	-0.00977104809135199	0.00548864435404539
1413	74.1328887939453	-12.8499603271484	-5.3957576751709	0.00159255252219737	0.00776136433705688	-0.00619963090866804	0.00938473641872406
1414	75.4315795898438	-14.1486568450928	-4.94121360778809	-0.00522560812532902	0.00646266713738441	-0.0100957229733467	0.0142548503354192
1415	77.3796310424805	-13.8239831924438	-5.07108306884766	0.00354059832170606	0.00776136433705688	0.00159255252219737	-3.08191010844894e-05
1416	76.7302780151367	-14.1486568450928	-4.81134366989136	-0.00295288790948689	0.00483929552137852	-0.00684897974133492	0.0022419011220336
1417	76.7302780151367	-13.1746339797974	-5.6554970741272	0.00711201597005129	0.0103587592020631	-0.00944637414067984	-0.0107450718060136
1418	74.7822341918945	-13.4993085861206	-4.94121360778809	-0.00457625929266214	-0.00100484199356288	0.00743668992072344	0.00483929552137852
1419	77.3796310424805	-14.473331451416	-4.48666954040527	-0.0117190945893526	0.00289124972186983	0.00451462110504508	0.00159255252219737
1420	74.7822341918945	-14.473331451416	-4.68147373199463	-3.08191010844894e-05	-0.00879702530801296	0.000618529506027699	-0.00490093370899558
1421	75.4315795898438	-13.8239831924438	-4.61653900146484	0.00289124972186983	-0.00522560812532902	0.00321592413820326	-0.0100957229733467
1422	78.0289764404297	-14.473331451416	-4.29186487197876	-0.0107450718060136	0.00451462110504508	-3.08191010844894e-05	-0.0123684434220195
1423	74.1328887939453	-12.8499603271484	-4.74640893936157	-0.0139918150380254	-0.00587495695799589	0.00418994715437293	-0.00425158534198999
1424	76.7302780151367	-14.473331451416	-4.55160427093506	-0.00295288790948689	-0.00230353930965066	-0.00457625929266214	-0.00490093370899558
1425	76.7302780151367	-13.4993085861206	-4.74640893936157	-0.00944637414067984	0.000293855206109583	-0.00619963090866804	-0.0130177913233638
1426	77.3796310424805	-13.8239831924438	-4.68147373199463	-0.00782300252467394	0.00289124972186983	-0.00977104809135199	-0.00490093370899558
1427	77.3796310424805	-14.473331451416	-4.68147373199463	-0.00912170019000769	0.00548864435404539	-0.0113944197073579	-0.00230353930965066
1428	78.0289764404297	-14.1486568450928	-4.35679960250854	-0.00392691092565656	-3.08191010844894e-05	-0.000355493422830477	-0.00165419070981443
1429	77.3796310424805	-14.473331451416	-4.35679960250854	-0.00490093370899558	-0.00295288790948689	-0.00295288790948689	0.00354059832170606
1430	75.4315795898438	-14.473331451416	-4.81134366989136	-0.00360223650932312	-0.00457625929266214	-0.00879702530801296	0.00289124972186983
1431	75.4315795898438	-13.1746339797974	-4.68147373199463	-0.00879702530801296	0.00873538758605719	-0.0130177913233638	-3.08191010844894e-05
1432	76.7302780151367	-14.1486568450928	-4.55160427093506	-0.00782300252467394	0.00451462110504508	-0.0208099745213985	0.00808603875339031
1433	74.7822341918945	-12.5252857208252	-4.74640893936157	-0.0188619289547205	0.00581331877037883	-0.00457625929266214	0.00711201597005129
1434	76.7302780151367	-13.1746339797974	-4.22693014144897	0.00418994715437293	0.00743668992072344	0.00386527273803949	0.00516396993771195
1435	76.7302780151367	-13.1746339797974	-4.61653900146484	-0.00392691092565656	0.0022419011220336	-0.0026282137259841	0.000943203864153475
1436	76.7302780151367	-14.1486568450928	-4.94121360778809	0.00191722682211548	0.00776136433705688	-0.00425158534198999	0.00289124972186983
1437	78.0289764404297	-14.1486568450928	-4.68147373199463	0.00159255252219737	0.00516396993771195	-0.0026282137259841	-0.00977104809135199
1438	76.7302780151367	-12.8499603271484	-5.3957576751709	0.00711201597005129	0.0022419011220336	0.00321592413820326	0.00548864435404539
1439	78.0289764404297	-15.4473543167114	-5.20095300674438	0.012956153601408	-0.00619963090866804	0.000293855206109583	0.00191722682211548
1440	77.3796310424805	-15.1226806640625	-4.87627840042114	0.0249691028147936	-0.00814767740666866	0.00743668992072344	-0.00392691092565656
1441	75.4315795898438	-12.8499603271484	-4.87627840042114	0.0113327819854021	0.00613799272105098	0.00354059832170606	-0.0110697457566857
1442	76.7302780151367	-14.473331451416	-5.13601779937744	0.00451462110504508	-0.00490093370899558	0.000943203864153475	-0.00749832857400179
1443	73.4835357666016	-12.5252857208252	-5.3957576751709	0.00386527273803949	-0.00619963090866804	0.00191722682211548	-0.00165419070981443
1444	76.7302780151367	-13.8239831924438	-5.26588773727417	0.0152288740500808	-0.00490093370899558	0.00548864435404539	0.000943203864153475
1445	76.7302780151367	-14.1486568450928	-5.20095300674438	0.013930176384747	0.000943203864153475	-0.00457625929266214	-0.00879702530801296
1446	78.0289764404297	-14.1486568450928	-5.20095300674438	-0.00782300252467394	-0.00457625929266214	-0.00684897974133492	-0.00814767740666866
1447	78.0289764404297	-14.473331451416	-4.81134366989136	-0.00392691092565656	-0.00165419070981443	-0.00782300252467394	-0.00652430532500148
1448	76.0809326171875	-13.1746339797974	-5.20095300674438	-0.00230353930965066	-0.00197886489331722	-0.00392691092565656	0.00159255252219737
1449	76.0809326171875	-14.473331451416	-5.46069240570068	0.00191722682211548	-0.00652430532500148	0.000293855206109583	0.00678734155371785
1450	76.7302780151367	-14.1486568450928	-5.3957576751709	-0.000355493422830477	-0.00425158534198999	-0.00132951640989631	0.0022419011220336
1451	77.3796310424805	-14.1486568450928	-4.94121360778809	-0.00684897974133492	0.0116574559360743	-0.00165419070981443	0.00321592413820326
1452	74.7822341918945	-13.1746339797974	-5.26588773727417	-0.0149658378213644	0.00321592413820326	-0.0156151866540313	0.0152288740500808
1453	72.8341903686523	-12.8499603271484	-4.48666954040527	-0.00749832857400179	0.00516396993771195	0.00126787810586393	0.00678734155371785
1454	77.3796310424805	-14.1486568450928	-4.29186487197876	0.000943203864153475	0.00938473641872406	-3.08191010844894e-05	0.00191722682211548
1455	78.0289764404297	-14.473331451416	-4.68147373199463	-0.0104203969240189	0.00776136433705688	0.00289124972186983	0.00516396993771195
1456	77.3796310424805	-14.473331451416	-4.81134366989136	0.00646266713738441	0.0126314787194133	-0.00197886489331722	-0.00197886489331722
1457	77.3796310424805	-13.4993085861206	-4.74640893936157	-0.00522560812532902	0.0100340843200684	-0.00197886489331722	-0.00684897974133492
1458	76.0809326171875	-12.8499603271484	-4.61653900146484	0.0022419011220336	-0.00295288790948689	-0.000680167751852423	0.00289124972186983
1459	76.0809326171875	-15.1226806640625	-4.61653900146484	0.011982130818069	-0.00749832857400179	0.0103587592020631	-0.000680167751852423
1460	77.3796310424805	-15.1226806640625	-4.22693014144897	-0.00100484199356288	-0.00944637414067984	0.011982130818069	0.0022419011220336
1461	75.4315795898438	-12.8499603271484	-4.74640893936157	0.00906006153672934	0.00321592413820326	0.00451462110504508	-0.0026282137259841
1462	76.0809326171875	-14.1486568450928	-4.55160427093506	-0.0110697457566857	0.00873538758605719	0.00386527273803949	-0.00912170019000769
1463	74.7822341918945	-13.1746339797974	-4.74640893936157	-0.00425158534198999	-0.00327756232582033	-0.00230353930965066	-0.00165419070981443
1464	76.0809326171875	-13.1746339797974	-4.55160427093506	0.0022419011220336	-0.00295288790948689	-0.00295288790948689	0.00159255252219737
1465	77.3796310424805	-14.473331451416	-4.55160427093506	0.000943203864153475	-0.00100484199356288	-0.0126931173726916	-0.00360223650932312
1466	76.7302780151367	-14.1486568450928	-4.48666954040527	-0.00717365415766835	0.00191722682211548	-0.00814767740666866	-0.00977104809135199
1467	78.0289764404297	-13.4993085861206	-5.07108306884766	-0.00977104809135199	0.00581331877037883	-0.0149658378213644	-0.00717365415766835
1468	76.0809326171875	-12.8499603271484	-5.3957576751709	-0.00230353930965066	-0.00327756232582033	-0.00652430532500148	-0.00327756232582033
1469	76.0809326171875	-14.1486568450928	-5.3957576751709	-0.00457625929266214	-0.00912170019000769	0.000293855206109583	0.00776136433705688
1470	77.3796310424805	-13.4993085861206	-5.33082246780396	-0.00879702530801296	0.00743668992072344	0.0022419011220336	0.000618529506027699
1471	77.3796310424805	-13.8239831924438	-5.00614833831787	-0.00425158534198999	0.0123068047687411	-0.00912170019000769	0.00678734155371785
1472	72.8341903686523	-13.1746339797974	-5.07108306884766	-0.0130177913233638	0.00743668992072344	-0.0133424662053585	0.000618529506027699
1473	75.4315795898438	-12.8499603271484	-4.94121360778809	-0.0026282137259841	0.0155535480007529	-0.00132951640989631	0.00678734155371785
1474	75.4315795898438	-14.1486568450928	-5.13601779937744	0.000618529506027699	0.00354059832170606	0.00646266713738441	0.00126787810586393
1475	77.3796310424805	-13.8239831924438	-5.33082246780396	0.0022419011220336	-0.0026282137259841	-0.00587495695799589	0.00613799272105098
1476	76.7302780151367	-13.8239831924438	-5.33082246780396	0.00386527273803949	0.00191722682211548	0.00191722682211548	0.00451462110504508
1477	77.3796310424805	-12.8499603271484	-5.33082246780396	0.00418994715437293	0.00581331877037883	0.00159255252219737	-0.00425158534198999
1478	75.4315795898438	-12.8499603271484	-5.00614833831787	0.00646266713738441	-0.00587495695799589	-3.08191010844894e-05	0.0022419011220336
1479	76.7302780151367	-15.4473543167114	-4.61653900146484	0.00581331877037883	-0.00490093370899558	0.00646266713738441	0.00873538758605719
1480	78.0289764404297	-13.8239831924438	-5.07108306884766	-0.00360223650932312	-0.00295288790948689	-0.00165419070981443	-0.00230353930965066
1481	74.7822341918945	-12.200611114502	-4.87627840042114	0.00548864435404539	-0.00522560812532902	0.00873538758605719	-0.0117190945893526
1482	76.0809326171875	-14.1486568450928	-4.68147373199463	0.00386527273803949	0.00418994715437293	0.00191722682211548	-0.00717365415766835
1483	73.4835357666016	-12.5252857208252	-4.68147373199463	0.0103587592020631	-0.00230353930965066	0.00808603875339031	-0.00555028254166245
1484	74.7822341918945	-12.8499603271484	-4.35679960250854	0.01847561635077	-0.00814767740666866	0.0145795252174139	-0.00327756232582033
1485	77.3796310424805	-13.8239831924438	-4.42173433303833	0.00841071270406246	-0.000680167751852423	-0.00392691092565656	-0.00619963090866804
1486	76.7302780151367	-14.1486568450928	-4.74640893936157	0.000293855206109583	0.00386527273803949	-0.00782300252467394	-0.0100957229733467
1487	77.3796310424805	-14.1486568450928	-5.20095300674438	0.00743668992072344	0.00321592413820326	-0.000355493422830477	-0.00555028254166245
1488	76.7302780151367	-12.8499603271484	-5.20095300674438	-0.000680167751852423	-0.00782300252467394	-0.00782300252467394	-0.00522560812532902
1489	74.7822341918945	-14.1486568450928	-5.26588773727417	0.00743668992072344	-0.00619963090866804	-0.00230353930965066	-0.000355493422830477
1490	77.3796310424805	-14.473331451416	-5.20095300674438	0.00289124972186983	-0.00100484199356288	-0.0113944197073579	0.000618529506027699
1491	76.7302780151367	-13.4993085861206	-4.81134366989136	0.00613799272105098	0.0100340843200684	-0.0195112787187099	-0.00619963090866804
1492	74.1328887939453	-13.1746339797974	-5.07108306884766	0.00613799272105098	0.0175015944987535	-0.0152905117720366	0.00418994715437293
1493	72.1848373413086	-12.8499603271484	-5.33082246780396	0.00678734155371785	0.00873538758605719	-0.0113944197073579	0.00354059832170606
1494	75.4315795898438	-12.5252857208252	-5.33082246780396	0.00841071270406246	0.00808603875339031	-0.00230353930965066	0.0100340843200684
1495	76.0809326171875	-13.1746339797974	-5.20095300674438	0.00873538758605719	0.00581331877037883	-0.00847235135734081	0.00548864435404539
1496	76.0809326171875	-12.5252857208252	-5.3957576751709	0.00841071270406246	0.0132808275520802	-0.0169138833880424	-0.00652430532500148
1497	74.7822341918945	-12.8499603271484	-5.26588773727417	0.00581331877037883	0.000293855206109583	-0.00230353930965066	0.00548864435404539
1498	78.6783294677734	-13.4993085861206	-5.00614833831787	0.00516396993771195	0.00743668992072344	0.00321592413820326	0.00938473641872406
1499	76.7302780151367	-14.473331451416	-5.07108306884766	0.00451462110504508	0.00451462110504508	0.00256657530553639	0.00289124972186983
1500	78.0289764404297	-15.4473543167114	-5.07108306884766	0.0100340843200684	-0.0149658378213644	0.00678734155371785	0.0022419011220336
1501	75.4315795898438	-12.5252857208252	-5.33082246780396	0.00418994715437293	0.00256657530553639	0.00321592413820326	-0.00197886489331722
1502	76.0809326171875	-13.4993085861206	-4.94121360778809	-0.00100484199356288	0.00451462110504508	0.00711201597005129	-0.00749832857400179
1503	74.1328887939453	-13.1746339797974	-5.33082246780396	-0.0143164889886975	-0.00555028254166245	0.0123068047687411	-0.0026282137259841
1504	75.4315795898438	-13.4993085861206	-4.81134366989136	-0.00944637414067984	-0.00230353930965066	0.00126787810586393	0.0022419011220336
1505	78.6783294677734	-13.4993085861206	-4.94121360778809	-0.00360223650932312	0.00646266713738441	-0.00749832857400179	-0.00522560812532902
1506	77.3796310424805	-13.1746339797974	-5.52562713623047	-0.0143164889886975	-0.00425158534198999	-0.0113944197073579	-0.00360223650932312
1507	78.0289764404297	-13.8239831924438	-4.68147373199463	-0.0107450718060136	0.00321592413820326	-0.00749832857400179	-0.00847235135734081
1508	77.3796310424805	-14.1486568450928	-4.68147373199463	-0.0107450718060136	0.00321592413820326	-0.000355493422830477	-0.00619963090866804
1509	75.4315795898438	-13.8239831924438	-5.26588773727417	0.0171769186854362	-0.00555028254166245	0.00386527273803949	0.00711201597005129
1510	78.0289764404297	-14.1486568450928	-5.07108306884766	-0.00425158534198999	-0.00327756232582033	-0.00100484199356288	0.00841071270406246
1511	75.4315795898438	-13.4993085861206	-4.81134366989136	0.00451462110504508	0.011982130818069	-0.00457625929266214	0.00256657530553639
1512	77.3796310424805	-13.8239831924438	-5.20095300674438	0.0116574559360743	0.0113327819854021	-0.00912170019000769	0.000943203864153475
1513	74.1328887939453	-12.8499603271484	-5.52562713623047	-0.00652430532500148	0.00808603875339031	-0.0136671401560307	0.0220470335334539
1514	74.7822341918945	-12.200611114502	-5.33082246780396	0.0103587592020631	0.00581331877037883	0.0100340843200684	0.0022419011220336
1515	75.4315795898438	-13.1746339797974	-5.52562713623047	0.00159255252219737	-0.00457625929266214	-0.00100484199356288	0.00613799272105098
1516	76.7302780151367	-12.8499603271484	-5.3957576751709	0.0145795252174139	0.00581331877037883	0.00581331877037883	0.000943203864153475
1517	76.0809326171875	-12.8499603271484	-5.13601779937744	-0.00684897974133492	0.00354059832170606	0.00451462110504508	0.00256657530553639
1518	79.3276748657227	-13.8239831924438	-5.00614833831787	-0.00977104809135199	0.00418994715437293	0.000293855206109583	0.000618529506027699
1519	78.6783294677734	-14.473331451416	-4.55160427093506	-0.00425158534198999	-0.00100484199356288	0.00191722682211548	0.00386527273803949
1520	78.6783294677734	-15.7720289230347	-4.61653900146484	-0.00522560812532902	-0.0133424662053585	0.0022419011220336	0.00289124972186983
1521	76.7302780151367	-13.1746339797974	-5.07108306884766	0.00711201597005129	-0.00684897974133492	0.0113327819854021	-0.0165892094373703
1522	77.3796310424805	-13.8239831924438	-5.00614833831787	-0.0195112787187099	-0.0286021586507559	0.00808603875339031	0.000943203864153475
1523	73.4835357666016	-13.4993085861206	-5.3957576751709	0.00126787810586393	-0.00587495695799589	0.000618529506027699	0.0022419011220336
1524	76.7302780151367	-14.1486568450928	-5.00614833831787	-0.00555028254166245	-0.000680167751852423	-0.00100484199356288	0.00451462110504508
1525	78.6783294677734	-14.1486568450928	-5.6554970741272	-0.00522560812532902	-0.00684897974133492	-0.00944637414067984	-0.000680167751852423
1526	76.7302780151367	-12.8499603271484	-5.9152364730835	-0.0100957229733467	-0.00230353930965066	-0.0146411629393697	-0.00360223650932312
1527	77.3796310424805	-13.1746339797974	-5.72043180465698	-0.00652430532500148	-0.00197886489331722	-0.00652430532500148	0.00516396993771195
1528	78.0289764404297	-13.4993085861206	-5.59056186676025	-0.0110697457566857	0.00548864435404539	-3.08191010844894e-05	0.00321592413820326
1529	77.3796310424805	-14.473331451416	-5.00614833831787	0.00776136433705688	-0.0104203969240189	0.00451462110504508	0.00613799272105098
1530	76.7302780151367	-15.1226806640625	-4.81134366989136	0.00743668992072344	-3.08191010844894e-05	-0.00652430532500148	0.0022419011220336
1531	76.0809326171875	-14.1486568450928	-5.13601779937744	-0.00132951640989631	0.00808603875339031	-0.0100957229733467	-0.00165419070981443
1532	76.7302780151367	-14.1486568450928	-5.13601779937744	0.00613799272105098	0.0100340843200684	-0.0165892094373703	0.00451462110504508
1533	74.1328887939453	-13.1746339797974	-5.46069240570068	-0.0195112787187099	0.00743668992072344	-0.0120437685400248	0.00841071270406246
1534	75.4315795898438	-12.5252857208252	-4.87627840042114	-0.00327756232582033	0.00613799272105098	0.00970941036939621	0.00321592413820326
1535	76.7302780151367	-13.1746339797974	-4.61653900146484	0.000618529506027699	-0.00165419070981443	0.00938473641872406	0.0194496400654316
1536	77.3796310424805	-14.473331451416	-4.48666954040527	0.00191722682211548	0.00581331877037883	-0.00717365415766835	-0.00684897974133492
1537	78.0289764404297	-14.1486568450928	-4.68147373199463	0.0278911720961332	0.00678734155371785	-0.00165419070981443	0.01100810803473
1538	76.0809326171875	-13.1746339797974	-4.74640893936157	0.000943203864153475	-3.08191010844894e-05	-0.00100484199356288	0.0103587592020631
1539	75.4315795898438	-12.8499603271484	-4.81134366989136	0.00451462110504508	-0.00132951640989631	0.00613799272105098	0.000618529506027699
1540	78.0289764404297	-14.7980060577393	-4.61653900146484	0.000293855206109583	-0.00295288790948689	-0.00165419070981443	-0.00360223650932312
1541	76.7302780151367	-14.473331451416	-4.48666954040527	0.00841071270406246	-0.00619963090866804	0.00289124972186983	-0.0136671401560307
1542	76.7302780151367	-14.1486568450928	-4.29186487197876	0.00711201597005129	-0.00132951640989631	0.00581331877037883	-0.00684897974133492
1543	74.1328887939453	-13.1746339797974	-5.20095300674438	0.000293855206109583	-0.00490093370899558	0.00873538758605719	-0.00360223650932312
1544	74.1328887939453	-12.8499603271484	-4.74640893936157	-0.000355493422830477	-0.00847235135734081	-0.00100484199356288	-0.00392691092565656
1545	76.0809326171875	-14.473331451416	-4.61653900146484	-0.00522560812532902	-0.00457625929266214	-0.00619963090866804	-0.00782300252467394
1546	76.7302780151367	-14.473331451416	-4.68147373199463	0.00516396993771195	0.00743668992072344	-0.00977104809135199	-0.00717365415766835
1547	76.7302780151367	-12.8499603271484	-4.94121360778809	0.013930176384747	0.000293855206109583	-0.00717365415766835	-0.00327756232582033
1548	76.7302780151367	-12.5252857208252	-4.74640893936157	0.01100810803473	0.000618529506027699	0.00321592413820326	-0.000355493422830477
1549	76.7302780151367	-14.7980060577393	-4.81134366989136	0.0126314787194133	-0.00782300252467394	0.000293855206109583	0.00321592413820326
1550	75.4315795898438	-14.7980060577393	-5.13601779937744	0.0188002903014421	-0.00425158534198999	-0.00555028254166245	0.00581331877037883
1551	76.0809326171875	-13.4993085861206	-5.3957576751709	0.00191722682211548	0.00321592413820326	-0.00814767740666866	0.00516396993771195
1552	78.0289764404297	-14.473331451416	-5.33082246780396	-0.0100957229733467	0.0116574559360743	-0.00619963090866804	0.00354059832170606
1553	76.7302780151367	-14.1486568450928	-5.3957576751709	-0.00944637414067984	0.00516396993771195	-0.0107450718060136	0.0100340843200684
1554	74.1328887939453	-12.200611114502	-5.20095300674438	-0.00749832857400179	0.00289124972186983	0.00841071270406246	0.00613799272105098
1555	76.0809326171875	-13.1746339797974	-5.26588773727417	-0.00132951640989631	-0.00100484199356288	-0.00327756232582033	0.00970941036939621
1556	76.0809326171875	-13.1746339797974	-5.6554970741272	-0.00879702530801296	0.00386527273803949	0.000618529506027699	-0.00392691092565656
1557	76.0809326171875	-13.1746339797974	-5.9152364730835	-0.00197886489331722	0.0113327819854021	0.00354059832170606	-0.00555028254166245
1558	76.7302780151367	-13.4993085861206	-5.3957576751709	-0.0104203969240189	-0.00327756232582033	0.0022419011220336	0.0022419011220336
1559	78.0289764404297	-14.1486568450928	-5.13601779937744	-0.00132951640989631	0.000943203864153475	0.00906006153672934	0.00970941036939621
1560	77.3796310424805	-15.7720289230347	-4.87627840042114	-0.00165419070981443	-0.0104203969240189	0.00483929552137852	-0.00944637414067984
1561	76.0809326171875	-14.7980060577393	-4.87627840042114	-0.00684897974133492	-0.00295288790948689	0.00289124972186983	-0.0162645354866982
1562	76.0809326171875	-14.1486568450928	-5.07108306884766	0.0132808275520802	-0.000355493422830477	-0.000355493422830477	-0.00944637414067984
1563	73.4835357666016	-13.8239831924438	-4.81134366989136	-0.000355493422830477	0.000618529506027699	0.00970941036939621	0.000618529506027699
1564	73.4835357666016	-12.8499603271484	-4.81134366989136	-0.00619963090866804	-0.00392691092565656	0.00256657530553639	-0.00360223650932312
1565	76.7302780151367	-14.1486568450928	-4.48666954040527	0.00678734155371785	0.00256657530553639	0.00516396993771195	-0.00360223650932312
1566	76.7302780151367	-14.1486568450928	-4.68147373199463	-0.00360223650932312	0.00418994715437293	-0.0146411629393697	-0.0126931173726916
1567	76.7302780151367	-13.4993085861206	-4.87627840042114	0.0022419011220336	0.00354059832170606	-0.00749832857400179	-0.00749832857400179
1568	76.0809326171875	-13.4993085861206	-4.48666954040527	0.00743668992072344	0.00354059832170606	-0.00782300252467394	-0.00684897974133492
1569	77.3796310424805	-14.1486568450928	-4.61653900146484	0.012956153601408	-0.00425158534198999	-0.00100484199356288	0.00646266713738441
1570	76.0809326171875	-14.473331451416	-4.81134366989136	-0.00230353930965066	-0.00944637414067984	-0.00360223650932312	-0.000355493422830477
1571	76.0809326171875	-13.8239831924438	-4.81134366989136	0.00354059832170606	0.00873538758605719	-0.00749832857400179	-0.00100484199356288
1572	76.0809326171875	-13.8239831924438	-4.48666954040527	-0.00490093370899558	0.0100340843200684	-0.00425158534198999	0.00743668992072344
1573	76.7302780151367	-14.1486568450928	-4.48666954040527	-0.000680167751852423	0.00613799272105098	-0.00587495695799589	0.0123068047687411
1574	74.7822341918945	-12.8499603271484	-4.61653900146484	-0.0026282137259841	0.0022419011220336	0.00159255252219737	0.00126787810586393
1575	74.7822341918945	-12.8499603271484	-4.94121360778809	0.0249691028147936	0.00678734155371785	0.0022419011220336	0.00191722682211548
1576	75.4315795898438	-13.4993085861206	-5.52562713623047	-0.000680167751852423	0.00451462110504508	-0.00230353930965066	-0.00295288790948689
1577	76.0809326171875	-12.5252857208252	-5.59056186676025	-0.00782300252467394	0.00386527273803949	-0.00457625929266214	-0.00197886489331722
1578	78.0289764404297	-14.1486568450928	-5.26588773727417	-0.00230353930965066	-0.00684897974133492	0.000943203864153475	0.000293855206109583
1579	78.0289764404297	-13.8239831924438	-4.94121360778809	0.0308132413774729	-0.000355493422830477	0.00191722682211548	0.00451462110504508
1580	77.3796310424805	-15.4473543167114	-4.94121360778809	0.00418994715437293	-0.00944637414067984	0.00548864435404539	-0.00717365415766835
1581	76.0809326171875	-14.1486568450928	-4.74640893936157	0.00743668992072344	0.00289124972186983	0.000943203864153475	-0.0107450718060136
1582	77.3796310424805	-14.1486568450928	-5.26588773727417	0.00126787810586393	-0.00879702530801296	-0.00197886489331722	-0.00847235135734081
1583	74.1328887939453	-13.8239831924438	-5.46069240570068	0.000618529506027699	0.000293855206109583	0.00906006153672934	0.00126787810586393
1584	73.4835357666016	-12.8499603271484	-5.07108306884766	-0.0133424662053585	-0.00782300252467394	0.00159255252219737	-0.00295288790948689
1585	76.7302780151367	-13.8239831924438	-5.00614833831787	-0.00425158534198999	-0.00197886489331722	0.00354059832170606	-0.000680167751852423
1586	78.0289764404297	-14.1486568450928	-4.68147373199463	0.00418994715437293	0.00711201597005129	-0.0113944197073579	-0.00652430532500148
1587	75.4315795898438	-13.1746339797974	-4.87627840042114	-0.00717365415766835	-0.000355493422830477	-0.00782300252467394	-0.00814767740666866
1588	77.3796310424805	-13.1746339797974	-5.00614833831787	-0.0113944197073579	0.00354059832170606	-0.0130177913233638	-0.00230353930965066
1589	77.3796310424805	-14.473331451416	-5.00614833831787	0.0100340843200684	0.00126787810586393	0.00289124972186983	-0.00230353930965066
1590	75.4315795898438	-14.1486568450928	-5.3957576751709	-3.08191010844894e-05	-0.00230353930965066	-0.0026282137259841	0.00159255252219737
1591	75.4315795898438	-13.8239831924438	-5.3957576751709	-0.00717365415766835	0.00678734155371785	-0.0126931173726916	-0.00132951640989631
1592	75.4315795898438	-13.4993085861206	-4.48666954040527	-0.00522560812532902	0.00906006153672934	-0.0110697457566857	0.00191722682211548
1593	76.0809326171875	-14.1486568450928	-4.42173433303833	-0.0123684434220195	-3.08191010844894e-05	-0.00619963090866804	-0.000680167751852423
1594	74.1328887939453	-13.1746339797974	-4.42173433303833	0.00126787810586393	0.00906006153672934	0.00256657530553639	0.0103587592020631
1595	76.7302780151367	-12.8499603271484	-4.68147373199463	-0.00619963090866804	0.00646266713738441	0.00613799272105098	0.00776136433705688
1596	76.7302780151367	-13.4993085861206	-5.59056186676025	0.00191722682211548	0.0113327819854021	-0.00360223650932312	0.000943203864153475
1597	76.7302780151367	-12.8499603271484	-5.20095300674438	-0.000355493422830477	0.00516396993771195	-0.00555028254166245	-0.00425158534198999
1598	78.0289764404297	-14.1486568450928	-4.81134366989136	-0.00619963090866804	0.00841071270406246	0.00386527273803949	0.000618529506027699
1599	76.7302780151367	-14.473331451416	-4.42173433303833	-0.0104203969240189	-3.08191010844894e-05	-0.00392691092565656	-0.00295288790948689
1600	78.0289764404297	-15.4473543167114	-4.42173433303833	0.00873538758605719	-0.00295288790948689	0.00776136433705688	-0.00684897974133492
1601	76.7302780151367	-13.4993085861206	-4.29186487197876	0.00126787810586393	0.000943203864153475	0.00678734155371785	-0.0104203969240189
1602	76.7302780151367	-14.473331451416	-4.68147373199463	-0.00457625929266214	0.000293855206109583	0.00938473641872406	-0.00814767740666866
1603	73.4835357666016	-12.8499603271484	-4.94121360778809	0.00159255252219737	-0.0175632312893867	0.00516396993771195	-0.00230353930965066
1604	74.1328887939453	-13.1746339797974	-4.68147373199463	0.00906006153672934	-0.00132951640989631	0.0116574559360743	-0.00490093370899558
1605	75.4315795898438	-13.8239831924438	-4.55160427093506	0.0168522447347641	-0.00295288790948689	-0.00912170019000769	0.00386527273803949
1606	76.7302780151367	-13.1746339797974	-4.61653900146484	0.00970941036939621	0.00483929552137852	-0.0133424662053585	-0.00749832857400179
1607	75.4315795898438	-13.1746339797974	-5.20095300674438	0.0210730116814375	0.00678734155371785	-0.0104203969240189	-0.00425158534198999
1608	76.7302780151367	-13.4993085861206	-5.26588773727417	0.00970941036939621	0.00289124972186983	-0.00587495695799589	0.00159255252219737
1609	77.3796310424805	-14.473331451416	-5.07108306884766	0.0178262684494257	-0.00782300252467394	-0.00100484199356288	-0.00392691092565656
1610	74.7822341918945	-14.1486568450928	-5.33082246780396	0.01100810803473	-0.00295288790948689	-0.00619963090866804	0.00483929552137852
1611	76.7302780151367	-13.4993085861206	-4.74640893936157	0.0149041991680861	0.00613799272105098	-0.0146411629393697	0.00483929552137852
1612	75.4315795898438	-13.1746339797974	-4.48666954040527	-0.000355493422830477	0.0158782228827477	-0.00847235135734081	-0.0026282137259841
1613	74.7822341918945	-14.473331451416	-4.22693014144897	0.000293855206109583	0.0103587592020631	-0.0117190945893526	0.0113327819854021
1614	75.4315795898438	-13.1746339797974	-4.48666954040527	0.00841071270406246	0.00613799272105098	-0.00717365415766835	0.00289124972186983
1615	74.7822341918945	-13.1746339797974	-4.87627840042114	0.00646266713738441	0.00678734155371785	0.00256657530553639	0.0116574559360743
1616	76.0809326171875	-13.1746339797974	-5.00614833831787	0.00516396993771195	0.0106834331527352	-0.0026282137259841	-0.0026282137259841
1617	75.4315795898438	-12.5252857208252	-5.00614833831787	-0.00230353930965066	0.00548864435404539	0.00711201597005129	0.0022419011220336
1618	78.0289764404297	-14.473331451416	-5.07108306884766	0.000293855206109583	0.00776136433705688	0.0022419011220336	0.00711201597005129
1619	77.3796310424805	-14.7980060577393	-4.68147373199463	-0.00490093370899558	0.00256657530553639	0.00418994715437293	-0.00165419070981443
1620	76.7302780151367	-15.4473543167114	-4.22693014144897	-3.08191010844894e-05	-0.00327756232582033	0.000293855206109583	-0.00132951640989631
1621	76.7302780151367	-14.473331451416	-4.74640893936157	-0.00619963090866804	-0.00619963090866804	-0.00392691092565656	-0.0026282137259841
1622	76.7302780151367	-14.1486568450928	-4.61653900146484	-0.00782300252467394	0.000618529506027699	0.00938473641872406	-0.00684897974133492
1623	74.1328887939453	-13.4993085861206	-5.26588773727417	-0.00490093370899558	-0.000355493422830477	0.00159255252219737	-0.000355493422830477
1624	74.1328887939453	-13.4993085861206	-4.55160427093506	-0.0110697457566857	-0.00100484199356288	0.00191722682211548	0.000943203864153475
1625	76.0809326171875	-14.7980060577393	-4.35679960250854	0.00451462110504508	-0.000355493422830477	-0.00100484199356288	-0.00230353930965066
1626	77.3796310424805	-14.1486568450928	-4.35679960250854	-0.00360223650932312	0.00126787810586393	-0.00879702530801296	-0.00295288790948689
1627	75.4315795898438	-13.1746339797974	-5.00614833831787	-0.00782300252467394	0.00451462110504508	-0.00847235135734081	-0.00327756232582033
1628	77.3796310424805	-13.4993085861206	-5.00614833831787	-0.00555028254166245	0.00451462110504508	-0.00814767740666866	0.00451462110504508
1629	78.0289764404297	-15.1226806640625	-4.55160427093506	-0.00619963090866804	-0.000680167751852423	-0.000355493422830477	-0.00392691092565656
1630	76.0809326171875	-14.7980060577393	-4.68147373199463	-0.00684897974133492	-0.0104203969240189	-0.00327756232582033	0.00191722682211548
1631	78.0289764404297	-14.1486568450928	-5.26588773727417	-0.0126931173726916	0.00483929552137852	-0.0165892094373703	-0.000680167751852423
1632	76.0809326171875	-13.4993085861206	-5.07108306884766	-0.0152905117720366	-0.000355493422830477	-0.0191866029053926	-0.000680167751852423
1633	75.4315795898438	-14.7980060577393	-4.81134366989136	-0.0133424662053585	0.00483929552137852	-0.0146411629393697	0.000943203864153475
1634	75.4315795898438	-14.473331451416	-4.94121360778809	-0.0117190945893526	0.0022419011220336	-0.00425158534198999	0.0103587592020631
1635	76.0809326171875	-13.1746339797974	-5.46069240570068	-0.00360223650932312	-0.00165419070981443	0.00354059832170606	0.00451462110504508
1636	77.3796310424805	-13.8239831924438	-5.46069240570068	-0.00230353930965066	0.00256657530553639	0.00483929552137852	-0.00847235135734081
1637	78.0289764404297	-14.473331451416	-5.52562713623047	0.0145795252174139	0.00354059832170606	-0.0123684434220195	0.00289124972186983
1638	78.0289764404297	-15.1226806640625	-4.22693014144897	0.0022419011220336	0.00548864435404539	-0.00392691092565656	0.00483929552137852
1639	75.4315795898438	-13.8239831924438	-5.07108306884766	0.00451462110504508	0.000943203864153475	0.00159255252219737	0.00256657530553639
1640	77.3796310424805	-16.0967025756836	-5.07108306884766	-0.000680167751852423	-0.0130177913233638	-0.00197886489331722	0.00613799272105098
1641	77.3796310424805	-15.1226806640625	-5.07108306884766	-0.00100484199356288	-0.0026282137259841	0.00548864435404539	-0.0126931173726916
1642	78.0289764404297	-13.8239831924438	-4.74640893936157	0.0168522447347641	-0.00847235135734081	-0.00100484199356288	-0.00587495695799589
1643	74.1328887939453	-13.4993085861206	-4.55160427093506	0.0022419011220336	-0.00619963090866804	0.00938473641872406	-0.0026282137259841
1644	74.1328887939453	-13.1746339797974	-4.61653900146484	0.0103587592020631	-0.00360223650932312	-0.00100484199356288	-0.0100957229733467
1645	76.7302780151367	-14.473331451416	-4.22693014144897	0.0113327819854021	-0.00587495695799589	-0.00197886489331722	-0.00230353930965066
1646	76.7302780151367	-14.7980060577393	-4.48666954040527	0.0175015944987535	-0.000680167751852423	-0.00879702530801296	-0.00522560812532902
1647	76.0809326171875	-13.1746339797974	-5.13601779937744	0.00841071270406246	-0.000355493422830477	-0.0175632312893867	-0.00425158534198999
1648	76.7302780151367	-13.1746339797974	-4.74640893936157	0.0158782228827477	-0.00392691092565656	0.00159255252219737	-0.0026282137259841
1649	78.6783294677734	-14.473331451416	-4.61653900146484	0.0123068047687411	-0.00360223650932312	-0.00230353930965066	0.000943203864153475
1650	76.0809326171875	-14.7980060577393	-4.68147373199463	0.00548864435404539	-0.0026282137259841	-0.00652430532500148	0.00191722682211548
1651	78.6783294677734	-16.0967025756836	-4.55160427093506	-0.00619963090866804	0.00191722682211548	-0.0159398596733809	0.00321592413820326
1652	76.0809326171875	-13.1746339797974	-4.61653900146484	-0.00132951640989631	0.01100810803473	-0.0113944197073579	0.00191722682211548
1653	76.0809326171875	-14.473331451416	-4.48666954040527	-0.00230353930965066	0.00256657530553639	-0.00782300252467394	0.0155535480007529
1654	74.1328887939453	-14.7980060577393	-5.3957576751709	0.012956153601408	0.000293855206109583	-0.00619963090866804	0.00483929552137852
1655	76.7302780151367	-13.8239831924438	-5.33082246780396	-0.0162645354866982	0.00873538758605719	0.00256657530553639	0.00191722682211548
1656	78.0289764404297	-14.473331451416	-4.74640893936157	-0.00100484199356288	0.00321592413820326	0.000943203864153475	-0.00165419070981443
1657	77.3796310424805	-14.1486568450928	-4.68147373199463	-0.00587495695799589	0.00256657530553639	-0.0143164889886975	0.000943203864153475
1658	78.0289764404297	-14.7980060577393	-4.16199493408203	-0.00327756232582033	0.00646266713738441	0.00548864435404539	0.00743668992072344
1659	75.4315795898438	-14.1486568450928	-4.94121360778809	-0.00457625929266214	-0.00197886489331722	0.000618529506027699	-0.00132951640989631
1660	77.3796310424805	-15.7720289230347	-4.68147373199463	-0.00619963090866804	-0.0117190945893526	-0.00100484199356288	-0.00392691092565656
1661	77.3796310424805	-15.1226806640625	-4.55160427093506	-0.00457625929266214	-0.00100484199356288	-0.00132951640989631	-0.00717365415766835
1662	77.3796310424805	-14.1486568450928	-4.61653900146484	-0.00197886489331722	-0.00132951640989631	0.00646266713738441	-0.0104203969240189
1663	74.7822341918945	-13.4993085861206	-4.48666954040527	0.00970941036939621	-0.00327756232582033	0.0113327819854021	0.000943203864153475
1664	73.4835357666016	-13.8239831924438	-4.22693014144897	-0.00782300252467394	-0.00230353930965066	0.00451462110504508	-0.00327756232582033
1665	75.4315795898438	-14.473331451416	-4.55160427093506	-0.00652430532500148	-0.00100484199356288	0.00678734155371785	0.00126787810586393
1666	78.6783294677734	-14.7980060577393	-4.55160427093506	0.00191722682211548	0.00743668992072344	-0.00879702530801296	0.000943203864153475
1667	75.4315795898438	-13.1746339797974	-5.00614833831787	0.0171769186854362	0.00126787810586393	-0.0104203969240189	-0.00522560812532902
1668	75.4315795898438	-13.4993085861206	-4.81134366989136	0.0149041991680861	-0.000680167751852423	0.00159255252219737	0.00873538758605719
1669	76.7302780151367	-14.7980060577393	-4.68147373199463	0.0210730116814375	-0.00100484199356288	-0.00587495695799589	0.00483929552137852
1670	75.4315795898438	-14.1486568450928	-4.55160427093506	0.00711201597005129	-0.00555028254166245	-0.00360223650932312	0.0103587592020631
1671	78.0289764404297	-15.4473543167114	-4.55160427093506	0.0116574559360743	0.000943203864153475	-0.00749832857400179	0.00159255252219737
1672	75.4315795898438	-13.1746339797974	-4.94121360778809	0.00483929552137852	0.00548864435404539	-0.00684897974133492	-0.00100484199356288
1673	76.0809326171875	-14.1486568450928	-4.55160427093506	0.01100810803473	0.000293855206109583	-0.00327756232582033	0.0145795252174139
1674	74.1328887939453	-14.473331451416	-4.55160427093506	-0.00587495695799589	0.00548864435404539	0.00418994715437293	0.00354059832170606
1675	76.7302780151367	-14.1486568450928	-5.20095300674438	0.0136055024340749	-0.000355493422830477	0.00386527273803949	0.00938473641872406
1676	78.0289764404297	-14.1486568450928	-4.87627840042114	0.00159255252219737	0.00711201597005129	-0.00132951640989631	0.00191722682211548
1677	77.3796310424805	-13.8239831924438	-5.00614833831787	0.00386527273803949	0.00289124972186983	0.00126787810586393	-0.00327756232582033
1678	76.7302780151367	-14.1486568450928	-4.81134366989136	0.000618529506027699	-0.00327756232582033	0.00418994715437293	0.000293855206109583
1679	75.4315795898438	-13.4993085861206	-4.94121360778809	0.00581331877037883	0.00256657530553639	0.00451462110504508	-0.000355493422830477
1680	78.0289764404297	-14.473331451416	-4.09706020355225	0.0022419011220336	-0.00977104809135199	-0.00425158534198999	-0.00165419070981443
1681	76.7302780151367	-14.473331451416	-4.03212547302246	0.00581331877037883	-0.00425158534198999	0.00841071270406246	-0.00100484199356288
1682	77.3796310424805	-13.8239831924438	-4.48666954040527	-0.00230353930965066	-0.000355493422830477	0.00321592413820326	-0.0100957229733467
1683	75.4315795898438	-13.1746339797974	-4.35679960250854	0.011982130818069	-0.0110697457566857	0.00483929552137852	0.000618529506027699
1684	72.8341903686523	-12.8499603271484	-4.74640893936157	0.000943203864153475	-0.00197886489331722	-0.00327756232582033	-0.000355493422830477
1685	74.1328887939453	-13.8239831924438	-5.26588773727417	-0.0159398596733809	0.00321592413820326	-3.08191010844894e-05	0.000943203864153475
1686	76.7302780151367	-14.473331451416	-5.07108306884766	0.000618529506027699	0.011982130818069	-0.00847235135734081	-0.0104203969240189
1687	76.0809326171875	-13.1746339797974	-5.3957576751709	-0.0123684434220195	-0.0026282137259841	-0.00977104809135199	-0.00814767740666866
1688	75.4315795898438	-13.1746339797974	-4.68147373199463	0.0158782228827477	0.0022419011220336	-0.00619963090866804	0.00451462110504508
1689	76.7302780151367	-14.473331451416	-4.35679960250854	0.00321592413820326	-0.00392691092565656	0.00581331877037883	-0.00327756232582033
1690	76.7302780151367	-13.8239831924438	-4.61653900146484	-0.00652430532500148	0.00483929552137852	-0.00749832857400179	0.00970941036939621
1691	79.3276748657227	-15.7720289230347	-5.26588773727417	-0.00165419070981443	-0.00327756232582033	-0.00814767740666866	0.00418994715437293
1692	76.0809326171875	-13.4993085861206	-5.33082246780396	-0.00684897974133492	0.00516396993771195	-0.0237320438027382	-3.08191010844894e-05
1693	76.7302780151367	-14.1486568450928	-4.35679960250854	-0.00717365415766835	0.00776136433705688	-0.00912170019000769	0.00808603875339031
1694	75.4315795898438	-13.4993085861206	-4.68147373199463	-0.0104203969240189	0.00841071270406246	-0.0130177913233638	-3.08191010844894e-05
1695	75.4315795898438	-14.1486568450928	-4.48666954040527	-0.0113944197073579	0.00289124972186983	-0.000355493422830477	0.00841071270406246
1696	78.0289764404297	-14.1486568450928	-4.22693014144897	-0.00360223650932312	0.00289124972186983	-3.08191010844894e-05	0.00321592413820326
1697	78.0289764404297	-13.8239831924438	-4.74640893936157	-0.00717365415766835	0.00581331877037883	-0.00652430532500148	-0.00457625929266214
1698	75.4315795898438	-13.1746339797974	-4.81134366989136	-0.00327756232582033	0.00354059832170606	0.00191722682211548	0.00483929552137852
1699	75.4315795898438	-12.8499603271484	-4.94121360778809	-0.00490093370899558	-0.000355493422830477	0.00873538758605719	0.00451462110504508
1700	77.3796310424805	-13.8239831924438	-4.48666954040527	-0.00132951640989631	-0.00360223650932312	0.000943203864153475	-0.00230353930965066
1701	76.7302780151367	-14.473331451416	-4.48666954040527	0.000618529506027699	-0.00912170019000769	-0.00425158534198999	-0.0126931173726916
1702	77.3796310424805	-13.8239831924438	-4.29186487197876	0.00938473641872406	0.000943203864153475	0.00386527273803949	-0.0159398596733809
1703	74.7822341918945	-12.8499603271484	-4.61653900146484	0.000943203864153475	-0.00717365415766835	0.0158782228827477	0.00256657530553639
1704	74.1328887939453	-13.1746339797974	-5.00614833831787	-0.00879702530801296	-3.08191010844894e-05	0.00289124972186983	0.000943203864153475
1705	74.1328887939453	-13.4993085861206	-4.68147373199463	-0.00457625929266214	-0.00490093370899558	-0.00197886489331722	-0.00100484199356288
1706	76.0809326171875	-13.8239831924438	-4.48666954040527	0.00321592413820326	-0.00230353930965066	-0.00295288790948689	-0.00717365415766835
1707	76.7302780151367	-12.200611114502	-5.3957576751709	-0.00327756232582033	0.00126787810586393	-0.00814767740666866	-0.00457625929266214
1708	75.4315795898438	-12.8499603271484	-4.61653900146484	0.00516396993771195	-0.00197886489331722	-0.00879702530801296	0.00386527273803949
1709	77.3796310424805	-14.1486568450928	-4.35679960250854	0.00483929552137852	-3.08191010844894e-05	-0.00295288790948689	0.00711201597005129
1710	76.0809326171875	-12.8499603271484	-4.94121360778809	0.00808603875339031	0.00386527273803949	-0.00360223650932312	0.00256657530553639
1711	78.0289764404297	-14.7980060577393	-4.55160427093506	0.0103587592020631	-0.00197886489331722	-0.0100957229733467	0.00548864435404539
1712	75.4315795898438	-13.1746339797974	-4.74640893936157	-0.00100484199356288	0.00483929552137852	-0.0195112787187099	0.00126787810586393
1713	76.0809326171875	-13.8239831924438	-4.87627840042114	0.0103587592020631	0.0106834331527352	-0.00847235135734081	0.00451462110504508
1714	76.0809326171875	-13.8239831924438	-4.81134366989136	0.00873538758605719	0.00386527273803949	0.00256657530553639	0.00678734155371785
1715	75.4315795898438	-13.4993085861206	-4.81134366989136	0.00678734155371785	0.00743668992072344	0.00483929552137852	-0.00132951640989631
1716	78.6783294677734	-13.8239831924438	-5.3957576751709	0.00873538758605719	0.00906006153672934	-0.00587495695799589	0.0022419011220336
1717	77.3796310424805	-13.4993085861206	-5.46069240570068	0.00808603875339031	0.00548864435404539	0.0022419011220336	-0.00457625929266214
1718	75.4315795898438	-12.8499603271484	-4.81134366989136	0.0106834331527352	0.00418994715437293	-0.00392691092565656	0.00451462110504508
1719	76.0809326171875	-12.8499603271484	-5.33082246780396	0.0239950809627771	0.00191722682211548	0.00418994715437293	-0.00457625929266214
1720	78.0289764404297	-14.1486568450928	-5.07108306884766	0.0116574559360743	-0.000355493422830477	-0.00295288790948689	0.0022419011220336
1721	76.0809326171875	-13.4993085861206	-4.94121360778809	0.0136055024340749	-0.00490093370899558	0.00483929552137852	-0.0146411629393697
1722	78.0289764404297	-14.473331451416	-5.00614833831787	0.00678734155371785	-0.0100957229733467	0.000943203864153475	-0.0136671401560307
1723	76.0809326171875	-12.8499603271484	-5.3957576751709	0.00483929552137852	-0.00425158534198999	0.00776136433705688	0.00159255252219737
1724	74.7822341918945	-13.4993085861206	-5.26588773727417	0.00678734155371785	-0.00100484199356288	0.00386527273803949	0.00159255252219737
1725	74.1328887939453	-12.8499603271484	-4.55160427093506	-0.0243813935667276	0.00321592413820326	-0.00814767740666866	-0.00522560812532902
1726	76.7302780151367	-13.1746339797974	-4.48666954040527	-0.00587495695799589	0.012956153601408	-0.0143164889886975	-0.00392691092565656
1727	75.4315795898438	-13.1746339797974	-4.68147373199463	-0.00197886489331722	0.00159255252219737	-0.0104203969240189	-0.00619963090866804
1728	75.4315795898438	-13.1746339797974	-5.33082246780396	-0.0130177913233638	-0.00132951640989631	-0.00749832857400179	-0.00100484199356288
1729	78.6783294677734	-13.4993085861206	-5.20095300674438	-0.00165419070981443	0.00483929552137852	-0.00197886489331722	0.000618529506027699
1730	76.7302780151367	-12.200611114502	-5.46069240570068	-0.00490093370899558	0.00159255252219737	-0.00522560812532902	0.00256657530553639
1731	78.0289764404297	-14.473331451416	-5.07108306884766	-0.0169138833880424	0.0136055024340749	-0.0191866029053926	0.00386527273803949
1732	76.0809326171875	-13.4993085861206	-4.74640893936157	-0.00782300252467394	0.00451462110504508	-0.0130177913233638	0.000618529506027699
1733	76.0809326171875	-13.8239831924438	-4.42173433303833	-0.00652430532500148	0.00581331877037883	-0.00977104809135199	0.0123068047687411
1734	76.7302780151367	-13.8239831924438	-4.81134366989136	0.00451462110504508	0.00516396993771195	-3.08191010844894e-05	0.00711201597005129
1735	75.4315795898438	-13.8239831924438	-4.35679960250854	-0.00230353930965066	-0.00490093370899558	-3.08191010844894e-05	0.00256657530553639
1736	77.3796310424805	-14.473331451416	-4.61653900146484	0.00808603875339031	0.0022419011220336	-0.00522560812532902	0.00646266713738441
1737	78.0289764404297	-13.8239831924438	-5.07108306884766	0.0162028968334198	0.00483929552137852	0.000943203864153475	0.000293855206109583
1738	76.7302780151367	-13.1746339797974	-5.3957576751709	0.0145795252174139	-0.00132951640989631	-0.00295288790948689	0.00938473641872406
1739	77.3796310424805	-13.1746339797974	-5.07108306884766	0.0223717093467712	0.00581331877037883	0.00841071270406246	0.00289124972186983
1740	79.3276748657227	-14.1486568450928	-4.42173433303833	0.0136055024340749	-0.00684897974133492	0.00483929552137852	-0.00587495695799589
1741	76.7302780151367	-13.8239831924438	-4.94121360778809	0.00906006153672934	-0.00457625929266214	0.00581331877037883	-0.00490093370899558
1742	77.3796310424805	-15.4473543167114	-5.13601779937744	0.00581331877037883	-0.0201606266200542	0.00451462110504508	-0.0182125810533762
1743	77.3796310424805	-13.1746339797974	-5.46069240570068	0.00581331877037883	-0.00132951640989631	0.0116574559360743	0.000293855206109583
1744	76.7302780151367	-13.1746339797974	-5.33082246780396	-0.00717365415766835	-0.00132951640989631	0.000293855206109583	-0.00100484199356288
1745	73.4835357666016	-12.8499603271484	-5.07108306884766	-0.0195112787187099	-0.00100484199356288	-0.00555028254166245	-0.000680167751852423
1746	76.7302780151367	-13.4993085861206	-4.94121360778809	-0.000680167751852423	-0.00100484199356288	-0.0100957229733467	-0.00587495695799589
1747	76.0809326171875	-13.1746339797974	-5.07108306884766	-0.00814767740666866	-0.00327756232582033	-0.00717365415766835	-0.0100957229733467
1748	76.0809326171875	-12.8499603271484	-5.46069240570068	-0.00782300252467394	0.00613799272105098	-0.00555028254166245	0.00808603875339031
1749	79.9770202636719	-13.4993085861206	-5.46069240570068	-0.00652430532500148	0.00289124972186983	0.00516396993771195	0.00159255252219737
1750	76.7302780151367	-12.8499603271484	-5.59056186676025	-0.00230353930965066	0.00613799272105098	-0.00165419070981443	0.00191722682211548
1751	78.0289764404297	-15.1226806640625	-5.00614833831787	-0.00847235135734081	-0.00230353930965066	-0.0165892094373703	0.00743668992072344
1752	75.4315795898438	-14.7980060577393	-5.26588773727417	-0.00684897974133492	-0.00619963090866804	-0.00392691092565656	0.00548864435404539
1753	76.0809326171875	-14.1486568450928	-4.74640893936157	-0.0126931173726916	0.00743668992072344	-0.0152905117720366	0.00581331877037883
1754	78.6783294677734	-14.473331451416	-5.00614833831787	-0.00555028254166245	-0.00197886489331722	-0.000355493422830477	0.00678734155371785
1755	76.0809326171875	-13.8239831924438	-5.20095300674438	-0.0286021586507559	0.000943203864153475	0.0103587592020631	0.00418994715437293
1756	77.3796310424805	-14.473331451416	-5.07108306884766	-0.0201606266200542	0.00938473641872406	0.00418994715437293	0.00354059832170606
1757	77.3796310424805	-14.7980060577393	-5.3957576751709	-0.0107450718060136	0.000293855206109583	-0.00490093370899558	-0.00457625929266214
1758	76.0809326171875	-13.8239831924438	-5.6554970741272	-0.00684897974133492	-0.000355493422830477	-0.00522560812532902	0.00354059832170606
1759	77.3796310424805	-13.1746339797974	-5.6554970741272	0.00548864435404539	0.00159255252219737	0.00516396993771195	0.00191722682211548
1760	76.7302780151367	-14.473331451416	-4.81134366989136	-0.00587495695799589	0.000293855206109583	-0.00165419070981443	-0.00522560812532902
1761	76.0809326171875	-13.8239831924438	-5.20095300674438	0.0113327819854021	-0.00619963090866804	0.0022419011220336	-0.00490093370899558
1762	77.3796310424805	-15.4473543167114	-5.13601779937744	0.00126787810586393	-0.0107450718060136	-0.0026282137259841	-0.00392691092565656
1763	77.3796310424805	-13.8239831924438	-5.33082246780396	0.00743668992072344	-0.0260047651827335	0.00548864435404539	-0.000680167751852423
1764	76.7302780151367	-13.4993085861206	-5.3957576751709	-0.00295288790948689	-0.0130177913233638	-0.00847235135734081	0.00386527273803949
1765	74.1328887939453	-12.8499603271484	-5.46069240570068	0.00678734155371785	0.00581331877037883	-0.00619963090866804	-0.00360223650932312
1766	74.7822341918945	-13.8239831924438	-4.87627840042114	-0.00684897974133492	0.00256657530553639	-0.0159398596733809	-0.00295288790948689
1767	76.7302780151367	-13.4993085861206	-5.20095300674438	0.000618529506027699	0.00841071270406246	-0.0104203969240189	-0.00230353930965066
1768	76.0809326171875	-14.1486568450928	-5.59056186676025	0.013930176384747	-0.00230353930965066	0.000293855206109583	-0.00425158534198999
1769	78.6783294677734	-14.1486568450928	-5.59056186676025	-0.0104203969240189	0.00776136433705688	-0.0120437685400248	0.00743668992072344
1770	77.3796310424805	-13.1746339797974	-5.33082246780396	0.00581331877037883	0.000618529506027699	-0.00360223650932312	-0.00522560812532902
1771	78.6783294677734	-14.473331451416	-5.07108306884766	0.00191722682211548	0.00548864435404539	-0.0146411629393697	-0.00717365415766835
1772	76.7302780151367	-14.7980060577393	-5.07108306884766	-0.00295288790948689	0.00354059832170606	-0.0120437685400248	0.00354059832170606
1773	75.4315795898438	-14.1486568450928	-4.87627840042114	-0.00360223650932312	-0.00132951640989631	-0.00717365415766835	0.00581331877037883
1774	78.6783294677734	-14.473331451416	-5.33082246780396	0.000943203864153475	0.000293855206109583	-0.000680167751852423	0.011982130818069
1775	76.0809326171875	-13.4993085861206	-5.3957576751709	0.0126314787194133	-0.00360223650932312	0.00191722682211548	0.00808603875339031
1776	74.7822341918945	-14.473331451416	-4.94121360778809	0.0152288740500808	0.0116574559360743	0.000943203864153475	-0.000680167751852423
1777	78.0289764404297	-15.1226806640625	-5.33082246780396	-0.00392691092565656	-0.00295288790948689	0.000618529506027699	0.0022419011220336
1778	76.7302780151367	-12.5252857208252	-5.52562713623047	0.00581331877037883	0.00906006153672934	0.00678734155371785	0.00613799272105098
1779	76.7302780151367	-13.1746339797974	-5.33082246780396	-0.00100484199356288	0.000293855206109583	0.00289124972186983	0.0022419011220336
1780	76.7302780151367	-14.1486568450928	-5.20095300674438	0.01100810803473	-0.00944637414067984	0.00678734155371785	-0.00392691092565656
1781	76.0809326171875	-13.4993085861206	-5.59056186676025	0.00581331877037883	-0.000355493422830477	0.00646266713738441	-0.00879702530801296
1782	78.0289764404297	-15.4473543167114	-5.3957576751709	0.00776136433705688	-0.00230353930965066	0.00418994715437293	-0.0146411629393697
1783	77.3796310424805	-14.473331451416	-5.6554970741272	0.0165275707840919	-0.0117190945893526	0.000943203864153475	-0.00555028254166245
1784	76.0809326171875	-13.8239831924438	-5.33082246780396	0.0113327819854021	-0.00522560812532902	0.00873538758605719	0.00126787810586393
1785	74.7822341918945	-12.5252857208252	-5.3957576751709	-0.0185372550040483	-0.00490093370899558	-0.0107450718060136	-0.00490093370899558
1786	73.4835357666016	-13.4993085861206	-5.20095300674438	-0.0139918150380254	0.00581331877037883	-0.00490093370899558	-3.08191010844894e-05
1787	76.0809326171875	-13.1746339797974	-5.78536653518677	0.00906006153672934	0.00581331877037883	-0.0117190945893526	-0.00132951640989631
1788	77.3796310424805	-13.4993085861206	-5.52562713623047	0.00321592413820326	-0.00132951640989631	-0.000355493422830477	-3.08191010844894e-05
1789	78.0289764404297	-14.1486568450928	-5.3957576751709	0.00354059832170606	0.000618529506027699	-0.0026282137259841	0.00776136433705688
1790	76.7302780151367	-14.1486568450928	-5.20095300674438	-0.00132951640989631	0.00938473641872406	-0.000680167751852423	-0.00782300252467394
1791	77.3796310424805	-14.473331451416	-5.00614833831787	0.0126314787194133	0.00873538758605719	-0.0130177913233638	0.00581331877037883
1792	76.0809326171875	-13.8239831924438	-5.26588773727417	-0.00360223650932312	0.00646266713738441	-0.0110697457566857	0.000943203864153475
1793	75.4315795898438	-14.473331451416	-5.6554970741272	0.0158782228827477	-0.000680167751852423	0.00354059832170606	0.0106834331527352
1794	78.0289764404297	-14.473331451416	-5.26588773727417	0.00906006153672934	0.00711201597005129	0.00808603875339031	0.00516396993771195
1795	76.7302780151367	-13.8239831924438	-5.13601779937744	0.00938473641872406	0.00906006153672934	0.0132808275520802	-0.00652430532500148
1796	74.7822341918945	-14.1486568450928	-4.94121360778809	0.0022419011220336	0.00126787810586393	0.00711201597005129	0.00386527273803949
1797	78.6783294677734	-14.473331451416	-5.00614833831787	0.00159255252219737	0.00418994715437293	-0.00555028254166245	0.000943203864153475
1798	75.4315795898438	-12.5252857208252	-4.74640893936157	0.00873538758605719	0.00354059832170606	-0.00100484199356288	-3.08191010844894e-05
1799	76.0809326171875	-12.8499603271484	-5.52562713623047	0.0106834331527352	0.000293855206109583	0.00646266713738441	0.00581331877037883
1800	74.7822341918945	-12.5252857208252	-5.59056186676025	0.00970941036939621	0.00256657530553639	0.00483929552137852	-0.00749832857400179
1801	76.7302780151367	-14.473331451416	-4.74640893936157	0.0103587592020631	0.00321592413820326	0.00970941036939621	-0.0107450718060136
1802	77.3796310424805	-13.8239831924438	-4.29186487197876	0.01100810803473	0.00289124972186983	0.00386527273803949	-0.0136671401560307
1803	77.3796310424805	-15.1226806640625	-3.83732080459595	0.011982130818069	-0.00360223650932312	0.00581331877037883	-0.00132951640989631
1804	76.7302780151367	-13.8239831924438	-3.83732080459595	0.00418994715437293	-0.0026282137259841	-0.00717365415766835	-0.00360223650932312
1805	77.3796310424805	-14.1486568450928	-3.77238583564758	0.00841071270406246	0.00354059832170606	-0.00132951640989631	-0.00587495695799589
1806	74.7822341918945	-14.473331451416	-4.03212547302246	-0.0195112787187099	0.00743668992072344	-0.00587495695799589	-0.00327756232582033
1807	76.0809326171875	-14.473331451416	-4.68147373199463	-0.00392691092565656	0.00159255252219737	-0.0139918150380254	-0.00977104809135199
1808	76.0809326171875	-12.5252857208252	-4.74640893936157	-0.00814767740666866	0.00256657530553639	-0.0100957229733467	-0.000355493422830477
1809	76.0809326171875	-13.1746339797974	-4.87627840042114	-0.00619963090866804	0.00483929552137852	-0.00490093370899558	0.00451462110504508
1810	77.3796310424805	-14.1486568450928	-4.68147373199463	-0.00100484199356288	0.00646266713738441	-0.00977104809135199	-0.00100484199356288
1811	76.0809326171875	-13.1746339797974	-4.35679960250854	-0.00977104809135199	0.00970941036939621	-0.00522560812532902	0.00159255252219737
1812	78.0289764404297	-14.473331451416	-4.48666954040527	-0.00165419070981443	0.00711201597005129	-0.00587495695799589	-0.00360223650932312
1813	76.7302780151367	-13.8239831924438	-4.74640893936157	-0.00360223650932312	0.000618529506027699	0.000618529506027699	0.00483929552137852
1814	75.4315795898438	-13.8239831924438	-5.20095300674438	-0.00100484199356288	0.00289124972186983	0.00548864435404539	0.00256657530553639
1815	76.7302780151367	-14.1486568450928	-5.00614833831787	0.0149041991680861	0.000618529506027699	0.00678734155371785	0.00256657530553639
1816	74.1328887939453	-14.1486568450928	-5.00614833831787	0.00613799272105098	0.00548864435404539	-0.00165419070981443	0.00613799272105098
1817	76.0809326171875	-14.473331451416	-4.87627840042114	-3.08191010844894e-05	0.00873538758605719	0.00191722682211548	-3.08191010844894e-05
1818	75.4315795898438	-13.1746339797974	-4.81134366989136	0.00451462110504508	0.00256657530553639	-0.00100484199356288	-0.00327756232582033
1819	76.0809326171875	-13.4993085861206	-5.52562713623047	-0.00197886489331722	0.00159255252219737	0.00256657530553639	0.00548864435404539
1820	76.0809326171875	-13.1746339797974	-5.13601779937744	0.0113327819854021	-0.00425158534198999	-0.00230353930965066	-0.00587495695799589
1821	76.0809326171875	-14.1486568450928	-4.61653900146484	0.00126787810586393	-0.000355493422830477	0.000293855206109583	-0.00749832857400179
1822	78.6783294677734	-14.7980060577393	-5.26588773727417	0.00126787810586393	0.00126787810586393	0.00841071270406246	-3.08191010844894e-05
1823	76.0809326171875	-13.4993085861206	-5.20095300674438	-0.0146411629393697	-0.0026282137259841	0.00613799272105098	0.00321592413820326
1824	74.7822341918945	-13.8239831924438	-5.26588773727417	-0.00717365415766835	-0.00652430532500148	0.00418994715437293	0.000618529506027699
1825	76.0809326171875	-12.8499603271484	-5.59056186676025	-0.00425158534198999	0.00808603875339031	-0.0026282137259841	-0.00490093370899558
1826	74.7822341918945	-13.1746339797974	-5.3957576751709	-0.0149658378213644	0.011982130818069	-0.00717365415766835	-0.00132951640989631
1827	77.3796310424805	-13.8239831924438	-5.46069240570068	-0.0136671401560307	0.00970941036939621	-0.0159398596733809	-0.00522560812532902
1828	76.7302780151367	-13.8239831924438	-5.00614833831787	-0.0139918150380254	0.000618529506027699	-0.00684897974133492	-0.00132951640989631
1829	77.3796310424805	-14.1486568450928	-5.07108306884766	-0.00327756232582033	0.00483929552137852	0.000293855206109583	0.00776136433705688
1830	77.3796310424805	-14.1486568450928	-4.48666954040527	-0.00132951640989631	0.0103587592020631	-0.0113944197073579	-0.000680167751852423
1831	75.4315795898438	-13.1746339797974	-4.48666954040527	-0.00587495695799589	0.00906006153672934	-0.0152905117720366	0.00548864435404539
1832	78.0289764404297	-14.1486568450928	-4.81134366989136	-0.00587495695799589	0.00938473641872406	-0.0152905117720366	0.00548864435404539
1833	75.4315795898438	-13.1746339797974	-4.81134366989136	-0.00490093370899558	0.00678734155371785	-0.00782300252467394	0.00548864435404539
1834	76.0809326171875	-15.7720289230347	-4.48666954040527	-0.00100484199356288	-0.0026282137259841	0.00516396993771195	0.00808603875339031
1835	78.0289764404297	-14.1486568450928	-4.48666954040527	-0.00230353930965066	0.00159255252219737	0.00483929552137852	0.00321592413820326
1836	77.3796310424805	-14.473331451416	-4.42173433303833	-0.00132951640989631	0.0103587592020631	0.000943203864153475	0.00451462110504508
1837	76.0809326171875	-14.1486568450928	-4.29186487197876	-0.0110697457566857	0.00483929552137852	-0.0026282137259841	-0.00587495695799589
1838	73.4835357666016	-12.8499603271484	-4.55160427093506	0.00191722682211548	-0.00782300252467394	-0.00132951640989631	0.00191722682211548
1839	75.4315795898438	-13.1746339797974	-4.81134366989136	0.0022419011220336	-0.00100484199356288	-0.00230353930965066	0.00386527273803949
1840	77.3796310424805	-13.1746339797974	-4.48666954040527	0.00548864435404539	0.00418994715437293	0.00613799272105098	-0.00197886489331722
1841	77.3796310424805	-14.1486568450928	-4.81134366989136	0.0100340843200684	-0.00457625929266214	-0.00555028254166245	-0.00197886489331722
1842	77.3796310424805	-13.1746339797974	-4.74640893936157	0.00418994715437293	-0.00327756232582033	-0.00100484199356288	-0.00944637414067984
1843	76.7302780151367	-13.1746339797974	-5.07108306884766	0.00808603875339031	0.000618529506027699	0.00873538758605719	-0.00652430532500148
1844	76.0809326171875	-15.1226806640625	-4.22693014144897	0.01100810803473	-0.0110697457566857	0.00548864435404539	0.0022419011220336
1845	78.0289764404297	-14.7980060577393	-4.68147373199463	0.01847561635077	-0.00490093370899558	-0.00360223650932312	0.000293855206109583
1846	75.4315795898438	-13.8239831924438	-4.61653900146484	-0.00749832857400179	0.0022419011220336	-0.00879702530801296	-0.0107450718060136
1847	74.7822341918945	-13.1746339797974	-5.3957576751709	-0.00814767740666866	0.00191722682211548	-0.000680167751852423	-0.0104203969240189
1848	72.8341903686523	-12.5252857208252	-4.81134366989136	0.00191722682211548	0.0022419011220336	-0.0117190945893526	0.00354059832170606
1849	76.7302780151367	-14.1486568450928	-4.48666954040527	-0.00132951640989631	-0.00425158534198999	0.00321592413820326	0.00613799272105098
1850	78.0289764404297	-13.8239831924438	-4.35679960250854	0.000618529506027699	0.00289124972186983	-0.000680167751852423	0.00159255252219737
1851	76.0809326171875	-13.1746339797974	-5.3957576751709	-0.00392691092565656	0.00776136433705688	-0.0136671401560307	0.00354059832170606
1852	77.3796310424805	-14.1486568450928	-5.20095300674438	-0.0026282137259841	0.011982130818069	-0.0100957229733467	0.00126787810586393
1853	75.4315795898438	-12.8499603271484	-5.46069240570068	0.00159255252219737	0.000293855206109583	-0.00490093370899558	0.00646266713738441
1854	75.4315795898438	-15.4473543167114	-5.00614833831787	0.0100340843200684	-0.0100957229733467	0.00483929552137852	0.00581331877037883
1855	78.0289764404297	-15.1226806640625	-5.07108306884766	0.0100340843200684	0.00418994715437293	0.00256657530553639	0.00711201597005129
1856	77.3796310424805	-14.1486568450928	-4.81134366989136	0.01100810803473	0.00678734155371785	0.000943203864153475	0.0022419011220336
1857	76.0809326171875	-14.473331451416	-4.29186487197876	0.0155535480007529	0.00289124972186983	-0.00490093370899558	-3.08191010844894e-05
1858	72.8341903686523	-13.1746339797974	-5.3957576751709	-0.0123684434220195	0.000943203864153475	-0.00490093370899558	0.00256657530553639
1859	75.4315795898438	-13.4993085861206	-5.3957576751709	-0.00295288790948689	-3.08191010844894e-05	0.00516396993771195	0.00743668992072344
1860	76.7302780151367	-13.8239831924438	-5.46069240570068	-0.00197886489331722	-0.00425158534198999	0.00191722682211548	-0.00490093370899558
1861	78.0289764404297	-14.1486568450928	-5.26588773727417	0.0100340843200684	-0.00360223650932312	0.00418994715437293	-0.0133424662053585
1862	77.3796310424805	-13.8239831924438	-4.68147373199463	0.00841071270406246	-0.00749832857400179	0.00451462110504508	-0.00457625929266214
1863	76.0809326171875	-13.4993085861206	-4.42173433303833	0.00711201597005129	-0.00295288790948689	0.0136055024340749	-0.00912170019000769
1864	76.0809326171875	-14.473331451416	-4.55160427093506	0.01100810803473	-0.0113944197073579	-0.00230353930965066	0.00483929552137852
1865	76.0809326171875	-15.4473543167114	-4.74640893936157	0.00613799272105098	-0.00977104809135199	0.00321592413820326	-0.00425158534198999
1866	75.4315795898438	-13.4993085861206	-4.16199493408203	0.00548864435404539	-0.00100484199356288	-0.0110697457566857	-0.00392691092565656
1867	76.0809326171875	-13.8239831924438	-4.87627840042114	-0.00327756232582033	0.00159255252219737	-0.00847235135734081	-0.00230353930965066
1868	74.7822341918945	-13.4993085861206	-4.68147373199463	0.00548864435404539	0.00613799272105098	-0.00295288790948689	-0.00425158534198999
1869	77.3796310424805	-14.473331451416	-4.42173433303833	-0.0026282137259841	-0.00100484199356288	0.00906006153672934	0.0123068047687411
1870	78.6783294677734	-14.473331451416	-4.55160427093506	-0.00425158534198999	0.00256657530553639	-0.00555028254166245	0.00581331877037883
1871	75.4315795898438	-12.8499603271484	-4.81134366989136	-0.00977104809135199	0.0103587592020631	-0.0182125810533762	-0.00425158534198999
1872	78.0289764404297	-14.1486568450928	-4.74640893936157	-0.00230353930965066	0.00646266713738441	-0.00782300252467394	0.00613799272105098
1873	76.0809326171875	-13.1746339797974	-4.74640893936157	0.000293855206109583	0.0106834331527352	-0.00425158534198999	0.00678734155371785
1874	75.4315795898438	-14.7980060577393	-4.55160427093506	0.0155535480007529	0.000293855206109583	0.00354059832170606	0.00776136433705688
1875	78.0289764404297	-16.0967025756836	-4.22693014144897	0.00289124972186983	-0.00782300252467394	0.00418994715437293	0.00808603875339031
1876	76.7302780151367	-14.7980060577393	-4.87627840042114	-3.08191010844894e-05	0.00743668992072344	0.000943203864153475	-0.00392691092565656
1877	77.3796310424805	-14.1486568450928	-5.13601779937744	-0.00944637414067984	0.00386527273803949	-0.00360223650932312	0.000293855206109583
1878	72.8341903686523	-13.1746339797974	-5.33082246780396	0.00516396993771195	0.000943203864153475	-3.08191010844894e-05	-0.000355493422830477
1879	73.4835357666016	-12.8499603271484	-4.81134366989136	0.00386527273803949	0.00126787810586393	0.013930176384747	0.011982130818069
1880	78.0289764404297	-12.8499603271484	-4.81134366989136	0.0126314787194133	-0.00587495695799589	0.00126787810586393	-0.00295288790948689
1881	78.0289764404297	-14.1486568450928	-5.07108306884766	0.0145795252174139	-0.00197886489331722	-3.08191010844894e-05	-0.00782300252467394
1882	76.0809326171875	-13.1746339797974	-5.20095300674438	0.0175015944987535	-0.00782300252467394	-0.00295288790948689	-0.0117190945893526
1883	75.4315795898438	-13.1746339797974	-5.26588773727417	0.00711201597005129	-0.00555028254166245	0.00841071270406246	-0.00944637414067984
1884	75.4315795898438	-14.473331451416	-5.13601779937744	0.00289124972186983	-0.00749832857400179	0.00256657530553639	0.00354059832170606
1885	77.3796310424805	-15.7720289230347	-4.48666954040527	0.013930176384747	-0.00165419070981443	-0.00652430532500148	-0.000355493422830477
1886	75.4315795898438	-14.1486568450928	-4.48666954040527	-0.00749832857400179	0.00354059832170606	-0.0136671401560307	-0.00587495695799589
1887	74.7822341918945	-13.8239831924438	-4.68147373199463	-0.0143164889886975	0.00256657530553639	-0.0162645354866982	-0.00619963090866804
1888	75.4315795898438	-13.4993085861206	-4.42173433303833	-0.0126931173726916	0.00451462110504508	-0.0117190945893526	0.000293855206109583
1889	75.4315795898438	-14.7980060577393	-4.61653900146484	-0.0146411629393697	0.000293855206109583	-0.00100484199356288	0.000943203864153475
1890	78.0289764404297	-14.7980060577393	-4.68147373199463	-0.00587495695799589	0.00256657530553639	-0.00652430532500148	-3.08191010844894e-05
1891	76.7302780151367	-14.1486568450928	-4.87627840042114	-0.0120437685400248	0.0100340843200684	-0.0162645354866982	0.00191722682211548
1892	77.3796310424805	-14.7980060577393	-4.74640893936157	-0.0123684434220195	0.00873538758605719	-0.0188619289547205	-0.00132951640989631
1893	76.7302780151367	-13.8239831924438	-4.68147373199463	-0.0120437685400248	0.012956153601408	-0.00717365415766835	0.00483929552137852
1894	76.0809326171875	-14.7980060577393	-4.29186487197876	-0.00847235135734081	0.00841071270406246	0.0022419011220336	0.00841071270406246
1895	79.3276748657227	-15.7720289230347	-4.16199493408203	-0.00360223650932312	-0.00457625929266214	0.00451462110504508	0.0022419011220336
1896	77.3796310424805	-14.7980060577393	-4.61653900146484	-0.00197886489331722	-0.00165419070981443	-0.00295288790948689	-3.08191010844894e-05
1897	76.7302780151367	-14.7980060577393	-4.55160427093506	-0.00555028254166245	-0.00490093370899558	-0.00490093370899558	0.000943203864153475
1898	74.1328887939453	-13.8239831924438	-4.81134366989136	-0.0130177913233638	0.00451462110504508	-0.00392691092565656	0.00256657530553639
1899	72.8341903686523	-13.4993085861206	-4.74640893936157	-0.0156151866540313	-0.000680167751852423	0.00159255252219737	0.00418994715437293
1900	76.7302780151367	-13.4993085861206	-4.68147373199463	0.00191722682211548	-0.00230353930965066	-0.00132951640989631	-0.00522560812532902
1901	78.0289764404297	-14.473331451416	-4.87627840042114	0.00354059832170606	0.000293855206109583	-0.00327756232582033	-0.0130177913233638
1902	76.7302780151367	-13.4993085861206	-4.87627840042114	-0.00587495695799589	0.000943203864153475	-0.00360223650932312	-0.00652430532500148
1903	75.4315795898438	-13.1746339797974	-5.00614833831787	0.0249691028147936	-0.00230353930965066	0.00289124972186983	-3.08191010844894e-05
1904	76.7302780151367	-14.7980060577393	-4.61653900146484	-0.0130177913233638	0.00418994715437293	0.000943203864153475	0.00646266713738441
1905	78.6783294677734	-15.7720289230347	-4.48666954040527	0.01847561635077	-0.0100957229733467	-3.08191010844894e-05	-0.0100957229733467
1906	75.4315795898438	-14.7980060577393	-5.00614833831787	0.000943203864153475	-0.00717365415766835	-0.00490093370899558	-0.00717365415766835
1907	76.0809326171875	-13.8239831924438	-4.94121360778809	-0.0152905117720366	0.00873538758605719	-0.00165419070981443	-0.00457625929266214
1908	75.4315795898438	-13.4993085861206	-4.74640893936157	0.00711201597005129	0.000618529506027699	0.00126787810586393	0.00159255252219737
1909	74.7822341918945	-14.473331451416	-4.81134366989136	0.000293855206109583	0.00159255252219737	-0.00327756232582033	0.00516396993771195
1910	78.0289764404297	-14.7980060577393	-5.20095300674438	0.00841071270406246	0.00126787810586393	-0.00619963090866804	0.00841071270406246
1911	76.0809326171875	-13.8239831924438	-5.13601779937744	-3.08191010844894e-05	0.00613799272105098	-0.0237320438027382	-0.0026282137259841
1912	78.0289764404297	-14.7980060577393	-5.07108306884766	-0.00457625929266214	0.0142548503354192	-0.0169138833880424	0.00483929552137852
1913	76.7302780151367	-13.8239831924438	-4.87627840042114	0.00256657530553639	0.0022419011220336	-0.0133424662053585	0.00776136433705688
1914	76.0809326171875	-14.1486568450928	-4.16199493408203	0.00808603875339031	0.00711201597005129	0.00613799272105098	0.00906006153672934
1915	78.0289764404297	-15.4473543167114	-5.07108306884766	-0.00457625929266214	0.0022419011220336	0.00256657530553639	0.000618529506027699
1916	78.0289764404297	-15.7720289230347	-5.26588773727417	0.00354059832170606	-0.00197886489331722	-0.00132951640989631	-0.00619963090866804
1917	76.0809326171875	-15.1226806640625	-5.00614833831787	0.00808603875339031	0.00354059832170606	-0.000680167751852423	0.00126787810586393
1918	76.0809326171875	-14.1486568450928	-5.3957576751709	-0.00684897974133492	0.00613799272105098	0.00159255252219737	0.00613799272105098
1919	73.4835357666016	-13.4993085861206	-5.13601779937744	-0.00782300252467394	-0.00717365415766835	0.00678734155371785	0.000293855206109583
1920	76.0809326171875	-14.1486568450928	-4.94121360778809	-3.08191010844894e-05	-0.00555028254166245	0.00678734155371785	-0.00392691092565656
1921	78.0289764404297	-14.473331451416	-4.61653900146484	0.0103587592020631	0.00159255252219737	0.00321592413820326	-0.00814767740666866
1922	76.0809326171875	-13.8239831924438	-4.48666954040527	-0.00587495695799589	-0.00522560812532902	0.0022419011220336	-0.0139918150380254
1923	76.0809326171875	-13.8239831924438	-5.07108306884766	-0.00555028254166245	-0.00490093370899558	0.00613799272105098	-0.00360223650932312
1924	76.7302780151367	-14.7980060577393	-4.61653900146484	0.00581331877037883	-0.00197886489331722	0.00711201597005129	-0.00490093370899558
1925	78.6783294677734	-15.7720289230347	-4.48666954040527	0.0200989879667759	-0.00782300252467394	-3.08191010844894e-05	-3.08191010844894e-05
1926	76.7302780151367	-14.7980060577393	-4.22693014144897	0.00678734155371785	-0.00230353930965066	-0.00717365415766835	-0.0100957229733467
1927	76.7302780151367	-14.1486568450928	-4.48666954040527	0.0100340843200684	0.00581331877037883	-0.0100957229733467	0.000618529506027699
1928	75.4315795898438	-13.8239831924438	-5.07108306884766	0.00451462110504508	-0.00360223650932312	-0.00230353930965066	-0.00360223650932312
1929	74.7822341918945	-13.8239831924438	-4.81134366989136	0.00354059832170606	0.00159255252219737	0.00581331877037883	0.00159255252219737
1930	77.3796310424805	-15.1226806640625	-4.61653900146484	0.00581331877037883	0.00354059832170606	-0.00457625929266214	0.00289124972186983
1931	74.7822341918945	-13.8239831924438	-4.61653900146484	0.00354059832170606	0.00581331877037883	-0.00977104809135199	-0.00717365415766835
1932	77.3796310424805	-14.7980060577393	-4.55160427093506	-0.00295288790948689	0.00906006153672934	-0.0162645354866982	0.000618529506027699
1933	76.0809326171875	-13.8239831924438	-4.55160427093506	0.00841071270406246	0.00581331877037883	-0.00749832857400179	0.00906006153672934
1934	77.3796310424805	-14.473331451416	-4.61653900146484	0.00256657530553639	0.00256657530553639	0.00451462110504508	0.00938473641872406
1935	78.6783294677734	-16.0967025756836	-4.61653900146484	0.0233457311987877	-0.00555028254166245	0.00613799272105098	0.0106834331527352
1936	77.3796310424805	-15.1226806640625	-4.61653900146484	0.000943203864153475	-0.00425158534198999	-0.00197886489331722	-0.00132951640989631
1937	76.7302780151367	-14.7980060577393	-4.42173433303833	0.000618529506027699	0.00743668992072344	0.00321592413820326	-0.00197886489331722
1938	76.0809326171875	-14.473331451416	-5.00614833831787	-3.08191010844894e-05	0.00711201597005129	-0.00132951640989631	0.000943203864153475
1939	73.4835357666016	-13.8239831924438	-4.68147373199463	0.00906006153672934	0.00678734155371785	0.00646266713738441	0.00256657530553639
1940	76.7302780151367	-13.8239831924438	-4.74640893936157	0.0162028968334198	-0.00652430532500148	0.00483929552137852	-0.000355493422830477
1941	75.4315795898438	-14.1486568450928	-4.74640893936157	0.00743668992072344	0.00256657530553639	0.000293855206109583	-0.0120437685400248
1942	77.3796310424805	-14.7980060577393	-4.81134366989136	0.00289124972186983	-0.000680167751852423	-0.00165419070981443	-0.00555028254166245
1943	77.3796310424805	-13.8239831924438	-5.46069240570068	0.00126787810586393	0.00191722682211548	0.00386527273803949	0.00256657530553639
1944	74.7822341918945	-13.1746339797974	-5.20095300674438	-0.0146411629393697	-3.08191010844894e-05	0.00743668992072344	0.00191722682211548
1945	76.0809326171875	-14.7980060577393	-4.94121360778809	0.0217223595827818	-0.0110697457566857	-0.00749832857400179	-0.00132951640989631
1946	77.3796310424805	-15.4473543167114	-5.07108306884766	-0.0026282137259841	-0.000680167751852423	0.000618529506027699	-0.0100957229733467
1947	77.3796310424805	-14.7980060577393	-4.61653900146484	0.0168522447347641	0.000943203864153475	-0.0126931173726916	-0.00295288790948689
1948	74.1328887939453	-13.8239831924438	-5.00614833831787	0.000943203864153475	-0.00392691092565656	0.000293855206109583	-3.08191010844894e-05
1949	73.4835357666016	-13.4993085861206	-4.81134366989136	0.00516396993771195	-0.00230353930965066	-0.00165419070981443	0.00483929552137852
1950	77.3796310424805	-14.473331451416	-4.61653900146484	0.00808603875339031	0.00711201597005129	-0.00814767740666866	0.00938473641872406
1951	75.4315795898438	-14.473331451416	-5.00614833831787	0.0106834331527352	0.00776136433705688	-0.0165892094373703	-0.00457625929266214
1952	78.0289764404297	-14.473331451416	-4.55160427093506	-0.00619963090866804	0.00613799272105098	-0.00977104809135199	0.00256657530553639
1953	76.0809326171875	-13.8239831924438	-4.94121360778809	-0.0110697457566857	0.000293855206109583	-0.00360223650932312	0.00581331877037883
1954	76.0809326171875	-13.4993085861206	-4.74640893936157	-0.00100484199356288	0.00354059832170606	-0.000355493422830477	0.00386527273803949
1955	77.3796310424805	-16.0967025756836	-4.87627840042114	-0.00165419070981443	-0.0117190945893526	0.00418994715437293	0.00354059832170606
1956	77.3796310424805	-15.1226806640625	-4.48666954040527	-0.00555028254166245	-0.00327756232582033	0.00678734155371785	-0.00360223650932312
1957	74.7822341918945	-13.8239831924438	-4.42173433303833	-0.0162645354866982	0.00678734155371785	0.00256657530553639	0.0022419011220336
1958	74.1328887939453	-13.8239831924438	-4.61653900146484	-0.00782300252467394	-0.00100484199356288	0.00159255252219737	-0.00132951640989631
1959	76.0809326171875	-14.1486568450928	-4.74640893936157	-0.0136671401560307	-0.0026282137259841	0.0022419011220336	0.00613799272105098
1960	76.7302780151367	-13.8239831924438	-4.74640893936157	-0.00197886489331722	-0.00749832857400179	-0.00749832857400179	-0.00100484199356288
1961	77.3796310424805	-14.7980060577393	-4.94121360778809	-0.00977104809135199	0.00256657530553639	-0.000355493422830477	-0.00977104809135199
1962	76.0809326171875	-13.8239831924438	-4.87627840042114	-0.00977104809135199	-0.0299008563160896	0.00516396993771195	0.00191722682211548
1963	78.0289764404297	-15.1226806640625	-4.61653900146484	-0.00230353930965066	0.00126787810586393	0.00256657530553639	-0.00165419070981443
1964	78.0289764404297	-14.7980060577393	-4.81134366989136	-0.0026282137259841	-0.00944637414067984	0.00581331877037883	-0.00522560812532902
1965	77.3796310424805	-15.7720289230347	-4.81134366989136	-0.00490093370899558	-0.0139918150380254	-0.00717365415766835	-0.00197886489331722
1966	78.0289764404297	-14.7980060577393	-5.13601779937744	-0.00165419070981443	-0.00100484199356288	-0.00132951640989631	-0.00327756232582033
1967	77.3796310424805	-14.7980060577393	-5.13601779937744	0.00613799272105098	-0.00457625929266214	-0.0159398596733809	-0.00425158534198999
1968	74.7822341918945	-14.1486568450928	-5.20095300674438	0.0168522447347641	-0.00457625929266214	-0.00457625929266214	0.00418994715437293
1969	73.4835357666016	-13.4993085861206	-5.33082246780396	0.00938473641872406	0.00159255252219737	-0.00652430532500148	0.00451462110504508
1970	78.0289764404297	-14.473331451416	-4.87627840042114	0.01100810803473	-0.00425158534198999	-0.00749832857400179	0.000618529506027699
1971	78.0289764404297	-15.1226806640625	-4.87627840042114	0.0113327819854021	0.00613799272105098	-0.00684897974133492	0.00418994715437293
1972	78.6783294677734	-15.1226806640625	-4.81134366989136	0.00256657530553639	0.00873538758605719	-0.00684897974133492	0.00808603875339031
1973	76.7302780151367	-13.8239831924438	-4.81134366989136	0.0113327819854021	0.000618529506027699	-0.0110697457566857	0.00516396993771195
1974	76.0809326171875	-13.8239831924438	-4.81134366989136	-0.000680167751852423	0.0022419011220336	-0.000680167751852423	0.00906006153672934
1975	76.7302780151367	-15.4473543167114	-4.94121360778809	0.00906006153672934	-3.08191010844894e-05	0.00418994715437293	0.0132808275520802
1976	76.0809326171875	-13.8239831924438	-5.00614833831787	-0.00457625929266214	0.00386527273803949	-0.00457625929266214	0.00516396993771195
1977	75.4315795898438	-13.8239831924438	-5.07108306884766	-0.00425158534198999	0.00483929552137852	-0.0117190945893526	0.00191722682211548
1978	74.7822341918945	-13.4993085861206	-4.55160427093506	-0.00879702530801296	0.00483929552137852	-0.00100484199356288	0.00548864435404539
1979	77.3796310424805	-14.1486568450928	-4.74640893936157	-0.00457625929266214	0.00613799272105098	0.00126787810586393	-0.000680167751852423
1980	75.4315795898438	-13.4993085861206	-5.33082246780396	-0.0126931173726916	-0.00327756232582033	0.00354059832170606	0.000293855206109583
1981	78.0289764404297	-14.7980060577393	-5.59056186676025	0.00841071270406246	0.000618529506027699	0.00354059832170606	-0.00717365415766835
1982	77.3796310424805	-13.8239831924438	-5.46069240570068	-0.00327756232582033	0.00386527273803949	-0.00100484199356288	-0.00132951640989631
1983	78.6783294677734	-14.7980060577393	-4.81134366989136	0.00581331877037883	0.000293855206109583	-0.00587495695799589	0.0022419011220336
1984	78.0289764404297	-15.4473543167114	-4.81134366989136	-0.00197886489331722	-0.00522560812532902	-0.00165419070981443	-0.000680167751852423
1985	77.3796310424805	-15.7720289230347	-5.13601779937744	-0.00295288790948689	-0.00230353930965066	-0.0100957229733467	0.000293855206109583
1986	78.0289764404297	-14.473331451416	-4.74640893936157	0.00841071270406246	0.00483929552137852	0.00191722682211548	-0.0130177913233638
1987	76.7302780151367	-14.473331451416	-4.68147373199463	-0.00717365415766835	-0.00132951640989631	-0.0133424662053585	-0.00749832857400179
1988	74.7822341918945	-14.7980060577393	-4.42173433303833	-0.00360223650932312	-0.000355493422830477	-0.00717365415766835	-0.00197886489331722
1989	74.7822341918945	-13.1746339797974	-4.68147373199463	0.00159255252219737	-0.00100484199356288	-0.0026282137259841	0.000943203864153475
1990	78.6783294677734	-14.7980060577393	-4.29186487197876	0.00418994715437293	-0.00587495695799589	0.00126787810586393	0.00418994715437293
1991	77.3796310424805	-14.1486568450928	-4.68147373199463	0.00191722682211548	0.0103587592020631	-0.0133424662053585	-0.00165419070981443
1992	79.3276748657227	-14.473331451416	-4.94121360778809	0.00451462110504508	0.00548864435404539	-0.00717365415766835	0.00451462110504508
1993	77.3796310424805	-13.8239831924438	-5.26588773727417	0.000293855206109583	0.00906006153672934	-0.00425158534198999	0.00711201597005129
1994	76.7302780151367	-14.473331451416	-5.26588773727417	-0.0026282137259841	-0.00132951640989631	0.00776136433705688	0.0022419011220336
1995	76.0809326171875	-15.1226806640625	-4.61653900146484	-0.0026282137259841	-0.00165419070981443	0.00126787810586393	-0.00457625929266214
1996	77.3796310424805	-13.8239831924438	-4.48666954040527	0.012956153601408	0.00321592413820326	0.00711201597005129	0.000943203864153475
1997	74.7822341918945	-13.1746339797974	-4.16199493408203	-3.08191010844894e-05	0.00743668992072344	0.00808603875339031	-0.00587495695799589
1998	75.4315795898438	-13.8239831924438	-4.81134366989136	0.000293855206109583	-0.000355493422830477	0.00516396993771195	0.00646266713738441
1999	77.3796310424805	-14.473331451416	-4.61653900146484	-0.00165419070981443	0.00613799272105098	0.00613799272105098	-0.00230353930965066
2000	75.4315795898438	-13.4993085861206	-4.68147373199463	0.00159255252219737	-0.00522560812532902	0.00613799272105098	-0.000355493422830477
[truncated: 5,940 more rows]
