# Supplementary material for: Precise instruction and consideration of the vertical and horizontal force component increases validity and reliability of the 90:20 Isometric Posterior Chain Test
Source: PLoS One. 2024 Oct 28;19(10):e0312843. doi: 10.1371/journal.pone.0312843 (PMC11515970; doi:10.1371/journal.pone.0312843)
Supplement: S1 File — (ZIP) [file pone.0312843.s001.zip › S1_Raw_Data/M1_P13_v_3.csv]

1	68.9380950927734	-12.5252857208252	-5.26588773727417	0.0126314787194133	-0.00360223650932312	0.0113327819854021	0.00191722682211548
2	66.9900512695313	-12.200611114502	-5.6554970741272	0.0145795252174139	-0.00295288790948689	0.00483929552137852	-0.00717365415766835
3	66.340705871582	-12.200611114502	-5.46069240570068	0.00321592413820326	-0.00230353930965066	0.00906006153672934	0.000293855206109583
4	69.5874481201172	-13.4993085861206	-5.46069240570068	-0.00619963090866804	0.00646266713738441	0.00613799272105098	-0.00457625929266214
5	70.8861465454102	-12.8499603271484	-5.26588773727417	-0.00457625929266214	-0.00490093370899558	0.00354059832170606	-0.00197886489331722
6	70.2367935180664	-12.200611114502	-5.20095300674438	-0.00392691092565656	-0.00814767740666866	-0.00782300252467394	0.00581331877037883
7	69.5874481201172	-11.5512628555298	-5.46069240570068	0.00808603875339031	0.00743668992072344	-0.0136671401560307	-0.00847235135734081
8	70.2367935180664	-12.5252857208252	-5.46069240570068	0.00970941036939621	0.00386527273803949	-0.0152905117720366	-0.00295288790948689
9	71.5354919433594	-13.4993085861206	-5.20095300674438	0.00678734155371785	-0.00814767740666866	-0.00522560812532902	0.00451462110504508
10	68.2887496948242	-12.5252857208252	-5.3957576751709	0.00873538758605719	-0.00197886489331722	0.000293855206109583	0.00451462110504508
11	70.8861465454102	-14.1486568450928	-5.00614833831787	0.00776136433705688	-0.00457625929266214	-0.0159398596733809	0.00418994715437293
12	70.2367935180664	-13.8239831924438	-5.00614833831787	0.00938473641872406	0.00841071270406246	-0.0152905117720366	0.000618529506027699
13	70.2367935180664	-12.8499603271484	-4.81134366989136	0.00776136433705688	0.00418994715437293	-0.0159398596733809	0.00678734155371785
14	68.2887496948242	-11.875937461853	-5.13601779937744	0.00483929552137852	0.00418994715437293	-0.00522560812532902	0.00256657530553639
15	66.340705871582	-11.875937461853	-4.81134366989136	0.00159255252219737	-0.00230353930965066	0.00289124972186983	0.0113327819854021
16	68.2887496948242	-12.8499603271484	-4.61653900146484	0.00873538758605719	0.00289124972186983	0.00548864435404539	-3.08191010844894e-05
17	69.5874481201172	-12.5252857208252	-4.48666954040527	0.00711201597005129	0.0149041991680861	-0.0100957229733467	-0.00555028254166245
18	68.9380950927734	-11.875937461853	-4.68147373199463	0.0197743140161037	-0.000355493422830477	-0.00977104809135199	-0.00619963090866804
19	68.2887496948242	-11.875937461853	-5.46069240570068	0.00906006153672934	0.00354059832170606	0.00191722682211548	-0.00100484199356288
20	70.2367935180664	-12.8499603271484	-4.94121360778809	0.00354059832170606	0.000293855206109583	-0.00132951640989631	-0.00100484199356288
21	69.5874481201172	-11.875937461853	-5.3957576751709	0.00841071270406246	-0.00457625929266214	0.00548864435404539	0.000618529506027699
22	70.2367935180664	-12.200611114502	-5.46069240570068	0.0149041991680861	-0.00230353930965066	0.000293855206109583	-0.00814767740666866
23	69.5874481201172	-13.1746339797974	-5.13601779937744	0.0178262684494257	-0.00360223650932312	-0.00327756232582033	-0.00684897974133492
24	70.2367935180664	-13.4993085861206	-5.00614833831787	0.0132808275520802	-0.00944637414067984	0.00678734155371785	-0.00457625929266214
25	70.2367935180664	-12.8499603271484	-5.20095300674438	-0.0107450718060136	-0.00977104809135199	-0.00132951640989631	0.00354059832170606
26	70.2367935180664	-13.1746339797974	-4.81134366989136	0.00743668992072344	-0.000680167751852423	-0.00457625929266214	-0.00360223650932312
27	68.9380950927734	-12.8499603271484	-5.33082246780396	-0.00327756232582033	0.00906006153672934	-0.00912170019000769	-0.00165419070981443
28	68.9380950927734	-12.8499603271484	-5.33082246780396	-0.0185372550040483	0.00743668992072344	-0.00814767740666866	-0.00457625929266214
29	68.2887496948242	-11.2265882492065	-5.59056186676025	0.00321592413820326	0.00808603875339031	0.0022419011220336	-0.00295288790948689
30	68.9380950927734	-11.875937461853	-5.46069240570068	-0.0130177913233638	0.00483929552137852	-0.0126931173726916	-0.00230353930965066
31	68.9380950927734	-12.200611114502	-5.72043180465698	-0.00522560812532902	0.00873538758605719	-0.0104203969240189	0.00386527273803949
32	70.8861465454102	-13.1746339797974	-5.26588773727417	0.000618529506027699	0.0158782228827477	-0.0104203969240189	0.000943203864153475
33	70.2367935180664	-12.5252857208252	-5.33082246780396	-3.08191010844894e-05	0.00646266713738441	-0.0175632312893867	-0.000680167751852423
34	68.2887496948242	-12.5252857208252	-5.3957576751709	0.0278911720961332	0.00970941036939621	-0.00295288790948689	0.0165275707840919
35	71.5354919433594	-13.8239831924438	-5.00614833831787	-0.00652430532500148	-0.00360223650932312	-0.00652430532500148	0.0123068047687411
36	71.5354919433594	-13.8239831924438	-5.13601779937744	0.0106834331527352	-0.00132951640989631	-0.00912170019000769	-0.000355493422830477
37	70.2367935180664	-13.8239831924438	-5.07108306884766	0.00678734155371785	0.00970941036939621	-0.00587495695799589	-0.000680167751852423
38	70.8861465454102	-12.8499603271484	-4.94121360778809	0.00711201597005129	0.00386527273803949	0.0022419011220336	0.0103587592020631
39	68.2887496948242	-11.875937461853	-5.00614833831787	-0.0204853005707264	0.00451462110504508	0.00743668992072344	-0.000355493422830477
40	66.9900512695313	-11.5512628555298	-5.26588773727417	-0.00619963090866804	-0.00295288790948689	0.00256657530553639	0.00678734155371785
41	69.5874481201172	-12.5252857208252	-5.13601779937744	0.00483929552137852	-0.00165419070981443	0.00516396993771195	-0.00619963090866804
42	68.9380950927734	-11.875937461853	-5.07108306884766	0.0165275707840919	-0.00165419070981443	0.00289124972186983	-0.00425158534198999
43	70.8861465454102	-12.8499603271484	-5.20095300674438	0.011982130818069	0.00256657530553639	0.00386527273803949	-0.00782300252467394
44	69.5874481201172	-11.5512628555298	-5.59056186676025	0.00483929552137852	-0.00749832857400179	0.00483929552137852	-0.00425158534198999
45	70.2367935180664	-12.200611114502	-5.20095300674438	-0.00847235135734081	0.00321592413820326	-0.00392691092565656	-0.00879702530801296
46	69.5874481201172	-12.200611114502	-4.87627840042114	-0.00327756232582033	-0.00295288790948689	0.00321592413820326	-0.0126931173726916
47	69.5874481201172	-13.1746339797974	-5.33082246780396	-0.00457625929266214	0.00678734155371785	-0.0107450718060136	-0.00425158534198999
48	68.2887496948242	-13.4993085861206	-5.52562713623047	0.00159255252219737	-0.00360223650932312	-0.00652430532500148	0.00191722682211548
49	70.2367935180664	-13.1746339797974	-5.20095300674438	0.0022419011220336	-0.00132951640989631	0.00711201597005129	0.00159255252219737
50	70.8861465454102	-13.4993085861206	-5.00614833831787	-0.000680167751852423	0.00256657530553639	0.00711201597005129	-0.00522560812532902
51	67.6393966674805	-12.5252857208252	-4.55160427093506	-0.00555028254166245	0.00678734155371785	-0.00879702530801296	0.000293855206109583
52	67.6393966674805	-12.5252857208252	-4.55160427093506	-0.00100484199356288	0.0252937767654657	-0.0169138833880424	0.00256657530553639
53	68.2887496948242	-11.875937461853	-4.94121360778809	0.00289124972186983	0.0123068047687411	-0.0156151866540313	0.00451462110504508
54	71.5354919433594	-13.4993085861206	-4.61653900146484	0.00970941036939621	0.000293855206109583	-0.00749832857400179	0.00483929552137852
55	70.2367935180664	-13.1746339797974	-5.59056186676025	0.00418994715437293	0.0022419011220336	0.000293855206109583	0.0022419011220336
56	68.9380950927734	-11.875937461853	-5.72043180465698	0.0158782228827477	0.00191722682211548	-0.000355493422830477	-3.08191010844894e-05
57	70.2367935180664	-12.5252857208252	-5.33082246780396	0.0162028968334198	0.00841071270406246	0.00451462110504508	-0.00100484199356288
58	69.5874481201172	-13.1746339797974	-4.94121360778809	0.0217223595827818	0.00386527273803949	-0.00100484199356288	0.00938473641872406
59	71.5354919433594	-14.473331451416	-4.68147373199463	0.00678734155371785	-0.00814767740666866	0.00289124972186983	0.00451462110504508
60	68.9380950927734	-13.4993085861206	-5.07108306884766	0.00873538758605719	-0.00749832857400179	0.00483929552137852	-0.00100484199356288
61	69.5874481201172	-12.5252857208252	-5.3957576751709	0.0100340843200684	-0.00847235135734081	-0.00457625929266214	-0.00132951640989631
62	70.2367935180664	-13.1746339797974	-5.46069240570068	0.0194496400654316	0.00256657530553639	0.00386527273803949	-0.00392691092565656
63	66.9900512695313	-12.200611114502	-5.52562713623047	0.0106834331527352	0.000293855206109583	-0.00425158534198999	-0.00360223650932312
64	67.6393966674805	-12.5252857208252	-5.52562713623047	0.00808603875339031	-0.00490093370899558	0.00938473641872406	0.0022419011220336
65	68.9380950927734	-12.8499603271484	-4.94121360778809	0.00191722682211548	-0.00295288790948689	0.00126787810586393	-0.00327756232582033
66	70.8861465454102	-13.4993085861206	-4.94121360778809	-0.0104203969240189	0.00548864435404539	-0.00392691092565656	-0.00165419070981443
67	69.5874481201172	-13.1746339797974	-5.59056186676025	-0.0104203969240189	0.0126314787194133	-0.00847235135734081	-0.00879702530801296
68	68.9380950927734	-12.5252857208252	-5.85030126571655	-0.0182125810533762	0.00613799272105098	-0.0113944197073579	0.00191722682211548
69	69.5874481201172	-12.5252857208252	-5.59056186676025	-0.0208099745213985	0.00159255252219737	0.000618529506027699	0.00646266713738441
70	70.8861465454102	-13.1746339797974	-5.46069240570068	-0.0318489037454128	0.00581331877037883	0.00516396993771195	0.000618529506027699
71	70.2367935180664	-14.1486568450928	-4.87627840042114	-0.0350956469774246	-0.00360223650932312	-0.0107450718060136	0.00548864435404539
72	68.2887496948242	-13.8239831924438	-5.00614833831787	-0.00977104809135199	0.00191722682211548	-0.00977104809135199	0.00256657530553639
73	70.2367935180664	-14.7980060577393	-4.61653900146484	-0.00879702530801296	0.00451462110504508	-0.0136671401560307	0.00418994715437293
74	71.5354919433594	-12.8499603271484	-4.81134366989136	-0.0104203969240189	0.0022419011220336	-0.00360223650932312	0.000293855206109583
75	68.2887496948242	-12.200611114502	-5.46069240570068	-0.00912170019000769	-0.00490093370899558	0.00483929552137852	0.00126787810586393
76	66.9900512695313	-12.5252857208252	-5.26588773727417	-0.0149658378213644	-0.00230353930965066	0.00516396993771195	-0.00230353930965066
77	67.6393966674805	-12.200611114502	-5.26588773727417	-0.00749832857400179	0.00938473641872406	0.00418994715437293	-0.000680167751852423
78	68.9380950927734	-12.200611114502	-5.00614833831787	0.0103587592020631	0.00256657530553639	0.000943203864153475	-0.00132951640989631
79	68.9380950927734	-12.200611114502	-5.07108306884766	0.00548864435404539	0.000293855206109583	0.00808603875339031	-0.00230353930965066
80	70.2367935180664	-12.8499603271484	-5.3957576751709	0.000293855206109583	-0.00619963090866804	0.00711201597005129	0.00126787810586393
81	70.8861465454102	-12.5252857208252	-5.6554970741272	-0.0113944197073579	-0.00912170019000769	0.00451462110504508	0.00256657530553639
82	71.5354919433594	-13.1746339797974	-5.3957576751709	0.0106834331527352	-0.00555028254166245	0.000943203864153475	-0.00684897974133492
83	69.5874481201172	-12.8499603271484	-5.3957576751709	-0.00749832857400179	-0.0188619289547205	-0.00327756232582033	0.00126787810586393
84	69.5874481201172	-13.4993085861206	-5.46069240570068	0.00906006153672934	-0.0110697457566857	0.00581331877037883	-0.00457625929266214
85	69.5874481201172	-14.473331451416	-4.94121360778809	-0.00132951640989631	-0.0104203969240189	0.00289124972186983	0.00289124972186983
86	71.5354919433594	-13.8239831924438	-5.59056186676025	0.00289124972186983	-0.00425158534198999	-0.00392691092565656	-0.00555028254166245
87	68.9380950927734	-12.5252857208252	-5.78536653518677	0.00321592413820326	0.00841071270406246	-0.00522560812532902	-0.0026282137259841
88	66.9900512695313	-12.8499603271484	-5.78536653518677	-0.00749832857400179	-0.00327756232582033	-0.0130177913233638	-0.0026282137259841
89	68.2887496948242	-11.875937461853	-5.98017120361328	-0.00555028254166245	-0.00295288790948689	-0.00392691092565656	0.00321592413820326
90	69.5874481201172	-12.200611114502	-5.72043180465698	-0.00912170019000769	-0.00230353930965066	0.00354059832170606	0.00191722682211548
91	70.8861465454102	-12.200611114502	-5.72043180465698	0.00159255252219737	-0.000355493422830477	-0.00587495695799589	0.00776136433705688
92	71.5354919433594	-13.4993085861206	-5.20095300674438	0.0116574559360743	0.0132808275520802	-0.0188619289547205	0.00159255252219737
93	70.8861465454102	-12.5252857208252	-5.52562713623047	0.0100340843200684	0.0123068047687411	-0.0149658378213644	0.00289124972186983
94	69.5874481201172	-12.200611114502	-5.3957576751709	0.0113327819854021	0.00613799272105098	-0.00327756232582033	0.00289124972186983
95	70.8861465454102	-13.4993085861206	-4.94121360778809	0.012956153601408	0.00613799272105098	-0.00100484199356288	0.00386527273803949
96	71.5354919433594	-14.473331451416	-5.07108306884766	0.0100340843200684	-0.00490093370899558	-0.00132951640989631	0.00548864435404539
97	70.8861465454102	-14.7980060577393	-4.94121360778809	0.00938473641872406	0.000618529506027699	0.00711201597005129	0.00581331877037883
98	71.5354919433594	-13.1746339797974	-4.81134366989136	0.00711201597005129	-0.00197886489331722	-0.00360223650932312	0.000618529506027699
99	70.2367935180664	-12.200611114502	-4.42173433303833	0.00646266713738441	-0.00165419070981443	0.00159255252219737	0.00191722682211548
100	67.6393966674805	-11.875937461853	-4.87627840042114	-0.00555028254166245	0.00646266713738441	-0.0026282137259841	0.00289124972186983
101	68.2887496948242	-13.1746339797974	-4.55160427093506	0.00354059832170606	-0.0026282137259841	0.0022419011220336	-0.00684897974133492
102	68.2887496948242	-12.200611114502	-4.29186487197876	0.0168522447347641	0.000293855206109583	-0.00100484199356288	-0.00782300252467394
103	71.5354919433594	-13.4993085861206	-4.09706020355225	0.00711201597005129	-0.0026282137259841	0.00516396993771195	-0.00392691092565656
104	70.8861465454102	-12.8499603271484	-4.55160427093506	0.00321592413820326	-0.00555028254166245	0.00873538758605719	-0.00425158534198999
105	70.8861465454102	-12.200611114502	-4.68147373199463	-0.0120437685400248	-0.0126931173726916	-0.00652430532500148	-0.00847235135734081
106	70.2367935180664	-11.5512628555298	-5.00614833831787	-0.0165892094373703	0.00386527273803949	-0.00360223650932312	-0.00295288790948689
107	69.5874481201172	-12.200611114502	-4.68147373199463	0.00483929552137852	0.00646266713738441	-0.0110697457566857	-0.00587495695799589
108	70.8861465454102	-13.4993085861206	-4.61653900146484	0.01100810803473	-0.00717365415766835	-0.00165419070981443	0.000943203864153475
109	70.8861465454102	-14.1486568450928	-5.07108306884766	-0.00652430532500148	-0.00165419070981443	0.000943203864153475	0.00386527273803949
110	70.2367935180664	-13.1746339797974	-5.00614833831787	0.00386527273803949	-0.00360223650932312	-0.00295288790948689	0.00906006153672934
111	68.9380950927734	-11.2265882492065	-5.13601779937744	-0.00717365415766835	0.00808603875339031	-0.0152905117720366	0.00191722682211548
112	67.6393966674805	-11.875937461853	-4.94121360778809	-0.00749832857400179	0.00938473641872406	-0.0146411629393697	-0.00132951640989631
113	66.340705871582	-12.5252857208252	-5.26588773727417	-0.00619963090866804	0.0103587592020631	-0.0126931173726916	0.00613799272105098
114	69.5874481201172	-12.5252857208252	-5.3957576751709	0.000618529506027699	0.00970941036939621	-0.00197886489331722	0.00256657530553639
115	70.2367935180664	-12.200611114502	-5.59056186676025	-0.0227580219507217	-0.000680167751852423	0.00126787810586393	0.00159255252219737
116	69.5874481201172	-11.2265882492065	-5.59056186676025	-0.0169138833880424	0.000293855206109583	-0.00165419070981443	-0.0026282137259841
117	69.5874481201172	-11.5512628555298	-5.6554970741272	0.0123068047687411	0.0155535480007529	0.000618529506027699	0.00191722682211548
118	68.2887496948242	-11.875937461853	-5.3957576751709	0.00418994715437293	0.00711201597005129	-0.0026282137259841	-0.00360223650932312
119	68.9380950927734	-11.875937461853	-5.52562713623047	-0.00457625929266214	-0.000680167751852423	0.00191722682211548	0.00418994715437293
120	70.8861465454102	-13.1746339797974	-5.72043180465698	-0.00295288790948689	-0.00392691092565656	0.000618529506027699	0.000293855206109583
121	71.5354919433594	-13.8239831924438	-5.33082246780396	-0.00684897974133492	-0.0208099745213985	0.00321592413820326	0.00386527273803949
122	68.9380950927734	-12.5252857208252	-5.85030126571655	0.00191722682211548	0.000943203864153475	0.00191722682211548	-0.00652430532500148
123	70.2367935180664	-12.5252857208252	-5.20095300674438	-0.00392691092565656	-0.00360223650932312	0.00289124972186983	-0.00392691092565656
124	69.5874481201172	-13.1746339797974	-4.94121360778809	-0.00555028254166245	-0.00165419070981443	0.00159255252219737	0.00873538758605719
125	68.9380950927734	-11.875937461853	-5.46069240570068	-0.0240567177534103	-0.00782300252467394	-0.00165419070981443	-0.000680167751852423
126	70.2367935180664	-11.875937461853	-5.78536653518677	-0.0120437685400248	0.00354059832170606	-0.00295288790948689	0.0022419011220336
127	71.5354919433594	-12.200611114502	-5.20095300674438	-0.00425158534198999	0.00743668992072344	-0.0113944197073579	-0.0182125810533762
128	71.5354919433594	-11.5512628555298	-5.20095300674438	0.00451462110504508	-0.0026282137259841	0.000943203864153475	-0.00132951640989631
129	69.5874481201172	-11.5512628555298	-5.46069240570068	-0.00490093370899558	0.00321592413820326	-0.00132951640989631	-0.000355493422830477
130	68.9380950927734	-10.9019145965576	-5.13601779937744	-0.00132951640989631	-0.00100484199356288	0.00678734155371785	0.00678734155371785
131	71.5354919433594	-11.5512628555298	-5.00614833831787	-0.000680167751852423	0.00418994715437293	-0.00814767740666866	0.00581331877037883
132	70.2367935180664	-12.8499603271484	-5.13601779937744	0.00451462110504508	0.00776136433705688	-0.0126931173726916	0.00808603875339031
133	70.2367935180664	-12.8499603271484	-5.33082246780396	0.00938473641872406	0.00289124972186983	-0.00912170019000769	-0.00165419070981443
134	69.5874481201172	-11.5512628555298	-5.20095300674438	-0.00587495695799589	0.00126787810586393	-0.00197886489331722	0.00873538758605719
135	68.2887496948242	-11.5512628555298	-5.26588773727417	-0.00555028254166245	0.00451462110504508	-0.000680167751852423	-0.00165419070981443
136	68.2887496948242	-11.875937461853	-5.20095300674438	0.00483929552137852	0.00451462110504508	-0.00100484199356288	0.00418994715437293
137	68.2887496948242	-11.5512628555298	-5.07108306884766	0.0152288740500808	0.00451462110504508	0.00841071270406246	-0.00619963090866804
138	68.9380950927734	-11.875937461853	-5.20095300674438	0.012956153601408	0.00678734155371785	-0.00197886489331722	0.00841071270406246
139	69.5874481201172	-10.9019145965576	-5.6554970741272	0.0168522447347641	0.00516396993771195	-0.00100484199356288	-0.00912170019000769
140	68.9380950927734	-9.92789077758789	-6.04510593414307	0.00938473641872406	-0.00165419070981443	0.000943203864153475	-0.000680167751852423
141	68.2887496948242	-11.5512628555298	-5.59056186676025	0.00451462110504508	-0.00490093370899558	-0.00230353930965066	-0.0026282137259841
142	68.9380950927734	-11.2265882492065	-5.59056186676025	0.0168522447347641	-0.00165419070981443	0.00646266713738441	-0.00847235135734081
143	70.2367935180664	-12.200611114502	-5.52562713623047	0.00841071270406246	0.00289124972186983	0.0155535480007529	0.000293855206109583
144	71.5354919433594	-12.8499603271484	-5.13601779937744	0.00548864435404539	-0.0107450718060136	0.00418994715437293	0.00191722682211548
145	68.2887496948242	-11.5512628555298	-5.85030126571655	-0.00197886489331722	-0.0188619289547205	0.00938473641872406	-0.00684897974133492
146	68.2887496948242	-11.5512628555298	-5.85030126571655	-0.00100484199356288	-0.00944637414067984	-0.0120437685400248	-0.00392691092565656
147	68.9380950927734	-10.5772399902344	-5.9152364730835	0.00646266713738441	0.00321592413820326	-0.0104203969240189	-0.0026282137259841
148	68.9380950927734	-11.5512628555298	-5.52562713623047	0.0106834331527352	0.00808603875339031	-0.0133424662053585	0.00191722682211548
149	68.2887496948242	-11.5512628555298	-5.26588773727417	-0.0136671401560307	-0.00522560812532902	0.000618529506027699	0.00548864435404539
150	69.5874481201172	-11.875937461853	-5.07108306884766	0.01100810803473	-0.00132951640989631	0.00321592413820326	0.00678734155371785
151	69.5874481201172	-10.9019145965576	-4.94121360778809	-0.0172385573387146	-0.00165419070981443	-0.0172385573387146	0.000618529506027699
152	69.5874481201172	-10.5772399902344	-5.6554970741272	0.00516396993771195	0.0152288740500808	-0.0149658378213644	-0.00295288790948689
153	69.5874481201172	-10.9019145965576	-5.26588773727417	-0.00165419070981443	0.0113327819854021	-0.0123684434220195	0.00159255252219737
154	70.8861465454102	-11.5512628555298	-5.26588773727417	-0.000355493422830477	0.000293855206109583	-0.0107450718060136	0.00711201597005129
155	70.2367935180664	-11.5512628555298	-5.3957576751709	0.011982130818069	-0.00165419070981443	0.000943203864153475	0.00418994715437293
156	69.5874481201172	-11.875937461853	-5.20095300674438	0.013930176384747	-0.00912170019000769	-0.000355493422830477	0.00873538758605719
157	68.9380950927734	-11.2265882492065	-4.55160427093506	0.0191249661147594	0.00711201597005129	-0.00944637414067984	-0.000680167751852423
158	70.2367935180664	-10.9019145965576	-4.55160427093506	0.0126314787194133	0.00289124972186983	-0.00327756232582033	-0.00132951640989631
159	70.2367935180664	-11.875937461853	-4.55160427093506	0.0145795252174139	0.00126787810586393	0.00776136433705688	-0.00197886489331722
160	68.2887496948242	-11.5512628555298	-4.61653900146484	0.00451462110504508	-0.00132951640989631	-0.00197886489331722	-0.000355493422830477
161	68.9380950927734	-11.2265882492065	-4.81134366989136	0.000293855206109583	-0.00684897974133492	0.000943203864153475	-0.00587495695799589
162	68.9380950927734	-11.2265882492065	-5.07108306884766	0.00548864435404539	-3.08191010844894e-05	0.00678734155371785	-0.0136671401560307
163	70.8861465454102	-10.9019145965576	-5.26588773727417	0.0178262684494257	0.00289124972186983	0.00970941036939621	-0.00879702530801296
164	68.9380950927734	-10.2525653839111	-5.13601779937744	0.0210730116814375	-0.00165419070981443	0.00548864435404539	-0.00392691092565656
165	68.9380950927734	-11.2265882492065	-5.33082246780396	0.0191249661147594	-0.00717365415766835	0.000943203864153475	0.00483929552137852
166	72.1848373413086	-11.5512628555298	-5.33082246780396	0.0132808275520802	0.00386527273803949	-0.000680167751852423	-0.000355493422830477
167	68.9380950927734	-11.5512628555298	-5.07108306884766	0.0223717093467712	0.00516396993771195	-0.0133424662053585	-0.00197886489331722
168	70.2367935180664	-11.2265882492065	-5.26588773727417	0.00906006153672934	-0.00327756232582033	-0.00555028254166245	0.00386527273803949
169	68.9380950927734	-11.5512628555298	-5.20095300674438	0.00581331877037883	-0.00522560812532902	0.00354059832170606	-0.00197886489331722
170	70.2367935180664	-11.2265882492065	-4.94121360778809	-0.000355493422830477	-0.00165419070981443	0.000943203864153475	0.00256657530553639
171	71.5354919433594	-11.5512628555298	-4.94121360778809	0.00548864435404539	0.00581331877037883	-0.00619963090866804	0.00126787810586393
172	68.2887496948242	-11.5512628555298	-5.26588773727417	0.000293855206109583	0.00743668992072344	-0.0162645354866982	-0.00197886489331722
173	68.9380950927734	-11.5512628555298	-5.52562713623047	-0.0165892094373703	0.0158782228827477	-0.00684897974133492	0.0126314787194133
174	67.6393966674805	-10.5772399902344	-5.59056186676025	-0.0143164889886975	0.00646266713738441	-0.00652430532500148	0.0145795252174139
175	69.5874481201172	-10.9019145965576	-5.20095300674438	-0.017887907102704	0.00483929552137852	-0.0100957229733467	-0.00197886489331722
176	71.5354919433594	-11.5512628555298	-5.13601779937744	-0.0195112787187099	0.000293855206109583	-0.00490093370899558	0.00776136433705688
177	70.8861465454102	-11.5512628555298	-5.33082246780396	-0.0136671401560307	0.0100340843200684	-0.00295288790948689	-0.00132951640989631
178	70.8861465454102	-11.5512628555298	-5.59056186676025	-0.021459324285388	0.00646266713738441	-0.000680167751852423	0.00126787810586393
179	68.2887496948242	-9.92789077758789	-5.72043180465698	-0.0130177913233638	0.00743668992072344	-0.000355493422830477	0.00483929552137852
180	70.8861465454102	-10.9019145965576	-5.59056186676025	-0.0308748781681061	-0.00490093370899558	0.00970941036939621	0.012956153601408
181	68.9380950927734	-11.5512628555298	-5.00614833831787	-0.0263294391334057	-0.0107450718060136	0.00256657530553639	-0.00522560812532902
182	70.2367935180664	-11.5512628555298	-5.46069240570068	-0.0198359526693821	-0.0107450718060136	-0.00100484199356288	-0.00684897974133492
183	69.5874481201172	-11.875937461853	-5.00614833831787	-0.00522560812532902	-0.00230353930965066	0.00613799272105098	-0.00230353930965066
184	70.2367935180664	-11.5512628555298	-5.13601779937744	-0.0172385573387146	-0.00555028254166245	0.00386527273803949	-0.00295288790948689
185	69.5874481201172	-11.2265882492065	-5.6554970741272	-0.021459324285388	-0.00230353930965066	-0.0026282137259841	0.00256657530553639
186	67.6393966674805	-10.2525653839111	-5.46069240570068	-0.0208099745213985	-0.00100484199356288	-0.0107450718060136	-0.0123684434220195
187	70.8861465454102	-10.5772399902344	-5.26588773727417	-0.00100484199356288	0.00581331877037883	-0.00295288790948689	-0.00392691092565656
188	70.8861465454102	-11.875937461853	-4.55160427093506	0.000943203864153475	0.0100340843200684	-0.0117190945893526	-0.00490093370899558
189	70.2367935180664	-11.5512628555298	-4.55160427093506	0.00743668992072344	0.000618529506027699	-0.00327756232582033	0.000618529506027699
190	69.5874481201172	-11.2265882492065	-4.87627840042114	-0.00619963090866804	-0.00132951640989631	0.000618529506027699	0.00354059832170606
191	68.2887496948242	-10.2525653839111	-4.94121360778809	-0.00392691092565656	0.000293855206109583	-0.00847235135734081	-0.00327756232582033
192	71.5354919433594	-10.9019145965576	-4.81134366989136	0.00386527273803949	0.013930176384747	-0.0123684434220195	0.00483929552137852
193	68.9380950927734	-11.2265882492065	-4.81134366989136	0.00808603875339031	-0.00100484199356288	-0.000355493422830477	0.00743668992072344
194	70.8861465454102	-13.1746339797974	-4.48666954040527	-0.00360223650932312	0.0022419011220336	-0.000355493422830477	0.0100340843200684
195	71.5354919433594	-11.875937461853	-4.48666954040527	0.0132808275520802	-0.00457625929266214	0.00841071270406246	0.00678734155371785
196	68.9380950927734	-10.2525653839111	-4.55160427093506	0.0220470335334539	-0.000680167751852423	0.000943203864153475	0.000293855206109583
197	67.6393966674805	-10.9019145965576	-4.61653900146484	0.00354059832170606	0.00646266713738441	-0.00847235135734081	0.00970941036939621
198	67.6393966674805	-11.2265882492065	-4.94121360778809	-0.00132951640989631	0.0132808275520802	0.00321592413820326	-0.00490093370899558
199	68.9380950927734	-11.875937461853	-5.00614833831787	0.00646266713738441	-0.00457625929266214	0.0142548503354192	0.00678734155371785
200	68.9380950927734	-11.2265882492065	-5.26588773727417	0.0200989879667759	-0.00132951640989631	-0.00197886489331722	0.00483929552137852
201	69.5874481201172	-11.5512628555298	-5.20095300674438	0.00354059832170606	0.00256657530553639	0.00354059832170606	-0.0104203969240189
202	71.5354919433594	-11.875937461853	-5.20095300674438	0.00711201597005129	0.00256657530553639	-0.00230353930965066	-0.00360223650932312
203	70.8861465454102	-10.5772399902344	-5.33082246780396	0.00191722682211548	0.00354059832170606	0.00386527273803949	-0.00944637414067984
204	68.9380950927734	-10.5772399902344	-5.13601779937744	0.00646266713738441	-0.00879702530801296	0.000618529506027699	0.00126787810586393
205	70.2367935180664	-10.9019145965576	-5.3957576751709	0.0149041991680861	-0.00327756232582033	0.00483929552137852	-0.00230353930965066
206	68.9380950927734	-12.5252857208252	-4.55160427093506	0.00289124972186983	-0.0100957229733467	-0.00652430532500148	-0.00392691092565656
207	69.5874481201172	-10.9019145965576	-4.55160427093506	0.00354059832170606	0.00386527273803949	-0.0126931173726916	-0.00360223650932312
208	68.2887496948242	-9.92789077758789	-5.26588773727417	0.000618529506027699	0.0123068047687411	-0.0130177913233638	-0.00327756232582033
209	68.2887496948242	-9.92789077758789	-4.81134366989136	0.025618452578783	0.00516396993771195	-0.00100484199356288	0.01100810803473
210	66.9900512695313	-10.9019145965576	-5.33082246780396	-0.00749832857400179	0.000943203864153475	0.00451462110504508	-0.00295288790948689
211	68.2887496948242	-11.5512628555298	-5.3957576751709	-0.00587495695799589	0.00743668992072344	-0.00847235135734081	0.0022419011220336
212	68.9380950927734	-10.2525653839111	-5.59056186676025	0.00970941036939621	0.00321592413820326	-0.0208099745213985	-0.00100484199356288
213	70.8861465454102	-10.9019145965576	-5.26588773727417	0.00159255252219737	0.0116574559360743	-0.0130177913233638	-0.00132951640989631
214	68.9380950927734	-10.2525653839111	-5.52562713623047	0.0275664981454611	0.01100810803473	-0.00847235135734081	0.00581331877037883
215	68.2887496948242	-9.27854251861572	-5.33082246780396	-0.00100484199356288	-0.00425158534198999	-0.000680167751852423	0.00126787810586393
216	68.2887496948242	-10.5772399902344	-4.68147373199463	0.0116574559360743	-0.00197886489331722	0.00613799272105098	-0.00392691092565656
217	68.9380950927734	-11.2265882492065	-5.13601779937744	0.0178262684494257	0.00256657530553639	-0.00360223650932312	-0.00457625929266214
218	68.9380950927734	-11.2265882492065	-5.3957576751709	0.0100340843200684	0.000293855206109583	0.0022419011220336	0.00256657530553639
219	68.9380950927734	-10.5772399902344	-5.46069240570068	0.0123068047687411	-0.00295288790948689	-0.00230353930965066	0.0113327819854021
220	70.2367935180664	-10.5772399902344	-5.13601779937744	0.0155535480007529	-0.00587495695799589	0.00289124972186983	-0.00295288790948689
221	67.6393966674805	-9.60321712493896	-5.07108306884766	0.0304885655641556	-3.08191010844894e-05	0.00418994715437293	0.000618529506027699
222	67.6393966674805	-10.2525653839111	-5.00614833831787	0.0343846566975117	-0.00327756232582033	0.00191722682211548	-0.0126931173726916
223	66.340705871582	-9.60321712493896	-4.94121360778809	0.040228795260191	-0.0026282137259841	0.0165275707840919	-0.00587495695799589
224	70.2367935180664	-10.5772399902344	-5.20095300674438	0.0246444288641214	-0.0104203969240189	0.0158782228827477	0.00191722682211548
225	70.2367935180664	-10.2525653839111	-4.68147373199463	0.0113327819854021	-0.00490093370899558	-0.00360223650932312	-0.00360223650932312
226	70.8861465454102	-10.9019145965576	-5.46069240570068	0.013930176384747	-0.000355493422830477	-0.0130177913233638	-0.00847235135734081
227	69.5874481201172	-10.5772399902344	-5.3957576751709	0.0152288740500808	-0.000680167751852423	-0.0165892094373703	-0.00619963090866804
228	70.2367935180664	-10.2525653839111	-4.87627840042114	0.00321592413820326	0.00808603875339031	-0.00587495695799589	-0.00230353930965066
229	69.5874481201172	-10.5772399902344	-4.22693014144897	0.00256657530553639	0.000293855206109583	0.00516396993771195	0.0100340843200684
230	68.2887496948242	-9.92789077758789	-4.74640893936157	0.00743668992072344	-0.000680167751852423	-0.000680167751852423	0.00776136433705688
231	69.5874481201172	-10.5772399902344	-5.26588773727417	-0.0107450718060136	-0.00782300252467394	-0.0100957229733467	0.000618529506027699
232	69.5874481201172	-10.2525653839111	-4.61653900146484	-0.0100957229733467	0.00938473641872406	-0.0172385573387146	0.00256657530553639
233	67.6393966674805	-8.95386791229248	-4.81134366989136	-0.0100957229733467	0.0142548503354192	-0.00327756232582033	-0.00100484199356288
234	67.6393966674805	-9.60321712493896	-4.42173433303833	-0.0146411629393697	0.00191722682211548	-0.0107450718060136	0.00451462110504508
235	67.6393966674805	-9.60321712493896	-4.29186487197876	-0.00100484199356288	0.00191722682211548	-0.00814767740666866	0.0113327819854021
236	70.2367935180664	-9.92789077758789	-4.74640893936157	-0.0159398596733809	-0.00425158534198999	-0.00814767740666866	-0.00360223650932312
237	69.5874481201172	-9.27854251861572	-4.87627840042114	0.00256657530553639	0.00711201597005129	0.00321592413820326	-0.00230353930965066
238	68.9380950927734	-9.60321712493896	-5.26588773727417	-0.00619963090866804	-0.000355493422830477	-0.00327756232582033	-0.00457625929266214
239	68.9380950927734	-9.60321712493896	-5.33082246780396	-0.0156151866540313	-0.00392691092565656	0.00418994715437293	0.000943203864153475
240	67.6393966674805	-8.95386791229248	-5.26588773727417	-0.00879702530801296	-0.00457625929266214	0.00159255252219737	0.00191722682211548
241	70.2367935180664	-9.60321712493896	-5.26588773727417	-0.00977104809135199	-0.00197886489331722	0.00776136433705688	-0.00619963090866804
242	67.6393966674805	-9.60321712493896	-5.07108306884766	-0.00717365415766835	-3.08191010844894e-05	0.000943203864153475	-0.00684897974133492
243	68.9380950927734	-10.5772399902344	-5.3957576751709	0.00386527273803949	-0.00457625929266214	0.00418994715437293	-0.00360223650932312
244	67.6393966674805	-8.62919425964355	-5.6554970741272	-0.0208099745213985	-0.00749832857400179	0.00516396993771195	-0.00587495695799589
245	68.2887496948242	-8.30451965332031	-5.26588773727417	-0.0221086721867323	-0.00295288790948689	0.000943203864153475	-0.00392691092565656
246	66.340705871582	-8.30451965332031	-5.13601779937744	-0.023407369852066	0.00386527273803949	-0.0026282137259841	-0.00587495695799589
247	65.0420074462891	-7.97984552383423	-5.26588773727417	-0.0221086721867323	0.00678734155371785	-0.0185372550040483	-0.00165419070981443
248	67.6393966674805	-7.97984552383423	-5.07108306884766	-0.0100957229733467	0.00808603875339031	-0.00749832857400179	0.00256657530553639
249	68.9380950927734	-7.65517091751099	-5.46069240570068	-0.0162645354866982	0.00548864435404539	0.00516396993771195	0.00548864435404539
250	70.2367935180664	-9.27854251861572	-5.6554970741272	-0.00814767740666866	-0.00425158534198999	-0.00977104809135199	0.00386527273803949
251	69.5874481201172	-8.95386791229248	-5.3957576751709	-0.0146411629393697	0.00354059832170606	-0.00392691092565656	-0.00230353930965066
252	66.9900512695313	-7.65517091751099	-5.33082246780396	-0.00295288790948689	0.00841071270406246	-0.00814767740666866	0.00321592413820326
253	70.2367935180664	-9.27854251861572	-4.94121360778809	0.0022419011220336	0.00970941036939621	-0.00944637414067984	0.00776136433705688
254	69.5874481201172	-8.62919425964355	-5.20095300674438	-0.00814767740666866	0.00483929552137852	-0.00165419070981443	0.0123068047687411
255	67.6393966674805	-9.27854251861572	-4.87627840042114	0.0106834331527352	-0.00457625929266214	0.00354059832170606	0.00613799272105098
256	66.340705871582	-7.65517091751099	-4.87627840042114	0.00711201597005129	-0.00132951640989631	0.00126787810586393	0.00354059832170606
257	66.9900512695313	-7.65517091751099	-5.3957576751709	0.0175015944987535	0.01100810803473	-0.000355493422830477	0.000618529506027699
258	65.6913528442383	-7.65517091751099	-5.33082246780396	0.00970941036939621	-0.000680167751852423	0.00354059832170606	0.00191722682211548
259	65.6913528442383	-7.65517091751099	-4.87627840042114	-0.00490093370899558	0.00548864435404539	0.0123068047687411	0.0103587592020631
260	69.5874481201172	-8.62919425964355	-4.35679960250854	0.00711201597005129	-0.00522560812532902	0.00386527273803949	-0.00132951640989631
261	67.6393966674805	-6.68114805221558	-5.07108306884766	0.00418994715437293	-0.0026282137259841	0.00678734155371785	-0.00490093370899558
262	68.2887496948242	-8.30451965332031	-4.74640893936157	0.00776136433705688	0.0136055024340749	-0.000680167751852423	-0.0026282137259841
263	66.9900512695313	-7.65517091751099	-5.00614833831787	0.0123068047687411	0.00581331877037883	-0.00230353930965066	-0.0100957229733467
264	68.2887496948242	-8.30451965332031	-4.68147373199463	0.0165275707840919	0.00451462110504508	0.0103587592020631	0.000293855206109583
265	68.9380950927734	-8.30451965332031	-5.20095300674438	0.00386527273803949	-0.00912170019000769	0.00808603875339031	0.00613799272105098
266	68.2887496948242	-8.62919425964355	-5.33082246780396	0.00256657530553639	-0.0104203969240189	-0.000355493422830477	-0.00555028254166245
267	68.2887496948242	-9.27854251861572	-5.07108306884766	0.00159255252219737	-0.00100484199356288	-0.0133424662053585	-0.00619963090866804
268	68.9380950927734	-8.30451965332031	-4.74640893936157	-0.00490093370899558	0.00646266713738441	-0.00717365415766835	-0.00425158534198999
269	68.9380950927734	-7.97984552383423	-5.26588773727417	0.0171769186854362	-0.00619963090866804	-0.00197886489331722	0.00516396993771195
270	65.0420074462891	-6.68114805221558	-5.46069240570068	-0.00360223650932312	-0.00392691092565656	0.00159255252219737	0.00354059832170606
271	64.3926544189453	-6.35647392272949	-5.3957576751709	-0.0136671401560307	0.00938473641872406	-0.00782300252467394	0.0022419011220336
272	68.9380950927734	-8.30451965332031	-5.13601779937744	0.00126787810586393	0.00646266713738441	-0.017887907102704	0.00646266713738441
273	66.9900512695313	-6.68114805221558	-5.26588773727417	-0.00100484199356288	0.01100810803473	-0.0198359526693821	-0.00522560812532902
274	66.9900512695313	-7.3304967880249	-4.87627840042114	-0.0026282137259841	0.0022419011220336	-0.0026282137259841	0.00646266713738441
275	68.9380950927734	-7.97984552383423	-5.13601779937744	0.0749689489603043	-0.00230353930965066	0.000618529506027699	0.00516396993771195
276	68.2887496948242	-7.65517091751099	-5.20095300674438	-0.00165419070981443	0.00289124972186983	0.00451462110504508	0.00906006153672934
277	69.5874481201172	-8.30451965332031	-5.20095300674438	0.0100340843200684	0.00483929552137852	0.00321592413820326	0.00386527273803949
278	68.2887496948242	-9.60321712493896	-5.13601779937744	0.00970941036939621	0.00613799272105098	-0.0026282137259841	0.00126787810586393
279	66.9900512695313	-7.65517091751099	-5.13601779937744	0.00613799272105098	-0.00132951640989631	0.00613799272105098	0.000293855206109583
280	66.9900512695313	-6.35647392272949	-5.20095300674438	0.00256657530553639	0.000618529506027699	-0.00295288790948689	0.000293855206109583
281	67.6393966674805	-7.65517091751099	-4.94121360778809	0.011982130818069	0.000293855206109583	-0.000355493422830477	-0.0117190945893526
282	66.340705871582	-6.68114805221558	-5.52562713623047	0.00808603875339031	0.00516396993771195	0.000293855206109583	-0.00490093370899558
283	67.6393966674805	-7.97984552383423	-5.07108306884766	0.00711201597005129	-0.00132951640989631	0.00678734155371785	-0.00490093370899558
284	66.9900512695313	-6.68114805221558	-5.46069240570068	0.01100810803473	0.00126787810586393	-0.000355493422830477	-0.00327756232582033
285	68.2887496948242	-6.68114805221558	-4.94121360778809	0.0103587592020631	-0.00425158534198999	-0.00684897974133492	-0.00652430532500148
286	67.6393966674805	-7.3304967880249	-5.13601779937744	0.00808603875339031	0.00354059832170606	-0.00522560812532902	-0.00749832857400179
287	68.2887496948242	-6.68114805221558	-4.87627840042114	0.00548864435404539	0.0022419011220336	-0.0113944197073579	-0.00457625929266214
288	68.2887496948242	-6.68114805221558	-5.13601779937744	0.00970941036939621	0.00256657530553639	-0.00392691092565656	-0.00295288790948689
289	68.2887496948242	-7.00582218170166	-4.87627840042114	0.00873538758605719	-0.00457625929266214	0.00451462110504508	0.00516396993771195
290	68.9380950927734	-8.62919425964355	-4.68147373199463	0.00938473641872406	-0.0152905117720366	-0.00425158534198999	-3.08191010844894e-05
291	68.9380950927734	-8.62919425964355	-4.48666954040527	0.0136055024340749	-0.000680167751852423	-0.00879702530801296	0.0022419011220336
292	67.6393966674805	-6.68114805221558	-4.68147373199463	0.0178262684494257	0.00386527273803949	-0.0162645354866982	0.000943203864153475
293	67.6393966674805	-7.65517091751099	-4.48666954040527	0.0158782228827477	0.00354059832170606	-0.00749832857400179	0.000293855206109583
294	66.9900512695313	-7.00582218170166	-4.35679960250854	0.00451462110504508	-0.00360223650932312	-0.00587495695799589	0.0181509424000978
295	66.9900512695313	-6.35647392272949	-4.87627840042114	0.00386527273803949	0.000618529506027699	-0.000680167751852423	0.00451462110504508
296	67.6393966674805	-7.00582218170166	-4.81134366989136	0.020423661917448	0.00808603875339031	0.00126787810586393	0.00191722682211548
297	68.2887496948242	-6.68114805221558	-5.00614833831787	0.0132808275520802	0.0116574559360743	-0.00425158534198999	-0.000355493422830477
298	67.6393966674805	-7.00582218170166	-5.00614833831787	0.00841071270406246	0.0126314787194133	-0.00652430532500148	0.00483929552137852
299	70.2367935180664	-7.65517091751099	-4.55160427093506	0.00354059832170606	0.00743668992072344	0.00743668992072344	0.00613799272105098
300	68.9380950927734	-7.97984552383423	-4.29186487197876	0.00321592413820326	0.00321592413820326	0.0022419011220336	-0.00165419070981443
301	68.2887496948242	-7.97984552383423	-5.00614833831787	-0.0149658378213644	-0.00814767740666866	-0.00425158534198999	-0.00652430532500148
302	69.5874481201172	-8.62919425964355	-5.3957576751709	-0.0149658378213644	-0.00847235135734081	0.00321592413820326	-0.0146411629393697
303	68.2887496948242	-7.3304967880249	-5.33082246780396	-0.0120437685400248	-0.00490093370899558	0.000943203864153475	-0.00327756232582033
304	69.5874481201172	-8.30451965332031	-5.07108306884766	-0.0149658378213644	0.00841071270406246	0.00548864435404539	0.000293855206109583
305	68.9380950927734	-8.30451965332031	-5.13601779937744	-0.0308748781681061	0.00516396993771195	0.000943203864153475	-0.00295288790948689
306	68.2887496948242	-7.97984552383423	-5.13601779937744	-0.0282774847000837	0.0022419011220336	0.00289124972186983	-0.0026282137259841
307	69.5874481201172	-7.65517091751099	-5.20095300674438	-0.023407369852066	0.00711201597005129	-0.00977104809135199	-0.00782300252467394
308	69.5874481201172	-8.30451965332031	-5.26588773727417	-0.0126931173726916	0.00906006153672934	-0.0100957229733467	0.00191722682211548
309	70.2367935180664	-8.95386791229248	-5.59056186676025	-0.0204853005707264	0.000618529506027699	0.000618529506027699	0.00354059832170606
310	67.6393966674805	-7.65517091751099	-5.85030126571655	-0.0198359526693821	0.00321592413820326	0.000943203864153475	-0.00555028254166245
311	70.8861465454102	-7.97984552383423	-5.6554970741272	-0.0107450718060136	0.00906006153672934	-0.00327756232582033	0.00354059832170606
312	70.2367935180664	-8.62919425964355	-5.26588773727417	-0.0211346503347158	0.0165275707840919	-0.00782300252467394	0.000943203864153475
313	67.6393966674805	-8.95386791229248	-4.94121360778809	-0.00847235135734081	0.00191722682211548	-0.0126931173726916	0.00516396993771195
314	68.9380950927734	-8.95386791229248	-5.20095300674438	-0.0100957229733467	-0.00132951640989631	0.00289124972186983	0.00289124972186983
315	70.2367935180664	-9.92789077758789	-4.55160427093506	-0.00977104809135199	-0.00457625929266214	-0.00132951640989631	0.00451462110504508
316	70.2367935180664	-8.62919425964355	-4.74640893936157	-0.00132951640989631	-0.00457625929266214	0.00548864435404539	0.00256657530553639
317	68.2887496948242	-8.30451965332031	-5.00614833831787	0.000618529506027699	0.00970941036939621	-0.00360223650932312	0.00418994715437293
318	68.2887496948242	-8.62919425964355	-4.55160427093506	0.0116574559360743	0.00581331877037883	-0.00684897974133492	0.00289124972186983
319	67.6393966674805	-7.3304967880249	-4.55160427093506	-0.00749832857400179	-0.000355493422830477	0.00613799272105098	0.000618529506027699
320	68.9380950927734	-7.65517091751099	-4.35679960250854	-0.00425158534198999	-0.00619963090866804	0.00516396993771195	0.000943203864153475
321	70.8861465454102	-8.95386791229248	-5.3957576751709	0.0123068047687411	-0.00100484199356288	0.00548864435404539	-0.00197886489331722
322	68.2887496948242	-7.97984552383423	-5.59056186676025	0.0155535480007529	-0.00717365415766835	0.00613799272105098	-0.0156151866540313
323	70.8861465454102	-9.27854251861572	-5.13601779937744	0.0165275707840919	-0.00165419070981443	0.00159255252219737	-0.0117190945893526
324	68.9380950927734	-7.97984552383423	-5.3957576751709	0.0116574559360743	-0.00717365415766835	0.011982130818069	-0.00425158534198999
325	68.2887496948242	-8.95386791229248	-4.94121360778809	-0.0143164889886975	-0.0126931173726916	0.00289124972186983	-0.00230353930965066
326	68.2887496948242	-9.27854251861572	-4.87627840042114	0.011982130818069	-0.0117190945893526	-0.00684897974133492	-0.00522560812532902
327	67.6393966674805	-7.97984552383423	-5.07108306884766	-0.00197886489331722	0.00256657530553639	-0.00619963090866804	-0.00360223650932312
328	68.9380950927734	-7.97984552383423	-5.52562713623047	-0.00392691092565656	-0.00165419070981443	-0.00717365415766835	-0.00230353930965066
329	66.340705871582	-7.65517091751099	-5.59056186676025	-0.00100484199356288	0.00483929552137852	0.00451462110504508	0.00451462110504508
330	68.2887496948242	-8.95386791229248	-5.07108306884766	-0.0026282137259841	-0.00295288790948689	0.000293855206109583	0.00191722682211548
331	68.2887496948242	-8.30451965332031	-5.33082246780396	0.00646266713738441	0.00418994715437293	-0.00197886489331722	-0.00457625929266214
332	67.6393966674805	-8.30451965332031	-5.07108306884766	-0.000355493422830477	0.0126314787194133	-0.0152905117720366	0.000943203864153475
333	70.2367935180664	-9.60321712493896	-5.00614833831787	0.00646266713738441	0.00126787810586393	-0.0126931173726916	0.00321592413820326
334	70.2367935180664	-8.95386791229248	-5.26588773727417	-0.00425158534198999	0.0100340843200684	-0.00652430532500148	0.00711201597005129
335	70.2367935180664	-8.62919425964355	-5.3957576751709	0.01100810803473	0.00354059832170606	-0.00847235135734081	0.00906006153672934
336	68.2887496948242	-8.62919425964355	-5.26588773727417	0.00938473641872406	-0.00132951640989631	0.00581331877037883	0.00191722682211548
337	68.2887496948242	-9.60321712493896	-5.3957576751709	0.0175015944987535	0.000943203864153475	0.00483929552137852	-0.00360223650932312
338	69.5874481201172	-9.27854251861572	-5.07108306884766	0.020423661917448	0.0022419011220336	-0.00360223650932312	-0.00230353930965066
339	70.2367935180664	-9.60321712493896	-4.68147373199463	0.0100340843200684	-0.000680167751852423	-0.00652430532500148	0.00873538758605719
340	68.9380950927734	-9.92789077758789	-4.61653900146484	-0.00619963090866804	-0.00425158534198999	0.00873538758605719	-0.000355493422830477
341	66.340705871582	-8.62919425964355	-5.3957576751709	-0.00197886489331722	-0.00814767740666866	0.00418994715437293	0.00159255252219737
342	68.9380950927734	-9.60321712493896	-5.26588773727417	0.0136055024340749	0.000293855206109583	-0.00197886489331722	-0.00587495695799589
343	68.9380950927734	-8.95386791229248	-5.33082246780396	0.0100340843200684	-0.00327756232582033	0.000293855206109583	-0.00652430532500148
344	70.8861465454102	-9.92789077758789	-5.46069240570068	0.00354059832170606	0.00126787810586393	0.00743668992072344	0.00483929552137852
345	72.1848373413086	-9.92789077758789	-5.26588773727417	-0.0117190945893526	-0.00555028254166245	-0.00197886489331722	0.00321592413820326
346	71.5354919433594	-9.27854251861572	-5.46069240570068	-0.00847235135734081	0.00354059832170606	-0.00619963090866804	-0.0120437685400248
347	71.5354919433594	-10.5772399902344	-5.46069240570068	-0.00425158534198999	0.00516396993771195	-0.0136671401560307	0.000293855206109583
348	71.5354919433594	-11.2265882492065	-5.13601779937744	0.00354059832170606	-3.08191010844894e-05	-0.0146411629393697	-0.0110697457566857
349	70.8861465454102	-11.875937461853	-4.61653900146484	0.00386527273803949	-0.00944637414067984	0.00548864435404539	0.000943203864153475
350	70.2367935180664	-9.92789077758789	-4.68147373199463	0.00678734155371785	-0.00425158534198999	0.00289124972186983	-0.00295288790948689
351	70.8861465454102	-10.2525653839111	-4.61653900146484	0.00354059832170606	0.00646266713738441	-0.0126931173726916	0.0022419011220336
352	70.2367935180664	-10.5772399902344	-4.68147373199463	0.0113327819854021	0.0103587592020631	-0.0152905117720366	-0.000680167751852423
353	68.2887496948242	-8.95386791229248	-5.26588773727417	-0.00100484199356288	0.0126314787194133	-0.0169138833880424	-0.0026282137259841
354	68.9380950927734	-9.27854251861572	-5.3957576751709	0.011982130818069	0.000618529506027699	-0.00295288790948689	0.0136055024340749
355	69.5874481201172	-10.2525653839111	-5.13601779937744	0.0226963832974434	0.00256657530553639	-0.0117190945893526	0.00191722682211548
356	71.5354919433594	-9.92789077758789	-4.61653900146484	0.00841071270406246	0.00289124972186983	0.00776136433705688	0.00613799272105098
357	71.5354919433594	-10.5772399902344	-4.74640893936157	0.0233457311987877	0.00970941036939621	-0.00652430532500148	0.00159255252219737
358	68.9380950927734	-8.95386791229248	-4.29186487197876	0.0168522447347641	0.00646266713738441	0.000943203864153475	-0.00327756232582033
359	68.9380950927734	-9.92789077758789	-4.48666954040527	0.0136055024340749	0.00321592413820326	0.00646266713738441	-0.00165419070981443
360	69.5874481201172	-9.92789077758789	-5.3957576751709	0.00548864435404539	-0.00457625929266214	0.00386527273803949	-0.00197886489331722
361	71.5354919433594	-12.200611114502	-5.3957576751709	0.00646266713738441	-0.00782300252467394	-0.00100484199356288	-0.00100484199356288
362	70.8861465454102	-9.92789077758789	-5.78536653518677	0.0100340843200684	0.00354059832170606	-0.00165419070981443	-0.00425158534198999
363	70.8861465454102	-10.2525653839111	-5.33082246780396	0.00970941036939621	0.00159255252219737	0.00776136433705688	0.00256657530553639
364	67.6393966674805	-9.27854251861572	-5.46069240570068	0.00321592413820326	-0.00327756232582033	0.00289124972186983	0.00159255252219737
365	66.9900512695313	-9.27854251861572	-4.94121360778809	-0.0143164889886975	-3.08191010844894e-05	-0.00197886489331722	0.000618529506027699
366	68.2887496948242	-9.92789077758789	-5.20095300674438	-0.00814767740666866	-3.08191010844894e-05	-0.00197886489331722	-0.00132951640989631
367	71.5354919433594	-9.60321712493896	-5.26588773727417	-0.00912170019000769	0.00743668992072344	-0.00847235135734081	-0.00425158534198999
368	69.5874481201172	-8.62919425964355	-5.46069240570068	-0.00749832857400179	0.012956153601408	-0.00717365415766835	-0.0026282137259841
369	69.5874481201172	-9.60321712493896	-5.52562713623047	-0.0143164889886975	-3.08191010844894e-05	-0.00555028254166245	0.00808603875339031
370	70.2367935180664	-9.92789077758789	-5.26588773727417	-0.00490093370899558	-0.00100484199356288	-0.00165419070981443	0.0022419011220336
371	69.5874481201172	-9.60321712493896	-5.07108306884766	-0.00782300252467394	0.0022419011220336	-0.00977104809135199	0.00451462110504508
372	69.5874481201172	-9.92789077758789	-5.46069240570068	-0.00360223650932312	0.00906006153672934	-0.0152905117720366	-0.0026282137259841
373	70.2367935180664	-11.2265882492065	-5.13601779937744	-0.00555028254166245	-0.00522560812532902	-0.0130177913233638	0.00906006153672934
374	71.5354919433594	-11.2265882492065	-5.07108306884766	0.0165275707840919	0.00808603875339031	-0.00619963090866804	0.00386527273803949
375	69.5874481201172	-9.60321712493896	-5.26588773727417	-0.00132951640989631	0.00191722682211548	-0.00295288790948689	0.00646266713738441
376	67.6393966674805	-8.95386791229248	-5.13601779937744	0.000618529506027699	0.0022419011220336	0.00289124972186983	0.00289124972186983
377	67.6393966674805	-9.27854251861572	-5.13601779937744	0.00256657530553639	0.00873538758605719	0.00483929552137852	-0.000680167751852423
378	69.5874481201172	-10.5772399902344	-4.81134366989136	0.00256657530553639	0.00678734155371785	-0.00360223650932312	0.00808603875339031
379	72.1848373413086	-10.5772399902344	-5.13601779937744	0.013930176384747	0.000943203864153475	-0.000680167751852423	0.00386527273803949
380	70.2367935180664	-9.27854251861572	-5.3957576751709	0.00938473641872406	-0.00912170019000769	-0.00425158534198999	0.00808603875339031
381	69.5874481201172	-9.60321712493896	-5.59056186676025	0.012956153601408	-0.00944637414067984	0.00711201597005129	-0.0113944197073579
382	70.2367935180664	-10.2525653839111	-5.00614833831787	-0.00425158534198999	0.0022419011220336	0.00906006153672934	-0.0169138833880424
383	68.9380950927734	-9.92789077758789	-5.13601779937744	0.0191249661147594	0.000293855206109583	0.01100810803473	-0.00814767740666866
384	70.8861465454102	-11.875937461853	-4.87627840042114	0.000943203864153475	-0.0117190945893526	0.00256657530553639	-3.08191010844894e-05
385	70.2367935180664	-10.5772399902344	-4.74640893936157	-0.0146411629393697	-0.00847235135734081	-0.00652430532500148	-0.00392691092565656
386	70.2367935180664	-9.27854251861572	-5.6554970741272	0.00516396993771195	0.000943203864153475	-0.00847235135734081	0.000618529506027699
387	68.2887496948242	-8.95386791229248	-5.59056186676025	0.0145795252174139	0.00873538758605719	-0.00847235135734081	-0.00197886489331722
388	66.340705871582	-9.27854251861572	-5.52562713623047	0.00289124972186983	0.00451462110504508	-0.0120437685400248	-0.00360223650932312
389	68.2887496948242	-9.92789077758789	-5.46069240570068	0.00516396993771195	-0.00100484199356288	-0.00360223650932312	0.00516396993771195
390	70.2367935180664	-9.92789077758789	-5.59056186676025	0.000618529506027699	0.000943203864153475	-0.00619963090866804	0.00451462110504508
391	71.5354919433594	-10.5772399902344	-5.26588773727417	0.00256657530553639	0.00126787810586393	-0.0133424662053585	0.00548864435404539
392	69.5874481201172	-8.62919425964355	-5.98017120361328	-0.000680167751852423	0.0152288740500808	-0.00587495695799589	-0.00684897974133492
393	70.8861465454102	-10.2525653839111	-5.78536653518677	-0.00717365415766835	0.00841071270406246	-0.0198359526693821	-0.000680167751852423
394	70.8861465454102	-10.2525653839111	-5.59056186676025	-0.00944637414067984	0.00191722682211548	-0.00132951640989631	0.00873538758605719
395	70.2367935180664	-9.60321712493896	-5.78536653518677	-0.0133424662053585	0.00191722682211548	-0.00132951640989631	0.00548864435404539
396	72.1848373413086	-10.2525653839111	-5.52562713623047	-0.0217839982360601	-0.00522560812532902	-0.0104203969240189	-0.00425158534198999
397	70.2367935180664	-10.9019145965576	-5.26588773727417	-0.00749832857400179	-0.00425158534198999	-0.00717365415766835	0.000293855206109583
398	72.1848373413086	-9.60321712493896	-4.94121360778809	-0.0130177913233638	0.00516396993771195	-0.000680167751852423	0.00418994715437293
399	67.6393966674805	-8.62919425964355	-5.26588773727417	-0.0104203969240189	0.000943203864153475	0.0100340843200684	0.00386527273803949
400	68.9380950927734	-9.92789077758789	-5.13601779937744	-0.0143164889886975	-3.08191010844894e-05	0.00321592413820326	0.0116574559360743
401	69.5874481201172	-9.27854251861572	-5.3957576751709	-0.0126931173726916	0.000618529506027699	-0.00100484199356288	0.00159255252219737
402	70.8861465454102	-7.97984552383423	-5.59056186676025	0.0168522447347641	0.00354059832170606	0.00776136433705688	-0.0143164889886975
403	72.8341903686523	-9.27854251861572	-5.33082246780396	0.0165275707840919	0.00581331877037883	-0.00100484199356288	-0.00132951640989631
404	70.2367935180664	-7.97984552383423	-5.20095300674438	0.0155535480007529	-0.0130177913233638	0.0106834331527352	-0.00230353930965066
405	70.2367935180664	-8.95386791229248	-5.13601779937744	0.0022419011220336	-0.000680167751852423	0.00321592413820326	0.00711201597005129
406	72.8341903686523	-9.92789077758789	-5.13601779937744	0.00386527273803949	-0.00425158534198999	-0.0123684434220195	-0.00457625929266214
407	72.8341903686523	-9.27854251861572	-5.07108306884766	0.00743668992072344	0.00516396993771195	-0.00425158534198999	-0.00197886489331722
408	73.4835357666016	-10.9019145965576	-5.07108306884766	0.00386527273803949	-0.00392691092565656	-0.00684897974133492	0.00191722682211548
409	70.8861465454102	-8.62919425964355	-5.13601779937744	0.0200989879667759	-0.000680167751852423	-0.00425158534198999	-0.00555028254166245
410	71.5354919433594	-8.62919425964355	-4.87627840042114	0.000618529506027699	-3.08191010844894e-05	0.000293855206109583	-0.00295288790948689
411	70.2367935180664	-8.30451965332031	-5.07108306884766	-0.00555028254166245	0.00548864435404539	-3.08191010844894e-05	0.000618529506027699
412	70.2367935180664	-9.27854251861572	-5.13601779937744	-0.00652430532500148	0.0162028968334198	-0.0162645354866982	-0.00165419070981443
413	69.5874481201172	-7.97984552383423	-4.81134366989136	-0.0100957229733467	0.00711201597005129	-0.0146411629393697	0.00646266713738441
414	70.8861465454102	-8.30451965332031	-4.55160427093506	-0.00132951640989631	0.00873538758605719	-0.00717365415766835	0.0100340843200684
415	74.1328887939453	-9.27854251861572	-5.13601779937744	0.0113327819854021	0.00256657530553639	0.00581331877037883	0.0100340843200684
416	72.1848373413086	-8.95386791229248	-4.94121360778809	0.0106834331527352	-0.00490093370899558	-0.0026282137259841	0.00256657530553639
417	72.1848373413086	-9.60321712493896	-5.26588773727417	0.0210730116814375	0.0142548503354192	0.0113327819854021	-3.08191010844894e-05
418	70.2367935180664	-8.30451965332031	-5.3957576751709	0.0113327819854021	0.00126787810586393	0.00743668992072344	0.00191722682211548
419	70.8861465454102	-8.30451965332031	-5.3957576751709	0.00841071270406246	-0.00879702530801296	0.00938473641872406	0.00711201597005129
420	72.1848373413086	-9.92789077758789	-5.33082246780396	0.00191722682211548	-0.0107450718060136	0.000618529506027699	0.00646266713738441
421	70.2367935180664	-9.27854251861572	-5.52562713623047	0.000618529506027699	-0.0266541130840778	0.00386527273803949	-0.00912170019000769
422	72.8341903686523	-9.27854251861572	-5.26588773727417	0.0171769186854362	-0.0159398596733809	0.000618529506027699	-0.0104203969240189
423	70.2367935180664	-8.30451965332031	-5.26588773727417	0.0106834331527352	0.00678734155371785	0.000293855206109583	-0.00684897974133492
424	70.2367935180664	-9.60321712493896	-5.07108306884766	-0.0026282137259841	-0.00295288790948689	0.0142548503354192	-0.000355493422830477
425	70.2367935180664	-8.62919425964355	-5.6554970741272	-0.00425158534198999	-0.00165419070981443	0.00126787810586393	-0.00425158534198999
426	70.2367935180664	-7.97984552383423	-5.78536653518677	-0.00165419070981443	0.000943203864153475	-0.000680167751852423	-0.00749832857400179
427	70.2367935180664	-8.30451965332031	-5.52562713623047	0.0188002903014421	0.0136055024340749	-0.0152905117720366	-0.00522560812532902
428	70.2367935180664	-8.30451965332031	-5.72043180465698	0.013930176384747	0.00613799272105098	-0.00717365415766835	-3.08191010844894e-05
429	72.1848373413086	-9.27854251861572	-5.59056186676025	0.00776136433705688	0.000943203864153475	-0.00360223650932312	0.00386527273803949
430	72.8341903686523	-9.92789077758789	-5.00614833831787	0.00289124972186983	-0.00132951640989631	-0.000355493422830477	0.00970941036939621
431	70.8861465454102	-8.95386791229248	-5.46069240570068	0.0022419011220336	0.000943203864153475	-0.000680167751852423	0.00191722682211548
432	70.2367935180664	-8.95386791229248	-5.6554970741272	0.00711201597005129	0.00711201597005129	-0.0185372550040483	0.00321592413820326
433	72.1848373413086	-10.5772399902344	-5.6554970741272	-0.000355493422830477	0.000943203864153475	-0.00749832857400179	-0.00100484199356288
434	70.8861465454102	-8.62919425964355	-5.46069240570068	-0.0172385573387146	-0.00197886489331722	-0.00684897974133492	0.00970941036939621
435	70.8861465454102	-8.62919425964355	-5.52562713623047	-0.0149658378213644	0.000618529506027699	-3.08191010844894e-05	0.000293855206109583
436	68.2887496948242	-8.30451965332031	-5.13601779937744	-0.0152905117720366	0.00483929552137852	-0.00652430532500148	0.00354059832170606
437	68.9380950927734	-8.30451965332031	-4.94121360778809	-0.0126931173726916	0.0123068047687411	-0.0126931173726916	-0.00165419070981443
438	69.5874481201172	-7.65517091751099	-5.3957576751709	-0.00944637414067984	0.0106834331527352	-0.0139918150380254	0.00321592413820326
439	71.5354919433594	-9.60321712493896	-5.00614833831787	0.000293855206109583	0.00159255252219737	0.00354059832170606	-3.08191010844894e-05
440	72.1848373413086	-9.27854251861572	-5.85030126571655	-0.0126931173726916	0.00743668992072344	0.00386527273803949	0.000293855206109583
441	71.5354919433594	-9.60321712493896	-5.6554970741272	-0.00782300252467394	-0.00165419070981443	0.00776136433705688	-0.00619963090866804
442	72.1848373413086	-9.60321712493896	-5.26588773727417	-3.08191010844894e-05	0.000293855206109583	0.00354059832170606	-0.0104203969240189
443	71.5354919433594	-8.95386791229248	-5.20095300674438	-0.00977104809135199	-0.00327756232582033	0.00841071270406246	-0.00360223650932312
444	68.9380950927734	-9.60321712493896	-5.33082246780396	-0.00392691092565656	-0.0117190945893526	0.00970941036939621	0.00548864435404539
445	71.5354919433594	-10.2525653839111	-5.26588773727417	-0.0146411629393697	-0.0100957229733467	0.00743668992072344	-0.00327756232582033
446	71.5354919433594	-10.2525653839111	-5.00614833831787	-0.00912170019000769	-0.00587495695799589	-0.0026282137259841	-0.00392691092565656
447	71.5354919433594	-9.92789077758789	-5.07108306884766	-0.00587495695799589	0.00256657530553639	-0.0152905117720366	0.0022419011220336
448	70.2367935180664	-9.60321712493896	-5.07108306884766	-0.00782300252467394	0.00581331877037883	-0.00490093370899558	0.00548864435404539
449	68.2887496948242	-9.60321712493896	-5.00614833831787	-0.0107450718060136	-0.00847235135734081	0.00321592413820326	0.00354059832170606
450	68.2887496948242	-8.62919425964355	-5.07108306884766	-0.0188619289547205	-0.000355493422830477	0.0103587592020631	0.00321592413820326
451	69.5874481201172	-9.27854251861572	-5.26588773727417	-0.0156151866540313	0.00289124972186983	-3.08191010844894e-05	0.00191722682211548
452	70.8861465454102	-8.95386791229248	-5.59056186676025	-0.00814767740666866	0.0126314787194133	-0.0169138833880424	0.00256657530553639
453	70.2367935180664	-8.62919425964355	-5.3957576751709	-0.0117190945893526	0.0123068047687411	-0.0156151866540313	0.00191722682211548
454	72.8341903686523	-10.2525653839111	-5.20095300674438	-0.000355493422830477	0.00483929552137852	-0.00879702530801296	0.00613799272105098
455	71.5354919433594	-9.60321712493896	-5.07108306884766	-0.00165419070981443	0.00418994715437293	0.00646266713738441	0.00321592413820326
456	70.8861465454102	-10.2525653839111	-4.09706020355225	0.0103587592020631	-0.00392691092565656	-0.00587495695799589	0.00191722682211548
457	72.1848373413086	-10.9019145965576	-4.94121360778809	0.0210730116814375	-0.00132951640989631	0.00256657530553639	-0.00944637414067984
458	71.5354919433594	-10.9019145965576	-4.74640893936157	0.0324366129934788	0.000293855206109583	-0.00555028254166245	0.00289124972186983
459	70.8861465454102	-9.27854251861572	-5.33082246780396	0.0327612869441509	0.000293855206109583	0.00516396993771195	-0.000355493422830477
460	68.9380950927734	-8.30451965332031	-5.20095300674438	0.0340599827468395	0.00483929552137852	0.00548864435404539	0.00483929552137852
461	68.2887496948242	-9.60321712493896	-4.42173433303833	0.0230210572481155	-0.000680167751852423	-0.00295288790948689	-0.00327756232582033
462	68.2887496948242	-8.62919425964355	-5.07108306884766	0.0415274947881699	0.00159255252219737	0.000943203864153475	-0.0133424662053585
463	72.1848373413086	-10.2525653839111	-4.74640893936157	0.036657378077507	0.00159255252219737	-0.00132951640989631	-0.00555028254166245
464	70.8861465454102	-9.27854251861572	-5.72043180465698	0.025618452578783	-0.00327756232582033	-0.00230353930965066	0.00776136433705688
465	70.8861465454102	-9.27854251861572	-5.6554970741272	0.00906006153672934	0.00873538758605719	-0.00749832857400179	0.000618529506027699
466	72.8341903686523	-10.2525653839111	-5.46069240570068	-0.00619963090866804	0.00418994715437293	-0.0149658378213644	-0.00555028254166245
467	72.8341903686523	-9.92789077758789	-5.26588773727417	-0.0104203969240189	0.00970941036939621	-0.0123684434220195	-0.00230353930965066
468	70.8861465454102	-10.2525653839111	-5.13601779937744	-0.0126931173726916	-0.00425158534198999	-0.0139918150380254	0.00548864435404539
469	72.1848373413086	-11.875937461853	-5.00614833831787	-0.0263294391334057	-0.00490093370899558	0.00256657530553639	0.000943203864153475
470	70.8861465454102	-10.9019145965576	-4.94121360778809	-0.032173577696085	-0.0026282137259841	0.00841071270406246	0.000943203864153475
471	70.8861465454102	-9.60321712493896	-5.46069240570068	-0.0337969474494457	-0.000680167751852423	-0.00490093370899558	0.00613799272105098
472	68.9380950927734	-8.95386791229248	-5.59056186676025	-0.0276281367987394	0.0145795252174139	-0.0139918150380254	-0.00522560812532902
473	69.5874481201172	-10.2525653839111	-5.33082246780396	-0.0295761823654175	0.00776136433705688	-0.00360223650932312	0.00516396993771195
474	70.2367935180664	-9.27854251861572	-5.59056186676025	-0.0195112787187099	-0.00197886489331722	-0.0143164889886975	0.00646266713738441
475	70.2367935180664	-9.60321712493896	-5.46069240570068	-0.00555028254166245	0.00678734155371785	0.00970941036939621	0.00906006153672934
476	72.1848373413086	-8.95386791229248	-5.07108306884766	-0.0126931173726916	-0.00197886489331722	0.00581331877037883	0.000618529506027699
477	72.1848373413086	-9.92789077758789	-4.87627840042114	0.000618529506027699	0.00841071270406246	-0.00295288790948689	-0.00652430532500148
478	72.1848373413086	-10.2525653839111	-4.74640893936157	-0.00392691092565656	0.00808603875339031	-0.00100484199356288	-3.08191010844894e-05
479	71.5354919433594	-9.60321712493896	-5.13601779937744	-0.0110697457566857	-0.00132951640989631	0.00386527273803949	0.0022419011220336
480	70.8861465454102	-10.2525653839111	-5.00614833831787	-0.00684897974133492	-0.00360223650932312	0.0126314787194133	0.0142548503354192
481	70.8861465454102	-10.5772399902344	-5.26588773727417	0.00256657530553639	-0.0123684434220195	-0.00360223650932312	-0.00165419070981443
482	72.1848373413086	-10.5772399902344	-4.81134366989136	0.0171769186854362	-0.0117190945893526	-0.0026282137259841	-0.00782300252467394
483	72.1848373413086	-8.95386791229248	-5.07108306884766	0.011982130818069	0.00126787810586393	0.00256657530553639	-0.00132951640989631
484	68.9380950927734	-8.62919425964355	-5.26588773727417	0.0126314787194133	-0.00944637414067984	0.0123068047687411	-0.00197886489331722
485	69.5874481201172	-9.60321712493896	-5.00614833831787	-0.0204853005707264	-0.00425158534198999	-0.00327756232582033	0.00191722682211548
486	70.8861465454102	-9.92789077758789	-5.20095300674438	-0.00749832857400179	-0.0104203969240189	0.0022419011220336	-0.00587495695799589
487	71.5354919433594	-9.60321712493896	-4.48666954040527	0.0188002903014421	0.00678734155371785	-0.0107450718060136	0.000943203864153475
488	72.8341903686523	-9.92789077758789	-5.07108306884766	0.029189869761467	0.00418994715437293	-0.0117190945893526	0.00451462110504508
489	69.5874481201172	-8.62919425964355	-5.26588773727417	0.00256657530553639	0.000943203864153475	-0.0100957229733467	0.00159255252219737
490	68.9380950927734	-8.62919425964355	-5.26588773727417	0.00678734155371785	-0.0026282137259841	0.00126787810586393	-0.000355493422830477
491	70.8861465454102	-9.60321712493896	-5.20095300674438	-0.0143164889886975	0.0022419011220336	0.00289124972186983	-0.00360223650932312
492	71.5354919433594	-10.2525653839111	-5.00614833831787	0.0132808275520802	0.00354059832170606	-0.0211346503347158	-0.000680167751852423
493	71.5354919433594	-10.5772399902344	-4.74640893936157	-0.0221086721867323	-0.00230353930965066	-0.00879702530801296	0.00483929552137852
494	68.9380950927734	-8.30451965332031	-5.26588773727417	0.00256657530553639	0.00418994715437293	-0.00879702530801296	0.00873538758605719
495	70.8861465454102	-9.27854251861572	-4.87627840042114	0.00678734155371785	0.00483929552137852	-0.00230353930965066	0.00581331877037883
496	69.5874481201172	-8.95386791229248	-4.74640893936157	-0.0026282137259841	0.00386527273803949	0.00711201597005129	0.00159255252219737
497	68.2887496948242	-9.60321712493896	-5.07108306884766	-0.000680167751852423	0.011982130818069	0.000618529506027699	-3.08191010844894e-05
498	70.2367935180664	-9.27854251861572	-5.20095300674438	0.00516396993771195	0.012956153601408	0.00418994715437293	0.00126787810586393
499	69.5874481201172	-8.62919425964355	-5.20095300674438	0.0100340843200684	0.00386527273803949	0.00548864435404539	0.00776136433705688
500	70.8861465454102	-8.30451965332031	-5.59056186676025	-0.00165419070981443	-0.00327756232582033	0.00743668992072344	-0.00392691092565656
501	71.5354919433594	-8.95386791229248	-5.20095300674438	-0.00814767740666866	-0.00230353930965066	0.0100340843200684	-0.00425158534198999
502	69.5874481201172	-8.30451965332031	-4.94121360778809	0.0207483377307653	-0.00327756232582033	-0.00490093370899558	0.00191722682211548
503	71.5354919433594	-8.95386791229248	-4.94121360778809	0.0116574559360743	-0.00619963090866804	0.0113327819854021	-0.0188619289547205
504	70.8861465454102	-9.60321712493896	-5.26588773727417	0.00451462110504508	-0.0253554154187441	0.00873538758605719	0.00548864435404539
505	69.5874481201172	-8.95386791229248	-5.6554970741272	0.0145795252174139	-0.00879702530801296	0.0022419011220336	-0.00684897974133492
506	68.2887496948242	-7.97984552383423	-5.52562713623047	-0.00555028254166245	-0.00912170019000769	-0.00392691092565656	0.0022419011220336
507	68.9380950927734	-7.65517091751099	-5.20095300674438	0.0155535480007529	0.00451462110504508	-0.0211346503347158	-0.00684897974133492
508	67.6393966674805	-7.3304967880249	-5.26588773727417	0.00321592413820326	0.000618529506027699	0.00451462110504508	-0.0162645354866982
509	66.9900512695313	-8.95386791229248	-4.74640893936157	0.00354059832170606	0.00256657530553639	-0.00360223650932312	0.00451462110504508
510	68.9380950927734	-8.62919425964355	-5.20095300674438	0.00256657530553639	0.00581331877037883	-0.00165419070981443	-3.08191010844894e-05
511	69.5874481201172	-7.97984552383423	-5.33082246780396	0.0126314787194133	0.0116574559360743	-0.0143164889886975	0.00873538758605719
512	70.2367935180664	-7.65517091751099	-5.33082246780396	0.0191249661147594	0.00938473641872406	-0.0230826959013939	0.00451462110504508
513	70.2367935180664	-8.30451965332031	-5.26588773727417	0.0142548503354192	0.00906006153672934	-0.0123684434220195	-0.00132951640989631
514	70.8861465454102	-8.62919425964355	-5.20095300674438	0.0100340843200684	0.00256657530553639	-0.0146411629393697	-0.000355493422830477
515	70.2367935180664	-7.00582218170166	-5.00614833831787	0.00808603875339031	0.0022419011220336	-0.00230353930965066	0.00191722682211548
516	69.5874481201172	-7.97984552383423	-4.48666954040527	0.00386527273803949	0.0022419011220336	0.00548864435404539	0.000618529506027699
517	70.8861465454102	-8.62919425964355	-4.87627840042114	0.00516396993771195	0.00678734155371785	0.0022419011220336	0.00191722682211548
518	68.9380950927734	-7.97984552383423	-4.74640893936157	-0.00684897974133492	0.00256657530553639	0.00483929552137852	-0.00555028254166245
519	70.8861465454102	-7.97984552383423	-4.61653900146484	-0.00717365415766835	-0.000680167751852423	0.000618529506027699	0.00126787810586393
520	70.8861465454102	-7.97984552383423	-5.07108306884766	-0.00749832857400179	0.000943203864153475	-0.0026282137259841	-0.0100957229733467
521	67.6393966674805	-7.65517091751099	-5.26588773727417	-0.0143164889886975	-0.00327756232582033	0.00743668992072344	-0.000355493422830477
522	68.9380950927734	-8.30451965332031	-4.81134366989136	0.0149041991680861	0.00159255252219737	-0.000355493422830477	-0.0026282137259841
523	68.9380950927734	-6.35647392272949	-5.26588773727417	-0.00197886489331722	-0.000355493422830477	0.00678734155371785	-0.00782300252467394
524	70.8861465454102	-7.3304967880249	-5.20095300674438	0.00873538758605719	-0.000355493422830477	0.00711201597005129	-0.000355493422830477
525	71.5354919433594	-7.97984552383423	-5.33082246780396	0.00321592413820326	0.00159255252219737	-0.0026282137259841	0.00354059832170606
526	70.8861465454102	-7.97984552383423	-5.20095300674438	0.000618529506027699	0.00256657530553639	-0.0107450718060136	-0.00555028254166245
527	72.1848373413086	-7.97984552383423	-5.13601779937744	0.0152288740500808	-0.000680167751852423	-0.0100957229733467	-0.00295288790948689
528	70.8861465454102	-7.97984552383423	-4.87627840042114	0.0178262684494257	0.00841071270406246	-0.00814767740666866	0.00126787810586393
529	70.8861465454102	-7.97984552383423	-4.87627840042114	0.00289124972186983	-0.00132951640989631	-0.0026282137259841	0.00938473641872406
530	68.2887496948242	-7.3304967880249	-5.46069240570068	0.00711201597005129	-0.00197886489331722	-3.08191010844894e-05	0.000943203864153475
531	70.2367935180664	-7.97984552383423	-5.13601779937744	-0.0133424662053585	0.0113327819854021	-0.00295288790948689	0.0022419011220336
532	69.5874481201172	-7.3304967880249	-5.07108306884766	-0.00782300252467394	0.00711201597005129	-0.00944637414067984	0.00581331877037883
533	68.9380950927734	-7.00582218170166	-5.20095300674438	-0.0104203969240189	0.0136055024340749	-0.0146411629393697	0.00711201597005129
534	68.2887496948242	-7.00582218170166	-5.13601779937744	-0.0126931173726916	-0.000355493422830477	-0.0130177913233638	0.0022419011220336
535	70.2367935180664	-6.03179931640625	-4.29186487197876	-0.0117190945893526	-0.00100484199356288	-0.00132951640989631	0.00483929552137852
536	71.5354919433594	-7.97984552383423	-4.55160427093506	0.0132808275520802	0.000293855206109583	0.00321592413820326	0.0022419011220336
537	70.2367935180664	-7.3304967880249	-5.26588773727417	0.00516396993771195	0.00451462110504508	-0.000355493422830477	-0.00944637414067984
538	68.9380950927734	-6.35647392272949	-5.46069240570068	0.00159255252219737	0.00256657530553639	-0.000355493422830477	-0.00295288790948689
539	68.9380950927734	-6.68114805221558	-5.33082246780396	-0.00392691092565656	-0.00587495695799589	0.00678734155371785	0.00938473641872406
540	70.8861465454102	-7.65517091751099	-5.20095300674438	-0.0195112787187099	-0.0123684434220195	0.00289124972186983	-0.00197886489331722
541	70.8861465454102	-9.27854251861572	-4.74640893936157	-0.00522560812532902	-0.0100957229733467	0.00938473641872406	-0.00490093370899558
542	69.5874481201172	-7.00582218170166	-4.94121360778809	-0.00684897974133492	-0.0133424662053585	0.00126787810586393	-0.00847235135734081
543	70.8861465454102	-7.65517091751099	-4.61653900146484	0.0022419011220336	-0.00360223650932312	0.00678734155371785	-0.0107450718060136
544	70.2367935180664	-7.3304967880249	-5.3957576751709	-0.000680167751852423	-0.00197886489331722	0.0145795252174139	0.00126787810586393
545	66.9900512695313	-6.68114805221558	-4.61653900146484	-0.0156151866540313	-0.00457625929266214	-0.00165419070981443	-0.00100484199356288
546	68.2887496948242	-7.00582218170166	-5.33082246780396	-0.00944637414067984	0.00126787810586393	-0.0133424662053585	-0.00165419070981443
547	68.9380950927734	-6.35647392272949	-5.13601779937744	-0.00425158534198999	0.00418994715437293	-0.00392691092565656	-0.00814767740666866
548	69.5874481201172	-6.68114805221558	-5.00614833831787	0.00711201597005129	-0.000680167751852423	-0.00944637414067984	-0.00457625929266214
549	69.5874481201172	-6.35647392272949	-5.52562713623047	0.00386527273803949	-0.00749832857400179	-0.00230353930965066	-0.00360223650932312
550	71.5354919433594	-7.97984552383423	-5.3957576751709	0.00418994715437293	0.00289124972186983	-0.00230353930965066	-0.00100484199356288
551	69.5874481201172	-6.68114805221558	-5.3957576751709	-0.00587495695799589	0.00743668992072344	-0.00230353930965066	0.00873538758605719
552	70.8861465454102	-7.00582218170166	-5.33082246780396	-0.00132951640989631	0.00516396993771195	-0.00814767740666866	-3.08191010844894e-05
553	70.2367935180664	-7.97984552383423	-5.07108306884766	-0.00230353930965066	0.00646266713738441	-0.00652430532500148	0.000293855206109583
554	70.8861465454102	-9.27854251861572	-4.81134366989136	-0.000355493422830477	-0.00230353930965066	-0.0100957229733467	0.0022419011220336
555	71.5354919433594	-8.30451965332031	-4.81134366989136	-0.00619963090866804	-3.08191010844894e-05	0.00678734155371785	0.0103587592020631
556	70.8861465454102	-7.00582218170166	-5.33082246780396	-0.00555028254166245	-3.08191010844894e-05	0.00841071270406246	0.000618529506027699
557	68.9380950927734	-7.65517091751099	-5.3957576751709	-0.00977104809135199	0.00873538758605719	0.00256657530553639	0.0022419011220336
558	68.9380950927734	-8.30451965332031	-5.07108306884766	0.00743668992072344	0.00743668992072344	0.00321592413820326	0.00126787810586393
559	70.2367935180664	-7.65517091751099	-4.61653900146484	0.012956153601408	0.00581331877037883	0.00743668992072344	0.00159255252219737
560	68.2887496948242	-7.00582218170166	-5.07108306884766	0.0123068047687411	0.000618529506027699	0.00159255252219737	0.00646266713738441
561	70.8861465454102	-7.3304967880249	-4.48666954040527	0.0168522447347641	0.00289124972186983	0.0022419011220336	-0.00295288790948689
562	70.8861465454102	-8.30451965332031	-5.46069240570068	0.0217223595827818	0.00191722682211548	0.00711201597005129	0.000943203864153475
563	69.5874481201172	-7.3304967880249	-5.52562713623047	0.0282158460468054	0.000293855206109583	0.0022419011220336	-0.00360223650932312
564	69.5874481201172	-7.97984552383423	-5.13601779937744	0.0178262684494257	-0.00327756232582033	0.0116574559360743	-0.00132951640989631
565	70.8861465454102	-8.95386791229248	-5.00614833831787	-0.00327756232582033	-0.00165419070981443	0.000618529506027699	0.00126787810586393
566	71.5354919433594	-9.27854251861572	-4.94121360778809	0.00289124972186983	-0.0113944197073579	-0.00652430532500148	-0.00587495695799589
567	70.2367935180664	-9.27854251861572	-4.74640893936157	-0.00360223650932312	0.00516396993771195	-0.0188619289547205	-0.00490093370899558
568	71.5354919433594	-8.62919425964355	-5.07108306884766	0.00581331877037883	0.00938473641872406	-0.00295288790948689	-0.00555028254166245
569	68.9380950927734	-7.97984552383423	-5.13601779937744	-0.00977104809135199	0.000293855206109583	0.00451462110504508	0.00451462110504508
570	67.6393966674805	-7.3304967880249	-5.3957576751709	-0.0204853005707264	-0.000355493422830477	-0.00360223650932312	0.00451462110504508
571	68.9380950927734	-8.30451965332031	-4.94121360778809	-0.0185372550040483	-0.0026282137259841	-0.00555028254166245	0.000293855206109583
572	69.5874481201172	-7.97984552383423	-5.00614833831787	0.000293855206109583	0.00548864435404539	-0.0149658378213644	0.00321592413820326
573	72.8341903686523	-8.30451965332031	-4.94121360778809	-0.00360223650932312	0.00906006153672934	-0.0130177913233638	0.00451462110504508
574	68.9380950927734	-7.3304967880249	-4.74640893936157	-0.00847235135734081	0.00483929552137852	-0.0117190945893526	0.00646266713738441
575	70.2367935180664	-7.3304967880249	-5.13601779937744	0.00548864435404539	0.000618529506027699	-0.00295288790948689	0.00711201597005129
576	69.5874481201172	-7.00582218170166	-4.74640893936157	0.0103587592020631	0.00289124972186983	-0.00165419070981443	-0.00327756232582033
577	68.9380950927734	-7.3304967880249	-5.20095300674438	0.00483929552137852	0.00646266713738441	-0.00132951640989631	-0.00165419070981443
578	70.2367935180664	-8.62919425964355	-5.33082246780396	-0.00425158534198999	0.00646266713738441	-0.00457625929266214	-0.00847235135734081
579	69.5874481201172	-8.62919425964355	-5.46069240570068	0.00159255252219737	-0.00360223650932312	0.00776136433705688	0.00354059832170606
580	72.1848373413086	-8.30451965332031	-4.81134366989136	-0.0110697457566857	-0.00327756232582033	0.00646266713738441	-3.08191010844894e-05
581	68.9380950927734	-7.97984552383423	-5.13601779937744	-0.00749832857400179	-0.00587495695799589	0.00581331877037883	-0.00749832857400179
582	67.6393966674805	-7.3304967880249	-5.33082246780396	-0.00587495695799589	-3.08191010844894e-05	-0.00425158534198999	-0.00847235135734081
583	69.5874481201172	-8.30451965332031	-4.94121360778809	-0.00132951640989631	-0.0107450718060136	0.00159255252219737	-0.0107450718060136
584	70.2367935180664	-8.30451965332031	-5.26588773727417	-0.00619963090866804	0.000943203864153475	0.00646266713738441	0.000943203864153475
585	70.8861465454102	-7.3304967880249	-5.26588773727417	-0.00814767740666866	-0.00230353930965066	0.00289124972186983	0.00256657530553639
586	68.9380950927734	-7.3304967880249	-5.20095300674438	-0.00652430532500148	-3.08191010844894e-05	-0.00165419070981443	-0.00490093370899558
587	70.2367935180664	-7.65517091751099	-5.33082246780396	-0.0130177913233638	0.00256657530553639	-0.0143164889886975	-0.00425158534198999
588	69.5874481201172	-7.00582218170166	-5.52562713623047	-0.00717365415766835	0.00126787810586393	-0.00619963090866804	-0.00847235135734081
589	70.2367935180664	-7.65517091751099	-5.26588773727417	-0.00360223650932312	0.00321592413820326	0.0022419011220336	0.01100810803473
590	72.1848373413086	-9.92789077758789	-5.13601779937744	-0.0123684434220195	-0.0149658378213644	0.00354059832170606	0.00126787810586393
591	69.5874481201172	-7.97984552383423	-5.33082246780396	-0.0123684434220195	-0.00197886489331722	-0.000355493422830477	0.00646266713738441
592	71.5354919433594	-8.62919425964355	-4.42173433303833	0.00289124972186983	0.00776136433705688	-0.0162645354866982	0.00354059832170606
593	68.2887496948242	-7.00582218170166	-4.48666954040527	-0.00879702530801296	0.0100340843200684	-0.00587495695799589	-0.000680167751852423
594	67.6393966674805	-8.30451965332031	-4.55160427093506	-0.0136671401560307	0.0113327819854021	-0.00749832857400179	0.0155535480007529
595	70.2367935180664	-8.30451965332031	-4.55160427093506	-0.00944637414067984	0.00159255252219737	-0.00490093370899558	0.00256657530553639
596	70.8861465454102	-7.97984552383423	-4.61653900146484	-0.00360223650932312	0.00256657530553639	0.00776136433705688	0.00159255252219737
597	72.1848373413086	-8.30451965332031	-4.48666954040527	-3.08191010844894e-05	0.000943203864153475	0.00483929552137852	0.000943203864153475
598	71.5354919433594	-7.97984552383423	-5.33082246780396	0.00418994715437293	0.00126787810586393	0.00159255252219737	0.00516396993771195
599	71.5354919433594	-7.65517091751099	-5.13601779937744	0.0022419011220336	0.00581331877037883	0.00808603875339031	0.00483929552137852
600	68.9380950927734	-7.00582218170166	-5.13601779937744	-0.00100484199356288	-0.00327756232582033	0.011982130818069	0.0022419011220336
601	70.8861465454102	-7.3304967880249	-5.33082246780396	0.00289124972186983	-0.0026282137259841	0.00159255252219737	-0.00555028254166245
602	70.8861465454102	-9.92789077758789	-5.33082246780396	0.0123068047687411	-0.0100957229733467	0.00289124972186983	-0.00684897974133492
603	70.8861465454102	-8.30451965332031	-5.3957576751709	0.0123068047687411	-0.00717365415766835	0.0100340843200684	-0.00587495695799589
604	71.5354919433594	-7.97984552383423	-5.13601779937744	0.0162028968334198	0.00159255252219737	-0.00165419070981443	-0.00100484199356288
605	70.8861465454102	-8.30451965332031	-4.68147373199463	0.0126314787194133	-0.00230353930965066	0.00613799272105098	-0.00132951640989631
606	68.2887496948242	-8.95386791229248	-4.74640893936157	0.00646266713738441	0.00289124972186983	-0.0113944197073579	-0.00100484199356288
607	70.2367935180664	-8.30451965332031	-5.13601779937744	0.011982130818069	0.00678734155371785	-0.0130177913233638	-0.00555028254166245
608	71.5354919433594	-8.30451965332031	-5.07108306884766	0.0165275707840919	-0.000355493422830477	-0.00749832857400179	-0.00652430532500148
609	72.1848373413086	-8.62919425964355	-5.07108306884766	0.00906006153672934	-0.00100484199356288	-0.0104203969240189	-0.0026282137259841
610	68.9380950927734	-7.00582218170166	-5.85030126571655	-0.00392691092565656	0.00191722682211548	-0.00652430532500148	0.0103587592020631
611	71.5354919433594	-7.97984552383423	-5.3957576751709	0.0106834331527352	0.0103587592020631	-0.0136671401560307	-0.000355493422830477
612	69.5874481201172	-7.65517091751099	-5.20095300674438	0.0100340843200684	0.00906006153672934	-0.0182125810533762	0.000618529506027699
613	71.5354919433594	-8.30451965332031	-4.94121360778809	-0.000355493422830477	0.0145795252174139	-0.0159398596733809	0.00321592413820326
614	70.8861465454102	-7.97984552383423	-5.33082246780396	0.000618529506027699	0.000618529506027699	-0.00879702530801296	0.00906006153672934
615	69.5874481201172	-8.30451965332031	-5.3957576751709	0.00126787810586393	-0.00717365415766835	-0.00490093370899558	0.00743668992072344
616	70.2367935180664	-7.97984552383423	-5.20095300674438	-0.00912170019000769	0.0022419011220336	-0.00100484199356288	-0.000680167751852423
617	70.2367935180664	-7.3304967880249	-5.20095300674438	-0.00295288790948689	0.00678734155371785	0.00841071270406246	-0.00814767740666866
618	67.6393966674805	-7.3304967880249	-4.94121360778809	0.00289124972186983	0.00256657530553639	0.00386527273803949	0.00451462110504508
619	69.5874481201172	-8.62919425964355	-4.35679960250854	-0.00230353930965066	0.00581331877037883	0.00776136433705688	0.00808603875339031
620	71.5354919433594	-8.30451965332031	-5.20095300674438	0.00938473641872406	-0.00100484199356288	0.000618529506027699	0.0126314787194133
621	70.2367935180664	-7.97984552383423	-5.13601779937744	0.00483929552137852	-3.08191010844894e-05	-0.00555028254166245	0.000943203864153475
622	69.5874481201172	-7.00582218170166	-5.59056186676025	0.0123068047687411	-0.00100484199356288	0.00711201597005129	-0.00652430532500148
623	71.5354919433594	-8.62919425964355	-5.13601779937744	0.00386527273803949	-0.00814767740666866	0.00613799272105098	-0.00684897974133492
624	72.8341903686523	-8.62919425964355	-5.00614833831787	0.0116574559360743	-0.0279528107494116	0.0113327819854021	0.00548864435404539
625	69.5874481201172	-7.3304967880249	-5.00614833831787	-0.0130177913233638	-0.00652430532500148	0.00256657530553639	0.00451462110504508
626	70.2367935180664	-8.95386791229248	-5.26588773727417	-0.00587495695799589	-0.00197886489331722	-0.00749832857400179	-3.08191010844894e-05
627	69.5874481201172	-8.62919425964355	-5.33082246780396	-0.00684897974133492	0.000618529506027699	-0.00619963090866804	-0.00555028254166245
628	70.2367935180664	-7.97984552383423	-5.26588773727417	-0.00425158534198999	0.00451462110504508	-0.0107450718060136	-0.00295288790948689
629	71.5354919433594	-7.97984552383423	-5.46069240570068	-0.0139918150380254	-0.000680167751852423	-0.00457625929266214	0.0022419011220336
630	68.9380950927734	-8.95386791229248	-4.94121360778809	-0.017887907102704	-0.00360223650932312	0.00451462110504508	0.0168522447347641
631	69.5874481201172	-7.65517091751099	-5.00614833831787	-0.0240567177534103	0.00808603875339031	-0.0120437685400248	-0.00100484199356288
632	71.5354919433594	-8.30451965332031	-5.00614833831787	-0.00392691092565656	0.0116574559360743	-0.0139918150380254	0.00289124972186983
633	70.8861465454102	-7.97984552383423	-5.26588773727417	-0.00197886489331722	0.0136055024340749	-0.0182125810533762	0.00646266713738441
634	70.2367935180664	-8.62919425964355	-5.52562713623047	0.025618452578783	0.0136055024340749	-0.0026282137259841	0.00548864435404539
635	71.5354919433594	-8.62919425964355	-5.26588773727417	-3.08191010844894e-05	-0.0026282137259841	-0.0026282137259841	0.013930176384747
636	72.8341903686523	-8.95386791229248	-5.07108306884766	0.00906006153672934	0.00873538758605719	0.000618529506027699	0.00256657530553639
637	71.5354919433594	-8.30451965332031	-4.94121360778809	0.0158782228827477	0.00646266713738441	0.000943203864153475	-0.00360223650932312
638	72.1848373413086	-9.92789077758789	-4.68147373199463	0.0178262684494257	0.00191722682211548	-0.00392691092565656	0.000293855206109583
639	69.5874481201172	-8.30451965332031	-5.46069240570068	0.00451462110504508	-0.00425158534198999	0.00354059832170606	0.000618529506027699
640	70.8861465454102	-7.97984552383423	-5.3957576751709	0.00191722682211548	-3.08191010844894e-05	0.00256657530553639	0.000293855206109583
641	72.1848373413086	-8.62919425964355	-5.3957576751709	0.00386527273803949	0.00418994715437293	0.00256657530553639	-0.00555028254166245
642	70.2367935180664	-8.62919425964355	-5.00614833831787	0.00678734155371785	0.0100340843200684	0.0022419011220336	-0.00327756232582033
643	69.5874481201172	-7.97984552383423	-5.46069240570068	0.00483929552137852	0.00159255252219737	0.00191722682211548	-0.00749832857400179
644	70.8861465454102	-7.00582218170166	-5.26588773727417	0.00938473641872406	0.000293855206109583	0.012956153601408	-0.0026282137259841
645	71.5354919433594	-8.95386791229248	-4.81134366989136	-0.00360223650932312	-0.000355493422830477	0.00418994715437293	-0.00457625929266214
646	72.8341903686523	-9.27854251861572	-5.72043180465698	0.0113327819854021	0.00289124972186983	-0.0113944197073579	-0.0110697457566857
647	72.8341903686523	-8.95386791229248	-5.59056186676025	0.0162028968334198	0.012956153601408	-0.00977104809135199	-0.00522560812532902
648	74.1328887939453	-9.27854251861572	-5.46069240570068	0.0132808275520802	0.0123068047687411	-0.0126931173726916	-0.00555028254166245
649	70.2367935180664	-8.62919425964355	-5.33082246780396	-0.00879702530801296	0.00743668992072344	-0.00555028254166245	-0.00132951640989631
650	70.8861465454102	-9.27854251861572	-5.13601779937744	-0.0149658378213644	-0.00522560812532902	-0.00490093370899558	-0.00132951640989631
651	70.8861465454102	-9.92789077758789	-5.00614833831787	-0.00944637414067984	0.00354059832170606	-0.00879702530801296	-0.00360223650932312
652	70.8861465454102	-7.97984552383423	-5.52562713623047	-0.0159398596733809	0.01100810803473	-0.0227580219507217	-0.00392691092565656
653	73.4835357666016	-9.27854251861572	-5.13601779937744	-0.0165892094373703	0.01100810803473	-0.0130177913233638	-0.00132951640989631
654	69.5874481201172	-8.30451965332031	-5.26588773727417	-0.0224333461374044	0.00386527273803949	-0.00360223650932312	0.00289124972186983
655	68.2887496948242	-7.97984552383423	-5.20095300674438	-0.0195112787187099	0.000943203864153475	-0.00100484199356288	0.00646266713738441
656	70.8861465454102	-7.97984552383423	-5.20095300674438	-0.000355493422830477	0.00386527273803949	-0.00392691092565656	-0.00295288790948689
657	70.2367935180664	-7.65517091751099	-5.00614833831787	0.00159255252219737	0.00841071270406246	0.00354059832170606	-0.00165419070981443
658	71.5354919433594	-7.97984552383423	-5.33082246780396	0.0126314787194133	0.00451462110504508	-0.00165419070981443	-0.00425158534198999
659	72.1848373413086	-8.62919425964355	-5.3957576751709	0.011982130818069	0.00613799272105098	0.00516396993771195	0.00289124972186983
660	73.4835357666016	-9.92789077758789	-5.07108306884766	-0.00814767740666866	0.000618529506027699	0.00808603875339031	-0.00717365415766835
661	70.8861465454102	-7.97984552383423	-5.26588773727417	0.00970941036939621	-0.00652430532500148	0.00711201597005129	-0.00847235135734081
662	70.2367935180664	-8.95386791229248	-5.33082246780396	0.00613799272105098	-0.00619963090866804	0.00711201597005129	-0.00879702530801296
663	70.2367935180664	-10.2525653839111	-4.87627840042114	0.0126314787194133	-0.0208099745213985	0.00678734155371785	-0.00912170019000769
664	70.8861465454102	-9.92789077758789	-4.87627840042114	0.0136055024340749	0.000293855206109583	0.0100340843200684	0.000618529506027699
665	71.5354919433594	-8.62919425964355	-5.3957576751709	0.00483929552137852	-0.00912170019000769	0.00516396993771195	-0.00555028254166245
666	69.5874481201172	-7.97984552383423	-5.46069240570068	0.00159255252219737	-0.00230353930965066	-0.00360223650932312	-0.0117190945893526
667	67.6393966674805	-7.97984552383423	-5.33082246780396	0.00386527273803949	0.00451462110504508	-0.00847235135734081	0.000293855206109583
668	69.5874481201172	-8.62919425964355	-5.26588773727417	0.00321592413820326	-0.00230353930965066	-0.00327756232582033	-0.00457625929266214
669	71.5354919433594	-8.30451965332031	-5.26588773727417	0.013930176384747	-0.00230353930965066	0.00159255252219737	-0.000680167751852423
670	73.4835357666016	-10.2525653839111	-4.94121360778809	0.0158782228827477	0.000293855206109583	-0.00457625929266214	-0.00197886489331722
671	72.8341903686523	-8.62919425964355	-5.33082246780396	-0.00165419070981443	-0.0026282137259841	-0.00652430532500148	-3.08191010844894e-05
672	73.4835357666016	-9.27854251861572	-5.13601779937744	0.00646266713738441	0.00841071270406246	-0.0165892094373703	-0.00132951640989631
673	71.5354919433594	-8.62919425964355	-5.3957576751709	0.00321592413820326	0.00743668992072344	-0.0123684434220195	0.00191722682211548
674	71.5354919433594	-8.95386791229248	-5.26588773727417	0.000293855206109583	-0.0026282137259841	-0.00652430532500148	0.00938473641872406
675	71.5354919433594	-10.5772399902344	-5.20095300674438	-0.0185372550040483	-0.00814767740666866	-3.08191010844894e-05	0.0106834331527352
676	72.1848373413086	-9.60321712493896	-4.87627840042114	-0.00360223650932312	0.0022419011220336	-0.00230353930965066	0.00970941036939621
677	73.4835357666016	-10.2525653839111	-4.94121360778809	0.00776136433705688	0.000943203864153475	0.00126787810586393	0.000293855206109583
678	69.5874481201172	-8.62919425964355	-5.13601779937744	0.00321592413820326	0.00321592413820326	0.000618529506027699	-0.00165419070981443
679	68.2887496948242	-8.95386791229248	-5.26588773727417	0.00418994715437293	-0.00295288790948689	0.00776136433705688	0.0155535480007529
680	72.1848373413086	-8.95386791229248	-5.52562713623047	-0.0143164889886975	-0.00132951640989631	-0.00132951640989631	0.00646266713738441
681	72.1848373413086	-9.60321712493896	-5.33082246780396	-0.0133424662053585	0.00191722682211548	0.0106834331527352	-0.00912170019000769
682	72.1848373413086	-10.2525653839111	-5.3957576751709	0.0136055024340749	0.000618529506027699	0.013930176384747	-0.00977104809135199
683	72.8341903686523	-9.27854251861572	-5.52562713623047	0.0145795252174139	-0.00197886489331722	-0.00132951640989631	-0.00652430532500148
684	70.8861465454102	-9.27854251861572	-5.26588773727417	0.011982130818069	-0.00522560812532902	0.00906006153672934	0.00159255252219737
685	72.1848373413086	-9.92789077758789	-5.13601779937744	0.00906006153672934	-0.00392691092565656	0.000618529506027699	0.000293855206109583
686	72.8341903686523	-10.5772399902344	-5.13601779937744	0.0103587592020631	-0.00684897974133492	-0.00684897974133492	-0.00457625929266214
687	75.4315795898438	-11.5512628555298	-5.07108306884766	0.00938473641872406	-0.00295288790948689	-0.0149658378213644	-0.00555028254166245
688	73.4835357666016	-10.5772399902344	-5.00614833831787	-0.00165419070981443	-0.000355493422830477	-0.00392691092565656	-0.0026282137259841
689	72.1848373413086	-9.92789077758789	-4.87627840042114	-0.00522560812532902	-0.00197886489331722	-0.00230353930965066	0.00191722682211548
690	69.5874481201172	-8.95386791229248	-5.00614833831787	-0.00555028254166245	-0.00684897974133492	0.00191722682211548	0.00711201597005129
691	68.9380950927734	-9.27854251861572	-5.46069240570068	-0.00165419070981443	0.00354059832170606	-0.00555028254166245	0.00906006153672934
692	71.5354919433594	-9.27854251861572	-5.46069240570068	-0.0133424662053585	0.0100340843200684	-0.0169138833880424	0.00483929552137852
693	71.5354919433594	-10.2525653839111	-5.13601779937744	0.000618529506027699	0.0155535480007529	-0.0104203969240189	0.00581331877037883
694	74.1328887939453	-10.2525653839111	-5.20095300674438	-0.00944637414067984	0.00841071270406246	-0.00847235135734081	0.00776136433705688
695	72.1848373413086	-9.60321712493896	-5.72043180465698	-0.00165419070981443	-0.00360223650932312	0.0022419011220336	0.00321592413820326
696	71.5354919433594	-9.27854251861572	-5.13601779937744	0.0145795252174139	-0.00490093370899558	0.00386527273803949	0.00418994715437293
697	72.1848373413086	-9.27854251861572	-5.00614833831787	-0.000355493422830477	0.00126787810586393	0.0022419011220336	-0.00230353930965066
698	72.8341903686523	-11.2265882492065	-5.26588773727417	-0.00230353930965066	-0.00490093370899558	0.00678734155371785	0.00516396993771195
699	72.8341903686523	-11.875937461853	-5.13601779937744	0.00743668992072344	-0.00425158534198999	0.00159255252219737	0.00743668992072344
700	70.8861465454102	-10.5772399902344	-5.13601779937744	0.00418994715437293	-0.00132951640989631	0.00483929552137852	0.00191722682211548
701	71.5354919433594	-9.27854251861572	-5.13601779937744	-0.00132951640989631	-0.00457625929266214	-0.00425158534198999	-0.000355493422830477
702	69.5874481201172	-8.95386791229248	-5.26588773727417	0.00386527273803949	0.0106834331527352	0.00743668992072344	-0.0113944197073579
703	68.9380950927734	-9.92789077758789	-4.74640893936157	0.000293855206109583	0.00743668992072344	-0.0026282137259841	-0.00652430532500148
704	72.8341903686523	-10.5772399902344	-5.00614833831787	0.00159255252219737	-0.000680167751852423	0.0113327819854021	0.00906006153672934
705	70.8861465454102	-8.95386791229248	-5.52562713623047	-0.000355493422830477	-0.00132951640989631	0.00938473641872406	0.00483929552137852
706	71.5354919433594	-9.60321712493896	-5.46069240570068	-0.00717365415766835	-0.00555028254166245	-0.00944637414067984	0.0022419011220336
707	71.5354919433594	-8.95386791229248	-5.6554970741272	-0.00295288790948689	0.00548864435404539	-0.0120437685400248	-0.0110697457566857
708	71.5354919433594	-8.95386791229248	-5.46069240570068	-0.00555028254166245	0.00191722682211548	-0.00749832857400179	0.00191722682211548
709	70.8861465454102	-9.27854251861572	-5.07108306884766	-0.00619963090866804	-0.00165419070981443	0.00321592413820326	0.00451462110504508
710	72.1848373413086	-11.5512628555298	-4.81134366989136	-0.00912170019000769	-0.0107450718060136	0.00678734155371785	0.0022419011220336
711	73.4835357666016	-12.200611114502	-5.33082246780396	-0.00717365415766835	-0.00425158534198999	-0.0123684434220195	-0.000355493422830477
712	72.8341903686523	-10.5772399902344	-5.13601779937744	-3.08191010844894e-05	0.00743668992072344	-0.00555028254166245	-0.00132951640989631
713	70.8861465454102	-9.27854251861572	-5.26588773727417	0.01847561635077	0.013930176384747	-0.0146411629393697	0.00386527273803949
714	68.9380950927734	-9.27854251861572	-5.33082246780396	-0.00197886489331722	0.00159255252219737	-0.00360223650932312	0.00970941036939621
715	68.2887496948242	-8.95386791229248	-5.00614833831787	-0.00555028254166245	0.00711201597005129	-0.00100484199356288	0.00386527273803949
716	70.2367935180664	-9.60321712493896	-5.13601779937744	-0.00197886489331722	0.00126787810586393	0.00191722682211548	0.000618529506027699
717	70.2367935180664	-8.62919425964355	-5.00614833831787	0.00386527273803949	0.01100810803473	-0.0026282137259841	-0.00230353930965066
718	70.8861465454102	-9.27854251861572	-4.87627840042114	-0.00847235135734081	0.00191722682211548	-3.08191010844894e-05	-0.00132951640989631
719	70.8861465454102	-8.95386791229248	-5.20095300674438	0.00581331877037883	0.00126787810586393	-0.00295288790948689	0.00321592413820326
720	70.8861465454102	-8.95386791229248	-5.20095300674438	-0.00814767740666866	0.00418994715437293	-0.00132951640989631	0.00159255252219737
721	72.8341903686523	-9.92789077758789	-5.6554970741272	-0.00684897974133492	-0.00847235135734081	0.00256657530553639	-0.000355493422830477
722	72.1848373413086	-9.60321712493896	-5.13601779937744	0.0113327819854021	0.00126787810586393	0.00776136433705688	-0.00879702530801296
723	70.8861465454102	-10.2525653839111	-5.26588773727417	0.00873538758605719	-0.0117190945893526	-0.00295288790948689	-0.00132951640989631
724	69.5874481201172	-8.95386791229248	-5.33082246780396	0.00906006153672934	-0.0100957229733467	0.0158782228827477	0.000618529506027699
725	72.1848373413086	-9.60321712493896	-5.33082246780396	-0.00197886489331722	-0.00847235135734081	0.00386527273803949	0.000618529506027699
726	71.5354919433594	-9.60321712493896	-5.52562713623047	-0.00132951640989631	-0.00684897974133492	-0.00814767740666866	0.00256657530553639
727	68.9380950927734	-9.27854251861572	-5.59056186676025	-0.0136671401560307	0.00906006153672934	-0.00879702530801296	-0.00814767740666866
728	71.5354919433594	-10.2525653839111	-5.46069240570068	-0.00132951640989631	0.0100340843200684	-0.0152905117720366	-0.00132951640989631
729	71.5354919433594	-9.27854251861572	-5.00614833831787	-0.00327756232582033	-0.00197886489331722	-0.00197886489331722	0.000943203864153475
730	70.8861465454102	-9.27854251861572	-5.3957576751709	-0.00619963090866804	0.00126787810586393	0.00126787810586393	-0.00132951640989631
731	70.2367935180664	-9.60321712493896	-5.78536653518677	0.00711201597005129	0.00321592413820326	-0.00749832857400179	0.00126787810586393
732	70.8861465454102	-8.62919425964355	-5.3957576751709	0.00906006153672934	0.0194496400654316	-0.00782300252467394	0.000618529506027699
733	72.1848373413086	-9.92789077758789	-5.13601779937744	0.00418994715437293	0.00841071270406246	-0.0263294391334057	0.00256657530553639
734	72.8341903686523	-9.60321712493896	-5.00614833831787	0.0113327819854021	-0.00197886489331722	-0.0169138833880424	0.00548864435404539
735	72.1848373413086	-11.2265882492065	-4.74640893936157	-0.000680167751852423	-0.00555028254166245	0.000293855206109583	0.00743668992072344
736	72.1848373413086	-10.2525653839111	-4.94121360778809	-3.08191010844894e-05	-0.0026282137259841	-0.00197886489331722	-0.00490093370899558
737	71.5354919433594	-9.60321712493896	-5.26588773727417	0.0116574559360743	0.00938473641872406	0.00191722682211548	0.00289124972186983
738	71.5354919433594	-9.60321712493896	-5.33082246780396	0.00548864435404539	0.0116574559360743	-0.000355493422830477	0.00386527273803949
739	67.6393966674805	-8.62919425964355	-5.26588773727417	-0.00717365415766835	-0.000355493422830477	0.00516396993771195	0.00581331877037883
740	70.2367935180664	-8.62919425964355	-5.3957576751709	-0.0120437685400248	-0.0026282137259841	0.00321592413820326	-0.000680167751852423
741	70.8861465454102	-8.62919425964355	-5.3957576751709	0.00321592413820326	0.00483929552137852	0.0126314787194133	-0.00522560812532902
742	70.8861465454102	-8.95386791229248	-5.52562713623047	0.0165275707840919	-0.00100484199356288	0.000943203864153475	-0.00684897974133492
743	73.4835357666016	-9.60321712493896	-5.26588773727417	0.0165275707840919	0.000293855206109583	0.00321592413820326	-0.00782300252467394
744	71.5354919433594	-8.95386791229248	-5.6554970741272	-0.000680167751852423	0.00386527273803949	0.00873538758605719	0.00191722682211548
745	72.1848373413086	-9.27854251861572	-5.3957576751709	-0.00977104809135199	-0.00392691092565656	0.00354059832170606	-0.00327756232582033
746	72.8341903686523	-10.5772399902344	-5.07108306884766	0.00321592413820326	-0.00490093370899558	-0.00782300252467394	-0.00652430532500148
747	72.8341903686523	-11.2265882492065	-4.87627840042114	-0.0026282137259841	-0.00684897974133492	-0.00944637414067984	-0.00132951640989631
748	72.8341903686523	-10.2525653839111	-5.00614833831787	0.00256657530553639	0.00743668992072344	-0.00684897974133492	-0.0100957229733467
749	71.5354919433594	-10.2525653839111	-4.74640893936157	0.0022419011220336	0.00483929552137852	-0.00587495695799589	-0.00132951640989631
750	69.5874481201172	-9.92789077758789	-5.3957576751709	0.00159255252219737	-0.000680167751852423	0.0022419011220336	0.00581331877037883
751	68.2887496948242	-8.62919425964355	-5.3957576751709	0.00808603875339031	0.00711201597005129	-0.00490093370899558	0.00256657530553639
752	70.8861465454102	-9.60321712493896	-5.33082246780396	0.0220470335334539	0.0116574559360743	-0.0172385573387146	0.000943203864153475
753	72.8341903686523	-10.2525653839111	-5.20095300674438	0.0132808275520802	0.0100340843200684	-0.0243813935667276	-0.0026282137259841
754	72.1848373413086	-9.60321712493896	-4.94121360778809	0.00938473641872406	0.00743668992072344	-0.0130177913233638	-0.000680167751852423
755	72.8341903686523	-9.27854251861572	-4.68147373199463	0.0113327819854021	0.00451462110504508	-0.00132951640989631	0.00516396993771195
756	72.1848373413086	-8.95386791229248	-4.48666954040527	0.00938473641872406	0.000618529506027699	0.00548864435404539	0.000293855206109583
757	72.8341903686523	-10.5772399902344	-4.74640893936157	0.0152288740500808	0.00451462110504508	-0.00327756232582033	-0.00392691092565656
758	72.8341903686523	-10.9019145965576	-5.07108306884766	0.0106834331527352	-0.00457625929266214	0.00354059832170606	-0.00814767740666866
759	70.8861465454102	-10.5772399902344	-5.00614833831787	-0.00457625929266214	-0.00749832857400179	-0.00684897974133492	0.00613799272105098
760	71.5354919433594	-9.27854251861572	-5.26588773727417	-0.0110697457566857	0.000943203864153475	0.00743668992072344	-0.00295288790948689
761	70.2367935180664	-8.95386791229248	-5.33082246780396	-0.0123684434220195	-0.00457625929266214	0.000943203864153475	0.00451462110504508
762	70.2367935180664	-9.92789077758789	-4.68147373199463	-0.00327756232582033	-3.08191010844894e-05	0.00191722682211548	-0.00782300252467394
763	69.5874481201172	-8.95386791229248	-5.33082246780396	0.00613799272105098	-0.00782300252467394	0.00743668992072344	-0.00360223650932312
764	70.2367935180664	-10.2525653839111	-5.26588773727417	0.0106834331527352	-0.00327756232582033	0.0145795252174139	-0.00100484199356288
765	73.4835357666016	-11.2265882492065	-5.20095300674438	0.00191722682211548	-0.00749832857400179	0.00159255252219737	0.000618529506027699
766	72.1848373413086	-10.9019145965576	-5.3957576751709	-0.000680167751852423	-0.00295288790948689	-0.00619963090866804	-0.00295288790948689
767	73.4835357666016	-11.2265882492065	-5.07108306884766	0.00321592413820326	0.00841071270406246	-0.00879702530801296	0.0022419011220336
768	72.8341903686523	-10.5772399902344	-5.13601779937744	0.0113327819854021	0.00354059832170606	-0.00814767740666866	-0.00295288790948689
769	71.5354919433594	-11.2265882492065	-5.00614833831787	0.00548864435404539	0.00256657530553639	-0.00814767740666866	0.00548864435404539
770	70.8861465454102	-11.2265882492065	-5.98017120361328	0.00256657530553639	-0.0126931173726916	-0.00587495695799589	-0.0107450718060136
771	70.8861465454102	-11.5512628555298	-5.33082246780396	-0.0195112787187099	0.000943203864153475	-0.00782300252467394	0.00451462110504508
772	71.5354919433594	-10.9019145965576	-5.00614833831787	-0.00749832857400179	0.0116574559360743	-0.0130177913233638	0.00159255252219737
773	70.8861465454102	-11.2265882492065	-5.20095300674438	-0.0217839982360601	0.0136055024340749	-0.0182125810533762	0.00581331877037883
774	68.2887496948242	-9.92789077758789	-4.94121360778809	-0.0198359526693821	0.00776136433705688	-0.0113944197073579	0.0100340843200684
775	68.9380950927734	-10.2525653839111	-4.74640893936157	-0.0227580219507217	0.00126787810586393	0.00354059832170606	-0.00230353930965066
776	72.1848373413086	-10.5772399902344	-5.07108306884766	-0.00977104809135199	-0.00490093370899558	0.00548864435404539	0.00483929552137852
777	72.1848373413086	-10.9019145965576	-5.33082246780396	-0.00587495695799589	0.00613799272105098	0.00548864435404539	-0.00684897974133492
778	70.2367935180664	-11.2265882492065	-4.68147373199463	0.00483929552137852	-0.00132951640989631	0.0022419011220336	-0.00197886489331722
779	70.8861465454102	-10.5772399902344	-5.00614833831787	-0.00782300252467394	-0.00230353930965066	0.000943203864153475	-0.000355493422830477
780	70.8861465454102	-9.27854251861572	-5.33082246780396	-0.0113944197073579	-0.00490093370899558	0.00776136433705688	0.00256657530553639
781	71.5354919433594	-11.5512628555298	-4.61653900146484	0.00321592413820326	-0.0123684434220195	0.00289124972186983	-0.00327756232582033
782	69.5874481201172	-11.2265882492065	-5.59056186676025	0.00873538758605719	-0.0146411629393697	0.00938473641872406	-0.0139918150380254
783	72.1848373413086	-12.200611114502	-5.20095300674438	0.00808603875339031	-0.00522560812532902	0.00841071270406246	-0.00587495695799589
784	72.1848373413086	-10.5772399902344	-4.81134366989136	-0.00522560812532902	-0.00879702530801296	0.00289124972186983	-0.00165419070981443
785	69.5874481201172	-9.92789077758789	-5.26588773727417	0.012956153601408	-0.00847235135734081	0.000943203864153475	0.00354059832170606
786	67.6393966674805	-10.5772399902344	-4.61653900146484	0.0022419011220336	0.00159255252219737	-0.00912170019000769	-0.00457625929266214
787	68.2887496948242	-9.92789077758789	-5.07108306884766	0.00776136433705688	0.00678734155371785	-0.00977104809135199	-0.00684897974133492
788	70.2367935180664	-9.92789077758789	-5.07108306884766	-0.00132951640989631	0.00289124972186983	-0.00652430532500148	-0.000680167751852423
789	70.8861465454102	-9.92789077758789	-5.46069240570068	-0.0026282137259841	0.00289124972186983	-0.00457625929266214	0.00321592413820326
790	72.1848373413086	-10.5772399902344	-5.3957576751709	0.00548864435404539	-0.00327756232582033	-0.0026282137259841	0.00321592413820326
791	71.5354919433594	-9.60321712493896	-5.52562713623047	0.0022419011220336	0.00191722682211548	-0.00619963090866804	0.00613799272105098
792	71.5354919433594	-9.92789077758789	-5.26588773727417	0.0022419011220336	0.0155535480007529	-0.0165892094373703	0.00256657530553639
793	70.2367935180664	-10.2525653839111	-4.48666954040527	0.00256657530553639	0.00743668992072344	-0.0117190945893526	-0.0026282137259841
794	72.1848373413086	-12.200611114502	-4.29186487197876	0.00354059832170606	-0.00295288790948689	-0.00522560812532902	0.00841071270406246
795	72.1848373413086	-12.200611114502	-5.13601779937744	0.00711201597005129	-0.00619963090866804	0.0123068047687411	0.00808603875339031
796	71.5354919433594	-9.92789077758789	-5.33082246780396	0.00354059832170606	0.00289124972186983	-0.00197886489331722	-0.00132951640989631
797	70.2367935180664	-9.60321712493896	-5.52562713623047	0.0158782228827477	0.0142548503354192	0.000943203864153475	0.00386527273803949
798	68.9380950927734	-10.5772399902344	-5.13601779937744	-0.00230353930965066	0.00776136433705688	-0.00555028254166245	-0.00197886489331722
799	69.5874481201172	-11.5512628555298	-5.00614833831787	-0.00100484199356288	0.00646266713738441	0.00646266713738441	0.00516396993771195
800	70.2367935180664	-10.5772399902344	-5.26588773727417	0.00126787810586393	-0.00619963090866804	-0.00457625929266214	0.00191722682211548
801	72.8341903686523	-9.92789077758789	-5.33082246780396	-0.0117190945893526	-0.00490093370899558	-0.00360223650932312	-0.00197886489331722
802	72.8341903686523	-10.5772399902344	-5.3957576751709	-0.000355493422830477	0.000618529506027699	0.000293855206109583	-0.0126931173726916
803	71.5354919433594	-9.60321712493896	-5.59056186676025	-0.000355493422830477	0.00386527273803949	0.000943203864153475	-0.0100957229733467
804	70.8861465454102	-10.9019145965576	-5.13601779937744	-0.00490093370899558	-0.0107450718060136	0.000943203864153475	-0.00295288790948689
805	72.8341903686523	-11.2265882492065	-5.07108306884766	-0.0136671401560307	-0.00392691092565656	0.0132808275520802	0.00354059832170606
806	72.1848373413086	-11.875937461853	-5.26588773727417	-0.0175632312893867	-0.00912170019000769	0.00743668992072344	-0.000355493422830477
807	71.5354919433594	-11.2265882492065	-5.07108306884766	0.00678734155371785	0.00321592413820326	-0.00684897974133492	-0.00392691092565656
808	73.4835357666016	-10.9019145965576	-4.87627840042114	0.0022419011220336	0.000943203864153475	-0.00490093370899558	-0.00360223650932312
809	72.1848373413086	-10.2525653839111	-5.20095300674438	-0.00814767740666866	-0.00295288790948689	0.00256657530553639	0.0022419011220336
810	69.5874481201172	-9.60321712493896	-5.20095300674438	-0.0110697457566857	-0.00522560812532902	0.00451462110504508	0.00808603875339031
811	70.2367935180664	-10.5772399902344	-4.61653900146484	-0.00847235135734081	0.0106834331527352	-0.0104203969240189	0.0022419011220336
812	70.2367935180664	-8.95386791229248	-4.61653900146484	0.00191722682211548	0.00873538758605719	-0.00847235135734081	0.00841071270406246
813	74.1328887939453	-10.2525653839111	-4.35679960250854	0.00646266713738441	0.0113327819854021	-0.00912170019000769	0.00159255252219737
814	70.8861465454102	-8.95386791229248	-4.74640893936157	-0.00879702530801296	0.00354059832170606	-0.00587495695799589	0.00808603875339031
815	70.8861465454102	-9.27854251861572	-4.87627840042114	-0.00425158534198999	0.00711201597005129	0.00613799272105098	0.0022419011220336
816	70.8861465454102	-9.60321712493896	-4.22693014144897	0.00711201597005129	0.00126787810586393	0.00776136433705688	0.00646266713738441
817	70.2367935180664	-9.27854251861572	-4.61653900146484	0.0152288740500808	0.00613799272105098	-0.00782300252467394	-0.0026282137259841
818	72.1848373413086	-10.5772399902344	-4.81134366989136	0.0103587592020631	0.000618529506027699	-0.00555028254166245	0.00483929552137852
819	71.5354919433594	-9.60321712493896	-4.68147373199463	0.00581331877037883	-0.0130177913233638	0.00483929552137852	0.00613799272105098
820	72.1848373413086	-10.5772399902344	-4.29186487197876	-0.00165419070981443	0.00483929552137852	-0.00295288790948689	0.00256657530553639
821	69.5874481201172	-9.92789077758789	-4.42173433303833	0.00256657530553639	-0.00230353930965066	0.00613799272105098	-0.00425158534198999
822	67.6393966674805	-8.95386791229248	-4.87627840042114	0.011982130818069	-0.0191866029053926	0.00613799272105098	-0.00977104809135199
823	71.5354919433594	-10.2525653839111	-4.61653900146484	0.0142548503354192	0.000943203864153475	0.00646266713738441	-0.00327756232582033
824	73.4835357666016	-8.95386791229248	-4.74640893936157	0.0113327819854021	-0.00392691092565656	0.0100340843200684	0.00159255252219737
825	71.5354919433594	-8.95386791229248	-4.74640893936157	0.00808603875339031	0.00159255252219737	0.00289124972186983	0.00386527273803949
826	70.2367935180664	-8.30451965332031	-4.87627840042114	-0.00295288790948689	-0.00197886489331722	0.00451462110504508	-0.00392691092565656
827	70.2367935180664	-9.27854251861572	-5.07108306884766	0.0106834331527352	0.00938473641872406	-0.0175632312893867	0.00321592413820326
828	70.2367935180664	-8.95386791229248	-5.52562713623047	0.0106834331527352	-0.000680167751852423	-0.00619963090866804	-0.00587495695799589
829	70.2367935180664	-9.27854251861572	-5.52562713623047	-0.00912170019000769	-0.00360223650932312	-0.00100484199356288	0.00613799272105098
830	72.1848373413086	-11.5512628555298	-5.13601779937744	-0.0152905117720366	-0.00555028254166245	-0.00295288790948689	0.00743668992072344
831	69.5874481201172	-8.95386791229248	-5.26588773727417	-0.0172385573387146	0.00386527273803949	-0.00912170019000769	0.00386527273803949
832	71.5354919433594	-9.92789077758789	-4.81134366989136	0.00191722682211548	0.00873538758605719	-0.0185372550040483	-0.000355493422830477
833	68.2887496948242	-8.95386791229248	-5.00614833831787	0.00386527273803949	0.0126314787194133	-0.0201606266200542	0.0022419011220336
834	69.5874481201172	-10.2525653839111	-4.87627840042114	-0.0162645354866982	-0.00165419070981443	-0.0026282137259841	0.01100810803473
835	72.8341903686523	-9.92789077758789	-5.07108306884766	-0.00847235135734081	0.00159255252219737	-0.000355493422830477	0.000943203864153475
836	71.5354919433594	-9.60321712493896	-5.59056186676025	-0.00977104809135199	-0.00425158534198999	-0.00132951640989631	0.00548864435404539
837	72.1848373413086	-9.92789077758789	-5.52562713623047	-0.000680167751852423	0.00906006153672934	-0.00652430532500148	0.00159255252219737
838	72.8341903686523	-9.92789077758789	-5.20095300674438	-0.00457625929266214	0.00483929552137852	0.00354059832170606	0.000943203864153475
839	72.1848373413086	-9.92789077758789	-4.94121360778809	0.00451462110504508	0.000618529506027699	0.00613799272105098	0.00711201597005129
840	70.8861465454102	-8.62919425964355	-4.94121360778809	-0.00587495695799589	-0.00230353930965066	0.00289124972186983	-0.00490093370899558
841	72.1848373413086	-10.2525653839111	-5.13601779937744	0.0022419011220336	-0.00652430532500148	-0.00360223650932312	-0.00392691092565656
842	72.1848373413086	-10.5772399902344	-5.07108306884766	0.0152288740500808	-0.00522560812532902	-0.00230353930965066	-0.00814767740666866
843	70.2367935180664	-8.95386791229248	-5.46069240570068	0.00776136433705688	-0.00619963090866804	0.00678734155371785	-0.00522560812532902
844	69.5874481201172	-9.27854251861572	-5.00614833831787	0.00483929552137852	-0.00132951640989631	0.0113327819854021	-0.00100484199356288
845	70.2367935180664	-9.92789077758789	-5.00614833831787	-0.00360223650932312	-0.00360223650932312	0.00483929552137852	0.00354059832170606
846	69.5874481201172	-9.60321712493896	-5.00614833831787	-0.0026282137259841	-0.000355493422830477	-0.00490093370899558	0.00581331877037883
847	72.8341903686523	-10.2525653839111	-4.68147373199463	-0.0188619289547205	0.00386527273803949	-0.0123684434220195	0.000618529506027699
848	72.1848373413086	-9.60321712493896	-5.13601779937744	0.00451462110504508	0.00418994715437293	-0.0026282137259841	-0.00490093370899558
849	70.2367935180664	-9.92789077758789	-5.3957576751709	-0.0117190945893526	0.000293855206109583	-0.00360223650932312	0.00386527273803949
850	70.2367935180664	-8.95386791229248	-5.52562713623047	0.000293855206109583	-0.0026282137259841	-0.00327756232582033	0.0022419011220336
851	72.1848373413086	-9.92789077758789	-5.07108306884766	-0.00392691092565656	0.011982130818069	-0.0143164889886975	0.00483929552137852
852	71.5354919433594	-8.95386791229248	-5.20095300674438	-0.00555028254166245	0.0103587592020631	-0.0191866029053926	0.0022419011220336
853	72.1848373413086	-10.5772399902344	-4.74640893936157	-0.00717365415766835	0.00581331877037883	-0.0156151866540313	-0.00230353930965066
854	70.8861465454102	-9.60321712493896	-5.00614833831787	-0.00587495695799589	0.00354059832170606	-0.00717365415766835	0.0100340843200684
855	70.2367935180664	-8.95386791229248	-5.52562713623047	-0.00490093370899558	-0.00360223650932312	0.00386527273803949	-0.00587495695799589
856	70.2367935180664	-9.27854251861572	-5.20095300674438	-0.0123684434220195	0.00776136433705688	0.00386527273803949	0.000618529506027699
857	68.9380950927734	-9.27854251861572	-5.3957576751709	-0.000355493422830477	0.0123068047687411	0.000293855206109583	-3.08191010844894e-05
858	68.2887496948242	-8.95386791229248	-5.20095300674438	-0.00684897974133492	0.00581331877037883	0.00678734155371785	0.00126787810586393
859	70.8861465454102	-9.27854251861572	-5.07108306884766	-0.00619963090866804	0.00483929552137852	0.000943203864153475	0.00646266713738441
860	72.1848373413086	-9.92789077758789	-4.81134366989136	0.0126314787194133	0.00289124972186983	0.00354059832170606	0.0022419011220336
861	70.2367935180664	-9.27854251861572	-5.26588773727417	0.000943203864153475	-0.00522560812532902	-0.00360223650932312	-0.00619963090866804
862	70.8861465454102	-8.95386791229248	-5.72043180465698	-0.0104203969240189	-0.00100484199356288	0.00906006153672934	-0.00490093370899558
863	72.1848373413086	-9.92789077758789	-5.20095300674438	0.0191249661147594	-0.0266541130840778	0.00354059832170606	-0.0123684434220195
864	72.8341903686523	-10.2525653839111	-5.26588773727417	0.00483929552137852	-0.00782300252467394	0.0100340843200684	0.000943203864153475
865	70.8861465454102	-9.27854251861572	-5.46069240570068	-0.00587495695799589	-0.0100957229733467	0.00321592413820326	0.000293855206109583
866	69.5874481201172	-10.5772399902344	-5.07108306884766	-0.0162645354866982	-0.0117190945893526	0.000943203864153475	-0.00327756232582033
867	71.5354919433594	-9.27854251861572	-5.00614833831787	0.000943203864153475	0.00256657530553639	-0.00879702530801296	-0.00912170019000769
868	69.5874481201172	-9.60321712493896	-5.46069240570068	0.0149041991680861	0.00776136433705688	-0.00327756232582033	-0.00132951640989631
869	68.9380950927734	-9.27854251861572	-5.3957576751709	-0.0100957229733467	-0.00230353930965066	0.00159255252219737	-0.00165419070981443
870	70.2367935180664	-9.27854251861572	-5.20095300674438	-0.0182125810533762	0.00256657530553639	-0.00295288790948689	0.00646266713738441
871	72.1848373413086	-9.27854251861572	-5.07108306884766	0.0100340843200684	0.00418994715437293	-0.00619963090866804	0.00386527273803949
872	72.1848373413086	-10.2525653839111	-5.00614833831787	0.00321592413820326	0.00808603875339031	-0.0162645354866982	-0.00165419070981443
873	69.5874481201172	-8.95386791229248	-4.61653900146484	0.00191722682211548	0.0116574559360743	-0.0172385573387146	-0.00684897974133492
874	71.5354919433594	-10.2525653839111	-4.48666954040527	0.00548864435404539	0.00646266713738441	-0.00912170019000769	0.00646266713738441
875	71.5354919433594	-9.92789077758789	-4.61653900146484	-3.08191010844894e-05	0.00354059832170606	-0.00165419070981443	0.0100340843200684
876	73.4835357666016	-10.5772399902344	-4.55160427093506	0.00581331877037883	0.00191722682211548	0.00191722682211548	0.00451462110504508
877	72.1848373413086	-11.2265882492065	-5.07108306884766	0.0155535480007529	0.00418994715437293	-0.00749832857400179	-0.00490093370899558
878	72.8341903686523	-10.9019145965576	-4.29186487197876	0.0158782228827477	-3.08191010844894e-05	0.00516396993771195	-0.00230353930965066
879	70.8861465454102	-9.92789077758789	-5.00614833831787	0.0168522447347641	0.00354059832170606	0.0022419011220336	0.00613799272105098
880	69.5874481201172	-9.27854251861572	-4.94121360778809	0.00906006153672934	-0.00392691092565656	0.00289124972186983	0.00289124972186983
881	70.2367935180664	-10.5772399902344	-5.13601779937744	0.0022419011220336	-0.000680167751852423	0.00581331877037883	-0.00587495695799589
882	70.8861465454102	-10.2525653839111	-5.26588773727417	0.0197743140161037	-0.000355493422830477	0.0116574559360743	-0.00295288790948689
883	72.1848373413086	-8.95386791229248	-5.20095300674438	0.0334106348454952	-0.00555028254166245	0.00711201597005129	-0.00782300252467394
884	70.2367935180664	-9.60321712493896	-5.46069240570068	0.0308132413774729	-0.00684897974133492	0.0103587592020631	-0.00327756232582033
885	72.8341903686523	-10.2525653839111	-5.26588773727417	0.0142548503354192	-0.00490093370899558	0.00613799272105098	0.00873538758605719
886	73.4835357666016	-10.2525653839111	-4.87627840042114	0.00873538758605719	0.00841071270406246	-0.00555028254166245	-0.00717365415766835
887	72.1848373413086	-10.2525653839111	-4.94121360778809	0.0191249661147594	0.0022419011220336	-0.0120437685400248	-0.00977104809135199
888	72.8341903686523	-10.9019145965576	-5.26588773727417	0.0178262684494257	-0.00619963090866804	-0.0139918150380254	-0.00684897974133492
889	72.1848373413086	-10.9019145965576	-5.07108306884766	0.00386527273803949	-0.00847235135734081	-0.00425158534198999	0.000293855206109583
890	69.5874481201172	-9.27854251861572	-5.20095300674438	-0.00782300252467394	-0.00132951640989631	-3.08191010844894e-05	0.00354059832170606
891	71.5354919433594	-9.27854251861572	-5.07108306884766	-0.00782300252467394	0.011982130818069	-0.00100484199356288	-0.00425158534198999
892	68.9380950927734	-9.60321712493896	-5.07108306884766	-0.0117190945893526	0.011982130818069	-0.0146411629393697	0.00354059832170606
893	70.8861465454102	-10.5772399902344	-4.74640893936157	-0.0224333461374044	0.0197743140161037	-0.0204853005707264	0.00256657530553639
894	70.8861465454102	-9.92789077758789	-5.13601779937744	-0.0263294391334057	0.00906006153672934	-0.00490093370899558	0.00808603875339031
895	70.2367935180664	-9.60321712493896	-5.3957576751709	-0.0208099745213985	-0.00197886489331722	-0.00587495695799589	0.0022419011220336
896	70.8861465454102	-9.60321712493896	-5.52562713623047	-0.0133424662053585	0.00776136433705688	0.00321592413820326	0.00289124972186983
897	69.5874481201172	-8.95386791229248	-5.20095300674438	-0.0113944197073579	0.00938473641872406	-0.00457625929266214	-0.00100484199356288
898	73.4835357666016	-9.27854251861572	-4.87627840042114	0.00646266713738441	0.012956153601408	0.00516396993771195	-0.00782300252467394
899	72.8341903686523	-10.2525653839111	-4.35679960250854	-0.0100957229733467	-0.00132951640989631	0.00126787810586393	0.00191722682211548
900	71.5354919433594	-11.875937461853	-4.16199493408203	-0.0143164889886975	-0.00100484199356288	-0.00230353930965066	-0.000680167751852423
901	70.2367935180664	-10.9019145965576	-5.33082246780396	0.0152288740500808	-0.00977104809135199	0.0149041991680861	-0.00782300252467394
902	72.1848373413086	-9.92789077758789	-5.59056186676025	0.00483929552137852	-0.00295288790948689	0.00289124972186983	-0.00490093370899558
903	70.2367935180664	-9.92789077758789	-5.3957576751709	0.00646266713738441	-0.00522560812532902	0.00678734155371785	-0.00360223650932312
904	71.5354919433594	-10.2525653839111	-5.07108306884766	0.00938473641872406	-0.00555028254166245	0.00678734155371785	-3.08191010844894e-05
905	68.9380950927734	-9.27854251861572	-5.13601779937744	-0.0198359526693821	0.00256657530553639	-0.00749832857400179	0.00483929552137852
906	68.9380950927734	-8.95386791229248	-5.07108306884766	-0.0126931173726916	0.000943203864153475	-0.00717365415766835	-0.0130177913233638
907	69.5874481201172	-8.95386791229248	-5.3957576751709	-0.0159398596733809	0.00646266713738441	-0.0113944197073579	-0.0100957229733467
908	71.5354919433594	-9.27854251861572	-5.72043180465698	-0.00490093370899558	0.00418994715437293	-0.0146411629393697	-0.00782300252467394
909	72.1848373413086	-9.27854251861572	-5.72043180465698	-0.0117190945893526	0.00126787810586393	-0.00230353930965066	0.0022419011220336
910	73.4835357666016	-10.2525653839111	-5.00614833831787	-0.0198359526693821	-0.00165419070981443	-0.00944637414067984	0.00743668992072344
911	71.5354919433594	-9.92789077758789	-4.48666954040527	-0.00847235135734081	0.00678734155371785	0.00483929552137852	-3.08191010844894e-05
912	70.2367935180664	-11.2265882492065	-4.16199493408203	-0.00490093370899558	0.00483929552137852	-0.0195112787187099	0.00256657530553639
913	73.4835357666016	-11.5512628555298	-5.07108306884766	-0.00165419070981443	0.00321592413820326	-0.0152905117720366	-0.00230353930965066
914	70.2367935180664	-9.60321712493896	-5.46069240570068	-0.00230353930965066	0.00646266713738441	-0.00749832857400179	0.00906006153672934
915	71.5354919433594	-9.27854251861572	-5.26588773727417	-0.0107450718060136	0.00321592413820326	-0.00619963090866804	0.00938473641872406
916	70.2367935180664	-9.27854251861572	-5.20095300674438	-0.00749832857400179	-0.00197886489331722	0.00418994715437293	-0.00230353930965066
917	68.2887496948242	-9.92789077758789	-4.94121360778809	-0.00555028254166245	0.00516396993771195	-0.00295288790948689	-0.00165419070981443
918	70.8861465454102	-9.27854251861572	-5.26588773727417	0.0223717093467712	0.00126787810586393	0.00256657530553639	-0.0026282137259841
919	70.8861465454102	-8.95386791229248	-4.94121360778809	-0.00490093370899558	-0.00197886489331722	0.00776136433705688	0.00126787810586393
920	73.4835357666016	-10.2525653839111	-5.33082246780396	0.000943203864153475	-0.00652430532500148	0.00451462110504508	0.00808603875339031
921	73.4835357666016	-10.2525653839111	-5.3957576751709	0.0188002903014421	0.000943203864153475	-3.08191010844894e-05	-0.00522560812532902
922	71.5354919433594	-9.60321712493896	-5.26588773727417	0.0246444288641214	-0.00392691092565656	0.00483929552137852	-0.0123684434220195
923	73.4835357666016	-10.2525653839111	-5.46069240570068	0.020423661917448	0.00289124972186983	0.00418994715437293	-0.0133424662053585
924	70.2367935180664	-10.2525653839111	-5.3957576751709	0.020423661917448	-0.00717365415766835	0.0149041991680861	0.00159255252219737
925	72.1848373413086	-10.5772399902344	-5.20095300674438	0.0175015944987535	-0.0152905117720366	-0.000680167751852423	0.00159255252219737
926	72.8341903686523	-9.27854251861572	-5.00614833831787	0.0142548503354192	0.00159255252219737	-0.0110697457566857	0.00386527273803949
927	73.4835357666016	-10.2525653839111	-5.13601779937744	0.00970941036939621	0.00743668992072344	-0.00652430532500148	0.0022419011220336
928	70.8861465454102	-9.60321712493896	-5.13601779937744	0.00483929552137852	0.00808603875339031	-0.00619963090866804	-0.00100484199356288
929	68.2887496948242	-9.27854251861572	-5.20095300674438	-0.00360223650932312	0.00418994715437293	-0.00165419070981443	-0.00132951640989631
930	69.5874481201172	-8.62919425964355	-5.26588773727417	0.0132808275520802	-0.000355493422830477	-0.00587495695799589	0.00776136433705688
931	70.8861465454102	-8.62919425964355	-5.26588773727417	-0.00392691092565656	0.0100340843200684	-0.00165419070981443	-0.00132951640989631
932	73.4835357666016	-9.92789077758789	-4.94121360778809	-0.000355493422830477	0.0106834331527352	-0.0169138833880424	0.00191722682211548
933	70.2367935180664	-7.97984552383423	-5.26588773727417	-0.00392691092565656	0.0194496400654316	-0.0126931173726916	-0.00457625929266214
934	72.8341903686523	-8.95386791229248	-5.07108306884766	-0.0123684434220195	0.0149041991680861	-0.0117190945893526	0.00776136433705688
935	72.8341903686523	-9.92789077758789	-5.26588773727417	-0.00360223650932312	0.000618529506027699	0.00256657530553639	-0.00100484199356288
936	72.8341903686523	-10.9019145965576	-5.07108306884766	0.00126787810586393	-0.00360223650932312	0.0022419011220336	-0.00425158534198999
937	74.1328887939453	-10.9019145965576	-5.3957576751709	-0.00944637414067984	-0.00490093370899558	-0.00360223650932312	0.00873538758605719
938	72.8341903686523	-8.95386791229248	-4.87627840042114	0.00126787810586393	0.00289124972186983	-0.00327756232582033	0.00159255252219737
939	70.8861465454102	-8.62919425964355	-4.94121360778809	-0.00717365415766835	0.0103587592020631	0.000293855206109583	0.000293855206109583
940	68.2887496948242	-7.97984552383423	-5.3957576751709	-0.0139918150380254	-0.00295288790948689	0.0126314787194133	0.00483929552137852
941	70.2367935180664	-8.95386791229248	-5.52562713623047	-0.00847235135734081	-0.00360223650932312	0.00256657530553639	-0.000680167751852423
942	73.4835357666016	-9.92789077758789	-5.46069240570068	0.0132808275520802	-0.00879702530801296	0.00159255252219737	-0.00652430532500148
943	70.2367935180664	-8.62919425964355	-5.6554970741272	0.020423661917448	-0.00230353930965066	-0.00327756232582033	-0.00555028254166245
944	72.8341903686523	-9.60321712493896	-5.46069240570068	-0.00717365415766835	-0.00295288790948689	0.00516396993771195	0.00191722682211548
945	71.5354919433594	-9.27854251861572	-5.00614833831787	0.00354059832170606	-0.00587495695799589	-0.00230353930965066	-0.00100484199356288
946	72.1848373413086	-8.95386791229248	-4.94121360778809	-0.00197886489331722	0.00321592413820326	0.00841071270406246	-0.00230353930965066
947	72.1848373413086	-8.62919425964355	-5.59056186676025	-3.08191010844894e-05	0.00386527273803949	-0.0139918150380254	-0.0110697457566857
948	72.8341903686523	-9.92789077758789	-5.46069240570068	0.020423661917448	-0.00132951640989631	0.000943203864153475	-0.00425158534198999
949	72.8341903686523	-10.9019145965576	-5.3957576751709	0.0230210572481155	-0.00944637414067984	-0.00197886489331722	0.00678734155371785
950	73.4835357666016	-9.60321712493896	-4.94121360778809	-0.0139918150380254	-0.0113944197073579	0.0022419011220336	0.00321592413820326
951	71.5354919433594	-9.27854251861572	-4.87627840042114	0.00126787810586393	0.000943203864153475	-0.00749832857400179	0.00776136433705688
952	68.9380950927734	-8.30451965332031	-4.87627840042114	-0.00327756232582033	0.0103587592020631	-0.0143164889886975	-0.00197886489331722
953	69.5874481201172	-9.60321712493896	-4.94121360778809	-0.00619963090866804	0.012956153601408	-0.00619963090866804	0.00289124972186983
954	73.4835357666016	-9.92789077758789	-5.13601779937744	-0.00295288790948689	0.00711201597005129	-0.00912170019000769	0.0113327819854021
955	72.8341903686523	-8.30451965332031	-5.46069240570068	-0.0110697457566857	0.00808603875339031	-0.00132951640989631	0.0103587592020631
956	71.5354919433594	-8.95386791229248	-5.46069240570068	0.0022419011220336	0.00483929552137852	-0.00587495695799589	-0.00197886489331722
957	72.1848373413086	-8.30451965332031	-5.3957576751709	0.00516396993771195	0.0175015944987535	-0.00944637414067984	-0.00132951640989631
958	72.8341903686523	-10.2525653839111	-5.13601779937744	0.00841071270406246	0.00321592413820326	0.000293855206109583	-0.000680167751852423
959	73.4835357666016	-9.92789077758789	-4.68147373199463	0.011982130818069	0.00256657530553639	0.00776136433705688	0.00711201597005129
960	72.8341903686523	-11.2265882492065	-5.20095300674438	-0.00360223650932312	-0.00327756232582033	-0.0026282137259841	0.00386527273803949
961	73.4835357666016	-10.9019145965576	-5.26588773727417	-0.00457625929266214	-0.00457625929266214	0.00289124972186983	-0.00555028254166245
962	71.5354919433594	-8.62919425964355	-5.3957576751709	0.00808603875339031	-0.0152905117720366	0.00159255252219737	-0.00295288790948689
963	72.1848373413086	-9.92789077758789	-5.33082246780396	0.013930176384747	-0.00555028254166245	0.000293855206109583	0.00191722682211548
964	69.5874481201172	-9.27854251861572	-5.52562713623047	0.00159255252219737	-0.00197886489331722	0.0152288740500808	-0.0026282137259841
965	69.5874481201172	-8.95386791229248	-5.26588773727417	-0.0110697457566857	-0.00197886489331722	0.0022419011220336	0.00451462110504508
966	72.1848373413086	-9.60321712493896	-5.13601779937744	-0.00392691092565656	-0.00327756232582033	-0.00977104809135199	-0.000680167751852423
967	72.8341903686523	-9.27854251861572	-5.52562713623047	0.0132808275520802	0.00938473641872406	-0.0136671401560307	-0.0117190945893526
968	72.8341903686523	-9.60321712493896	-5.52562713623047	0.01100810803473	0.00191722682211548	-0.017887907102704	0.0022419011220336
969	71.5354919433594	-9.27854251861572	-5.46069240570068	0.00711201597005129	0.00191722682211548	-0.00360223650932312	0.00321592413820326
970	72.8341903686523	-8.62919425964355	-5.52562713623047	0.00548864435404539	0.00321592413820326	-0.00100484199356288	0.00776136433705688
971	73.4835357666016	-9.27854251861572	-5.3957576751709	0.0116574559360743	-0.00327756232582033	-0.00457625929266214	0.00386527273803949
972	73.4835357666016	-11.2265882492065	-4.74640893936157	0.0200989879667759	0.0126314787194133	-0.00327756232582033	0.00126787810586393
973	72.1848373413086	-9.92789077758789	-5.33082246780396	0.00613799272105098	0.000293855206109583	-0.0243813935667276	0.00321592413820326
974	70.8861465454102	-8.95386791229248	-5.3957576751709	0.00483929552137852	0.0113327819854021	-0.00490093370899558	-0.00230353930965066
975	72.8341903686523	-10.2525653839111	-4.87627840042114	-0.000355493422830477	0.0022419011220336	-3.08191010844894e-05	0.00808603875339031
976	71.5354919433594	-9.92789077758789	-5.13601779937744	0.0103587592020631	0.00289124972186983	0.00126787810586393	-0.0026282137259841
977	71.5354919433594	-9.92789077758789	-4.94121360778809	0.011982130818069	0.00451462110504508	-0.00100484199356288	0.00678734155371785
978	72.8341903686523	-9.60321712493896	-4.81134366989136	0.00841071270406246	0.0100340843200684	0.00548864435404539	0.00354059832170606
979	71.5354919433594	-8.62919425964355	-5.46069240570068	0.00678734155371785	0.00451462110504508	0.0100340843200684	0.00191722682211548
980	72.1848373413086	-9.27854251861572	-5.78536653518677	0.00159255252219737	0.00191722682211548	0.00451462110504508	0.00386527273803949
981	71.5354919433594	-9.27854251861572	-5.9152364730835	0.00548864435404539	-0.0110697457566857	0.00191722682211548	-0.00587495695799589
982	72.8341903686523	-10.2525653839111	-5.3957576751709	0.0162028968334198	0.00776136433705688	0.00970941036939621	-3.08191010844894e-05
983	72.1848373413086	-9.92789077758789	-5.6554970741272	0.0171769186854362	-0.00944637414067984	0.000618529506027699	0.000618529506027699
984	73.4835357666016	-11.2265882492065	-5.13601779937744	0.0171769186854362	-0.0139918150380254	0.0126314787194133	-0.00197886489331722
985	73.4835357666016	-11.2265882492065	-4.94121360778809	0.01847561635077	-0.00717365415766835	0.0022419011220336	0.00159255252219737
986	72.1848373413086	-8.95386791229248	-5.33082246780396	0.0116574559360743	0.000293855206109583	-0.00295288790948689	-0.0100957229733467
987	70.2367935180664	-9.27854251861572	-5.26588773727417	0.0136055024340749	0.0100340843200684	-0.0100957229733467	0.00516396993771195
988	70.2367935180664	-9.60321712493896	-5.59056186676025	0.0123068047687411	-0.00425158534198999	-0.0100957229733467	-0.00165419070981443
989	71.5354919433594	-9.92789077758789	-5.59056186676025	0.00191722682211548	0.00613799272105098	-0.00197886489331722	0.0106834331527352
990	74.7822341918945	-10.2525653839111	-5.26588773727417	0.0113327819854021	-0.00295288790948689	0.00191722682211548	0.00678734155371785
991	72.8341903686523	-9.92789077758789	-5.07108306884766	0.00386527273803949	0.00516396993771195	-0.00490093370899558	-0.000355493422830477
992	72.1848373413086	-9.27854251861572	-5.46069240570068	0.00516396993771195	0.0136055024340749	-0.0120437685400248	-0.00230353930965066
993	73.4835357666016	-10.9019145965576	-5.59056186676025	-0.0139918150380254	0.00841071270406246	-0.0159398596733809	0.000293855206109583
994	73.4835357666016	-10.5772399902344	-5.46069240570068	-0.0159398596733809	0.012956153601408	-0.00360223650932312	0.00808603875339031
995	72.8341903686523	-9.60321712493896	-5.59056186676025	-0.0175632312893867	0.00386527273803949	-0.00327756232582033	0.00678734155371785
996	72.1848373413086	-10.2525653839111	-5.52562713623047	-0.0149658378213644	-0.00230353930965066	0.00191722682211548	-0.000680167751852423
997	71.5354919433594	-10.5772399902344	-5.33082246780396	-0.00652430532500148	-0.000355493422830477	0.00451462110504508	-0.00295288790948689
998	73.4835357666016	-9.92789077758789	-5.00614833831787	-0.0156151866540313	0.00451462110504508	-0.00392691092565656	-0.00522560812532902
999	72.1848373413086	-10.5772399902344	-5.46069240570068	-0.0110697457566857	0.00418994715437293	0.00711201597005129	0.00289124972186983
1000	70.2367935180664	-10.2525653839111	-5.6554970741272	-0.0341216214001179	-0.000680167751852423	0.00126787810586393	-3.08191010844894e-05
1001	70.2367935180664	-8.95386791229248	-5.59056186676025	-0.0201606266200542	-0.00327756232582033	0.00191722682211548	-0.00165419070981443
1002	72.8341903686523	-9.60321712493896	-5.72043180465698	-0.0156151866540313	0.000943203864153475	-0.00684897974133492	-0.00619963090866804
1003	73.4835357666016	-9.92789077758789	-5.46069240570068	-0.0110697457566857	-0.00619963090866804	0.00256657530553639	-0.0100957229733467
1004	72.1848373413086	-9.27854251861572	-5.72043180465698	-0.00490093370899558	-0.000355493422830477	0.00289124972186983	0.00386527273803949
1005	74.7822341918945	-10.2525653839111	-5.33082246780396	-0.00782300252467394	-0.00425158534198999	-0.0026282137259841	-0.00230353930965066
1006	72.8341903686523	-10.2525653839111	-5.46069240570068	-0.0110697457566857	-0.00327756232582033	-0.00587495695799589	-0.00652430532500148
1007	74.1328887939453	-10.2525653839111	-5.6554970741272	-0.0133424662053585	-0.000680167751852423	-0.0139918150380254	-0.00782300252467394
1008	72.8341903686523	-10.5772399902344	-5.72043180465698	-0.0130177913233638	-0.0113944197073579	-0.00457625929266214	-0.00944637414067984
1009	73.4835357666016	-11.2265882492065	-5.20095300674438	-0.00230353930965066	-0.00749832857400179	-0.00847235135734081	0.00548864435404539
1010	73.4835357666016	-10.5772399902344	-5.13601779937744	-0.0136671401560307	-0.000355493422830477	-0.00197886489331722	-0.0026282137259841
1011	72.1848373413086	-9.27854251861572	-5.13601779937744	-0.00684897974133492	0.000293855206109583	-0.00230353930965066	0.00711201597005129
1012	72.1848373413086	-10.9019145965576	-5.26588773727417	-0.00749832857400179	0.00873538758605719	-0.0113944197073579	-0.00327756232582033
1013	72.1848373413086	-9.92789077758789	-5.6554970741272	-0.000680167751852423	0.00743668992072344	-0.0143164889886975	0.00386527273803949
1014	72.8341903686523	-9.27854251861572	-5.26588773727417	0.000293855206109583	0.00159255252219737	-0.0149658378213644	0.00613799272105098
1015	72.8341903686523	-9.27854251861572	-5.33082246780396	-0.00587495695799589	-0.00360223650932312	0.00126787810586393	0.00451462110504508
1016	72.8341903686523	-8.95386791229248	-5.33082246780396	-0.00230353930965066	0.000293855206109583	0.00321592413820326	0.000293855206109583
1017	74.1328887939453	-9.27854251861572	-5.20095300674438	0.0181509424000978	0.00516396993771195	0.00516396993771195	0.00516396993771195
1018	74.1328887939453	-9.92789077758789	-5.13601779937744	0.0321119390428066	0.00516396993771195	0.00841071270406246	0.0022419011220336
1019	75.4315795898438	-10.9019145965576	-5.20095300674438	0.00321592413820326	0.0022419011220336	0.00581331877037883	0.00159255252219737
1020	72.8341903686523	-9.60321712493896	-5.20095300674438	0.01847561635077	-0.0152905117720366	0.00678734155371785	-0.00165419070981443
1021	72.1848373413086	-11.2265882492065	-5.33082246780396	0.0132808275520802	-0.00749832857400179	-3.08191010844894e-05	-0.000680167751852423
1022	74.7822341918945	-10.9019145965576	-4.94121360778809	0.0239950809627771	-0.00197886489331722	-0.00587495695799589	-0.00684897974133492
1023	70.8861465454102	-8.95386791229248	-5.13601779937744	0.00581331877037883	-0.00132951640989631	0.00386527273803949	-0.00587495695799589
1024	72.1848373413086	-10.2525653839111	-4.81134366989136	0.0175015944987535	-0.00132951640989631	0.011982130818069	0.00386527273803949
1025	72.1848373413086	-9.60321712493896	-5.13601779937744	-0.021459324285388	-0.0130177913233638	-0.0026282137259841	-0.000680167751852423
1026	72.8341903686523	-10.5772399902344	-5.3957576751709	0.0116574559360743	0.00256657530553639	-0.000680167751852423	-0.00230353930965066
1027	75.4315795898438	-9.60321712493896	-5.3957576751709	0.00970941036939621	0.00548864435404539	-0.00100484199356288	0.000293855206109583
1028	73.4835357666016	-9.92789077758789	-5.13601779937744	0.013930176384747	-0.000680167751852423	-0.00490093370899558	0.00516396993771195
1029	75.4315795898438	-10.2525653839111	-4.55160427093506	0.0149041991680861	0.00191722682211548	-0.00749832857400179	0.00906006153672934
1030	73.4835357666016	-8.62919425964355	-4.68147373199463	-0.00619963090866804	0.000943203864153475	-0.000680167751852423	0.00126787810586393
1031	74.1328887939453	-10.9019145965576	-4.42173433303833	-0.00295288790948689	-0.00197886489331722	-0.00749832857400179	0.00256657530553639
1032	74.7822341918945	-10.5772399902344	-5.20095300674438	-0.00717365415766835	-0.00132951640989631	-0.0107450718060136	-0.000680167751852423
1033	74.1328887939453	-11.2265882492065	-5.3957576751709	-0.00847235135734081	0.00289124972186983	-0.0110697457566857	-0.00327756232582033
1034	73.4835357666016	-10.9019145965576	-4.68147373199463	-0.00522560812532902	-0.000355493422830477	-0.00977104809135199	0.00451462110504508
1035	73.4835357666016	-9.92789077758789	-4.48666954040527	-0.0126931173726916	0.00418994715437293	0.00808603875339031	0.00613799272105098
1036	74.7822341918945	-10.2525653839111	-4.03212547302246	-0.00132951640989631	0.000293855206109583	-0.00392691092565656	0.00386527273803949
1037	72.1848373413086	-10.5772399902344	-4.29186487197876	0.00126787810586393	0.00938473641872406	0.0022419011220336	-0.00522560812532902
1038	71.5354919433594	-9.92789077758789	-4.61653900146484	-0.0130177913233638	0.01100810803473	0.000943203864153475	-0.000355493422830477
1039	72.8341903686523	-9.27854251861572	-5.3957576751709	-0.0165892094373703	0.00321592413820326	0.00354059832170606	0.000618529506027699
1040	73.4835357666016	-9.27854251861572	-4.87627840042114	-0.000355493422830477	-3.08191010844894e-05	0.011982130818069	0.000293855206109583
1041	74.7822341918945	-10.5772399902344	-5.33082246780396	0.00970941036939621	-0.00360223650932312	-3.08191010844894e-05	-0.00684897974133492
1042	72.8341903686523	-8.95386791229248	-5.3957576751709	0.0259431265294552	-3.08191010844894e-05	0.00256657530553639	-0.0126931173726916
1043	75.4315795898438	-10.5772399902344	-4.68147373199463	0.0210730116814375	-0.00619963090866804	-0.00100484199356288	-0.00522560812532902
1044	74.1328887939453	-9.60321712493896	-5.3957576751709	0.0285405199974775	-0.00197886489331722	0.0142548503354192	-0.00295288790948689
1045	73.4835357666016	-10.2525653839111	-5.3957576751709	0.020423661917448	-0.00782300252467394	-3.08191010844894e-05	0.0022419011220336
1046	73.4835357666016	-10.5772399902344	-5.00614833831787	0.0178262684494257	-0.00619963090866804	-0.00977104809135199	-0.000680167751852423
1047	72.8341903686523	-10.2525653839111	-5.07108306884766	0.025618452578783	-3.08191010844894e-05	-0.0104203969240189	-0.00619963090866804
1048	72.8341903686523	-9.60321712493896	-4.94121360778809	0.0178262684494257	0.00743668992072344	-0.00717365415766835	-0.0110697457566857
1049	71.5354919433594	-9.27854251861572	-5.26588773727417	0.0220470335334539	0.000943203864153475	-0.00392691092565656	0.00483929552137852
1050	71.5354919433594	-10.2525653839111	-5.07108306884766	0.00776136433705688	0.00483929552137852	-0.00717365415766835	0.00776136433705688
1051	73.4835357666016	-8.95386791229248	-5.3957576751709	0.01100810803473	0.00711201597005129	-0.00619963090866804	0.000618529506027699
1052	74.1328887939453	-9.27854251861572	-5.46069240570068	0.00418994715437293	0.0152288740500808	-0.00782300252467394	0.000943203864153475
1053	74.1328887939453	-9.27854251861572	-5.26588773727417	0.00646266713738441	0.0136055024340749	-0.0169138833880424	0.00678734155371785
1054	74.7822341918945	-9.92789077758789	-5.26588773727417	-0.0123684434220195	0.00938473641872406	-0.0159398596733809	-0.00327756232582033
1055	74.7822341918945	-10.2525653839111	-5.13601779937744	-0.0152905117720366	-0.00197886489331722	0.00126787810586393	0.00483929552137852
1056	74.1328887939453	-9.27854251861572	-4.42173433303833	-0.0110697457566857	-0.00100484199356288	-0.00782300252467394	0.000293855206109583
1057	72.8341903686523	-9.60321712493896	-4.87627840042114	-0.00230353930965066	0.00613799272105098	0.00256657530553639	0.00159255252219737
1058	76.0809326171875	-10.5772399902344	-4.94121360778809	-0.00944637414067984	0.00126787810586393	-0.000355493422830477	-0.00100484199356288
1059	74.7822341918945	-10.2525653839111	-5.13601779937744	-0.0133424662053585	-0.0026282137259841	0.00938473641872406	-0.00132951640989631
1060	73.4835357666016	-9.92789077758789	-4.94121360778809	-0.021459324285388	-0.000355493422830477	0.00386527273803949	-0.00132951640989631
1061	72.1848373413086	-9.27854251861572	-5.26588773727417	-0.0337969474494457	-0.0156151866540313	0.01100810803473	-0.0126931173726916
1062	72.1848373413086	-10.2525653839111	-4.74640893936157	-0.0110697457566857	0.00743668992072344	0.00289124972186983	-0.0113944197073579
1063	74.1328887939453	-9.27854251861572	-5.13601779937744	-0.00684897974133492	-0.00360223650932312	0.00711201597005129	-0.00619963090866804
1064	74.1328887939453	-10.2525653839111	-5.20095300674438	-0.00457625929266214	-0.0136671401560307	0.00418994715437293	0.000943203864153475
1065	75.4315795898438	-10.2525653839111	-4.74640893936157	-0.0133424662053585	0.00289124972186983	0.00289124972186983	0.00126787810586393
1066	74.7822341918945	-9.92789077758789	-5.59056186676025	-0.0117190945893526	-0.00327756232582033	-0.00749832857400179	-0.00425158534198999
1067	74.1328887939453	-9.27854251861572	-5.20095300674438	-0.00360223650932312	0.00451462110504508	-0.00360223650932312	-0.00197886489331722
1068	76.0809326171875	-10.2525653839111	-4.94121360778809	-0.000355493422830477	0.00646266713738441	-0.00490093370899558	-0.00717365415766835
1069	74.1328887939453	-10.5772399902344	-4.68147373199463	0.0116574559360743	-0.00879702530801296	0.000293855206109583	-0.00230353930965066
1070	72.8341903686523	-10.9019145965576	-5.07108306884766	0.00451462110504508	-0.00717365415766835	0.00678734155371785	-0.00230353930965066
1071	74.1328887939453	-10.2525653839111	-5.07108306884766	0.013930176384747	-0.00165419070981443	-0.00587495695799589	-0.00295288790948689
1072	72.1848373413086	-9.27854251861572	-5.3957576751709	0.012956153601408	0.0155535480007529	-0.00749832857400179	-0.00425158534198999
1073	73.4835357666016	-10.5772399902344	-5.00614833831787	0.00678734155371785	0.00613799272105098	-0.00977104809135199	-0.00132951640989631
1074	71.5354919433594	-8.95386791229248	-5.13601779937744	-0.00782300252467394	0.00516396993771195	-0.00230353930965066	0.00418994715437293
1075	72.8341903686523	-9.27854251861572	-5.07108306884766	0.0136055024340749	0.00289124972186983	-0.00522560812532902	0.00743668992072344
1076	74.7822341918945	-9.92789077758789	-4.87627840042114	0.0142548503354192	0.00386527273803949	0.00256657530553639	-0.00100484199356288
1077	74.1328887939453	-10.2525653839111	-5.20095300674438	0.011982130818069	0.00646266713738441	0.00159255252219737	-0.00749832857400179
1078	74.7822341918945	-9.27854251861572	-5.52562713623047	0.0126314787194133	0.0022419011220336	-0.00100484199356288	0.00354059832170606
1079	73.4835357666016	-8.95386791229248	-5.33082246780396	0.00613799272105098	0.00354059832170606	0.00159255252219737	0.00516396993771195
1080	75.4315795898438	-10.5772399902344	-5.13601779937744	0.00159255252219737	0.00548864435404539	0.000293855206109583	-0.00132951640989631
1081	73.4835357666016	-10.5772399902344	-5.20095300674438	0.00159255252219737	-0.00490093370899558	0.00191722682211548	0.00548864435404539
1082	73.4835357666016	-10.9019145965576	-4.87627840042114	0.00743668992072344	-0.00392691092565656	-0.00197886489331722	-0.0100957229733467
1083	76.0809326171875	-11.2265882492065	-4.55160427093506	-0.000355493422830477	-0.00457625929266214	0.00483929552137852	-0.00295288790948689
1084	74.1328887939453	-10.2525653839111	-5.26588773727417	0.0175015944987535	-0.0123684434220195	0.0136055024340749	-3.08191010844894e-05
1085	73.4835357666016	-9.60321712493896	-5.46069240570068	-0.0133424662053585	-0.00555028254166245	0.00581331877037883	0.00126787810586393
1086	70.2367935180664	-8.62919425964355	-5.13601779937744	-0.0217839982360601	-0.00782300252467394	-0.00295288790948689	-0.00619963090866804
1087	73.4835357666016	-10.5772399902344	-4.42173433303833	-0.0126931173726916	0.000618529506027699	-0.0172385573387146	-0.00587495695799589
1088	72.8341903686523	-9.60321712493896	-4.68147373199463	-0.0149658378213644	0.0022419011220336	-0.00555028254166245	-0.00457625929266214
1089	74.1328887939453	-9.60321712493896	-4.94121360778809	0.00126787810586393	0.00548864435404539	-0.00944637414067984	0.00776136433705688
1090	75.4315795898438	-10.5772399902344	-5.59056186676025	-0.00230353930965066	-0.00132951640989631	-0.000355493422830477	0.00646266713738441
1091	72.8341903686523	-9.27854251861572	-5.52562713623047	-0.0120437685400248	0.00483929552137852	-0.00684897974133492	0.00646266713738441
1092	76.0809326171875	-10.5772399902344	-5.07108306884766	-0.00132951640989631	0.01847561635077	-0.0152905117720366	-0.00100484199356288
1093	74.1328887939453	-9.92789077758789	-5.26588773727417	-0.00392691092565656	0.00451462110504508	-0.00555028254166245	0.00126787810586393
1094	75.4315795898438	-11.5512628555298	-4.81134366989136	-0.0139918150380254	-0.00457625929266214	0.00386527273803949	0.00938473641872406
1095	75.4315795898438	-11.2265882492065	-4.81134366989136	0.011982130818069	-0.00132951640989631	0.00159255252219737	0.00646266713738441
1096	74.7822341918945	-10.5772399902344	-4.94121360778809	0.00451462110504508	0.00841071270406246	-3.08191010844894e-05	0.0100340843200684
1097	74.1328887939453	-10.5772399902344	-5.20095300674438	0.00581331877037883	0.00191722682211548	-0.00230353930965066	0.00678734155371785
1098	72.8341903686523	-10.2525653839111	-4.55160427093506	0.00256657530553639	0.00483929552137852	0.00354059832170606	0.00581331877037883
1099	72.1848373413086	-10.5772399902344	-5.00614833831787	0.00386527273803949	-3.08191010844894e-05	0.00256657530553639	0.0113327819854021
1100	74.1328887939453	-9.60321712493896	-5.26588773727417	0.00678734155371785	-0.00100484199356288	-0.000355493422830477	0.00321592413820326
1101	75.4315795898438	-10.5772399902344	-5.00614833831787	-3.08191010844894e-05	-0.00684897974133492	0.00646266713738441	-3.08191010844894e-05
1102	76.0809326171875	-10.5772399902344	-5.00614833831787	0.0142548503354192	0.00354059832170606	-3.08191010844894e-05	-0.00879702530801296
1103	74.1328887939453	-8.95386791229248	-5.52562713623047	0.00711201597005129	-0.00295288790948689	0.00581331877037883	-0.00360223650932312
1104	73.4835357666016	-9.60321712493896	-5.20095300674438	0.00451462110504508	-0.0100957229733467	0.00386527273803949	-0.00230353930965066
1105	74.7822341918945	-10.2525653839111	-5.07108306884766	0.00646266713738441	-0.00684897974133492	0.01100810803473	-0.00327756232582033
1106	74.1328887939453	-11.875937461853	-4.94121360778809	-0.00782300252467394	-0.0185372550040483	-0.00587495695799589	0.000943203864153475
1107	74.7822341918945	-10.9019145965576	-5.26588773727417	0.00159255252219737	-0.00717365415766835	-0.00490093370899558	0.000618529506027699
1108	74.7822341918945	-9.92789077758789	-4.94121360778809	-0.00652430532500148	-0.00230353930965066	-0.0120437685400248	0.00646266713738441
1109	74.1328887939453	-10.5772399902344	-5.33082246780396	0.000293855206109583	0.00191722682211548	-0.00490093370899558	0.00256657530553639
1110	70.8861465454102	-8.95386791229248	-5.20095300674438	-0.0104203969240189	0.000618529506027699	0.00354059832170606	0.00613799272105098
1111	72.1848373413086	-10.2525653839111	-5.07108306884766	-0.00847235135734081	0.000293855206109583	-0.00977104809135199	0.00613799272105098
1112	73.4835357666016	-9.60321712493896	-5.3957576751709	0.00126787810586393	0.00873538758605719	-0.0100957229733467	0.0022419011220336
1113	75.4315795898438	-9.92789077758789	-5.00614833831787	0.00126787810586393	0.00289124972186983	-0.00684897974133492	-3.08191010844894e-05
1114	74.7822341918945	-9.60321712493896	-5.26588773727417	-0.00717365415766835	0.00191722682211548	-0.0156151866540313	0.00938473641872406
1115	72.8341903686523	-8.62919425964355	-5.20095300674438	0.000618529506027699	0.00841071270406246	-3.08191010844894e-05	0.00191722682211548
1116	73.4835357666016	-8.95386791229248	-4.74640893936157	0.0191249661147594	0.00808603875339031	-0.00197886489331722	0.00808603875339031
1117	73.4835357666016	-9.27854251861572	-5.46069240570068	0.0272418223321438	0.00451462110504508	-0.00360223650932312	-0.00587495695799589
1118	73.4835357666016	-10.5772399902344	-5.3957576751709	0.0275664981454611	0.00256657530553639	0.00678734155371785	-0.00100484199356288
1119	74.7822341918945	-10.2525653839111	-5.26588773727417	0.0220470335334539	0.00646266713738441	0.00191722682211548	0.00483929552137852
1120	74.7822341918945	-9.60321712493896	-4.87627840042114	0.0145795252174139	0.0103587592020631	0.00354059832170606	0.000618529506027699
1121	71.5354919433594	-8.95386791229248	-4.35679960250854	0.00516396993771195	-0.00490093370899558	-0.00132951640989631	-0.00522560812532902
1122	70.2367935180664	-8.30451965332031	-5.26588773727417	0.00613799272105098	-0.00295288790948689	0.0106834331527352	-0.0139918150380254
1123	72.1848373413086	-9.60321712493896	-5.13601779937744	0.00711201597005129	0.00418994715437293	0.00906006153672934	-0.00717365415766835
1124	75.4315795898438	-9.92789077758789	-5.20095300674438	0.00646266713738441	-0.00457625929266214	0.00548864435404539	-0.00132951640989631
1125	72.8341903686523	-8.30451965332031	-5.33082246780396	-0.00587495695799589	-0.0026282137259841	0.00516396993771195	0.000943203864153475
1126	74.1328887939453	-8.95386791229248	-5.46069240570068	-0.00230353930965066	0.00321592413820326	-0.00944637414067984	-0.00100484199356288
1127	73.4835357666016	-7.97984552383423	-5.13601779937744	-0.00749832857400179	0.0022419011220336	-0.0136671401560307	-0.00619963090866804
1128	72.8341903686523	-8.30451965332031	-5.00614833831787	-0.00360223650932312	0.00743668992072344	-0.0159398596733809	-0.00847235135734081
1129	73.4835357666016	-8.62919425964355	-5.33082246780396	-0.00652430532500148	-0.0126931173726916	-0.00230353930965066	0.00126787810586393
1130	74.7822341918945	-10.5772399902344	-5.13601779937744	-0.00295288790948689	-0.00977104809135199	0.000943203864153475	0.00191722682211548
1131	75.4315795898438	-9.92789077758789	-5.26588773727417	-0.00814767740666866	-0.00165419070981443	-0.0120437685400248	-0.00132951640989631
1132	74.1328887939453	-9.27854251861572	-4.94121360778809	-0.00717365415766835	0.00289124972186983	-0.00555028254166245	0.00483929552137852
1133	71.5354919433594	-8.62919425964355	-5.07108306884766	-0.00912170019000769	0.01100810803473	-0.0100957229733467	0.00743668992072344
1134	70.2367935180664	-7.97984552383423	-5.00614833831787	-0.0204853005707264	0.00711201597005129	-0.0100957229733467	0.00516396993771195
1135	72.8341903686523	-9.60321712493896	-5.07108306884766	-0.0113944197073579	0.00613799272105098	-0.00165419070981443	0.00776136433705688
1136	75.4315795898438	-9.27854251861572	-5.20095300674438	-0.00879702530801296	0.00613799272105098	-0.000355493422830477	-0.00100484199356288
1137	75.4315795898438	-8.62919425964355	-5.13601779937744	-0.00587495695799589	0.00841071270406246	-0.00652430532500148	-0.00457625929266214
1138	74.1328887939453	-8.95386791229248	-5.26588773727417	-0.00295288790948689	0.000943203864153475	-0.00717365415766835	0.00418994715437293
1139	72.8341903686523	-7.65517091751099	-5.26588773727417	-0.00555028254166245	0.00646266713738441	0.00516396993771195	0.00483929552137852
1140	72.8341903686523	-7.65517091751099	-5.26588773727417	-0.00912170019000769	0.00483929552137852	0.00159255252219737	0.00418994715437293
1141	76.0809326171875	-9.27854251861572	-5.20095300674438	-0.0120437685400248	-0.00879702530801296	0.00483929552137852	-0.00652430532500148
1142	74.1328887939453	-9.60321712493896	-5.46069240570068	0.000293855206109583	-0.00782300252467394	0.00516396993771195	-0.00197886489331722
1143	73.4835357666016	-8.62919425964355	-5.26588773727417	-0.00165419070981443	-0.0026282137259841	0.00841071270406246	-0.00490093370899558
1144	72.1848373413086	-7.3304967880249	-5.33082246780396	-0.00230353930965066	0.00256657530553639	0.00711201597005129	-0.00132951640989631
1145	74.1328887939453	-8.95386791229248	-4.94121360778809	-0.00847235135734081	-0.00165419070981443	0.00483929552137852	-0.00100484199356288
1146	72.8341903686523	-8.62919425964355	-4.87627840042114	-0.0198359526693821	-0.00100484199356288	-0.00132951640989631	-0.00295288790948689
1147	73.4835357666016	-8.62919425964355	-4.87627840042114	-0.00717365415766835	0.00548864435404539	-0.00879702530801296	-0.0104203969240189
1148	75.4315795898438	-8.62919425964355	-5.13601779937744	0.000943203864153475	0.00548864435404539	-0.00360223650932312	-0.000355493422830477
1149	75.4315795898438	-8.30451965332031	-5.26588773727417	0.00289124972186983	0.00321592413820326	-0.0026282137259841	-0.00327756232582033
1150	72.8341903686523	-8.30451965332031	-5.52562713623047	-0.00782300252467394	-0.00230353930965066	-0.00555028254166245	0.00548864435404539
1151	72.8341903686523	-7.65517091751099	-5.20095300674438	-3.08191010844894e-05	0.00808603875339031	-0.00360223650932312	0.00321592413820326
1152	72.1848373413086	-7.65517091751099	-5.26588773727417	0.00289124972186983	0.0178262684494257	-0.0146411629393697	0.00386527273803949
1153	74.7822341918945	-9.27854251861572	-4.22693014144897	0.0100340843200684	0.0116574559360743	-0.0126931173726916	0.00159255252219737
1154	74.7822341918945	-9.92789077758789	-4.55160427093506	0.00548864435404539	0.00451462110504508	-0.000680167751852423	0.00808603875339031
1155	73.4835357666016	-8.30451965332031	-4.87627840042114	0.00613799272105098	-0.00197886489331722	0.00159255252219737	0.00483929552137852
1156	73.4835357666016	-7.3304967880249	-4.94121360778809	0.00483929552137852	0.00418994715437293	0.00841071270406246	0.00483929552137852
1157	71.5354919433594	-7.65517091751099	-4.81134366989136	0.00938473641872406	0.0132808275520802	-0.00749832857400179	0.00289124972186983
1158	70.8861465454102	-7.3304967880249	-5.26588773727417	0.0158782228827477	0.01100810803473	0.00581331877037883	0.00191722682211548
1159	72.8341903686523	-8.62919425964355	-5.00614833831787	0.00970941036939621	0.00483929552137852	0.000293855206109583	0.012956153601408
1160	75.4315795898438	-8.95386791229248	-4.61653900146484	0.0100340843200684	0.00386527273803949	0.000943203864153475	-0.00295288790948689
1161	72.8341903686523	-7.65517091751099	-5.46069240570068	0.0116574559360743	-0.00360223650932312	0.00548864435404539	-0.00749832857400179
1162	71.5354919433594	-7.65517091751099	-5.59056186676025	0.0123068047687411	-0.00457625929266214	0.00418994715437293	-0.00327756232582033
1163	72.8341903686523	-8.62919425964355	-5.33082246780396	0.0113327819854021	0.0022419011220336	0.00613799272105098	-0.00912170019000769
1164	73.4835357666016	-8.95386791229248	-5.52562713623047	0.00938473641872406	-0.0126931173726916	0.00873538758605719	0.00126787810586393
1165	72.1848373413086	-7.65517091751099	-5.3957576751709	0.0103587592020631	0.000943203864153475	-0.00749832857400179	-0.0026282137259841
1166	72.1848373413086	-7.97984552383423	-5.26588773727417	-0.0133424662053585	-0.00392691092565656	0.00126787810586393	-0.00944637414067984
1167	71.5354919433594	-8.95386791229248	-4.94121360778809	0.0194496400654316	-0.00165419070981443	-0.0110697457566857	-0.00684897974133492
1168	72.8341903686523	-8.30451965332031	-5.52562713623047	0.00613799272105098	0.000618529506027699	-0.00587495695799589	-0.00879702530801296
1169	70.8861465454102	-7.65517091751099	-5.26588773727417	0.00808603875339031	0.00386527273803949	-0.00425158534198999	0.00776136433705688
1170	72.8341903686523	-8.62919425964355	-5.26588773727417	0.00873538758605719	-0.0026282137259841	-0.00652430532500148	-0.00230353930965066
1171	69.5874481201172	-8.62919425964355	-5.13601779937744	0.00646266713738441	0.0155535480007529	-0.00197886489331722	0.00386527273803949
1172	72.8341903686523	-8.62919425964355	-4.74640893936157	0.01100810803473	0.00613799272105098	-0.00912170019000769	0.0022419011220336
1173	72.8341903686523	-7.97984552383423	-5.33082246780396	0.0171769186854362	0.0191249661147594	-0.0217839982360601	0.00808603875339031
1174	72.1848373413086	-7.97984552383423	-5.26588773727417	-0.00847235135734081	0.013930176384747	-0.0146411629393697	0.00743668992072344
1175	74.1328887939453	-8.62919425964355	-5.52562713623047	-0.00749832857400179	0.00191722682211548	-0.00360223650932312	0.0123068047687411
1176	74.1328887939453	-8.30451965332031	-5.26588773727417	-0.00749832857400179	0.00126787810586393	-0.00230353930965066	0.00321592413820326
1177	74.1328887939453	-8.95386791229248	-4.42173433303833	-0.00230353930965066	0.0022419011220336	-0.00782300252467394	0.00776136433705688
1178	73.4835357666016	-9.27854251861572	-4.42173433303833	0.00321592413820326	0.00483929552137852	0.00159255252219737	0.00126787810586393
1179	71.5354919433594	-8.62919425964355	-5.13601779937744	0.0113327819854021	-0.00717365415766835	-0.00652430532500148	0.01100810803473
1180	72.1848373413086	-7.3304967880249	-5.00614833831787	0.012956153601408	-0.00717365415766835	-0.00100484199356288	0.00159255252219737
1181	72.1848373413086	-8.30451965332031	-5.13601779937744	0.00743668992072344	-0.00230353930965066	-0.00457625929266214	-0.00132951640989631
1182	70.2367935180664	-8.95386791229248	-4.55160427093506	0.0103587592020631	0.000293855206109583	0.00516396993771195	-0.00749832857400179
1183	71.5354919433594	-8.95386791229248	-4.81134366989136	0.0136055024340749	-0.0188619289547205	0.011982130818069	-0.0104203969240189
1184	70.8861465454102	-7.65517091751099	-5.26588773727417	0.0106834331527352	-0.0195112787187099	0.0116574559360743	0.00711201597005129
1185	72.8341903686523	-8.95386791229248	-5.00614833831787	0.0113327819854021	-0.000680167751852423	0.00483929552137852	-0.00165419070981443
1186	73.4835357666016	-8.30451965332031	-4.94121360778809	0.0103587592020631	-0.00879702530801296	-3.08191010844894e-05	-0.00457625929266214
1187	75.4315795898438	-8.95386791229248	-5.26588773727417	0.0171769186854362	0.00159255252219737	-0.0123684434220195	-0.00619963090866804
1188	73.4835357666016	-8.62919425964355	-5.26588773727417	0.00418994715437293	0.00354059832170606	-0.0100957229733467	-0.00977104809135199
1189	72.1848373413086	-8.30451965332031	-5.07108306884766	0.00646266713738441	-0.00132951640989631	0.00126787810586393	0.00516396993771195
1190	71.5354919433594	-7.97984552383423	-5.26588773727417	-0.0123684434220195	0.00159255252219737	-0.00295288790948689	0.00418994715437293
1191	71.5354919433594	-8.95386791229248	-5.20095300674438	-0.0133424662053585	-0.00490093370899558	-0.00392691092565656	0.000618529506027699
1192	73.4835357666016	-8.95386791229248	-5.13601779937744	-0.0117190945893526	0.00354059832170606	-0.021459324285388	-0.00132951640989631
1193	72.1848373413086	-8.30451965332031	-4.81134366989136	-0.0136671401560307	0.0103587592020631	-0.0113944197073579	-0.00230353930965066
1194	72.8341903686523	-8.62919425964355	-4.94121360778809	-0.0243813935667276	0.011982130818069	-0.00847235135734081	0.00386527273803949
1195	70.8861465454102	-7.65517091751099	-5.33082246780396	-0.0204853005707264	0.00386527273803949	0.00159255252219737	0.00938473641872406
1196	69.5874481201172	-7.65517091751099	-5.33082246780396	-0.0159398596733809	0.00776136433705688	0.00548864435404539	0.00776136433705688
1197	72.1848373413086	-7.3304967880249	-5.46069240570068	-0.00944637414067984	0.01100810803473	-0.00847235135734081	-0.000355493422830477
1198	72.8341903686523	-7.00582218170166	-5.59056186676025	-0.0026282137259841	0.00483929552137852	-0.000680167751852423	0.0022419011220336
1199	73.4835357666016	-8.62919425964355	-5.20095300674438	-0.00652430532500148	0.00159255252219737	-0.00197886489331722	0.00126787810586393
1200	72.1848373413086	-8.62919425964355	-5.33082246780396	-0.00717365415766835	-0.00392691092565656	0.00548864435404539	0.00159255252219737
1201	71.5354919433594	-7.97984552383423	-5.59056186676025	0.0022419011220336	-0.00619963090866804	0.000293855206109583	-0.00360223650932312
1202	74.7822341918945	-8.95386791229248	-5.52562713623047	0.000293855206109583	0.00191722682211548	-0.00100484199356288	-0.00132951640989631
1203	70.8861465454102	-8.30451965332031	-5.33082246780396	0.00938473641872406	-0.00425158534198999	0.00256657530553639	-0.00360223650932312
1204	74.1328887939453	-9.92789077758789	-5.20095300674438	-0.00327756232582033	-0.00847235135734081	0.01100810803473	0.000943203864153475
1205	72.1848373413086	-7.65517091751099	-5.26588773727417	-0.0156151866540313	-0.00522560812532902	0.00841071270406246	-0.00132951640989631
1206	70.2367935180664	-7.65517091751099	-4.94121360778809	-0.0175632312893867	0.00386527273803949	-0.00392691092565656	-3.08191010844894e-05
1207	69.5874481201172	-7.3304967880249	-5.3957576751709	-0.00717365415766835	0.00841071270406246	-0.000355493422830477	0.000943203864153475
1208	68.2887496948242	-7.65517091751099	-5.33082246780396	-0.017887907102704	0.00646266713738441	-0.00782300252467394	0.00906006153672934
1209	72.1848373413086	-7.97984552383423	-5.3957576751709	0.00418994715437293	0.00191722682211548	-0.00847235135734081	-0.0104203969240189
1210	73.4835357666016	-8.62919425964355	-5.13601779937744	-0.00944637414067984	-0.00457625929266214	-0.00619963090866804	-0.00165419070981443
1211	73.4835357666016	-8.62919425964355	-4.94121360778809	-0.00782300252467394	0.00321592413820326	-0.00327756232582033	-0.00230353930965066
1212	72.1848373413086	-8.30451965332031	-4.48666954040527	0.00289124972186983	0.0106834331527352	-0.00555028254166245	0.0262678004801273
1213	73.4835357666016	-8.62919425964355	-4.81134366989136	-3.08191010844894e-05	0.00808603875339031	-0.00522560812532902	-0.00490093370899558
1214	72.1848373413086	-7.97984552383423	-5.3957576751709	-3.08191010844894e-05	0.00841071270406246	-0.00197886489331722	0.013930176384747
1215	72.1848373413086	-7.65517091751099	-5.26588773727417	-0.0100957229733467	-0.0100957229733467	-0.00327756232582033	0.000943203864153475
1216	72.8341903686523	-9.92789077758789	-4.55160427093506	0.00483929552137852	-0.0126931173726916	-0.00490093370899558	0.00548864435404539
1217	72.1848373413086	-9.27854251861572	-4.35679960250854	0.0217223595827818	0.00451462110504508	-0.00977104809135199	-0.0130177913233638
1218	70.8861465454102	-8.30451965332031	-5.07108306884766	0.0194496400654316	0.00776136433705688	-0.0026282137259841	-0.00165419070981443
1219	71.5354919433594	-7.97984552383423	-5.00614833831787	0.0103587592020631	0.00548864435404539	-0.00327756232582033	0.00321592413820326
1220	70.8861465454102	-7.97984552383423	-5.33082246780396	-3.08191010844894e-05	-0.00392691092565656	0.00483929552137852	0.00191722682211548
1221	70.8861465454102	-8.30451965332031	-5.3957576751709	0.00743668992072344	-0.00132951640989631	0.0022419011220336	-0.00782300252467394
1222	70.8861465454102	-7.00582218170166	-5.6554970741272	0.0194496400654316	0.00711201597005129	0.00256657530553639	-0.00295288790948689
1223	72.8341903686523	-8.30451965332031	-5.33082246780396	0.025618452578783	-0.00652430532500148	0.00289124972186983	-0.00522560812532902
1224	72.1848373413086	-7.3304967880249	-5.78536653518677	0.0207483377307653	-0.00360223650932312	0.00613799272105098	-0.00425158534198999
1225	71.5354919433594	-7.65517091751099	-4.94121360778809	0.00873538758605719	-0.00490093370899558	-3.08191010844894e-05	-0.00587495695799589
1226	73.4835357666016	-8.62919425964355	-4.94121360778809	0.00678734155371785	-0.00717365415766835	-0.00327756232582033	0.00256657530553639
1227	73.4835357666016	-8.30451965332031	-5.20095300674438	0.00548864435404539	0.00776136433705688	-0.000355493422830477	-0.00457625929266214
1228	72.8341903686523	-9.92789077758789	-5.26588773727417	0.00743668992072344	0.000618529506027699	-0.00977104809135199	-0.00490093370899558
1229	71.5354919433594	-8.30451965332031	-5.52562713623047	-0.00814767740666866	-0.00749832857400179	-0.0026282137259841	-0.0026282137259841
1230	72.1848373413086	-7.65517091751099	-5.3957576751709	-0.00165419070981443	-3.08191010844894e-05	-0.0107450718060136	0.00256657530553639
1231	70.8861465454102	-7.3304967880249	-5.07108306884766	-0.00392691092565656	0.000293855206109583	-0.00684897974133492	0.00613799272105098
1232	70.8861465454102	-7.65517091751099	-4.87627840042114	-0.0198359526693821	0.00776136433705688	-0.0100957229733467	0.00126787810586393
1233	69.5874481201172	-7.3304967880249	-5.26588773727417	-0.0211346503347158	0.00613799272105098	-0.0152905117720366	-3.08191010844894e-05
1234	72.1848373413086	-8.30451965332031	-5.20095300674438	-0.00912170019000769	0.00678734155371785	0.00191722682211548	0.00418994715437293
1235	72.1848373413086	-7.97984552383423	-5.13601779937744	-0.00652430532500148	0.000943203864153475	0.00938473641872406	0.000293855206109583
1236	72.8341903686523	-7.3304967880249	-5.46069240570068	0.00289124972186983	0.00159255252219737	0.0022419011220336	0.00354059832170606
1237	73.4835357666016	-7.00582218170166	-5.59056186676025	0.011982130818069	0.00970941036939621	-0.00295288790948689	0.000943203864153475
1238	74.1328887939453	-8.30451965332031	-5.00614833831787	0.00938473641872406	0.0022419011220336	-0.0126931173726916	0.00354059832170606
1239	72.8341903686523	-8.30451965332031	-4.81134366989136	0.00678734155371785	-3.08191010844894e-05	0.00646266713738441	0.0022419011220336
1240	70.8861465454102	-8.30451965332031	-5.72043180465698	0.0103587592020631	-0.0107450718060136	0.000293855206109583	0.0022419011220336
1241	72.1848373413086	-8.62919425964355	-5.3957576751709	0.00418994715437293	-0.0104203969240189	0.00256657530553639	-0.00165419070981443
1242	72.8341903686523	-8.62919425964355	-5.20095300674438	0.0123068047687411	-0.00100484199356288	0.013930176384747	-0.0026282137259841
1243	72.1848373413086	-7.65517091751099	-5.33082246780396	0.0210730116814375	-0.00100484199356288	-0.0026282137259841	-0.00847235135734081
1244	71.5354919433594	-8.30451965332031	-4.87627840042114	0.0181509424000978	-0.00652430532500148	0.0123068047687411	-0.00652430532500148
1245	70.8861465454102	-8.30451965332031	-4.61653900146484	-0.00587495695799589	-0.00587495695799589	0.00678734155371785	0.00159255252219737
1246	70.8861465454102	-7.65517091751099	-5.33082246780396	0.00938473641872406	-0.000355493422830477	0.000618529506027699	-0.00197886489331722
1247	71.5354919433594	-7.00582218170166	-5.59056186676025	0.00613799272105098	0.000943203864153475	-0.0149658378213644	-0.00977104809135199
1248	72.8341903686523	-7.3304967880249	-5.78536653518677	0.0223717093467712	0.00191722682211548	-0.0113944197073579	0.000618529506027699
1249	72.1848373413086	-7.97984552383423	-5.6554970741272	0.01847561635077	-0.00425158534198999	-0.00295288790948689	0.000943203864153475
1250	72.8341903686523	-7.97984552383423	-5.00614833831787	0.00873538758605719	-0.00522560812532902	-0.00912170019000769	0.00776136433705688
1251	74.1328887939453	-8.30451965332031	-4.68147373199463	0.00613799272105098	0.000293855206109583	0.000618529506027699	-0.00360223650932312
1252	71.5354919433594	-7.97984552383423	-4.61653900146484	0.012956153601408	0.0136055024340749	-0.0110697457566857	0.00386527273803949
1253	74.1328887939453	-9.60321712493896	-4.55160427093506	0.0113327819854021	-3.08191010844894e-05	-0.0143164889886975	0.0230210572481155
1254	71.5354919433594	-7.3304967880249	-5.33082246780396	-0.00197886489331722	0.00873538758605719	-0.00977104809135199	0.00354059832170606
1255	72.1848373413086	-7.3304967880249	-5.26588773727417	0.00451462110504508	0.00289124972186983	-0.000355493422830477	0.00711201597005129
1256	70.2367935180664	-7.00582218170166	-5.00614833831787	-0.00230353930965066	0.00386527273803949	0.00418994715437293	0.00354059832170606
1257	69.5874481201172	-7.97984552383423	-4.74640893936157	-0.00490093370899558	0.00970941036939621	-0.00197886489331722	0.00841071270406246
1258	70.2367935180664	-7.3304967880249	-5.00614833831787	-0.00392691092565656	0.01100810803473	-0.00814767740666866	0.00418994715437293
1259	71.5354919433594	-7.00582218170166	-5.3957576751709	-0.0156151866540313	0.00581331877037883	-0.00165419070981443	0.0168522447347641
1260	72.8341903686523	-8.62919425964355	-5.3957576751709	-0.023407369852066	-0.00327756232582033	-0.00717365415766835	0.00873538758605719
1261	71.5354919433594	-7.97984552383423	-5.78536653518677	-0.0113944197073579	-0.00230353930965066	0.00256657530553639	-0.00619963090866804
1262	72.1848373413086	-7.3304967880249	-5.52562713623047	-0.0195112787187099	-0.00457625929266214	-0.0026282137259841	-0.00555028254166245
1263	73.4835357666016	-8.30451965332031	-5.20095300674438	-0.0107450718060136	-0.000680167751852423	0.011982130818069	-0.00230353930965066
1264	71.5354919433594	-7.3304967880249	-5.00614833831787	-0.0117190945893526	-0.00490093370899558	0.00646266713738441	-3.08191010844894e-05
1265	72.1848373413086	-8.62919425964355	-5.46069240570068	-0.0227580219507217	-0.0149658378213644	0.0022419011220336	0.000293855206109583
1266	72.1848373413086	-8.95386791229248	-5.3957576751709	-0.017887907102704	-0.0130177913233638	-0.00490093370899558	0.000293855206109583
1267	72.8341903686523	-9.27854251861572	-5.13601779937744	-0.0100957229733467	0.00321592413820326	-0.0198359526693821	-0.00944637414067984
1268	71.5354919433594	-8.62919425964355	-5.26588773727417	-0.00652430532500148	0.00548864435404539	-0.00749832857400179	-0.00879702530801296
1269	68.2887496948242	-7.3304967880249	-5.33082246780396	-0.0107450718060136	0.000943203864153475	-0.00230353930965066	-0.000355493422830477
1270	68.2887496948242	-7.97984552383423	-5.00614833831787	-0.00782300252467394	-0.00197886489331722	-0.00165419070981443	0.00354059832170606
1271	71.5354919433594	-7.65517091751099	-5.13601779937744	-0.00165419070981443	0.00256657530553639	-0.00165419070981443	-0.00132951640989631
1272	72.8341903686523	-8.62919425964355	-5.13601779937744	-0.000355493422830477	0.00841071270406246	-0.0152905117720366	0.00191722682211548
1273	69.5874481201172	-7.65517091751099	-5.78536653518677	0.00581331877037883	0.0149041991680861	-0.0175632312893867	0.00159255252219737
1274	72.8341903686523	-8.62919425964355	-5.46069240570068	0.0236704051494598	0.00906006153672934	-0.0156151866540313	0.00873538758605719
1275	73.4835357666016	-8.95386791229248	-5.3957576751709	0.0181509424000978	-0.000680167751852423	0.0022419011220336	0.00678734155371785
1276	73.4835357666016	-8.62919425964355	-5.13601779937744	0.0136055024340749	0.00776136433705688	0.00418994715437293	-0.00522560812532902
1277	74.1328887939453	-9.60321712493896	-5.13601779937744	0.0113327819854021	-0.00230353930965066	-3.08191010844894e-05	-0.00457625929266214
1278	74.1328887939453	-9.60321712493896	-5.3957576751709	0.0194496400654316	0.00289124972186983	-0.00295288790948689	0.000618529506027699
1279	70.8861465454102	-8.30451965332031	-5.3957576751709	0.0158782228827477	-0.00197886489331722	0.00256657530553639	-0.00100484199356288
1280	70.8861465454102	-7.65517091751099	-5.33082246780396	0.00906006153672934	0.00159255252219737	0.00516396993771195	-0.00814767740666866
1281	71.5354919433594	-8.95386791229248	-5.20095300674438	0.0145795252174139	-0.00490093370899558	0.00646266713738441	-0.0026282137259841
1282	72.1848373413086	-9.27854251861572	-5.07108306884766	0.0022419011220336	-3.08191010844894e-05	0.00354059832170606	-0.0117190945893526
1283	70.2367935180664	-7.3304967880249	-5.07108306884766	0.00711201597005129	0.000943203864153475	0.00191722682211548	-0.00782300252467394
1284	72.1848373413086	-9.27854251861572	-5.00614833831787	0.0168522447347641	-0.00847235135734081	0.00841071270406246	0.00126787810586393
1285	74.1328887939453	-8.30451965332031	-5.3957576751709	-0.00132951640989631	-0.00360223650932312	-0.000680167751852423	-0.00100484199356288
1286	72.8341903686523	-7.97984552383423	-5.72043180465698	0.00126787810586393	0.00159255252219737	-0.00587495695799589	-0.00522560812532902
1287	72.1848373413086	-7.65517091751099	-5.72043180465698	0.00711201597005129	-3.08191010844894e-05	-0.00944637414067984	-0.00944637414067984
1288	72.1848373413086	-7.3304967880249	-5.3957576751709	0.00873538758605719	0.00646266713738441	-0.0120437685400248	-0.0110697457566857
1289	74.1328887939453	-9.60321712493896	-4.87627840042114	0.0220470335334539	-0.00782300252467394	-0.00555028254166245	0.00743668992072344
1290	73.4835357666016	-9.60321712493896	-4.81134366989136	-0.00814767740666866	-0.00782300252467394	-0.00295288790948689	0.00159255252219737
1291	71.5354919433594	-9.60321712493896	-5.07108306884766	-0.0159398596733809	0.000618529506027699	-0.00457625929266214	0.000943203864153475
1292	70.2367935180664	-8.30451965332031	-5.3957576751709	-0.00717365415766835	0.0113327819854021	-0.0126931173726916	0.00191722682211548
1293	71.5354919433594	-8.95386791229248	-5.07108306884766	-0.00879702530801296	0.013930176384747	-0.0139918150380254	0.00159255252219737
1294	71.5354919433594	-7.97984552383423	-5.20095300674438	-0.0123684434220195	0.00548864435404539	-0.00327756232582033	0.00289124972186983
1295	70.2367935180664	-7.65517091751099	-5.13601779937744	-0.0123684434220195	0.00256657530553639	-0.00230353930965066	0.0022419011220336
1296	70.8861465454102	-7.65517091751099	-5.07108306884766	-0.00782300252467394	0.00256657530553639	0.000618529506027699	0.00418994715437293
1297	70.8861465454102	-8.30451965332031	-5.46069240570068	0.00321592413820326	0.00418994715437293	0.00711201597005129	-0.00619963090866804
1298	70.8861465454102	-7.97984552383423	-5.85030126571655	-0.00977104809135199	0.00646266713738441	-0.00132951640989631	-3.08191010844894e-05
1299	73.4835357666016	-9.27854251861572	-5.59056186676025	-0.00197886489331722	-0.00100484199356288	0.00354059832170606	0.00321592413820326
1300	72.8341903686523	-8.95386791229248	-5.26588773727417	-0.00360223650932312	0.000943203864153475	0.00451462110504508	-0.00619963090866804
1301	71.5354919433594	-8.62919425964355	-5.46069240570068	0.00581331877037883	-0.00749832857400179	0.00548864435404539	0.000618529506027699
1302	71.5354919433594	-8.95386791229248	-5.33082246780396	0.0149041991680861	-0.00652430532500148	0.00906006153672934	-0.0159398596733809
1303	72.8341903686523	-9.92789077758789	-5.00614833831787	0.0106834331527352	-0.00165419070981443	0.00776136433705688	-0.00230353930965066
1304	72.8341903686523	-8.62919425964355	-5.46069240570068	0.00613799272105098	-0.00360223650932312	0.00548864435404539	-0.00197886489331722
1305	70.2367935180664	-8.30451965332031	-5.20095300674438	-0.00457625929266214	0.000293855206109583	0.0152288740500808	0.000618529506027699
1306	70.2367935180664	-8.95386791229248	-5.20095300674438	-0.0104203969240189	-0.00619963090866804	-0.00652430532500148	-0.00717365415766835
1307	70.8861465454102	-8.62919425964355	-5.26588773727417	0.0165275707840919	0.00711201597005129	-0.00165419070981443	0.000293855206109583
1308	71.5354919433594	-8.95386791229248	-4.94121360778809	0.00386527273803949	-3.08191010844894e-05	-0.00522560812532902	0.00126787810586393
1309	71.5354919433594	-7.97984552383423	-5.07108306884766	0.00354059832170606	-0.00132951640989631	-0.00132951640989631	0.000618529506027699
1310	72.1848373413086	-8.30451965332031	-5.46069240570068	-0.0139918150380254	0.00483929552137852	0.00191722682211548	-0.00457625929266214
1311	73.4835357666016	-7.97984552383423	-5.72043180465698	-0.0159398596733809	0.0022419011220336	-0.00749832857400179	0.00159255252219737
1312	72.1848373413086	-8.95386791229248	-5.07108306884766	-0.0149658378213644	-3.08191010844894e-05	-0.00814767740666866	0.000943203864153475
1313	71.5354919433594	-8.30451965332031	-5.20095300674438	-0.0169138833880424	0.00516396993771195	-0.0143164889886975	0.00906006153672934
1314	72.8341903686523	-8.62919425964355	-5.13601779937744	-0.0107450718060136	0.00581331877037883	-3.08191010844894e-05	-0.000355493422830477
1315	73.4835357666016	-10.5772399902344	-4.55160427093506	-0.00879702530801296	-0.000680167751852423	0.00321592413820326	0.0113327819854021
1316	72.8341903686523	-8.95386791229248	-4.94121360778809	-0.000680167751852423	0.0123068047687411	0.000943203864153475	0.00581331877037883
1317	72.1848373413086	-8.95386791229248	-5.26588773727417	0.00289124972186983	0.0142548503354192	-0.00944637414067984	-0.00230353930965066
1318	71.5354919433594	-8.95386791229248	-5.26588773727417	-0.00912170019000769	0.0152288740500808	-0.00522560812532902	-0.0026282137259841
1319	69.5874481201172	-7.65517091751099	-5.59056186676025	-0.00912170019000769	0.00970941036939621	0.0132808275520802	0.00516396993771195
1320	70.8861465454102	-8.30451965332031	-5.46069240570068	-0.00944637414067984	0.000618529506027699	0.00451462110504508	0.00159255252219737
1321	73.4835357666016	-9.27854251861572	-5.00614833831787	0.00321592413820326	-0.00165419070981443	0.00256657530553639	-0.00717365415766835
1322	72.8341903686523	-9.27854251861572	-5.07108306884766	0.00483929552137852	-0.0195112787187099	0.00581331877037883	-0.00555028254166245
1323	72.8341903686523	-7.97984552383423	-5.9152364730835	0.00841071270406246	0.00548864435404539	-0.00392691092565656	-0.00814767740666866
1324	72.8341903686523	-8.62919425964355	-5.52562713623047	0.00289124972186983	-0.00684897974133492	0.0132808275520802	-0.00522560812532902
1325	72.1848373413086	-9.27854251861572	-5.6554970741272	0.000293855206109583	-0.00587495695799589	-0.00132951640989631	0.00159255252219737
1326	71.5354919433594	-8.62919425964355	-5.52562713623047	-0.00782300252467394	-0.00652430532500148	-0.00782300252467394	0.000293855206109583
1327	71.5354919433594	-9.27854251861572	-5.46069240570068	0.00191722682211548	-0.00132951640989631	-0.00587495695799589	-0.0120437685400248
1328	73.4835357666016	-9.27854251861572	-5.13601779937744	-0.00684897974133492	-0.00100484199356288	-0.0156151866540313	-0.00457625929266214
1329	70.8861465454102	-7.65517091751099	-5.3957576751709	0.0149041991680861	-0.00132951640989631	-0.00165419070981443	-0.00392691092565656
1330	72.1848373413086	-7.97984552383423	-5.59056186676025	0.00678734155371785	-0.00230353930965066	-0.000680167751852423	0.00516396993771195
1331	70.8861465454102	-8.62919425964355	-5.07108306884766	-0.00782300252467394	0.000943203864153475	0.00321592413820326	-0.00100484199356288
1332	70.8861465454102	-8.62919425964355	-5.00614833831787	-0.00100484199356288	0.0181509424000978	-0.0169138833880424	-0.00100484199356288
1333	70.8861465454102	-8.30451965332031	-5.13601779937744	0.01847561635077	0.0132808275520802	-0.0123684434220195	-0.000355493422830477
1334	72.8341903686523	-8.95386791229248	-4.94121360778809	0.011982130818069	0.0171769186854362	-0.0130177913233638	0.000943203864153475
1335	75.4315795898438	-8.95386791229248	-4.94121360778809	0.0103587592020631	0.00354059832170606	-0.0130177913233638	-3.08191010844894e-05
1336	72.1848373413086	-8.62919425964355	-5.3957576751709	0.0116574559360743	-0.00327756232582033	0.00256657530553639	-0.000680167751852423
1337	72.8341903686523	-9.27854251861572	-4.55160427093506	0.0230210572481155	0.00776136433705688	-0.00360223650932312	-0.00360223650932312
1338	72.1848373413086	-8.30451965332031	-4.81134366989136	0.0155535480007529	-0.000355493422830477	0.00159255252219737	0.00126787810586393
1339	70.8861465454102	-9.27854251861572	-4.81134366989136	0.01847561635077	-0.00522560812532902	0.00906006153672934	0.00321592413820326
1340	74.7822341918945	-10.2525653839111	-4.87627840042114	0.0103587592020631	-0.00360223650932312	0.00873538758605719	0.000943203864153475
1341	73.4835357666016	-8.30451965332031	-4.68147373199463	0.000943203864153475	-0.00847235135734081	0.00386527273803949	-0.00132951640989631
1342	71.5354919433594	-7.65517091751099	-5.26588773727417	0.0295145437121391	-0.00392691092565656	0.00191722682211548	-0.0143164889886975
1343	71.5354919433594	-9.27854251861572	-5.13601779937744	0.020423661917448	0.00483929552137852	0.00386527273803949	-0.00652430532500148
1344	70.2367935180664	-7.65517091751099	-5.46069240570068	0.0304885655641556	-0.00295288790948689	0.00483929552137852	-0.00132951640989631
1345	71.5354919433594	-7.65517091751099	-5.26588773727417	0.0171769186854362	-0.00457625929266214	0.00841071270406246	0.00386527273803949
1346	71.5354919433594	-7.97984552383423	-4.87627840042114	0.0162028968334198	0.00256657530553639	-0.00457625929266214	-0.00684897974133492
1347	73.4835357666016	-9.27854251861572	-4.94121360778809	0.0171769186854362	0.011982130818069	-0.00652430532500148	-0.00425158534198999
1348	72.1848373413086	-7.97984552383423	-5.13601779937744	0.0100340843200684	0.00451462110504508	-0.0149658378213644	-0.00197886489331722
1349	72.1848373413086	-7.97984552383423	-5.46069240570068	0.0106834331527352	0.00516396993771195	-0.00327756232582033	0.00321592413820326
1350	73.4835357666016	-8.30451965332031	-5.3957576751709	0.000943203864153475	-0.00295288790948689	-0.00587495695799589	-0.00392691092565656
1351	71.5354919433594	-8.62919425964355	-5.33082246780396	-0.00457625929266214	-0.00165419070981443	-0.0156151866540313	0.00808603875339031
1352	74.1328887939453	-9.92789077758789	-4.42173433303833	-0.00684897974133492	0.0145795252174139	-0.0182125810533762	-0.00197886489331722
1353	72.1848373413086	-7.65517091751099	-4.61653900146484	-0.0107450718060136	0.0142548503354192	-0.0123684434220195	0.00451462110504508
1354	72.1848373413086	-8.62919425964355	-4.22693014144897	-0.00912170019000769	0.00808603875339031	-0.0136671401560307	0.0158782228827477
1355	70.8861465454102	-8.62919425964355	-4.68147373199463	-0.0243813935667276	0.000943203864153475	0.00581331877037883	0.00743668992072344
1356	71.5354919433594	-8.30451965332031	-4.87627840042114	-0.023407369852066	0.00256657530553639	0.00418994715437293	0.00808603875339031
1357	75.4315795898438	-8.62919425964355	-4.87627840042114	-0.00587495695799589	0.00289124972186983	-0.00619963090866804	0.00418994715437293
1358	73.4835357666016	-8.30451965332031	-5.07108306884766	-0.00555028254166245	0.00418994715437293	-0.00327756232582033	-0.00230353930965066
1359	73.4835357666016	-8.62919425964355	-5.20095300674438	-0.0130177913233638	0.00906006153672934	-0.00587495695799589	-0.0026282137259841
1360	71.5354919433594	-7.3304967880249	-5.3957576751709	-0.0126931173726916	-0.00165419070981443	0.00191722682211548	-0.00587495695799589
1361	72.8341903686523	-8.95386791229248	-5.07108306884766	-0.0120437685400248	0.00126787810586393	0.000943203864153475	-0.0100957229733467
1362	74.7822341918945	-8.95386791229248	-5.26588773727417	0.00321592413820326	-0.00360223650932312	0.00613799272105098	-0.00717365415766835
1363	72.1848373413086	-8.30451965332031	-5.26588773727417	-0.000355493422830477	-0.00847235135734081	0.0116574559360743	-0.00457625929266214
1364	73.4835357666016	-9.27854251861572	-4.94121360778809	0.00483929552137852	-0.0156151866540313	0.00516396993771195	-0.00132951640989631
1365	72.8341903686523	-8.62919425964355	-5.13601779937744	0.00191722682211548	-0.00977104809135199	0.011982130818069	-0.00197886489331722
1366	73.4835357666016	-8.62919425964355	-4.94121360778809	0.00711201597005129	-0.00360223650932312	-0.000355493422830477	0.00191722682211548
1367	72.1848373413086	-9.27854251861572	-5.3957576751709	0.00873538758605719	0.00159255252219737	-0.00912170019000769	-0.00425158534198999
1368	70.8861465454102	-9.27854251861572	-5.33082246780396	0.00191722682211548	0.0022419011220336	-0.0123684434220195	0.00256657530553639
1369	72.8341903686523	-8.95386791229248	-5.13601779937744	0.0103587592020631	-3.08191010844894e-05	-0.0100957229733467	0.000293855206109583
1370	72.1848373413086	-7.3304967880249	-5.07108306884766	0.00970941036939621	0.00613799272105098	0.000618529506027699	-0.00360223650932312
1371	72.1848373413086	-8.62919425964355	-5.07108306884766	0.0158782228827477	0.00483929552137852	-0.0113944197073579	0.00191722682211548
1372	71.5354919433594	-7.65517091751099	-5.33082246780396	0.025618452578783	0.0230210572481155	-0.0120437685400248	0.00159255252219737
1373	74.1328887939453	-8.30451965332031	-4.94121360778809	0.0123068047687411	0.0158782228827477	-0.0230826959013939	-0.0026282137259841
1374	74.1328887939453	-7.97984552383423	-5.33082246780396	0.000618529506027699	0.0103587592020631	-0.0198359526693821	0.00970941036939621
1375	73.4835357666016	-7.97984552383423	-5.3957576751709	-0.00197886489331722	0.00354059832170606	0.000943203864153475	0.00126787810586393
1376	72.1848373413086	-9.60321712493896	-5.26588773727417	0.00126787810586393	-0.00684897974133492	0.00354059832170606	0.00191722682211548
1377	73.4835357666016	-8.30451965332031	-4.74640893936157	-0.00295288790948689	0.00483929552137852	0.000943203864153475	-0.00360223650932312
1378	71.5354919433594	-8.62919425964355	-4.61653900146484	0.00873538758605719	0.00483929552137852	0.00743668992072344	0.000618529506027699
1379	71.5354919433594	-8.30451965332031	-4.55160427093506	-0.0224333461374044	-0.00295288790948689	0.000293855206109583	0.0106834331527352
1380	70.2367935180664	-8.62919425964355	-4.94121360778809	-0.0149658378213644	0.000293855206109583	-3.08191010844894e-05	0.00354059832170606
1381	70.8861465454102	-8.30451965332031	-5.3957576751709	-0.0104203969240189	-0.00619963090866804	-0.000355493422830477	-0.00132951640989631
1382	72.1848373413086	-7.97984552383423	-5.52562713623047	0.012956153601408	-0.00490093370899558	0.00873538758605719	-0.00749832857400179
1383	71.5354919433594	-8.30451965332031	-5.46069240570068	0.00873538758605719	-0.00197886489331722	0.0123068047687411	-0.00522560812532902
1384	74.1328887939453	-8.95386791229248	-5.33082246780396	0.00191722682211548	-0.0113944197073579	0.00841071270406246	0.00418994715437293
1385	71.5354919433594	-8.30451965332031	-5.33082246780396	0.00938473641872406	-0.00814767740666866	0.0100340843200684	0.00354059832170606
1386	72.1848373413086	-8.30451965332031	-4.81134366989136	-0.0149658378213644	-0.00652430532500148	-0.00295288790948689	-0.00782300252467394
1387	71.5354919433594	-7.97984552383423	-5.6554970741272	0.00321592413820326	-0.00555028254166245	-0.00782300252467394	-0.00490093370899558
1388	72.1848373413086	-9.60321712493896	-5.72043180465698	0.00873538758605719	-0.00295288790948689	-0.00977104809135199	-0.00425158534198999
1389	72.8341903686523	-8.95386791229248	-5.26588773727417	-0.0230826959013939	-0.00814767740666866	-0.00684897974133492	0.00289124972186983
1390	73.4835357666016	-8.95386791229248	-5.33082246780396	0.012956153601408	-0.00327756232582033	0.00711201597005129	0.00289124972186983
1391	74.1328887939453	-9.27854251861572	-5.00614833831787	0.00516396993771195	0.000618529506027699	-0.0107450718060136	0.000293855206109583
1392	70.2367935180664	-8.62919425964355	-4.68147373199463	0.00808603875339031	0.0158782228827477	-0.0100957229733467	0.00256657530553639
1393	69.5874481201172	-8.30451965332031	-5.13601779937744	0.00483929552137852	0.0178262684494257	-0.0175632312893867	0.00548864435404539
1394	72.1848373413086	-7.97984552383423	-4.74640893936157	0.00159255252219737	0.00970941036939621	-0.00490093370899558	0.00841071270406246
1395	73.4835357666016	-8.95386791229248	-4.61653900146484	0.011982130818069	0.00548864435404539	0.00354059832170606	-3.08191010844894e-05
1396	74.1328887939453	-9.27854251861572	-4.87627840042114	-0.0117190945893526	0.0022419011220336	-0.000680167751852423	0.00970941036939621
1397	73.4835357666016	-8.95386791229248	-4.74640893936157	-0.0126931173726916	0.0142548503354192	-0.00652430532500148	-0.00327756232582033
1398	73.4835357666016	-9.60321712493896	-4.22693014144897	-0.017887907102704	0.00191722682211548	0.000618529506027699	0.00256657530553639
1399	72.1848373413086	-9.27854251861572	-4.16199493408203	-0.0175632312893867	0.00386527273803949	0.00613799272105098	-0.00197886489331722
1400	70.8861465454102	-8.95386791229248	-5.3957576751709	-0.0331475995481014	-0.0130177913233638	0.0113327819854021	-3.08191010844894e-05
1401	74.1328887939453	-10.2525653839111	-4.68147373199463	-0.0282774847000837	-0.0172385573387146	-0.00295288790948689	0.0022419011220336
1402	70.2367935180664	-7.97984552383423	-4.61653900146484	-0.0139918150380254	0.00483929552137852	0.00451462110504508	-0.00327756232582033
1403	72.8341903686523	-9.27854251861572	-4.48666954040527	-0.00652430532500148	0.00386527273803949	0.01100810803473	-0.00132951640989631
1404	70.2367935180664	-7.65517091751099	-5.20095300674438	-0.0198359526693821	0.00548864435404539	0.0152288740500808	-3.08191010844894e-05
1405	69.5874481201172	-8.62919425964355	-4.55160427093506	-0.0159398596733809	-0.00717365415766835	0.00256657530553639	-0.000680167751852423
1406	72.1848373413086	-8.95386791229248	-5.00614833831787	-0.0123684434220195	-0.00392691092565656	-0.00652430532500148	-0.0026282137259841
1407	72.8341903686523	-9.27854251861572	-5.20095300674438	-0.00165419070981443	-0.00100484199356288	-0.0139918150380254	-0.00587495695799589
1408	75.4315795898438	-9.27854251861572	-5.26588773727417	-0.000680167751852423	0.00418994715437293	-0.0104203969240189	-0.00490093370899558
1409	72.1848373413086	-7.97984552383423	-5.52562713623047	-0.00360223650932312	-3.08191010844894e-05	-0.00392691092565656	-0.00912170019000769
1410	70.8861465454102	-7.97984552383423	-4.68147373199463	-0.00165419070981443	-0.00555028254166245	-0.00717365415766835	0.00321592413820326
1411	71.5354919433594	-7.97984552383423	-5.07108306884766	-0.00132951640989631	-0.00425158534198999	-0.0149658378213644	0.00970941036939621
1412	72.1848373413086	-8.95386791229248	-5.00614833831787	0.00581331877037883	0.000618529506027699	-0.0104203969240189	0.00451462110504508
1413	72.1848373413086	-10.2525653839111	-5.13601779937744	0.00646266713738441	0.00321592413820326	-0.0120437685400248	0.000293855206109583
1414	74.1328887939453	-8.30451965332031	-5.07108306884766	-0.000355493422830477	0.00483929552137852	-0.0136671401560307	-0.00230353930965066
1415	72.1848373413086	-7.65517091751099	-5.33082246780396	0.0106834331527352	-0.000680167751852423	-0.000355493422830477	0.00321592413820326
1416	70.2367935180664	-7.65517091751099	-5.33082246780396	-0.000355493422830477	0.000293855206109583	-3.08191010844894e-05	-0.0026282137259841
1417	68.9380950927734	-7.97984552383423	-5.07108306884766	0.0155535480007529	0.00743668992072344	0.00386527273803949	-0.00425158534198999
1418	73.4835357666016	-7.97984552383423	-4.94121360778809	-0.0136671401560307	-3.08191010844894e-05	-0.00197886489331722	-0.00295288790948689
1419	73.4835357666016	-7.97984552383423	-4.87627840042114	0.0171769186854362	0.00483929552137852	0.00548864435404539	-0.00165419070981443
1420	73.4835357666016	-8.95386791229248	-5.26588773727417	-0.0104203969240189	0.0022419011220336	0.00873538758605719	0.00938473641872406
1421	72.1848373413086	-7.65517091751099	-5.6554970741272	0.00159255252219737	-0.00619963090866804	-0.000680167751852423	-0.00782300252467394
1422	74.1328887939453	-9.27854251861572	-5.07108306884766	0.0126314787194133	-0.00132951640989631	-0.00295288790948689	-0.00619963090866804
1423	72.1848373413086	-7.65517091751099	-5.20095300674438	0.00256657530553639	-0.0026282137259841	0.00191722682211548	-0.00782300252467394
1424	74.1328887939453	-9.27854251861572	-4.94121360778809	0.0136055024340749	-0.0139918150380254	0.00548864435404539	-0.000680167751852423
1425	74.1328887939453	-9.60321712493896	-4.94121360778809	-0.0107450718060136	-0.00717365415766835	0.00581331877037883	-0.000355493422830477
1426	70.8861465454102	-7.97984552383423	-5.33082246780396	0.0188002903014421	-0.00879702530801296	0.000293855206109583	-0.00587495695799589
1427	72.1848373413086	-7.65517091751099	-5.33082246780396	0.0223717093467712	0.00548864435404539	-0.0113944197073579	-0.0107450718060136
1428	72.1848373413086	-7.3304967880249	-5.20095300674438	-0.0136671401560307	0.000618529506027699	-0.00684897974133492	-0.00360223650932312
1429	69.5874481201172	-7.97984552383423	-5.33082246780396	0.00483929552137852	-0.00295288790948689	-0.00490093370899558	0.00159255252219737
1430	71.5354919433594	-8.30451965332031	-5.00614833831787	-0.00197886489331722	-0.00717365415766835	0.00191722682211548	0.00386527273803949
1431	72.8341903686523	-8.30451965332031	-4.81134366989136	0.00126787810586393	0.00678734155371785	-0.00457625929266214	-3.08191010844894e-05
1432	70.8861465454102	-7.65517091751099	-4.55160427093506	0.0269171483814716	0.0123068047687411	-0.0159398596733809	-0.000355493422830477
1433	73.4835357666016	-8.30451965332031	-5.20095300674438	0.0106834331527352	0.0136055024340749	-0.0201606266200542	-0.00132951640989631
1434	70.8861465454102	-7.3304967880249	-5.00614833831787	0.0142548503354192	0.00776136433705688	-0.0107450718060136	0.0106834331527352
1435	71.5354919433594	-7.3304967880249	-4.42173433303833	0.00711201597005129	0.000293855206109583	0.00451462110504508	0.00354059832170606
1436	72.8341903686523	-7.97984552383423	-4.48666954040527	0.00938473641872406	-0.00132951640989631	-0.00490093370899558	0.00418994715437293
1437	70.8861465454102	-9.60321712493896	-4.16199493408203	0.0142548503354192	0.00289124972186983	-0.00555028254166245	-0.00814767740666866
1438	71.5354919433594	-8.62919425964355	-4.42173433303833	0.0188002903014421	-0.00425158534198999	-3.08191010844894e-05	-0.00360223650932312
1439	70.8861465454102	-7.00582218170166	-4.87627840042114	0.00418994715437293	0.00516396993771195	0.00516396993771195	0.00678734155371785
1440	72.8341903686523	-8.62919425964355	-5.3957576751709	0.012956153601408	-0.00165419070981443	0.00548864435404539	-0.00165419070981443
1441	68.2887496948242	-7.3304967880249	-4.68147373199463	-0.00230353930965066	-0.00749832857400179	0.00743668992072344	0.00159255252219737
1442	68.2887496948242	-7.3304967880249	-5.13601779937744	0.00808603875339031	-0.0026282137259841	-0.00230353930965066	-0.000355493422830477
1443	72.1848373413086	-7.65517091751099	-4.94121360778809	0.0155535480007529	0.00386527273803949	0.00938473641872406	-0.0126931173726916
1444	70.2367935180664	-7.3304967880249	-4.94121360778809	0.0022419011220336	-0.00197886489331722	0.00289124972186983	0.00678734155371785
1445	70.8861465454102	-6.68114805221558	-5.33082246780396	0.0162028968334198	-0.00132951640989631	0.00970941036939621	-0.000355493422830477
1446	72.1848373413086	-7.97984552383423	-5.33082246780396	-3.08191010844894e-05	0.000618529506027699	-0.00652430532500148	-0.00847235135734081
1447	72.8341903686523	-8.30451965332031	-5.26588773727417	0.00970941036939621	0.00581331877037883	-0.0165892094373703	-0.00490093370899558
1448	72.1848373413086	-7.3304967880249	-5.07108306884766	0.0136055024340749	0.00289124972186983	-0.00392691092565656	-0.00847235135734081
1449	69.5874481201172	-7.3304967880249	-4.87627840042114	0.00418994715437293	-0.00327756232582033	-0.00327756232582033	0.00256657530553639
1450	70.2367935180664	-7.65517091751099	-4.61653900146484	0.00711201597005129	-0.0156151866540313	-0.00197886489331722	0.00159255252219737
1451	70.2367935180664	-7.00582218170166	-4.42173433303833	0.00678734155371785	0.00126787810586393	-0.00490093370899558	-0.00197886489331722
1452	72.8341903686523	-7.00582218170166	-5.07108306884766	0.00321592413820326	0.00808603875339031	-0.0169138833880424	0.00126787810586393
1453	68.2887496948242	-6.03179931640625	-5.3957576751709	0.00386527273803949	0.0162028968334198	-0.0133424662053585	0.00191722682211548
1454	68.9380950927734	-8.30451965332031	-4.94121360778809	-0.00165419070981443	0.00873538758605719	-0.00717365415766835	0.00581331877037883
1455	70.8861465454102	-7.65517091751099	-4.55160427093506	0.00516396993771195	-0.00100484199356288	0.00289124972186983	0.000943203864153475
1456	72.1848373413086	-7.65517091751099	-4.55160427093506	0.00581331877037883	0.000293855206109583	0.00808603875339031	0.00548864435404539
1457	73.4835357666016	-7.65517091751099	-4.22693014144897	0.0158782228827477	0.0100340843200684	-0.000680167751852423	-0.0026282137259841
1458	72.1848373413086	-7.00582218170166	-4.61653900146484	0.0171769186854362	0.0168522447347641	0.00613799272105098	0.00483929552137852
1459	72.1848373413086	-7.65517091751099	-5.3957576751709	0.00191722682211548	0.00646266713738441	-0.00749832857400179	0.00711201597005129
1460	70.2367935180664	-6.68114805221558	-5.26588773727417	-0.000680167751852423	0.00678734155371785	0.000618529506027699	0.00321592413820326
1461	71.5354919433594	-7.3304967880249	-5.3957576751709	0.000293855206109583	-0.00100484199356288	0.00581331877037883	-0.00230353930965066
1462	72.1848373413086	-8.62919425964355	-5.00614833831787	0.00581331877037883	-0.000355493422830477	-0.00230353930965066	-0.00977104809135199
1463	70.2367935180664	-7.3304967880249	-5.07108306884766	0.00646266713738441	-0.00782300252467394	0.00646266713738441	-0.00749832857400179
1464	72.8341903686523	-7.65517091751099	-4.74640893936157	0.00776136433705688	-0.00555028254166245	0.00418994715437293	0.00483929552137852
1465	71.5354919433594	-6.68114805221558	-5.26588773727417	-0.00490093370899558	-0.00197886489331722	0.00451462110504508	0.00256657530553639
1466	68.2887496948242	-6.35647392272949	-5.33082246780396	-0.0204853005707264	-3.08191010844894e-05	0.000618529506027699	0.000293855206109583
1467	68.9380950927734	-6.35647392272949	-5.33082246780396	-0.00847235135734081	-0.00652430532500148	-0.0126931173726916	-0.00230353930965066
1468	70.2367935180664	-6.35647392272949	-5.3957576751709	0.0113327819854021	0.00159255252219737	-0.0126931173726916	-0.00522560812532902
1469	72.8341903686523	-7.3304967880249	-5.07108306884766	0.011982130818069	-0.00230353930965066	0.000943203864153475	0.0022419011220336
1470	72.1848373413086	-7.3304967880249	-5.00614833831787	0.0106834331527352	-0.00425158534198999	0.000943203864153475	0.00191722682211548
1471	72.1848373413086	-7.65517091751099	-4.94121360778809	0.00808603875339031	-0.00749832857400179	-0.00587495695799589	-0.00100484199356288
1472	70.8861465454102	-6.35647392272949	-5.46069240570068	0.0178262684494257	0.00841071270406246	-0.00977104809135199	-0.00360223650932312
1473	71.5354919433594	-7.97984552383423	-4.61653900146484	0.00548864435404539	0.00386527273803949	-0.0152905117720366	0.00516396993771195
1474	70.2367935180664	-7.3304967880249	-4.87627840042114	-0.00132951640989631	0.00483929552137852	-0.00295288790948689	0.0103587592020631
1475	70.2367935180664	-6.68114805221558	-4.16199493408203	-0.0117190945893526	-0.00587495695799589	-0.0026282137259841	0.00321592413820326
1476	70.2367935180664	-6.35647392272949	-4.61653900146484	-0.00132951640989631	0.00418994715437293	-0.00100484199356288	0.012956153601408
1477	68.2887496948242	-6.03179931640625	-4.42173433303833	0.00354059832170606	0.00711201597005129	0.000293855206109583	-0.00555028254166245
1478	67.6393966674805	-6.68114805221558	-4.55160427093506	-0.00457625929266214	0.0123068047687411	0.00613799272105098	0.00321592413820326
1479	68.2887496948242	-6.68114805221558	-4.87627840042114	0.000618529506027699	0.00613799272105098	0.00483929552137852	0.013930176384747
1480	71.5354919433594	-7.65517091751099	-4.61653900146484	0.00516396993771195	0.00321592413820326	0.00159255252219737	0.0123068047687411
1481	71.5354919433594	-6.35647392272949	-4.81134366989136	0.00711201597005129	-0.00392691092565656	-0.00327756232582033	-0.00717365415766835
1482	69.5874481201172	-6.03179931640625	-5.00614833831787	0.0165275707840919	-0.00230353930965066	-0.00522560812532902	-0.00977104809135199
1483	71.5354919433594	-7.3304967880249	-5.07108306884766	0.00581331877037883	0.0022419011220336	0.00516396993771195	-0.0104203969240189
1484	71.5354919433594	-6.68114805221558	-5.13601779937744	0.00159255252219737	-0.00425158534198999	0.0022419011220336	-0.00555028254166245
1485	69.5874481201172	-7.00582218170166	-5.59056186676025	-0.00879702530801296	-0.00457625929266214	-0.00717365415766835	-0.00132951640989631
1486	72.8341903686523	-8.62919425964355	-5.13601779937744	-0.00847235135734081	-0.00457625929266214	-0.00392691092565656	-0.00555028254166245
1487	72.1848373413086	-8.30451965332031	-5.07108306884766	-0.0188619289547205	-0.00717365415766835	-0.0126931173726916	-0.00230353930965066
1488	72.1848373413086	-7.65517091751099	-5.00614833831787	-0.0113944197073579	0.00451462110504508	-0.0156151866540313	-0.000680167751852423
1489	72.1848373413086	-7.3304967880249	-5.26588773727417	-0.0162645354866982	0.00289124972186983	-0.0100957229733467	-0.00132951640989631
1490	68.9380950927734	-6.68114805221558	-5.07108306884766	-0.00847235135734081	-0.00132951640989631	-0.000680167751852423	0.00646266713738441
1491	67.6393966674805	-7.00582218170166	-5.46069240570068	-0.0188619289547205	0.00256657530553639	-0.00230353930965066	0.00613799272105098
1492	68.9380950927734	-5.70712518692017	-5.3957576751709	-0.0279528107494116	0.0100340843200684	-0.00425158534198999	0.000293855206109583
1493	72.8341903686523	-7.65517091751099	-5.13601779937744	-0.0149658378213644	0.00548864435404539	-0.017887907102704	-0.00165419070981443
1494	68.9380950927734	-6.03179931640625	-5.46069240570068	-0.0221086721867323	0.00386527273803949	0.000618529506027699	0.0106834331527352
1495	69.5874481201172	-6.35647392272949	-5.33082246780396	-0.0208099745213985	0.00678734155371785	-0.00619963090866804	0.00256657530553639
1496	70.2367935180664	-6.35647392272949	-5.26588773727417	-0.0123684434220195	0.00321592413820326	0.00711201597005129	0.00516396993771195
1497	69.5874481201172	-6.68114805221558	-5.07108306884766	-0.00619963090866804	0.00126787810586393	-0.000355493422830477	-0.00230353930965066
1498	72.1848373413086	-7.65517091751099	-5.26588773727417	-0.00327756232582033	0.00646266713738441	0.0123068047687411	-0.00587495695799589
1499	70.2367935180664	-8.62919425964355	-4.68147373199463	-0.00652430532500148	-0.00230353930965066	-0.0026282137259841	0.00516396993771195
1500	70.8861465454102	-8.95386791229248	-5.07108306884766	0.00516396993771195	-0.00457625929266214	0.000943203864153475	0.00841071270406246
1501	72.1848373413086	-7.65517091751099	-4.87627840042114	0.00646266713738441	-0.0026282137259841	0.000618529506027699	-0.00230353930965066
1502	71.5354919433594	-7.65517091751099	-5.00614833831787	0.0200989879667759	-0.0172385573387146	0.00451462110504508	-0.00522560812532902
1503	68.2887496948242	-6.35647392272949	-5.33082246780396	0.0155535480007529	0.00126787810586393	0.00548864435404539	-0.00977104809135199
1504	69.5874481201172	-7.00582218170166	-4.94121360778809	0.012956153601408	-0.00457625929266214	0.0100340843200684	-0.00132951640989631
1505	71.5354919433594	-7.3304967880249	-5.3957576751709	0.00386527273803949	-0.00522560812532902	0.00581331877037883	-0.00197886489331722
1506	68.9380950927734	-6.68114805221558	-5.26588773727417	-0.00295288790948689	-0.000355493422830477	-0.00944637414067984	-0.00652430532500148
1507	70.8861465454102	-7.3304967880249	-5.52562713623047	-0.00977104809135199	-0.00295288790948689	-0.00425158534198999	-0.0026282137259841
1508	70.8861465454102	-7.65517091751099	-5.3957576751709	0.0100340843200684	0.0103587592020631	-0.00652430532500148	0.000293855206109583
1509	70.2367935180664	-7.00582218170166	-5.26588773727417	0.00646266713738441	0.00256657530553639	0.000943203864153475	0.00548864435404539
1510	70.8861465454102	-7.3304967880249	-4.94121360778809	-0.00100484199356288	-0.00360223650932312	-0.00197886489331722	-0.00197886489331722
1511	71.5354919433594	-7.65517091751099	-5.3957576751709	0.00548864435404539	0.00191722682211548	-0.0026282137259841	0.000293855206109583
1512	70.8861465454102	-8.95386791229248	-4.74640893936157	0.0243197549134493	0.00418994715437293	-0.0159398596733809	0.00256657530553639
1513	69.5874481201172	-7.3304967880249	-4.87627840042114	0.00159255252219737	0.00678734155371785	-0.0104203969240189	0.00581331877037883
1514	70.2367935180664	-7.65517091751099	-4.68147373199463	0.00613799272105098	0.0100340843200684	-0.0165892094373703	0.00808603875339031
1515	71.5354919433594	-7.97984552383423	-4.87627840042114	-0.00847235135734081	0.00548864435404539	-0.00977104809135199	0.0100340843200684
1516	68.2887496948242	-7.3304967880249	-5.13601779937744	-0.0302255302667618	0.00613799272105098	0.0123068047687411	-0.000680167751852423
1517	69.5874481201172	-7.97984552383423	-4.61653900146484	-0.000355493422830477	0.00354059832170606	0.00159255252219737	0.00776136433705688
1518	70.2367935180664	-6.68114805221558	-5.33082246780396	-0.0172385573387146	0.0106834331527352	0.000293855206109583	-0.000680167751852423
1519	71.5354919433594	-6.68114805221558	-5.72043180465698	-0.0136671401560307	-0.00295288790948689	0.000618529506027699	0.0126314787194133
1520	72.8341903686523	-8.30451965332031	-5.85030126571655	-0.0146411629393697	0.00711201597005129	-0.00197886489331722	0.00191722682211548
1521	70.8861465454102	-7.65517091751099	-5.46069240570068	-0.0120437685400248	0.00970941036939621	0.00321592413820326	0.000618529506027699
1522	69.5874481201172	-7.00582218170166	-5.13601779937744	-0.00490093370899558	0.0103587592020631	-0.00165419070981443	-0.000680167751852423
1523	72.1848373413086	-8.30451965332031	-4.74640893936157	-0.00847235135734081	0.00970941036939621	0.00516396993771195	-0.0133424662053585
1524	71.5354919433594	-8.62919425964355	-4.94121360778809	-0.00847235135734081	-0.00100484199356288	0.00841071270406246	-0.00100484199356288
1525	70.2367935180664	-7.65517091751099	-5.46069240570068	-0.0156151866540313	-0.00522560812532902	0.00678734155371785	-0.00230353930965066
1526	69.5874481201172	-6.68114805221558	-5.59056186676025	-0.00944637414067984	-0.000355493422830477	0.00159255252219737	-0.00652430532500148
1527	69.5874481201172	-6.68114805221558	-5.33082246780396	-0.00490093370899558	0.00516396993771195	-0.0113944197073579	0.00126787810586393
1528	66.9900512695313	-6.35647392272949	-4.81134366989136	-0.0026282137259841	-0.00360223650932312	-0.00360223650932312	-0.00782300252467394
1529	67.6393966674805	-6.68114805221558	-4.55160427093506	0.00841071270406246	0.000618529506027699	0.00613799272105098	0.00321592413820326
1530	70.8861465454102	-7.00582218170166	-4.74640893936157	-0.00165419070981443	-0.0026282137259841	-0.00490093370899558	0.00159255252219737
1531	68.9380950927734	-6.03179931640625	-5.26588773727417	0.000943203864153475	-0.00295288790948689	-0.000355493422830477	0.00548864435404539
1532	72.1848373413086	-7.65517091751099	-5.6554970741272	0.00711201597005129	0.0142548503354192	-0.0162645354866982	0.00159255252219737
1533	69.5874481201172	-6.35647392272949	-5.52562713623047	0.0171769186854362	0.00841071270406246	-0.00717365415766835	0.00289124972186983
1534	71.5354919433594	-7.65517091751099	-5.13601779937744	0.0162028968334198	0.00613799272105098	-0.00717365415766835	0.00743668992072344
1535	71.5354919433594	-6.68114805221558	-5.26588773727417	0.00743668992072344	-0.00295288790948689	-0.00230353930965066	0.00321592413820326
1536	70.2367935180664	-7.65517091751099	-5.07108306884766	0.0126314787194133	-0.00165419070981443	0.0113327819854021	0.00418994715437293
1537	69.5874481201172	-7.65517091751099	-5.00614833831787	0.0126314787194133	-0.00197886489331722	-0.000680167751852423	-3.08191010844894e-05
1538	69.5874481201172	-6.35647392272949	-5.20095300674438	0.0152288740500808	-0.00522560812532902	-0.00165419070981443	0.000618529506027699
1539	70.8861465454102	-7.3304967880249	-5.26588773727417	0.00581331877037883	-0.00295288790948689	0.00418994715437293	0.000293855206109583
1540	68.2887496948242	-7.3304967880249	-5.13601779937744	0.000943203864153475	-0.00327756232582033	0.00516396993771195	0.000293855206109583
1541	68.2887496948242	-7.65517091751099	-5.00614833831787	0.00126787810586393	-0.000680167751852423	0.00548864435404539	0.00321592413820326
1542	71.5354919433594	-7.65517091751099	-5.26588773727417	0.0226963832974434	-0.0126931173726916	0.00516396993771195	-0.00522560812532902
1543	68.9380950927734	-6.35647392272949	-5.52562713623047	0.0220470335334539	0.00321592413820326	-0.00230353930965066	-0.00717365415766835
1544	69.5874481201172	-6.68114805221558	-5.52562713623047	0.0239950809627771	-0.00360223650932312	0.00678734155371785	-0.00295288790948689
1545	72.1848373413086	-7.00582218170166	-5.98017120361328	0.00678734155371785	-0.00197886489331722	-0.00100484199356288	-0.00230353930965066
1546	71.5354919433594	-7.97984552383423	-5.59056186676025	0.00906006153672934	0.00483929552137852	-0.000680167751852423	-0.00360223650932312
1547	72.1848373413086	-7.3304967880249	-5.6554970741272	0.00743668992072344	-0.00197886489331722	-0.00457625929266214	-0.00749832857400179
1548	71.5354919433594	-7.97984552383423	-5.72043180465698	0.0158782228827477	-0.00100484199356288	-0.0126931173726916	-0.00392691092565656
1549	71.5354919433594	-8.95386791229248	-5.3957576751709	0.00289124972186983	-0.00457625929266214	-3.08191010844894e-05	0.000943203864153475
1550	68.9380950927734	-6.35647392272949	-5.46069240570068	0.00321592413820326	-0.00425158534198999	0.00451462110504508	0.00289124972186983
1551	68.9380950927734	-7.00582218170166	-5.46069240570068	0.00808603875339031	0.00678734155371785	-0.00619963090866804	0.00548864435404539
1552	66.9900512695313	-5.70712518692017	-5.98017120361328	-0.00652430532500148	0.00418994715437293	-0.0113944197073579	0.000943203864153475
1553	67.6393966674805	-7.00582218170166	-5.59056186676025	-0.00360223650932312	0.00906006153672934	0.000618529506027699	-0.00230353930965066
1554	67.6393966674805	-6.03179931640625	-5.59056186676025	-0.00425158534198999	0.00483929552137852	-0.00619963090866804	0.00841071270406246
1555	68.9380950927734	-5.70712518692017	-5.52562713623047	0.012956153601408	-0.00522560812532902	-3.08191010844894e-05	0.00548864435404539
1556	69.5874481201172	-6.03179931640625	-5.07108306884766	-0.00457625929266214	0.00126787810586393	0.00678734155371785	0.00516396993771195
1557	68.2887496948242	-6.35647392272949	-5.3957576751709	0.00418994715437293	0.00321592413820326	0.00321592413820326	0.00126787810586393
1558	68.9380950927734	-6.35647392272949	-5.6554970741272	-0.00814767740666866	0.00354059832170606	-0.00327756232582033	0.0022419011220336
1559	68.9380950927734	-6.03179931640625	-5.6554970741272	-0.00782300252467394	0.00841071270406246	0.0106834331527352	-0.00132951640989631
1560	70.8861465454102	-7.3304967880249	-5.20095300674438	-0.00165419070981443	-0.00814767740666866	0.00451462110504508	0.000943203864153475
1561	69.5874481201172	-7.65517091751099	-5.33082246780396	0.0022419011220336	-0.0113944197073579	-0.00749832857400179	-0.00165419070981443
1562	70.8861465454102	-7.00582218170166	-5.26588773727417	0.0155535480007529	-0.0123684434220195	0.00808603875339031	-0.00392691092565656
1563	68.9380950927734	-6.03179931640625	-4.16199493408203	0.00386527273803949	0.000618529506027699	0.0022419011220336	-0.00717365415766835
1564	70.2367935180664	-7.65517091751099	-4.61653900146484	0.00970941036939621	0.0022419011220336	0.00678734155371785	-0.0107450718060136
1565	65.6913528442383	-6.35647392272949	-5.26588773727417	-0.00457625929266214	0.000293855206109583	0.000293855206109583	0.00418994715437293
1566	66.340705871582	-6.35647392272949	-5.3957576751709	-0.00100484199356288	-0.00197886489331722	-0.00327756232582033	-0.00977104809135199
1567	68.2887496948242	-5.70712518692017	-5.52562713623047	0.0152288740500808	-0.00360223650932312	0.000618529506027699	-0.00944637414067984
1568	69.5874481201172	-6.03179931640625	-5.59056186676025	0.0175015944987535	0.00678734155371785	-0.0104203969240189	-0.00230353930965066
1569	70.8861465454102	-6.03179931640625	-5.46069240570068	0.01847561635077	0.00516396993771195	-0.00457625929266214	-0.00619963090866804
1570	70.2367935180664	-7.65517091751099	-5.26588773727417	0.0103587592020631	0.000618529506027699	-0.00132951640989631	0.00841071270406246
1571	70.2367935180664	-7.3304967880249	-5.46069240570068	0.00970941036939621	0.00354059832170606	-0.00522560812532902	0.00256657530553639
1572	70.2367935180664	-7.00582218170166	-5.46069240570068	0.0116574559360743	0.0155535480007529	-0.0104203969240189	-0.00360223650932312
1573	70.2367935180664	-6.35647392272949	-5.6554970741272	0.01100810803473	0.00711201597005129	-0.0230826959013939	0.00646266713738441
1574	68.2887496948242	-6.68114805221558	-5.07108306884766	0.000618529506027699	-3.08191010844894e-05	-0.00782300252467394	0.01100810803473
1575	70.2367935180664	-7.00582218170166	-5.07108306884766	-0.0104203969240189	-0.00100484199356288	-0.00587495695799589	0.0100340843200684
1576	69.5874481201172	-6.68114805221558	-5.13601779937744	-0.00587495695799589	0.00321592413820326	0.00126787810586393	-0.00360223650932312
1577	67.6393966674805	-6.68114805221558	-5.20095300674438	-0.0117190945893526	0.01100810803473	-0.00327756232582033	0.00159255252219737
1578	68.2887496948242	-7.00582218170166	-5.72043180465698	-0.00587495695799589	0.00289124972186983	-0.00587495695799589	-0.00132951640989631
1579	69.5874481201172	-6.35647392272949	-5.59056186676025	-0.00684897974133492	0.0100340843200684	0.00159255252219737	0.00516396993771195
1580	68.9380950927734	-6.35647392272949	-5.72043180465698	0.00418994715437293	0.00548864435404539	0.00159255252219737	0.00776136433705688
1581	69.5874481201172	-7.3304967880249	-5.46069240570068	-0.00100484199356288	-0.00327756232582033	0.00289124972186983	-0.00490093370899558
1582	68.9380950927734	-5.70712518692017	-5.46069240570068	0.00483929552137852	0.00159255252219737	-0.00197886489331722	-0.00749832857400179
1583	70.8861465454102	-7.00582218170166	-5.33082246780396	0.0100340843200684	0.00321592413820326	-3.08191010844894e-05	-0.00490093370899558
1584	68.9380950927734	-5.38245058059692	-6.04510593414307	0.00126787810586393	0.000943203864153475	-0.000680167751852423	0.00516396993771195
1585	69.5874481201172	-7.65517091751099	-5.33082246780396	-0.0172385573387146	-0.00619963090866804	0.00581331877037883	0.00451462110504508
1586	70.2367935180664	-7.97984552383423	-5.07108306884766	-0.0143164889886975	-0.0136671401560307	-0.00619963090866804	0.000293855206109583
1587	70.2367935180664	-7.97984552383423	-5.26588773727417	-0.00457625929266214	0.00418994715437293	-0.00490093370899558	-3.08191010844894e-05
1588	70.8861465454102	-7.3304967880249	-5.07108306884766	0.000618529506027699	0.00678734155371785	-0.00912170019000769	0.000293855206109583
1589	67.6393966674805	-6.35647392272949	-5.13601779937744	-0.00295288790948689	0.000618529506027699	0.00159255252219737	0.00159255252219737
1590	66.340705871582	-6.68114805221558	-5.33082246780396	-0.0217839982360601	-3.08191010844894e-05	-0.00457625929266214	0.0152288740500808
1591	66.340705871582	-5.38245058059692	-5.72043180465698	-0.0198359526693821	-0.0026282137259841	-0.000355493422830477	0.00516396993771195
1592	70.2367935180664	-7.3304967880249	-5.33082246780396	-0.0139918150380254	0.0103587592020631	-0.0195112787187099	0.0103587592020631
1593	68.2887496948242	-7.00582218170166	-5.00614833831787	-0.00132951640989631	0.00516396993771195	-0.0152905117720366	-0.000355493422830477
1594	70.2367935180664	-7.65517091751099	-5.13601779937744	0.000618529506027699	0.00776136433705688	-0.0113944197073579	0.0113327819854021
1595	70.2367935180664	-6.35647392272949	-4.87627840042114	-0.00100484199356288	-0.00457625929266214	-0.00425158534198999	0.00646266713738441
1596	68.2887496948242	-6.03179931640625	-4.48666954040527	0.00743668992072344	0.00386527273803949	0.000943203864153475	0.00354059832170606
1597	68.9380950927734	-6.35647392272949	-4.74640893936157	0.00581331877037883	0.00191722682211548	-0.00360223650932312	0.000618529506027699
1598	69.5874481201172	-7.00582218170166	-4.94121360778809	0.00581331877037883	-0.00587495695799589	-0.00977104809135199	0.000293855206109583
1599	68.9380950927734	-8.95386791229248	-5.13601779937744	0.00873538758605719	-0.0104203969240189	0.00613799272105098	0.00906006153672934
1600	69.5874481201172	-7.97984552383423	-5.00614833831787	-0.00522560812532902	-0.00100484199356288	-0.00879702530801296	0.00126787810586393
1601	69.5874481201172	-7.65517091751099	-5.20095300674438	0.00483929552137852	-0.00360223650932312	-0.00425158534198999	0.000293855206109583
1602	69.5874481201172	-7.97984552383423	-4.74640893936157	0.0022419011220336	-0.000680167751852423	0.00776136433705688	-0.00652430532500148
1603	65.6913528442383	-5.70712518692017	-5.33082246780396	0.00841071270406246	-0.00652430532500148	0.0022419011220336	-0.0107450718060136
1604	68.9380950927734	-7.3304967880249	-5.13601779937744	0.00126787810586393	-0.00652430532500148	0.0152288740500808	-0.00392691092565656
1605	69.5874481201172	-7.65517091751099	-5.46069240570068	0.00126787810586393	-0.00295288790948689	0.00126787810586393	-0.00587495695799589
1606	70.2367935180664	-6.68114805221558	-5.6554970741272	-0.017887907102704	-0.00132951640989631	-0.00652430532500148	-0.00132951640989631
1607	70.2367935180664	-6.68114805221558	-5.6554970741272	0.00711201597005129	0.00483929552137852	-0.0146411629393697	-0.00684897974133492
1608	69.5874481201172	-6.68114805221558	-5.3957576751709	0.00646266713738441	-0.00814767740666866	-0.0107450718060136	-0.0026282137259841
1609	70.8861465454102	-7.65517091751099	-4.61653900146484	0.01100810803473	-0.00327756232582033	-0.00652430532500148	0.00776136433705688
1610	71.5354919433594	-7.97984552383423	-5.07108306884766	-0.00230353930965066	-0.00619963090866804	-0.00132951640989631	0.000293855206109583
1611	70.8861465454102	-9.27854251861572	-4.55160427093506	-0.0156151866540313	-0.0110697457566857	0.000943203864153475	0.00548864435404539
1612	68.9380950927734	-8.30451965332031	-5.33082246780396	0.00159255252219737	0.00873538758605719	-0.0159398596733809	0.0022419011220336
1613	69.5874481201172	-8.30451965332031	-5.07108306884766	-0.0100957229733467	0.00418994715437293	-0.0113944197073579	0.00354059832170606
1614	68.9380950927734	-6.68114805221558	-5.26588773727417	-0.00490093370899558	0.00873538758605719	-0.0165892094373703	0.00938473641872406
1615	66.340705871582	-7.00582218170166	-4.87627840042114	-0.0182125810533762	0.00418994715437293	0.0022419011220336	0.00126787810586393
1616	68.2887496948242	-7.65517091751099	-4.68147373199463	-0.0204853005707264	0.0022419011220336	-0.00522560812532902	0.00970941036939621
1617	70.2367935180664	-8.62919425964355	-4.74640893936157	-0.00879702530801296	0.00256657530553639	0.00873538758605719	-0.00977104809135199
1618	69.5874481201172	-7.97984552383423	-4.61653900146484	-0.0110697457566857	-0.00132951640989631	0.00386527273803949	0.00678734155371785
1619	69.5874481201172	-7.3304967880249	-4.94121360778809	-0.000680167751852423	-0.00295288790948689	-0.00327756232582033	-0.000355493422830477
1620	68.2887496948242	-6.68114805221558	-5.07108306884766	-0.00879702530801296	0.000293855206109583	0.00354059832170606	0.00354059832170606
1621	69.5874481201172	-7.00582218170166	-5.07108306884766	0.00483929552137852	-0.00749832857400179	-0.00360223650932312	-0.00814767740666866
1622	69.5874481201172	-7.00582218170166	-5.07108306884766	0.00191722682211548	0.00418994715437293	0.00126787810586393	-0.00847235135734081
1623	70.8861465454102	-8.62919425964355	-4.55160427093506	-0.000355493422830477	-0.00457625929266214	0.00354059832170606	-0.000680167751852423
1624	71.5354919433594	-9.60321712493896	-4.81134366989136	0.00354059832170606	-0.0159398596733809	0.00646266713738441	-0.00327756232582033
1625	68.9380950927734	-7.97984552383423	-5.33082246780396	-0.00457625929266214	-0.00587495695799589	0.0106834331527352	0.00678734155371785
1626	70.2367935180664	-7.65517091751099	-5.33082246780396	-0.00749832857400179	-0.00392691092565656	0.00354059832170606	-0.00295288790948689
1627	67.6393966674805	-7.3304967880249	-5.00614833831787	-0.00295288790948689	0.00321592413820326	-0.00132951640989631	-0.00814767740666866
1628	65.6913528442383	-7.00582218170166	-4.81134366989136	0.00548864435404539	0.00126787810586393	-0.0113944197073579	0.00451462110504508
1629	66.9900512695313	-7.00582218170166	-5.13601779937744	0.00938473641872406	0.00354059832170606	-0.00912170019000769	0.00970941036939621
1630	70.8861465454102	-8.62919425964355	-5.46069240570068	0.0116574559360743	0.0022419011220336	-0.00652430532500148	0.00938473641872406
1631	70.8861465454102	-7.00582218170166	-5.52562713623047	0.0100340843200684	0.00873538758605719	-0.00652430532500148	0.00516396993771195
1632	69.5874481201172	-7.65517091751099	-5.33082246780396	0.020423661917448	0.012956153601408	-0.00944637414067984	0.00159255252219737
1633	68.9380950927734	-7.3304967880249	-5.33082246780396	0.0220470335334539	0.0126314787194133	-0.0149658378213644	0.00126787810586393
1634	70.8861465454102	-8.62919425964355	-4.35679960250854	0.011982130818069	0.00613799272105098	-0.0107450718060136	0.000943203864153475
1635	71.5354919433594	-8.62919425964355	-4.09706020355225	0.00873538758605719	0.00418994715437293	0.00970941036939621	0.00548864435404539
1636	71.5354919433594	-9.60321712493896	-4.68147373199463	0.0165275707840919	-0.00295288790948689	-0.000355493422830477	0.0022419011220336
1637	70.2367935180664	-9.60321712493896	-4.74640893936157	0.0210730116814375	-0.00457625929266214	0.00711201597005129	0.00873538758605719
1638	71.5354919433594	-8.62919425964355	-4.55160427093506	0.00906006153672934	0.00613799272105098	-0.0117190945893526	0.00126787810586393
1639	70.2367935180664	-7.97984552383423	-5.07108306884766	0.00776136433705688	0.00256657530553639	0.011982130818069	0.000293855206109583
1640	66.9900512695313	-7.3304967880249	-5.20095300674438	-0.00457625929266214	0.000943203864153475	0.00613799272105098	0.0106834331527352
1641	68.2887496948242	-8.30451965332031	-4.74640893936157	-0.0185372550040483	-0.00717365415766835	-0.00132951640989631	-0.00230353930965066
1642	70.2367935180664	-8.30451965332031	-4.94121360778809	-0.00782300252467394	-0.0107450718060136	0.00938473641872406	-0.00944637414067984
1643	71.5354919433594	-7.65517091751099	-5.3957576751709	-0.0107450718060136	0.000943203864153475	0.00159255252219737	-0.00425158534198999
1644	69.5874481201172	-7.00582218170166	-5.33082246780396	-0.00977104809135199	-0.00132951640989631	0.00808603875339031	-0.00165419070981443
1645	71.5354919433594	-8.62919425964355	-5.26588773727417	-0.0263294391334057	-0.00522560812532902	0.00159255252219737	-0.00652430532500148
1646	70.8861465454102	-8.30451965332031	-5.13601779937744	-0.0201606266200542	-0.00360223650932312	-0.00425158534198999	-0.0162645354866982
1647	70.8861465454102	-8.62919425964355	-5.33082246780396	-0.00944637414067984	0.000943203864153475	-0.00327756232582033	-0.0104203969240189
1648	71.5354919433594	-9.27854251861572	-4.81134366989136	-0.0026282137259841	-0.0026282137259841	-0.00587495695799589	-0.00684897974133492
1649	71.5354919433594	-9.27854251861572	-5.20095300674438	0.00289124972186983	-0.00684897974133492	-0.00652430532500148	-0.00165419070981443
1650	69.5874481201172	-8.62919425964355	-5.20095300674438	0.0022419011220336	-0.00522560812532902	-0.00457625929266214	-0.00490093370899558
1651	68.9380950927734	-7.00582218170166	-5.26588773727417	0.00354059832170606	0.000943203864153475	0.00191722682211548	-0.00230353930965066
1652	69.5874481201172	-7.65517091751099	-5.26588773727417	0.0233457311987877	0.00711201597005129	-0.0126931173726916	0.00191722682211548
1653	68.9380950927734	-8.30451965332031	-4.94121360778809	0.0230210572481155	0.00516396993771195	-0.0126931173726916	0.00548864435404539
1654	68.2887496948242	-8.30451965332031	-5.00614833831787	0.0314625911414623	0.0113327819854021	-0.00555028254166245	0.00126787810586393
1655	68.9380950927734	-7.3304967880249	-5.20095300674438	0.0165275707840919	0.00646266713738441	0.000943203864153475	0.00581331877037883
1656	68.9380950927734	-7.3304967880249	-4.94121360778809	0.0246444288641214	0.00386527273803949	0.00483929552137852	-0.00522560812532902
1657	69.5874481201172	-7.65517091751099	-4.94121360778809	0.025618452578783	0.00808603875339031	-0.00197886489331722	-0.00100484199356288
1658	70.2367935180664	-7.65517091751099	-5.52562713623047	0.013930176384747	0.012956153601408	-0.00879702530801296	-0.00457625929266214
1659	70.8861465454102	-7.65517091751099	-5.33082246780396	0.00548864435404539	0.00711201597005129	0.00126787810586393	0.00126787810586393
1660	72.1848373413086	-8.62919425964355	-4.35679960250854	-0.00165419070981443	0.00548864435404539	-3.08191010844894e-05	0.00548864435404539
1661	68.9380950927734	-7.65517091751099	-4.42173433303833	-0.0159398596733809	-0.00197886489331722	0.00483929552137852	-0.0026282137259841
1662	71.5354919433594	-9.60321712493896	-4.74640893936157	-3.08191010844894e-05	0.0022419011220336	-0.00555028254166245	-0.00847235135734081
1663	70.2367935180664	-8.30451965332031	-5.20095300674438	-0.00619963090866804	-0.00197886489331722	-0.000680167751852423	-0.0110697457566857
1664	71.5354919433594	-8.30451965332031	-5.00614833831787	-0.00977104809135199	0.00386527273803949	0.00873538758605719	-0.00490093370899558
1665	69.5874481201172	-7.3304967880249	-5.20095300674438	-0.0282774847000837	-0.017887907102704	0.00418994715437293	-0.00295288790948689
1666	66.9900512695313	-6.68114805221558	-5.26588773727417	-0.0273034609854221	-0.00879702530801296	-0.00912170019000769	0.00191722682211548
1667	69.5874481201172	-7.97984552383423	-5.00614833831787	-0.0282774847000837	0.000943203864153475	-0.0117190945893526	-0.000355493422830477
1668	70.2367935180664	-7.65517091751099	-5.00614833831787	-0.0243813935667276	0.00289124972186983	-0.00392691092565656	-0.00522560812532902
1669	69.5874481201172	-7.3304967880249	-5.46069240570068	-0.0237320438027382	-0.00327756232582033	0.00159255252219737	0.000618529506027699
1670	72.8341903686523	-8.95386791229248	-5.6554970741272	-0.0224333461374044	-0.00165419070981443	-0.00652430532500148	-0.00100484199356288
1671	71.5354919433594	-8.62919425964355	-5.26588773727417	-0.0211346503347158	-0.000680167751852423	-0.00944637414067984	0.00289124972186983
1672	71.5354919433594	-8.30451965332031	-4.55160427093506	-0.0165892094373703	0.0103587592020631	-0.00782300252467394	0.00386527273803949
1673	70.8861465454102	-7.65517091751099	-5.26588773727417	-0.0104203969240189	0.00354059832170606	-0.0139918150380254	0.00711201597005129
1674	69.5874481201172	-8.95386791229248	-4.87627840042114	-0.0100957229733467	0.00354059832170606	0.00451462110504508	0.00873538758605719
1675	70.8861465454102	-9.92789077758789	-5.07108306884766	-0.00749832857400179	-0.00717365415766835	0.00581331877037883	0.00516396993771195
1676	71.5354919433594	-9.27854251861572	-4.61653900146484	0.00678734155371785	-0.00132951640989631	0.0100340843200684	-0.00132951640989631
1677	72.8341903686523	-8.62919425964355	-4.48666954040527	0.00938473641872406	0.00873538758605719	-0.00327756232582033	-0.00847235135734081
1678	67.6393966674805	-7.97984552383423	-5.07108306884766	-0.00392691092565656	0.00906006153672934	-0.00100484199356288	0.000293855206109583
1679	67.6393966674805	-7.97984552383423	-5.3957576751709	0.0165275707840919	-0.000355493422830477	0.00386527273803949	0.00548864435404539
1680	70.8861465454102	-7.97984552383423	-5.13601779937744	0.0142548503354192	0.00516396993771195	0.00191722682211548	-0.00490093370899558
1681	70.8861465454102	-8.95386791229248	-4.81134366989136	0.0223717093467712	-0.00684897974133492	0.00548864435404539	-0.00490093370899558
1682	71.5354919433594	-7.65517091751099	-5.6554970741272	0.0415274947881699	0.00808603875339031	0.000943203864153475	-0.00684897974133492
1683	70.8861465454102	-8.30451965332031	-5.46069240570068	0.0327612869441509	0.0022419011220336	-0.00100484199356288	-0.0110697457566857
1684	70.2367935180664	-7.65517091751099	-5.20095300674438	0.0347093306481838	-0.00360223650932312	0.00646266713738441	-0.00327756232582033
1685	70.8861465454102	-8.95386791229248	-5.07108306884766	0.025618452578783	-3.08191010844894e-05	0.00808603875339031	0.00451462110504508
1686	72.1848373413086	-9.92789077758789	-5.13601779937744	0.0230210572481155	-0.00522560812532902	-0.00555028254166245	-0.00782300252467394
1687	73.4835357666016	-9.92789077758789	-5.07108306884766	0.0308132413774729	0.00321592413820326	-0.0110697457566857	-0.00847235135734081
1688	71.5354919433594	-8.95386791229248	-5.46069240570068	0.0220470335334539	0.00191722682211548	-0.0104203969240189	-0.0100957229733467
1689	72.8341903686523	-8.95386791229248	-5.00614833831787	0.00354059832170606	0.000293855206109583	-0.0130177913233638	0.0022419011220336
1690	68.9380950927734	-7.3304967880249	-5.3957576751709	-0.00132951640989631	-3.08191010844894e-05	0.00159255252219737	-0.00425158534198999
1691	66.9900512695313	-7.65517091751099	-5.13601779937744	-0.0292515084147453	0.000943203864153475	-0.00295288790948689	-0.00100484199356288
1692	71.5354919433594	-8.62919425964355	-5.26588773727417	0.00191722682211548	0.00906006153672934	-0.0165892094373703	-0.00490093370899558
1693	69.5874481201172	-7.3304967880249	-5.00614833831787	-0.0159398596733809	0.0116574559360743	-0.0169138833880424	0.000618529506027699
1694	73.4835357666016	-8.95386791229248	-4.48666954040527	-0.00977104809135199	0.00678734155371785	-0.017887907102704	0.00451462110504508
1695	72.8341903686523	-7.97984552383423	-5.6554970741272	-0.0123684434220195	0.00451462110504508	-0.00295288790948689	0.00646266713738441
1696	70.2367935180664	-7.65517091751099	-4.81134366989136	-0.00684897974133492	0.00256657530553639	-0.00197886489331722	0.000943203864153475
1697	70.2367935180664	-7.97984552383423	-4.81134366989136	-0.00360223650932312	0.0100340843200684	0.00418994715437293	-0.00457625929266214
1698	71.5354919433594	-8.30451965332031	-4.74640893936157	0.0188002903014421	0.00938473641872406	0.00938473641872406	0.0022419011220336
1699	72.8341903686523	-10.2525653839111	-4.42173433303833	0.0142548503354192	-0.00327756232582033	-0.00360223650932312	-0.00132951640989631
1700	70.8861465454102	-8.62919425964355	-4.74640893936157	0.0145795252174139	-0.00197886489331722	0.00906006153672934	0.00873538758605719
1701	72.8341903686523	-8.95386791229248	-5.07108306884766	0.00678734155371785	0.000943203864153475	-0.00587495695799589	0.00191722682211548
1702	70.8861465454102	-8.30451965332031	-5.13601779937744	0.01100810803473	0.00841071270406246	0.00289124972186983	-0.00977104809135199
1703	66.9900512695313	-7.65517091751099	-5.3957576751709	0.000618529506027699	0.000293855206109583	0.00808603875339031	-0.00555028254166245
1704	70.8861465454102	-8.95386791229248	-5.07108306884766	-0.0026282137259841	0.00159255252219737	-0.000680167751852423	0.00646266713738441
1705	71.5354919433594	-8.30451965332031	-5.00614833831787	-0.00814767740666866	0.00548864435404539	0.00776136433705688	-0.00684897974133492
1706	72.1848373413086	-7.97984552383423	-5.26588773727417	-0.0172385573387146	0.000618529506027699	-0.00717365415766835	-0.00360223650932312
1707	71.5354919433594	-7.00582218170166	-5.3957576751709	0.00321592413820326	0.00938473641872406	-0.00847235135734081	-0.0110697457566857
1708	71.5354919433594	-7.97984552383423	-5.3957576751709	-0.00749832857400179	0.00906006153672934	-0.0152905117720366	-0.00847235135734081
1709	72.8341903686523	-8.95386791229248	-5.26588773727417	-0.0165892094373703	0.00191722682211548	-0.00295288790948689	0.00321592413820326
1710	72.1848373413086	-9.27854251861572	-5.26588773727417	-0.0208099745213985	-0.00490093370899558	0.000293855206109583	-0.00555028254166245
1711	72.8341903686523	-9.92789077758789	-5.07108306884766	-0.0136671401560307	-0.00977104809135199	-0.00295288790948689	0.00418994715437293
1712	70.2367935180664	-7.97984552383423	-5.26588773727417	-0.0175632312893867	0.00159255252219737	-0.00977104809135199	-0.00847235135734081
1713	72.1848373413086	-8.95386791229248	-4.68147373199463	-0.017887907102704	0.011982130818069	-0.0143164889886975	-0.000680167751852423
1714	69.5874481201172	-7.65517091751099	-5.20095300674438	-0.0120437685400248	0.00451462110504508	-0.0026282137259841	0.00776136433705688
1715	66.9900512695313	-7.65517091751099	-4.74640893936157	-0.0240567177534103	0.00256657530553639	-0.00619963090866804	0.000943203864153475
1716	69.5874481201172	-7.65517091751099	-4.87627840042114	-0.00749832857400179	0.00516396993771195	-0.000680167751852423	-0.00230353930965066
1717	70.2367935180664	-7.3304967880249	-5.26588773727417	0.00321592413820326	0.00613799272105098	-0.00295288790948689	0.00126787810586393
1718	70.8861465454102	-7.97984552383423	-5.59056186676025	-0.00132951640989631	0.00743668992072344	-0.0104203969240189	0.000618529506027699
1719	71.5354919433594	-7.3304967880249	-5.85030126571655	-0.00587495695799589	-0.00425158534198999	-0.00197886489331722	-0.00522560812532902
1720	72.1848373413086	-8.30451965332031	-5.07108306884766	0.0191249661147594	-0.00619963090866804	-0.00197886489331722	0.00256657530553639
1721	71.5354919433594	-7.97984552383423	-5.59056186676025	0.00289124972186983	-0.00847235135734081	0.00548864435404539	0.00386527273803949
1722	70.2367935180664	-7.65517091751099	-5.33082246780396	-0.00912170019000769	-0.00619963090866804	-0.00295288790948689	-0.0146411629393697
1723	71.5354919433594	-9.92789077758789	-5.00614833831787	0.00808603875339031	-0.00425158534198999	0.00256657530553639	-0.00555028254166245
1724	72.1848373413086	-9.60321712493896	-5.20095300674438	0.0136055024340749	-0.0126931173726916	0.00581331877037883	-0.00392691092565656
1725	70.8861465454102	-7.65517091751099	-5.20095300674438	0.0106834331527352	-0.00749832857400179	0.00906006153672934	0.000943203864153475
1726	70.8861465454102	-7.97984552383423	-5.13601779937744	0.00970941036939621	-0.000680167751852423	-0.00652430532500148	-0.00327756232582033
1727	68.2887496948242	-7.97984552383423	-4.74640893936157	0.00159255252219737	-0.0026282137259841	-0.00684897974133492	-0.000355493422830477
1728	69.5874481201172	-7.3304967880249	-5.26588773727417	0.00321592413820326	-0.00392691092565656	-0.0110697457566857	-0.00717365415766835
1729	70.2367935180664	-6.68114805221558	-5.46069240570068	0.0149041991680861	-0.00555028254166245	-0.000355493422830477	0.000293855206109583
1730	72.1848373413086	-7.97984552383423	-5.59056186676025	0.0100340843200684	-0.00100484199356288	0.00126787810586393	0.00354059832170606
1731	72.8341903686523	-8.30451965332031	-5.59056186676025	-0.00132951640989631	0.0022419011220336	-0.00230353930965066	0.00191722682211548
1732	70.8861465454102	-7.97984552383423	-5.20095300674438	0.0132808275520802	0.012956153601408	-0.0104203969240189	0.00516396993771195
1733	71.5354919433594	-7.65517091751099	-4.48666954040527	0.00678734155371785	0.0123068047687411	-0.017887907102704	0.00743668992072344
1734	70.2367935180664	-7.97984552383423	-4.42173433303833	-0.00782300252467394	0.00418994715437293	-0.0110697457566857	0.00418994715437293
1735	72.8341903686523	-9.27854251861572	-4.74640893936157	-0.00392691092565656	0.000943203864153475	-0.00295288790948689	0.00873538758605719
1736	69.5874481201172	-9.27854251861572	-4.55160427093506	-0.00652430532500148	-0.00749832857400179	0.00483929552137852	-0.000355493422830477
1737	71.5354919433594	-8.62919425964355	-4.42173433303833	-0.00457625929266214	0.00256657530553639	-0.00165419070981443	0.00159255252219737
1738	71.5354919433594	-8.62919425964355	-4.61653900146484	0.00841071270406246	0.00873538758605719	-0.000355493422830477	0.00711201597005129
1739	71.5354919433594	-8.30451965332031	-4.35679960250854	-0.00295288790948689	0.000943203864153475	0.00678734155371785	-3.08191010844894e-05
1740	68.2887496948242	-7.00582218170166	-4.42173433303833	-0.00619963090866804	-0.00165419070981443	-0.00197886489331722	-0.00230353930965066
1741	69.5874481201172	-7.97984552383423	-4.55160427093506	0.00159255252219737	-3.08191010844894e-05	0.00321592413820326	-0.00457625929266214
1742	69.5874481201172	-7.65517091751099	-4.61653900146484	0.0207483377307653	0.0132808275520802	-0.0026282137259841	-0.00555028254166245
1743	72.1848373413086	-7.97984552383423	-5.52562713623047	0.0207483377307653	-0.00490093370899558	0.00386527273803949	-0.00977104809135199
1744	68.9380950927734	-7.3304967880249	-5.46069240570068	0.0220470335334539	-0.0107450718060136	0.00126787810586393	-0.00132951640989631
1745	72.1848373413086	-8.62919425964355	-5.20095300674438	0.0100340843200684	-0.0104203969240189	0.000618529506027699	0.00126787810586393
1746	70.8861465454102	-7.65517091751099	-4.87627840042114	0.0162028968334198	-0.00197886489331722	-0.00295288790948689	-0.00392691092565656
1747	70.8861465454102	-8.62919425964355	-4.68147373199463	0.0194496400654316	0.0126314787194133	-0.0100957229733467	-0.00295288790948689
1748	71.5354919433594	-8.62919425964355	-5.20095300674438	0.0200989879667759	-0.00457625929266214	-0.00749832857400179	-0.00230353930965066
1749	70.8861465454102	-9.27854251861572	-5.07108306884766	0.0149041991680861	-0.0026282137259841	-0.00457625929266214	0.00386527273803949
1750	70.8861465454102	-7.00582218170166	-5.20095300674438	0.00613799272105098	-0.00684897974133492	0.00808603875339031	-0.00132951640989631
1751	69.5874481201172	-6.03179931640625	-5.26588773727417	-0.00652430532500148	0.00418994715437293	-0.00425158534198999	0.00321592413820326
1752	70.2367935180664	-7.97984552383423	-5.07108306884766	0.0100340843200684	0.00678734155371785	-0.0169138833880424	0.00841071270406246
1753	67.6393966674805	-7.3304967880249	-4.81134366989136	-0.000680167751852423	0.0152288740500808	-0.0162645354866982	-0.00295288790948689
1754	69.5874481201172	-7.65517091751099	-4.94121360778809	-0.00912170019000769	0.0100340843200684	-0.00717365415766835	0.00808603875339031
1755	71.5354919433594	-6.68114805221558	-4.94121360778809	-0.0201606266200542	0.00191722682211548	-0.00425158534198999	0.00711201597005129
1756	69.5874481201172	-7.00582218170166	-4.94121360778809	0.00321592413820326	0.00841071270406246	0.00354059832170606	-3.08191010844894e-05
1757	70.8861465454102	-6.35647392272949	-5.00614833831787	-0.0146411629393697	0.00354059832170606	-0.00197886489331722	-0.0026282137259841
1758	70.2367935180664	-6.03179931640625	-5.46069240570068	0.00678734155371785	0.00906006153672934	0.00354059832170606	0.00256657530553639
1759	70.8861465454102	-7.65517091751099	-5.00614833831787	-0.00457625929266214	0.00711201597005129	0.00548864435404539	0.00841071270406246
1760	70.8861465454102	-7.65517091751099	-4.74640893936157	0.00289124972186983	0.00126787810586393	0.00418994715437293	-0.000355493422830477
1761	70.8861465454102	-7.97984552383423	-5.26588773727417	0.00321592413820326	-0.00977104809135199	0.00678734155371785	0.00321592413820326
1762	72.1848373413086	-9.27854251861572	-5.20095300674438	0.000618529506027699	-0.00944637414067984	0.00354059832170606	-0.0126931173726916
1763	69.5874481201172	-7.00582218170166	-5.33082246780396	0.0126314787194133	0.00483929552137852	-0.000355493422830477	-0.0133424662053585
1764	71.5354919433594	-7.3304967880249	-5.07108306884766	0.00743668992072344	-0.00457625929266214	0.0116574559360743	0.0022419011220336
1765	69.5874481201172	-6.35647392272949	-5.26588773727417	0.00548864435404539	-0.00717365415766835	0.00386527273803949	-0.00327756232582033
1766	67.6393966674805	-6.35647392272949	-5.26588773727417	-0.0221086721867323	-0.00132951640989631	-0.00749832857400179	0.0022419011220336
1767	66.9900512695313	-7.00582218170166	-5.07108306884766	-0.00295288790948689	0.00451462110504508	-0.00619963090866804	-0.00879702530801296
1768	68.9380950927734	-6.03179931640625	-5.6554970741272	-0.00392691092565656	0.00776136433705688	-0.0117190945893526	0.00256657530553639
1769	69.5874481201172	-5.70712518692017	-5.52562713623047	0.0188002903014421	-0.000680167751852423	-0.0182125810533762	0.000293855206109583
1770	70.2367935180664	-6.35647392272949	-5.26588773727417	-0.00879702530801296	0.00418994715437293	-3.08191010844894e-05	-0.00100484199356288
1771	71.5354919433594	-7.3304967880249	-5.20095300674438	-0.00327756232582033	0.00711201597005129	-0.0126931173726916	0.00906006153672934
1772	70.2367935180664	-6.03179931640625	-5.20095300674438	-0.00360223650932312	0.00808603875339031	-0.0110697457566857	0.00256657530553639
1773	70.8861465454102	-7.00582218170166	-4.81134366989136	-0.000680167751852423	0.00970941036939621	-0.0159398596733809	0.0022419011220336
1774	70.2367935180664	-7.3304967880249	-5.26588773727417	-0.00684897974133492	-0.00100484199356288	-0.0126931173726916	0.0022419011220336
1775	68.9380950927734	-6.68114805221558	-5.3957576751709	-0.0117190945893526	-0.00457625929266214	-0.00295288790948689	0.00159255252219737
1776	69.5874481201172	-6.35647392272949	-5.33082246780396	0.000293855206109583	-3.08191010844894e-05	-0.00327756232582033	0.00483929552137852
1777	69.5874481201172	-5.70712518692017	-5.13601779937744	-0.00100484199356288	0.00548864435404539	0.00678734155371785	0.00678734155371785
1778	67.6393966674805	-6.03179931640625	-5.26588773727417	0.000618529506027699	0.00418994715437293	-0.00132951640989631	-0.00684897974133492
1779	66.9900512695313	-5.70712518692017	-5.07108306884766	0.0126314787194133	0.00711201597005129	0.00483929552137852	0.00743668992072344
1780	70.2367935180664	-6.35647392272949	-4.87627840042114	0.00646266713738441	-0.00782300252467394	0.00548864435404539	0.00646266713738441
1781	69.5874481201172	-6.03179931640625	-5.13601779937744	-0.00360223650932312	-0.00392691092565656	-0.00197886489331722	-0.00555028254166245
1782	69.5874481201172	-5.70712518692017	-5.3957576751709	-0.0143164889886975	-0.00165419070981443	-0.00295288790948689	-0.0110697457566857
1783	70.8861465454102	-7.00582218170166	-5.26588773727417	0.0181509424000978	0.000293855206109583	0.0116574559360743	-0.00360223650932312
1784	70.2367935180664	-5.70712518692017	-5.3957576751709	-0.00782300252467394	-0.0026282137259841	0.00418994715437293	-0.000355493422830477
1785	68.9380950927734	-5.70712518692017	-5.00614833831787	-0.0100957229733467	-0.00944637414067984	0.00808603875339031	-0.00749832857400179
1786	71.5354919433594	-7.65517091751099	-4.81134366989136	-0.0026282137259841	-0.00555028254166245	0.000618529506027699	-0.00522560812532902
1787	70.8861465454102	-7.65517091751099	-4.61653900146484	0.0113327819854021	-3.08191010844894e-05	-0.00814767740666866	-0.00847235135734081
1788	70.8861465454102	-7.65517091751099	-5.13601779937744	0.0106834331527352	-0.00197886489331722	-0.00555028254166245	-0.00132951640989631
1789	70.2367935180664	-7.00582218170166	-5.13601779937744	0.00938473641872406	0.000943203864153475	-0.00165419070981443	0.00126787810586393
1790	68.2887496948242	-5.70712518692017	-5.26588773727417	0.0113327819854021	-0.000355493422830477	-0.00392691092565656	0.00613799272105098
1791	66.9900512695313	-6.03179931640625	-5.13601779937744	0.00191722682211548	0.000293855206109583	-0.00197886489331722	0.00386527273803949
1792	69.5874481201172	-6.35647392272949	-5.00614833831787	0.00548864435404539	0.0116574559360743	-0.0130177913233638	-0.00684897974133492
1793	67.6393966674805	-6.03179931640625	-5.00614833831787	0.0158782228827477	0.0123068047687411	-0.0117190945893526	-0.00100484199356288
1794	69.5874481201172	-6.35647392272949	-5.13601779937744	0.00776136433705688	0.00483929552137852	-0.0113944197073579	0.00743668992072344
1795	70.8861465454102	-7.00582218170166	-5.46069240570068	0.01100810803473	0.00581331877037883	-0.00295288790948689	0.00321592413820326
1796	70.8861465454102	-6.68114805221558	-5.26588773727417	0.01100810803473	0.00613799272105098	-0.000355493422830477	0.000943203864153475
1797	69.5874481201172	-6.35647392272949	-5.20095300674438	0.0152288740500808	0.01100810803473	-0.00230353930965066	0.000293855206109583
1798	71.5354919433594	-7.00582218170166	-4.87627840042114	0.00451462110504508	0.011982130818069	-0.000680167751852423	0.0022419011220336
1799	68.9380950927734	-7.00582218170166	-5.07108306884766	0.0100340843200684	-0.00197886489331722	-0.00490093370899558	0.00516396993771195
1800	68.9380950927734	-7.00582218170166	-5.33082246780396	0.000943203864153475	-0.00165419070981443	0.0022419011220336	0.0113327819854021
1801	72.1848373413086	-7.00582218170166	-5.3957576751709	0.00191722682211548	0.00321592413820326	0.00321592413820326	-0.00230353930965066
1802	69.5874481201172	-6.35647392272949	-5.07108306884766	-0.00392691092565656	0.000618529506027699	-0.000355493422830477	-0.00295288790948689
1803	66.9900512695313	-6.03179931640625	-5.26588773727417	-0.0120437685400248	0.0022419011220336	0.00126787810586393	-0.00814767740666866
1804	66.9900512695313	-6.35647392272949	-5.00614833831787	-0.00619963090866804	-0.00165419070981443	0.0132808275520802	0.00126787810586393
1805	70.2367935180664	-7.00582218170166	-5.13601779937744	-0.0126931173726916	-0.00652430532500148	0.000943203864153475	-0.00392691092565656
1806	70.2367935180664	-6.03179931640625	-5.20095300674438	-0.00425158534198999	0.000943203864153475	-0.00684897974133492	-0.00490093370899558
1807	67.6393966674805	-6.03179931640625	-5.59056186676025	0.00418994715437293	0.00126787810586393	-0.0126931173726916	-0.00619963090866804
1808	70.2367935180664	-6.03179931640625	-5.72043180465698	0.00256657530553639	0.00548864435404539	-0.00782300252467394	-0.00619963090866804
1809	69.5874481201172	-6.68114805221558	-5.3957576751709	-0.00132951640989631	-0.0107450718060136	0.00354059832170606	-0.00230353930965066
1810	70.8861465454102	-7.3304967880249	-4.94121360778809	0.00743668992072344	0.000293855206109583	-0.00230353930965066	0.00126787810586393
1811	70.2367935180664	-7.65517091751099	-4.68147373199463	-0.0136671401560307	0.00289124972186983	0.00743668992072344	-0.00230353930965066
1812	68.2887496948242	-7.3304967880249	-4.55160427093506	-0.00522560812532902	0.000293855206109583	-0.0126931173726916	0.00321592413820326
1813	72.1848373413086	-7.97984552383423	-4.87627840042114	-0.00684897974133492	0.00841071270406246	-0.0185372550040483	-0.00132951640989631
1814	69.5874481201172	-6.68114805221558	-5.26588773727417	-0.0152905117720366	0.00354059832170606	-0.0130177913233638	0.00516396993771195
1815	67.6393966674805	-6.03179931640625	-5.13601779937744	-0.00587495695799589	0.00646266713738441	-0.00327756232582033	0.00938473641872406
1816	66.340705871582	-5.38245058059692	-5.33082246780396	-0.0152905117720366	-0.00165419070981443	-0.00457625929266214	0.00354059832170606
1817	66.340705871582	-5.38245058059692	-5.26588773727417	-0.00717365415766835	0.00776136433705688	0.0022419011220336	0.00159255252219737
1818	69.5874481201172	-6.03179931640625	-5.26588773727417	0.0246444288641214	0.0103587592020631	0.000618529506027699	0.00289124972186983
1819	70.8861465454102	-6.68114805221558	-4.87627840042114	0.00418994715437293	0.0022419011220336	0.0113327819854021	0.00321592413820326
1820	70.2367935180664	-7.00582218170166	-5.26588773727417	0.00159255252219737	-0.000355493422830477	0.00451462110504508	0.00126787810586393
1821	68.2887496948242	-5.38245058059692	-5.59056186676025	0.0103587592020631	-0.00295288790948689	0.00386527273803949	-0.00327756232582033
1822	69.5874481201172	-6.03179931640625	-5.3957576751709	0.0152288740500808	-0.00100484199356288	0.000293855206109583	-0.00977104809135199
1823	70.2367935180664	-7.3304967880249	-5.07108306884766	0.0265924744307995	0.00354059832170606	0.00354059832170606	-0.00392691092565656
1824	70.2367935180664	-7.65517091751099	-5.20095300674438	0.0233457311987877	-0.00782300252467394	0.0100340843200684	-0.00132951640989631
1825	68.2887496948242	-7.3304967880249	-5.3957576751709	0.0178262684494257	-0.00749832857400179	-0.00360223650932312	-0.00457625929266214
1826	68.2887496948242	-6.68114805221558	-5.26588773727417	0.0162028968334198	-0.0026282137259841	0.000618529506027699	0.000943203864153475
1827	68.2887496948242	-6.68114805221558	-5.26588773727417	0.0194496400654316	0.00483929552137852	-0.00684897974133492	-0.00132951640989631
1828	68.9380950927734	-6.35647392272949	-5.26588773727417	0.0165275707840919	0.00159255252219737	-0.00944637414067984	0.000618529506027699
1829	65.6913528442383	-5.70712518692017	-5.59056186676025	0.000293855206109583	0.00354059832170606	-0.00814767740666866	0.00451462110504508
1830	68.2887496948242	-6.03179931640625	-5.6554970741272	-0.0100957229733467	-0.0026282137259841	-0.00295288790948689	-0.00457625929266214
1831	69.5874481201172	-7.00582218170166	-5.26588773727417	-0.0139918150380254	0.00191722682211548	-0.000355493422830477	0.000618529506027699
1832	67.6393966674805	-7.00582218170166	-5.00614833831787	-0.0126931173726916	0.012956153601408	-0.00522560812532902	0.00776136433705688
1833	69.5874481201172	-6.03179931640625	-5.72043180465698	-0.00717365415766835	0.00970941036939621	-0.0165892094373703	-3.08191010844894e-05
1834	68.9380950927734	-6.03179931640625	-5.98017120361328	-0.0107450718060136	0.013930176384747	-0.0149658378213644	0.00906006153672934
1835	70.2367935180664	-7.3304967880249	-5.3957576751709	-0.0120437685400248	0.00711201597005129	-0.0143164889886975	0.00581331877037883
1836	69.5874481201172	-7.00582218170166	-5.3957576751709	-0.00977104809135199	-0.00522560812532902	0.00711201597005129	-0.00230353930965066
1837	70.8861465454102	-7.97984552383423	-5.20095300674438	0.00256657530553639	-0.00100484199356288	-0.00295288790948689	-0.00295288790948689
1838	69.5874481201172	-8.62919425964355	-5.00614833831787	-0.00684897974133492	-0.00360223650932312	-0.00814767740666866	-0.00847235135734081
1839	67.6393966674805	-6.68114805221558	-5.46069240570068	0.000618529506027699	0.00256657530553639	0.00256657530553639	0.00321592413820326
1840	69.5874481201172	-6.35647392272949	-5.9152364730835	-0.0100957229733467	0.00191722682211548	-0.00360223650932312	0.00581331877037883
1841	69.5874481201172	-7.00582218170166	-5.6554970741272	-0.00814767740666866	-0.000680167751852423	0.00581331877037883	-0.00100484199356288
1842	66.340705871582	-6.68114805221558	-5.33082246780396	-0.017887907102704	0.00321592413820326	-0.00392691092565656	0.000618529506027699
1843	68.2887496948242	-7.3304967880249	-5.59056186676025	-0.00100484199356288	0.00451462110504508	0.0022419011220336	-0.00522560812532902
1844	68.2887496948242	-6.35647392272949	-5.3957576751709	0.0022419011220336	-0.00555028254166245	0.00906006153672934	-0.00100484199356288
1845	70.8861465454102	-7.97984552383423	-5.00614833831787	-0.0100957229733467	-0.00782300252467394	0.0116574559360743	-3.08191010844894e-05
1846	70.8861465454102	-7.65517091751099	-5.3957576751709	-0.0136671401560307	-0.00197886489331722	0.00126787810586393	-0.00457625929266214
1847	71.5354919433594	-7.65517091751099	-5.72043180465698	-0.0139918150380254	0.00613799272105098	-0.0107450718060136	-0.0107450718060136
1848	69.5874481201172	-6.68114805221558	-5.52562713623047	-0.00132951640989631	0.000943203864153475	-0.00425158534198999	-0.000680167751852423
1849	69.5874481201172	-7.97984552383423	-5.20095300674438	-0.00327756232582033	0.00354059832170606	0.00451462110504508	0.0103587592020631
1850	69.5874481201172	-7.65517091751099	-5.26588773727417	-0.00684897974133492	-0.00457625929266214	-0.00230353930965066	-0.00684897974133492
1851	68.2887496948242	-7.3304967880249	-5.3957576751709	0.00548864435404539	-0.00587495695799589	0.00613799272105098	0.000618529506027699
1852	70.8861465454102	-7.97984552383423	-5.20095300674438	0.0149041991680861	0.0165275707840919	-0.00977104809135199	0.00548864435404539
1853	67.6393966674805	-5.38245058059692	-5.3957576751709	0.0210730116814375	0.00581331877037883	-0.0165892094373703	0.00451462110504508
1854	67.6393966674805	-7.97984552383423	-5.00614833831787	0.0152288740500808	0.00386527273803949	-0.0026282137259841	0.00906006153672934
1855	66.9900512695313	-7.3304967880249	-5.33082246780396	0.000618529506027699	0.00418994715437293	-0.0113944197073579	0.00451462110504508
1856	66.9900512695313	-6.35647392272949	-4.81134366989136	0.0152288740500808	0.00418994715437293	0.00191722682211548	0.00256657530553639
1857	69.5874481201172	-6.03179931640625	-5.3957576751709	0.0236704051494598	0.0126314787194133	0.000293855206109583	0.000618529506027699
1858	68.9380950927734	-6.03179931640625	-5.07108306884766	0.0171769186854362	0.00808603875339031	-0.000355493422830477	0.00289124972186983
1859	69.5874481201172	-6.68114805221558	-5.07108306884766	-0.00684897974133492	0.00906006153672934	-0.00327756232582033	0.00256657530553639
1860	68.2887496948242	-6.68114805221558	-5.6554970741272	-0.00814767740666866	-0.00327756232582033	-0.00165419070981443	-0.00230353930965066
1861	69.5874481201172	-5.70712518692017	-5.72043180465698	-0.00522560812532902	-0.00392691092565656	-0.00360223650932312	-0.000680167751852423
1862	70.8861465454102	-7.3304967880249	-5.6554970741272	-0.0104203969240189	-0.00619963090866804	-0.00295288790948689	-0.00847235135734081
1863	68.2887496948242	-7.3304967880249	-5.85030126571655	0.0233457311987877	-3.08191010844894e-05	0.00938473641872406	-0.00879702530801296
1864	71.5354919433594	-7.97984552383423	-5.3957576751709	0.00938473641872406	-0.00360223650932312	0.00386527273803949	0.00873538758605719
1865	68.9380950927734	-5.70712518692017	-5.52562713623047	-0.00619963090866804	-0.0126931173726916	-0.00132951640989631	0.00159255252219737
1866	67.6393966674805	-5.70712518692017	-5.9152364730835	-0.0247060675173998	-0.00295288790948689	0.00418994715437293	-0.00555028254166245
1867	66.9900512695313	-5.70712518692017	-6.43471527099609	-0.00555028254166245	0.00256657530553639	-0.00230353930965066	-0.00619963090866804
1868	65.6913528442383	-5.38245058059692	-5.85030126571655	-0.00684897974133492	0.00483929552137852	-0.0139918150380254	-3.08191010844894e-05
1869	67.6393966674805	-6.03179931640625	-5.6554970741272	0.0285405199974775	0.00451462110504508	-0.00360223650932312	0.00159255252219737
1870	70.2367935180664	-6.03179931640625	-5.46069240570068	-0.00814767740666866	-0.00360223650932312	-0.00522560812532902	0.00678734155371785
1871	70.2367935180664	-7.3304967880249	-5.13601779937744	-0.00717365415766835	0.00159255252219737	0.00451462110504508	0.000293855206109583
1872	68.2887496948242	-6.03179931640625	-5.52562713623047	-0.00619963090866804	0.00354059832170606	-0.0156151866540313	0.00354059832170606
1873	70.2367935180664	-7.3304967880249	-5.33082246780396	0.00191722682211548	0.00613799272105098	-0.0165892094373703	0.00256657530553639
1874	68.9380950927734	-6.03179931640625	-5.46069240570068	-0.000355493422830477	0.00646266713738441	-0.00749832857400179	0.0103587592020631
1875	68.2887496948242	-5.70712518692017	-5.20095300674438	0.00451462110504508	-0.00425158534198999	0.00613799272105098	0.00126787810586393
1876	68.9380950927734	-7.00582218170166	-5.13601779937744	0.00126787810586393	-0.00717365415766835	-0.00165419070981443	0.00126787810586393
1877	68.2887496948242	-6.35647392272949	-5.26588773727417	-0.00197886489331722	0.00289124972186983	-0.000680167751852423	-0.00457625929266214
1878	66.9900512695313	-6.03179931640625	-4.94121360778809	-0.00522560812532902	0.00191722682211548	-0.000355493422830477	0.0022419011220336
1879	68.9380950927734	-5.70712518692017	-5.46069240570068	-0.00295288790948689	0.00256657530553639	0.00646266713738441	0.00743668992072344
1880	67.6393966674805	-6.68114805221558	-5.46069240570068	-0.0204853005707264	0.00938473641872406	0.00581331877037883	0.00776136433705688
1881	68.2887496948242	-5.70712518692017	-5.26588773727417	-0.0120437685400248	-0.00197886489331722	0.00126787810586393	-0.00230353930965066
1882	68.9380950927734	-5.38245058059692	-5.26588773727417	-0.00490093370899558	0.00743668992072344	0.00938473641872406	-0.00295288790948689
1883	70.2367935180664	-7.00582218170166	-5.07108306884766	-0.000680167751852423	0.000943203864153475	0.0022419011220336	0.00159255252219737
1884	68.9380950927734	-6.03179931640625	-5.46069240570068	-0.00587495695799589	-0.00457625929266214	0.00938473641872406	0.00159255252219737
1885	68.9380950927734	-7.00582218170166	-4.94121360778809	-0.00457625929266214	0.00354059832170606	-3.08191010844894e-05	0.00126787810586393
1886	71.5354919433594	-7.3304967880249	-5.00614833831787	-0.0130177913233638	0.00191722682211548	-0.00360223650932312	-0.000680167751852423
1887	70.2367935180664	-7.3304967880249	-5.20095300674438	-0.00230353930965066	0.00548864435404539	-0.00684897974133492	-0.00457625929266214
1888	71.5354919433594	-8.62919425964355	-5.13601779937744	0.020423661917448	-3.08191010844894e-05	-0.0136671401560307	-0.00879702530801296
1889	70.8861465454102	-7.97984552383423	-5.00614833831787	0.0191249661147594	-0.00165419070981443	-0.00490093370899558	-0.00392691092565656
1890	68.9380950927734	-6.68114805221558	-4.68147373199463	-0.00327756232582033	0.000293855206109583	-0.00132951640989631	0.00289124972186983
1891	70.2367935180664	-6.68114805221558	-5.20095300674438	-0.00425158534198999	0.012956153601408	-0.00327756232582033	-0.00587495695799589
1892	67.6393966674805	-7.00582218170166	-4.87627840042114	-0.00392691092565656	0.00776136433705688	-0.0182125810533762	0.00841071270406246
1893	66.9900512695313	-6.03179931640625	-5.26588773727417	-0.0026282137259841	0.00970941036939621	-0.0126931173726916	0.00646266713738441
1894	68.9380950927734	-6.35647392272949	-4.61653900146484	0.0158782228827477	0.0106834331527352	0.00711201597005129	0.00321592413820326
1895	70.2367935180664	-7.3304967880249	-4.68147373199463	0.00711201597005129	0.00321592413820326	-0.00327756232582033	0.000943203864153475
1896	71.5354919433594	-7.3304967880249	-5.33082246780396	0.0123068047687411	0.00516396993771195	0.00256657530553639	0.0022419011220336
1897	70.2367935180664	-7.3304967880249	-5.13601779937744	0.00938473641872406	-0.00132951640989631	0.00354059832170606	-0.00652430532500148
1898	70.2367935180664	-7.97984552383423	-4.74640893936157	0.0152288740500808	0.00678734155371785	-0.00392691092565656	0.00191722682211548
1899	68.2887496948242	-6.35647392272949	-5.26588773727417	0.0116574559360743	0.00321592413820326	0.00938473641872406	-0.00100484199356288
1900	69.5874481201172	-8.30451965332031	-5.59056186676025	0.00354059832170606	-0.0026282137259841	0.00808603875339031	0.0100340843200684
1901	70.8861465454102	-7.97984552383423	-5.59056186676025	0.00711201597005129	-0.00652430532500148	0.0022419011220336	-0.000680167751852423
1902	69.5874481201172	-7.65517091751099	-5.3957576751709	0.013930176384747	0.00159255252219737	0.00678734155371785	-0.00295288790948689
1903	68.9380950927734	-7.00582218170166	-5.20095300674438	0.0145795252174139	0.00548864435404539	0.000943203864153475	-0.00555028254166245
1904	67.6393966674805	-6.68114805221558	-5.07108306884766	0.0116574559360743	-0.0107450718060136	0.013930176384747	-0.00327756232582033
1905	68.2887496948242	-6.68114805221558	-4.81134366989136	-0.00425158534198999	-0.00587495695799589	0.00548864435404539	0.00678734155371785
1906	68.2887496948242	-6.68114805221558	-5.46069240570068	0.00711201597005129	-0.0026282137259841	-0.00587495695799589	-0.00490093370899558
1907	68.9380950927734	-6.68114805221558	-5.46069240570068	0.00646266713738441	0.00289124972186983	-0.00522560812532902	-0.00165419070981443
1908	69.5874481201172	-7.00582218170166	-5.52562713623047	0.0123068047687411	0.0022419011220336	-0.0113944197073579	0.00191722682211548
1909	68.2887496948242	-6.03179931640625	-5.6554970741272	-0.00392691092565656	0.00289124972186983	-0.00132951640989631	-0.00295288790948689
1910	70.2367935180664	-7.97984552383423	-5.26588773727417	-0.00587495695799589	-0.00295288790948689	-0.00132951640989631	0.00386527273803949
1911	70.8861465454102	-7.97984552383423	-5.20095300674438	-0.00879702530801296	-0.000680167751852423	-0.0104203969240189	0.00483929552137852
1912	68.9380950927734	-7.97984552383423	-4.94121360778809	0.00418994715437293	0.00613799272105098	-0.00652430532500148	0.00613799272105098
1913	71.5354919433594	-8.95386791229248	-5.07108306884766	0.00418994715437293	0.00646266713738441	-0.0169138833880424	0.00646266713738441
1914	69.5874481201172	-7.3304967880249	-5.33082246780396	0.00256657530553639	0.011982130818069	0.00126787810586393	0.00873538758605719
1915	68.9380950927734	-7.00582218170166	-5.33082246780396	-0.00100484199356288	-0.00165419070981443	-0.00425158534198999	0.0106834331527352
1916	66.340705871582	-6.68114805221558	-5.33082246780396	-0.0156151866540313	0.000618529506027699	-0.00230353930965066	0.00191722682211548
1917	66.340705871582	-7.00582218170166	-5.20095300674438	-0.00749832857400179	0.00548864435404539	0.00483929552137852	0.00483929552137852
1918	68.9380950927734	-7.3304967880249	-5.20095300674438	0.01100810803473	0.00548864435404539	-0.00490093370899558	0.00646266713738441
1919	69.5874481201172	-7.65517091751099	-4.94121360778809	-0.00619963090866804	0.00646266713738441	0.000943203864153475	0.00483929552137852
1920	70.8861465454102	-7.97984552383423	-5.3957576751709	-0.0136671401560307	-0.00230353930965066	-0.00425158534198999	0.00386527273803949
1921	68.2887496948242	-7.00582218170166	-5.46069240570068	0.00938473641872406	-0.00684897974133492	-0.00295288790948689	0.000618529506027699
1922	68.2887496948242	-7.65517091751099	-5.33082246780396	0.0116574559360743	-0.00327756232582033	0.0103587592020631	-0.00782300252467394
1923	70.8861465454102	-8.30451965332031	-5.13601779937744	0.00873538758605719	-0.00425158534198999	0.00873538758605719	-0.00847235135734081
1924	68.2887496948242	-8.30451965332031	-4.74640893936157	0.00483929552137852	-0.0126931173726916	0.0123068047687411	-0.00587495695799589
1925	69.5874481201172	-8.95386791229248	-4.81134366989136	-0.0162645354866982	-0.0146411629393697	-0.00197886489331722	-0.00457625929266214
1926	70.2367935180664	-7.97984552383423	-4.87627840042114	0.01847561635077	-0.00944637414067984	-0.00717365415766835	-0.00555028254166245
1927	70.2367935180664	-7.97984552383423	-5.00614833831787	0.00191722682211548	0.00743668992072344	-0.0100957229733467	-0.00847235135734081
1928	67.6393966674805	-8.62919425964355	-5.20095300674438	-0.0113944197073579	-0.00100484199356288	-0.0143164889886975	-0.0113944197073579
1929	67.6393966674805	-7.97984552383423	-5.00614833831787	-0.00977104809135199	-0.00327756232582033	-0.00100484199356288	0.00451462110504508
1930	70.2367935180664	-7.3304967880249	-5.07108306884766	0.0106834331527352	0.000943203864153475	0.00321592413820326	-3.08191010844894e-05
1931	68.2887496948242	-7.00582218170166	-5.26588773727417	0.0168522447347641	-0.00425158534198999	-0.00165419070981443	-0.00100484199356288
1932	70.8861465454102	-8.30451965332031	-4.94121360778809	0.0226963832974434	0.00808603875339031	-0.0195112787187099	-0.000680167751852423
1933	68.9380950927734	-7.00582218170166	-5.72043180465698	0.0230210572481155	-0.000355493422830477	-0.0146411629393697	0.000293855206109583
1934	67.6393966674805	-7.3304967880249	-5.20095300674438	0.0217223595827818	0.00321592413820326	-0.0113944197073579	0.0022419011220336
1935	70.8861465454102	-8.62919425964355	-5.07108306884766	0.00678734155371785	-0.000355493422830477	-0.000355493422830477	0.00191722682211548
1936	70.2367935180664	-9.27854251861572	-4.87627840042114	0.00613799272105098	-0.00749832857400179	-0.00100484199356288	-3.08191010844894e-05
1937	71.5354919433594	-9.92789077758789	-5.07108306884766	0.00743668992072344	-0.00197886489331722	-0.00392691092565656	-0.00327756232582033
1938	70.2367935180664	-7.97984552383423	-4.81134366989136	0.00418994715437293	0.0106834331527352	-0.000355493422830477	-0.0100957229733467
1939	68.9380950927734	-7.3304967880249	-5.07108306884766	0.00289124972186983	0.00808603875339031	0.00646266713738441	0.00354059832170606
1940	66.9900512695313	-7.3304967880249	-5.52562713623047	0.00548864435404539	-0.000355493422830477	-0.000355493422830477	0.00126787810586393
1941	67.6393966674805	-8.62919425964355	-5.07108306884766	-0.0201606266200542	0.00159255252219737	-0.00522560812532902	-0.00100484199356288
1942	70.2367935180664	-8.95386791229248	-5.20095300674438	0.0171769186854362	0.000943203864153475	0.00581331877037883	-0.00782300252467394
1943	68.2887496948242	-7.3304967880249	-5.3957576751709	-0.00782300252467394	-0.00100484199356288	-0.00230353930965066	-0.00197886489331722
1944	70.8861465454102	-8.95386791229248	-5.00614833831787	0.0226963832974434	-3.08191010844894e-05	0.00451462110504508	0.000618529506027699
1945	71.5354919433594	-8.30451965332031	-5.07108306884766	-0.0113944197073579	-0.00295288790948689	-0.0026282137259841	0.00386527273803949
1946	69.5874481201172	-7.65517091751099	-5.52562713623047	-0.00944637414067984	-0.00100484199356288	0.00354059832170606	-0.00197886489331722
1947	70.8861465454102	-7.65517091751099	-5.6554970741272	-0.00327756232582033	0.00516396993771195	-0.00814767740666866	-0.00100484199356288
1948	68.9380950927734	-7.65517091751099	-5.3957576751709	-0.0110697457566857	-0.00360223650932312	-0.0130177913233638	0.00256657530553639
1949	69.5874481201172	-9.27854251861572	-5.26588773727417	-0.00100484199356288	-0.00457625929266214	-0.00425158534198999	0.00256657530553639
1950	71.5354919433594	-8.95386791229248	-5.00614833831787	-0.00782300252467394	-0.00490093370899558	-0.00392691092565656	0.00483929552137852
1951	69.5874481201172	-8.62919425964355	-4.61653900146484	-0.0130177913233638	0.00126787810586393	-0.00100484199356288	0.00289124972186983
1952	69.5874481201172	-7.97984552383423	-5.13601779937744	-0.00132951640989631	0.0113327819854021	-0.00847235135734081	0.00711201597005129
1953	68.2887496948242	-8.62919425964355	-5.20095300674438	-0.0100957229733467	0.0100340843200684	-0.0169138833880424	0.00970941036939621
1954	70.2367935180664	-8.62919425964355	-5.13601779937744	-0.00360223650932312	0.011982130818069	-0.00684897974133492	0.00678734155371785
1955	69.5874481201172	-7.3304967880249	-4.87627840042114	-0.00457625929266214	-0.00392691092565656	-0.00555028254166245	0.00256657530553639
1956	69.5874481201172	-7.65517091751099	-5.13601779937744	-0.0123684434220195	-3.08191010844894e-05	0.000618529506027699	0.00483929552137852
1957	69.5874481201172	-7.65517091751099	-4.87627840042114	0.0145795252174139	0.00581331877037883	-0.000355493422830477	0.000293855206109583
1958	70.2367935180664	-7.97984552383423	-5.07108306884766	0.0178262684494257	0.00386527273803949	-0.00295288790948689	0.00646266713738441
1959	72.1848373413086	-9.27854251861572	-5.26588773727417	0.00841071270406246	0.00451462110504508	0.00386527273803949	0.000618529506027699
1960	69.5874481201172	-8.95386791229248	-5.52562713623047	0.0022419011220336	0.00191722682211548	0.000618529506027699	-3.08191010844894e-05
1961	68.9380950927734	-8.95386791229248	-5.33082246780396	0.00970941036939621	-0.0159398596733809	0.00256657530553639	0.00256657530553639
1962	68.9380950927734	-7.65517091751099	-5.3957576751709	0.0126314787194133	0.000293855206109583	0.00938473641872406	-0.0130177913233638
1963	69.5874481201172	-8.95386791229248	-5.26588773727417	0.00906006153672934	-0.00295288790948689	0.00418994715437293	-0.00425158534198999
1964	70.2367935180664	-9.27854251861572	-5.00614833831787	0.00808603875339031	-0.00360223650932312	0.00743668992072344	0.000943203864153475
1965	66.340705871582	-7.3304967880249	-5.00614833831787	-0.00327756232582033	-0.00977104809135199	0.00743668992072344	0.00678734155371785
1966	69.5874481201172	-7.97984552383423	-5.26588773727417	-0.00717365415766835	0.00321592413820326	-0.00587495695799589	0.000943203864153475
1967	70.8861465454102	-8.62919425964355	-5.3957576751709	0.012956153601408	0.00548864435404539	-0.0146411629393697	-0.00847235135734081
1968	70.8861465454102	-8.95386791229248	-5.13601779937744	0.0106834331527352	0.00613799272105098	-0.0136671401560307	-0.00295288790948689
1969	69.5874481201172	-7.97984552383423	-5.52562713623047	0.0210730116814375	0.00159255252219737	-0.00684897974133492	-0.000355493422830477
1970	69.5874481201172	-7.97984552383423	-5.13601779937744	0.00548864435404539	-0.00392691092565656	-0.00295288790948689	0.00159255252219737
1971	71.5354919433594	-8.30451965332031	-4.48666954040527	0.00678734155371785	-0.00230353930965066	-0.0126931173726916	0.000943203864153475
1972	70.2367935180664	-7.65517091751099	-4.61653900146484	-0.00165419070981443	0.00678734155371785	-0.00522560812532902	-0.00230353930965066
1973	72.1848373413086	-9.92789077758789	-4.74640893936157	-0.00782300252467394	0.00256657530553639	-0.0185372550040483	0.000618529506027699
1974	68.9380950927734	-8.62919425964355	-4.94121360778809	-0.00132951640989631	-0.00522560812532902	-0.0104203969240189	0.00289124972186983
1975	69.5874481201172	-7.97984552383423	-4.55160427093506	-0.00392691092565656	0.00159255252219737	-0.00749832857400179	0.000293855206109583
1976	70.2367935180664	-8.62919425964355	-4.48666954040527	-0.00587495695799589	0.00191722682211548	-0.0133424662053585	0.00451462110504508
1977	66.9900512695313	-8.30451965332031	-4.22693014144897	0.01100810803473	0.00906006153672934	-0.00132951640989631	0.00289124972186983
1978	67.6393966674805	-7.97984552383423	-4.87627840042114	0.00126787810586393	0.0103587592020631	-0.000680167751852423	-0.000680167751852423
1979	70.2367935180664	-7.97984552383423	-5.46069240570068	0.00873538758605719	0.000618529506027699	0.000943203864153475	-0.00425158534198999
1980	70.8861465454102	-8.95386791229248	-5.46069240570068	-0.000680167751852423	0.00418994715437293	0.00776136433705688	-0.00100484199356288
1981	71.5354919433594	-8.95386791229248	-5.20095300674438	0.00386527273803949	0.00321592413820326	-0.00295288790948689	-0.00619963090866804
1982	69.5874481201172	-7.97984552383423	-5.13601779937744	0.0249691028147936	-0.00782300252467394	0.00548864435404539	-0.0133424662053585
1983	70.8861465454102	-8.30451965332031	-5.07108306884766	0.0288651939481497	-0.00555028254166245	-0.00360223650932312	-0.00360223650932312
1984	68.9380950927734	-8.30451965332031	-5.20095300674438	0.0158782228827477	-0.00782300252467394	0.0188002903014421	-0.00619963090866804
1985	70.2367935180664	-9.92789077758789	-5.00614833831787	0.0100340843200684	-0.0133424662053585	0.00418994715437293	0.00159255252219737
1986	70.8861465454102	-9.60321712493896	-5.3957576751709	0.00808603875339031	-0.0110697457566857	-0.00197886489331722	-0.00360223650932312
1987	68.9380950927734	-7.65517091751099	-5.72043180465698	-0.00425158534198999	0.00418994715437293	-0.00944637414067984	-0.00555028254166245
1988	69.5874481201172	-7.97984552383423	-5.46069240570068	-0.00197886489331722	-0.00392691092565656	-0.0159398596733809	0.00159255252219737
1989	68.2887496948242	-8.30451965332031	-5.20095300674438	0.00841071270406246	-0.00100484199356288	-0.00100484199356288	-0.00327756232582033
1990	68.9380950927734	-8.95386791229248	-4.94121360778809	-0.0230826959013939	-0.0026282137259841	-0.00814767740666866	0.00321592413820326
1991	69.5874481201172	-7.65517091751099	-4.81134366989136	-0.0243813935667276	-0.0026282137259841	0.00386527273803949	0.00483929552137852
1992	70.8861465454102	-8.62919425964355	-5.59056186676025	-0.00100484199356288	0.0132808275520802	-0.0159398596733809	0.00321592413820326
1993	69.5874481201172	-7.65517091751099	-5.85030126571655	-0.00814767740666866	0.0103587592020631	-0.0162645354866982	0.00483929552137852
1994	70.8861465454102	-8.30451965332031	-5.3957576751709	-0.00555028254166245	0.00613799272105098	-0.0126931173726916	0.01100810803473
1995	71.5354919433594	-8.30451965332031	-5.00614833831787	-0.0139918150380254	0.00386527273803949	0.00386527273803949	0.00678734155371785
1996	71.5354919433594	-9.27854251861572	-4.94121360778809	-0.0188619289547205	-0.0110697457566857	-0.00132951640989631	0.00321592413820326
1997	71.5354919433594	-10.2525653839111	-4.74640893936157	-0.0113944197073579	-0.0107450718060136	0.000943203864153475	0.00191722682211548
1998	72.1848373413086	-9.27854251861572	-5.00614833831787	-0.00522560812532902	-0.000355493422830477	-0.00392691092565656	-0.00165419070981443
1999	70.8861465454102	-7.97984552383423	-5.33082246780396	-0.017887907102704	-0.00782300252467394	0.00289124972186983	0.0106834331527352
2000	68.2887496948242	-7.97984552383423	-5.6554970741272	-0.017887907102704	-0.00879702530801296	0.00548864435404539	0.00678734155371785
[truncated: 6,360 more rows]
