# Supplementary material for: Precise instruction and consideration of the vertical and horizontal force component increases validity and reliability of the 90:20 Isometric Posterior Chain Test
Source: PLoS One. 2024 Oct 28;19(10):e0312843. doi: 10.1371/journal.pone.0312843 (PMC11515970; doi:10.1371/journal.pone.0312843)
Supplement: S1 File — (ZIP) [file pone.0312843.s001.zip › S1_Raw_Data/M1_P14_iso_1.csv]

1	0.793503999710083	-0.619153916835785	-18.4476642608643	0.00354059832170606	0.00289124972186983	-0.00749832857400179	0.00126787810586393
2	1.44285261631012	-0.294479608535767	-18.5775356292725	0.0155535480007529	-0.000355493422830477	-0.00197886489331722	-3.08191010844894e-05
3	0.793503999710083	0.0301947109401226	-18.9022083282471	0.0162028968334198	0.00418994715437293	-0.00879702530801296	-0.00587495695799589
4	1.44285261631012	-0.619153916835785	-18.7723388671875	-0.00555028254166245	0.0022419011220336	0.00613799272105098	-0.00392691092565656
5	0.144155398011208	1.32889199256897	-19.0970134735107	0.000293855206109583	0.00354059832170606	-0.00132951640989631	0.00451462110504508
6	1.44285261631012	0.0301947109401226	-18.8372745513916	-0.00165419070981443	0.000293855206109583	-0.0136671401560307	-0.00165419070981443
7	1.44285261631012	0.354869037866592	-18.8372745513916	-0.000355493422830477	0.0022419011220336	-0.00749832857400179	-0.00522560812532902
8	-0.50519323348999	0.679543316364288	-18.4476642608643	0.00613799272105098	0.00191722682211548	-0.0152905117720366	0.00483929552137852
9	0.144155398011208	1.65356624126434	-19.1619491577148	0.00451462110504508	-0.00132951640989631	0.00808603875339031	0.00548864435404539
10	0.793503999710083	0.354869037866592	-19.0320796966553	-0.0104203969240189	-0.00295288790948689	-0.00165419070981443	-0.000355493422830477
11	1.44285261631012	0.679543316364288	-19.3567523956299	-0.00360223650932312	-0.000680167751852423	-0.0156151866540313	0.00354059832170606
12	-1.15454185009003	1.32889199256897	-19.0320796966553	0.00321592413820326	0.00678734155371785	-0.0156151866540313	0.000943203864153475
13	-1.15454185009003	1.32889199256897	-18.9671440124512	0.00289124972186983	0.00646266713738441	-0.00879702530801296	-0.00392691092565656
14	-1.15454185009003	0.354869037866592	-18.7723388671875	0.00581331877037883	-0.00197886489331722	0.0022419011220336	0.00126787810586393
15	-0.50519323348999	1.00421762466431	-19.0320796966553	-0.00457625929266214	0.00159255252219737	-0.00392691092565656	0.00483929552137852
16	-1.15454185009003	0.679543316364288	-19.2918186187744	0.0158782228827477	-0.000680167751852423	-0.00327756232582033	0.00354059832170606
17	0.144155398011208	0.679543316364288	-19.2918186187744	0.0191249661147594	0.00743668992072344	-3.08191010844894e-05	-0.00652430532500148
18	-0.50519323348999	1.65356624126434	-18.7723388671875	-0.00555028254166245	0.00289124972186983	-0.000680167751852423	0.000618529506027699
19	2.09220123291016	0.354869037866592	-18.5775356292725	-0.00652430532500148	-0.00230353930965066	0.0022419011220336	0.00289124972186983
20	1.44285261631012	0.679543316364288	-18.6424694061279	0.00646266713738441	0.00321592413820326	0.00289124972186983	0.00516396993771195
21	2.09220123291016	0.354869037866592	-18.1879253387451	-0.00197886489331722	-3.08191010844894e-05	-0.00425158534198999	-0.00490093370899558
22	1.44285261631012	0.354869037866592	-18.9671440124512	-0.00392691092565656	0.00159255252219737	-0.00782300252467394	-0.00587495695799589
23	2.09220123291016	0.0301947109401226	-18.8372745513916	0.0330859608948231	0.000293855206109583	-0.00555028254166245	-3.08191010844894e-05
24	0.793503999710083	0.0301947109401226	-18.6424694061279	-0.000680167751852423	-0.000680167751852423	0.012956153601408	-0.00327756232582033
25	2.74154996871948	0.354869037866592	-18.707405090332	0.011982130818069	-0.00879702530801296	-0.00749832857400179	0.0022419011220336
26	2.09220123291016	0.0301947109401226	-18.5775356292725	0.0113327819854021	-0.00197886489331722	-0.00230353930965066	-0.00944637414067984
27	1.44285261631012	0.354869037866592	-18.5125999450684	0.0123068047687411	-0.000680167751852423	-0.00490093370899558	-0.00197886489331722
28	1.44285261631012	1.00421762466431	-19.0970134735107	-0.00457625929266214	-0.00684897974133492	-0.00555028254166245	-0.00425158534198999
29	2.09220123291016	0.354869037866592	-19.0320796966553	0.00159255252219737	-0.00490093370899558	0.00516396993771195	0.00256657530553639
30	1.44285261631012	-0.294479608535767	-19.0320796966553	-3.08191010844894e-05	-0.00490093370899558	0.00451462110504508	-0.0026282137259841
31	2.09220123291016	0.0301947109401226	-19.0970134735107	0.000618529506027699	-0.00392691092565656	-0.00619963090866804	0.00289124972186983
32	0.144155398011208	0.679543316364288	-18.9671440124512	0.0022419011220336	-0.00782300252467394	-0.000680167751852423	-0.0026282137259841
33	0.793503999710083	0.0301947109401226	-18.7723388671875	0.00126787810586393	-0.000680167751852423	0.00483929552137852	-0.00165419070981443
34	0.793503999710083	0.0301947109401226	-19.0970134735107	0.0123068047687411	-0.00652430532500148	0.00613799272105098	0.00483929552137852
35	1.44285261631012	-0.943828225135803	-18.7723388671875	-0.00392691092565656	-0.0156151866540313	0.00678734155371785	0.00418994715437293
36	2.09220123291016	-0.619153916835785	-18.9671440124512	-0.00100484199356288	0.00159255252219737	-0.00977104809135199	-0.00132951640989631
37	1.44285261631012	-0.294479608535767	-18.8372745513916	-0.00782300252467394	-0.00132951640989631	-0.00100484199356288	-0.00230353930965066
38	0.793503999710083	0.0301947109401226	-18.707405090332	-0.000680167751852423	0.00159255252219737	-0.00425158534198999	-0.00392691092565656
39	0.144155398011208	0.354869037866592	-18.707405090332	-0.0104203969240189	-0.000355493422830477	0.00159255252219737	0.00906006153672934
40	0.144155398011208	0.0301947109401226	-18.6424694061279	-0.00912170019000769	0.000943203864153475	0.00483929552137852	-3.08191010844894e-05
41	1.44285261631012	0.354869037866592	-18.8372745513916	0.00289124972186983	-0.00230353930965066	0.00191722682211548	-0.00132951640989631
42	1.44285261631012	1.00421762466431	-19.2268829345703	-0.00717365415766835	0.00581331877037883	-0.00847235135734081	-0.00555028254166245
43	0.144155398011208	1.65356624126434	-18.6424694061279	-0.00392691092565656	0.00808603875339031	-0.00782300252467394	0.00581331877037883
44	0.793503999710083	1.00421762466431	-18.707405090332	0.0158782228827477	0.00613799272105098	0.00516396993771195	0.000618529506027699
45	1.44285261631012	0.679543316364288	-18.7723388671875	0.00418994715437293	0.00548864435404539	-0.00197886489331722	0.00873538758605719
46	2.09220123291016	0.679543316364288	-18.4476642608643	-0.00522560812532902	0.00581331877037883	0.00451462110504508	-0.00425158534198999
47	0.793503999710083	0.679543316364288	-19.0970134735107	-0.0130177913233638	0.00873538758605719	-0.00425158534198999	-0.00132951640989631
48	0.793503999710083	0.354869037866592	-18.5775356292725	0.00321592413820326	-0.00360223650932312	-0.00522560812532902	-0.00555028254166245
49	-1.15454185009003	1.65356624126434	-19.0320796966553	0.00159255252219737	0.00483929552137852	0.00743668992072344	0.00321592413820326
50	-1.80389046669006	1.32889199256897	-19.0320796966553	-0.0204853005707264	0.00386527273803949	-0.00619963090866804	0.00613799272105098
51	-1.15454185009003	0.679543316364288	-18.6424694061279	-0.00490093370899558	0.0022419011220336	0.0022419011220336	0.000293855206109583
52	-1.15454185009003	0.354869037866592	-18.4476642608643	-0.0159398596733809	0.00743668992072344	-0.00360223650932312	0.0022419011220336
53	-1.80389046669006	0.679543316364288	-18.9671440124512	-0.0152905117720366	0.00548864435404539	-0.0107450718060136	0.00516396993771195
54	-1.15454185009003	0.0301947109401226	-18.8372745513916	-0.00490093370899558	-0.00360223650932312	-0.0104203969240189	0.00776136433705688
55	-2.45323920249939	1.65356624126434	-19.0970134735107	-0.00555028254166245	0.00191722682211548	0.00678734155371785	0.00613799272105098
56	-2.45323920249939	0.679543316364288	-18.7723388671875	0.00191722682211548	-0.00360223650932312	-0.0100957229733467	0.000293855206109583
57	-2.45323920249939	1.32889199256897	-18.6424694061279	-0.0146411629393697	0.00386527273803949	-0.00132951640989631	-0.00490093370899558
58	-1.15454185009003	1.00421762466431	-18.7723388671875	0.0100340843200684	0.00711201597005129	-0.00197886489331722	0.00126787810586393
59	0.144155398011208	0.0301947109401226	-18.9022083282471	0.00321592413820326	0.00386527273803949	-0.00197886489331722	0.000293855206109583
60	-0.50519323348999	1.00421762466431	-19.0320796966553	-0.0026282137259841	0.000618529506027699	0.0106834331527352	0.00613799272105098
61	-0.50519323348999	1.65356624126434	-19.2268829345703	-0.00652430532500148	0.000943203864153475	-0.00587495695799589	-0.00652430532500148
62	-0.50519323348999	0.0301947109401226	-18.7723388671875	-0.00977104809135199	0.00516396993771195	-0.00587495695799589	-0.00977104809135199
63	2.74154996871948	-0.294479608535767	-18.7723388671875	-0.00619963090866804	0.00126787810586393	-0.00230353930965066	0.00418994715437293
64	1.44285261631012	0.0301947109401226	-18.4476642608643	-0.00814767740666866	-0.00392691092565656	-0.00230353930965066	0.00776136433705688
65	0.144155398011208	0.679543316364288	-18.8372745513916	-0.00425158534198999	0.00483929552137852	0.00548864435404539	0.000943203864153475
66	0.144155398011208	1.32889199256897	-19.2918186187744	0.0158782228827477	0.00841071270406246	-0.00490093370899558	0.00678734155371785
67	0.793503999710083	1.65356624126434	-19.0320796966553	0.00159255252219737	0.00386527273803949	-0.00522560812532902	-0.00392691092565656
68	-0.50519323348999	1.65356624126434	-19.0320796966553	0.00873538758605719	0.00483929552137852	-0.00165419070981443	0.00321592413820326
69	2.09220123291016	0.0301947109401226	-18.707405090332	-0.00392691092565656	-3.08191010844894e-05	-0.00814767740666866	0.00711201597005129
70	1.44285261631012	1.00421762466431	-18.9022083282471	0.0155535480007529	0.000943203864153475	-0.00360223650932312	-0.00392691092565656
71	0.144155398011208	1.32889199256897	-18.707405090332	-0.00587495695799589	0.00386527273803949	-0.00749832857400179	-0.000680167751852423
72	0.144155398011208	1.65356624126434	-19.421688079834	-0.00782300252467394	0.000943203864153475	-0.00587495695799589	-0.00490093370899558
73	0.144155398011208	1.32889199256897	-19.2268829345703	-0.00132951640989631	0.00970941036939621	-0.0136671401560307	0.00126787810586393
74	0.144155398011208	1.32889199256897	-18.9022083282471	0.0100340843200684	-3.08191010844894e-05	0.00126787810586393	-0.0026282137259841
75	2.09220123291016	0.679543316364288	-18.9022083282471	-0.00230353930965066	-0.000680167751852423	0.00418994715437293	-0.00425158534198999
76	2.09220123291016	0.679543316364288	-18.9671440124512	-0.00132951640989631	-0.00619963090866804	-0.00749832857400179	-0.00230353930965066
77	2.09220123291016	0.0301947109401226	-18.5775356292725	0.00386527273803949	0.00418994715437293	-0.00230353930965066	-0.00360223650932312
78	1.44285261631012	0.0301947109401226	-18.9022083282471	-0.0126931173726916	-0.00912170019000769	-0.00457625929266214	-0.00295288790948689
79	0.144155398011208	1.32889199256897	-18.9671440124512	0.00386527273803949	0.00289124972186983	-0.00360223650932312	0.00483929552137852
80	0.793503999710083	0.354869037866592	-18.6424694061279	0.0100340843200684	-0.00457625929266214	0.00354059832170606	0.00711201597005129
81	0.793503999710083	0.354869037866592	-18.7723388671875	-0.0117190945893526	-0.0026282137259841	-0.000355493422830477	0.00418994715437293
82	1.44285261631012	0.679543316364288	-18.9671440124512	-0.0136671401560307	0.00711201597005129	-0.00522560812532902	-0.00360223650932312
83	0.144155398011208	0.679543316364288	-18.707405090332	0.0168522447347641	0.0022419011220336	-3.08191010844894e-05	0.000943203864153475
84	0.793503999710083	1.32889199256897	-19.0320796966553	-0.00165419070981443	0.00613799272105098	0.000618529506027699	0.00256657530553639
85	1.44285261631012	-0.294479608535767	-18.9022083282471	0.0194496400654316	-0.00132951640989631	-3.08191010844894e-05	-3.08191010844894e-05
86	2.74154996871948	-0.294479608535767	-18.9022083282471	-0.00944637414067984	0.000618529506027699	-0.0113944197073579	-0.00392691092565656
87	0.793503999710083	-0.619153916835785	-19.2268829345703	-0.00879702530801296	0.00289124972186983	-0.00814767740666866	-0.00879702530801296
88	1.44285261631012	-1.26850259304047	-18.7723388671875	0.0100340843200684	-0.0026282137259841	-0.0100957229733467	0.00354059832170606
89	0.793503999710083	0.354869037866592	-18.9022083282471	-0.0172385573387146	-0.00392691092565656	-0.00230353930965066	-3.08191010844894e-05
90	0.793503999710083	-0.294479608535767	-18.7723388671875	-0.00230353930965066	-0.0110697457566857	-0.00360223650932312	-3.08191010844894e-05
91	1.44285261631012	-0.619153916835785	-18.9022083282471	0.0022419011220336	-0.00684897974133492	-0.00197886489331722	-0.00457625929266214
92	2.09220123291016	-0.943828225135803	-18.707405090332	0.0191249661147594	-0.00847235135734081	-0.00782300252467394	0.00256657530553639
93	0.793503999710083	-0.294479608535767	-18.7723388671875	0.00191722682211548	0.00321592413820326	0.00126787810586393	0.00159255252219737
94	1.44285261631012	-0.943828225135803	-18.707405090332	-0.00912170019000769	-0.00132951640989631	-0.0100957229733467	0.00841071270406246
95	0.793503999710083	0.0301947109401226	-18.3827304840088	0.0136055024340749	0.000293855206109583	0.00613799272105098	0.000293855206109583
96	-0.50519323348999	0.0301947109401226	-18.3177947998047	-0.000680167751852423	-0.00230353930965066	-0.00977104809135199	0.00256657530553639
97	0.144155398011208	1.65356624126434	-19.0970134735107	0.000618529506027699	0.00613799272105098	-0.00847235135734081	-0.0130177913233638
98	0.144155398011208	1.00421762466431	-19.0320796966553	-0.0146411629393697	0.0106834331527352	-0.00230353930965066	0.0022419011220336
99	0.793503999710083	0.354869037866592	-18.707405090332	-0.0146411629393697	0.00841071270406246	-0.0026282137259841	0.00451462110504508
100	1.44285261631012	0.679543316364288	-18.8372745513916	0.011982130818069	0.00256657530553639	0.00418994715437293	-0.00295288790948689
101	-1.15454185009003	1.00421762466431	-18.9022083282471	-0.0113944197073579	0.0022419011220336	-0.00490093370899558	-0.00652430532500148
102	-1.15454185009003	1.32889199256897	-18.707405090332	-0.00814767740666866	0.00483929552137852	-0.00619963090866804	-0.00587495695799589
103	-1.15454185009003	0.679543316364288	-18.9671440124512	-0.00425158534198999	0.00613799272105098	-0.0100957229733467	0.00516396993771195
104	-1.80389046669006	1.32889199256897	-18.9022083282471	0.00906006153672934	0.00581331877037883	-0.00587495695799589	0.00841071270406246
105	-1.80389046669006	1.00421762466431	-19.0970134735107	-0.0156151866540313	-3.08191010844894e-05	0.00354059832170606	0.00581331877037883
106	-2.45323920249939	1.65356624126434	-19.2268829345703	-0.00197886489331722	-0.000355493422830477	-0.000680167751852423	-0.000355493422830477
107	-1.80389046669006	0.679543316364288	-18.707405090332	0.0116574559360743	0.00256657530553639	-0.00879702530801296	-0.00327756232582033
108	-3.10258769989014	1.97824060916901	-18.707405090332	-0.00392691092565656	-0.000680167751852423	-0.00587495695799589	0.00126787810586393
109	0.793503999710083	0.354869037866592	-18.9022083282471	0.00938473641872406	0.00516396993771195	-0.00295288790948689	-0.00457625929266214
110	-0.50519323348999	1.65356624126434	-19.2268829345703	0.000618529506027699	0.00613799272105098	-0.00912170019000769	0.0022419011220336
111	-1.15454185009003	1.32889199256897	-19.1619491577148	-0.00749832857400179	0.00808603875339031	-0.00392691092565656	0.000293855206109583
112	-1.80389046669006	1.65356624126434	-18.707405090332	-0.0136671401560307	0.00970941036939621	-0.00392691092565656	-0.00847235135734081
113	-0.50519323348999	1.32889199256897	-18.6424694061279	0.00451462110504508	-0.00100484199356288	-0.0146411629393697	0.00289124972186983
114	-1.15454185009003	1.65356624126434	-18.8372745513916	0.0149041991680861	0.0022419011220336	0.0100340843200684	0.00321592413820326
115	0.144155398011208	1.32889199256897	-18.7723388671875	0.0113327819854021	0.00126787810586393	0.00451462110504508	0.00808603875339031
116	0.144155398011208	1.97824060916901	-19.2268829345703	-0.00327756232582033	-0.00327756232582033	-0.00522560812532902	-0.00100484199356288
117	0.144155398011208	0.0301947109401226	-18.7723388671875	0.00191722682211548	-0.000355493422830477	-0.00490093370899558	-0.00490093370899558
118	1.44285261631012	1.00421762466431	-18.9022083282471	0.00386527273803949	0.0022419011220336	-0.00295288790948689	0.000618529506027699
119	0.793503999710083	1.00421762466431	-19.0970134735107	0.0022419011220336	0.00191722682211548	-0.00197886489331722	0.00159255252219737
120	-0.50519323348999	1.32889199256897	-18.9022083282471	0.0181509424000978	-0.00490093370899558	0.00873538758605719	-0.00522560812532902
121	1.44285261631012	0.0301947109401226	-18.5775356292725	0.00841071270406246	0.00418994715437293	-0.00197886489331722	0.0100340843200684
122	1.44285261631012	0.354869037866592	-18.9022083282471	0.00808603875339031	0.00386527273803949	-0.00587495695799589	-0.0117190945893526
123	1.44285261631012	0.0301947109401226	-18.8372745513916	-0.00197886489331722	0.0100340843200684	-0.00619963090866804	-0.00327756232582033
124	1.44285261631012	0.0301947109401226	-18.7723388671875	0.00808603875339031	0.00548864435404539	-0.00912170019000769	0.00159255252219737
125	1.44285261631012	0.354869037866592	-18.707405090332	0.0259431265294552	0.0022419011220336	0.000943203864153475	0.00483929552137852
126	0.144155398011208	1.32889199256897	-18.8372745513916	0.00678734155371785	0.000943203864153475	-0.00587495695799589	0.00126787810586393
127	2.09220123291016	0.0301947109401226	-18.9022083282471	-0.00295288790948689	0.00808603875339031	-0.00944637414067984	-0.00425158534198999
128	2.09220123291016	0.354869037866592	-19.0970134735107	-0.00100484199356288	0.00126787810586393	-0.00944637414067984	0.00289124972186983
129	-1.15454185009003	1.65356624126434	-19.0320796966553	0.0145795252174139	0.00386527273803949	0.00354059832170606	0.00906006153672934
130	0.793503999710083	0.679543316364288	-18.9671440124512	0.00743668992072344	-0.000680167751852423	0.00321592413820326	0.00256657530553639
131	1.44285261631012	0.354869037866592	-18.9671440124512	-0.0152905117720366	0.00483929552137852	-0.00230353930965066	0.00808603875339031
132	2.74154996871948	0.354869037866592	-18.6424694061279	0.00354059832170606	-0.0026282137259841	-0.0149658378213644	0.00191722682211548
133	2.09220123291016	0.679543316364288	-18.5125999450684	0.00841071270406246	0.00776136433705688	-0.00230353930965066	0.00159255252219737
134	2.09220123291016	0.354869037866592	-18.8372745513916	0.00841071270406246	-0.00522560812532902	-0.00230353930965066	0.00678734155371785
135	1.44285261631012	0.679543316364288	-18.6424694061279	0.0136055024340749	-0.000355493422830477	0.00321592413820326	0.00841071270406246
136	1.44285261631012	0.354869037866592	-18.9022083282471	-0.0188619289547205	-0.0156151866540313	-0.00457625929266214	-0.00490093370899558
137	-0.50519323348999	1.32889199256897	-18.707405090332	0.00418994715437293	0.000293855206109583	-0.00425158534198999	-0.00555028254166245
138	2.09220123291016	0.354869037866592	-18.9022083282471	-0.00684897974133492	0.00613799272105098	-0.0100957229733467	0.00354059832170606
139	0.144155398011208	0.679543316364288	-18.6424694061279	0.00646266713738441	-0.00814767740666866	0.00418994715437293	0.01100810803473
140	1.44285261631012	-0.943828225135803	-18.6424694061279	-0.00522560812532902	-0.00814767740666866	-0.00327756232582033	0.00776136433705688
141	0.144155398011208	1.00421762466431	-19.2268829345703	-3.08191010844894e-05	-0.00230353930965066	-0.00360223650932312	-0.00912170019000769
142	0.144155398011208	0.354869037866592	-19.0320796966553	0.00678734155371785	0.00159255252219737	-0.00814767740666866	0.00256657530553639
143	0.144155398011208	0.0301947109401226	-18.9671440124512	-0.0139918150380254	-0.00847235135734081	0.00191722682211548	-0.00230353930965066
144	-1.15454185009003	0.354869037866592	-18.8372745513916	0.00613799272105098	-0.00977104809135199	-0.00197886489331722	0.00451462110504508
145	0.144155398011208	0.0301947109401226	-18.7723388671875	0.00451462110504508	-0.00522560812532902	0.00483929552137852	0.00159255252219737
146	1.44285261631012	-0.943828225135803	-18.5775356292725	0.00516396993771195	-0.0110697457566857	0.00354059832170606	0.00743668992072344
147	0.144155398011208	0.679543316364288	-18.707405090332	-0.000680167751852423	0.00970941036939621	-0.00522560812532902	-0.00944637414067984
148	0.144155398011208	1.32889199256897	-19.1619491577148	0.0188002903014421	-0.00165419070981443	-0.00457625929266214	0.00581331877037883
149	1.44285261631012	0.0301947109401226	-18.9022083282471	0.0197743140161037	0.00256657530553639	0.00126787810586393	0.00678734155371785
150	-0.50519323348999	0.354869037866592	-19.0320796966553	-0.00912170019000769	0.00256657530553639	-0.00684897974133492	0.00354059832170606
151	0.144155398011208	1.00421762466431	-18.5775356292725	-0.00457625929266214	-0.00392691092565656	0.00386527273803949	0.00678734155371785
152	-0.50519323348999	1.32889199256897	-18.8372745513916	-0.00392691092565656	0.00581331877037883	-0.00457625929266214	-0.000680167751852423
153	0.793503999710083	1.65356624126434	-19.2268829345703	-0.00230353930965066	0.00776136433705688	-0.00100484199356288	0.000618529506027699
154	-0.50519323348999	1.97824060916901	-19.0970134735107	-0.00100484199356288	-0.00295288790948689	0.0103587592020631	0.00776136433705688
155	0.144155398011208	1.00421762466431	-19.0320796966553	-0.00295288790948689	-0.00360223650932312	-0.00295288790948689	0.00321592413820326
156	1.44285261631012	1.00421762466431	-19.0320796966553	-0.00847235135734081	0.00289124972186983	-0.0026282137259841	0.00386527273803949
157	0.793503999710083	0.354869037866592	-18.8372745513916	-0.017887907102704	-0.000355493422830477	-0.000355493422830477	-0.00100484199356288
158	-1.80389046669006	1.65356624126434	-18.7723388671875	0.00711201597005129	0.00548864435404539	0.00289124972186983	-0.00587495695799589
159	-0.50519323348999	0.354869037866592	-18.9671440124512	-0.00847235135734081	0.00256657530553639	-0.00327756232582033	0.0100340843200684
160	-3.10258769989014	1.65356624126434	-19.0970134735107	-0.00587495695799589	0.000293855206109583	-0.00522560812532902	0.00159255252219737
161	-1.80389046669006	0.0301947109401226	-18.7723388671875	-0.0185372550040483	0.00159255252219737	-0.00652430532500148	-0.00295288790948689
162	-1.15454185009003	0.679543316364288	-18.8372745513916	0.00548864435404539	0.00451462110504508	-0.00782300252467394	-0.00652430532500148
163	-1.80389046669006	0.679543316364288	-18.8372745513916	-0.000680167751852423	0.00808603875339031	0.00159255252219737	0.00289124972186983
164	0.144155398011208	1.00421762466431	-18.6424694061279	-0.0182125810533762	-0.000680167751852423	0.000293855206109583	0.00808603875339031
165	0.144155398011208	0.354869037866592	-18.5775356292725	-0.00165419070981443	0.0022419011220336	0.0022419011220336	0.00516396993771195
166	0.793503999710083	0.354869037866592	-18.9022083282471	0.0340599827468395	0.00191722682211548	-0.0026282137259841	-0.00360223650932312
167	0.793503999710083	0.679543316364288	-18.7723388671875	0.00321592413820326	0.000943203864153475	0.00191722682211548	-3.08191010844894e-05
168	0.144155398011208	1.00421762466431	-18.9022083282471	0.00386527273803949	0.012956153601408	-0.00425158534198999	-0.00490093370899558
169	1.44285261631012	0.354869037866592	-18.5125999450684	0.00483929552137852	0.00516396993771195	-0.00457625929266214	0.00321592413820326
170	2.09220123291016	1.00421762466431	-18.5125999450684	0.00418994715437293	-0.00132951640989631	0.011982130818069	-0.0026282137259841
171	-0.50519323348999	1.32889199256897	-18.707405090332	0.00743668992072344	0.00126787810586393	-0.00295288790948689	-0.000355493422830477
172	0.793503999710083	1.00421762466431	-18.9671440124512	0.00970941036939621	0.00418994715437293	-0.00392691092565656	-0.0113944197073579
173	-0.50519323348999	1.32889199256897	-19.1619491577148	0.00938473641872406	0.00841071270406246	-0.00555028254166245	0.000943203864153475
174	1.44285261631012	1.32889199256897	-19.0320796966553	0.00678734155371785	0.00159255252219737	-0.00197886489331722	0.00126787810586393
175	0.793503999710083	0.679543316364288	-18.9022083282471	-0.0107450718060136	-0.00100484199356288	0.00126787810586393	-0.00100484199356288
176	1.44285261631012	1.00421762466431	-18.707405090332	0.00451462110504508	0.00191722682211548	-0.00392691092565656	-0.00587495695799589
177	0.144155398011208	1.97824060916901	-19.2268829345703	-0.00100484199356288	0.000618529506027699	-0.0123684434220195	-0.00977104809135199
178	2.74154996871948	0.354869037866592	-19.2268829345703	-0.00490093370899558	0.00516396993771195	-0.0100957229733467	-0.00684897974133492
179	-0.50519323348999	1.65356624126434	-19.2918186187744	-0.00587495695799589	0.00354059832170606	-0.00100484199356288	0.000293855206109583
180	2.09220123291016	0.0301947109401226	-18.9671440124512	-0.00944637414067984	0.000618529506027699	0.00516396993771195	-0.0100957229733467
181	0.144155398011208	1.97824060916901	-19.1619491577148	0.00808603875339031	0.00581331877037883	-3.08191010844894e-05	-0.00619963090866804
182	0.144155398011208	0.0301947109401226	-18.5125999450684	0.000943203864153475	0.00159255252219737	-0.00652430532500148	-0.0026282137259841
183	0.793503999710083	0.679543316364288	-18.5775356292725	0.020423661917448	0.000293855206109583	-0.000355493422830477	-0.00490093370899558
184	1.44285261631012	0.0301947109401226	-18.6424694061279	0.0155535480007529	-0.00230353930965066	0.00321592413820326	0.00873538758605719
185	2.09220123291016	0.354869037866592	-18.6424694061279	0.00613799272105098	0.000943203864153475	-0.00490093370899558	-0.00879702530801296
186	0.144155398011208	0.679543316364288	-18.707405090332	-0.0026282137259841	0.00516396993771195	0.00191722682211548	-0.00619963090866804
187	0.793503999710083	1.00421762466431	-19.0320796966553	0.013930176384747	0.00678734155371785	-0.0110697457566857	-0.00522560812532902
188	1.44285261631012	0.0301947109401226	-18.6424694061279	0.0178262684494257	0.00581331877037883	-0.00457625929266214	-0.00912170019000769
189	0.793503999710083	0.679543316364288	-18.5125999450684	0.00159255252219737	-0.00879702530801296	0.000618529506027699	0.00841071270406246
190	-0.50519323348999	0.679543316364288	-19.0970134735107	-0.00619963090866804	0.0022419011220336	-0.00295288790948689	-0.00132951640989631
191	0.144155398011208	0.0301947109401226	-18.9022083282471	0.00159255252219737	-0.00132951640989631	-0.00100484199356288	0.00386527273803949
192	0.144155398011208	0.0301947109401226	-18.5775356292725	-0.00457625929266214	0.00289124972186983	-0.00847235135734081	-0.000680167751852423
193	0.144155398011208	0.354869037866592	-19.0320796966553	0.00938473641872406	-0.00230353930965066	-0.000680167751852423	-0.00490093370899558
194	0.144155398011208	0.354869037866592	-18.707405090332	0.0223717093467712	0.000293855206109583	0.00191722682211548	0.00678734155371785
195	0.793503999710083	0.354869037866592	-18.7723388671875	0.00711201597005129	-0.00879702530801296	0.00776136433705688	0.00418994715437293
196	-0.50519323348999	0.354869037866592	-19.2268829345703	0.0145795252174139	-0.00425158534198999	0.000618529506027699	-0.0133424662053585
197	2.74154996871948	-1.26850259304047	-18.9671440124512	-0.00490093370899558	-0.0113944197073579	-0.00425158534198999	-0.0100957229733467
198	0.793503999710083	0.679543316364288	-19.0970134735107	0.00451462110504508	-0.00490093370899558	0.00126787810586393	-0.00295288790948689
199	2.09220123291016	-0.294479608535767	-18.9671440124512	0.0136055024340749	-0.00555028254166245	0.00159255252219737	-0.00132951640989631
200	-0.50519323348999	1.00421762466431	-18.7723388671875	0.00970941036939621	-0.00652430532500148	0.00256657530553639	-0.00814767740666866
201	0.144155398011208	0.0301947109401226	-18.4476642608643	0.00483929552137852	-3.08191010844894e-05	-0.00652430532500148	-0.00230353930965066
202	1.44285261631012	0.679543316364288	-18.707405090332	0.00548864435404539	0.00906006153672934	-0.00490093370899558	-0.00100484199356288
203	0.793503999710083	0.0301947109401226	-18.8372745513916	0.000618529506027699	-0.00457625929266214	-0.0113944197073579	-0.000355493422830477
204	1.44285261631012	0.679543316364288	-18.8372745513916	-0.00555028254166245	0.00451462110504508	0.00548864435404539	0.00289124972186983
205	-0.50519323348999	1.65356624126434	-18.9671440124512	0.0123068047687411	-0.00197886489331722	-0.00360223650932312	-0.00522560812532902
206	-0.50519323348999	1.97824060916901	-18.9022083282471	0.00678734155371785	0.00126787810586393	-0.00555028254166245	-0.0026282137259841
207	-1.15454185009003	1.32889199256897	-18.7723388671875	0.00873538758605719	0.00483929552137852	-0.00555028254166245	-0.00295288790948689
208	1.44285261631012	0.679543316364288	-18.5125999450684	0.000943203864153475	0.00418994715437293	-0.0110697457566857	-0.00490093370899558
209	-1.80389046669006	1.32889199256897	-19.0970134735107	0.0165275707840919	0.00678734155371785	0.0022419011220336	-0.00100484199356288
210	0.144155398011208	0.354869037866592	-18.9022083282471	0.00321592413820326	0.00548864435404539	-0.00457625929266214	-0.00457625929266214
211	-0.50519323348999	0.354869037866592	-18.9022083282471	-0.00360223650932312	-0.00360223650932312	-0.00619963090866804	-3.08191010844894e-05
212	-1.15454185009003	1.65356624126434	-19.0970134735107	-0.0195112787187099	0.00451462110504508	-0.00684897974133492	-0.00132951640989631
213	-3.10258769989014	1.00421762466431	-18.9671440124512	-0.0107450718060136	0.00613799272105098	-0.00230353930965066	-0.000355493422830477
214	-1.80389046669006	0.679543316364288	-18.6424694061279	-0.00879702530801296	0.000943203864153475	0.00289124972186983	0.00256657530553639
215	-1.15454185009003	0.679543316364288	-18.6424694061279	-0.0139918150380254	0.00159255252219737	-0.00360223650932312	0.000943203864153475
216	1.44285261631012	0.354869037866592	-18.6424694061279	-0.0146411629393697	-0.00327756232582033	-0.00392691092565656	-0.00295288790948689
217	-2.45323920249939	1.97824060916901	-19.0970134735107	-0.00587495695799589	0.00678734155371785	-0.0107450718060136	-0.00197886489331722
218	0.793503999710083	0.354869037866592	-19.0320796966553	-0.00295288790948689	0.00970941036939621	-0.00587495695799589	0.00256657530553639
219	-1.15454185009003	1.65356624126434	-18.7723388671875	-0.00879702530801296	-0.000355493422830477	0.00354059832170606	0.000943203864153475
220	2.09220123291016	0.0301947109401226	-18.5125999450684	-0.00555028254166245	-0.00360223650932312	-0.00132951640989631	0.00126787810586393
221	1.44285261631012	1.97824060916901	-18.9671440124512	-0.00100484199356288	0.00451462110504508	0.00191722682211548	-3.08191010844894e-05
222	0.144155398011208	1.32889199256897	-19.1619491577148	0.00354059832170606	0.00776136433705688	-0.00652430532500148	-0.000680167751852423
223	0.144155398011208	1.97824060916901	-18.9022083282471	-0.0026282137259841	0.00321592413820326	-0.00749832857400179	-0.00197886489331722
224	-0.50519323348999	1.32889199256897	-19.0320796966553	0.00743668992072344	0.0022419011220336	-0.00230353930965066	0.0103587592020631
225	0.793503999710083	0.679543316364288	-18.9022083282471	-0.00132951640989631	0.00159255252219737	-0.00327756232582033	0.00386527273803949
226	0.793503999710083	0.354869037866592	-18.5775356292725	-0.00555028254166245	0.00451462110504508	0.00483929552137852	-0.00814767740666866
227	1.44285261631012	0.354869037866592	-18.707405090332	0.00126787810586393	0.0022419011220336	-0.00652430532500148	-0.00230353930965066
228	0.144155398011208	1.00421762466431	-18.8372745513916	0.020423661917448	0.00451462110504508	-0.000680167751852423	0.00873538758605719
229	2.09220123291016	0.0301947109401226	-19.0320796966553	0.00581331877037883	-0.00327756232582033	0.00354059832170606	0.00159255252219737
230	0.144155398011208	1.32889199256897	-19.2268829345703	0.0142548503354192	0.00483929552137852	0.00126787810586393	0.000618529506027699
231	0.144155398011208	1.00421762466431	-18.7723388671875	0.0152288740500808	0.0022419011220336	-0.00490093370899558	0.00873538758605719
232	0.793503999710083	0.354869037866592	-18.7723388671875	0.000618529506027699	0.00613799272105098	-0.00360223650932312	-0.0026282137259841
233	1.44285261631012	0.0301947109401226	-18.8372745513916	0.00386527273803949	0.00386527273803949	-0.0100957229733467	-3.08191010844894e-05
234	0.144155398011208	0.679543316364288	-19.0970134735107	-0.0107450718060136	-0.00425158534198999	-0.00652430532500148	0.00776136433705688
235	0.793503999710083	0.679543316364288	-19.421688079834	0.00841071270406246	0.00743668992072344	0.000943203864153475	0.00516396993771195
236	-0.50519323348999	1.65356624126434	-19.421688079834	0.00581331877037883	-0.00230353930965066	-0.00879702530801296	0.00451462110504508
237	2.09220123291016	0.679543316364288	-19.0320796966553	0.00808603875339031	-0.000355493422830477	-0.00587495695799589	-0.00230353930965066
238	0.144155398011208	1.00421762466431	-18.7723388671875	0.00646266713738441	0.00516396993771195	-0.00587495695799589	-3.08191010844894e-05
239	2.09220123291016	0.354869037866592	-18.6424694061279	0.00354059832170606	-0.00360223650932312	0.00321592413820326	0.00873538758605719
240	0.144155398011208	1.65356624126434	-18.9671440124512	0.00906006153672934	0.00386527273803949	-0.00197886489331722	0.00289124972186983
241	0.793503999710083	0.354869037866592	-18.707405090332	0.00418994715437293	0.00159255252219737	-0.00295288790948689	-0.00165419070981443
242	1.44285261631012	0.679543316364288	-18.5125999450684	-0.0146411629393697	0.0103587592020631	-0.00490093370899558	0.00354059832170606
243	1.44285261631012	0.354869037866592	-18.4476642608643	0.0022419011220336	0.00516396993771195	-0.00944637414067984	0.00678734155371785
244	0.793503999710083	0.679543316364288	-18.707405090332	0.0197743140161037	0.00126787810586393	-0.00555028254166245	0.00386527273803949
245	-0.50519323348999	1.32889199256897	-18.4476642608643	0.000943203864153475	0.00613799272105098	-0.00619963090866804	-0.00132951640989631
246	0.144155398011208	1.32889199256897	-19.0320796966553	-0.00490093370899558	-0.000680167751852423	0.00321592413820326	-0.000355493422830477
247	2.09220123291016	-0.294479608535767	-19.0970134735107	-0.00360223650932312	0.00516396993771195	-0.00717365415766835	-0.00197886489331722
248	2.09220123291016	-0.294479608535767	-18.7723388671875	0.0191249661147594	-0.00457625929266214	-0.00230353930965066	-0.00555028254166245
249	-1.15454185009003	0.679543316364288	-18.707405090332	-0.00132951640989631	-0.00295288790948689	0.000943203864153475	0.00711201597005129
250	2.09220123291016	-0.619153916835785	-18.4476642608643	-0.017887907102704	-0.00555028254166245	-0.00100484199356288	-0.00652430532500148
251	1.44285261631012	0.0301947109401226	-18.6424694061279	0.0022419011220336	-0.0026282137259841	-0.00457625929266214	0.000618529506027699
252	0.144155398011208	0.0301947109401226	-18.9022083282471	-0.00490093370899558	-0.00912170019000769	0.00354059832170606	-0.00749832857400179
253	0.144155398011208	0.354869037866592	-19.1619491577148	0.0158782228827477	-0.00100484199356288	-0.00360223650932312	0.000293855206109583
254	2.09220123291016	-0.294479608535767	-19.0970134735107	0.00386527273803949	-0.00782300252467394	0.00418994715437293	0.0171769186854362
255	-0.50519323348999	0.354869037866592	-19.0320796966553	-0.0169138833880424	-0.00230353930965066	0.00354059832170606	0.0022419011220336
256	2.09220123291016	-0.294479608535767	-19.0320796966553	0.00191722682211548	-0.0107450718060136	-0.000680167751852423	0.0022419011220336
257	2.09220123291016	1.00421762466431	-18.7723388671875	0.00906006153672934	-0.00360223650932312	0.00548864435404539	-0.000355493422830477
258	2.09220123291016	-0.294479608535767	-18.6424694061279	-0.00230353930965066	0.00256657530553639	-0.0104203969240189	-0.000680167751852423
259	0.144155398011208	1.32889199256897	-19.2268829345703	0.000293855206109583	-0.00392691092565656	-0.00100484199356288	0.00776136433705688
260	0.793503999710083	0.679543316364288	-19.1619491577148	0.00354059832170606	-0.00652430532500148	-0.000680167751852423	0.00386527273803949
261	-1.15454185009003	1.00421762466431	-18.9671440124512	0.000618529506027699	-0.00197886489331722	-0.0026282137259841	-0.00360223650932312
262	1.44285261631012	0.354869037866592	-18.707405090332	0.00289124972186983	0.00516396993771195	-0.00879702530801296	-0.00295288790948689
263	0.144155398011208	0.679543316364288	-18.6424694061279	-0.0211346503347158	0.00321592413820326	-0.00749832857400179	-0.00457625929266214
264	-0.50519323348999	1.65356624126434	-18.6424694061279	-0.00230353930965066	0.00159255252219737	-0.00847235135734081	0.00548864435404539
265	-1.15454185009003	1.65356624126434	-18.9022083282471	-0.00295288790948689	-0.00490093370899558	0.00906006153672934	-0.00295288790948689
266	-0.50519323348999	0.679543316364288	-18.5775356292725	0.0145795252174139	0.00841071270406246	-0.00490093370899558	-0.0026282137259841
267	0.144155398011208	0.354869037866592	-18.707405090332	0.0116574559360743	0.00354059832170606	-0.00425158534198999	-0.00132951640989631
268	-1.15454185009003	1.65356624126434	-18.6424694061279	0.00548864435404539	0.00873538758605719	-0.00490093370899558	-0.00100484199356288
269	0.144155398011208	0.0301947109401226	-18.707405090332	0.00354059832170606	-0.00392691092565656	0.00548864435404539	0.00841071270406246
270	-1.80389046669006	1.32889199256897	-18.5775356292725	-0.000680167751852423	0.000293855206109583	0.00289124972186983	0.00646266713738441
271	0.144155398011208	0.354869037866592	-18.9022083282471	0.00678734155371785	-0.000355493422830477	0.0022419011220336	-0.00230353930965066
272	0.144155398011208	0.679543316364288	-19.0970134735107	0.00776136433705688	0.0022419011220336	-0.00165419070981443	-0.00295288790948689
273	-1.15454185009003	1.32889199256897	-18.707405090332	0.0142548503354192	0.00386527273803949	-0.00230353930965066	0.00126787810586393
274	-3.10258769989014	1.32889199256897	-18.7723388671875	-0.00392691092565656	0.00678734155371785	0.00159255252219737	0.00191722682211548
275	-1.80389046669006	1.00421762466431	-18.8372745513916	-0.0120437685400248	-0.00100484199356288	-0.00230353930965066	-0.00522560812532902
276	-1.80389046669006	0.679543316364288	-18.707405090332	-0.0159398596733809	0.00126787810586393	0.00321592413820326	-0.00457625929266214
277	0.144155398011208	0.0301947109401226	-18.7723388671875	-0.00522560812532902	0.00646266713738441	-0.00684897974133492	0.00418994715437293
278	-1.80389046669006	1.65356624126434	-19.0970134735107	0.0022419011220336	0.00581331877037883	-0.00619963090866804	-0.00197886489331722
279	-1.80389046669006	0.679543316364288	-18.9671440124512	-0.00100484199356288	0.0022419011220336	-0.000355493422830477	0.00613799272105098
280	0.144155398011208	0.679543316364288	-18.8372745513916	0.00808603875339031	0.00548864435404539	-0.00425158534198999	0.00516396993771195
281	0.793503999710083	0.0301947109401226	-18.707405090332	-0.00555028254166245	-0.000680167751852423	-0.00749832857400179	0.000943203864153475
282	0.793503999710083	0.354869037866592	-18.5125999450684	0.0220470335334539	0.00711201597005129	-0.00944637414067984	0.000943203864153475
283	1.44285261631012	0.354869037866592	-18.5775356292725	-0.00814767740666866	0.00418994715437293	-0.0130177913233638	-0.000680167751852423
284	0.144155398011208	1.65356624126434	-19.1619491577148	-0.00295288790948689	0.00548864435404539	0.00418994715437293	0.00451462110504508
285	1.44285261631012	0.354869037866592	-18.8372745513916	0.00678734155371785	0.00191722682211548	-0.00165419070981443	-3.08191010844894e-05
286	0.793503999710083	0.679543316364288	-18.7723388671875	0.00191722682211548	-0.000680167751852423	0.000618529506027699	-0.00425158534198999
287	-0.50519323348999	1.32889199256897	-18.707405090332	-0.00197886489331722	0.00711201597005129	-0.00879702530801296	-0.00587495695799589
288	2.09220123291016	0.354869037866592	-18.4476642608643	-0.00555028254166245	0.00289124972186983	-0.00944637414067984	-0.00977104809135199
289	0.144155398011208	1.00421762466431	-18.8372745513916	0.00906006153672934	0.000943203864153475	-0.000355493422830477	0.0106834331527352
290	1.44285261631012	0.354869037866592	-19.2268829345703	-0.0113944197073579	-3.08191010844894e-05	-0.00749832857400179	-0.00490093370899558
291	1.44285261631012	0.354869037866592	-19.2918186187744	-0.0110697457566857	0.00743668992072344	-0.00392691092565656	-0.00132951640989631
292	0.793503999710083	1.00421762466431	-19.2268829345703	-0.00230353930965066	0.00289124972186983	-0.00555028254166245	-0.00327756232582033
293	-0.50519323348999	1.32889199256897	-19.2918186187744	0.00386527273803949	0.00289124972186983	-0.00717365415766835	-0.00100484199356288
294	2.09220123291016	1.00421762466431	-18.9022083282471	-0.00782300252467394	0.00516396993771195	-0.0026282137259841	0.00776136433705688
295	2.09220123291016	0.679543316364288	-18.8372745513916	0.00711201597005129	-0.00327756232582033	-0.00327756232582033	0.00711201597005129
296	2.09220123291016	0.354869037866592	-18.9671440124512	0.01847561635077	-0.000355493422830477	-0.00782300252467394	-0.00165419070981443
297	1.44285261631012	0.354869037866592	-19.0320796966553	0.00970941036939621	0.00548864435404539	-0.0172385573387146	0.000943203864153475
298	1.44285261631012	1.00421762466431	-19.1619491577148	-0.00749832857400179	0.0022419011220336	-0.00977104809135199	-0.00100484199356288
299	1.44285261631012	0.354869037866592	-18.9022083282471	-0.00132951640989631	0.00483929552137852	0.00743668992072344	-3.08191010844894e-05
300	0.144155398011208	1.00421762466431	-18.9022083282471	0.0100340843200684	-0.00100484199356288	-0.0104203969240189	0.00483929552137852
301	-0.50519323348999	1.65356624126434	-18.707405090332	0.0123068047687411	-3.08191010844894e-05	-0.00782300252467394	0.0022419011220336
302	1.44285261631012	0.0301947109401226	-18.8372745513916	-0.0123684434220195	0.00191722682211548	-0.0172385573387146	-0.000680167751852423
303	1.44285261631012	0.354869037866592	-18.9022083282471	0.00418994715437293	0.00321592413820326	-0.00847235135734081	0.00483929552137852
304	1.44285261631012	-0.294479608535767	-18.7723388671875	-0.00977104809135199	-0.00327756232582033	0.00483929552137852	0.000618529506027699
305	0.144155398011208	1.00421762466431	-19.0970134735107	-0.00327756232582033	-0.0100957229733467	-0.00522560812532902	-0.00619963090866804
306	-0.50519323348999	1.00421762466431	-18.6424694061279	-0.0113944197073579	-0.00555028254166245	-0.0026282137259841	-3.08191010844894e-05
307	1.44285261631012	-0.619153916835785	-18.3177947998047	-0.0126931173726916	-0.00197886489331722	-0.00684897974133492	-0.00977104809135199
308	0.144155398011208	0.679543316364288	-18.707405090332	0.00418994715437293	-0.00360223650932312	-0.00327756232582033	-0.000355493422830477
309	1.44285261631012	-0.943828225135803	-18.9671440124512	0.0145795252174139	-0.00555028254166245	-0.00132951640989631	-0.00165419070981443
310	-1.15454185009003	0.0301947109401226	-19.0970134735107	-0.00652430532500148	-0.00879702530801296	0.000618529506027699	0.0022419011220336
311	0.144155398011208	-0.943828225135803	-18.6424694061279	-0.0211346503347158	0.000293855206109583	-0.00230353930965066	0.00191722682211548
312	0.793503999710083	-0.943828225135803	-18.5775356292725	0.00548864435404539	-0.00749832857400179	-0.00132951640989631	-0.00717365415766835
313	2.09220123291016	-0.619153916835785	-18.5775356292725	0.00354059832170606	-0.00100484199356288	-0.0026282137259841	-3.08191010844894e-05
314	1.44285261631012	-0.619153916835785	-18.5125999450684	0.025618452578783	0.00191722682211548	0.00548864435404539	0.0113327819854021
315	0.793503999710083	0.679543316364288	-19.1619491577148	0.0239950809627771	-0.00944637414067984	-0.00100484199356288	0.00548864435404539
316	-0.50519323348999	1.32889199256897	-19.2268829345703	-0.00912170019000769	-0.00652430532500148	-3.08191010844894e-05	-0.00230353930965066
317	1.44285261631012	1.00421762466431	-19.0970134735107	0.00159255252219737	0.0022419011220336	-0.0113944197073579	-0.00392691092565656
318	0.144155398011208	0.354869037866592	-18.5125999450684	0.000293855206109583	0.00256657530553639	-3.08191010844894e-05	-0.00230353930965066
319	0.144155398011208	1.32889199256897	-18.9022083282471	0.00126787810586393	0.00516396993771195	0.00841071270406246	-0.000355493422830477
320	0.793503999710083	0.354869037866592	-18.2528610229492	0.00581331877037883	-0.00425158534198999	0.00646266713738441	-0.0026282137259841
321	1.44285261631012	0.354869037866592	-18.9022083282471	-0.0113944197073579	0.00418994715437293	-0.000355493422830477	-0.00230353930965066
322	0.793503999710083	1.00421762466431	-19.1619491577148	-0.000355493422830477	0.00289124972186983	-0.00360223650932312	-0.00295288790948689
323	1.44285261631012	0.679543316364288	-19.0970134735107	-0.00360223650932312	0.00906006153672934	-0.00652430532500148	0.00354059832170606
324	0.144155398011208	1.32889199256897	-19.0970134735107	0.000293855206109583	0.01100810803473	0.00451462110504508	0.000943203864153475
325	0.144155398011208	0.0301947109401226	-18.6424694061279	-0.00490093370899558	-0.00425158534198999	0.00354059832170606	0.00126787810586393
326	-0.50519323348999	0.354869037866592	-18.5775356292725	0.00970941036939621	0.000618529506027699	-3.08191010844894e-05	-0.00100484199356288
327	-3.10258769989014	1.32889199256897	-19.0320796966553	-0.00392691092565656	0.000618529506027699	-0.00522560812532902	0.00646266713738441
328	-1.15454185009003	1.32889199256897	-19.1619491577148	-0.0126931173726916	0.000293855206109583	0.000293855206109583	0.00126787810586393
329	-2.45323920249939	1.00421762466431	-18.9022083282471	0.00581331877037883	0.00256657530553639	0.0022419011220336	0.00743668992072344
330	-0.50519323348999	0.354869037866592	-18.9022083282471	0.00938473641872406	-0.00165419070981443	0.00321592413820326	-0.0026282137259841
331	-1.80389046669006	1.32889199256897	-18.9022083282471	-0.00912170019000769	-0.00132951640989631	0.00743668992072344	-0.0026282137259841
332	-1.80389046669006	1.32889199256897	-18.7723388671875	0.00386527273803949	0.00970941036939621	-0.00392691092565656	-0.00360223650932312
333	-1.15454185009003	1.32889199256897	-18.9671440124512	-0.00165419070981443	0.00516396993771195	-0.0107450718060136	0.00451462110504508
334	-0.50519323348999	1.32889199256897	-19.2918186187744	-3.08191010844894e-05	0.00483929552137852	0.00743668992072344	0.00321592413820326
335	0.793503999710083	1.32889199256897	-19.0970134735107	-0.00944637414067984	-0.00555028254166245	0.00613799272105098	0.00483929552137852
336	1.44285261631012	0.354869037866592	-18.8372745513916	-0.00782300252467394	0.00126787810586393	0.000293855206109583	-0.000355493422830477
337	-1.15454185009003	0.354869037866592	-18.7723388671875	0.00289124972186983	0.00646266713738441	-3.08191010844894e-05	-0.00944637414067984
338	0.793503999710083	1.00421762466431	-18.8372745513916	0.00646266713738441	0.000293855206109583	-0.00197886489331722	-0.000680167751852423
339	2.09220123291016	0.354869037866592	-18.6424694061279	0.0243197549134493	0.00970941036939621	0.00678734155371785	-0.00327756232582033
340	2.74154996871948	1.00421762466431	-19.0320796966553	0.00483929552137852	-0.00230353930965066	0.00126787810586393	0.00776136433705688
341	-0.50519323348999	1.65356624126434	-19.1619491577148	-0.00912170019000769	0.00321592413820326	-0.00879702530801296	-0.00457625929266214
342	0.793503999710083	1.32889199256897	-18.9671440124512	-0.0120437685400248	0.00191722682211548	-0.00587495695799589	-0.00619963090866804
343	-0.50519323348999	1.97824060916901	-18.8372745513916	-0.00392691092565656	-0.00327756232582033	-0.00522560812532902	-0.00555028254166245
344	0.793503999710083	1.00421762466431	-18.9671440124512	-0.000355493422830477	0.000618529506027699	0.00191722682211548	0.00289124972186983
345	0.144155398011208	1.97824060916901	-18.9022083282471	-0.00360223650932312	-0.00360223650932312	-0.0026282137259841	0.00126787810586393
346	1.44285261631012	1.32889199256897	-19.3567523956299	-0.0123684434220195	0.00711201597005129	-0.00879702530801296	0.00646266713738441
347	2.09220123291016	0.679543316364288	-19.1619491577148	0.00938473641872406	0.00483929552137852	-0.00197886489331722	-0.00425158534198999
348	0.144155398011208	0.354869037866592	-18.6424694061279	0.00548864435404539	0.00451462110504508	-0.00619963090866804	-0.0026282137259841
349	1.44285261631012	1.00421762466431	-19.2268829345703	0.01100810803473	0.000943203864153475	-0.00132951640989631	-0.00100484199356288
350	-0.50519323348999	1.00421762466431	-18.7723388671875	0.0178262684494257	-0.00327756232582033	0.000943203864153475	0.0022419011220336
351	1.44285261631012	0.679543316364288	-18.5775356292725	-0.00749832857400179	-0.00132951640989631	0.00483929552137852	-0.00977104809135199
352	1.44285261631012	0.354869037866592	-18.9671440124512	0.00126787810586393	-0.00392691092565656	-0.00684897974133492	-0.00782300252467394
353	2.09220123291016	0.679543316364288	-19.0970134735107	-0.00457625929266214	0.00678734155371785	-0.00230353930965066	0.00386527273803949
354	1.44285261631012	0.354869037866592	-18.7723388671875	0.00841071270406246	0.00256657530553639	0.0100340843200684	0.00289124972186983
355	0.793503999710083	0.354869037866592	-18.8372745513916	-0.00360223650932312	0.00191722682211548	0.00159255252219737	-0.00457625929266214
356	-0.50519323348999	0.679543316364288	-18.8372745513916	0.0123068047687411	0.00321592413820326	-0.000355493422830477	-0.00652430532500148
357	0.793503999710083	1.32889199256897	-18.707405090332	0.0265924744307995	-0.00814767740666866	-0.0107450718060136	-0.00522560812532902
358	1.44285261631012	0.354869037866592	-18.8372745513916	0.000293855206109583	0.00970941036939621	-0.00490093370899558	-0.000680167751852423
359	0.144155398011208	1.00421762466431	-18.9022083282471	0.000293855206109583	-0.00165419070981443	0.00581331877037883	-0.00100484199356288
360	0.793503999710083	-0.294479608535767	-18.7723388671875	-0.00652430532500148	-0.00165419070981443	0.00126787810586393	0.000618529506027699
361	2.09220123291016	0.0301947109401226	-18.7723388671875	0.00938473641872406	-0.00587495695799589	0.000943203864153475	-0.00165419070981443
362	1.44285261631012	-0.294479608535767	-18.8372745513916	0.00386527273803949	0.00516396993771195	-0.0026282137259841	-0.00425158534198999
363	2.74154996871948	-0.943828225135803	-18.5125999450684	0.01100810803473	0.0022419011220336	-0.00425158534198999	0.00516396993771195
364	1.44285261631012	-0.619153916835785	-18.5125999450684	0.01100810803473	-0.0100957229733467	-0.00425158534198999	0.00646266713738441
365	2.09220123291016	-0.943828225135803	-18.6424694061279	0.00483929552137852	-0.00360223650932312	0.00354059832170606	0.00483929552137852
366	0.793503999710083	-0.619153916835785	-18.8372745513916	0.00743668992072344	-0.00879702530801296	-0.00749832857400179	0.00613799272105098
367	0.793503999710083	0.354869037866592	-19.0320796966553	0.00938473641872406	-0.00165419070981443	-0.00197886489331722	-0.00717365415766835
368	0.793503999710083	0.679543316364288	-19.0320796966553	-0.00814767740666866	0.00418994715437293	0.00321592413820326	-0.00197886489331722
369	0.793503999710083	0.679543316364288	-18.6424694061279	0.00321592413820326	-0.00230353930965066	-0.00555028254166245	0.0100340843200684
370	2.09220123291016	0.354869037866592	-18.5775356292725	0.013930176384747	0.00126787810586393	-0.00197886489331722	0.00321592413820326
371	-0.50519323348999	1.32889199256897	-18.8372745513916	-0.00425158534198999	0.00354059832170606	-0.000680167751852423	0.000618529506027699
372	-0.50519323348999	1.65356624126434	-19.2268829345703	-0.00814767740666866	0.000293855206109583	-0.00717365415766835	-0.00782300252467394
373	-0.50519323348999	1.32889199256897	-18.7723388671875	0.00418994715437293	0.00191722682211548	-0.00165419070981443	-0.00392691092565656
374	0.144155398011208	1.65356624126434	-18.9022083282471	-0.00425158534198999	0.00256657530553639	0.00418994715437293	0.00483929552137852
375	0.144155398011208	1.32889199256897	-18.7723388671875	-0.00392691092565656	-0.000680167751852423	0.00483929552137852	0.00289124972186983
376	1.44285261631012	0.679543316364288	-18.707405090332	0.00841071270406246	0.0022419011220336	-0.0026282137259841	-0.0110697457566857
377	-0.50519323348999	0.354869037866592	-18.9671440124512	0.00873538758605719	0.00321592413820326	-0.00392691092565656	-0.00652430532500148
378	-1.15454185009003	1.65356624126434	-19.1619491577148	0.00906006153672934	0.00386527273803949	-0.00684897974133492	0.0022419011220336
379	0.793503999710083	0.354869037866592	-18.9022083282471	0.00451462110504508	0.00126787810586393	0.00159255252219737	0.00678734155371785
380	-0.50519323348999	1.00421762466431	-18.9671440124512	-0.00587495695799589	-0.00457625929266214	0.00354059832170606	-0.00425158534198999
381	-1.80389046669006	1.32889199256897	-18.8372745513916	0.00386527273803949	0.00711201597005129	-0.00295288790948689	0.00191722682211548
382	-1.15454185009003	1.65356624126434	-18.707405090332	-0.00619963090866804	-3.08191010844894e-05	-0.00360223650932312	-0.00782300252467394
383	-3.10258769989014	1.32889199256897	-19.0970134735107	0.000618529506027699	0.00743668992072344	-0.0026282137259841	-0.000355493422830477
384	-1.80389046669006	1.32889199256897	-18.8372745513916	-0.00555028254166245	0.000293855206109583	-0.00295288790948689	0.0113327819854021
385	-2.45323920249939	1.65356624126434	-18.707405090332	-0.00522560812532902	0.00126787810586393	0.0022419011220336	0.00483929552137852
386	-1.15454185009003	1.00421762466431	-18.7723388671875	-0.0162645354866982	0.00646266713738441	-0.00327756232582033	-0.000680167751852423
387	-1.15454185009003	0.354869037866592	-18.6424694061279	0.00970941036939621	0.00289124972186983	-0.00912170019000769	-3.08191010844894e-05
388	-0.50519323348999	0.354869037866592	-18.2528610229492	0.000618529506027699	0.00354059832170606	-0.00619963090866804	-0.000355493422830477
389	0.144155398011208	1.00421762466431	-18.8372745513916	-0.0201606266200542	0.00483929552137852	-0.00100484199356288	0.00159255252219737
390	0.144155398011208	1.32889199256897	-19.0970134735107	0.00938473641872406	0.00743668992072344	-0.00879702530801296	0.000943203864153475
391	2.09220123291016	0.354869037866592	-18.9671440124512	-0.0130177913233638	0.00386527273803949	-0.00295288790948689	0.00289124972186983
392	1.44285261631012	0.354869037866592	-18.5775356292725	-0.0130177913233638	0.00613799272105098	-0.0113944197073579	-0.00425158534198999
393	2.09220123291016	0.679543316364288	-18.6424694061279	0.00126787810586393	0.0113327819854021	0.00159255252219737	-0.00327756232582033
394	2.09220123291016	0.354869037866592	-18.2528610229492	0.0126314787194133	0.00581331877037883	-3.08191010844894e-05	0.00516396993771195
395	1.44285261631012	0.679543316364288	-18.9022083282471	0.0116574559360743	0.000293855206109583	0.00418994715437293	-0.00132951640989631
396	0.793503999710083	1.32889199256897	-18.8372745513916	-0.00295288790948689	-0.00847235135734081	-0.00652430532500148	0.000293855206109583
397	2.09220123291016	0.679543316364288	-18.9671440124512	0.00841071270406246	0.00808603875339031	-0.00912170019000769	0.00386527273803949
398	0.793503999710083	0.0301947109401226	-18.9022083282471	-0.00295288790948689	0.00386527273803949	-0.0026282137259841	0.00191722682211548
399	0.144155398011208	1.97824060916901	-19.2268829345703	0.00126787810586393	0.00126787810586393	0.00711201597005129	-3.08191010844894e-05
400	-0.50519323348999	1.00421762466431	-18.9022083282471	0.01847561635077	0.0100340843200684	-0.00100484199356288	0.0126314787194133
401	2.09220123291016	0.354869037866592	-18.9671440124512	-0.00360223650932312	0.00191722682211548	-0.00100484199356288	-0.00165419070981443
402	2.09220123291016	0.354869037866592	-19.1619491577148	0.00776136433705688	-3.08191010844894e-05	-0.0126931173726916	-0.00717365415766835
403	2.09220123291016	0.354869037866592	-19.1619491577148	-0.0120437685400248	0.00418994715437293	-0.00490093370899558	0.00159255252219737
404	1.44285261631012	0.679543316364288	-19.2918186187744	0.000943203864153475	0.00386527273803949	0.00418994715437293	0.00159255252219737
405	0.793503999710083	0.0301947109401226	-19.0320796966553	0.000293855206109583	0.00289124972186983	-0.00749832857400179	0.00711201597005129
406	-0.50519323348999	0.679543316364288	-18.7723388671875	-0.0026282137259841	0.00354059832170606	0.00711201597005129	-3.08191010844894e-05
407	0.144155398011208	1.32889199256897	-18.6424694061279	-0.0143164889886975	0.00613799272105098	-0.0123684434220195	-0.00749832857400179
408	0.144155398011208	1.32889199256897	-18.9671440124512	0.00678734155371785	0.00289124972186983	-0.000680167751852423	-0.00327756232582033
409	2.09220123291016	0.679543316364288	-18.9022083282471	0.00646266713738441	0.00191722682211548	-0.0026282137259841	-0.0026282137259841
410	1.44285261631012	0.679543316364288	-18.8372745513916	-0.00392691092565656	0.000618529506027699	0.00126787810586393	0.00938473641872406
411	0.793503999710083	1.00421762466431	-18.7723388671875	-0.00197886489331722	-0.0026282137259841	-0.00197886489331722	0.00354059832170606
412	-0.50519323348999	1.32889199256897	-18.6424694061279	-0.00197886489331722	0.00159255252219737	-0.00392691092565656	-0.00717365415766835
413	1.44285261631012	1.00421762466431	-18.4476642608643	0.0158782228827477	0.000293855206109583	-0.000355493422830477	0.00256657530553639
414	0.144155398011208	1.97824060916901	-19.0970134735107	0.0126314787194133	-0.00782300252467394	0.000293855206109583	0.00191722682211548
415	0.144155398011208	0.354869037866592	-18.9022083282471	0.00516396993771195	-0.00425158534198999	-0.00100484199356288	0.00321592413820326
416	1.44285261631012	0.0301947109401226	-18.6424694061279	-0.0026282137259841	-0.00814767740666866	-0.00944637414067984	0.00613799272105098
417	0.793503999710083	-0.294479608535767	-18.707405090332	0.0100340843200684	0.00354059832170606	-0.0130177913233638	-3.08191010844894e-05
418	0.144155398011208	0.354869037866592	-18.7723388671875	0.00126787810586393	-0.00197886489331722	-0.00230353930965066	0.00321592413820326
419	1.44285261631012	-0.619153916835785	-18.2528610229492	0.00548864435404539	-0.00782300252467394	-0.00197886489331722	0.00386527273803949
420	0.793503999710083	0.354869037866592	-19.1619491577148	0.00418994715437293	-0.0100957229733467	0.000618529506027699	0.00873538758605719
421	-0.50519323348999	-0.294479608535767	-19.0970134735107	0.069124810397625	-0.00749832857400179	-0.000680167751852423	-0.00100484199356288
422	0.144155398011208	0.0301947109401226	-19.1619491577148	-0.0195112787187099	-3.08191010844894e-05	-0.00652430532500148	0.0022419011220336
423	-0.50519323348999	0.679543316364288	-18.9022083282471	0.00548864435404539	-0.00360223650932312	0.000943203864153475	-0.00522560812532902
424	0.144155398011208	0.679543316364288	-18.7723388671875	-0.0126931173726916	-0.00717365415766835	-0.0026282137259841	-0.000355493422830477
425	-0.50519323348999	0.354869037866592	-18.707405090332	0.0262678004801273	-0.00425158534198999	0.00970941036939621	-0.00457625929266214
426	-0.50519323348999	0.679543316364288	-19.0970134735107	0.00970941036939621	-0.00132951640989631	0.00451462110504508	-0.00327756232582033
427	1.44285261631012	0.354869037866592	-18.9671440124512	0.00613799272105098	-0.00360223650932312	0.00256657530553639	-0.00327756232582033
428	1.44285261631012	0.0301947109401226	-18.8372745513916	0.00581331877037883	0.00256657530553639	-0.00490093370899558	-0.00327756232582033
429	1.44285261631012	1.00421762466431	-19.1619491577148	0.0100340843200684	0.00483929552137852	0.00386527273803949	0.00191722682211548
430	0.793503999710083	1.00421762466431	-19.0320796966553	0.0113327819854021	-0.00100484199356288	-0.0026282137259841	-3.08191010844894e-05
431	1.44285261631012	0.679543316364288	-18.5125999450684	0.0106834331527352	0.00483929552137852	0.00191722682211548	-0.0100957229733467
432	1.44285261631012	0.0301947109401226	-18.7723388671875	0.00386527273803949	0.0022419011220336	-3.08191010844894e-05	-0.00197886489331722
433	0.793503999710083	0.354869037866592	-18.9022083282471	-0.000680167751852423	0.00418994715437293	0.00776136433705688	0.00159255252219737
434	1.44285261631012	0.0301947109401226	-18.9022083282471	-0.00295288790948689	0.00256657530553639	0.00613799272105098	0.00808603875339031
435	0.793503999710083	0.679543316364288	-18.9671440124512	0.0103587592020631	0.00159255252219737	0.0100340843200684	0.00776136433705688
436	-1.15454185009003	1.00421762466431	-18.8372745513916	0.00841071270406246	0.000943203864153475	-0.00327756232582033	-0.00457625929266214
437	-1.15454185009003	1.32889199256897	-18.9022083282471	-0.0185372550040483	0.00354059832170606	-0.00684897974133492	-0.00652430532500148
438	-0.50519323348999	0.354869037866592	-18.3827304840088	0.00256657530553639	0.00581331877037883	0.0100340843200684	-0.00425158534198999
439	-1.80389046669006	2.30291485786438	-18.9671440124512	-0.00944637414067984	0.00354059832170606	0.00516396993771195	0.00451462110504508
440	-1.80389046669006	0.679543316364288	-18.8372745513916	-0.00717365415766835	-0.00295288790948689	0.00126787810586393	0.00386527273803949
441	-1.15454185009003	0.679543316364288	-18.9022083282471	-0.0208099745213985	0.000293855206109583	-3.08191010844894e-05	-3.08191010844894e-05
442	-1.80389046669006	0.0301947109401226	-18.7723388671875	-0.0204853005707264	0.00386527273803949	-0.0156151866540313	-0.00717365415766835
443	-0.50519323348999	0.679543316364288	-18.5775356292725	-0.00619963090866804	-0.00100484199356288	-0.00684897974133492	-0.00490093370899558
444	-0.50519323348999	0.354869037866592	-18.2528610229492	0.0145795252174139	0.00289124972186983	-0.000355493422830477	0.00646266713738441
445	0.144155398011208	0.679543316364288	-18.707405090332	-0.00717365415766835	-0.00197886489331722	0.00548864435404539	-0.00360223650932312
446	0.144155398011208	0.0301947109401226	-18.7723388671875	0.01847561635077	-0.00717365415766835	0.00776136433705688	-0.00327756232582033
447	-0.50519323348999	1.32889199256897	-19.1619491577148	-0.00652430532500148	0.00483929552137852	0.000943203864153475	-0.00717365415766835
448	0.793503999710083	1.00421762466431	-18.7723388671875	-0.00522560812532902	-0.00132951640989631	0.0022419011220336	-0.00717365415766835
449	0.793503999710083	1.00421762466431	-18.5125999450684	-0.00230353930965066	-0.00327756232582033	-0.000355493422830477	0.000293855206109583
450	1.44285261631012	0.354869037866592	-18.3827304840088	0.0168522447347641	0.00873538758605719	0.00873538758605719	-0.000680167751852423
451	1.44285261631012	1.65356624126434	-19.0320796966553	-0.00684897974133492	-0.00749832857400179	-0.00295288790948689	0.00126787810586393
452	0.144155398011208	1.00421762466431	-19.2268829345703	-0.00717365415766835	-3.08191010844894e-05	-0.00847235135734081	-0.0100957229733467
453	0.793503999710083	1.00421762466431	-19.421688079834	0.0022419011220336	0.00743668992072344	-0.00522560812532902	-0.00100484199356288
454	-0.50519323348999	1.32889199256897	-19.2918186187744	-0.0026282137259841	0.0022419011220336	0.00646266713738441	0.00808603875339031
455	2.74154996871948	1.00421762466431	-19.1619491577148	-0.0130177913233638	0.00646266713738441	-0.00425158534198999	0.00354059832170606
456	2.09220123291016	0.354869037866592	-18.7723388671875	0.0123068047687411	0.00613799272105098	-0.00944637414067984	-0.00587495695799589
457	1.44285261631012	0.354869037866592	-18.9022083282471	0.0126314787194133	0.00354059832170606	-0.00457625929266214	-0.00100484199356288
458	0.144155398011208	1.97824060916901	-19.0970134735107	0.00126787810586393	0.00613799272105098	-0.00457625929266214	-0.0026282137259841
459	2.74154996871948	0.354869037866592	-19.2268829345703	0.0022419011220336	0.00386527273803949	-0.0026282137259841	0.00613799272105098
460	0.144155398011208	1.97824060916901	-19.2918186187744	0.0100340843200684	0.00159255252219737	-0.00230353930965066	-0.00490093370899558
461	0.793503999710083	1.32889199256897	-19.1619491577148	-0.0162645354866982	-0.00847235135734081	-0.0107450718060136	-0.00295288790948689
462	0.144155398011208	1.65356624126434	-19.0320796966553	-0.00197886489331722	0.00548864435404539	-0.00977104809135199	-0.00684897974133492
463	-0.50519323348999	1.00421762466431	-18.7723388671875	-0.0165892094373703	0.000618529506027699	-3.08191010844894e-05	-0.00457625929266214
464	-0.50519323348999	1.32889199256897	-19.1619491577148	-0.00295288790948689	0.00159255252219737	-0.00197886489331722	0.000943203864153475
465	0.144155398011208	1.32889199256897	-19.1619491577148	-0.00522560812532902	0.00516396993771195	0.00581331877037883	-0.00457625929266214
466	-0.50519323348999	1.00421762466431	-19.2268829345703	0.0175015944987535	-0.0026282137259841	-0.00425158534198999	-0.00587495695799589
467	1.44285261631012	0.354869037866592	-18.7723388671875	-3.08191010844894e-05	-0.000680167751852423	-0.0100957229733467	0.000943203864153475
468	1.44285261631012	0.0301947109401226	-18.6424694061279	0.00776136433705688	0.00354059832170606	-0.00100484199356288	0.000293855206109583
469	1.44285261631012	0.0301947109401226	-18.7723388671875	0.0100340843200684	0.000293855206109583	-0.0026282137259841	0.00256657530553639
470	-0.50519323348999	1.32889199256897	-18.9022083282471	0.00548864435404539	0.00256657530553639	-0.00522560812532902	0.00191722682211548
471	1.44285261631012	0.0301947109401226	-18.9022083282471	-0.0126931173726916	0.000293855206109583	-3.08191010844894e-05	-0.00295288790948689
472	2.09220123291016	-0.943828225135803	-18.9022083282471	0.00386527273803949	-0.00165419070981443	-0.00977104809135199	0.000293855206109583
473	2.09220123291016	-0.619153916835785	-18.7723388671875	-0.00684897974133492	-0.00100484199356288	-3.08191010844894e-05	-0.000680167751852423
474	2.09220123291016	-0.619153916835785	-18.707405090332	0.00451462110504508	-0.00392691092565656	0.00354059832170606	0.00256657530553639
475	-0.50519323348999	-0.294479608535767	-18.707405090332	0.00256657530553639	-0.0146411629393697	0.00646266713738441	0.00289124972186983
476	1.44285261631012	-0.619153916835785	-18.8372745513916	-0.00197886489331722	-0.0107450718060136	0.00191722682211548	0.00516396993771195
477	0.144155398011208	0.354869037866592	-19.0970134735107	-0.00197886489331722	0.000618529506027699	0.00126787810586393	-0.00522560812532902
478	2.74154996871948	-1.26850259304047	-18.9022083282471	0.00256657530553639	-0.00230353930965066	-0.00295288790948689	0.00354059832170606
479	-0.50519323348999	0.354869037866592	-19.0970134735107	0.0194496400654316	-0.00847235135734081	0.000943203864153475	0.00418994715437293
480	2.74154996871948	-0.619153916835785	-18.5775356292725	0.0022419011220336	-0.00912170019000769	-0.00197886489331722	0.00483929552137852
481	2.09220123291016	0.0301947109401226	-18.6424694061279	0.00613799272105098	-0.00392691092565656	-0.00132951640989631	-0.00230353930965066
482	1.44285261631012	0.0301947109401226	-18.7723388671875	-0.0146411629393697	0.00516396993771195	-0.00879702530801296	-0.00587495695799589
483	1.44285261631012	0.679543316364288	-19.0970134735107	0.00678734155371785	0.00776136433705688	0.00483929552137852	-0.00100484199356288
484	0.793503999710083	-0.294479608535767	-18.9671440124512	-0.00132951640989631	-0.000680167751852423	0.0022419011220336	0.000293855206109583
485	1.44285261631012	0.679543316364288	-18.5775356292725	0.00613799272105098	-3.08191010844894e-05	0.0022419011220336	-0.00295288790948689
486	2.09220123291016	-0.294479608535767	-18.3827304840088	-0.00132951640989631	-0.00392691092565656	-0.00587495695799589	-0.00295288790948689
487	-0.50519323348999	1.65356624126434	-18.6424694061279	-0.00587495695799589	0.00354059832170606	-0.0120437685400248	-0.00847235135734081
488	0.144155398011208	1.32889199256897	-18.707405090332	-0.00327756232582033	0.00354059832170606	-0.00425158534198999	0.00256657530553639
489	0.144155398011208	1.00421762466431	-18.707405090332	0.0106834331527352	0.00256657530553639	-0.00327756232582033	0.00126787810586393
490	0.793503999710083	0.679543316364288	-18.7723388671875	0.00256657530553639	0.00159255252219737	-0.0026282137259841	-0.000680167751852423
491	-1.15454185009003	1.97824060916901	-18.9022083282471	-0.00100484199356288	-0.00100484199356288	-0.0026282137259841	-0.00652430532500148
492	-0.50519323348999	1.32889199256897	-18.9671440124512	-0.00197886489331722	0.011982130818069	-0.00879702530801296	-0.00490093370899558
493	-1.80389046669006	1.65356624126434	-18.9671440124512	-0.0113944197073579	0.000293855206109583	-0.00425158534198999	-0.00100484199356288
494	-1.80389046669006	1.65356624126434	-18.7723388671875	0.0188002903014421	-0.00717365415766835	0.00451462110504508	0.00483929552137852
495	0.793503999710083	1.32889199256897	-18.6424694061279	0.00841071270406246	0.00483929552137852	0.00418994715437293	0.00321592413820326
496	-0.50519323348999	0.0301947109401226	-18.9671440124512	-0.00782300252467394	0.00873538758605719	-0.00295288790948689	-0.00360223650932312
497	-0.50519323348999	0.0301947109401226	-18.9022083282471	-0.0204853005707264	0.000618529506027699	-0.0130177913233638	0.000943203864153475
498	-1.80389046669006	1.00421762466431	-19.0320796966553	0.0136055024340749	0.0022419011220336	0.00483929552137852	0.00678734155371785
499	0.793503999710083	0.354869037866592	-18.7723388671875	0.00906006153672934	0.00256657530553639	0.00321592413820326	0.0116574559360743
500	-1.80389046669006	1.65356624126434	-19.0320796966553	-0.0263294391334057	-3.08191010844894e-05	0.00386527273803949	0.00289124972186983
501	-0.50519323348999	1.00421762466431	-18.6424694061279	0.00678734155371785	0.00126787810586393	-0.00360223650932312	-0.0026282137259841
502	0.144155398011208	1.00421762466431	-18.9022083282471	-0.0126931173726916	0.00548864435404539	-0.00587495695799589	0.00126787810586393
503	0.793503999710083	0.354869037866592	-19.0320796966553	0.000293855206109583	0.000943203864153475	-0.00522560812532902	0.00386527273803949
504	-0.50519323348999	1.32889199256897	-18.6424694061279	0.000943203864153475	-0.00100484199356288	0.000943203864153475	0.000293855206109583
505	0.793503999710083	1.32889199256897	-18.9671440124512	-0.00360223650932312	0.00581331877037883	-0.00944637414067984	0.00354059832170606
506	0.144155398011208	1.65356624126434	-19.0320796966553	-0.00879702530801296	0.00354059832170606	0.00354059832170606	-0.00165419070981443
507	1.44285261631012	0.0301947109401226	-18.1229915618896	0.000293855206109583	-0.00132951640989631	-0.00847235135734081	-0.00197886489331722
508	0.144155398011208	0.354869037866592	-18.5775356292725	0.0116574559360743	0.00483929552137852	-0.0120437685400248	-0.0126931173726916
509	1.44285261631012	0.354869037866592	-18.7723388671875	0.0113327819854021	0.000618529506027699	-0.0026282137259841	0.0113327819854021
510	-0.50519323348999	1.32889199256897	-19.1619491577148	0.00678734155371785	0.00483929552137852	-0.00425158534198999	-0.00360223650932312
511	1.44285261631012	0.0301947109401226	-18.9022083282471	0.00483929552137852	0.00483929552137852	0.00418994715437293	-0.000355493422830477
512	2.09220123291016	0.679543316364288	-18.9022083282471	0.00841071270406246	0.00678734155371785	-0.00912170019000769	-0.00522560812532902
513	1.44285261631012	0.0301947109401226	-18.4476642608643	0.01100810803473	-0.00425158534198999	-0.0026282137259841	-3.08191010844894e-05
514	2.09220123291016	-0.294479608535767	-18.5125999450684	-0.00814767740666866	-0.000680167751852423	-0.00749832857400179	0.00321592413820326
515	-0.50519323348999	0.679543316364288	-19.2268829345703	0.00289124972186983	0.00289124972186983	0.00159255252219737	0.000293855206109583
516	-0.50519323348999	1.65356624126434	-19.5515575408936	0.0123068047687411	-0.0026282137259841	-0.00652430532500148	0.000618529506027699
517	0.144155398011208	1.32889199256897	-19.3567523956299	0.0155535480007529	0.00289124972186983	-0.00847235135734081	-0.00457625929266214
518	2.74154996871948	0.354869037866592	-19.0320796966553	-0.00197886489331722	0.00354059832170606	-0.00749832857400179	-0.0026282137259841
519	0.144155398011208	1.97824060916901	-19.2268829345703	0.0103587592020631	0.00678734155371785	-0.00100484199356288	0.00256657530553639
520	3.39089846611023	0.354869037866592	-18.5775356292725	0.0100340843200684	-0.00944637414067984	0.00354059832170606	0.00126787810586393
521	0.793503999710083	0.679543316364288	-18.9022083282471	0.00743668992072344	-0.00327756232582033	-0.00684897974133492	-3.08191010844894e-05
522	2.74154996871948	0.354869037866592	-19.2918186187744	0.00743668992072344	0.00646266713738441	-0.0126931173726916	-0.00425158534198999
523	0.793503999710083	1.65356624126434	-19.0970134735107	0.0126314787194133	0.00191722682211548	-0.00782300252467394	0.0022419011220336
524	2.74154996871948	0.0301947109401226	-18.9671440124512	-0.00782300252467394	-0.00490093370899558	0.00516396993771195	0.00289124972186983
525	1.44285261631012	0.679543316364288	-18.7723388671875	-0.0107450718060136	0.00548864435404539	0.00483929552137852	0.00548864435404539
526	1.44285261631012	0.354869037866592	-18.1229915618896	0.00256657530553639	0.000293855206109583	-0.00100484199356288	-0.00132951640989631
527	-0.50519323348999	1.32889199256897	-18.6424694061279	0.00841071270406246	0.00159255252219737	-0.00295288790948689	0.0022419011220336
528	1.44285261631012	0.354869037866592	-18.7723388671875	0.0168522447347641	0.00548864435404539	-0.0117190945893526	-0.00360223650932312
529	-0.50519323348999	0.679543316364288	-18.9022083282471	-0.00197886489331722	0.00159255252219737	0.00451462110504508	0.013930176384747
530	1.44285261631012	-0.619153916835785	-18.7723388671875	0.0022419011220336	-0.00100484199356288	-0.00619963090866804	0.00938473641872406
531	-0.50519323348999	0.354869037866592	-18.9671440124512	0.0100340843200684	-0.00587495695799589	0.00776136433705688	-0.00425158534198999
532	-0.50519323348999	0.0301947109401226	-18.6424694061279	-0.0169138833880424	-0.00197886489331722	-0.00814767740666866	0.000943203864153475
533	0.793503999710083	0.0301947109401226	-18.8372745513916	-0.00749832857400179	-0.000680167751852423	0.000618529506027699	-0.00522560812532902
534	-0.50519323348999	-0.294479608535767	-18.9671440124512	0.0207483377307653	-0.00619963090866804	0.00354059832170606	0.00776136433705688
535	0.144155398011208	0.354869037866592	-19.3567523956299	0.00646266713738441	-0.00619963090866804	-0.00425158534198999	0.00906006153672934
536	0.144155398011208	-0.943828225135803	-18.7723388671875	0.00678734155371785	-0.00977104809135199	-0.000355493422830477	0.000293855206109583
537	2.09220123291016	-0.619153916835785	-18.7723388671875	-0.00197886489331722	-0.00749832857400179	-0.00360223650932312	-0.00132951640989631
538	0.144155398011208	0.679543316364288	-18.9022083282471	-0.00425158534198999	0.000618529506027699	0.00354059832170606	0.00483929552137852
539	2.09220123291016	-0.294479608535767	-18.2528610229492	0.00646266713738441	0.000943203864153475	-0.000680167751852423	0.0194496400654316
540	0.144155398011208	1.00421762466431	-18.8372745513916	-0.00717365415766835	-0.00327756232582033	0.00126787810586393	0.00483929552137852
541	0.793503999710083	1.00421762466431	-18.9022083282471	0.0213976856321096	-0.000355493422830477	0.00354059832170606	0.000943203864153475
542	0.144155398011208	1.00421762466431	-18.6424694061279	-0.00392691092565656	0.0100340843200684	-0.00490093370899558	-0.00619963090866804
543	0.793503999710083	0.354869037866592	-18.7723388671875	-0.0130177913233638	0.00711201597005129	-0.00457625929266214	-0.00587495695799589
544	-0.50519323348999	1.65356624126434	-18.8372745513916	0.000943203864153475	0.000293855206109583	0.00581331877037883	0.00776136433705688
545	0.144155398011208	1.32889199256897	-18.707405090332	-0.00555028254166245	0.00191722682211548	-0.00327756232582033	0.00256657530553639
546	0.144155398011208	1.32889199256897	-18.8372745513916	-0.00977104809135199	0.00159255252219737	-0.00132951640989631	-0.00295288790948689
547	2.09220123291016	0.0301947109401226	-18.8372745513916	0.0103587592020631	0.00646266713738441	-0.000680167751852423	-0.00360223650932312
548	-1.15454185009003	0.679543316364288	-19.0970134735107	-0.00425158534198999	0.00126787810586393	-0.00360223650932312	-3.08191010844894e-05
549	-0.50519323348999	1.00421762466431	-19.2268829345703	0.000943203864153475	0.00191722682211548	-0.00230353930965066	-0.00132951640989631
550	-2.45323920249939	1.65356624126434	-18.7723388671875	0.00873538758605719	0.00483929552137852	0.00581331877037883	0.000943203864153475
551	-1.15454185009003	0.0301947109401226	-18.707405090332	-0.0159398596733809	0.00841071270406246	-0.0026282137259841	-0.00457625929266214
552	-1.15454185009003	0.679543316364288	-18.5125999450684	-0.00425158534198999	0.00743668992072344	-0.00230353930965066	0.00256657530553639
553	-1.15454185009003	0.354869037866592	-18.7723388671875	-0.0123684434220195	0.00743668992072344	-0.00587495695799589	0.00256657530553639
554	-1.80389046669006	0.679543316364288	-18.9671440124512	-0.00555028254166245	0.00191722682211548	0.00906006153672934	-3.08191010844894e-05
555	-1.15454185009003	0.679543316364288	-18.707405090332	-0.0117190945893526	-0.00392691092565656	-0.000680167751852423	0.00483929552137852
556	-1.80389046669006	1.00421762466431	-18.707405090332	0.000943203864153475	0.00386527273803949	0.00451462110504508	0.00386527273803949
557	-1.15454185009003	1.32889199256897	-19.0320796966553	-0.00392691092565656	-0.00392691092565656	-0.00230353930965066	-0.00425158534198999
558	1.44285261631012	0.354869037866592	-18.4476642608643	0.00483929552137852	0.00289124972186983	0.00483929552137852	0.0022419011220336
559	-0.50519323348999	1.00421762466431	-19.0970134735107	0.00938473641872406	0.000943203864153475	0.00289124972186983	0.00581331877037883
560	0.793503999710083	0.679543316364288	-18.9022083282471	0.00126787810586393	-0.00165419070981443	0.00678734155371785	0.00386527273803949
561	1.44285261631012	0.679543316364288	-18.7723388671875	-0.000680167751852423	-0.00230353930965066	-0.00847235135734081	0.000293855206109583
562	2.09220123291016	0.354869037866592	-18.9022083282471	-0.0110697457566857	0.00776136433705688	-0.0026282137259841	-0.00619963090866804
563	1.44285261631012	0.354869037866592	-18.8372745513916	-0.0159398596733809	0.00159255252219737	-0.00684897974133492	-0.00490093370899558
564	2.74154996871948	0.354869037866592	-18.3827304840088	0.0262678004801273	0.00289124972186983	-0.000355493422830477	0.00743668992072344
565	1.44285261631012	0.679543316364288	-18.6424694061279	0.00711201597005129	0.00613799272105098	-0.00879702530801296	-0.000680167751852423
566	1.44285261631012	0.354869037866592	-19.0970134735107	-0.0136671401560307	0.00126787810586393	-0.00392691092565656	0.00159255252219737
567	-0.50519323348999	1.97824060916901	-19.2268829345703	0.0155535480007529	0.00126787810586393	-0.00814767740666866	-0.00392691092565656
568	1.44285261631012	1.32889199256897	-19.2918186187744	-0.00197886489331722	0.000618529506027699	-0.0120437685400248	-0.00522560812532902
569	0.144155398011208	1.65356624126434	-18.9671440124512	0.00289124972186983	-3.08191010844894e-05	0.00808603875339031	-0.00230353930965066
570	2.09220123291016	0.0301947109401226	-18.5125999450684	-0.000355493422830477	0.00873538758605719	-0.00392691092565656	0.00126787810586393
571	0.144155398011208	1.65356624126434	-19.0970134735107	0.00418994715437293	0.00191722682211548	0.00354059832170606	-0.00587495695799589
572	0.144155398011208	1.65356624126434	-19.2268829345703	-0.00230353930965066	0.00743668992072344	-0.0117190945893526	0.000618529506027699
573	-0.50519323348999	1.65356624126434	-19.421688079834	-0.0130177913233638	0.0103587592020631	-0.00652430532500148	-0.00652430532500148
574	-0.50519323348999	1.00421762466431	-19.1619491577148	0.0116574559360743	-0.00360223650932312	-0.00392691092565656	0.00613799272105098
575	0.144155398011208	1.65356624126434	-19.1619491577148	0.012956153601408	0.000293855206109583	-0.00749832857400179	-0.00197886489331722
576	0.793503999710083	0.679543316364288	-18.8372745513916	-0.000355493422830477	0.00126787810586393	-0.00782300252467394	-0.00457625929266214
577	0.144155398011208	0.679543316364288	-18.5125999450684	-0.00165419070981443	0.00841071270406246	-0.0026282137259841	-0.00847235135734081
578	0.793503999710083	1.32889199256897	-19.0970134735107	0.0175015944987535	0.00581331877037883	-0.00327756232582033	0.00386527273803949
579	2.09220123291016	0.0301947109401226	-19.0320796966553	-0.0126931173726916	-0.00522560812532902	0.00938473641872406	-0.00230353930965066
580	1.44285261631012	1.00421762466431	-19.0970134735107	-3.08191010844894e-05	0.0022419011220336	-0.00522560812532902	0.00289124972186983
581	0.793503999710083	1.32889199256897	-19.0970134735107	0.000293855206109583	-0.000355493422830477	0.00159255252219737	-0.00132951640989631
582	-0.50519323348999	1.32889199256897	-18.9671440124512	-3.08191010844894e-05	-0.00132951640989631	-0.00944637414067984	-0.00684897974133492
583	0.144155398011208	0.679543316364288	-18.6424694061279	0.00743668992072344	-0.00425158534198999	0.00841071270406246	-0.00425158534198999
584	-0.50519323348999	0.354869037866592	-18.9671440124512	0.00873538758605719	0.00191722682211548	0.000618529506027699	0.0022419011220336
585	1.44285261631012	0.354869037866592	-19.0970134735107	0.00256657530553639	0.000618529506027699	-0.00132951640989631	-0.0026282137259841
586	2.09220123291016	-0.619153916835785	-19.1619491577148	-0.00684897974133492	-0.00100484199356288	-0.00327756232582033	-0.00392691092565656
587	2.74154996871948	-0.619153916835785	-18.7723388671875	0.0106834331527352	-0.00165419070981443	-0.00652430532500148	-0.00230353930965066
588	-0.50519323348999	0.0301947109401226	-18.707405090332	0.00776136433705688	-0.00782300252467394	-0.00490093370899558	0.00354059832170606
589	2.09220123291016	-1.26850259304047	-18.707405090332	0.0200989879667759	-0.00619963090866804	0.000293855206109583	0.00483929552137852
590	0.144155398011208	0.679543316364288	-18.8372745513916	-0.017887907102704	-0.00652430532500148	0.00418994715437293	0.00126787810586393
591	2.74154996871948	-1.26850259304047	-18.9671440124512	-0.0188619289547205	-0.00912170019000769	0.000293855206109583	0.00354059832170606
592	1.44285261631012	0.0301947109401226	-18.707405090332	-0.00295288790948689	0.00418994715437293	-0.00587495695799589	-0.00490093370899558
593	2.09220123291016	-0.619153916835785	-18.7723388671875	0.0233457311987877	0.00256657530553639	-0.00684897974133492	0.00321592413820326
594	1.44285261631012	0.354869037866592	-18.707405090332	0.000943203864153475	0.000943203864153475	0.00159255252219737	0.00483929552137852
595	0.793503999710083	-0.294479608535767	-18.5125999450684	0.00483929552137852	-0.00132951640989631	-0.000355493422830477	0.00516396993771195
596	0.793503999710083	0.354869037866592	-18.5125999450684	0.00354059832170606	-0.00814767740666866	0.00906006153672934	-0.000355493422830477
597	2.09220123291016	0.354869037866592	-18.9022083282471	-0.00360223650932312	0.00256657530553639	-0.00879702530801296	0.00256657530553639
598	-0.50519323348999	1.32889199256897	-19.2268829345703	-0.00749832857400179	0.00743668992072344	0.0022419011220336	-0.00100484199356288
599	1.44285261631012	0.354869037866592	-18.7723388671875	0.00289124972186983	0.00451462110504508	0.00613799272105098	-3.08191010844894e-05
600	-0.50519323348999	1.32889199256897	-19.0320796966553	-0.00392691092565656	-0.00165419070981443	-0.00425158534198999	0.00516396993771195
601	-1.15454185009003	1.32889199256897	-18.9022083282471	0.000618529506027699	0.000943203864153475	-0.00522560812532902	-0.00132951640989631
602	-0.50519323348999	1.65356624126434	-18.707405090332	0.00711201597005129	-0.00230353930965066	-0.00652430532500148	-0.00197886489331722
603	-2.45323920249939	1.32889199256897	-19.1619491577148	-0.00490093370899558	0.00386527273803949	-0.00295288790948689	-0.0026282137259841
604	-1.15454185009003	1.32889199256897	-19.1619491577148	0.00516396993771195	0.000943203864153475	0.00646266713738441	0.00191722682211548
605	-1.80389046669006	0.354869037866592	-19.0320796966553	-0.00522560812532902	-0.00425158534198999	-0.00392691092565656	0.00191722682211548
606	-1.80389046669006	1.00421762466431	-19.0320796966553	-0.0120437685400248	-0.00165419070981443	0.000618529506027699	-0.00555028254166245
607	-2.45323920249939	1.65356624126434	-18.9022083282471	-0.00360223650932312	0.00581331877037883	-0.00457625929266214	-0.0026282137259841
608	-1.15454185009003	1.32889199256897	-18.5775356292725	-0.0139918150380254	-0.00652430532500148	-0.0113944197073579	0.00191722682211548
609	-0.50519323348999	0.679543316364288	-18.6424694061279	-0.00295288790948689	0.00354059832170606	0.00613799272105098	0.00289124972186983
610	0.793503999710083	1.65356624126434	-18.8372745513916	0.000293855206109583	0.000943203864153475	-0.00782300252467394	0.00711201597005129
611	-1.80389046669006	1.32889199256897	-18.5775356292725	0.00451462110504508	-0.0026282137259841	0.00451462110504508	-0.000680167751852423
612	0.144155398011208	0.0301947109401226	-18.5775356292725	-0.00360223650932312	0.000293855206109583	-0.0100957229733467	-0.000680167751852423
613	0.144155398011208	0.679543316364288	-18.7723388671875	0.00289124972186983	0.00743668992072344	-0.00847235135734081	0.00159255252219737
614	0.793503999710083	0.0301947109401226	-18.4476642608643	-0.0107450718060136	0.00354059832170606	-0.00165419070981443	0.00159255252219737
615	2.09220123291016	0.679543316364288	-18.5125999450684	0.00678734155371785	-0.00814767740666866	0.00386527273803949	0.00354059832170606
616	1.44285261631012	0.0301947109401226	-18.6424694061279	-0.00360223650932312	0.00191722682211548	-0.00490093370899558	0.000943203864153475
617	-0.50519323348999	1.00421762466431	-18.9671440124512	0.00808603875339031	0.00711201597005129	-0.0104203969240189	-0.00490093370899558
618	2.09220123291016	0.0301947109401226	-18.707405090332	0.0181509424000978	-0.00132951640989631	0.00354059832170606	0.00256657530553639
619	0.144155398011208	1.00421762466431	-18.8372745513916	-0.0136671401560307	-0.00360223650932312	0.00970941036939621	-0.00295288790948689
620	0.144155398011208	1.32889199256897	-18.707405090332	-0.000355493422830477	-0.00197886489331722	-3.08191010844894e-05	0.00256657530553639
621	0.793503999710083	0.679543316364288	-18.6424694061279	0.01100810803473	0.00483929552137852	-0.00295288790948689	-0.00132951640989631
622	0.793503999710083	0.354869037866592	-18.9671440124512	-0.0133424662053585	-0.00457625929266214	-0.00490093370899558	-0.00360223650932312
623	0.793503999710083	1.00421762466431	-19.2268829345703	0.0168522447347641	0.00191722682211548	-0.0162645354866982	0.000293855206109583
624	0.144155398011208	1.65356624126434	-19.3567523956299	0.000943203864153475	-0.00165419070981443	0.00191722682211548	0.0103587592020631
625	1.44285261631012	1.00421762466431	-19.2268829345703	0.00873538758605719	0.000943203864153475	-0.00100484199356288	0.0022419011220336
626	0.144155398011208	1.32889199256897	-18.9671440124512	-0.0100957229733467	0.0022419011220336	-0.00392691092565656	0.00451462110504508
627	1.44285261631012	1.32889199256897	-19.0320796966553	0.00354059832170606	0.00191722682211548	-0.0100957229733467	-0.00782300252467394
628	1.44285261631012	0.679543316364288	-19.0320796966553	0.00516396993771195	0.00451462110504508	-0.00814767740666866	-0.00132951640989631
629	0.793503999710083	1.32889199256897	-19.3567523956299	0.00386527273803949	0.00321592413820326	-0.00100484199356288	0.00841071270406246
630	0.144155398011208	1.65356624126434	-19.0320796966553	-0.00619963090866804	-0.0026282137259841	0.000618529506027699	0.00646266713738441
631	2.74154996871948	0.354869037866592	-18.8372745513916	0.00289124972186983	0.0022419011220336	-0.00425158534198999	-0.00717365415766835
632	1.44285261631012	0.679543316364288	-18.5775356292725	0.00646266713738441	-0.00295288790948689	-0.00165419070981443	-0.000680167751852423
633	2.09220123291016	0.0301947109401226	-18.3177947998047	0.00711201597005129	0.00159255252219737	-0.00944637414067984	-0.00295288790948689
634	0.793503999710083	0.679543316364288	-18.6424694061279	0.00516396993771195	0.00126787810586393	0.0126314787194133	0.000293855206109583
635	2.74154996871948	0.354869037866592	-18.8372745513916	-0.00782300252467394	-0.00782300252467394	-0.00295288790948689	0.00191722682211548
636	0.793503999710083	0.679543316364288	-18.707405090332	0.00126787810586393	0.00191722682211548	-0.00132951640989631	-0.000355493422830477
637	0.793503999710083	1.32889199256897	-18.9022083282471	0.0149041991680861	0.00386527273803949	-0.00782300252467394	-0.00717365415766835
638	0.144155398011208	1.65356624126434	-18.9671440124512	0.0022419011220336	0.00159255252219737	-0.0026282137259841	-0.00197886489331722
639	-0.50519323348999	0.679543316364288	-18.2528610229492	0.0100340843200684	0.00743668992072344	0.00613799272105098	-0.00100484199356288
640	1.44285261631012	0.0301947109401226	-18.7723388671875	0.0106834331527352	-0.00392691092565656	0.00711201597005129	0.00711201597005129
641	0.144155398011208	0.679543316364288	-19.1619491577148	0.0197743140161037	0.0022419011220336	-0.00587495695799589	-0.00230353930965066
642	0.793503999710083	0.679543316364288	-18.9671440124512	-0.0143164889886975	0.00581331877037883	-0.00587495695799589	-0.00749832857400179
643	-0.50519323348999	0.354869037866592	-19.0320796966553	-0.00360223650932312	-0.00197886489331722	-0.00327756232582033	-0.00717365415766835
644	0.144155398011208	0.354869037866592	-18.9022083282471	0.00841071270406246	-3.08191010844894e-05	-0.00392691092565656	0.00159255252219737
645	0.144155398011208	0.0301947109401226	-18.8372745513916	0.00451462110504508	-0.00197886489331722	0.00613799272105098	0.000293855206109583
646	1.44285261631012	-0.943828225135803	-18.5775356292725	0.000293855206109583	-0.0149658378213644	-0.00425158534198999	-0.00879702530801296
647	1.44285261631012	-0.619153916835785	-18.9022083282471	0.00321592413820326	-0.000680167751852423	-0.0110697457566857	-0.00977104809135199
648	1.44285261631012	0.0301947109401226	-19.3567523956299	0.00354059832170606	-0.0146411629393697	-0.00814767740666866	0.000618529506027699
649	2.09220123291016	-0.943828225135803	-18.8372745513916	0.0100340843200684	0.000943203864153475	-0.00555028254166245	-0.00295288790948689
650	2.09220123291016	-0.619153916835785	-19.0320796966553	0.000618529506027699	-0.0120437685400248	-0.00230353930965066	0.00159255252219737
651	-0.50519323348999	0.354869037866592	-19.0320796966553	0.0158782228827477	0.000943203864153475	-0.00619963090866804	-0.00522560812532902
652	0.793503999710083	0.0301947109401226	-18.7723388671875	0.00808603875339031	0.0022419011220336	-0.0100957229733467	-0.00522560812532902
653	0.144155398011208	1.00421762466431	-19.0970134735107	0.00938473641872406	-0.00132951640989631	0.000293855206109583	0.00613799272105098
654	0.793503999710083	1.00421762466431	-19.1619491577148	0.00289124972186983	0.00581331877037883	-0.00360223650932312	0.00386527273803949
655	-0.50519323348999	1.65356624126434	-19.2268829345703	0.0155535480007529	-0.00555028254166245	0.00678734155371785	0.000943203864153475
656	-0.50519323348999	1.32889199256897	-18.9022083282471	-0.00490093370899558	0.00256657530553639	-0.00879702530801296	-0.00132951640989631
657	1.44285261631012	0.679543316364288	-18.707405090332	0.0149041991680861	0.000943203864153475	0.00159255252219737	-0.00392691092565656
658	0.793503999710083	0.679543316364288	-18.3177947998047	0.000618529506027699	0.00386527273803949	-0.00717365415766835	0.00191722682211548
659	1.44285261631012	1.00421762466431	-18.9671440124512	0.0100340843200684	0.00483929552137852	0.000293855206109583	-0.000355493422830477
660	0.144155398011208	1.32889199256897	-19.0970134735107	0.00126787810586393	0.00548864435404539	0.00743668992072344	-0.00197886489331722
661	1.44285261631012	0.354869037866592	-18.9022083282471	0.00289124972186983	0.00191722682211548	-0.00749832857400179	0.000618529506027699
662	1.44285261631012	0.354869037866592	-18.8372745513916	0.0116574559360743	0.0116574559360743	-0.0123684434220195	-0.00749832857400179
663	0.793503999710083	0.354869037866592	-18.707405090332	-0.00555028254166245	0.00548864435404539	-0.00327756232582033	-0.000680167751852423
664	0.144155398011208	0.0301947109401226	-18.4476642608643	-0.00230353930965066	0.00743668992072344	-0.0026282137259841	0.00289124972186983
665	-0.50519323348999	0.0301947109401226	-18.707405090332	0.0022419011220336	0.000943203864153475	-0.00165419070981443	0.00678734155371785
666	-1.15454185009003	1.32889199256897	-18.9022083282471	-0.0152905117720366	0.00873538758605719	0.00289124972186983	-0.00555028254166245
667	-0.50519323348999	1.32889199256897	-19.0320796966553	-0.00457625929266214	0.00646266713738441	-0.00912170019000769	-0.00295288790948689
668	0.144155398011208	0.679543316364288	-18.8372745513916	-0.0133424662053585	-0.00165419070981443	-0.0120437685400248	0.000293855206109583
669	-1.15454185009003	1.65356624126434	-19.0320796966553	0.00256657530553639	0.00678734155371785	0.00159255252219737	-0.00100484199356288
670	-1.15454185009003	0.0301947109401226	-18.6424694061279	0.00451462110504508	-0.00295288790948689	0.00256657530553639	0.0022419011220336
671	0.144155398011208	0.0301947109401226	-18.707405090332	-0.0110697457566857	0.0022419011220336	0.00321592413820326	0.0022419011220336
672	-1.15454185009003	0.679543316364288	-19.0320796966553	-0.0136671401560307	0.00906006153672934	-0.00197886489331722	-0.000680167751852423
673	0.144155398011208	0.354869037866592	-19.1619491577148	-3.08191010844894e-05	0.00808603875339031	-0.00912170019000769	0.00191722682211548
674	-1.15454185009003	0.679543316364288	-18.9671440124512	-0.0123684434220195	0.00678734155371785	0.0100340843200684	0.00548864435404539
675	-0.50519323348999	0.0301947109401226	-18.7723388671875	-0.00490093370899558	-0.00360223650932312	-0.00652430532500148	0.00256657530553639
676	-0.50519323348999	0.354869037866592	-18.6424694061279	0.00126787810586393	0.00289124972186983	-0.000680167751852423	-0.00100484199356288
677	-1.15454185009003	1.32889199256897	-18.6424694061279	-0.00944637414067984	0.00354059832170606	-0.00490093370899558	0.000943203864153475
678	-1.15454185009003	1.97824060916901	-19.2268829345703	0.00548864435404539	0.00191722682211548	-0.00619963090866804	0.00386527273803949
679	-0.50519323348999	1.00421762466431	-18.8372745513916	0.00743668992072344	0.00159255252219737	0.00126787810586393	0.00451462110504508
680	1.44285261631012	1.32889199256897	-18.6424694061279	-0.00912170019000769	0.000943203864153475	0.0116574559360743	0.01100810803473
681	0.144155398011208	1.32889199256897	-18.9022083282471	-0.00847235135734081	-0.000680167751852423	-0.00132951640989631	0.00418994715437293
682	-0.50519323348999	1.32889199256897	-18.9022083282471	0.00613799272105098	-3.08191010844894e-05	-0.00132951640989631	-0.00457625929266214
683	0.144155398011208	1.00421762466431	-18.5125999450684	0.00938473641872406	0.00776136433705688	-0.0120437685400248	0.00289124972186983
684	-0.50519323348999	1.65356624126434	-19.1619491577148	0.0200989879667759	0.00711201597005129	-0.00295288790948689	0.00386527273803949
685	0.793503999710083	1.00421762466431	-18.9022083282471	-0.0110697457566857	0.0022419011220336	0.00386527273803949	-0.00165419070981443
686	2.74154996871948	0.0301947109401226	-18.6424694061279	0.0188002903014421	0.00483929552137852	-0.00392691092565656	-0.00912170019000769
687	0.793503999710083	0.679543316364288	-18.5125999450684	0.0113327819854021	0.00386527273803949	-0.00100484199356288	0.0022419011220336
688	0.144155398011208	1.32889199256897	-18.8372745513916	-0.0159398596733809	-0.00100484199356288	-0.00847235135734081	0.00159255252219737
689	1.44285261631012	0.354869037866592	-18.2528610229492	0.00548864435404539	-0.000355493422830477	0.000293855206109583	-0.00165419070981443
690	0.144155398011208	1.65356624126434	-18.9671440124512	-0.0165892094373703	-0.00165419070981443	0.00289124972186983	-0.00392691092565656
691	0.144155398011208	1.32889199256897	-19.0320796966553	0.000943203864153475	0.00289124972186983	-0.00944637414067984	0.00483929552137852
692	0.793503999710083	1.00421762466431	-19.0320796966553	-0.00749832857400179	-0.00165419070981443	-0.00457625929266214	-0.00749832857400179
693	0.144155398011208	1.65356624126434	-18.9671440124512	0.0145795252174139	0.00191722682211548	-0.00912170019000769	0.00386527273803949
694	0.144155398011208	1.00421762466431	-18.9022083282471	0.00678734155371785	0.00159255252219737	-0.00749832857400179	-0.00132951640989631
695	0.144155398011208	1.65356624126434	-18.8372745513916	-0.00652430532500148	0.000293855206109583	-0.00425158534198999	-0.000355493422830477
696	1.44285261631012	1.32889199256897	-19.0970134735107	0.00678734155371785	-0.000355493422830477	-0.00490093370899558	-0.00100484199356288
697	1.44285261631012	0.679543316364288	-19.6164932250977	0.00451462110504508	0.00321592413820326	-0.0100957229733467	0.00126787810586393
698	2.09220123291016	0.354869037866592	-19.1619491577148	-0.00392691092565656	0.00516396993771195	-0.0110697457566857	0.00483929552137852
699	1.44285261631012	1.32889199256897	-19.2918186187744	0.012956153601408	-0.000680167751852423	-0.00392691092565656	0.00548864435404539
700	0.144155398011208	1.32889199256897	-19.0970134735107	-0.000355493422830477	-0.00100484199356288	-0.00522560812532902	0.00808603875339031
701	1.44285261631012	1.00421762466431	-18.7723388671875	-0.000355493422830477	0.00581331877037883	-0.00457625929266214	0.00126787810586393
702	1.44285261631012	0.354869037866592	-18.707405090332	0.00321592413820326	0.00581331877037883	-0.00360223650932312	-0.00165419070981443
703	1.44285261631012	0.679543316364288	-18.6424694061279	-0.00392691092565656	0.00126787810586393	-0.000680167751852423	-0.000680167751852423
704	2.09220123291016	0.0301947109401226	-18.8372745513916	0.00646266713738441	-0.0026282137259841	0.00321592413820326	-0.00230353930965066
705	0.793503999710083	0.679543316364288	-18.9022083282471	0.00321592413820326	-0.00132951640989631	0.00483929552137852	-0.00100484199356288
706	-0.50519323348999	1.00421762466431	-18.9022083282471	-0.00717365415766835	0.000293855206109583	-0.00327756232582033	0.00126787810586393
707	0.793503999710083	0.679543316364288	-18.9671440124512	-0.00912170019000769	0.00711201597005129	-0.00457625929266214	-0.00944637414067984
708	1.44285261631012	0.0301947109401226	-18.1879253387451	-0.0126931173726916	-0.00425158534198999	-0.000680167751852423	0.000943203864153475
709	0.144155398011208	0.354869037866592	-18.9022083282471	-0.00392691092565656	0.00321592413820326	0.00678734155371785	0.00548864435404539
710	1.44285261631012	-0.294479608535767	-18.6424694061279	0.0188002903014421	0.00354059832170606	0.00516396993771195	-0.00392691092565656
711	2.09220123291016	-0.943828225135803	-18.5125999450684	0.00256657530553639	-0.00360223650932312	0.00126787810586393	-0.00132951640989631
712	1.44285261631012	0.0301947109401226	-18.7723388671875	0.0236704051494598	-0.00327756232582033	-0.00555028254166245	-0.00879702530801296
713	2.74154996871948	-0.294479608535767	-18.8372745513916	0.00418994715437293	-0.00165419070981443	-0.00132951640989631	0.00159255252219737
714	2.09220123291016	-0.943828225135803	-18.5775356292725	-0.0146411629393697	-0.000680167751852423	-0.00392691092565656	0.00808603875339031
715	2.74154996871948	-0.943828225135803	-18.9671440124512	0.0132808275520802	-0.00522560812532902	0.00483929552137852	0.00581331877037883
716	0.793503999710083	-0.943828225135803	-18.9022083282471	-0.0126931173726916	-0.00879702530801296	-0.00782300252467394	0.00289124972186983
717	0.793503999710083	0.0301947109401226	-18.707405090332	-0.00749832857400179	-0.00652430532500148	-0.0026282137259841	-0.00587495695799589
718	-0.50519323348999	1.00421762466431	-18.8372745513916	-0.00814767740666866	-0.00587495695799589	0.000293855206109583	0.000618529506027699
719	2.09220123291016	-0.619153916835785	-18.7723388671875	0.000943203864153475	0.000618529506027699	-0.00360223650932312	0.00159255252219737
720	1.44285261631012	0.0301947109401226	-18.5775356292725	-0.0133424662053585	-0.00165419070981443	0.00126787810586393	0.00191722682211548
721	0.144155398011208	1.00421762466431	-18.8372745513916	0.0188002903014421	-0.00490093370899558	-3.08191010844894e-05	0.00321592413820326
722	0.144155398011208	1.32889199256897	-19.0320796966553	-3.08191010844894e-05	0.00256657530553639	-0.00457625929266214	-0.00490093370899558
723	0.793503999710083	0.679543316364288	-19.2918186187744	0.0223717093467712	0.00776136433705688	-0.00522560812532902	0.00418994715437293
724	-0.50519323348999	1.65356624126434	-19.1619491577148	-0.00132951640989631	-0.00165419070981443	0.000943203864153475	-0.0026282137259841
725	0.144155398011208	1.32889199256897	-18.9022083282471	-0.000355493422830477	0.00613799272105098	0.00873538758605719	0.00516396993771195
726	2.09220123291016	0.679543316364288	-18.8372745513916	-0.00165419070981443	-0.00555028254166245	0.000943203864153475	-0.0026282137259841
727	1.44285261631012	0.354869037866592	-18.4476642608643	-0.0211346503347158	-0.000355493422830477	-0.00782300252467394	0.00191722682211548
728	-1.15454185009003	1.65356624126434	-19.2268829345703	0.011982130818069	0.000943203864153475	0.0022419011220336	-0.00425158534198999
729	1.44285261631012	0.0301947109401226	-18.8372745513916	-0.00197886489331722	0.000618529506027699	0.00126787810586393	0.00970941036939621
730	-1.15454185009003	1.32889199256897	-18.9022083282471	-0.0110697457566857	-0.000680167751852423	0.00613799272105098	-0.000355493422830477
731	-1.80389046669006	1.32889199256897	-18.7723388671875	-0.00749832857400179	0.00191722682211548	0.000618529506027699	0.00321592413820326
732	-1.80389046669006	0.354869037866592	-18.2528610229492	-0.00977104809135199	0.00678734155371785	-0.00847235135734081	-0.00457625929266214
733	-1.80389046669006	0.354869037866592	-18.3177947998047	-0.00522560812532902	0.00548864435404539	-0.00555028254166245	-0.00230353930965066
734	-2.45323920249939	1.00421762466431	-18.9671440124512	-0.0195112787187099	-0.000355493422830477	0.00451462110504508	0.000943203864153475
735	-3.10258769989014	1.32889199256897	-19.0320796966553	0.0022419011220336	-0.00230353930965066	0.00938473641872406	0.00678734155371785
736	-1.80389046669006	1.32889199256897	-18.8372745513916	0.00808603875339031	-0.00425158534198999	-0.00197886489331722	-0.00327756232582033
737	-1.15454185009003	0.354869037866592	-18.6424694061279	0.000618529506027699	0.0100340843200684	-0.00425158534198999	-0.00230353930965066
738	-0.50519323348999	0.354869037866592	-18.6424694061279	-0.0107450718060136	0.00516396993771195	0.000943203864153475	-0.00132951640989631
739	-1.15454185009003	1.65356624126434	-18.707405090332	-0.00392691092565656	-0.00197886489331722	0.00191722682211548	0.00451462110504508
740	-1.15454185009003	1.32889199256897	-18.9671440124512	-0.0026282137259841	-0.000680167751852423	0.00483929552137852	0.00386527273803949
741	1.44285261631012	0.354869037866592	-18.9022083282471	-0.00684897974133492	-0.000355493422830477	0.0022419011220336	-3.08191010844894e-05
742	1.44285261631012	0.354869037866592	-18.9022083282471	0.00483929552137852	0.00191722682211548	-0.00392691092565656	-0.00295288790948689
743	1.44285261631012	1.32889199256897	-18.9022083282471	0.00581331877037883	0.00581331877037883	-0.00327756232582033	0.00321592413820326
744	2.09220123291016	0.354869037866592	-18.707405090332	0.00776136433705688	-0.0026282137259841	-0.0026282137259841	0.00418994715437293
745	2.09220123291016	0.679543316364288	-18.5775356292725	-0.00132951640989631	0.00256657530553639	0.00646266713738441	0.00191722682211548
746	0.144155398011208	1.32889199256897	-18.9022083282471	-0.00100484199356288	-0.00555028254166245	-0.00360223650932312	-0.0107450718060136
747	-0.50519323348999	1.65356624126434	-19.421688079834	-0.00684897974133492	0.00256657530553639	-0.00522560812532902	-0.00327756232582033
748	2.74154996871948	0.679543316364288	-19.1619491577148	0.00191722682211548	0.00386527273803949	-0.000680167751852423	0.00126787810586393
749	0.144155398011208	1.97824060916901	-19.3567523956299	0.00321592413820326	0.00678734155371785	0.00516396993771195	0.00159255252219737
750	0.793503999710083	0.0301947109401226	-19.0320796966553	0.00354059832170606	0.00516396993771195	-0.000355493422830477	0.000618529506027699
751	2.09220123291016	0.354869037866592	-18.707405090332	0.00483929552137852	0.00711201597005129	0.00548864435404539	-0.00165419070981443
752	1.44285261631012	0.354869037866592	-18.7723388671875	0.0132808275520802	0.00970941036939621	-0.0130177913233638	-0.00782300252467394
753	1.44285261631012	0.679543316364288	-19.421688079834	-0.00555028254166245	0.00256657530553639	-0.00230353930965066	0.00191722682211548
754	1.44285261631012	0.354869037866592	-19.1619491577148	-0.0113944197073579	0.00776136433705688	0.000943203864153475	0.000943203864153475
755	2.09220123291016	0.354869037866592	-18.9671440124512	0.00613799272105098	0.00321592413820326	-0.00230353930965066	-0.0026282137259841
756	2.09220123291016	0.354869037866592	-18.9671440124512	-0.0130177913233638	0.00159255252219737	-0.000680167751852423	-0.000680167751852423
757	0.793503999710083	1.00421762466431	-19.0320796966553	0.011982130818069	0.00289124972186983	-0.00457625929266214	-0.00392691092565656
758	0.793503999710083	1.65356624126434	-18.7723388671875	0.0103587592020631	0.00386527273803949	0.000618529506027699	-3.08191010844894e-05
759	0.793503999710083	0.354869037866592	-18.7723388671875	-0.0100957229733467	-0.00749832857400179	0.00646266713738441	0.00613799272105098
760	1.44285261631012	0.0301947109401226	-18.8372745513916	0.0022419011220336	-0.000680167751852423	0.000943203864153475	0.00548864435404539
761	1.44285261631012	1.32889199256897	-18.9671440124512	-0.00360223650932312	-0.00100484199356288	0.00354059832170606	-0.00295288790948689
762	-0.50519323348999	1.32889199256897	-19.2268829345703	-0.00684897974133492	0.000943203864153475	-0.00230353930965066	-0.0169138833880424
763	0.793503999710083	1.32889199256897	-18.6424694061279	0.0181509424000978	0.00516396993771195	0.000293855206109583	0.00126787810586393
764	0.144155398011208	1.65356624126434	-18.7723388671875	0.00581331877037883	0.00581331877037883	-0.00782300252467394	0.00776136433705688
765	2.09220123291016	1.00421762466431	-19.0320796966553	0.0113327819854021	-0.00555028254166245	-0.00360223650932312	0.00289124972186983
766	2.09220123291016	1.32889199256897	-18.9671440124512	-0.00977104809135199	-0.00944637414067984	0.000943203864153475	0.00289124972186983
767	3.39089846611023	-0.294479608535767	-18.7723388671875	0.00873538758605719	0.00354059832170606	-0.0117190945893526	-0.00230353930965066
768	-0.50519323348999	1.32889199256897	-19.0320796966553	0.00256657530553639	-0.0026282137259841	-0.0120437685400248	0.00289124972186983
769	1.44285261631012	-0.294479608535767	-18.6424694061279	0.00354059832170606	0.000618529506027699	-0.00879702530801296	0.0022419011220336
770	0.144155398011208	0.679543316364288	-18.7723388671875	0.0103587592020631	-0.00392691092565656	0.00126787810586393	-0.000355493422830477
771	-0.50519323348999	0.354869037866592	-18.707405090332	0.00841071270406246	-0.0026282137259841	-0.00555028254166245	0.00256657530553639
772	0.144155398011208	-0.294479608535767	-18.9671440124512	-0.00814767740666866	0.00321592413820326	-0.00652430532500148	-0.00457625929266214
773	0.144155398011208	-0.943828225135803	-18.7723388671875	0.012956153601408	-0.00457625929266214	-3.08191010844894e-05	0.000943203864153475
774	0.144155398011208	-0.294479608535767	-19.1619491577148	-0.00457625929266214	-0.00782300252467394	0.00548864435404539	-0.00100484199356288
775	0.144155398011208	0.0301947109401226	-18.9671440124512	0.011982130818069	-0.00555028254166245	0.000943203864153475	0.00191722682211548
776	0.144155398011208	0.0301947109401226	-18.7723388671875	0.00548864435404539	-0.0133424662053585	-0.00425158534198999	0.000618529506027699
777	2.74154996871948	-0.619153916835785	-18.5775356292725	0.0243197549134493	0.000618529506027699	0.00386527273803949	-0.00230353930965066
778	1.44285261631012	-0.943828225135803	-18.9671440124512	0.00516396993771195	-3.08191010844894e-05	0.00126787810586393	-0.00782300252467394
779	1.44285261631012	-0.294479608535767	-19.0970134735107	0.0106834331527352	-0.00555028254166245	0.00938473641872406	0.00646266713738441
780	0.793503999710083	0.679543316364288	-19.0970134735107	0.0200989879667759	-0.00327756232582033	0.00159255252219737	0.000293855206109583
781	0.144155398011208	0.354869037866592	-18.707405090332	-0.00490093370899558	-0.00165419070981443	-0.00327756232582033	0.00938473641872406
782	2.09220123291016	0.0301947109401226	-18.4476642608643	0.0123068047687411	0.00418994715437293	-0.0110697457566857	-0.00392691092565656
783	1.44285261631012	0.354869037866592	-18.1879253387451	-3.08191010844894e-05	0.00256657530553639	0.00289124972186983	-0.00132951640989631
784	2.74154996871948	0.354869037866592	-18.5125999450684	-0.000355493422830477	0.00418994715437293	0.00354059832170606	0.00159255252219737
785	0.144155398011208	1.97824060916901	-18.8372745513916	-0.0100957229733467	0.00386527273803949	0.00711201597005129	0.00613799272105098
786	0.793503999710083	1.32889199256897	-19.0320796966553	-0.000355493422830477	-0.00165419070981443	-0.0126931173726916	-0.000355493422830477
787	-0.50519323348999	1.65356624126434	-18.9671440124512	-0.0123684434220195	0.0116574559360743	-0.00944637414067984	-0.00652430532500148
788	1.44285261631012	0.354869037866592	-18.707405090332	-0.00944637414067984	0.00191722682211548	-0.00587495695799589	-0.00230353930965066
789	-1.80389046669006	1.32889199256897	-18.7723388671875	-0.00360223650932312	0.00159255252219737	0.00289124972186983	-0.00230353930965066
790	0.144155398011208	0.679543316364288	-18.8372745513916	-0.0172385573387146	0.00126787810586393	0.0022419011220336	0.000943203864153475
791	0.144155398011208	0.679543316364288	-19.2918186187744	-0.00619963090866804	0.0022419011220336	0.00516396993771195	-0.00165419070981443
792	-2.45323920249939	1.32889199256897	-18.9671440124512	-0.0100957229733467	0.000618529506027699	-0.00230353930965066	0.00126787810586393
793	-2.45323920249939	1.65356624126434	-19.0970134735107	0.00678734155371785	0.00126787810586393	-0.00392691092565656	-0.00165419070981443
794	-2.45323920249939	1.65356624126434	-18.9671440124512	0.00354059832170606	-0.00197886489331722	-0.00457625929266214	0.00191722682211548
795	-1.80389046669006	0.679543316364288	-18.5775356292725	-0.00100484199356288	0.00841071270406246	0.00516396993771195	-0.00132951640989631
796	-1.80389046669006	0.354869037866592	-18.5775356292725	-0.00977104809135199	0.0022419011220336	0.00483929552137852	0.0022419011220336
797	-2.45323920249939	1.65356624126434	-19.1619491577148	0.00289124972186983	0.00548864435404539	0.00191722682211548	-0.00977104809135199
798	-2.45323920249939	1.65356624126434	-19.0320796966553	0.00451462110504508	0.00548864435404539	-0.000355493422830477	0.00256657530553639
799	-1.15454185009003	1.32889199256897	-19.0970134735107	0.0181509424000978	0.000943203864153475	-3.08191010844894e-05	0.00581331877037883
800	0.144155398011208	0.354869037866592	-18.9671440124512	-0.00879702530801296	0.00451462110504508	0.00613799272105098	-0.000355493422830477
801	0.793503999710083	1.32889199256897	-18.9671440124512	0.0168522447347641	-0.00132951640989631	-0.00457625929266214	0.00126787810586393
802	-1.15454185009003	1.32889199256897	-18.7723388671875	0.00256657530553639	0.00256657530553639	-0.00555028254166245	-0.00847235135734081
803	0.144155398011208	1.00421762466431	-19.0970134735107	-0.0100957229733467	0.00841071270406246	-0.00327756232582033	0.000943203864153475
804	0.793503999710083	1.65356624126434	-19.1619491577148	-0.00132951640989631	-0.00619963090866804	0.00256657530553639	0.00354059832170606
805	2.74154996871948	0.354869037866592	-18.9671440124512	-0.0110697457566857	0.0022419011220336	-0.00782300252467394	0.00808603875339031
806	1.44285261631012	0.354869037866592	-18.8372745513916	-0.00652430532500148	0.00289124972186983	-0.00230353930965066	-0.00197886489331722
807	2.09220123291016	0.0301947109401226	-18.8372745513916	-0.00295288790948689	0.0022419011220336	-0.00490093370899558	0.00126787810586393
808	-0.50519323348999	1.65356624126434	-18.5125999450684	0.00159255252219737	0.00743668992072344	-0.0159398596733809	0.00191722682211548
809	1.44285261631012	0.354869037866592	-18.6424694061279	-3.08191010844894e-05	0.000618529506027699	-0.00197886489331722	0.00711201597005129
810	-1.15454185009003	1.97824060916901	-19.2268829345703	-0.0117190945893526	0.00126787810586393	0.00451462110504508	-0.00197886489331722
811	0.144155398011208	1.00421762466431	-18.9671440124512	0.00126787810586393	-0.00197886489331722	-0.00197886489331722	-0.00392691092565656
812	1.44285261631012	1.00421762466431	-19.0320796966553	-0.00425158534198999	0.00126787810586393	-0.00944637414067984	-0.00814767740666866
813	1.44285261631012	0.0301947109401226	-18.7723388671875	0.00581331877037883	-0.00165419070981443	-0.0107450718060136	-0.00490093370899558
814	1.44285261631012	0.679543316364288	-18.7723388671875	0.00451462110504508	0.00613799272105098	0.000293855206109583	0.000943203864153475
815	-0.50519323348999	1.00421762466431	-19.2268829345703	0.0162028968334198	0.000293855206109583	-0.00717365415766835	0.00289124972186983
816	0.144155398011208	1.00421762466431	-19.2918186187744	0.0103587592020631	0.000943203864153475	-0.00782300252467394	-0.00490093370899558
817	2.09220123291016	0.679543316364288	-18.8372745513916	-0.00165419070981443	0.00418994715437293	-0.00522560812532902	-0.00490093370899558
818	1.44285261631012	0.0301947109401226	-19.0320796966553	0.0123068047687411	0.000618529506027699	-0.00295288790948689	-0.00392691092565656
819	2.09220123291016	0.354869037866592	-19.0320796966553	-0.00782300252467394	0.00873538758605719	-0.0026282137259841	0.00354059832170606
820	0.144155398011208	1.00421762466431	-18.9022083282471	0.0278911720961332	0.000293855206109583	0.00418994715437293	-0.00652430532500148
821	-0.50519323348999	0.679543316364288	-18.7723388671875	-0.00782300252467394	-0.00230353930965066	0.00289124972186983	-0.00132951640989631
822	2.74154996871948	0.0301947109401226	-18.9671440124512	0.00321592413820326	0.00451462110504508	-0.00587495695799589	-0.0130177913233638
823	1.44285261631012	0.0301947109401226	-18.9671440124512	0.00483929552137852	0.00906006153672934	0.00159255252219737	-0.00392691092565656
824	0.793503999710083	-0.294479608535767	-18.7723388671875	0.0249691028147936	0.00289124972186983	0.00613799272105098	0.00548864435404539
825	0.144155398011208	1.65356624126434	-18.9671440124512	-3.08191010844894e-05	0.00126787810586393	0.00451462110504508	0.000618529506027699
826	0.793503999710083	1.00421762466431	-18.707405090332	-0.00749832857400179	-0.00165419070981443	-0.00717365415766835	-0.00230353930965066
827	-0.50519323348999	1.65356624126434	-18.8372745513916	0.0113327819854021	0.00743668992072344	-0.000355493422830477	-0.00522560812532902
828	2.09220123291016	0.354869037866592	-18.9022083282471	-0.0156151866540313	0.00613799272105098	-0.00749832857400179	-0.00100484199356288
829	-0.50519323348999	1.65356624126434	-19.0970134735107	0.0282158460468054	-0.00230353930965066	0.00516396993771195	0.00938473641872406
830	1.44285261631012	0.0301947109401226	-18.5125999450684	0.0210730116814375	-0.00782300252467394	-0.00555028254166245	0.0022419011220336
831	1.44285261631012	0.0301947109401226	-18.9022083282471	-0.00652430532500148	-0.00457625929266214	-3.08191010844894e-05	-0.00490093370899558
832	0.793503999710083	0.354869037866592	-18.707405090332	0.00646266713738441	-0.00295288790948689	-0.00652430532500148	-0.00197886489331722
833	0.144155398011208	0.679543316364288	-18.6424694061279	0.0116574559360743	-0.00522560812532902	-0.00132951640989631	-0.00522560812532902
834	0.144155398011208	0.0301947109401226	-18.9022083282471	-0.00619963090866804	-0.00392691092565656	0.00126787810586393	0.00613799272105098
835	0.793503999710083	-1.26850259304047	-18.5775356292725	0.0178262684494257	-0.00457625929266214	-0.00360223650932312	0.00354059832170606
836	0.793503999710083	-0.943828225135803	-18.7723388671875	0.0155535480007529	-0.00944637414067984	-0.00295288790948689	-0.00295288790948689
837	0.144155398011208	0.0301947109401226	-19.0320796966553	0.00256657530553639	-0.00555028254166245	-0.00392691092565656	-0.00652430532500148
838	0.793503999710083	0.679543316364288	-18.6424694061279	-0.00587495695799589	0.00354059832170606	-3.08191010844894e-05	0.00711201597005129
839	0.144155398011208	1.32889199256897	-18.5775356292725	0.01847561635077	-0.00684897974133492	0.0022419011220336	-0.00100484199356288
840	0.793503999710083	0.0301947109401226	-18.9022083282471	-0.0117190945893526	-0.00165419070981443	0.00159255252219737	0.00159255252219737
841	2.74154996871948	0.679543316364288	-19.2268829345703	-0.0026282137259841	-0.00360223650932312	0.00126787810586393	0.000618529506027699
842	0.144155398011208	1.97824060916901	-19.1619491577148	0.0142548503354192	0.00613799272105098	-0.000355493422830477	-0.00425158534198999
843	0.144155398011208	1.00421762466431	-18.9671440124512	0.00451462110504508	0.00191722682211548	-0.00295288790948689	0.00483929552137852
844	-0.50519323348999	1.65356624126434	-18.8372745513916	0.00581331877037883	-0.00132951640989631	0.00191722682211548	0.000293855206109583
845	2.09220123291016	0.354869037866592	-18.4476642608643	0.0162028968334198	0.00256657530553639	0.000618529506027699	0.00613799272105098
846	0.144155398011208	1.00421762466431	-18.9671440124512	-0.000680167751852423	-0.00522560812532902	-0.00230353930965066	0.000618529506027699
847	0.793503999710083	0.354869037866592	-18.9022083282471	0.00354059832170606	0.00516396993771195	-0.00587495695799589	-0.00587495695799589
848	-2.45323920249939	1.97824060916901	-19.1619491577148	-0.00392691092565656	-3.08191010844894e-05	-0.0104203969240189	-0.000680167751852423
849	0.144155398011208	0.354869037866592	-18.707405090332	-0.0198359526693821	-0.00132951640989631	-0.00457625929266214	0.00646266713738441
850	-3.10258769989014	1.65356624126434	-18.9671440124512	-0.0237320438027382	-0.00230353930965066	-0.00327756232582033	0.0022419011220336
851	-2.45323920249939	1.32889199256897	-18.5775356292725	-0.000680167751852423	-0.00944637414067984	-0.00619963090866804	-0.000355493422830477
852	-0.50519323348999	0.679543316364288	-18.7723388671875	-0.0159398596733809	0.00776136433705688	-0.0026282137259841	-3.08191010844894e-05
853	-0.50519323348999	0.354869037866592	-18.707405090332	-0.0104203969240189	0.00289124972186983	-0.00132951640989631	-0.00392691092565656
854	-2.45323920249939	1.00421762466431	-18.7723388671875	-0.00587495695799589	0.00386527273803949	-0.00295288790948689	0.00483929552137852
855	-2.45323920249939	1.00421762466431	-18.9671440124512	-0.00230353930965066	0.000618529506027699	0.000293855206109583	0.00743668992072344
856	-1.80389046669006	1.00421762466431	-18.9671440124512	-0.00457625929266214	0.00418994715437293	0.00711201597005129	-0.00295288790948689
857	-0.50519323348999	0.354869037866592	-18.5125999450684	-0.0104203969240189	0.00743668992072344	-0.00814767740666866	0.00256657530553639
858	-1.15454185009003	0.354869037866592	-18.5775356292725	-0.00522560812532902	0.00451462110504508	-0.0026282137259841	-0.00619963090866804
859	0.144155398011208	1.00421762466431	-18.9022083282471	0.000943203864153475	-0.00230353930965066	-0.000680167751852423	0.00776136433705688
860	-0.50519323348999	1.00421762466431	-19.0970134735107	0.00678734155371785	-0.00327756232582033	-0.00132951640989631	0.00191722682211548
861	-0.50519323348999	0.679543316364288	-18.8372745513916	-0.00132951640989631	-0.000355493422830477	-0.00555028254166245	0.00386527273803949
862	2.09220123291016	0.0301947109401226	-18.8372745513916	-0.00392691092565656	0.00483929552137852	-0.00360223650932312	-0.00457625929266214
863	1.44285261631012	0.354869037866592	-18.6424694061279	0.00938473641872406	-0.00360223650932312	-0.0107450718060136	-0.00425158534198999
864	2.74154996871948	-0.294479608535767	-18.5775356292725	0.00678734155371785	0.00159255252219737	0.00126787810586393	0.00386527273803949
865	-0.50519323348999	1.97824060916901	-19.1619491577148	-0.00327756232582033	0.000293855206109583	-0.000355493422830477	0.00483929552137852
866	1.44285261631012	1.00421762466431	-19.1619491577148	-0.0217839982360601	-0.00197886489331722	-0.00717365415766835	0.000943203864153475
867	-1.15454185009003	1.32889199256897	-19.2918186187744	-0.00392691092565656	0.00581331877037883	-0.0156151866540313	-0.00295288790948689
868	1.44285261631012	0.354869037866592	-18.9671440124512	-0.0113944197073579	0.0123068047687411	-0.00944637414067984	-0.00749832857400179
869	-1.15454185009003	1.97824060916901	-18.9671440124512	0.013930176384747	0.00354059832170606	0.000293855206109583	0.00873538758605719
870	2.09220123291016	0.354869037866592	-18.4476642608643	-0.0130177913233638	0.00776136433705688	-0.00522560812532902	0.00451462110504508
871	0.793503999710083	1.00421762466431	-19.1619491577148	-0.00717365415766835	0.00613799272105098	-0.00782300252467394	-0.00619963090866804
872	0.144155398011208	1.65356624126434	-19.2918186187744	-0.00360223650932312	0.00613799272105098	-0.00814767740666866	-0.00684897974133492
873	0.144155398011208	1.97824060916901	-19.1619491577148	0.0113327819854021	0.00970941036939621	-0.00879702530801296	-0.00132951640989631
874	-0.50519323348999	1.00421762466431	-19.1619491577148	-3.08191010844894e-05	0.00321592413820326	-3.08191010844894e-05	0.00678734155371785
875	0.793503999710083	0.679543316364288	-18.9671440124512	-0.00619963090866804	0.00516396993771195	-0.00392691092565656	-0.00132951640989631
876	1.44285261631012	0.354869037866592	-18.5775356292725	0.00516396993771195	0.00321592413820326	-0.00165419070981443	0.00873538758605719
877	0.793503999710083	1.65356624126434	-19.0970134735107	-0.0107450718060136	0.0022419011220336	-0.00944637414067984	-0.00425158534198999
878	-0.50519323348999	1.32889199256897	-19.0320796966553	0.00548864435404539	0.00678734155371785	-0.00392691092565656	0.00678734155371785
879	0.793503999710083	0.354869037866592	-18.8372745513916	0.0116574559360743	0.0106834331527352	0.000293855206109583	0.00191722682211548
880	1.44285261631012	0.354869037866592	-18.9671440124512	-0.00717365415766835	-3.08191010844894e-05	-0.00197886489331722	-0.0026282137259841
881	0.144155398011208	1.32889199256897	-19.0320796966553	0.00841071270406246	-0.00165419070981443	0.00126787810586393	-0.00587495695799589
882	-0.50519323348999	1.32889199256897	-18.7723388671875	0.00548864435404539	0.0022419011220336	-0.00814767740666866	0.000618529506027699
883	0.144155398011208	1.32889199256897	-18.9022083282471	0.00256657530553639	0.00776136433705688	-0.00684897974133492	0.00256657530553639
884	-1.15454185009003	1.32889199256897	-19.3567523956299	0.0243197549134493	0.00256657530553639	0.00418994715437293	0.000618529506027699
885	2.09220123291016	0.0301947109401226	-19.0320796966553	-0.00782300252467394	-0.00295288790948689	-0.00295288790948689	0.00386527273803949
886	1.44285261631012	0.679543316364288	-18.9671440124512	0.0188002903014421	0.00354059832170606	-0.00197886489331722	-0.00197886489331722
887	2.74154996871948	0.354869037866592	-18.5125999450684	-0.0123684434220195	0.00451462110504508	-0.00587495695799589	-0.0026282137259841
888	-0.50519323348999	1.32889199256897	-18.4476642608643	0.0103587592020631	0.00483929552137852	-0.0026282137259841	-0.0026282137259841
889	2.74154996871948	0.0301947109401226	-18.3827304840088	0.000618529506027699	0.000293855206109583	-0.00457625929266214	-0.00132951640989631
890	-0.50519323348999	1.32889199256897	-19.1619491577148	-0.0026282137259841	-0.00392691092565656	0.00159255252219737	0.0022419011220336
891	0.144155398011208	0.0301947109401226	-18.9022083282471	0.000618529506027699	0.00321592413820326	-0.00132951640989631	-0.00619963090866804
892	2.09220123291016	0.0301947109401226	-18.9022083282471	-0.0026282137259841	-0.00197886489331722	-0.00977104809135199	-0.00684897974133492
893	1.44285261631012	-0.619153916835785	-19.0320796966553	-3.08191010844894e-05	0.00483929552137852	-0.00814767740666866	-0.00425158534198999
894	1.44285261631012	0.0301947109401226	-18.9022083282471	-0.00912170019000769	-0.00327756232582033	-0.000355493422830477	0.00126787810586393
895	0.144155398011208	0.0301947109401226	-18.9671440124512	0.00581331877037883	-0.00230353930965066	-0.0026282137259841	0.011982130818069
896	0.144155398011208	0.354869037866592	-19.1619491577148	-0.00490093370899558	-0.0136671401560307	-0.00392691092565656	-0.0104203969240189
897	2.09220123291016	-0.294479608535767	-19.0320796966553	-0.00490093370899558	-0.0104203969240189	-0.000680167751852423	-0.00100484199356288
898	2.09220123291016	-0.943828225135803	-18.8372745513916	-0.0110697457566857	-0.000355493422830477	-0.00684897974133492	-0.0117190945893526
899	0.144155398011208	0.0301947109401226	-19.0970134735107	0.0142548503354192	-3.08191010844894e-05	-3.08191010844894e-05	0.00256657530553639
900	-0.50519323348999	0.354869037866592	-18.707405090332	-0.00555028254166245	-0.00977104809135199	0.0022419011220336	-0.00522560812532902
901	1.44285261631012	-0.619153916835785	-18.3827304840088	0.00483929552137852	0.00289124972186983	0.00159255252219737	-0.00132951640989631
902	1.44285261631012	-0.294479608535767	-18.7723388671875	0.0213976856321096	-0.00165419070981443	0.00159255252219737	0.00289124972186983
903	2.09220123291016	0.0301947109401226	-18.9022083282471	-0.00555028254166245	0.00418994715437293	-0.0110697457566857	0.00321592413820326
904	2.09220123291016	0.0301947109401226	-18.9022083282471	0.0132808275520802	0.00418994715437293	0.00873538758605719	0.00548864435404539
905	0.793503999710083	0.0301947109401226	-18.5775356292725	0.0178262684494257	0.00581331877037883	-0.00457625929266214	0.00354059832170606
906	-0.50519323348999	0.679543316364288	-18.7723388671875	0.00808603875339031	0.00159255252219737	-0.00490093370899558	0.00418994715437293
907	-0.50519323348999	1.32889199256897	-18.7723388671875	0.000943203864153475	0.000943203864153475	-0.00327756232582033	-0.00814767740666866
908	2.09220123291016	0.354869037866592	-18.7723388671875	0.00483929552137852	0.00516396993771195	-0.00977104809135199	-0.00652430532500148
909	-0.50519323348999	1.65356624126434	-19.0970134735107	-0.00555028254166245	0.000293855206109583	-0.00490093370899558	-0.000680167751852423
910	1.44285261631012	0.354869037866592	-18.8372745513916	0.00159255252219737	0.0022419011220336	-0.00717365415766835	0.000293855206109583
911	1.44285261631012	1.65356624126434	-19.1619491577148	-0.00684897974133492	-0.000680167751852423	-0.00522560812532902	-0.00197886489331722
912	0.144155398011208	1.65356624126434	-18.9022083282471	-0.00327756232582033	0.00418994715437293	-0.00132951640989631	-0.00327756232582033
913	-2.45323920249939	2.30291485786438	-18.6424694061279	-0.00197886489331722	0.00256657530553639	-0.00165419070981443	-0.00977104809135199
914	-1.15454185009003	1.00421762466431	-18.8372745513916	0.00191722682211548	0.00289124972186983	0.00126787810586393	0.00483929552137852
915	0.793503999710083	0.679543316364288	-19.0320796966553	0.0113327819854021	-3.08191010844894e-05	0.01100810803473	0.00159255252219737
916	-0.50519323348999	0.0301947109401226	-18.8372745513916	-0.00490093370899558	0.00159255252219737	-0.00490093370899558	0.0022419011220336
917	-2.45323920249939	0.679543316364288	-18.7723388671875	-0.0110697457566857	0.0022419011220336	0.000943203864153475	-0.00717365415766835
918	-2.45323920249939	1.65356624126434	-18.9022083282471	0.00548864435404539	0.00548864435404539	-0.00132951640989631	-0.000680167751852423
919	-1.15454185009003	0.354869037866592	-18.707405090332	0.0132808275520802	0.00418994715437293	0.00678734155371785	0.00354059832170606
920	-1.80389046669006	0.354869037866592	-18.5775356292725	-0.00392691092565656	0.00808603875339031	-0.000355493422830477	0.00451462110504508
921	-1.80389046669006	1.32889199256897	-18.9671440124512	0.0100340843200684	0.00159255252219737	0.00159255252219737	-0.00392691092565656
922	-2.45323920249939	1.32889199256897	-19.0970134735107	0.012956153601408	0.00289124972186983	0.000943203864153475	-0.00522560812532902
923	-2.45323920249939	1.00421762466431	-19.0320796966553	-3.08191010844894e-05	0.00516396993771195	0.000943203864153475	-0.000355493422830477
924	-1.80389046669006	1.32889199256897	-18.9671440124512	0.00970941036939621	-0.00165419070981443	0.00646266713738441	0.00483929552137852
925	0.793503999710083	0.679543316364288	-18.9671440124512	0.00938473641872406	0.00191722682211548	-3.08191010844894e-05	0.00516396993771195
926	1.44285261631012	0.354869037866592	-18.5125999450684	-0.00749832857400179	0.00159255252219737	0.00548864435404539	-0.00392691092565656
927	2.74154996871948	0.354869037866592	-18.5125999450684	0.0126314787194133	0.0106834331527352	0.00159255252219737	-0.00132951640989631
928	-0.50519323348999	1.65356624126434	-19.0320796966553	0.00646266713738441	0.00321592413820326	-0.0133424662053585	-0.00100484199356288
929	1.44285261631012	0.679543316364288	-18.9022083282471	0.0236704051494598	0.00678734155371785	-0.0026282137259841	0.00581331877037883
930	-0.50519323348999	1.65356624126434	-19.0970134735107	-0.00425158534198999	-0.00490093370899558	0.00418994715437293	0.00516396993771195
931	1.44285261631012	0.354869037866592	-18.8372745513916	-0.00327756232582033	0.00581331877037883	-0.00490093370899558	-0.00132951640989631
932	1.44285261631012	1.00421762466431	-18.5125999450684	0.00743668992072344	0.0022419011220336	-0.00717365415766835	-0.00165419070981443
933	2.74154996871948	0.0301947109401226	-18.6424694061279	-0.00717365415766835	0.000618529506027699	-0.0136671401560307	0.00321592413820326
934	2.09220123291016	1.00421762466431	-19.0320796966553	0.00678734155371785	-0.00360223650932312	0.0123068047687411	-0.00100484199356288
935	0.144155398011208	0.0301947109401226	-18.9671440124512	0.0252937767654657	-0.00392691092565656	0.000293855206109583	0.00256657530553639
936	0.144155398011208	1.65356624126434	-19.2268829345703	-0.00327756232582033	-0.00132951640989631	-0.000355493422830477	-0.00555028254166245
937	0.793503999710083	0.679543316364288	-19.1619491577148	0.0188002903014421	0.00776136433705688	-0.0026282137259841	0.00354059832170606
938	1.44285261631012	0.679543316364288	-18.9671440124512	-0.00425158534198999	0.0136055024340749	-0.00587495695799589	-0.00847235135734081
939	2.09220123291016	1.00421762466431	-18.8372745513916	0.0162028968334198	0.00613799272105098	0.00321592413820326	0.00289124972186983
940	-0.50519323348999	1.65356624126434	-19.2918186187744	0.0220470335334539	-0.000680167751852423	-0.00392691092565656	-0.00652430532500148
941	0.793503999710083	0.354869037866592	-18.9671440124512	-0.00555028254166245	0.00418994715437293	0.00159255252219737	-0.00132951640989631
942	1.44285261631012	0.679543316364288	-18.9671440124512	0.00126787810586393	0.000943203864153475	0.000293855206109583	-0.00295288790948689
943	1.44285261631012	0.354869037866592	-18.7723388671875	-0.0191866029053926	0.0022419011220336	-0.00782300252467394	0.00581331877037883
944	0.793503999710083	0.0301947109401226	-18.707405090332	0.00354059832170606	0.00613799272105098	0.00970941036939621	0.00126787810586393
945	-0.50519323348999	1.32889199256897	-18.6424694061279	0.00516396993771195	0.000943203864153475	0.00548864435404539	0.00126787810586393
946	0.144155398011208	1.00421762466431	-18.7723388671875	-0.00522560812532902	0.00256657530553639	-0.0113944197073579	0.00289124972186983
947	-0.50519323348999	1.32889199256897	-19.0970134735107	0.00906006153672934	-0.00100484199356288	0.00386527273803949	-0.000355493422830477
948	2.09220123291016	0.679543316364288	-19.2268829345703	0.0158782228827477	0.00483929552137852	-0.00782300252467394	0.00256657530553639
949	0.144155398011208	1.32889199256897	-18.7723388671875	-0.00587495695799589	-0.00100484199356288	0.00289124972186983	0.000618529506027699
950	2.74154996871948	0.354869037866592	-18.707405090332	0.0243197549134493	0.00256657530553639	0.00548864435404539	0.000618529506027699
951	-0.50519323348999	1.32889199256897	-18.7723388671875	0.00418994715437293	0.00289124972186983	-0.000680167751852423	0.000618529506027699
952	0.793503999710083	1.00421762466431	-19.0970134735107	-0.00425158534198999	-0.00555028254166245	-0.00100484199356288	-0.00327756232582033
953	-0.50519323348999	1.32889199256897	-19.2268829345703	0.000618529506027699	-0.000355493422830477	-0.00165419070981443	0.00159255252219737
954	0.793503999710083	0.354869037866592	-19.1619491577148	-0.00230353930965066	-0.00490093370899558	0.00841071270406246	0.00841071270406246
955	-0.50519323348999	0.679543316364288	-18.7723388671875	-0.000680167751852423	-0.00327756232582033	0.00581331877037883	0.00646266713738441
956	1.44285261631012	-0.943828225135803	-18.5125999450684	0.00256657530553639	-0.00197886489331722	-0.00457625929266214	0.00191722682211548
957	0.793503999710083	1.00421762466431	-18.6424694061279	0.000618529506027699	-0.00100484199356288	-0.00912170019000769	-0.00782300252467394
958	0.144155398011208	0.0301947109401226	-18.707405090332	-0.00327756232582033	-0.00425158534198999	-0.00457625929266214	0.00256657530553639
959	0.793503999710083	-0.619153916835785	-18.9022083282471	-0.00230353930965066	-0.00944637414067984	0.00418994715437293	0.000618529506027699
960	0.793503999710083	-1.26850259304047	-18.7723388671875	0.00743668992072344	-0.00295288790948689	0.00126787810586393	0.00256657530553639
961	0.144155398011208	0.679543316364288	-19.1619491577148	0.00256657530553639	-0.00522560812532902	0.00354059832170606	-0.00782300252467394
962	-0.50519323348999	0.679543316364288	-19.0970134735107	0.00451462110504508	0.00483929552137852	-0.00977104809135199	-0.000680167751852423
963	-1.15454185009003	1.32889199256897	-18.8372745513916	0.0191249661147594	0.00321592413820326	-0.00425158534198999	-0.00652430532500148
964	0.144155398011208	0.679543316364288	-18.5125999450684	0.0136055024340749	0.0022419011220336	-0.00360223650932312	0.00678734155371785
965	0.793503999710083	0.354869037866592	-18.7723388671875	-0.0133424662053585	-0.000680167751852423	0.00386527273803949	0.00191722682211548
966	0.793503999710083	0.679543316364288	-19.1619491577148	0.00191722682211548	0.00678734155371785	-0.00425158534198999	0.000618529506027699
967	2.09220123291016	0.0301947109401226	-18.7723388671875	-0.00717365415766835	0.0103587592020631	-0.00912170019000769	-0.000355493422830477
968	0.144155398011208	0.679543316364288	-18.5125999450684	0.000293855206109583	0.00678734155371785	-0.00165419070981443	0.00776136433705688
969	0.793503999710083	0.679543316364288	-18.9671440124512	-0.00392691092565656	0.00289124972186983	-0.00100484199356288	0.00743668992072344
970	-0.50519323348999	1.00421762466431	-18.707405090332	0.00256657530553639	-0.000355493422830477	0.00289124972186983	0.00678734155371785
971	2.09220123291016	0.354869037866592	-18.707405090332	-0.00749832857400179	0.000293855206109583	-0.000355493422830477	0.00289124972186983
972	0.144155398011208	0.354869037866592	-18.7723388671875	-0.00749832857400179	0.00776136433705688	0.000618529506027699	-0.00327756232582033
973	0.793503999710083	0.0301947109401226	-18.6424694061279	-0.0126931173726916	0.00256657530553639	-0.000355493422830477	-0.00165419070981443
974	0.144155398011208	0.0301947109401226	-18.707405090332	0.00548864435404539	0.00321592413820326	0.000943203864153475	0.00354059832170606
975	0.144155398011208	0.354869037866592	-18.707405090332	0.0197743140161037	-0.00392691092565656	0.00321592413820326	0.00191722682211548
976	-2.45323920249939	1.65356624126434	-18.7723388671875	-0.0204853005707264	0.00126787810586393	-0.00684897974133492	-0.00100484199356288
977	-1.15454185009003	1.32889199256897	-18.7723388671875	-0.0156151866540313	0.00159255252219737	-0.00100484199356288	0.00159255252219737
978	-1.80389046669006	0.354869037866592	-18.9671440124512	-0.00587495695799589	0.00646266713738441	-0.00327756232582033	0.00354059832170606
979	-2.45323920249939	1.32889199256897	-18.9022083282471	-0.00847235135734081	0.00906006153672934	0.0022419011220336	0.00483929552137852
980	-2.45323920249939	1.97824060916901	-19.0320796966553	0.0168522447347641	0.00159255252219737	0.000293855206109583	0.011982130818069
981	-0.50519323348999	0.0301947109401226	-18.7723388671875	-0.00749832857400179	0.00581331877037883	-0.0152905117720366	0.000943203864153475
982	-0.50519323348999	0.679543316364288	-18.5125999450684	0.0022419011220336	0.00516396993771195	-0.00327756232582033	-0.00132951640989631
983	0.793503999710083	0.354869037866592	-18.1879253387451	-3.08191010844894e-05	0.00970941036939621	-0.00879702530801296	0.00354059832170606
984	1.44285261631012	1.00421762466431	-18.7723388671875	-0.00165419070981443	-0.00327756232582033	-0.00132951640989631	0.00126787810586393
985	-0.50519323348999	1.00421762466431	-18.5125999450684	0.00646266713738441	0.00126787810586393	0.00191722682211548	0.00126787810586393
986	-0.50519323348999	1.00421762466431	-18.6424694061279	0.0226963832974434	-0.00132951640989631	0.00191722682211548	-0.00457625929266214
987	-0.50519323348999	1.65356624126434	-18.9671440124512	-0.00457625929266214	0.00613799272105098	-0.00197886489331722	0.00191722682211548
988	1.44285261631012	1.65356624126434	-18.9671440124512	-0.0100957229733467	0.00159255252219737	-0.0130177913233638	-0.0107450718060136
989	-1.15454185009003	1.00421762466431	-18.4476642608643	0.00678734155371785	0.00711201597005129	-0.00392691092565656	0.00386527273803949
990	0.793503999710083	0.679543316364288	-18.8372745513916	0.00646266713738441	-0.00587495695799589	-0.00327756232582033	0.00354059832170606
991	0.144155398011208	1.32889199256897	-19.421688079834	-0.00555028254166245	0.00386527273803949	-0.00652430532500148	0.00321592413820326
992	0.144155398011208	1.65356624126434	-19.4866237640381	0.0191249661147594	0.00743668992072344	0.00289124972186983	0.000293855206109583
993	0.144155398011208	1.32889199256897	-19.4866237640381	-0.00165419070981443	0.00418994715437293	0.00646266713738441	-0.00100484199356288
994	0.144155398011208	1.65356624126434	-19.0970134735107	0.00743668992072344	0.000293855206109583	0.00159255252219737	0.00451462110504508
995	0.144155398011208	1.32889199256897	-19.0320796966553	0.0103587592020631	-3.08191010844894e-05	0.00386527273803949	0.00776136433705688
996	3.39089846611023	0.0301947109401226	-19.0320796966553	-0.0172385573387146	0.000618529506027699	-0.00327756232582033	-0.00360223650932312
997	0.144155398011208	0.354869037866592	-19.1619491577148	0.00613799272105098	0.00354059832170606	-0.00327756232582033	-0.0104203969240189
998	0.793503999710083	1.32889199256897	-19.2918186187744	-0.00977104809135199	0.00386527273803949	-0.0100957229733467	-0.00132951640989631
999	0.793503999710083	0.679543316364288	-19.0320796966553	-0.00327756232582033	0.0022419011220336	-0.00132951640989631	0.00646266713738441
1000	2.09220123291016	0.679543316364288	-18.9671440124512	-0.000680167751852423	0.00483929552137852	0.00159255252219737	0.00841071270406246
1001	-0.50519323348999	1.32889199256897	-18.707405090332	-0.00165419070981443	-0.00100484199356288	-0.000680167751852423	-0.00717365415766835
1002	0.144155398011208	1.32889199256897	-18.7723388671875	-0.0165892094373703	-3.08191010844894e-05	-0.0126931173726916	-0.00197886489331722
1003	0.144155398011208	1.65356624126434	-19.1619491577148	0.0171769186854362	0.00418994715437293	0.000293855206109583	-0.00684897974133492
1004	0.144155398011208	1.32889199256897	-19.0970134735107	-0.00555028254166245	0.00451462110504508	-0.00295288790948689	0.00256657530553639
1005	1.44285261631012	0.679543316364288	-19.0320796966553	0.0181509424000978	0.00126787810586393	0.00483929552137852	-0.00814767740666866
1006	1.44285261631012	0.679543316364288	-19.0320796966553	0.01100810803473	-0.00425158534198999	-0.00392691092565656	-0.00100484199356288
1007	1.44285261631012	0.354869037866592	-18.3827304840088	0.00191722682211548	0.00646266713738441	-0.00425158534198999	-0.00749832857400179
1008	0.144155398011208	0.0301947109401226	-18.2528610229492	0.00711201597005129	0.00613799272105098	-0.0107450718060136	0.00321592413820326
1009	1.44285261631012	0.0301947109401226	-18.8372745513916	-0.0104203969240189	0.00191722682211548	0.00289124972186983	0.00256657530553639
1010	0.144155398011208	0.679543316364288	-18.8372745513916	0.0506183728575706	0.00516396993771195	-3.08191010844894e-05	0.00548864435404539
1011	1.44285261631012	-0.619153916835785	-18.9022083282471	-0.0120437685400248	-0.00100484199356288	-0.00977104809135199	-0.00522560812532902
1012	0.793503999710083	-0.619153916835785	-18.707405090332	-0.00360223650932312	0.00191722682211548	-0.00392691092565656	-0.00295288790948689
1013	1.44285261631012	-1.26850259304047	-18.6424694061279	0.0197743140161037	-0.00522560812532902	-0.00684897974133492	0.00159255252219737
1014	1.44285261631012	-0.619153916835785	-18.4476642608643	0.0210730116814375	-0.00749832857400179	-0.00360223650932312	0.000293855206109583
1015	1.44285261631012	-0.619153916835785	-18.7723388671875	0.0103587592020631	-0.00879702530801296	0.00483929552137852	-3.08191010844894e-05
1016	0.144155398011208	0.354869037866592	-19.0970134735107	-0.0126931173726916	-0.00490093370899558	-0.00327756232582033	0.00451462110504508
1017	2.74154996871948	-0.943828225135803	-18.9671440124512	-0.0126931173726916	-0.00165419070981443	0.00126787810586393	-0.000680167751852423
1018	1.44285261631012	0.0301947109401226	-18.8372745513916	-0.000355493422830477	-0.00327756232582033	-0.000355493422830477	-0.00327756232582033
1019	1.44285261631012	1.00421762466431	-18.9022083282471	0.00289124972186983	0.00126787810586393	0.000618529506027699	0.0113327819854021
1020	0.144155398011208	1.32889199256897	-18.4476642608643	-0.0117190945893526	-0.00100484199356288	0.0116574559360743	-3.08191010844894e-05
1021	2.09220123291016	0.0301947109401226	-18.7723388671875	-0.00717365415766835	0.00159255252219737	-0.00425158534198999	0.000618529506027699
1022	0.793503999710083	0.679543316364288	-18.9022083282471	-0.00197886489331722	0.00321592413820326	0.00451462110504508	-0.00587495695799589
1023	2.74154996871948	0.0301947109401226	-18.6424694061279	0.00256657530553639	0.00289124972186983	-0.00587495695799589	0.000943203864153475
1024	0.793503999710083	1.00421762466431	-18.707405090332	-0.0126931173726916	0.00191722682211548	0.0132808275520802	0.00776136433705688
1025	-0.50519323348999	1.65356624126434	-18.8372745513916	0.0168522447347641	0.00289124972186983	0.00613799272105098	-0.00295288790948689
1026	-1.80389046669006	1.97824060916901	-18.2528610229492	0.00159255252219737	-0.00457625929266214	-0.00814767740666866	-0.00555028254166245
1027	-1.15454185009003	1.65356624126434	-18.8372745513916	-0.0211346503347158	0.000618529506027699	-0.00197886489331722	-0.00652430532500148
1028	0.144155398011208	0.354869037866592	-19.1619491577148	0.000618529506027699	-0.00197886489331722	0.000618529506027699	-0.00912170019000769
1029	-2.45323920249939	1.65356624126434	-19.0320796966553	0.00451462110504508	0.000618529506027699	-0.00100484199356288	0.00678734155371785
1030	-1.15454185009003	0.679543316364288	-18.7723388671875	0.000943203864153475	0.000943203864153475	-0.00132951640989631	0.00354059832170606
1031	-2.45323920249939	1.00421762466431	-18.9022083282471	-0.0130177913233638	0.0022419011220336	-0.0104203969240189	-0.00165419070981443
1032	-2.45323920249939	1.00421762466431	-18.9022083282471	0.000943203864153475	0.00776136433705688	-0.00847235135734081	0.00191722682211548
1033	-3.10258769989014	1.65356624126434	-19.0320796966553	-0.00717365415766835	0.00126787810586393	-0.00392691092565656	0.000293855206109583
1034	-1.80389046669006	1.65356624126434	-19.1619491577148	-0.0139918150380254	0.00354059832170606	0.00289124972186983	0.00678734155371785
1035	-1.15454185009003	0.354869037866592	-19.0320796966553	0.025618452578783	0.00516396993771195	0.00321592413820326	0.00808603875339031
1036	0.793503999710083	0.354869037866592	-18.8372745513916	-0.00555028254166245	-0.00684897974133492	0.000293855206109583	0.0022419011220336
1037	-1.80389046669006	1.32889199256897	-18.7723388671875	-0.0026282137259841	0.00256657530553639	-0.000355493422830477	0.00321592413820326
1038	0.793503999710083	1.65356624126434	-18.9022083282471	0.0126314787194133	0.00418994715437293	-3.08191010844894e-05	0.00321592413820326
1039	0.793503999710083	0.354869037866592	-18.5125999450684	-0.00197886489331722	0.00321592413820326	0.00418994715437293	0.00938473641872406
1040	2.09220123291016	0.0301947109401226	-18.9022083282471	-0.00587495695799589	0.000293855206109583	0.0022419011220336	-0.000355493422830477
1041	0.144155398011208	1.65356624126434	-19.1619491577148	-0.00782300252467394	-0.00295288790948689	0.00451462110504508	-0.00327756232582033
1042	0.793503999710083	1.00421762466431	-19.2268829345703	0.01847561635077	0.00483929552137852	-0.00165419070981443	0.00159255252219737
1043	-0.50519323348999	1.97824060916901	-18.9022083282471	0.0181509424000978	0.000618529506027699	-0.00295288790948689	-0.00457625929266214
1044	1.44285261631012	1.00421762466431	-18.9022083282471	-0.000355493422830477	-0.0026282137259841	-0.00587495695799589	0.00483929552137852
1045	1.44285261631012	0.679543316364288	-18.6424694061279	0.0136055024340749	0.0022419011220336	-0.00490093370899558	-3.08191010844894e-05
1046	1.44285261631012	0.679543316364288	-19.1619491577148	0.011982130818069	-0.00555028254166245	-0.00619963090866804	-0.00522560812532902
1047	1.44285261631012	1.00421762466431	-19.0320796966553	-0.00230353930965066	0.00159255252219737	-0.00457625929266214	-0.00587495695799589
1048	0.144155398011208	1.32889199256897	-18.6424694061279	-0.0110697457566857	0.00613799272105098	-0.00814767740666866	-0.00360223650932312
1049	0.793503999710083	1.00421762466431	-18.7723388671875	0.00743668992072344	0.00581331877037883	-0.00879702530801296	-0.00717365415766835
1050	-1.15454185009003	1.00421762466431	-19.421688079834	0.0132808275520802	0.00159255252219737	-3.08191010844894e-05	-0.000355493422830477
1051	0.793503999710083	0.354869037866592	-18.9022083282471	-0.0126931173726916	-0.000355493422830477	0.00418994715437293	-0.00295288790948689
1052	1.44285261631012	0.679543316364288	-19.0320796966553	-3.08191010844894e-05	0.00159255252219737	-0.0169138833880424	-0.00360223650932312
1053	1.44285261631012	0.354869037866592	-19.1619491577148	-0.00782300252467394	-0.00100484199356288	-0.00457625929266214	0.00126787810586393
1054	1.44285261631012	0.354869037866592	-18.9022083282471	0.00516396993771195	-3.08191010844894e-05	-0.00392691092565656	0.00743668992072344
1055	-0.50519323348999	1.32889199256897	-19.0970134735107	-0.00197886489331722	0.00159255252219737	-0.000355493422830477	0.00516396993771195
1056	0.144155398011208	1.32889199256897	-18.9022083282471	0.00483929552137852	0.00354059832170606	0.000943203864153475	0.00289124972186983
1057	0.793503999710083	0.679543316364288	-18.6424694061279	0.00159255252219737	0.00289124972186983	-0.0100957229733467	-0.000680167751852423
1058	2.09220123291016	0.354869037866592	-18.8372745513916	-0.000355493422830477	0.00354059832170606	0.00354059832170606	-0.00327756232582033
1059	0.144155398011208	1.32889199256897	-19.0970134735107	0.0162028968334198	0.00386527273803949	0.00354059832170606	0.00321592413820326
1060	0.144155398011208	1.97824060916901	-18.5125999450684	0.0103587592020631	-0.00425158534198999	0.00483929552137852	-0.000680167751852423
1061	3.39089846611023	0.0301947109401226	-18.7723388671875	-0.000680167751852423	-0.00652430532500148	-0.00944637414067984	-0.00490093370899558
1062	0.793503999710083	0.354869037866592	-18.6424694061279	0.0106834331527352	0.00386527273803949	-0.00587495695799589	-0.000355493422830477
1063	2.09220123291016	0.0301947109401226	-18.2528610229492	0.0175015944987535	-0.00165419070981443	-0.00587495695799589	-0.00230353930965066
1064	0.793503999710083	0.0301947109401226	-18.707405090332	0.00906006153672934	-0.00132951640989631	-0.00944637414067984	0.00581331877037883
1065	0.793503999710083	-0.294479608535767	-18.8372745513916	0.0188002903014421	-0.0113944197073579	-0.00425158534198999	0.00873538758605719
1066	-0.50519323348999	-0.619153916835785	-18.7723388671875	0.0123068047687411	-0.00132951640989631	0.00483929552137852	0.000943203864153475
1067	0.793503999710083	0.354869037866592	-18.9671440124512	-0.00587495695799589	-0.00197886489331722	-0.0169138833880424	-0.00490093370899558
1068	-0.50519323348999	0.354869037866592	-18.9671440124512	-0.000355493422830477	-0.00847235135734081	-0.00652430532500148	-0.00100484199356288
1069	0.144155398011208	0.0301947109401226	-18.4476642608643	-0.00392691092565656	-0.00490093370899558	0.00386527273803949	0.00711201597005129
1070	1.44285261631012	-0.619153916835785	-18.707405090332	0.0188002903014421	-0.0139918150380254	0.000293855206109583	0.00581331877037883
1071	0.144155398011208	-0.294479608535767	-19.0320796966553	-0.00490093370899558	-0.0117190945893526	0.00191722682211548	0.000618529506027699
1072	0.144155398011208	0.354869037866592	-19.1619491577148	-0.00717365415766835	-0.00392691092565656	-0.00392691092565656	-0.00587495695799589
1073	-1.15454185009003	0.354869037866592	-19.0970134735107	-0.00717365415766835	0.00289124972186983	-0.00165419070981443	-0.00197886489331722
1074	-0.50519323348999	0.679543316364288	-18.9671440124512	0.0113327819854021	-0.00619963090866804	0.00321592413820326	0.00873538758605719
1075	0.793503999710083	0.354869037866592	-18.7723388671875	0.00646266713738441	0.000618529506027699	-3.08191010844894e-05	-3.08191010844894e-05
1076	2.09220123291016	0.0301947109401226	-18.7723388671875	-0.000680167751852423	-0.00327756232582033	-0.00100484199356288	0.000293855206109583
1077	0.793503999710083	0.354869037866592	-18.7723388671875	-0.00100484199356288	0.00808603875339031	-0.00165419070981443	-0.000355493422830477
1078	-0.50519323348999	1.00421762466431	-19.2268829345703	0.0158782228827477	0.0022419011220336	0.00451462110504508	0.00711201597005129
1079	1.44285261631012	0.0301947109401226	-18.7723388671875	-0.00165419070981443	0.00970941036939621	-0.0026282137259841	0.00906006153672934
1080	1.44285261631012	0.679543316364288	-18.9671440124512	0.000293855206109583	0.00191722682211548	0.000943203864153475	0.00581331877037883
1081	-0.50519323348999	1.65356624126434	-18.8372745513916	-0.00555028254166245	-0.00457625929266214	0.00581331877037883	0.00483929552137852
1082	0.144155398011208	1.00421762466431	-18.6424694061279	-0.0026282137259841	0.011982130818069	-0.00490093370899558	0.000618529506027699
1083	-1.15454185009003	1.32889199256897	-19.0320796966553	-0.00619963090866804	0.00581331877037883	-0.00327756232582033	0.00256657530553639
1084	-0.50519323348999	1.32889199256897	-18.9022083282471	-0.00165419070981443	-0.00490093370899558	0.00321592413820326	0.00516396993771195
1085	0.144155398011208	1.00421762466431	-18.6424694061279	0.00873538758605719	0.00159255252219737	-0.00977104809135199	0.00548864435404539
1086	-1.15454185009003	1.32889199256897	-18.7723388671875	-0.0162645354866982	-0.00295288790948689	-0.00425158534198999	-0.0026282137259841
1087	-0.50519323348999	1.65356624126434	-18.6424694061279	-0.0152905117720366	0.00451462110504508	-0.0159398596733809	-0.00490093370899558
1088	-0.50519323348999	0.679543316364288	-18.3827304840088	-0.00717365415766835	0.00548864435404539	-0.0110697457566857	-0.0026282137259841
1089	-2.45323920249939	1.65356624126434	-19.1619491577148	-0.000355493422830477	-0.00295288790948689	-0.00490093370899558	0.00711201597005129
1090	-1.80389046669006	1.65356624126434	-18.9671440124512	-0.0133424662053585	0.00613799272105098	-0.0107450718060136	0.00613799272105098
1091	-0.50519323348999	0.354869037866592	-18.7723388671875	-0.00197886489331722	-0.00132951640989631	-0.00100484199356288	0.00191722682211548
1092	0.144155398011208	0.0301947109401226	-19.0970134735107	-0.00425158534198999	0.00289124972186983	-0.0104203969240189	0.00191722682211548
1093	0.144155398011208	0.354869037866592	-18.707405090332	-0.0217839982360601	0.00776136433705688	0.00256657530553639	-0.00392691092565656
1094	0.144155398011208	0.354869037866592	-18.3827304840088	-0.00165419070981443	0.00289124972186983	0.00516396993771195	0.00743668992072344
1095	0.793503999710083	0.679543316364288	-18.8372745513916	-0.000680167751852423	0.000943203864153475	-0.000355493422830477	0.00126787810586393
1096	0.144155398011208	0.679543316364288	-18.7723388671875	-0.00912170019000769	0.000618529506027699	-3.08191010844894e-05	0.000293855206109583
1097	0.144155398011208	1.00421762466431	-19.0970134735107	-0.0188619289547205	0.00483929552137852	-0.00490093370899558	-0.0104203969240189
1098	0.793503999710083	0.354869037866592	-18.7723388671875	0.00776136433705688	-0.0026282137259841	-0.000355493422830477	-0.000680167751852423
1099	0.144155398011208	1.00421762466431	-18.9022083282471	-0.0110697457566857	-0.000355493422830477	0.00321592413820326	0.00613799272105098
1100	0.793503999710083	0.354869037866592	-18.4476642608643	0.00159255252219737	-0.00132951640989631	-0.00165419070981443	0.00354059832170606
1101	1.44285261631012	0.0301947109401226	-18.9022083282471	0.0295145437121391	0.00516396993771195	-0.00814767740666866	-0.00457625929266214
1102	1.44285261631012	0.354869037866592	-19.0970134735107	-0.0139918150380254	0.0106834331527352	-0.00814767740666866	-0.00522560812532902
1103	2.74154996871948	0.354869037866592	-19.0320796966553	0.00646266713738441	0.00354059832170606	-0.00652430532500148	-0.00197886489331722
1104	1.44285261631012	0.354869037866592	-19.0970134735107	-0.00977104809135199	-0.00230353930965066	-0.00360223650932312	0.000943203864153475
1105	2.09220123291016	0.354869037866592	-18.9022083282471	-0.00587495695799589	-0.00587495695799589	-0.00457625929266214	-0.000680167751852423
1106	1.44285261631012	0.0301947109401226	-18.8372745513916	0.00191722682211548	0.00321592413820326	-0.00425158534198999	-0.00392691092565656
1107	2.09220123291016	0.354869037866592	-18.8372745513916	-0.00912170019000769	-0.00100484199356288	-0.00717365415766835	-0.0107450718060136
1108	0.144155398011208	1.65356624126434	-19.1619491577148	-0.00944637414067984	-0.00132951640989631	-0.00165419070981443	-0.00555028254166245
1109	1.44285261631012	0.0301947109401226	-19.0320796966553	0.00938473641872406	0.00191722682211548	-0.00912170019000769	-0.00327756232582033
1110	1.44285261631012	1.32889199256897	-19.2918186187744	-0.00165419070981443	0.00159255252219737	0.000943203864153475	-0.00425158534198999
1111	0.144155398011208	1.00421762466431	-19.0970134735107	0.0022419011220336	-0.00197886489331722	-0.00522560812532902	-0.0026282137259841
1112	-0.50519323348999	1.65356624126434	-18.9671440124512	0.00516396993771195	0.00418994715437293	0.00451462110504508	-0.00457625929266214
1113	0.144155398011208	1.32889199256897	-18.6424694061279	0.00289124972186983	0.00516396993771195	-0.00327756232582033	-0.00457625929266214
1114	-0.50519323348999	1.32889199256897	-19.1619491577148	-0.0026282137259841	0.00516396993771195	-3.08191010844894e-05	0.00483929552137852
1115	-0.50519323348999	1.00421762466431	-19.0320796966553	-0.0126931173726916	-0.00132951640989631	-0.000680167751852423	-0.00132951640989631
1116	0.793503999710083	1.65356624126434	-18.9022083282471	0.00126787810586393	0.00451462110504508	0.000293855206109583	-0.00295288790948689
1117	1.44285261631012	0.0301947109401226	-18.3827304840088	-0.00100484199356288	0.00354059832170606	-0.00555028254166245	0.000293855206109583
1118	0.793503999710083	1.00421762466431	-18.8372745513916	-0.00360223650932312	0.00256657530553639	0.00159255252219737	0.000618529506027699
1119	1.44285261631012	0.0301947109401226	-18.4476642608643	0.00418994715437293	-0.00490093370899558	0.00451462110504508	0.00743668992072344
1120	0.144155398011208	1.32889199256897	-19.2268829345703	-0.00717365415766835	0.0022419011220336	-0.00100484199356288	0.00808603875339031
1121	0.144155398011208	1.00421762466431	-19.0970134735107	-0.00295288790948689	-0.0026282137259841	-0.00295288790948689	0.00613799272105098
1122	0.144155398011208	0.679543316364288	-18.9022083282471	-0.00230353930965066	0.000618529506027699	-0.00490093370899558	-0.00619963090866804
1123	-0.50519323348999	0.679543316364288	-19.0320796966553	0.000943203864153475	0.00386527273803949	-0.00295288790948689	-0.00295288790948689
1124	0.793503999710083	0.0301947109401226	-18.8372745513916	0.00678734155371785	-0.00295288790948689	0.00418994715437293	0.01100810803473
1125	-0.50519323348999	0.0301947109401226	-18.7723388671875	0.01847561635077	-0.00717365415766835	-3.08191010844894e-05	0.00938473641872406
1126	0.144155398011208	0.354869037866592	-19.2268829345703	0.000943203864153475	-0.00230353930965066	0.000293855206109583	-0.00100484199356288
1127	0.144155398011208	0.679543316364288	-19.1619491577148	-0.0026282137259841	-0.00457625929266214	-0.00230353930965066	-0.00782300252467394
1128	2.74154996871948	-1.59317684173584	-18.9022083282471	0.00646266713738441	-0.0107450718060136	-0.0104203969240189	-0.00165419070981443
1129	-0.50519323348999	0.354869037866592	-19.0970134735107	0.0126314787194133	-0.00912170019000769	0.000943203864153475	0.00970941036939621
1130	0.793503999710083	-0.619153916835785	-18.3827304840088	0.00938473641872406	-0.0104203969240189	0.00256657530553639	0.00386527273803949
1131	1.44285261631012	-0.294479608535767	-18.2528610229492	0.00873538758605719	-0.0117190945893526	-0.00490093370899558	0.00289124972186983
1132	2.74154996871948	-0.619153916835785	-18.5775356292725	-0.00684897974133492	0.00418994715437293	-0.00230353930965066	-0.00782300252467394
1133	0.144155398011208	0.0301947109401226	-18.8372745513916	0.011982130818069	0.0022419011220336	0.00191722682211548	-0.00132951640989631
1134	1.44285261631012	0.0301947109401226	-18.8372745513916	-0.00749832857400179	0.00743668992072344	0.0123068047687411	0.00451462110504508
1135	1.44285261631012	0.679543316364288	-18.7723388671875	-0.000680167751852423	-0.00587495695799589	-0.00295288790948689	-0.00132951640989631
1136	0.144155398011208	0.354869037866592	-18.6424694061279	0.0295145437121391	0.00159255252219737	0.00289124972186983	-0.00457625929266214
1137	-0.50519323348999	1.65356624126434	-18.9022083282471	-0.00132951640989631	0.00613799272105098	-0.00555028254166245	-0.00490093370899558
1138	1.44285261631012	0.354869037866592	-18.4476642608643	0.00906006153672934	0.00743668992072344	0.0022419011220336	0.00386527273803949
1139	-0.50519323348999	1.32889199256897	-19.3567523956299	0.01100810803473	0.00191722682211548	0.0113327819854021	0.00451462110504508
1140	0.793503999710083	0.354869037866592	-19.0970134735107	-0.00977104809135199	0.000293855206109583	0.00126787810586393	0.00516396993771195
1141	0.144155398011208	0.679543316364288	-18.9671440124512	-0.0110697457566857	-0.00327756232582033	0.00321592413820326	-0.0026282137259841
1142	-0.50519323348999	0.354869037866592	-19.2268829345703	0.00256657530553639	0.011982130818069	-0.00652430532500148	0.00581331877037883
1143	-0.50519323348999	0.354869037866592	-18.8372745513916	0.00581331877037883	0.00256657530553639	-0.000680167751852423	0.00289124972186983
1144	-1.15454185009003	0.354869037866592	-18.3827304840088	-0.00652430532500148	0.000943203864153475	0.00743668992072344	0.0132808275520802
1145	-1.15454185009003	0.354869037866592	-19.1619491577148	-0.000355493422830477	-0.00132951640989631	-0.00522560812532902	0.00808603875339031
1146	-0.50519323348999	0.354869037866592	-19.1619491577148	-0.0175632312893867	0.000293855206109583	-0.00100484199356288	0.00516396993771195
1147	-0.50519323348999	0.0301947109401226	-18.7723388671875	-0.00944637414067984	0.00711201597005129	-0.00457625929266214	-0.00425158534198999
1148	-2.45323920249939	1.65356624126434	-18.9671440124512	-0.021459324285388	0.00711201597005129	-0.0146411629393697	0.00289124972186983
1149	0.793503999710083	0.354869037866592	-18.6424694061279	-0.00392691092565656	0.00418994715437293	0.00126787810586393	-3.08191010844894e-05
1150	0.144155398011208	0.679543316364288	-18.7723388671875	-0.0110697457566857	-0.00327756232582033	-0.00522560812532902	0.00451462110504508
1151	-1.15454185009003	1.00421762466431	-19.0320796966553	-0.00230353930965066	0.00256657530553639	-0.00230353930965066	0.00354059832170606
1152	-1.15454185009003	1.65356624126434	-18.9022083282471	-0.0117190945893526	0.0113327819854021	-0.00944637414067984	0.00159255252219737
1153	0.144155398011208	1.00421762466431	-19.0970134735107	-0.00717365415766835	0.00938473641872406	-0.0100957229733467	-0.0026282137259841
1154	0.144155398011208	1.97824060916901	-19.0320796966553	0.00970941036939621	0.00581331877037883	0.00126787810586393	-0.00132951640989631
1155	-0.50519323348999	1.32889199256897	-18.9022083282471	-0.0149658378213644	0.00386527273803949	-0.0026282137259841	0.000943203864153475
1156	1.44285261631012	1.97824060916901	-18.7723388671875	0.00808603875339031	-0.00619963090866804	-0.00132951640989631	-0.00425158534198999
1157	0.793503999710083	0.354869037866592	-18.5125999450684	-0.000355493422830477	0.00321592413820326	-0.00944637414067984	-0.000680167751852423
1158	-0.50519323348999	1.65356624126434	-18.8372745513916	-0.0117190945893526	0.00938473641872406	-0.00132951640989631	-0.00490093370899558
1159	2.09220123291016	0.0301947109401226	-18.5775356292725	0.00808603875339031	0.00678734155371785	0.00289124972186983	0.00483929552137852
1160	0.144155398011208	1.32889199256897	-19.2918186187744	-0.00392691092565656	0.00159255252219737	-0.00295288790948689	-0.0026282137259841
1161	-0.50519323348999	1.32889199256897	-19.0320796966553	0.0178262684494257	-0.00555028254166245	-0.00425158534198999	-0.00165419070981443
1162	0.144155398011208	1.32889199256897	-18.9671440124512	0.0165275707840919	0.00386527273803949	-0.0136671401560307	-0.00619963090866804
1163	-1.15454185009003	1.00421762466431	-18.9671440124512	0.00516396993771195	0.00776136433705688	-0.00457625929266214	-0.00360223650932312
1164	0.793503999710083	1.32889199256897	-19.421688079834	0.0162028968334198	0.00776136433705688	0.000618529506027699	0.00613799272105098
1165	-0.50519323348999	1.32889199256897	-19.421688079834	-0.00749832857400179	-0.00360223650932312	-0.00457625929266214	0.00386527273803949
1166	0.793503999710083	1.32889199256897	-19.421688079834	-0.00717365415766835	0.00354059832170606	-0.00457625929266214	0.000293855206109583
1167	-0.50519323348999	1.32889199256897	-19.1619491577148	-0.0143164889886975	0.0100340843200684	-0.0172385573387146	-0.00555028254166245
1168	2.74154996871948	-0.294479608535767	-18.7723388671875	0.0116574559360743	0.00743668992072344	-0.0100957229733467	-0.00684897974133492
1169	-1.15454185009003	1.65356624126434	-18.9671440124512	-0.000355493422830477	-0.00132951640989631	0.00581331877037883	0.00354059832170606
1170	0.793503999710083	0.354869037866592	-18.9671440124512	0.00321592413820326	-0.00132951640989631	0.000293855206109583	-3.08191010844894e-05
1171	1.44285261631012	0.679543316364288	-18.9671440124512	0.000618529506027699	0.000618529506027699	-0.00425158534198999	0.00126787810586393
1172	2.74154996871948	0.0301947109401226	-19.2918186187744	0.00743668992072344	0.00678734155371785	-0.0107450718060136	0.00159255252219737
1173	1.44285261631012	0.679543316364288	-19.0320796966553	-0.00490093370899558	0.000943203864153475	-0.00230353930965066	-0.00197886489331722
1174	3.39089846611023	0.354869037866592	-18.6424694061279	0.00256657530553639	0.00256657530553639	-0.00197886489331722	0.00970941036939621
1175	1.44285261631012	0.679543316364288	-18.6424694061279	-0.00132951640989631	-0.00490093370899558	0.00516396993771195	0.01100810803473
1176	1.44285261631012	-0.294479608535767	-18.8372745513916	0.00418994715437293	-0.00100484199356288	-0.00132951640989631	-0.00425158534198999
1177	-0.50519323348999	1.00421762466431	-19.0970134735107	-0.00132951640989631	-0.000680167751852423	-0.000680167751852423	-0.00847235135734081
1178	2.09220123291016	-0.294479608535767	-18.7723388671875	-0.00165419070981443	0.000943203864153475	-0.0107450718060136	0.000293855206109583
1179	-1.15454185009003	1.00421762466431	-18.9671440124512	0.0197743140161037	0.00159255252219737	0.00516396993771195	0.00386527273803949
1180	1.44285261631012	-0.619153916835785	-18.5775356292725	0.011982130818069	-0.00360223650932312	-0.00197886489331722	-0.00425158534198999
1181	0.793503999710083	-0.619153916835785	-18.5125999450684	-0.00392691092565656	-0.0104203969240189	0.000618529506027699	0.00256657530553639
1182	2.09220123291016	-0.619153916835785	-18.8372745513916	0.0191249661147594	-0.000680167751852423	-0.00360223650932312	-0.00879702530801296
1183	1.44285261631012	-0.943828225135803	-18.9671440124512	-0.00684897974133492	-0.00912170019000769	-0.00847235135734081	-0.00360223650932312
1184	0.793503999710083	-0.943828225135803	-18.7723388671875	0.0136055024340749	-0.00490093370899558	0.00906006153672934	0.00938473641872406
1185	1.44285261631012	-0.943828225135803	-18.8372745513916	-0.0113944197073579	-0.00197886489331722	0.0022419011220336	0.00581331877037883
1186	2.09220123291016	-0.943828225135803	-18.3827304840088	-0.00197886489331722	-0.00425158534198999	0.00191722682211548	-0.00944637414067984
1187	1.44285261631012	-0.619153916835785	-18.1879253387451	0.00776136433705688	-0.0100957229733467	-0.0126931173726916	-0.00295288790948689
1188	-0.50519323348999	0.679543316364288	-18.8372745513916	-0.00165419070981443	-0.000355493422830477	-0.000355493422830477	-0.00749832857400179
1189	1.44285261631012	0.0301947109401226	-18.9022083282471	-0.0113944197073579	-0.00392691092565656	0.00906006153672934	0.00159255252219737
1190	1.44285261631012	0.679543316364288	-19.0320796966553	-0.00490093370899558	-0.000680167751852423	-0.000680167751852423	0.00321592413820326
1191	0.144155398011208	1.65356624126434	-19.0970134735107	0.000943203864153475	0.000293855206109583	0.00354059832170606	0.00126787810586393
1192	-0.50519323348999	1.32889199256897	-18.9671440124512	-0.0104203969240189	0.00289124972186983	-0.00165419070981443	-0.00847235135734081
1193	0.793503999710083	1.32889199256897	-18.9671440124512	0.013930176384747	0.00678734155371785	-0.00327756232582033	-0.00977104809135199
1194	-1.15454185009003	1.97824060916901	-18.7723388671875	-0.00295288790948689	-0.00132951640989631	0.00516396993771195	0.00548864435404539
1195	-0.50519323348999	1.32889199256897	-19.1619491577148	-0.00522560812532902	-0.000355493422830477	-0.00197886489331722	-0.00555028254166245
1196	-0.50519323348999	1.97824060916901	-19.0320796966553	0.0123068047687411	-0.00490093370899558	0.000943203864153475	-0.00132951640989631
1197	0.793503999710083	0.354869037866592	-18.8372745513916	-0.00652430532500148	-0.00197886489331722	-0.00619963090866804	-0.00717365415766835
1198	-1.80389046669006	1.65356624126434	-18.9671440124512	0.00126787810586393	0.00711201597005129	-0.00295288790948689	-0.00684897974133492
1199	-0.50519323348999	0.354869037866592	-18.5775356292725	0.00548864435404539	0.00191722682211548	0.00126787810586393	0.00418994715437293
1200	-2.45323920249939	1.65356624126434	-18.6424694061279	-0.00360223650932312	0.00678734155371785	-0.00165419070981443	-0.00165419070981443
1201	-3.10258769989014	1.32889199256897	-18.707405090332	-0.0130177913233638	0.00386527273803949	-0.00619963090866804	-3.08191010844894e-05
1202	-2.45323920249939	1.65356624126434	-18.9671440124512	0.00906006153672934	0.00483929552137852	-0.00327756232582033	-0.0113944197073579
1203	-3.10258769989014	1.32889199256897	-18.9022083282471	-0.00490093370899558	0.00743668992072344	-0.00197886489331722	0.00289124972186983
1204	-2.45323920249939	1.00421762466431	-18.7723388671875	-0.00197886489331722	0.00483929552137852	0.00418994715437293	0.00548864435404539
1205	-1.80389046669006	1.32889199256897	-18.5125999450684	-0.0100957229733467	0.00451462110504508	0.0022419011220336	0.000293855206109583
1206	-1.80389046669006	1.65356624126434	-18.5775356292725	-0.0191866029053926	-0.00425158534198999	-0.00230353930965066	-0.00587495695799589
1207	-0.50519323348999	1.00421762466431	-18.7723388671875	0.0116574559360743	0.000618529506027699	-0.00587495695799589	-0.00522560812532902
1208	1.44285261631012	0.0301947109401226	-18.8372745513916	-0.00132951640989631	0.00256657530553639	-3.08191010844894e-05	0.000943203864153475
1209	0.144155398011208	1.00421762466431	-19.0970134735107	-0.00555028254166245	0.00289124972186983	0.00711201597005129	-0.000680167751852423
1210	0.144155398011208	1.00421762466431	-18.9022083282471	0.0106834331527352	-0.00100484199356288	-0.00100484199356288	0.00256657530553639
1211	0.793503999710083	0.0301947109401226	-18.8372745513916	-0.0136671401560307	0.00126787810586393	0.00354059832170606	-3.08191010844894e-05
1212	1.44285261631012	-0.294479608535767	-18.6424694061279	0.00613799272105098	0.00256657530553639	-0.0136671401560307	-0.00165419070981443
1213	0.793503999710083	0.679543316364288	-18.7723388671875	-0.0165892094373703	0.00159255252219737	-0.0113944197073579	-0.00230353930965066
1214	2.09220123291016	0.354869037866592	-19.0320796966553	0.00678734155371785	-0.00684897974133492	0.00516396993771195	-0.000680167751852423
1215	1.44285261631012	0.679543316364288	-19.2268829345703	-0.000355493422830477	0.00483929552137852	-0.000680167751852423	-0.00360223650932312
1216	0.144155398011208	0.0301947109401226	-18.9671440124512	0.0223717093467712	0.00483929552137852	-0.00977104809135199	0.00289124972186983
1217	0.144155398011208	1.97824060916901	-19.2918186187744	-0.0123684434220195	0.00581331877037883	-0.00230353930965066	-0.00782300252467394
1218	2.09220123291016	0.679543316364288	-18.8372745513916	0.00418994715437293	0.00711201597005129	-0.0107450718060136	-0.00295288790948689
1219	0.144155398011208	1.65356624126434	-19.0970134735107	0.0298392176628113	-0.00100484199356288	-0.00295288790948689	0.00646266713738441
1220	2.09220123291016	0.354869037866592	-19.0320796966553	-0.017887907102704	0.00126787810586393	-0.00425158534198999	0.011982130818069
1221	2.09220123291016	1.00421762466431	-19.0320796966553	-0.00749832857400179	-0.00295288790948689	0.00289124972186983	0.00126787810586393
1222	0.793503999710083	0.354869037866592	-18.9022083282471	-0.00327756232582033	0.00711201597005129	-0.00684897974133492	0.000943203864153475
1223	2.09220123291016	0.679543316364288	-18.8372745513916	0.00191722682211548	0.00906006153672934	0.000943203864153475	-0.00684897974133492
1224	1.44285261631012	0.679543316364288	-18.6424694061279	0.000943203864153475	0.00321592413820326	0.00321592413820326	0.00126787810586393
1225	1.44285261631012	0.354869037866592	-18.4476642608643	0.00289124972186983	-0.00684897974133492	0.00743668992072344	0.00354059832170606
1226	1.44285261631012	0.0301947109401226	-18.7723388671875	-0.00782300252467394	0.00354059832170606	-0.00392691092565656	0.00126787810586393
1227	0.793503999710083	0.354869037866592	-18.9671440124512	-0.00522560812532902	0.00678734155371785	-0.00879702530801296	-0.00425158534198999
1228	-0.50519323348999	1.00421762466431	-18.6424694061279	0.00483929552137852	0.00159255252219737	-0.00295288790948689	-0.00360223650932312
1229	1.44285261631012	0.0301947109401226	-18.5775356292725	0.031137915328145	-0.00230353930965066	0.00970941036939621	0.00289124972186983
1230	1.44285261631012	-0.619153916835785	-18.6424694061279	-0.00295288790948689	-0.00392691092565656	0.000293855206109583	-0.000355493422830477
1231	0.144155398011208	0.354869037866592	-18.707405090332	0.00483929552137852	-0.00295288790948689	0.00451462110504508	-0.00165419070981443
1232	0.144155398011208	0.0301947109401226	-19.0970134735107	-0.00912170019000769	-3.08191010844894e-05	-0.0026282137259841	-0.000355493422830477
1233	0.793503999710083	-0.294479608535767	-19.2918186187744	-0.00912170019000769	-0.00165419070981443	-0.00490093370899558	0.00548864435404539
1234	-1.15454185009003	0.0301947109401226	-19.0970134735107	0.00873538758605719	-0.00522560812532902	0.0106834331527352	0.000618529506027699
1235	1.44285261631012	0.0301947109401226	-19.1619491577148	-3.08191010844894e-05	-0.0133424662053585	-0.000355493422830477	0.000943203864153475
1236	2.09220123291016	0.0301947109401226	-19.0970134735107	0.0103587592020631	-0.00555028254166245	-0.00197886489331722	0.00418994715437293
1237	2.74154996871948	-0.619153916835785	-18.4476642608643	-0.0113944197073579	-0.00327756232582033	-0.00295288790948689	0.00483929552137852
1238	0.793503999710083	0.354869037866592	-18.9022083282471	0.00548864435404539	-0.0026282137259841	-0.00360223650932312	0.00386527273803949
1239	2.09220123291016	-0.619153916835785	-19.0320796966553	0.013930176384747	0.000293855206109583	-0.00230353930965066	0.00451462110504508
1240	-0.50519323348999	1.32889199256897	-19.2918186187744	-0.00165419070981443	-0.00295288790948689	-3.08191010844894e-05	0.000293855206109583
1241	0.144155398011208	0.354869037866592	-19.0320796966553	-0.00555028254166245	-0.00132951640989631	-0.00327756232582033	-0.00684897974133492
1242	0.144155398011208	1.65356624126434	-18.8372745513916	0.0126314787194133	0.00678734155371785	0.0022419011220336	-0.00197886489331722
1243	0.144155398011208	1.00421762466431	-18.5125999450684	-0.00717365415766835	-0.000355493422830477	-0.0104203969240189	-0.00652430532500148
1244	-0.50519323348999	1.97824060916901	-18.8372745513916	0.0106834331527352	-0.00555028254166245	0.0113327819854021	-0.00392691092565656
1245	-0.50519323348999	1.65356624126434	-19.0970134735107	0.0191249661147594	0.00321592413820326	-3.08191010844894e-05	0.00159255252219737
1246	-0.50519323348999	1.65356624126434	-19.1619491577148	0.000293855206109583	0.000943203864153475	-0.00425158534198999	-0.0110697457566857
1247	-1.15454185009003	1.00421762466431	-19.0320796966553	0.000293855206109583	-0.00295288790948689	-0.00879702530801296	-0.0026282137259841
1248	-0.50519323348999	0.679543316364288	-18.707405090332	-0.0117190945893526	0.00159255252219737	-0.00944637414067984	-0.00132951640989631
1249	-2.45323920249939	1.65356624126434	-18.5775356292725	0.0149041991680861	0.00483929552137852	0.00256657530553639	0.0100340843200684
1250	-1.15454185009003	1.32889199256897	-18.5775356292725	0.0100340843200684	0.000618529506027699	0.00126787810586393	0.0022419011220336
1251	-1.15454185009003	0.0301947109401226	-18.7723388671875	-0.00782300252467394	0.00548864435404539	0.00191722682211548	0.00906006153672934
1252	-1.80389046669006	0.354869037866592	-18.7723388671875	-0.00100484199356288	0.00289124972186983	-0.00230353930965066	-0.00749832857400179
1253	-1.15454185009003	0.354869037866592	-18.5775356292725	0.00451462110504508	0.00159255252219737	-0.00522560812532902	0.000943203864153475
1254	0.144155398011208	0.679543316364288	-18.707405090332	0.00646266713738441	0.00613799272105098	0.00711201597005129	0.00678734155371785
1255	-1.15454185009003	0.354869037866592	-18.5775356292725	-0.00749832857400179	-0.00652430532500148	-0.0026282137259841	0.0022419011220336
1256	-0.50519323348999	0.354869037866592	-18.4476642608643	0.0106834331527352	0.00126787810586393	0.00418994715437293	0.00289124972186983
1257	-1.15454185009003	1.32889199256897	-19.0320796966553	0.00289124972186983	-0.00392691092565656	0.00191722682211548	-0.00132951640989631
1258	2.09220123291016	0.679543316364288	-18.9022083282471	0.00841071270406246	-0.00360223650932312	-0.00132951640989631	0.0022419011220336
1259	-0.50519323348999	1.32889199256897	-19.0320796966553	0.0132808275520802	-3.08191010844894e-05	-0.00165419070981443	0.00581331877037883
1260	2.74154996871948	0.354869037866592	-18.6424694061279	-0.0026282137259841	-0.00230353930965066	0.00548864435404539	0.0106834331527352
1261	2.09220123291016	1.32889199256897	-18.6424694061279	0.0100340843200684	0.00126787810586393	-0.00327756232582033	-0.00652430532500148
1262	2.74154996871948	0.0301947109401226	-18.707405090332	0.00970941036939621	0.00451462110504508	-0.0100957229733467	0.00159255252219737
1263	2.09220123291016	1.00421762466431	-18.9022083282471	-0.00197886489331722	0.000943203864153475	-0.00944637414067984	-0.00684897974133492
1264	2.74154996871948	0.354869037866592	-19.2918186187744	0.00159255252219737	0.00743668992072344	0.00548864435404539	0.000618529506027699
1265	1.44285261631012	0.354869037866592	-19.2918186187744	-0.0100957229733467	0.00159255252219737	0.00321592413820326	-3.08191010844894e-05
1266	1.44285261631012	0.0301947109401226	-18.9022083282471	-0.00360223650932312	-0.00522560812532902	-0.00425158534198999	0.000293855206109583
1267	0.793503999710083	0.679543316364288	-18.9671440124512	0.000943203864153475	0.00191722682211548	-0.00327756232582033	-0.00295288790948689
1268	-0.50519323348999	1.65356624126434	-18.6424694061279	-0.00392691092565656	-0.00197886489331722	-0.00912170019000769	-0.00100484199356288
1269	1.44285261631012	0.354869037866592	-18.7723388671875	0.00776136433705688	0.00321592413820326	0.00321592413820326	0.00354059832170606
1270	1.44285261631012	1.00421762466431	-19.2918186187744	-0.00944637414067984	-0.00425158534198999	-0.00944637414067984	0.00354059832170606
1271	0.144155398011208	1.32889199256897	-19.2918186187744	0.0171769186854362	-0.00327756232582033	0.000293855206109583	-0.00847235135734081
1272	0.793503999710083	1.32889199256897	-19.0320796966553	-0.00100484199356288	0.0103587592020631	-0.00717365415766835	-0.00295288790948689
1273	0.793503999710083	1.32889199256897	-18.9022083282471	0.0022419011220336	0.00970941036939621	0.000618529506027699	-0.00360223650932312
1274	0.144155398011208	1.32889199256897	-18.707405090332	-0.00327756232582033	0.00678734155371785	0.00256657530553639	-0.000355493422830477
1275	0.793503999710083	1.32889199256897	-18.707405090332	0.00159255252219737	0.00938473641872406	0.00646266713738441	0.000618529506027699
1276	-0.50519323348999	1.32889199256897	-19.1619491577148	-0.00230353930965066	0.000293855206109583	0.000293855206109583	-3.08191010844894e-05
1277	2.09220123291016	0.354869037866592	-18.9671440124512	-0.00132951640989631	0.00289124972186983	-0.00619963090866804	-0.0123684434220195
1278	-0.50519323348999	1.65356624126434	-19.1619491577148	-0.00165419070981443	0.00126787810586393	-0.00944637414067984	0.00256657530553639
1279	2.74154996871948	0.0301947109401226	-18.5125999450684	0.0142548503354192	0.00126787810586393	-0.00652430532500148	0.0022419011220336
1280	0.793503999710083	1.32889199256897	-18.6424694061279	0.00516396993771195	-0.00814767740666866	0.000618529506027699	0.00613799272105098
1281	0.793503999710083	0.354869037866592	-18.8372745513916	-0.00555028254166245	-0.00327756232582033	-0.00782300252467394	0.00159255252219737
1282	-0.50519323348999	0.679543316364288	-19.2268829345703	-0.00490093370899558	0.00613799272105098	-0.00977104809135199	-0.00360223650932312
1283	0.793503999710083	-0.294479608535767	-18.7723388671875	-0.00295288790948689	-0.0123684434220195	-0.00684897974133492	0.000293855206109583
1284	0.144155398011208	0.354869037866592	-18.9022083282471	0.00191722682211548	-0.00100484199356288	0.00191722682211548	0.00548864435404539
1285	0.144155398011208	0.0301947109401226	-19.0320796966553	0.00646266713738441	-0.00132951640989631	-0.00230353930965066	0.00386527273803949
1286	0.144155398011208	0.354869037866592	-18.9022083282471	0.000293855206109583	-3.08191010844894e-05	-0.0117190945893526	-0.0107450718060136
1287	0.793503999710083	0.0301947109401226	-18.6424694061279	-0.00522560812532902	-0.00847235135734081	-0.00977104809135199	-0.00295288790948689
1288	2.09220123291016	-0.294479608535767	-18.8372745513916	0.0106834331527352	-0.000355493422830477	-0.00490093370899558	-0.00100484199356288
1289	0.144155398011208	0.679543316364288	-19.0320796966553	0.00711201597005129	0.000943203864153475	-0.00360223650932312	0.0103587592020631
1290	0.144155398011208	1.00421762466431	-18.9022083282471	-3.08191010844894e-05	-0.00652430532500148	-0.00132951640989631	0.000943203864153475
1291	0.793503999710083	0.0301947109401226	-18.8372745513916	-0.0156151866540313	0.000943203864153475	-0.00879702530801296	0.00483929552137852
1292	1.44285261631012	0.354869037866592	-18.7723388671875	0.00354059832170606	0.00289124972186983	-0.00197886489331722	-0.00717365415766835
1293	1.44285261631012	0.354869037866592	-18.5775356292725	-0.00977104809135199	0.000618529506027699	-0.00490093370899558	0.00354059832170606
1294	1.44285261631012	0.679543316364288	-18.7723388671875	0.0282158460468054	0.00418994715437293	-0.00230353930965066	0.00256657530553639
1295	1.44285261631012	0.354869037866592	-18.8372745513916	0.00613799272105098	0.00159255252219737	0.00873538758605719	0.00256657530553639
1296	-0.50519323348999	0.679543316364288	-18.9022083282471	-0.00522560812532902	-0.00230353930965066	-0.0026282137259841	0.00483929552137852
1297	-1.15454185009003	1.00421762466431	-19.1619491577148	0.00321592413820326	0.00354059832170606	-0.00230353930965066	-0.00490093370899558
1298	0.793503999710083	0.0301947109401226	-18.7723388671875	-0.0100957229733467	0.000293855206109583	-0.00522560812532902	0.00321592413820326
1299	-1.15454185009003	1.65356624126434	-18.8372745513916	-0.00197886489331722	0.000943203864153475	0.000618529506027699	0.0022419011220336
1300	0.793503999710083	0.354869037866592	-18.5775356292725	0.00906006153672934	-0.00360223650932312	0.00126787810586393	-0.00197886489331722
1301	-1.15454185009003	0.679543316364288	-18.6424694061279	-0.0026282137259841	0.00126787810586393	-0.000355493422830477	0.000618529506027699
1302	-0.50519323348999	0.354869037866592	-18.8372745513916	0.00776136433705688	0.000293855206109583	-0.0123684434220195	-0.00230353930965066
1303	-1.15454185009003	0.679543316364288	-18.707405090332	-0.00197886489331722	0.000943203864153475	-0.0026282137259841	-0.00165419070981443
1304	0.144155398011208	0.354869037866592	-18.5775356292725	-0.0221086721867323	0.000618529506027699	0.000293855206109583	0.00938473641872406
1305	0.793503999710083	0.679543316364288	-18.4476642608643	-0.0162645354866982	-0.00100484199356288	-0.00132951640989631	0.00191722682211548
1306	0.144155398011208	0.354869037866592	-18.3827304840088	-0.017887907102704	0.00516396993771195	-0.00717365415766835	0.000943203864153475
1307	-1.15454185009003	1.00421762466431	-18.9671440124512	-0.00327756232582033	0.00354059832170606	-0.00522560812532902	-0.00587495695799589
1308	-0.50519323348999	1.32889199256897	-19.0320796966553	0.00516396993771195	0.00191722682211548	-0.00814767740666866	0.00386527273803949
1309	0.144155398011208	0.679543316364288	-18.8372745513916	0.00841071270406246	0.00386527273803949	-0.0026282137259841	-0.00425158534198999
1310	1.44285261631012	0.354869037866592	-18.8372745513916	0.000618529506027699	0.000618529506027699	0.00191722682211548	0.00354059832170606
1311	0.144155398011208	1.32889199256897	-18.9671440124512	0.00841071270406246	-0.00197886489331722	-0.00100484199356288	-0.00814767740666866
1312	0.144155398011208	1.00421762466431	-18.707405090332	0.00873538758605719	0.00548864435404539	0.00256657530553639	-0.00132951640989631
1313	0.144155398011208	1.32889199256897	-19.1619491577148	-0.00619963090866804	0.00289124972186983	-0.00197886489331722	-0.00100484199356288
1314	-0.50519323348999	1.97824060916901	-19.1619491577148	0.025618452578783	0.00548864435404539	0.00548864435404539	0.00776136433705688
1315	1.44285261631012	0.0301947109401226	-18.9671440124512	-0.00425158534198999	-0.000680167751852423	0.000293855206109583	0.00289124972186983
1316	1.44285261631012	0.0301947109401226	-18.9671440124512	-0.00782300252467394	-0.00197886489331722	-0.00944637414067984	0.00548864435404539
1317	2.09220123291016	0.0301947109401226	-18.9022083282471	0.0165275707840919	0.00516396993771195	0.00354059832170606	-0.00327756232582033
1318	0.144155398011208	1.32889199256897	-18.9671440124512	0.0194496400654316	0.00646266713738441	-0.00717365415766835	-0.000680167751852423
1319	2.09220123291016	0.354869037866592	-18.9671440124512	0.00776136433705688	0.00354059832170606	-0.0026282137259841	0.000618529506027699
1320	0.144155398011208	1.97824060916901	-19.3567523956299	-0.00392691092565656	-0.00555028254166245	0.00776136433705688	0.00678734155371785
1321	1.44285261631012	1.32889199256897	-19.2918186187744	-0.00944637414067984	0.00191722682211548	-0.00652430532500148	0.00126787810586393
1322	0.144155398011208	1.32889199256897	-18.9671440124512	-0.00814767740666866	0.00906006153672934	-0.00912170019000769	-0.00555028254166245
1323	0.144155398011208	1.32889199256897	-18.8372745513916	-0.0026282137259841	0.00256657530553639	-0.00587495695799589	-0.00587495695799589
1324	0.144155398011208	1.97824060916901	-18.7723388671875	-0.0139918150380254	-0.00132951640989631	0.00191722682211548	-3.08191010844894e-05
1325	1.44285261631012	0.679543316364288	-18.7723388671875	0.0113327819854021	0.00191722682211548	-0.00587495695799589	0.00516396993771195
1326	-0.50519323348999	1.65356624126434	-19.2268829345703	0.00483929552137852	0.000293855206109583	0.00256657530553639	0.00321592413820326
1327	2.09220123291016	0.354869037866592	-19.0320796966553	0.00418994715437293	0.00970941036939621	-0.0201606266200542	-0.00587495695799589
1328	0.793503999710083	0.354869037866592	-18.7723388671875	0.0158782228827477	-0.000680167751852423	0.000943203864153475	0.00126787810586393
1329	1.44285261631012	1.00421762466431	-18.707405090332	-0.00619963090866804	-0.00619963090866804	-0.0026282137259841	0.0022419011220336
1330	0.144155398011208	0.679543316364288	-18.7723388671875	0.0223717093467712	-0.00555028254166245	-0.00522560812532902	-0.00749832857400179
1331	2.09220123291016	-0.294479608535767	-18.3827304840088	-3.08191010844894e-05	-0.00327756232582033	-3.08191010844894e-05	0.0022419011220336
1332	0.793503999710083	-0.619153916835785	-18.9022083282471	0.00581331877037883	-0.00717365415766835	-0.00684897974133492	-0.00522560812532902
1333	0.793503999710083	-0.619153916835785	-18.8372745513916	0.0249691028147936	-0.00197886489331722	-0.00165419070981443	-0.00230353930965066
1334	1.44285261631012	-1.26850259304047	-18.9671440124512	0.0278911720961332	-3.08191010844894e-05	0.00289124972186983	-0.00230353930965066
1335	-0.50519323348999	-0.943828225135803	-18.707405090332	0.00906006153672934	-0.00360223650932312	-0.00295288790948689	-0.0026282137259841
1336	0.144155398011208	-0.294479608535767	-18.8372745513916	-0.00392691092565656	-0.0120437685400248	-0.00295288790948689	-0.00327756232582033
1337	0.144155398011208	0.354869037866592	-18.7723388671875	0.00906006153672934	0.00386527273803949	-0.00392691092565656	-0.00652430532500148
1338	2.09220123291016	-0.943828225135803	-18.9671440124512	0.00678734155371785	-0.00522560812532902	-0.0120437685400248	0.00354059832170606
1339	-0.50519323348999	0.679543316364288	-19.2918186187744	0.012956153601408	0.00256657530553639	0.00808603875339031	-0.00327756232582033
1340	1.44285261631012	-0.294479608535767	-18.8372745513916	0.0168522447347641	-0.00295288790948689	-0.00230353930965066	0.00970941036939621
1341	1.44285261631012	0.354869037866592	-18.8372745513916	-0.00100484199356288	-0.00100484199356288	0.00516396993771195	0.00126787810586393
1342	1.44285261631012	-0.294479608535767	-18.6424694061279	-0.00782300252467394	-0.00100484199356288	0.0022419011220336	-0.00197886489331722
1343	2.09220123291016	0.354869037866592	-18.5775356292725	-0.00197886489331722	0.00191722682211548	-0.00555028254166245	-0.00295288790948689
1344	2.09220123291016	0.354869037866592	-18.8372745513916	-0.00912170019000769	0.00743668992072344	-0.000355493422830477	0.00841071270406246
1345	0.793503999710083	0.679543316364288	-18.9671440124512	-0.00425158534198999	0.00386527273803949	0.0022419011220336	0.0022419011220336
1346	2.09220123291016	0.354869037866592	-18.9022083282471	0.00548864435404539	0.00646266713738441	-0.00587495695799589	0.00321592413820326
1347	-0.50519323348999	1.97824060916901	-18.7723388671875	-0.00977104809135199	0.00841071270406246	-0.00782300252467394	-0.00132951640989631
1348	-0.50519323348999	1.32889199256897	-18.9022083282471	-0.00100484199356288	0.00678734155371785	-0.0123684434220195	0.00126787810586393
1349	-1.80389046669006	1.32889199256897	-18.5125999450684	0.00126787810586393	0.0100340843200684	0.00418994715437293	0.00646266713738441
1350	-0.50519323348999	0.0301947109401226	-18.5775356292725	0.00906006153672934	0.0022419011220336	-0.00197886489331722	0.0100340843200684
1351	-3.10258769989014	1.97824060916901	-18.9671440124512	-0.0026282137259841	0.00191722682211548	-0.00295288790948689	-0.00652430532500148
1352	-3.10258769989014	1.32889199256897	-18.9671440124512	-0.00814767740666866	0.00711201597005129	-0.0100957229733467	0.00126787810586393
1353	-3.10258769989014	1.32889199256897	-18.9022083282471	0.00516396993771195	0.00581331877037883	0.00354059832170606	-0.00100484199356288
1354	-3.10258769989014	1.00421762466431	-18.8372745513916	-0.00392691092565656	0.000293855206109583	-0.00652430532500148	0.000618529506027699
1355	-0.50519323348999	0.354869037866592	-18.6424694061279	0.012956153601408	0.00516396993771195	0.00321592413820326	0.00711201597005129
1356	0.144155398011208	0.354869037866592	-18.5125999450684	-0.0026282137259841	0.00321592413820326	-0.00555028254166245	0.00321592413820326
1357	0.144155398011208	0.0301947109401226	-18.9671440124512	-0.0026282137259841	0.00418994715437293	-0.00230353930965066	-0.0026282137259841
1358	-1.15454185009003	1.32889199256897	-18.8372745513916	-0.0107450718060136	-0.000355493422830477	-0.0026282137259841	0.00354059832170606
1359	0.793503999710083	-0.294479608535767	-18.5125999450684	-0.00132951640989631	0.00613799272105098	-0.00425158534198999	0.00126787810586393
1360	1.44285261631012	0.679543316364288	-19.0320796966553	-0.00619963090866804	-0.00230353930965066	-0.000355493422830477	0.00354059832170606
1361	1.44285261631012	1.65356624126434	-18.707405090332	-0.00392691092565656	0.00354059832170606	-0.00392691092565656	0.00256657530553639
1362	-0.50519323348999	1.32889199256897	-18.7723388671875	-0.00132951640989631	0.00451462110504508	-0.00847235135734081	-0.00652430532500148
1363	0.793503999710083	1.32889199256897	-18.9671440124512	-0.00782300252467394	0.00711201597005129	-0.00522560812532902	0.00321592413820326
1364	0.144155398011208	1.65356624126434	-18.9671440124512	0.00418994715437293	0.00418994715437293	-0.00652430532500148	0.000293855206109583
1365	3.39089846611023	1.00421762466431	-19.2268829345703	0.00126787810586393	0.00159255252219737	0.00483929552137852	-0.000355493422830477
1366	1.44285261631012	1.32889199256897	-19.2918186187744	-0.0117190945893526	0.00256657530553639	-0.00425158534198999	-0.00132951640989631
1367	2.74154996871948	0.0301947109401226	-18.8372745513916	0.0197743140161037	-3.08191010844894e-05	-0.0123684434220195	-0.00295288790948689
1368	0.144155398011208	1.00421762466431	-18.7723388671875	-0.00392691092565656	0.00354059832170606	-0.0117190945893526	-0.0026282137259841
1369	2.09220123291016	0.679543316364288	-19.421688079834	0.00386527273803949	-0.00230353930965066	-0.0107450718060136	0.000293855206109583
1370	0.144155398011208	1.97824060916901	-19.2918186187744	-0.000355493422830477	0.000618529506027699	-0.00100484199356288	0.000293855206109583
1371	1.44285261631012	0.0301947109401226	-18.9671440124512	0.000293855206109583	-0.00100484199356288	-0.00912170019000769	-0.00327756232582033
1372	2.09220123291016	1.00421762466431	-18.9022083282471	0.00386527273803949	0.00711201597005129	-0.00490093370899558	-0.0149658378213644
1373	0.793503999710083	0.0301947109401226	-18.6424694061279	0.00418994715437293	-0.0026282137259841	-0.0104203969240189	-0.00197886489331722
1374	1.44285261631012	0.354869037866592	-18.5125999450684	0.0158782228827477	0.00678734155371785	-0.000680167751852423	0.00678734155371785
1375	0.144155398011208	1.65356624126434	-18.8372745513916	-0.000680167751852423	0.000618529506027699	0.00418994715437293	0.00191722682211548
1376	-0.50519323348999	1.32889199256897	-19.1619491577148	-0.0162645354866982	0.00289124972186983	-0.00100484199356288	-0.00555028254166245
1377	-0.50519323348999	1.32889199256897	-18.9671440124512	0.00581331877037883	0.00386527273803949	-0.00652430532500148	-0.00360223650932312
1378	2.09220123291016	0.0301947109401226	-18.707405090332	-0.0110697457566857	-0.00555028254166245	0.00678734155371785	0.00191722682211548
1379	-0.50519323348999	1.32889199256897	-18.9671440124512	0.00808603875339031	-0.00100484199356288	0.00354059832170606	0.0100340843200684
1380	1.44285261631012	0.679543316364288	-18.5775356292725	-0.0123684434220195	-0.000355493422830477	-0.000355493422830477	0.000293855206109583
1381	2.09220123291016	-1.26850259304047	-18.707405090332	-0.00165419070981443	-0.00652430532500148	-0.00944637414067984	-0.00132951640989631
1382	2.74154996871948	-0.619153916835785	-18.8372745513916	-0.00879702530801296	-0.000355493422830477	-0.00944637414067984	-0.00100484199356288
1383	2.09220123291016	-0.619153916835785	-18.8372745513916	0.00126787810586393	-0.00490093370899558	-0.000355493422830477	-0.000355493422830477
1384	3.39089846611023	-1.26850259304047	-18.707405090332	0.00873538758605719	-0.00132951640989631	0.00289124972186983	0.00159255252219737
1385	-0.50519323348999	0.354869037866592	-18.7723388671875	-0.00782300252467394	-0.00652430532500148	0.0022419011220336	0.000293855206109583
1386	1.44285261631012	-0.943828225135803	-18.4476642608643	-0.0162645354866982	-0.00457625929266214	-0.0133424662053585	0.00386527273803949
1387	-0.50519323348999	0.679543316364288	-19.0320796966553	-0.00944637414067984	0.00386527273803949	-0.00847235135734081	-0.00360223650932312
1388	1.44285261631012	-0.294479608535767	-19.3567523956299	0.000293855206109583	0.000943203864153475	-0.00814767740666866	-0.00587495695799589
1389	-0.50519323348999	0.679543316364288	-19.421688079834	-0.00879702530801296	-0.000680167751852423	-0.000680167751852423	0.00906006153672934
1390	2.09220123291016	-0.619153916835785	-18.6424694061279	0.0116574559360743	0.00126787810586393	-0.0117190945893526	0.00516396993771195
1391	0.793503999710083	1.00421762466431	-18.9671440124512	-0.00814767740666866	-0.00392691092565656	-0.00100484199356288	0.00581331877037883
1392	-0.50519323348999	1.00421762466431	-18.6424694061279	0.00938473641872406	0.00256657530553639	-0.0130177913233638	0.000943203864153475
1393	-0.50519323348999	1.97824060916901	-19.0320796966553	0.0106834331527352	0.00418994715437293	-0.000680167751852423	-0.00717365415766835
1394	-0.50519323348999	1.32889199256897	-19.0970134735107	-0.00457625929266214	0.00126787810586393	-0.00619963090866804	0.00678734155371785
1395	0.793503999710083	0.354869037866592	-18.9022083282471	0.00678734155371785	0.00289124972186983	0.00289124972186983	0.000618529506027699
1396	2.09220123291016	0.0301947109401226	-18.707405090332	0.00613799272105098	0.00256657530553639	0.00678734155371785	-0.00457625929266214
1397	0.144155398011208	0.354869037866592	-18.7723388671875	0.0106834331527352	0.00970941036939621	-0.00879702530801296	-0.00555028254166245
1398	-1.15454185009003	1.32889199256897	-18.707405090332	-0.0123684434220195	-0.00197886489331722	-0.0104203969240189	0.000618529506027699
1399	-0.50519323348999	0.0301947109401226	-18.6424694061279	0.00808603875339031	0.000293855206109583	-0.00490093370899558	-0.000355493422830477
1400	-0.50519323348999	0.354869037866592	-19.0320796966553	-0.00490093370899558	0.00159255252219737	-0.00490093370899558	0.00743668992072344
1401	-2.45323920249939	1.32889199256897	-19.0970134735107	-0.00522560812532902	-0.00392691092565656	0.00581331877037883	0.00159255252219737
1402	-2.45323920249939	1.00421762466431	-18.8372745513916	-3.08191010844894e-05	0.00256657530553639	-0.00490093370899558	-0.00879702530801296
1403	-2.45323920249939	1.32889199256897	-18.8372745513916	-0.0201606266200542	0.00321592413820326	-0.00327756232582033	-0.00652430532500148
1404	-2.45323920249939	1.65356624126434	-18.9022083282471	-0.00814767740666866	0.00938473641872406	0.00418994715437293	0.00938473641872406
1405	0.144155398011208	0.354869037866592	-18.7723388671875	-0.00749832857400179	-0.00360223650932312	0.000943203864153475	0.000943203864153475
1406	-0.50519323348999	0.679543316364288	-19.1619491577148	-0.00425158534198999	-0.00327756232582033	0.0022419011220336	-0.00392691092565656
1407	2.09220123291016	0.0301947109401226	-18.9022083282471	0.00386527273803949	0.000618529506027699	-0.0149658378213644	-0.00327756232582033
1408	0.144155398011208	1.32889199256897	-18.9671440124512	0.0103587592020631	0.0022419011220336	0.00354059832170606	-0.00587495695799589
1409	2.74154996871948	0.0301947109401226	-18.8372745513916	-0.0162645354866982	0.00289124972186983	-0.00490093370899558	0.00906006153672934
1410	-1.15454185009003	1.65356624126434	-18.7723388671875	0.000943203864153475	0.00386527273803949	0.00418994715437293	-0.00684897974133492
1411	0.144155398011208	0.354869037866592	-18.5775356292725	0.0106834331527352	0.00321592413820326	-0.00490093370899558	-0.00457625929266214
1412	1.44285261631012	1.00421762466431	-18.9671440124512	0.00970941036939621	0.00613799272105098	0.00256657530553639	-0.000680167751852423
1413	0.793503999710083	0.679543316364288	-18.9022083282471	-0.00944637414067984	0.00646266713738441	-0.00879702530801296	-0.00197886489331722
1414	0.793503999710083	0.679543316364288	-18.9671440124512	0.0243197549134493	-0.00230353930965066	0.00711201597005129	-0.00197886489331722
1415	0.793503999710083	1.32889199256897	-19.0970134735107	0.0239950809627771	0.00613799272105098	-0.00457625929266214	-0.00749832857400179
1416	-0.50519323348999	1.97824060916901	-18.9022083282471	0.0142548503354192	-0.000680167751852423	-0.00522560812532902	-0.000355493422830477
1417	2.09220123291016	1.00421762466431	-18.6424694061279	0.0022419011220336	0.00418994715437293	-0.00749832857400179	0.00321592413820326
1418	1.44285261631012	0.354869037866592	-18.9671440124512	0.00191722682211548	0.00613799272105098	-0.0104203969240189	-0.00100484199356288
1419	1.44285261631012	1.32889199256897	-19.6164932250977	0.00743668992072344	0.00613799272105098	0.00711201597005129	0.0123068047687411
1420	0.144155398011208	1.32889199256897	-19.2918186187744	0.0171769186854362	0.00841071270406246	0.000293855206109583	0.00548864435404539
1421	1.44285261631012	0.0301947109401226	-18.9022083282471	-0.00392691092565656	-0.00100484199356288	0.000943203864153475	0.00386527273803949
1422	1.44285261631012	0.354869037866592	-18.9022083282471	0.0113327819854021	0.00451462110504508	-0.00944637414067984	-0.00457625929266214
1423	1.44285261631012	0.0301947109401226	-18.5125999450684	-0.00717365415766835	0.00808603875339031	-0.00652430532500148	-3.08191010844894e-05
1424	2.09220123291016	0.354869037866592	-18.9671440124512	0.00126787810586393	-0.00684897974133492	0.00581331877037883	0.00678734155371785
1425	0.144155398011208	1.32889199256897	-19.1619491577148	0.000618529506027699	0.0022419011220336	0.00256657530553639	0.00191722682211548
1426	0.144155398011208	1.32889199256897	-18.7723388671875	0.00711201597005129	-0.00165419070981443	0.00159255252219737	0.00126787810586393
1427	0.793503999710083	1.32889199256897	-18.9671440124512	0.0149041991680861	0.0100340843200684	-0.00717365415766835	-0.00587495695799589
1428	2.74154996871948	0.679543316364288	-19.0970134735107	-0.00555028254166245	0.00386527273803949	-0.00165419070981443	-0.00619963090866804
1429	0.144155398011208	1.00421762466431	-18.707405090332	0.00451462110504508	0.00289124972186983	0.00906006153672934	0.00581331877037883
1430	2.09220123291016	-0.294479608535767	-18.7723388671875	0.0226963832974434	-0.00327756232582033	-0.000680167751852423	-0.00392691092565656
1431	2.09220123291016	0.679543316364288	-19.2268829345703	-0.00749832857400179	-0.000355493422830477	0.00548864435404539	0.00354059832170606
1432	0.144155398011208	0.354869037866592	-19.0970134735107	0.0168522447347641	-0.00230353930965066	-0.00652430532500148	-0.00619963090866804
1433	0.144155398011208	0.679543316364288	-18.9671440124512	0.00159255252219737	0.000618529506027699	-0.0026282137259841	0.00159255252219737
1434	0.793503999710083	0.0301947109401226	-19.0970134735107	-0.00230353930965066	-0.00457625929266214	0.00126787810586393	0.00159255252219737
1435	0.793503999710083	-0.294479608535767	-18.6424694061279	0.0269171483814716	-0.0117190945893526	0.00613799272105098	-0.00360223650932312
1436	4.04024696350098	-0.619153916835785	-18.7723388671875	-0.00197886489331722	-0.00587495695799589	-0.00327756232582033	-3.08191010844894e-05
1437	-0.50519323348999	0.679543316364288	-19.2918186187744	0.000293855206109583	-0.00360223650932312	-0.00165419070981443	-0.00652430532500148
1438	-0.50519323348999	0.354869037866592	-19.2918186187744	0.00678734155371785	-0.000680167751852423	-0.00619963090866804	-0.00392691092565656
1439	0.144155398011208	0.679543316364288	-19.1619491577148	-0.0107450718060136	-0.00392691092565656	0.00483929552137852	0.00354059832170606
1440	2.09220123291016	0.0301947109401226	-18.6424694061279	0.00516396993771195	-0.00457625929266214	0.00548864435404539	-0.000680167751852423
1441	0.144155398011208	1.32889199256897	-18.7723388671875	-0.00132951640989631	0.000293855206109583	0.00678734155371785	-0.00555028254166245
1442	-0.50519323348999	1.32889199256897	-18.7723388671875	0.00256657530553639	0.00451462110504508	-0.017887907102704	-0.00425158534198999
1443	-0.50519323348999	1.65356624126434	-19.1619491577148	0.0149041991680861	0.00581331877037883	-0.0026282137259841	-0.00132951640989631
1444	1.44285261631012	1.32889199256897	-19.0320796966553	0.00354059832170606	0.00451462110504508	-0.000355493422830477	0.00354059832170606
1445	1.44285261631012	0.354869037866592	-18.7723388671875	0.0100340843200684	-0.0026282137259841	-0.00684897974133492	0.000293855206109583
1446	0.144155398011208	0.0301947109401226	-18.6424694061279	-0.0026282137259841	0.00289124972186983	0.00743668992072344	-0.000355493422830477
1447	0.793503999710083	0.0301947109401226	-18.5775356292725	0.00548864435404539	0.00191722682211548	-0.0139918150380254	-3.08191010844894e-05
1448	-2.45323920249939	1.00421762466431	-18.707405090332	-0.00132951640989631	0.00970941036939621	0.000293855206109583	-0.00230353930965066
1449	-1.15454185009003	0.354869037866592	-18.9022083282471	0.00321592413820326	-0.00197886489331722	0.00678734155371785	0.00354059832170606
1450	-2.45323920249939	1.32889199256897	-19.1619491577148	-0.00749832857400179	0.0022419011220336	-0.000355493422830477	-0.00132951640989631
1451	-1.80389046669006	1.00421762466431	-18.8372745513916	-0.00879702530801296	-0.00295288790948689	0.00321592413820326	-3.08191010844894e-05
1452	-1.80389046669006	0.0301947109401226	-19.0320796966553	-0.00977104809135199	-0.00230353930965066	-0.00295288790948689	-3.08191010844894e-05
1453	0.144155398011208	0.354869037866592	-18.5775356292725	-0.00684897974133492	0.00256657530553639	-0.00652430532500148	-0.0026282137259841
1454	-1.80389046669006	0.354869037866592	-18.5125999450684	-0.0143164889886975	0.00289124972186983	-0.000680167751852423	0.0158782228827477
1455	-0.50519323348999	1.00421762466431	-19.0970134735107	-0.0237320438027382	0.00873538758605719	-0.00392691092565656	0.0116574559360743
1456	-1.15454185009003	1.97824060916901	-19.2268829345703	-0.0149658378213644	0.00354059832170606	-0.00814767740666866	-0.00457625929266214
1457	2.09220123291016	0.354869037866592	-19.0970134735107	-3.08191010844894e-05	0.00841071270406246	-0.00814767740666866	0.000293855206109583
1458	1.44285261631012	0.679543316364288	-18.7723388671875	-0.0139918150380254	0.00873538758605719	-0.00197886489331722	-0.00295288790948689
1459	2.74154996871948	0.679543316364288	-18.9022083282471	0.00386527273803949	-0.00490093370899558	0.00613799272105098	0.013930176384747
1460	0.144155398011208	1.65356624126434	-18.7723388671875	0.0103587592020631	0.0022419011220336	-0.00100484199356288	0.00354059832170606
1461	0.793503999710083	0.354869037866592	-18.7723388671875	-0.00295288790948689	0.0022419011220336	0.00386527273803949	-0.00132951640989631
1462	1.44285261631012	0.679543316364288	-18.9671440124512	-0.0107450718060136	0.00386527273803949	-0.00197886489331722	-0.00749832857400179
1463	2.09220123291016	0.354869037866592	-18.8372745513916	0.012956153601408	0.00776136433705688	-0.00652430532500148	-0.00749832857400179
1464	-1.15454185009003	1.00421762466431	-18.9671440124512	0.0175015944987535	0.00126787810586393	0.00678734155371785	0.00613799272105098
1465	0.144155398011208	1.32889199256897	-18.7723388671875	-0.00912170019000769	0.00516396993771195	-0.00327756232582033	0.0103587592020631
1466	0.144155398011208	1.00421762466431	-18.9022083282471	0.00159255252219737	-0.00100484199356288	-3.08191010844894e-05	-0.00490093370899558
1467	0.144155398011208	1.32889199256897	-19.1619491577148	-0.0117190945893526	0.00418994715437293	-0.00977104809135199	-0.000355493422830477
1468	1.44285261631012	0.354869037866592	-19.421688079834	0.00354059832170606	0.00126787810586393	-0.00132951640989631	-0.00749832857400179
1469	0.144155398011208	1.00421762466431	-19.2268829345703	-0.000680167751852423	0.00159255252219737	0.00256657530553639	0.00711201597005129
1470	1.44285261631012	0.354869037866592	-19.0320796966553	-0.017887907102704	0.00354059832170606	-3.08191010844894e-05	0.00321592413820326
1471	2.09220123291016	0.0301947109401226	-18.8372745513916	-0.0224333461374044	0.00581331877037883	0.00159255252219737	0.000618529506027699
1472	-0.50519323348999	1.00421762466431	-18.9671440124512	0.00938473641872406	-0.00457625929266214	-0.00879702530801296	-0.00490093370899558
1473	0.144155398011208	1.32889199256897	-19.0320796966553	-0.00197886489331722	-0.00165419070981443	0.00289124972186983	-0.00457625929266214
1474	2.74154996871948	0.679543316364288	-19.1619491577148	0.00841071270406246	0.00321592413820326	0.00418994715437293	0.0100340843200684
1475	1.44285261631012	0.354869037866592	-18.9022083282471	-0.0152905117720366	0.00386527273803949	0.00613799272105098	0.00548864435404539
1476	2.09220123291016	0.0301947109401226	-18.5125999450684	0.00841071270406246	0.000618529506027699	0.00743668992072344	-0.00132951640989631
1477	0.793503999710083	1.65356624126434	-18.707405090332	-0.00555028254166245	0.00808603875339031	-0.0143164889886975	0.00418994715437293
1478	0.793503999710083	1.32889199256897	-18.6424694061279	-0.00749832857400179	-0.00652430532500148	-0.00327756232582033	0.0022419011220336
1479	-0.50519323348999	1.32889199256897	-18.5125999450684	0.00516396993771195	0.00581331877037883	0.00678734155371785	0.00613799272105098
1480	2.09220123291016	-0.294479608535767	-18.9022083282471	0.0106834331527352	-0.00197886489331722	-0.00327756232582033	0.00483929552137852
1481	1.44285261631012	0.679543316364288	-18.9671440124512	0.0113327819854021	0.00451462110504508	-0.00392691092565656	-0.0133424662053585
1482	2.09220123291016	0.679543316364288	-19.0320796966553	0.0100340843200684	0.000293855206109583	-0.0152905117720366	-0.00749832857400179
1483	1.44285261631012	1.00421762466431	-18.8372745513916	-0.0175632312893867	-0.000680167751852423	-0.00619963090866804	-0.00457625929266214
1484	0.793503999710083	-0.294479608535767	-18.5125999450684	0.013930176384747	-0.00555028254166245	-0.00457625929266214	0.00548864435404539
1485	1.44285261631012	-0.619153916835785	-18.6424694061279	0.020423661917448	-0.00555028254166245	0.00516396993771195	0.000293855206109583
1486	2.09220123291016	-0.619153916835785	-18.9022083282471	0.0165275707840919	-0.00555028254166245	0.00256657530553639	-0.000355493422830477
1487	1.44285261631012	-0.619153916835785	-18.9022083282471	-0.00425158534198999	-0.00392691092565656	-0.00879702530801296	-0.00684897974133492
1488	0.144155398011208	0.0301947109401226	-18.9671440124512	0.0210730116814375	0.000618529506027699	-0.00587495695799589	0.00191722682211548
1489	1.44285261631012	-0.943828225135803	-18.9022083282471	-0.00944637414067984	-0.00847235135734081	0.00289124972186983	0.00451462110504508
1490	-0.50519323348999	0.354869037866592	-18.9022083282471	0.000943203864153475	0.000618529506027699	0.012956153601408	0.00191722682211548
1491	0.144155398011208	-0.294479608535767	-18.707405090332	0.00289124972186983	-0.00717365415766835	0.0022419011220336	0.00613799272105098
1492	0.144155398011208	-0.619153916835785	-18.9671440124512	-0.00717365415766835	-0.000355493422830477	-0.00587495695799589	-0.00490093370899558
1493	1.44285261631012	-0.619153916835785	-18.9671440124512	0.00256657530553639	-3.08191010844894e-05	-0.00360223650932312	0.000943203864153475
1494	0.144155398011208	0.354869037866592	-18.8372745513916	0.0272418223321438	0.00321592413820326	-0.000680167751852423	0.0022419011220336
1495	0.793503999710083	0.679543316364288	-19.0320796966553	-0.00749832857400179	-0.000680167751852423	0.00256657530553639	0.00516396993771195
1496	0.144155398011208	1.00421762466431	-18.9671440124512	-0.00295288790948689	0.00256657530553639	-0.00165419070981443	-0.00197886489331722
1497	3.39089846611023	0.354869037866592	-18.3177947998047	0.00418994715437293	0.00483929552137852	-0.00392691092565656	0.00548864435404539
1498	0.144155398011208	0.679543316364288	-18.9022083282471	-0.00425158534198999	0.0022419011220336	-0.00230353930965066	-0.000680167751852423
1499	2.09220123291016	0.354869037866592	-19.0320796966553	0.0100340843200684	0.00256657530553639	-0.00165419070981443	-0.00100484199356288
1500	-0.50519323348999	1.65356624126434	-19.0320796966553	0.00159255252219737	0.00483929552137852	0.00516396993771195	0.00548864435404539
1501	0.144155398011208	0.679543316364288	-19.0320796966553	-0.00457625929266214	-0.00295288790948689	-0.00879702530801296	-0.000680167751852423
1502	-0.50519323348999	1.32889199256897	-18.8372745513916	-0.00912170019000769	0.00354059832170606	0.00289124972186983	-0.00165419070981443
1503	-0.50519323348999	0.354869037866592	-18.3827304840088	-0.00619963090866804	0.00548864435404539	-0.0120437685400248	0.00126787810586393
1504	-1.15454185009003	1.32889199256897	-18.9671440124512	0.0188002903014421	-0.000355493422830477	-0.00132951640989631	0.00256657530553639
1505	-2.45323920249939	1.65356624126434	-19.1619491577148	-0.00717365415766835	0.00354059832170606	0.000293855206109583	0.00678734155371785
1506	-2.45323920249939	1.65356624126434	-19.0970134735107	-0.0165892094373703	0.000943203864153475	-0.00684897974133492	-0.00977104809135199
1507	-2.45323920249939	1.00421762466431	-18.9671440124512	0.00873538758605719	0.00646266713738441	-0.0104203969240189	0.00256657530553639
1508	-1.80389046669006	0.354869037866592	-18.7723388671875	-0.0117190945893526	0.00354059832170606	-0.00814767740666866	-0.00360223650932312
1509	-3.10258769989014	1.65356624126434	-18.9022083282471	-0.00132951640989631	-0.00165419070981443	0.00354059832170606	0.00646266713738441
1510	-0.50519323348999	0.0301947109401226	-18.6424694061279	-0.00619963090866804	-0.00197886489331722	-0.00197886489331722	0.00354059832170606
1511	0.144155398011208	0.0301947109401226	-19.0320796966553	0.00646266713738441	-0.00490093370899558	0.000293855206109583	0.000943203864153475
1512	0.144155398011208	1.00421762466431	-19.0320796966553	-0.00392691092565656	0.00743668992072344	0.00126787810586393	-0.00392691092565656
1513	1.44285261631012	1.00421762466431	-19.0320796966553	0.0149041991680861	0.00548864435404539	-0.00100484199356288	-0.00100484199356288
1514	0.793503999710083	0.354869037866592	-18.8372745513916	-0.00100484199356288	0.00289124972186983	0.00386527273803949	-3.08191010844894e-05
1515	1.44285261631012	0.354869037866592	-18.5775356292725	0.00159255252219737	0.00613799272105098	-0.000680167751852423	-0.00230353930965066
1516	2.74154996871948	0.354869037866592	-18.5775356292725	0.0103587592020631	-0.00197886489331722	0.00191722682211548	0.00256657530553639
1517	0.144155398011208	1.65356624126434	-19.2918186187744	0.00711201597005129	0.0022419011220336	-0.0117190945893526	0.00548864435404539
1518	2.09220123291016	1.00421762466431	-19.0970134735107	0.000618529506027699	-0.000355493422830477	0.00256657530553639	0.00354059832170606
1519	-0.50519323348999	1.65356624126434	-19.1619491577148	0.0236704051494598	-0.0026282137259841	0.00873538758605719	0.0142548503354192
1520	2.09220123291016	0.0301947109401226	-18.9022083282471	-0.0188619289547205	-0.00100484199356288	0.00126787810586393	0.00776136433705688
1521	1.44285261631012	0.679543316364288	-18.8372745513916	0.00613799272105098	-0.00457625929266214	0.00354059832170606	0.00678734155371785
1522	3.39089846611023	0.679543316364288	-18.9022083282471	0.00516396993771195	0.00321592413820326	-0.0100957229733467	-0.000680167751852423
1523	1.44285261631012	1.65356624126434	-19.5515575408936	-0.000355493422830477	0.0022419011220336	-0.00490093370899558	-0.00360223650932312
1524	1.44285261631012	0.354869037866592	-19.2268829345703	0.011982130818069	0.0022419011220336	-0.00457625929266214	-0.00490093370899558
1525	0.793503999710083	0.354869037866592	-19.1619491577148	-0.00555028254166245	0.00321592413820326	-0.00197886489331722	0.00970941036939621
1526	2.09220123291016	0.0301947109401226	-19.0320796966553	-0.00165419070981443	-0.00165419070981443	-0.00912170019000769	-0.00619963090866804
1527	2.09220123291016	1.00421762466431	-18.9022083282471	0.00321592413820326	0.00418994715437293	-0.00977104809135199	0.000293855206109583
1528	-1.15454185009003	1.00421762466431	-18.8372745513916	0.0145795252174139	0.00743668992072344	-0.00684897974133492	-0.00165419070981443
1529	0.793503999710083	0.679543316364288	-19.0320796966553	0.00808603875339031	0.000293855206109583	-0.00847235135734081	0.000293855206109583
1530	-0.50519323348999	1.32889199256897	-19.1619491577148	-0.00230353930965066	-3.08191010844894e-05	0.000943203864153475	0.00256657530553639
1531	-0.50519323348999	1.32889199256897	-19.1619491577148	-3.08191010844894e-05	-0.00782300252467394	0.00321592413820326	-0.00717365415766835
1532	0.793503999710083	0.354869037866592	-18.7723388671875	-0.00295288790948689	-0.00100484199356288	-0.000680167751852423	0.00321592413820326
1533	0.793503999710083	0.354869037866592	-18.707405090332	0.000618529506027699	0.00256657530553639	0.000293855206109583	-0.00457625929266214
1534	0.144155398011208	1.00421762466431	-18.8372745513916	0.00451462110504508	-0.00100484199356288	0.00289124972186983	0.00906006153672934
1535	0.144155398011208	1.00421762466431	-18.8372745513916	0.012956153601408	-0.000680167751852423	0.000618529506027699	0.00191722682211548
1536	-0.50519323348999	1.00421762466431	-18.9022083282471	-0.00392691092565656	-0.00132951640989631	-3.08191010844894e-05	0.00191722682211548
1537	2.09220123291016	-0.294479608535767	-19.0970134735107	0.00354059832170606	0.000618529506027699	-0.00165419070981443	-0.00100484199356288
1538	1.44285261631012	0.0301947109401226	-18.9671440124512	-0.00360223650932312	0.00678734155371785	-0.00522560812532902	-0.00587495695799589
1539	2.09220123291016	-0.294479608535767	-19.0320796966553	0.00873538758605719	-0.00132951640989631	0.00711201597005129	0.00289124972186983
1540	-0.50519323348999	0.0301947109401226	-18.7723388671875	-0.00100484199356288	-0.00197886489331722	0.00191722682211548	-0.00132951640989631
1541	0.793503999710083	0.0301947109401226	-18.4476642608643	-0.0175632312893867	-0.00490093370899558	0.00159255252219737	-0.00132951640989631
1542	1.44285261631012	-0.619153916835785	-18.9022083282471	-0.0123684434220195	-0.00457625929266214	-0.00425158534198999	-0.00652430532500148
1543	1.44285261631012	-1.26850259304047	-18.7723388671875	-0.0152905117720366	-0.00360223650932312	-0.00847235135734081	0.00289124972186983
1544	0.793503999710083	-0.294479608535767	-18.707405090332	0.00906006153672934	-0.00879702530801296	0.00711201597005129	0.00743668992072344
1545	1.44285261631012	0.0301947109401226	-18.9671440124512	0.00873538758605719	-0.00912170019000769	-0.00230353930965066	0.00451462110504508
1546	-0.50519323348999	0.354869037866592	-18.8372745513916	-0.0182125810533762	-0.00944637414067984	-0.00587495695799589	-0.00814767740666866
1547	0.793503999710083	0.0301947109401226	-18.6424694061279	0.0278911720961332	-0.00327756232582033	-0.00814767740666866	0.0022419011220336
1548	0.793503999710083	0.354869037866592	-18.9671440124512	-0.00944637414067984	-0.000355493422830477	-0.00360223650932312	-0.00457625929266214
1549	0.144155398011208	0.679543316364288	-19.0970134735107	0.00289124972186983	0.00159255252219737	-0.00684897974133492	-0.00132951640989631
1550	0.793503999710083	0.354869037866592	-18.7723388671875	0.01847561635077	-0.00522560812532902	0.00386527273803949	-0.00295288790948689
1551	1.44285261631012	0.354869037866592	-18.7723388671875	0.0207483377307653	0.00289124972186983	-0.00490093370899558	0.00483929552137852
1552	0.793503999710083	0.679543316364288	-18.9671440124512	-0.00782300252467394	0.00418994715437293	-0.00490093370899558	-0.00879702530801296
1553	1.44285261631012	0.679543316364288	-18.3827304840088	0.00776136433705688	0.00776136433705688	-0.00457625929266214	0.0022419011220336
1554	0.793503999710083	1.00421762466431	-18.8372745513916	0.00906006153672934	0.00126787810586393	0.00321592413820326	0.00126787810586393
1555	0.793503999710083	0.0301947109401226	-18.9022083282471	-0.00490093370899558	-0.000355493422830477	0.00613799272105098	0.00678734155371785
1556	0.793503999710083	0.0301947109401226	-18.7723388671875	-0.00522560812532902	0.00906006153672934	-3.08191010844894e-05	-0.00847235135734081
1557	-1.80389046669006	1.65356624126434	-18.4476642608643	0.0132808275520802	0.00126787810586393	-0.00977104809135199	-0.00555028254166245
1558	-1.15454185009003	1.00421762466431	-18.707405090332	-0.0117190945893526	0.00321592413820326	-0.00652430532500148	-3.08191010844894e-05
1559	-2.45323920249939	1.00421762466431	-18.4476642608643	-3.08191010844894e-05	-3.08191010844894e-05	0.000618529506027699	0.00483929552137852
1560	-0.50519323348999	0.0301947109401226	-18.6424694061279	-0.0169138833880424	-0.0026282137259841	0.00483929552137852	-0.00587495695799589
1561	-1.15454185009003	1.00421762466431	-18.9022083282471	-0.00425158534198999	-0.00100484199356288	0.00548864435404539	0.00126787810586393
1562	-1.80389046669006	1.32889199256897	-19.0970134735107	-0.0149658378213644	0.00646266713738441	-0.00295288790948689	-0.00814767740666866
1563	-2.45323920249939	1.32889199256897	-19.0320796966553	-0.00977104809135199	0.00776136433705688	-0.0143164889886975	-0.000680167751852423
1564	0.793503999710083	0.679543316364288	-19.2268829345703	0.000943203864153475	0.00386527273803949	0.00191722682211548	0.00256657530553639
1565	0.144155398011208	0.354869037866592	-18.6424694061279	-0.0247060675173998	0.000943203864153475	0.0022419011220336	0.00321592413820326
1566	1.44285261631012	0.354869037866592	-18.5775356292725	0.00256657530553639	0.00841071270406246	-0.00490093370899558	-0.00230353930965066
1567	0.793503999710083	0.679543316364288	-18.9022083282471	-0.000355493422830477	0.00548864435404539	-0.0104203969240189	-0.00100484199356288
1568	0.144155398011208	1.32889199256897	-19.0970134735107	-0.00165419070981443	-3.08191010844894e-05	-0.0107450718060136	-0.00490093370899558
1569	1.44285261631012	0.679543316364288	-18.9022083282471	-0.00684897974133492	0.00548864435404539	-0.000355493422830477	0.01100810803473
1570	-0.50519323348999	1.00421762466431	-18.7723388671875	-0.00360223650932312	0.000293855206109583	-0.00295288790948689	0.00256657530553639
1571	0.144155398011208	1.97824060916901	-18.6424694061279	-0.0026282137259841	-0.00490093370899558	-0.00165419070981443	0.000618529506027699
1572	0.144155398011208	0.679543316364288	-18.5125999450684	-0.0100957229733467	0.00678734155371785	-0.0107450718060136	-0.00555028254166245
1573	-0.50519323348999	1.00421762466431	-18.9022083282471	-0.0100957229733467	-0.000680167751852423	-0.00392691092565656	-0.00587495695799589
1574	0.144155398011208	1.00421762466431	-18.9671440124512	0.00126787810586393	0.00613799272105098	-0.00197886489331722	0.00906006153672934
1575	0.793503999710083	1.65356624126434	-18.9671440124512	-0.00165419070981443	0.000618529506027699	-0.00295288790948689	0.00159255252219737
1576	0.144155398011208	1.65356624126434	-18.9671440124512	0.00548864435404539	0.00321592413820326	-0.0107450718060136	0.00289124972186983
1577	2.09220123291016	0.354869037866592	-19.0320796966553	0.01100810803473	-0.00327756232582033	-0.00782300252467394	-0.0110697457566857
1578	0.793503999710083	0.354869037866592	-18.707405090332	0.00386527273803949	-0.00165419070981443	-0.00912170019000769	-0.00132951640989631
1579	1.44285261631012	0.354869037866592	-19.2918186187744	0.00873538758605719	0.00776136433705688	0.0126314787194133	-3.08191010844894e-05
1580	0.144155398011208	1.00421762466431	-19.3567523956299	-0.00619963090866804	-0.00132951640989631	-0.00100484199356288	0.00256657530553639
1581	0.793503999710083	1.65356624126434	-18.9671440124512	0.00418994715437293	0.0022419011220336	-0.00165419070981443	-0.00197886489331722
1582	1.44285261631012	0.354869037866592	-19.1619491577148	-0.000680167751852423	0.00386527273803949	-0.0107450718060136	-0.00165419070981443
1583	2.09220123291016	0.354869037866592	-18.8372745513916	0.00289124972186983	0.00516396993771195	-0.0026282137259841	-0.0026282137259841
1584	0.144155398011208	0.679543316364288	-19.0970134735107	-0.00619963090866804	-3.08191010844894e-05	-0.000355493422830477	0.00451462110504508
1585	0.793503999710083	1.00421762466431	-19.2918186187744	-0.00100484199356288	-0.00360223650932312	-0.00100484199356288	0.000293855206109583
1586	0.793503999710083	1.32889199256897	-19.1619491577148	-0.0113944197073579	-0.00100484199356288	-0.00490093370899558	-0.00230353930965066
1587	0.144155398011208	1.32889199256897	-19.1619491577148	0.0126314787194133	-0.00197886489331722	-0.0113944197073579	-0.00555028254166245
1588	0.793503999710083	0.354869037866592	-18.8372745513916	-0.0143164889886975	0.00711201597005129	-0.00295288790948689	-0.00100484199356288
1589	0.793503999710083	1.32889199256897	-18.9022083282471	-0.000355493422830477	0.000293855206109583	-0.00327756232582033	-0.00230353930965066
1590	2.09220123291016	0.354869037866592	-18.707405090332	0.00678734155371785	-0.00879702530801296	0.011982130818069	0.00678734155371785
1591	2.09220123291016	0.0301947109401226	-18.7723388671875	0.0106834331527352	-0.000680167751852423	-0.00847235135734081	-0.00457625929266214
1592	0.144155398011208	1.65356624126434	-19.1619491577148	0.00646266713738441	0.0022419011220336	-0.00197886489331722	-0.0113944197073579
1593	0.793503999710083	0.679543316364288	-18.9022083282471	0.000618529506027699	0.00256657530553639	-0.00944637414067984	-0.00295288790948689
1594	1.44285261631012	0.354869037866592	-18.9671440124512	0.00483929552137852	-0.000680167751852423	0.00776136433705688	-0.00295288790948689
1595	1.44285261631012	-0.619153916835785	-18.707405090332	0.0123068047687411	-0.00847235135734081	-0.00652430532500148	0.00418994715437293
1596	2.09220123291016	-0.619153916835785	-18.6424694061279	-0.00165419070981443	-0.00619963090866804	0.00354059832170606	-0.00782300252467394
1597	0.144155398011208	0.0301947109401226	-18.2528610229492	0.00516396993771195	-0.00522560812532902	-0.00230353930965066	-0.00944637414067984
1598	0.144155398011208	0.0301947109401226	-19.1619491577148	-0.000355493422830477	0.0022419011220336	-0.00652430532500148	-0.00717365415766835
1599	0.144155398011208	-0.294479608535767	-18.8372745513916	0.00906006153672934	0.000618529506027699	0.0132808275520802	0.00483929552137852
1600	1.44285261631012	-0.294479608535767	-18.8372745513916	0.01100810803473	-0.00555028254166245	0.00483929552137852	-0.00814767740666866
1601	1.44285261631012	0.354869037866592	-18.9022083282471	-0.0169138833880424	0.000618529506027699	0.00256657530553639	0.000293855206109583
1602	0.144155398011208	0.679543316364288	-18.8372745513916	0.00678734155371785	-0.00230353930965066	-0.00392691092565656	-0.00652430532500148
1603	0.144155398011208	0.679543316364288	-18.9671440124512	0.0132808275520802	-0.000355493422830477	-0.00165419070981443	-0.00490093370899558
1604	2.09220123291016	0.354869037866592	-18.9671440124512	0.0181509424000978	-0.000680167751852423	0.00516396993771195	0.00678734155371785
1605	0.793503999710083	0.0301947109401226	-18.9671440124512	0.00678734155371785	-0.00230353930965066	0.00126787810586393	0.00581331877037883
1606	2.09220123291016	0.679543316364288	-19.0320796966553	-0.00587495695799589	-0.00392691092565656	-0.00847235135734081	-0.00197886489331722
1607	1.44285261631012	0.679543316364288	-18.7723388671875	-0.000680167751852423	0.00418994715437293	-0.00782300252467394	-0.00555028254166245
1608	0.793503999710083	0.679543316364288	-18.7723388671875	0.000943203864153475	0.00613799272105098	-0.00717365415766835	-3.08191010844894e-05
1609	0.144155398011208	0.354869037866592	-18.3827304840088	0.00873538758605719	0.00581331877037883	0.00548864435404539	0.00451462110504508
1610	-0.50519323348999	1.00421762466431	-18.9022083282471	0.0171769186854362	0.000618529506027699	0.00646266713738441	0.00159255252219737
1611	-1.80389046669006	0.679543316364288	-18.9022083282471	-0.00197886489331722	0.00808603875339031	-0.00425158534198999	-0.00165419070981443
1612	0.793503999710083	0.354869037866592	-18.9671440124512	0.000618529506027699	-0.00587495695799589	-0.00425158534198999	-0.00425158534198999
1613	-1.15454185009003	0.679543316364288	-18.8372745513916	-0.00977104809135199	-0.00522560812532902	-0.00912170019000769	-3.08191010844894e-05
1614	-1.15454185009003	0.354869037866592	-18.707405090332	-0.0110697457566857	0.00841071270406246	-0.00132951640989631	0.00256657530553639
1615	-3.10258769989014	1.65356624126434	-18.9022083282471	-0.00847235135734081	0.00451462110504508	0.00354059832170606	0.00646266713738441
1616	-3.10258769989014	1.65356624126434	-18.707405090332	0.000943203864153475	0.00808603875339031	-0.00555028254166245	0.00256657530553639
1617	-1.15454185009003	1.00421762466431	-19.0320796966553	0.00159255252219737	0.0100340843200684	0.00451462110504508	-0.0110697457566857
1618	-1.15454185009003	0.0301947109401226	-18.7723388671875	-0.00100484199356288	0.000943203864153475	-0.00295288790948689	0.00678734155371785
1619	-0.50519323348999	1.00421762466431	-19.1619491577148	0.000618529506027699	0.00776136433705688	0.00776136433705688	0.00678734155371785
1620	-1.15454185009003	1.00421762466431	-18.9022083282471	0.0100340843200684	-3.08191010844894e-05	0.00126787810586393	0.00548864435404539
1621	-0.50519323348999	0.679543316364288	-19.0320796966553	0.0132808275520802	-0.00197886489331722	-0.00100484199356288	0.000618529506027699
1622	0.144155398011208	0.354869037866592	-18.5125999450684	0.00354059832170606	0.00321592413820326	-0.000355493422830477	-0.000680167751852423
1623	0.793503999710083	0.354869037866592	-18.8372745513916	-0.00587495695799589	0.000943203864153475	-0.0126931173726916	-0.00100484199356288
1624	-0.50519323348999	1.00421762466431	-18.9022083282471	0.00126787810586393	0.000293855206109583	0.00483929552137852	0.00126787810586393
1625	0.793503999710083	1.32889199256897	-19.0970134735107	0.00289124972186983	-0.00165419070981443	0.000943203864153475	0.00256657530553639
1626	0.144155398011208	1.65356624126434	-18.8372745513916	0.00776136433705688	0.000293855206109583	-3.08191010844894e-05	0.000943203864153475
1627	1.44285261631012	1.00421762466431	-18.9671440124512	0.00126787810586393	0.00808603875339031	-0.00717365415766835	-0.0026282137259841
1628	1.44285261631012	0.679543316364288	-18.5775356292725	0.011982130818069	0.00386527273803949	-0.00457625929266214	-0.000680167751852423
1629	1.44285261631012	1.65356624126434	-19.0970134735107	-0.0149658378213644	-0.000680167751852423	0.00159255252219737	-0.0026282137259841
1630	2.09220123291016	0.0301947109401226	-19.0970134735107	0.00873538758605719	0.000618529506027699	0.00159255252219737	0.00354059832170606
1631	2.09220123291016	0.354869037866592	-19.1619491577148	0.000293855206109583	-0.00197886489331722	-3.08191010844894e-05	0.00256657530553639
1632	0.144155398011208	1.65356624126434	-19.2918186187744	0.0113327819854021	0.00321592413820326	-0.00847235135734081	-0.00587495695799589
1633	0.144155398011208	1.32889199256897	-19.1619491577148	0.0188002903014421	0.00418994715437293	-0.00555028254166245	0.00289124972186983
1634	2.09220123291016	1.32889199256897	-19.0970134735107	0.00159255252219737	-3.08191010844894e-05	0.000943203864153475	0.00808603875339031
1635	2.09220123291016	0.679543316364288	-18.8372745513916	-0.0139918150380254	0.00483929552137852	0.000293855206109583	0.00191722682211548
1636	1.44285261631012	0.679543316364288	-19.0970134735107	-0.00165419070981443	-0.00295288790948689	0.000943203864153475	0.00321592413820326
1637	1.44285261631012	0.354869037866592	-18.9671440124512	0.00548864435404539	0.00613799272105098	-0.00165419070981443	-0.00619963090866804
1638	-1.15454185009003	2.30291485786438	-19.0970134735107	0.000618529506027699	0.0022419011220336	-0.000355493422830477	-0.00132951640989631
1639	0.144155398011208	0.679543316364288	-18.6424694061279	0.00678734155371785	0.0022419011220336	-0.00100484199356288	0.00516396993771195
1640	2.09220123291016	0.679543316364288	-18.9022083282471	-0.0026282137259841	0.000943203864153475	0.00354059832170606	0.00159255252219737
1641	0.793503999710083	1.97824060916901	-18.7723388671875	-0.0126931173726916	0.00581331877037883	-0.00977104809135199	-0.00230353930965066
1642	-0.50519323348999	1.32889199256897	-19.0970134735107	-0.00327756232582033	0.00418994715437293	-0.0026282137259841	-0.00879702530801296
1643	-0.50519323348999	1.32889199256897	-18.9671440124512	-0.00197886489331722	0.00646266713738441	-0.00684897974133492	0.00321592413820326
1644	1.44285261631012	1.00421762466431	-19.2268829345703	-0.00944637414067984	-0.00132951640989631	0.00808603875339031	0.0022419011220336
1645	1.44285261631012	-0.294479608535767	-18.707405090332	0.00743668992072344	-0.00555028254166245	0.00516396993771195	0.00451462110504508
1646	2.09220123291016	-0.294479608535767	-18.9022083282471	0.00581331877037883	-0.00619963090866804	-0.00457625929266214	-0.00749832857400179
1647	1.44285261631012	-0.943828225135803	-18.5775356292725	0.000293855206109583	-0.00230353930965066	0.000618529506027699	0.00256657530553639
1648	0.144155398011208	0.0301947109401226	-18.9671440124512	-0.00912170019000769	-0.00749832857400179	-0.0188619289547205	0.000618529506027699
1649	1.44285261631012	-0.943828225135803	-18.6424694061279	0.0165275707840919	-0.00392691092565656	0.00256657530553639	-0.00522560812532902
1650	0.793503999710083	0.0301947109401226	-18.9671440124512	0.00776136433705688	-0.00782300252467394	0.00418994715437293	0.00126787810586393
1651	-0.50519323348999	0.354869037866592	-18.707405090332	-0.00457625929266214	-0.00392691092565656	0.00126787810586393	-3.08191010844894e-05
1652	2.09220123291016	-0.619153916835785	-18.707405090332	-0.00619963090866804	-0.00132951640989631	-0.00587495695799589	-0.000355493422830477
1653	0.793503999710083	-0.294479608535767	-18.707405090332	0.00776136433705688	0.00451462110504508	0.00256657530553639	0.000618529506027699
1654	0.144155398011208	0.679543316364288	-18.5125999450684	0.0022419011220336	0.000943203864153475	0.000618529506027699	0.000943203864153475
1655	0.144155398011208	1.32889199256897	-19.2268829345703	0.00711201597005129	-0.00327756232582033	0.00808603875339031	0.00516396993771195
1656	-0.50519323348999	1.32889199256897	-19.0320796966553	-0.00490093370899558	0.00256657530553639	-0.00457625929266214	-3.08191010844894e-05
1657	1.44285261631012	1.00421762466431	-19.0320796966553	-0.00587495695799589	0.00743668992072344	0.000943203864153475	-0.00490093370899558
1658	0.793503999710083	0.354869037866592	-18.707405090332	-0.0123684434220195	0.00743668992072344	-0.00457625929266214	0.00418994715437293
1659	1.44285261631012	1.32889199256897	-19.1619491577148	-0.00457625929266214	0.01100810803473	0.00256657530553639	0.00126787810586393
1660	-0.50519323348999	1.00421762466431	-18.8372745513916	0.00743668992072344	0.00418994715437293	0.000293855206109583	0.00711201597005129
1661	0.144155398011208	1.00421762466431	-18.8372745513916	-0.00230353930965066	0.00418994715437293	-0.00782300252467394	-0.00749832857400179
1662	0.144155398011208	0.0301947109401226	-18.7723388671875	-0.0172385573387146	0.0113327819854021	-0.00327756232582033	-0.00100484199356288
1663	-0.50519323348999	0.679543316364288	-18.8372745513916	-0.00619963090866804	0.000293855206109583	0.00516396993771195	-0.00197886489331722
1664	-1.80389046669006	1.00421762466431	-18.7723388671875	0.01100810803473	-0.0026282137259841	0.00548864435404539	0.00159255252219737
1665	-1.80389046669006	1.65356624126434	-18.9671440124512	0.0168522447347641	-3.08191010844894e-05	0.00516396993771195	0.000293855206109583
1666	-3.10258769989014	1.00421762466431	-18.5775356292725	-0.0185372550040483	-0.00392691092565656	0.000943203864153475	0.00386527273803949
1667	-1.80389046669006	1.32889199256897	-19.0320796966553	-0.00555028254166245	0.00581331877037883	-0.0169138833880424	-0.00230353930965066
1668	-1.15454185009003	0.679543316364288	-18.7723388671875	-0.000680167751852423	0.00613799272105098	-0.00392691092565656	-0.0026282137259841
1669	-1.80389046669006	1.32889199256897	-19.0970134735107	0.0022419011220336	0.00451462110504508	-0.00555028254166245	0.00646266713738441
1670	-0.50519323348999	0.354869037866592	-18.707405090332	-0.00295288790948689	0.00548864435404539	0.000618529506027699	0.0022419011220336
1671	0.793503999710083	0.354869037866592	-18.7723388671875	0.00776136433705688	0.00548864435404539	-0.00132951640989631	0.000618529506027699
1672	-1.15454185009003	1.32889199256897	-18.8372745513916	-0.00360223650932312	0.00906006153672934	-0.0152905117720366	-0.000355493422830477
1673	0.144155398011208	1.00421762466431	-18.9671440124512	-0.00782300252467394	0.00191722682211548	-0.00295288790948689	-0.0026282137259841
1674	1.44285261631012	0.679543316364288	-19.0970134735107	-0.00360223650932312	0.00678734155371785	0.00159255252219737	0.000293855206109583
1675	2.74154996871948	0.354869037866592	-18.9022083282471	0.00970941036939621	-0.000355493422830477	0.00906006153672934	0.00613799272105098
1676	2.09220123291016	0.679543316364288	-18.8372745513916	-0.00555028254166245	-0.00197886489331722	-0.00490093370899558	0.00256657530553639
1677	0.793503999710083	1.32889199256897	-18.9022083282471	0.00516396993771195	0.00483929552137852	-0.0100957229733467	-0.000680167751852423
1678	0.144155398011208	1.65356624126434	-18.9671440124512	-0.00360223650932312	0.00256657530553639	-3.08191010844894e-05	0.00386527273803949
1679	1.44285261631012	1.65356624126434	-18.707405090332	-0.00360223650932312	0.000293855206109583	-0.00295288790948689	0.00906006153672934
1680	1.44285261631012	0.679543316364288	-19.0320796966553	0.013930176384747	0.000943203864153475	-0.00197886489331722	0.0022419011220336
1681	2.09220123291016	0.679543316364288	-19.6164932250977	0.00483929552137852	0.000293855206109583	-0.00717365415766835	0.00191722682211548
1682	0.144155398011208	1.65356624126434	-19.2268829345703	-0.0143164889886975	0.000618529506027699	-0.00555028254166245	0.000293855206109583
1683	0.144155398011208	1.32889199256897	-19.2268829345703	-0.00457625929266214	0.00451462110504508	-0.00132951640989631	-0.00230353930965066
1684	1.44285261631012	1.00421762466431	-19.1619491577148	0.0223717093467712	-0.00360223650932312	-0.00782300252467394	0.00386527273803949
1685	1.44285261631012	-0.294479608535767	-18.9022083282471	-0.00295288790948689	0.00386527273803949	-0.00522560812532902	0.00548864435404539
1686	1.44285261631012	0.679543316364288	-19.4866237640381	0.00321592413820326	-3.08191010844894e-05	-0.00977104809135199	-0.00555028254166245
1687	1.44285261631012	0.0301947109401226	-19.3567523956299	-0.00684897974133492	0.0022419011220336	-0.0162645354866982	-0.00132951640989631
1688	-0.50519323348999	1.32889199256897	-19.421688079834	0.00418994715437293	0.00451462110504508	-0.00522560812532902	-0.00782300252467394
1689	1.44285261631012	0.0301947109401226	-19.0970134735107	0.00126787810586393	-0.00652430532500148	-0.00360223650932312	0.00808603875339031
1690	0.793503999710083	1.65356624126434	-19.3567523956299	-0.00814767740666866	0.000293855206109583	0.000943203864153475	-0.0026282137259841
1691	-0.50519323348999	1.32889199256897	-18.6424694061279	-0.00100484199356288	0.000293855206109583	-0.00912170019000769	0.00256657530553639
1692	0.793503999710083	0.679543316364288	-18.8372745513916	-0.00295288790948689	0.0022419011220336	-0.00360223650932312	-0.00684897974133492
1693	1.44285261631012	0.0301947109401226	-19.0320796966553	0.00289124972186983	-0.00100484199356288	0.00159255252219737	-0.0026282137259841
1694	0.144155398011208	1.00421762466431	-18.8372745513916	-0.00457625929266214	0.00191722682211548	0.00159255252219737	0.00743668992072344
1695	0.144155398011208	1.32889199256897	-19.0320796966553	0.00418994715437293	-0.00100484199356288	0.000943203864153475	0.00678734155371785
1696	1.44285261631012	1.32889199256897	-19.0320796966553	0.00581331877037883	-0.000355493422830477	0.0106834331527352	0.00354059832170606
1697	1.44285261631012	0.0301947109401226	-18.707405090332	-0.00912170019000769	0.00613799272105098	-0.00619963090866804	-0.00327756232582033
1698	2.09220123291016	-0.943828225135803	-18.707405090332	-0.00684897974133492	-0.00652430532500148	0.00711201597005129	-0.00197886489331722
1699	1.44285261631012	-0.294479608535767	-19.1619491577148	0.00516396993771195	-0.0026282137259841	0.000618529506027699	0.00516396993771195
1700	0.144155398011208	0.354869037866592	-18.9671440124512	0.00678734155371785	-0.00425158534198999	-0.00165419070981443	-0.00295288790948689
1701	-0.50519323348999	0.354869037866592	-18.8372745513916	-0.00295288790948689	-0.00457625929266214	0.00321592413820326	0.000293855206109583
1702	0.793503999710083	-0.943828225135803	-18.8372745513916	0.000943203864153475	-0.00327756232582033	-0.00555028254166245	-0.00230353930965066
1703	0.144155398011208	-0.294479608535767	-18.5125999450684	-0.00392691092565656	0.00126787810586393	-0.00619963090866804	-0.00392691092565656
1704	0.144155398011208	0.354869037866592	-18.8372745513916	0.0100340843200684	-0.0113944197073579	0.000943203864153475	0.00906006153672934
1705	0.144155398011208	0.679543316364288	-19.0970134735107	0.0136055024340749	-0.00619963090866804	-0.00197886489331722	-0.00132951640989631
1706	-0.50519323348999	0.354869037866592	-19.0320796966553	-0.00392691092565656	-0.00100484199356288	-0.00295288790948689	-0.000355493422830477
1707	0.144155398011208	1.32889199256897	-19.0970134735107	-0.0130177913233638	0.00581331877037883	-0.00230353930965066	-0.00652430532500148
1708	0.793503999710083	0.0301947109401226	-18.7723388671875	0.000618529506027699	0.00256657530553639	-0.00457625929266214	-0.000355493422830477
1709	-1.15454185009003	1.32889199256897	-18.8372745513916	0.00743668992072344	0.00808603875339031	-0.00132951640989631	0.000618529506027699
1710	1.44285261631012	0.0301947109401226	-18.4476642608643	0.0106834331527352	0.00483929552137852	0.00159255252219737	-0.00100484199356288
1711	1.44285261631012	0.354869037866592	-18.9022083282471	-0.00197886489331722	-0.00522560812532902	-0.00977104809135199	-0.00392691092565656
1712	0.793503999710083	1.32889199256897	-19.0320796966553	-0.0165892094373703	0.00386527273803949	-0.00749832857400179	-0.0026282137259841
1713	0.144155398011208	1.32889199256897	-19.0320796966553	-0.00295288790948689	0.00743668992072344	0.00451462110504508	-0.0026282137259841
1714	0.144155398011208	0.354869037866592	-18.9022083282471	-0.00944637414067984	-0.00749832857400179	0.000618529506027699	0.00613799272105098
1715	-0.50519323348999	0.679543316364288	-18.6424694061279	0.00970941036939621	0.000293855206109583	0.00159255252219737	0.00418994715437293
1716	-1.15454185009003	0.0301947109401226	-18.3177947998047	0.00646266713738441	-0.00360223650932312	0.00126787810586393	0.00321592413820326
1717	-1.80389046669006	1.65356624126434	-18.9022083282471	-0.0130177913233638	-0.000680167751852423	-0.000355493422830477	-0.000680167751852423
1718	-2.45323920249939	1.65356624126434	-19.2268829345703	-0.00619963090866804	0.00711201597005129	-0.00490093370899558	0.00386527273803949
1719	-1.15454185009003	1.32889199256897	-18.9671440124512	-0.0117190945893526	0.000618529506027699	0.00321592413820326	0.00159255252219737
1720	0.144155398011208	0.354869037866592	-18.5775356292725	0.000618529506027699	0.00256657530553639	0.00354059832170606	0.00321592413820326
1721	0.793503999710083	0.354869037866592	-16.7593593597412	-0.00652430532500148	0.000943203864153475	-0.00197886489331722	0.000943203864153475
1722	-0.50519323348999	1.65356624126434	-18.7723388671875	-0.0104203969240189	0.00581331877037883	-0.0120437685400248	0.00613799272105098
1723	0.793503999710083	1.00421762466431	-19.0320796966553	0.00938473641872406	0.00581331877037883	0.00483929552137852	0.00321592413820326
1724	1.44285261631012	1.00421762466431	-19.1619491577148	0.00613799272105098	-0.00295288790948689	0.00386527273803949	0.00938473641872406
1725	2.09220123291016	0.354869037866592	-18.9022083282471	0.00938473641872406	0.00321592413820326	-0.0026282137259841	0.0106834331527352
1726	1.44285261631012	0.679543316364288	-19.0320796966553	0.00808603875339031	0.00191722682211548	-0.00392691092565656	0.00159255252219737
1727	0.144155398011208	0.354869037866592	-18.6424694061279	-0.000680167751852423	0.00678734155371785	-0.00879702530801296	-0.00165419070981443
1728	0.793503999710083	1.97824060916901	-18.9022083282471	-0.00555028254166245	0.00776136433705688	-0.00717365415766835	-0.000355493422830477
1729	2.09220123291016	0.0301947109401226	-18.5775356292725	-0.00392691092565656	0.00483929552137852	-0.00100484199356288	0.00776136433705688
1730	0.793503999710083	1.32889199256897	-19.4866237640381	0.0103587592020631	0.00548864435404539	-0.00425158534198999	-3.08191010844894e-05
1731	-0.50519323348999	1.00421762466431	-19.3567523956299	0.012956153601408	0.00159255252219737	0.00386527273803949	0.00191722682211548
1732	-0.50519323348999	1.32889199256897	-19.3567523956299	0.00906006153672934	0.00743668992072344	-0.00684897974133492	-0.00425158534198999
1733	0.144155398011208	1.65356624126434	-19.1619491577148	-0.0146411629393697	0.000943203864153475	0.000618529506027699	-0.00100484199356288
1734	0.144155398011208	1.65356624126434	-18.9022083282471	0.0142548503354192	0.000618529506027699	0.0100340843200684	0.00418994715437293
1735	0.144155398011208	1.00421762466431	-19.0320796966553	0.00808603875339031	0.00451462110504508	-0.00652430532500148	0.000618529506027699
1736	-0.50519323348999	1.00421762466431	-19.4866237640381	0.0113327819854021	-0.00327756232582033	-0.00684897974133492	0.0022419011220336
1737	0.793503999710083	0.0301947109401226	-19.2918186187744	-0.00782300252467394	0.011982130818069	-0.0110697457566857	-0.00457625929266214
1738	1.44285261631012	0.679543316364288	-19.0970134735107	0.0113327819854021	0.00646266713738441	-0.00165419070981443	0.00418994715437293
1739	0.793503999710083	0.354869037866592	-19.2918186187744	-0.0026282137259841	0.00159255252219737	0.00451462110504508	0.0022419011220336
1740	0.144155398011208	1.65356624126434	-19.1619491577148	-0.00457625929266214	-0.00100484199356288	-0.00392691092565656	0.00289124972186983
1741	0.144155398011208	1.32889199256897	-18.707405090332	0.013930176384747	0.000618529506027699	-0.00165419070981443	-0.000680167751852423
1742	2.09220123291016	0.354869037866592	-18.9022083282471	-0.00425158534198999	0.00159255252219737	-0.0100957229733467	0.00516396993771195
1743	1.44285261631012	0.679543316364288	-19.0970134735107	-0.00555028254166245	0.00808603875339031	-0.00230353930965066	-0.0120437685400248
1744	0.144155398011208	1.32889199256897	-18.9671440124512	-0.0104203969240189	0.000293855206109583	0.000618529506027699	0.00548864435404539
1745	-0.50519323348999	1.97824060916901	-19.2268829345703	0.00548864435404539	0.00256657530553639	-0.0026282137259841	0.00516396993771195
1746	0.144155398011208	1.32889199256897	-18.9022083282471	-0.000680167751852423	0.0022419011220336	0.00256657530553639	0.0022419011220336
1747	0.144155398011208	1.32889199256897	-18.7723388671875	-0.00295288790948689	0.00321592413820326	-0.0110697457566857	-0.00555028254166245
1748	1.44285261631012	-0.294479608535767	-18.7723388671875	-0.00132951640989631	0.00483929552137852	-0.00814767740666866	-0.00490093370899558
1749	0.144155398011208	1.32889199256897	-19.0970134735107	0.00354059832170606	0.00354059832170606	-0.00327756232582033	-0.00132951640989631
1750	0.144155398011208	0.0301947109401226	-18.7723388671875	0.0100340843200684	-0.00522560812532902	0.00126787810586393	0.00613799272105098
1751	2.09220123291016	-0.294479608535767	-18.7723388671875	0.00126787810586393	-0.00295288790948689	0.0022419011220336	-0.00132951640989631
1752	2.09220123291016	-0.619153916835785	-18.707405090332	-0.00295288790948689	0.00191722682211548	-0.0152905117720366	-0.00392691092565656
1753	2.09220123291016	-1.26850259304047	-18.6424694061279	-0.00717365415766835	-0.00425158534198999	-0.00814767740666866	-0.00814767740666866
1754	2.09220123291016	-0.619153916835785	-18.5125999450684	0.00256657530553639	0.00159255252219737	0.00418994715437293	0.000618529506027699
1755	0.793503999710083	-0.943828225135803	-18.9671440124512	-0.000355493422830477	-0.00912170019000769	0.00516396993771195	0.00581331877037883
1756	1.44285261631012	-0.943828225135803	-18.9022083282471	-0.00879702530801296	-0.00879702530801296	-0.00100484199356288	0.00483929552137852
1757	0.793503999710083	0.0301947109401226	-18.9671440124512	0.00808603875339031	-0.00230353930965066	0.000943203864153475	0.000618529506027699
1758	1.44285261631012	0.354869037866592	-19.0320796966553	-0.00587495695799589	0.000943203864153475	0.00126787810586393	-0.00490093370899558
1759	1.44285261631012	0.679543316364288	-18.707405090332	-0.00912170019000769	-0.00490093370899558	0.0022419011220336	0.00938473641872406
1760	1.44285261631012	0.0301947109401226	-18.4476642608643	0.0106834331527352	-0.00197886489331722	-0.000355493422830477	0.000943203864153475
1761	1.44285261631012	0.0301947109401226	-18.9671440124512	0.0178262684494257	-0.00295288790948689	0.00483929552137852	-0.00100484199356288
1762	0.793503999710083	1.00421762466431	-18.9671440124512	-0.00100484199356288	0.00873538758605719	-0.00295288790948689	-0.00230353930965066
1763	2.09220123291016	1.00421762466431	-18.9671440124512	-0.00360223650932312	0.00646266713738441	-0.00490093370899558	-0.00100484199356288
1764	1.44285261631012	1.00421762466431	-18.8372745513916	-0.00165419070981443	0.00321592413820326	0.00873538758605719	0.01100810803473
1765	1.44285261631012	0.354869037866592	-18.5775356292725	-0.00944637414067984	0.00581331877037883	-0.00619963090866804	0.00159255252219737
1766	2.09220123291016	1.00421762466431	-18.3827304840088	0.00711201597005129	0.00841071270406246	0.00354059832170606	-0.00782300252467394
1767	1.44285261631012	0.354869037866592	-18.8372745513916	-0.00457625929266214	0.00581331877037883	-0.0139918150380254	0.00581331877037883
1768	-0.50519323348999	1.65356624126434	-19.2268829345703	0.00483929552137852	0.00646266713738441	-0.00490093370899558	-0.00457625929266214
1769	0.793503999710083	0.0301947109401226	-18.707405090332	0.00581331877037883	0.00289124972186983	-0.00295288790948689	-0.00165419070981443
1770	-0.50519323348999	1.00421762466431	-19.0970134735107	-0.0165892094373703	0.00743668992072344	0.00613799272105098	-0.00165419070981443
1771	-2.45323920249939	1.00421762466431	-18.7723388671875	-0.00619963090866804	0.00483929552137852	-0.00165419070981443	0.00191722682211548
1772	-3.10258769989014	1.32889199256897	-18.707405090332	-0.00555028254166245	0.00354059832170606	-0.0126931173726916	-0.00490093370899558
1773	-3.10258769989014	1.32889199256897	-18.9671440124512	-0.0149658378213644	0.00418994715437293	0.00386527273803949	0.00418994715437293
1774	-3.10258769989014	1.32889199256897	-19.0970134735107	-0.0211346503347158	0.00159255252219737	0.0113327819854021	0.00776136433705688
1775	-1.80389046669006	1.32889199256897	-19.0970134735107	-0.02697878703475	0.00191722682211548	0.00483929552137852	0.00548864435404539
1776	-1.15454185009003	1.00421762466431	-19.0970134735107	-0.00587495695799589	-0.00230353930965066	-0.00132951640989631	0.00289124972186983
1777	-1.15454185009003	0.679543316364288	-18.6424694061279	-0.0302255302667618	0.00678734155371785	-0.00392691092565656	-0.00814767740666866
1778	-1.15454185009003	1.32889199256897	-18.707405090332	0.00321592413820326	0.00321592413820326	0.00613799272105098	0.0022419011220336
1779	0.144155398011208	0.354869037866592	-18.9022083282471	0.00256657530553639	0.00354059832170606	-0.00197886489331722	0.00256657530553639
1780	0.144155398011208	1.32889199256897	-19.1619491577148	-3.08191010844894e-05	0.00191722682211548	-0.00295288790948689	-0.00327756232582033
1781	-0.50519323348999	1.32889199256897	-19.1619491577148	-0.0126931173726916	-0.00132951640989631	-0.00197886489331722	-0.00327756232582033
1782	0.793503999710083	1.32889199256897	-19.3567523956299	-0.000680167751852423	0.00451462110504508	-0.00360223650932312	-0.00490093370899558
1783	-0.50519323348999	1.32889199256897	-19.0970134735107	0.00126787810586393	0.00354059832170606	-3.08191010844894e-05	-0.00457625929266214
1784	0.793503999710083	1.00421762466431	-18.8372745513916	0.00581331877037883	0.0022419011220336	-3.08191010844894e-05	0.00354059832170606
1785	-0.50519323348999	1.97824060916901	-19.1619491577148	-0.00197886489331722	0.000943203864153475	-0.000355493422830477	0.00386527273803949
1786	0.793503999710083	1.00421762466431	-19.2268829345703	0.00548864435404539	0.00159255252219737	-0.00749832857400179	-0.00717365415766835
1787	0.144155398011208	1.32889199256897	-19.2268829345703	0.00516396993771195	0.000293855206109583	-0.0026282137259841	-0.00684897974133492
1788	2.09220123291016	0.354869037866592	-18.9671440124512	0.00938473641872406	0.00743668992072344	-0.0100957229733467	-0.00457625929266214
1789	0.144155398011208	1.65356624126434	-18.9022083282471	0.0145795252174139	0.0022419011220336	0.00646266713738441	0.00516396993771195
1790	0.793503999710083	1.00421762466431	-18.8372745513916	-0.00522560812532902	0.00256657530553639	-0.00522560812532902	-3.08191010844894e-05
1791	1.44285261631012	0.354869037866592	-18.8372745513916	0.0155535480007529	-0.00100484199356288	-0.00555028254166245	-0.00100484199356288
1792	2.09220123291016	0.354869037866592	-19.0970134735107	0.00191722682211548	0.00386527273803949	-0.00814767740666866	-0.00814767740666866
1793	1.44285261631012	0.354869037866592	-19.2268829345703	-0.0165892094373703	0.00289124972186983	-0.0126931173726916	-0.0123684434220195
1794	2.74154996871948	0.679543316364288	-18.9671440124512	0.0175015944987535	0.00418994715437293	0.00646266713738441	0.0022419011220336
1795	0.144155398011208	0.679543316364288	-18.9671440124512	0.0149041991680861	0.00126787810586393	0.00321592413820326	0.00159255252219737
1796	0.144155398011208	0.679543316364288	-18.7723388671875	-0.0204853005707264	-3.08191010844894e-05	-0.00230353930965066	0.00321592413820326
1797	0.144155398011208	1.32889199256897	-19.0320796966553	0.00451462110504508	-0.00295288790948689	-3.08191010844894e-05	0.00126787810586393
1798	2.09220123291016	0.354869037866592	-18.707405090332	0.00354059832170606	0.00289124972186983	-0.00977104809135199	-0.00425158534198999
1799	-0.50519323348999	1.00421762466431	-18.9022083282471	0.00548864435404539	0.00321592413820326	0.00386527273803949	0.00711201597005129
1800	1.44285261631012	0.679543316364288	-18.8372745513916	-0.00977104809135199	-0.00132951640989631	-0.00425158534198999	0.00678734155371785
1801	2.09220123291016	0.354869037866592	-18.8372745513916	-0.0117190945893526	-0.0026282137259841	-0.00749832857400179	0.00191722682211548
1802	1.44285261631012	0.354869037866592	-18.6424694061279	0.00613799272105098	-0.00230353930965066	-0.00327756232582033	-0.000680167751852423
1803	2.74154996871948	-0.294479608535767	-18.5775356292725	0.00646266713738441	-0.00392691092565656	-0.00555028254166245	-0.000355493422830477
1804	0.793503999710083	0.0301947109401226	-19.1619491577148	0.00776136433705688	-0.00132951640989631	0.00743668992072344	0.00483929552137852
1805	0.793503999710083	0.354869037866592	-19.1619491577148	-0.0149658378213644	0.0022419011220336	0.00289124972186983	0.00646266713738441
1806	2.09220123291016	0.354869037866592	-18.8372745513916	0.00386527273803949	-0.00197886489331722	-0.00490093370899558	0.00159255252219737
1807	2.74154996871948	-0.294479608535767	-18.8372745513916	0.0116574559360743	0.00191722682211548	-0.0107450718060136	-0.00132951640989631
1808	0.144155398011208	1.00421762466431	-18.9022083282471	-0.00230353930965066	-0.00555028254166245	-0.00717365415766835	-0.00360223650932312
1809	2.74154996871948	-0.619153916835785	-18.5125999450684	0.029189869761467	-0.00100484199356288	0.000293855206109583	0.00906006153672934
1810	0.793503999710083	-0.294479608535767	-19.1619491577148	0.0259431265294552	-0.00197886489331722	0.00711201597005129	-0.000355493422830477
1811	0.144155398011208	-0.294479608535767	-19.0320796966553	0.025618452578783	-0.00425158534198999	-0.00490093370899558	0.00354059832170606
1812	0.144155398011208	0.354869037866592	-19.2268829345703	-0.00165419070981443	-0.00879702530801296	-0.00197886489331722	-0.00684897974133492
1813	0.144155398011208	0.354869037866592	-18.9022083282471	-0.00327756232582033	-0.00912170019000769	-0.0126931173726916	-0.00327756232582033
1814	-0.50519323348999	0.354869037866592	-18.9671440124512	0.00970941036939621	-0.00132951640989631	0.00711201597005129	0.00418994715437293
1815	0.144155398011208	0.354869037866592	-18.4476642608643	0.000293855206109583	-0.00782300252467394	-0.00165419070981443	0.00321592413820326
1816	1.44285261631012	0.0301947109401226	-18.707405090332	0.00321592413820326	-0.00100484199356288	0.00516396993771195	0.000293855206109583
1817	1.44285261631012	-0.619153916835785	-18.5775356292725	-0.00360223650932312	-0.00165419070981443	-0.00132951640989631	-0.00425158534198999
1818	0.144155398011208	1.00421762466431	-19.2268829345703	0.00808603875339031	0.00256657530553639	0.0022419011220336	-0.0026282137259841
1819	2.09220123291016	0.0301947109401226	-18.707405090332	0.00711201597005129	0.00516396993771195	0.00711201597005129	0.00483929552137852
1820	1.44285261631012	0.0301947109401226	-18.9022083282471	0.00354059832170606	0.000618529506027699	0.0100340843200684	-0.00295288790948689
1821	0.144155398011208	1.32889199256897	-18.9022083282471	-0.00457625929266214	0.00711201597005129	-0.00165419070981443	0.000943203864153475
1822	1.44285261631012	1.00421762466431	-18.707405090332	0.013930176384747	0.000293855206109583	-0.00295288790948689	-0.0026282137259841
1823	-0.50519323348999	1.65356624126434	-19.1619491577148	0.00256657530553639	0.00386527273803949	-0.00944637414067984	-0.00132951640989631
1824	1.44285261631012	1.00421762466431	-19.0320796966553	-0.0126931173726916	0.000618529506027699	0.00483929552137852	0.0022419011220336
1825	1.44285261631012	1.00421762466431	-18.8372745513916	0.0239950809627771	-0.00132951640989631	0.00386527273803949	0.00938473641872406
1826	-0.50519323348999	1.97824060916901	-18.9022083282471	-0.0162645354866982	-0.00327756232582033	0.00776136433705688	-0.00425158534198999
1827	-0.50519323348999	1.65356624126434	-18.9671440124512	-0.00100484199356288	0.00354059832170606	-0.00814767740666866	0.000618529506027699
1828	1.44285261631012	0.354869037866592	-18.4476642608643	-0.0126931173726916	0.00841071270406246	-0.00587495695799589	-0.00327756232582033
1829	-2.45323920249939	1.65356624126434	-18.9671440124512	0.00841071270406246	0.00321592413820326	0.000618529506027699	0.00646266713738441
1830	-1.15454185009003	1.00421762466431	-19.0320796966553	-0.00619963090866804	0.00321592413820326	0.00289124972186983	-0.000355493422830477
1831	-1.15454185009003	0.679543316364288	-18.9022083282471	-0.00490093370899558	-0.00360223650932312	0.00548864435404539	0.000293855206109583
1832	-1.15454185009003	0.0301947109401226	-18.707405090332	-0.00197886489331722	-0.00587495695799589	-0.0156151866540313	0.00613799272105098
1833	-1.15454185009003	0.679543316364288	-18.7723388671875	-0.00327756232582033	0.00418994715437293	-0.00132951640989631	0.00126787810586393
1834	-1.15454185009003	0.0301947109401226	-18.3177947998047	-0.00230353930965066	-0.00619963090866804	-0.00197886489331722	0.00581331877037883
1835	0.144155398011208	0.354869037866592	-18.8372745513916	0.0152288740500808	-0.00295288790948689	-0.00782300252467394	0.00289124972186983
1836	-2.45323920249939	1.00421762466431	-19.0970134735107	-0.00392691092565656	-0.0026282137259841	-0.00132951640989631	-0.0026282137259841
1837	-1.15454185009003	1.32889199256897	-19.0320796966553	-0.0120437685400248	0.00321592413820326	-0.00327756232582033	-0.00457625929266214
1838	0.144155398011208	0.354869037866592	-18.7723388671875	0.00256657530553639	0.00938473641872406	-0.00457625929266214	0.00159255252219737
1839	0.144155398011208	1.65356624126434	-18.7723388671875	-0.00652430532500148	0.00581331877037883	0.00743668992072344	-0.00684897974133492
1840	-0.50519323348999	1.32889199256897	-18.707405090332	-0.00392691092565656	-0.0026282137259841	0.000618529506027699	0.00159255252219737
1841	1.44285261631012	0.354869037866592	-18.5775356292725	-0.00295288790948689	-0.00132951640989631	-0.00197886489331722	0.00743668992072344
1842	0.793503999710083	0.354869037866592	-18.8372745513916	-0.0104203969240189	0.00808603875339031	-0.00197886489331722	-0.00619963090866804
1843	2.09220123291016	0.0301947109401226	-19.0320796966553	0.00581331877037883	0.00418994715437293	-0.00425158534198999	-0.00165419070981443
1844	0.144155398011208	0.679543316364288	-18.9671440124512	0.00776136433705688	0.00321592413820326	-0.000680167751852423	-0.00132951640989631
1845	0.793503999710083	1.65356624126434	-19.0970134735107	0.00321592413820326	0.00159255252219737	-0.00782300252467394	0.00126787810586393
1846	1.44285261631012	0.679543316364288	-18.5775356292725	-0.00132951640989631	0.00711201597005129	0.000618529506027699	-0.00165419070981443
1847	1.44285261631012	0.354869037866592	-18.4476642608643	0.00321592413820326	0.00548864435404539	-0.0113944197073579	-0.00132951640989631
1848	-0.50519323348999	1.65356624126434	-19.1619491577148	-0.00327756232582033	0.00483929552137852	-0.00522560812532902	-0.00879702530801296
1849	2.09220123291016	0.354869037866592	-18.9671440124512	0.00451462110504508	0.000618529506027699	0.00808603875339031	-0.00165419070981443
1850	1.44285261631012	1.00421762466431	-19.3567523956299	0.000293855206109583	0.00126787810586393	0.00354059832170606	-3.08191010844894e-05
1851	0.793503999710083	1.32889199256897	-19.2268829345703	-0.000680167751852423	-0.00165419070981443	-0.00749832857400179	-0.00295288790948689
1852	0.793503999710083	1.65356624126434	-19.2918186187744	0.000293855206109583	0.00483929552137852	-0.00814767740666866	-0.00522560812532902
1853	0.793503999710083	1.00421762466431	-19.0320796966553	0.00873538758605719	0.00483929552137852	-0.0133424662053585	-0.00490093370899558
1854	-0.50519323348999	1.97824060916901	-19.1619491577148	-0.00587495695799589	0.00711201597005129	0.00776136433705688	0.00386527273803949
1855	0.144155398011208	1.32889199256897	-19.3567523956299	-0.00360223650932312	-0.00295288790948689	-0.000680167751852423	0.000293855206109583
1856	1.44285261631012	1.65356624126434	-19.421688079834	-0.0104203969240189	-0.00652430532500148	-0.00457625929266214	-0.00944637414067984
1857	0.793503999710083	0.0301947109401226	-18.9022083282471	0.00483929552137852	0.00289124972186983	-0.0113944197073579	-0.00684897974133492
1858	0.144155398011208	1.65356624126434	-19.1619491577148	-0.00912170019000769	0.00256657530553639	-3.08191010844894e-05	0.000293855206109583
1859	1.44285261631012	0.0301947109401226	-18.6424694061279	0.00321592413820326	0.00613799272105098	-0.0026282137259841	0.00418994715437293
1860	1.44285261631012	0.679543316364288	-18.6424694061279	0.00451462110504508	-0.000355493422830477	0.00548864435404539	0.000293855206109583
1861	-0.50519323348999	1.00421762466431	-19.1619491577148	-0.00587495695799589	-0.00555028254166245	0.00483929552137852	-0.00522560812532902
1862	0.144155398011208	1.32889199256897	-19.0320796966553	0.0207483377307653	0.0100340843200684	-0.00522560812532902	-0.00132951640989631
1863	0.144155398011208	1.65356624126434	-19.0320796966553	0.0191249661147594	0.00451462110504508	-0.00295288790948689	-0.000680167751852423
1864	0.793503999710083	1.32889199256897	-19.0970134735107	0.00581331877037883	0.0022419011220336	0.00321592413820326	-3.08191010844894e-05
1865	0.144155398011208	-0.294479608535767	-18.4476642608643	0.01100810803473	0.00159255252219737	-0.00230353930965066	0.00386527273803949
1866	-0.50519323348999	1.00421762466431	-18.707405090332	-0.00944637414067984	-0.00847235135734081	0.00191722682211548	-0.00327756232582033
1867	0.144155398011208	1.32889199256897	-19.1619491577148	0.0106834331527352	0.00906006153672934	-0.00717365415766835	-0.00360223650932312
1868	2.09220123291016	0.0301947109401226	-18.5775356292725	-0.00555028254166245	-0.00360223650932312	-0.00522560812532902	-0.00295288790948689
1869	-0.50519323348999	0.679543316364288	-18.7723388671875	0.00743668992072344	0.000618529506027699	0.00451462110504508	-0.00165419070981443
1870	0.793503999710083	0.0301947109401226	-18.8372745513916	0.013930176384747	-0.00132951640989631	-0.000680167751852423	0.0126314787194133
1871	1.44285261631012	-0.294479608535767	-18.7723388671875	-0.00652430532500148	-0.00100484199356288	-0.00230353930965066	-0.0026282137259841
1872	2.74154996871948	-0.619153916835785	-18.5125999450684	-0.00327756232582033	-0.00230353930965066	-0.00977104809135199	0.000293855206109583
1873	1.44285261631012	-0.294479608535767	-18.8372745513916	0.00808603875339031	-0.00132951640989631	0.000293855206109583	-0.00457625929266214
1874	2.74154996871948	-0.943828225135803	-18.9022083282471	-0.00295288790948689	-0.00652430532500148	0.00548864435404539	0.00191722682211548
1875	1.44285261631012	-0.619153916835785	-18.8372745513916	-0.00295288790948689	-0.00782300252467394	0.00743668992072344	0.00906006153672934
1876	0.144155398011208	-0.294479608535767	-18.6424694061279	-0.00100484199356288	-0.00490093370899558	-0.00814767740666866	-0.00555028254166245
1877	0.144155398011208	0.354869037866592	-19.0320796966553	-0.00360223650932312	-0.0026282137259841	-0.00360223650932312	-0.00425158534198999
1878	1.44285261631012	-0.943828225135803	-18.5125999450684	0.000618529506027699	0.000943203864153475	-0.00814767740666866	-0.000680167751852423
1879	-0.50519323348999	0.679543316364288	-19.0320796966553	0.00483929552137852	-0.00490093370899558	-0.00522560812532902	0.00516396993771195
1880	0.144155398011208	0.0301947109401226	-19.0970134735107	0.00548864435404539	0.00191722682211548	0.00159255252219737	0.00906006153672934
1881	1.44285261631012	0.679543316364288	-19.2918186187744	0.00646266713738441	0.00451462110504508	-0.00360223650932312	-0.00457625929266214
1882	0.793503999710083	0.354869037866592	-18.9671440124512	-0.00684897974133492	-0.00100484199356288	-0.00555028254166245	-0.00392691092565656
1883	1.44285261631012	0.0301947109401226	-18.9022083282471	0.0152288740500808	0.00354059832170606	-0.00912170019000769	0.000618529506027699
1884	0.793503999710083	0.354869037866592	-18.5125999450684	0.00159255252219737	-0.00230353930965066	0.00159255252219737	0.00613799272105098
1885	0.144155398011208	1.65356624126434	-18.9022083282471	0.0321119390428066	0.00613799272105098	-0.00684897974133492	0.00354059832170606
1886	0.793503999710083	0.0301947109401226	-18.9022083282471	0.0165275707840919	0.00289124972186983	-3.08191010844894e-05	0.00354059832170606
1887	0.793503999710083	0.354869037866592	-19.0320796966553	0.0136055024340749	0.00418994715437293	0.0022419011220336	-0.00652430532500148
1888	-1.80389046669006	1.65356624126434	-19.0320796966553	-0.00749832857400179	0.00613799272105098	-0.00490093370899558	-0.00100484199356288
1889	0.144155398011208	0.354869037866592	-18.707405090332	-0.00555028254166245	0.00678734155371785	-0.00717365415766835	0.00321592413820326
1890	-1.15454185009003	0.354869037866592	-18.8372745513916	-0.0172385573387146	0.00354059832170606	0.00386527273803949	0.00646266713738441
1891	-2.45323920249939	1.32889199256897	-18.8372745513916	0.00516396993771195	-3.08191010844894e-05	0.00126787810586393	-0.00555028254166245
1892	-2.45323920249939	1.32889199256897	-19.0320796966553	-0.00879702530801296	0.00581331877037883	-0.00197886489331722	-0.00295288790948689
1893	-1.80389046669006	1.32889199256897	-19.1619491577148	-0.0172385573387146	-0.00555028254166245	-0.0123684434220195	0.00321592413820326
1894	-3.10258769989014	1.97824060916901	-19.0320796966553	-0.00717365415766835	0.00321592413820326	0.00938473641872406	0.00321592413820326
1895	-1.15454185009003	1.00421762466431	-19.0320796966553	-0.00717365415766835	-0.00327756232582033	-3.08191010844894e-05	0.00581331877037883
1896	0.144155398011208	0.679543316364288	-18.8372745513916	-0.0126931173726916	0.000943203864153475	-0.0026282137259841	-0.00457625929266214
1897	0.793503999710083	-0.294479608535767	-18.4476642608643	0.00321592413820326	0.00711201597005129	-0.000680167751852423	-0.00684897974133492
1898	-1.15454185009003	1.65356624126434	-19.0320796966553	-0.0143164889886975	-0.00425158534198999	-0.00522560812532902	-0.00295288790948689
1899	1.44285261631012	0.354869037866592	-18.9022083282471	0.0282158460468054	-0.000355493422830477	0.000943203864153475	0.00743668992072344
1900	2.09220123291016	1.00421762466431	-19.1619491577148	0.00159255252219737	0.000943203864153475	0.00841071270406246	-0.00392691092565656
1901	0.144155398011208	1.32889199256897	-18.9671440124512	0.00873538758605719	0.000293855206109583	-0.00392691092565656	0.000943203864153475
1902	0.144155398011208	1.65356624126434	-18.9022083282471	0.0116574559360743	-0.00197886489331722	-0.00587495695799589	-0.00392691092565656
1903	0.144155398011208	1.65356624126434	-18.707405090332	-0.00879702530801296	0.00354059832170606	-0.00684897974133492	0.000618529506027699
1904	-0.50519323348999	1.32889199256897	-18.707405090332	0.00516396993771195	0.00321592413820326	0.00646266713738441	-0.00100484199356288
1905	1.44285261631012	0.354869037866592	-18.5775356292725	-0.00100484199356288	0.00126787810586393	-0.000355493422830477	0.00354059832170606
1906	0.144155398011208	1.65356624126434	-19.2268829345703	-0.00522560812532902	0.00159255252219737	-0.00944637414067984	-0.00392691092565656
1907	1.44285261631012	0.679543316364288	-19.0970134735107	0.011982130818069	0.00256657530553639	0.000293855206109583	-0.00749832857400179
1908	2.09220123291016	0.354869037866592	-18.8372745513916	0.000293855206109583	0.00191722682211548	-0.0130177913233638	-0.00392691092565656
1909	0.793503999710083	1.00421762466431	-19.0320796966553	-0.00555028254166245	0.00906006153672934	0.00776136433705688	-0.00717365415766835
1910	0.793503999710083	1.32889199256897	-19.0320796966553	0.000943203864153475	-0.00327756232582033	0.00289124972186983	0.00678734155371785
1911	2.09220123291016	0.354869037866592	-19.0970134735107	-0.00295288790948689	0.00418994715437293	0.00354059832170606	-0.00327756232582033
1912	2.09220123291016	0.354869037866592	-18.8372745513916	-0.00490093370899558	0.00938473641872406	-0.00522560812532902	-0.00717365415766835
1913	2.09220123291016	0.354869037866592	-19.0970134735107	0.013930176384747	0.00354059832170606	-0.0026282137259841	-0.00295288790948689
1914	3.39089846611023	0.679543316364288	-18.9671440124512	-0.00814767740666866	0.00354059832170606	-0.00555028254166245	-0.00197886489331722
1915	0.144155398011208	1.32889199256897	-18.8372745513916	0.0171769186854362	0.00613799272105098	0.00970941036939621	0.00483929552137852
1916	0.793503999710083	1.00421762466431	-18.707405090332	0.00418994715437293	-0.0026282137259841	-0.00132951640989631	0.00191722682211548
1917	-0.50519323348999	1.65356624126434	-19.2268829345703	-0.00197886489331722	0.00873538758605719	0.00289124972186983	-0.00132951640989631
1918	2.74154996871948	0.0301947109401226	-18.9671440124512	-0.00619963090866804	0.0022419011220336	-0.00132951640989631	0.00354059832170606
1919	-1.15454185009003	1.65356624126434	-19.1619491577148	0.0113327819854021	0.00743668992072344	-0.00295288790948689	0.00159255252219737
1920	0.144155398011208	1.00421762466431	-18.6424694061279	0.00159255252219737	0.000618529506027699	0.00938473641872406	0.00776136433705688
1921	0.793503999710083	0.679543316364288	-18.7723388671875	0.00548864435404539	0.00938473641872406	-0.00327756232582033	-3.08191010844894e-05
1922	2.09220123291016	0.0301947109401226	-18.4476642608643	0.0155535480007529	0.00613799272105098	-0.00684897974133492	-0.00230353930965066
1923	2.09220123291016	0.354869037866592	-18.707405090332	-0.000680167751852423	0.00256657530553639	-0.00652430532500148	-0.00295288790948689
1924	0.144155398011208	0.354869037866592	-18.7723388671875	0.000943203864153475	0.00191722682211548	-0.00717365415766835	0.00678734155371785
1925	0.144155398011208	1.00421762466431	-19.0970134735107	-0.0165892094373703	-0.00912170019000769	-0.0026282137259841	-0.00912170019000769
1926	1.44285261631012	-0.294479608535767	-18.6424694061279	0.0207483377307653	-0.0117190945893526	-0.00100484199356288	-0.000355493422830477
1927	-0.50519323348999	0.354869037866592	-18.7723388671875	-0.00425158534198999	-0.00295288790948689	-0.00522560812532902	-0.00425158534198999
1928	0.144155398011208	0.679543316364288	-18.6424694061279	0.00873538758605719	-0.00132951640989631	-0.00652430532500148	0.00418994715437293
1929	0.793503999710083	-0.294479608535767	-18.5775356292725	0.0126314787194133	0.000618529506027699	0.000943203864153475	-0.00132951640989631
1930	0.793503999710083	-0.943828225135803	-19.1619491577148	-0.00327756232582033	-0.0100957229733467	0.00191722682211548	0.000618529506027699
1931	0.144155398011208	0.0301947109401226	-19.4866237640381	-0.000680167751852423	-0.00425158534198999	-0.0100957229733467	-0.00165419070981443
1932	0.144155398011208	0.0301947109401226	-18.9022083282471	-0.0156151866540313	-0.00100484199356288	-0.00100484199356288	-0.00619963090866804
1933	0.793503999710083	0.679543316364288	-18.9671440124512	-0.00327756232582033	-0.00425158534198999	-0.00197886489331722	0.00126787810586393
1934	-1.15454185009003	1.00421762466431	-18.7723388671875	-0.0195112787187099	-0.000680167751852423	-0.00230353930965066	0.00613799272105098
1935	2.09220123291016	0.0301947109401226	-18.5125999450684	0.0100340843200684	-0.00749832857400179	0.000293855206109583	0.00581331877037883
1936	0.793503999710083	0.679543316364288	-19.0320796966553	0.00711201597005129	0.00743668992072344	-0.0107450718060136	0.00418994715437293
1937	2.09220123291016	0.354869037866592	-18.6424694061279	-0.00392691092565656	-0.00132951640989631	-0.00879702530801296	0.000618529506027699
1938	0.144155398011208	1.97824060916901	-19.0970134735107	-0.00425158534198999	0.00613799272105098	-3.08191010844894e-05	0.00126787810586393
1939	2.09220123291016	0.354869037866592	-18.7723388671875	0.00289124972186983	0.00386527273803949	-0.00392691092565656	0.00613799272105098
1940	0.144155398011208	0.679543316364288	-18.9671440124512	-0.0162645354866982	-0.00522560812532902	0.0145795252174139	0.000943203864153475
1941	-0.50519323348999	1.65356624126434	-18.7723388671875	-0.00652430532500148	-0.00100484199356288	-0.00977104809135199	-0.00490093370899558
1942	-1.80389046669006	1.65356624126434	-19.0320796966553	0.0022419011220336	0.00516396993771195	-3.08191010844894e-05	-0.0146411629393697
1943	-0.50519323348999	1.65356624126434	-19.2268829345703	-3.08191010844894e-05	0.00711201597005129	-0.00847235135734081	0.00126787810586393
1944	-1.15454185009003	1.97824060916901	-19.0320796966553	-0.0217839982360601	0.00808603875339031	-0.000680167751852423	0.00386527273803949
1945	-0.50519323348999	0.354869037866592	-18.8372745513916	0.00483929552137852	-0.00100484199356288	0.0022419011220336	0.00354059832170606
1946	-1.80389046669006	1.97824060916901	-18.9022083282471	-3.08191010844894e-05	-0.00197886489331722	-0.00425158534198999	0.00256657530553639
1947	-1.15454185009003	0.679543316364288	-18.707405090332	-0.0143164889886975	-3.08191010844894e-05	-0.0149658378213644	-0.00197886489331722
1948	-2.45323920249939	1.00421762466431	-18.7723388671875	-0.0026282137259841	0.00711201597005129	-0.000355493422830477	-0.00295288790948689
1949	-1.15454185009003	0.354869037866592	-19.0970134735107	-0.0143164889886975	0.00548864435404539	-0.00392691092565656	0.01100810803473
1950	-1.80389046669006	1.65356624126434	-19.0970134735107	0.00386527273803949	-0.00100484199356288	-0.00619963090866804	-0.000680167751852423
1951	-1.15454185009003	0.0301947109401226	-19.0970134735107	-0.0143164889886975	-0.00197886489331722	-3.08191010844894e-05	0.000293855206109583
1952	0.793503999710083	0.354869037866592	-18.707405090332	-0.00100484199356288	-0.00197886489331722	-0.00652430532500148	-0.00230353930965066
1953	0.793503999710083	0.0301947109401226	-18.5125999450684	0.000618529506027699	-0.00327756232582033	-0.000355493422830477	0.00354059832170606
1954	0.793503999710083	0.354869037866592	-18.6424694061279	0.00159255252219737	0.00386527273803949	0.000293855206109583	0.00516396993771195
1955	-0.50519323348999	1.65356624126434	-19.0970134735107	-0.00392691092565656	0.00548864435404539	0.000943203864153475	0.00256657530553639
1956	0.144155398011208	1.32889199256897	-19.0320796966553	-0.00457625929266214	0.00354059832170606	-0.00100484199356288	0.00483929552137852
1957	0.144155398011208	1.32889199256897	-19.0320796966553	-0.00425158534198999	0.00970941036939621	0.000618529506027699	0.000943203864153475
1958	2.09220123291016	0.0301947109401226	-18.5125999450684	-0.00457625929266214	0.00126787810586393	-0.00230353930965066	-0.00360223650932312
1959	0.144155398011208	1.00421762466431	-18.8372745513916	-0.00392691092565656	0.00483929552137852	0.00191722682211548	0.0132808275520802
1960	1.44285261631012	1.65356624126434	-18.8372745513916	0.00646266713738441	-0.00360223650932312	0.00126787810586393	0.00548864435404539
1961	1.44285261631012	0.354869037866592	-19.2918186187744	-0.00165419070981443	0.00256657530553639	-0.00327756232582033	0.00159255252219737
1962	2.09220123291016	0.0301947109401226	-19.3567523956299	-0.00165419070981443	0.00678734155371785	-0.0156151866540313	-0.00230353930965066
1963	1.44285261631012	0.679543316364288	-19.0320796966553	-0.000355493422830477	0.000943203864153475	-0.00749832857400179	0.00126787810586393
1964	2.09220123291016	0.0301947109401226	-18.9671440124512	-0.00392691092565656	0.0155535480007529	-3.08191010844894e-05	-0.00295288790948689
1965	-0.50519323348999	1.65356624126434	-19.0970134735107	0.00581331877037883	-0.000680167751852423	0.00938473641872406	0.00191722682211548
1966	2.74154996871948	0.0301947109401226	-18.7723388671875	0.00289124972186983	-0.00327756232582033	-0.00977104809135199	0.00418994715437293
1967	0.144155398011208	1.32889199256897	-19.1619491577148	0.00256657530553639	0.00354059832170606	-0.0104203969240189	-0.00425158534198999
1968	1.44285261631012	1.00421762466431	-19.421688079834	-0.00197886489331722	-0.000355493422830477	-0.00749832857400179	0.00776136433705688
1969	0.144155398011208	1.00421762466431	-19.2268829345703	-0.00490093370899558	0.00613799272105098	-0.0026282137259841	0.00126787810586393
1970	2.74154996871948	0.354869037866592	-19.0320796966553	-0.00749832857400179	0.00256657530553639	-0.0120437685400248	0.00418994715437293
1971	-0.50519323348999	1.97824060916901	-19.0320796966553	-0.00425158534198999	0.00386527273803949	0.00159255252219737	-0.00230353930965066
1972	0.144155398011208	1.00421762466431	-18.5775356292725	-0.00100484199356288	0.00613799272105098	-0.00684897974133492	0.00613799272105098
1973	-0.50519323348999	1.32889199256897	-18.7723388671875	-0.00100484199356288	0.00126787810586393	0.00126787810586393	0.000943203864153475
1974	-0.50519323348999	1.32889199256897	-18.8372745513916	0.0265924744307995	0.00483929552137852	-0.0026282137259841	0.00613799272105098
1975	1.44285261631012	0.679543316364288	-18.7723388671875	0.00776136433705688	0.0100340843200684	-0.000680167751852423	-0.00230353930965066
1976	0.793503999710083	0.354869037866592	-18.4476642608643	0.0188002903014421	-3.08191010844894e-05	0.00126787810586393	0.00321592413820326
1977	1.44285261631012	0.354869037866592	-18.707405090332	-0.0100957229733467	0.00289124972186983	-0.00522560812532902	-0.00684897974133492
1978	-0.50519323348999	1.32889199256897	-18.6424694061279	-0.00132951640989631	-0.00619963090866804	-0.00457625929266214	0.00126787810586393
1979	2.09220123291016	-0.294479608535767	-18.6424694061279	-0.000355493422830477	0.00483929552137852	0.000293855206109583	0.00451462110504508
1980	1.44285261631012	0.0301947109401226	-19.2918186187744	0.00548864435404539	-0.00100484199356288	0.00354059832170606	-0.00165419070981443
1981	0.793503999710083	0.679543316364288	-19.3567523956299	-0.0026282137259841	-0.00457625929266214	-0.00587495695799589	0.00159255252219737
1982	-0.50519323348999	0.354869037866592	-18.9671440124512	0.0168522447347641	-0.00100484199356288	-0.000355493422830477	-0.00782300252467394
1983	0.793503999710083	0.354869037866592	-19.2268829345703	0.00613799272105098	-0.00652430532500148	-0.00360223650932312	-0.00490093370899558
1984	0.144155398011208	0.0301947109401226	-18.8372745513916	0.00711201597005129	-0.00912170019000769	-0.00295288790948689	0.00256657530553639
1985	2.09220123291016	-0.943828225135803	-18.5775356292725	0.00354059832170606	-0.0149658378213644	0.0103587592020631	0.00126787810586393
1986	-0.50519323348999	0.354869037866592	-18.8372745513916	0.00841071270406246	-0.0117190945893526	-0.00684897974133492	0.00159255252219737
1987	2.09220123291016	-0.943828225135803	-19.0970134735107	0.0149041991680861	-0.00717365415766835	-0.00425158534198999	-0.00684897974133492
1988	0.793503999710083	-0.619153916835785	-18.9022083282471	-0.000355493422830477	-0.00912170019000769	-0.00392691092565656	0.000293855206109583
1989	2.09220123291016	-0.619153916835785	-19.0320796966553	0.0200989879667759	0.000293855206109583	0.000618529506027699	0.0103587592020631
1990	0.144155398011208	0.679543316364288	-18.9022083282471	0.00126787810586393	-0.00782300252467394	-0.00132951640989631	-0.00327756232582033
1991	2.09220123291016	-0.294479608535767	-18.5125999450684	0.000293855206109583	-0.00587495695799589	-0.00749832857400179	0.00191722682211548
1992	0.793503999710083	0.354869037866592	-18.9022083282471	0.00386527273803949	0.00418994715437293	-0.00360223650932312	-0.000355493422830477
1993	2.74154996871948	0.354869037866592	-18.9022083282471	0.0197743140161037	0.0116574559360743	0.00256657530553639	-0.0026282137259841
1994	0.793503999710083	0.679543316364288	-18.707405090332	0.00938473641872406	-0.00295288790948689	-0.00360223650932312	0.00678734155371785
1995	0.144155398011208	1.65356624126434	-19.0320796966553	0.00970941036939621	-0.00230353930965066	0.000293855206109583	-0.000680167751852423
1996	-0.50519323348999	1.32889199256897	-18.8372745513916	-0.00977104809135199	0.000943203864153475	-0.00100484199356288	0.000943203864153475
1997	-1.15454185009003	1.00421762466431	-18.7723388671875	-0.00814767740666866	0.0106834331527352	-0.00847235135734081	0.00191722682211548
1998	0.144155398011208	0.679543316364288	-18.8372745513916	-0.0110697457566857	0.00548864435404539	-0.00327756232582033	-0.00749832857400179
1999	-0.50519323348999	1.32889199256897	-19.1619491577148	0.00159255252219737	0.00289124972186983	-0.000355493422830477	0.00191722682211548
2000	0.793503999710083	1.65356624126434	-19.0970134735107	-0.00165419070981443	-0.0026282137259841	0.0022419011220336	0.000618529506027699
[truncated: 4,900 more rows]
