# Supplementary material for: Precise instruction and consideration of the vertical and horizontal force component increases validity and reliability of the 90:20 Isometric Posterior Chain Test
Source: PLoS One. 2024 Oct 28;19(10):e0312843. doi: 10.1371/journal.pone.0312843 (PMC11515970; doi:10.1371/journal.pone.0312843)
Supplement: S1 File — (ZIP) [file pone.0312843.s001.zip › S1_Raw_Data/M1_P14_iso_2.csv]

1	-0.50519323348999	0.354869037866592	-19.3567523956299	0.0165275707840919	0.000943203864153475	0.00711201597005129	-0.00782300252467394
2	-1.15454185009003	1.00421762466431	-19.2918186187744	-0.00132951640989631	0.00516396993771195	-0.000680167751852423	-0.00555028254166245
3	-0.50519323348999	1.00421762466431	-19.0970134735107	0.0126314787194133	0.00159255252219737	-0.000680167751852423	-0.00879702530801296
4	0.793503999710083	0.0301947109401226	-18.7723388671875	0.00483929552137852	-0.00165419070981443	0.00808603875339031	0.00386527273803949
5	-1.15454185009003	1.00421762466431	-19.5515575408936	0.00418994715437293	0.00548864435404539	0.00126787810586393	-0.00392691092565656
6	0.144155398011208	0.0301947109401226	-19.0320796966553	0.011982130818069	0.00581331877037883	-0.00392691092565656	-0.00782300252467394
7	0.793503999710083	0.0301947109401226	-19.0970134735107	0.00906006153672934	0.00354059832170606	-0.00652430532500148	0.00159255252219737
8	0.144155398011208	0.354869037866592	-18.9671440124512	0.00289124972186983	0.00483929552137852	-0.0026282137259841	-0.000355493422830477
9	1.44285261631012	-0.294479608535767	-18.5775356292725	-0.0110697457566857	0.00581331877037883	-0.00100484199356288	-0.00360223650932312
10	0.793503999710083	0.354869037866592	-19.0320796966553	-0.00782300252467394	-0.00360223650932312	0.00548864435404539	-3.08191010844894e-05
11	1.44285261631012	-0.294479608535767	-19.2268829345703	0.00386527273803949	0.00548864435404539	-0.00587495695799589	-0.00749832857400179
12	0.793503999710083	0.354869037866592	-18.707405090332	0.000618529506027699	0.00938473641872406	-0.00100484199356288	-0.00522560812532902
13	-0.50519323348999	1.32889199256897	-18.9022083282471	-0.00944637414067984	0.00321592413820326	-0.0123684434220195	0.00516396993771195
14	-0.50519323348999	1.32889199256897	-19.1619491577148	-0.00749832857400179	0.0022419011220336	0.00613799272105098	0.00321592413820326
15	-1.15454185009003	1.32889199256897	-18.9022083282471	-0.0100957229733467	-0.00847235135734081	-0.000355493422830477	0.00678734155371785
16	-0.50519323348999	0.679543316364288	-19.0320796966553	-0.0120437685400248	0.00386527273803949	0.0022419011220336	0.000618529506027699
17	-0.50519323348999	0.354869037866592	-19.0970134735107	-0.00717365415766835	0.00678734155371785	-0.00782300252467394	0.00451462110504508
18	-2.45323920249939	1.65356624126434	-19.2268829345703	-0.00814767740666866	0.00159255252219737	0.000618529506027699	-0.00132951640989631
19	-1.15454185009003	1.00421762466431	-19.3567523956299	-0.0104203969240189	-0.00457625929266214	-0.0026282137259841	0.00776136433705688
20	-0.50519323348999	1.32889199256897	-19.2268829345703	-0.0110697457566857	-0.00327756232582033	0.00354059832170606	0.0022419011220336
21	-1.15454185009003	0.0301947109401226	-18.707405090332	-0.0217839982360601	-0.0026282137259841	-0.0026282137259841	0.00516396993771195
22	-1.80389046669006	0.354869037866592	-19.1619491577148	-3.08191010844894e-05	0.00386527273803949	-0.00749832857400179	-0.0139918150380254
23	-1.15454185009003	0.354869037866592	-18.9671440124512	-0.0117190945893526	0.000943203864153475	-0.00847235135734081	-0.0026282137259841
24	-1.80389046669006	1.97824060916901	-19.3567523956299	0.0158782228827477	0.0022419011220336	0.00548864435404539	-0.00100484199356288
25	0.144155398011208	-0.294479608535767	-18.9671440124512	-0.00944637414067984	0.00483929552137852	-0.000355493422830477	0.00289124972186983
26	0.144155398011208	2.30291485786438	-19.2268829345703	0.00418994715437293	0.00483929552137852	-0.000355493422830477	-0.00782300252467394
27	-0.50519323348999	1.65356624126434	-18.8372745513916	0.00678734155371785	0.00646266713738441	0.00159255252219737	-0.00912170019000769
28	0.144155398011208	0.679543316364288	-18.8372745513916	0.01100810803473	0.0123068047687411	-0.000355493422830477	-0.0100957229733467
29	0.144155398011208	1.00421762466431	-18.7723388671875	-0.0113944197073579	0.0022419011220336	-0.00457625929266214	-3.08191010844894e-05
30	0.793503999710083	1.32889199256897	-19.421688079834	0.0213976856321096	0.000618529506027699	0.00191722682211548	-0.00360223650932312
31	0.144155398011208	1.32889199256897	-19.1619491577148	-0.00197886489331722	0.00613799272105098	-0.00197886489331722	0.00418994715437293
32	1.44285261631012	1.32889199256897	-19.2268829345703	0.0149041991680861	0.00678734155371785	-0.00392691092565656	-0.00619963090866804
33	0.793503999710083	0.354869037866592	-18.8372745513916	-0.00327756232582033	0.00451462110504508	-0.00360223650932312	0.00516396993771195
34	0.144155398011208	0.0301947109401226	-19.1619491577148	0.0191249661147594	-0.00879702530801296	-0.00555028254166245	0.00646266713738441
35	2.09220123291016	0.0301947109401226	-19.2268829345703	0.000293855206109583	0.000293855206109583	0.00126787810586393	0.00159255252219737
36	0.144155398011208	1.00421762466431	-19.421688079834	0.020423661917448	0.00418994715437293	-0.0026282137259841	0.00483929552137852
37	0.144155398011208	1.32889199256897	-19.2918186187744	0.00289124972186983	0.00613799272105098	-0.00749832857400179	0.00548864435404539
38	2.09220123291016	0.0301947109401226	-18.9671440124512	0.0155535480007529	0.00289124972186983	-0.00555028254166245	0.00386527273803949
39	1.44285261631012	0.354869037866592	-18.9022083282471	0.00483929552137852	-0.00132951640989631	-0.00165419070981443	0.0103587592020631
40	0.793503999710083	1.00421762466431	-19.6164932250977	0.00516396993771195	-0.00392691092565656	-0.00132951640989631	0.00581331877037883
41	-0.50519323348999	1.00421762466431	-19.6164932250977	0.00841071270406246	0.00191722682211548	-0.00977104809135199	-0.00197886489331722
42	0.144155398011208	1.00421762466431	-19.421688079834	0.0136055024340749	0.00646266713738441	-0.0107450718060136	0.00646266713738441
43	0.144155398011208	1.65356624126434	-19.6164932250977	0.00808603875339031	0.00516396993771195	-0.00132951640989631	0.00841071270406246
44	2.09220123291016	0.0301947109401226	-19.1619491577148	0.0178262684494257	0.0123068047687411	-3.08191010844894e-05	0.0113327819854021
45	0.144155398011208	1.32889199256897	-18.8372745513916	0.00386527273803949	0.000618529506027699	0.00159255252219737	0.00159255252219737
46	2.09220123291016	-0.294479608535767	-19.0970134735107	0.00808603875339031	-0.00100484199356288	-0.00977104809135199	-0.00392691092565656
47	1.44285261631012	0.354869037866592	-19.0320796966553	0.0136055024340749	0.00354059832170606	-0.0117190945893526	-0.00684897974133492
48	0.144155398011208	1.32889199256897	-19.4866237640381	0.01100810803473	-0.00295288790948689	-0.00782300252467394	0.00289124972186983
49	0.144155398011208	1.32889199256897	-19.4866237640381	-0.0113944197073579	0.00191722682211548	-3.08191010844894e-05	-0.00392691092565656
50	1.44285261631012	0.679543316364288	-19.0970134735107	-0.000355493422830477	-0.00100484199356288	-0.00587495695799589	0.0022419011220336
51	2.74154996871948	0.679543316364288	-19.2268829345703	-0.00197886489331722	-0.000680167751852423	-0.00684897974133492	-0.0026282137259841
52	2.09220123291016	0.0301947109401226	-19.2268829345703	-0.00392691092565656	0.00646266713738441	-0.00652430532500148	-0.00392691092565656
53	0.144155398011208	1.32889199256897	-18.9671440124512	0.00938473641872406	0.00386527273803949	-0.00392691092565656	-0.00100484199356288
54	0.144155398011208	1.00421762466431	-18.9671440124512	0.0191249661147594	0.00126787810586393	-0.00587495695799589	-0.00652430532500148
55	-0.50519323348999	1.00421762466431	-19.0970134735107	-0.00360223650932312	-0.00197886489331722	-0.00230353930965066	-0.000355493422830477
56	1.44285261631012	-0.294479608535767	-18.6424694061279	0.00711201597005129	-0.00392691092565656	-0.00555028254166245	0.000293855206109583
57	1.44285261631012	0.0301947109401226	-19.2918186187744	0.00873538758605719	0.00191722682211548	-0.0104203969240189	-0.00295288790948689
58	0.144155398011208	1.32889199256897	-19.2268829345703	0.00581331877037883	0.00906006153672934	0.00191722682211548	-0.00295288790948689
59	0.793503999710083	1.32889199256897	-19.3567523956299	-0.00327756232582033	-0.00619963090866804	-0.00197886489331722	-0.0026282137259841
60	2.74154996871948	0.354869037866592	-18.9022083282471	0.0100340843200684	-0.00132951640989631	0.00289124972186983	0.00548864435404539
61	1.44285261631012	-0.294479608535767	-18.9022083282471	-0.0120437685400248	-0.000355493422830477	0.00289124972186983	-0.00360223650932312
62	2.09220123291016	0.0301947109401226	-18.8372745513916	-0.000680167751852423	0.0100340843200684	-0.00392691092565656	-0.00555028254166245
63	2.74154996871948	-0.294479608535767	-18.7723388671875	0.0298392176628113	-0.00197886489331722	-0.00165419070981443	-0.00100484199356288
64	-0.50519323348999	0.679543316364288	-19.2268829345703	-0.00230353930965066	0.00289124972186983	-0.00522560812532902	0.00548864435404539
65	2.09220123291016	-0.294479608535767	-19.2918186187744	-0.017887907102704	-0.000355493422830477	-0.00684897974133492	0.00289124972186983
66	-0.50519323348999	0.0301947109401226	-19.2918186187744	-0.00944637414067984	-0.00295288790948689	0.00646266713738441	-0.00327756232582033
67	2.09220123291016	0.0301947109401226	-18.7723388671875	-0.00490093370899558	-0.00392691092565656	-0.0113944197073579	-0.00392691092565656
68	2.09220123291016	-0.294479608535767	-18.5125999450684	0.00678734155371785	0.00386527273803949	-0.000355493422830477	-0.00717365415766835
69	2.09220123291016	-1.26850259304047	-18.8372745513916	-0.0126931173726916	-0.00782300252467394	-0.0026282137259841	-0.0026282137259841
70	2.74154996871948	-0.943828225135803	-18.9022083282471	-0.00457625929266214	-0.00522560812532902	0.00613799272105098	-0.00717365415766835
71	1.44285261631012	-1.26850259304047	-19.2268829345703	-0.00912170019000769	-0.00977104809135199	-0.00522560812532902	-0.000680167751852423
72	-1.15454185009003	0.0301947109401226	-19.2918186187744	-0.0133424662053585	0.00321592413820326	-0.0143164889886975	-0.0136671401560307
73	2.09220123291016	-1.59317684173584	-18.8372745513916	0.000293855206109583	-0.0117190945893526	-0.00522560812532902	0.00483929552137852
74	1.44285261631012	-0.619153916835785	-18.9022083282471	0.00418994715437293	-0.00977104809135199	-0.0026282137259841	0.00483929552137852
75	1.44285261631012	-0.943828225135803	-19.2268829345703	-0.00100484199356288	-0.0107450718060136	-0.00944637414067984	-0.00425158534198999
76	-0.50519323348999	0.354869037866592	-19.4866237640381	0.00516396993771195	-0.0126931173726916	-0.00587495695799589	-0.00522560812532902
77	0.144155398011208	0.0301947109401226	-19.0320796966553	-0.00100484199356288	-0.000680167751852423	-0.0107450718060136	-0.00522560812532902
78	-0.50519323348999	-0.294479608535767	-18.8372745513916	-0.00100484199356288	-0.00392691092565656	-0.000355493422830477	-0.0026282137259841
79	0.793503999710083	-0.943828225135803	-18.4476642608643	0.00321592413820326	-0.00749832857400179	0.00451462110504508	0.00159255252219737
80	-0.50519323348999	0.679543316364288	-19.0320796966553	-0.0152905117720366	-0.00879702530801296	-0.00132951640989631	-0.0026282137259841
81	-0.50519323348999	0.679543316364288	-19.3567523956299	-0.00684897974133492	0.00191722682211548	0.00191722682211548	-0.00327756232582033
82	-0.50519323348999	0.679543316364288	-19.1619491577148	0.00159255252219737	0.00548864435404539	-0.00977104809135199	-0.0120437685400248
83	-1.15454185009003	0.679543316364288	-18.7723388671875	0.0194496400654316	0.00516396993771195	0.00256657530553639	0.00418994715437293
84	0.793503999710083	1.32889199256897	-19.0320796966553	-0.00522560812532902	-0.000680167751852423	-0.00132951640989631	-0.00360223650932312
85	0.144155398011208	1.00421762466431	-18.5775356292725	-0.00165419070981443	-0.00327756232582033	0.00743668992072344	-0.00132951640989631
86	2.09220123291016	0.354869037866592	-18.5775356292725	0.012956153601408	-0.00165419070981443	0.00289124972186983	-0.00360223650932312
87	-1.15454185009003	1.32889199256897	-19.2918186187744	0.00646266713738441	0.00678734155371785	-0.0126931173726916	-0.00652430532500148
88	-0.50519323348999	1.00421762466431	-19.421688079834	0.0103587592020631	0.00646266713738441	-0.00392691092565656	0.00126787810586393
89	0.144155398011208	1.32889199256897	-19.3567523956299	0.00613799272105098	-0.00100484199356288	-0.00197886489331722	-0.00100484199356288
90	-0.50519323348999	1.65356624126434	-19.2268829345703	-0.00197886489331722	-0.00230353930965066	-0.00392691092565656	0.00483929552137852
91	-1.15454185009003	1.32889199256897	-18.8372745513916	0.00159255252219737	0.00743668992072344	0.00516396993771195	-0.00165419070981443
92	1.44285261631012	0.0301947109401226	-18.9022083282471	0.0142548503354192	0.00711201597005129	-0.00619963090866804	-0.00425158534198999
93	-1.80389046669006	1.32889199256897	-19.2918186187744	0.00451462110504508	0.0022419011220336	0.00354059832170606	-0.00457625929266214
94	-0.50519323348999	1.00421762466431	-19.3567523956299	-0.00717365415766835	0.00256657530553639	-0.00555028254166245	0.00483929552137852
95	-0.50519323348999	0.679543316364288	-19.0970134735107	-0.0123684434220195	-0.00425158534198999	0.00159255252219737	-0.000355493422830477
96	0.144155398011208	-0.294479608535767	-18.9022083282471	0.00743668992072344	0.00581331877037883	-0.00619963090866804	-0.00360223650932312
97	-1.15454185009003	1.00421762466431	-19.0970134735107	-0.00197886489331722	0.00548864435404539	-0.00749832857400179	-0.00327756232582033
98	-1.80389046669006	1.00421762466431	-18.9671440124512	-0.0146411629393697	-0.00165419070981443	-0.00425158534198999	0.000943203864153475
99	-1.80389046669006	1.97824060916901	-19.2268829345703	-0.0253554154187441	-3.08191010844894e-05	0.000293855206109583	0.00289124972186983
100	-0.50519323348999	0.0301947109401226	-18.9022083282471	0.00808603875339031	-0.00100484199356288	-0.00197886489331722	-0.00360223650932312
101	0.144155398011208	1.00421762466431	-18.7723388671875	-0.00912170019000769	-0.00490093370899558	-0.00977104809135199	-0.00879702530801296
102	-1.80389046669006	0.679543316364288	-18.9022083282471	-0.00912170019000769	0.00451462110504508	-0.00912170019000769	-0.00749832857400179
103	-0.50519323348999	1.65356624126434	-19.1619491577148	-0.00295288790948689	0.00289124972186983	-0.00847235135734081	-0.00132951640989631
104	-0.50519323348999	0.0301947109401226	-18.8372745513916	0.00289124972186983	-0.000355493422830477	0.00548864435404539	0.00646266713738441
105	-0.50519323348999	1.00421762466431	-19.4866237640381	-0.00392691092565656	0.00386527273803949	-0.00782300252467394	-0.00425158534198999
106	-1.80389046669006	1.00421762466431	-19.2268829345703	-0.0136671401560307	0.000618529506027699	-0.00360223650932312	0.00678734155371785
107	0.144155398011208	0.679543316364288	-19.0320796966553	0.00613799272105098	0.00418994715437293	-0.00879702530801296	-0.0133424662053585
108	0.793503999710083	-0.294479608535767	-18.9022083282471	0.00289124972186983	0.000293855206109583	-0.00555028254166245	0.000618529506027699
109	1.44285261631012	0.679543316364288	-18.7723388671875	0.000943203864153475	-0.000355493422830477	0.00321592413820326	0.00483929552137852
110	0.793503999710083	0.354869037866592	-18.9022083282471	0.0200989879667759	-0.000680167751852423	-0.0026282137259841	-0.00392691092565656
111	3.39089846611023	0.0301947109401226	-19.1619491577148	-0.000680167751852423	-0.00619963090866804	-0.00392691092565656	-0.0139918150380254
112	0.144155398011208	0.679543316364288	-19.0320796966553	0.0301638916134834	0.00418994715437293	-0.00814767740666866	-0.00197886489331722
113	1.44285261631012	1.00421762466431	-19.421688079834	-0.00587495695799589	-0.00230353930965066	0.00354059832170606	-0.00295288790948689
114	0.793503999710083	0.0301947109401226	-18.9671440124512	0.0103587592020631	-0.00392691092565656	-0.00100484199356288	0.00289124972186983
115	0.793503999710083	0.679543316364288	-19.0320796966553	0.00483929552137852	-0.00165419070981443	-0.00132951640989631	0.0100340843200684
116	-0.50519323348999	1.32889199256897	-18.9671440124512	0.0123068047687411	0.00581331877037883	-0.0100957229733467	-0.00230353930965066
117	2.09220123291016	0.0301947109401226	-19.2268829345703	0.020423661917448	0.00841071270406246	-0.00749832857400179	0.00418994715437293
118	1.44285261631012	0.354869037866592	-19.3567523956299	0.0162028968334198	0.000293855206109583	-0.00132951640989631	0.0106834331527352
119	2.74154996871948	0.0301947109401226	-19.0970134735107	0.00776136433705688	0.00354059832170606	0.00418994715437293	0.0116574559360743
120	-0.50519323348999	1.00421762466431	-18.8372745513916	0.00873538758605719	-0.00100484199356288	-0.00425158534198999	0.000293855206109583
121	0.144155398011208	1.00421762466431	-18.8372745513916	-0.00944637414067984	-0.000680167751852423	0.00191722682211548	0.00289124972186983
122	1.44285261631012	0.354869037866592	-18.9671440124512	0.00581331877037883	0.00970941036939621	-0.0100957229733467	-0.00392691092565656
123	1.44285261631012	0.0301947109401226	-19.0970134735107	0.0236704051494598	0.01100810803473	-0.00425158534198999	0.00776136433705688
124	-0.50519323348999	1.65356624126434	-19.6164932250977	-0.00977104809135199	0.000943203864153475	0.00321592413820326	0.0103587592020631
125	1.44285261631012	-0.294479608535767	-19.2918186187744	-0.00977104809135199	-0.000355493422830477	-0.00782300252467394	0.00678734155371785
126	1.44285261631012	1.32889199256897	-19.5515575408936	-0.00197886489331722	0.00386527273803949	-0.0026282137259841	0.00354059832170606
127	0.793503999710083	1.32889199256897	-19.2268829345703	-3.08191010844894e-05	0.00354059832170606	-0.0139918150380254	-0.00360223650932312
128	-0.50519323348999	1.97824060916901	-19.421688079834	-0.0100957229733467	0.0022419011220336	0.00613799272105098	0.00548864435404539
129	0.144155398011208	0.679543316364288	-19.3567523956299	-0.00132951640989631	-0.00327756232582033	-0.00197886489331722	0.00354059832170606
130	0.144155398011208	1.32889199256897	-19.5515575408936	-0.0149658378213644	0.00451462110504508	-0.00782300252467394	0.00451462110504508
131	0.144155398011208	1.00421762466431	-19.0320796966553	0.0246444288641214	0.00483929552137852	-0.00327756232582033	0.00126787810586393
132	0.793503999710083	1.32889199256897	-19.2268829345703	-0.00230353930965066	0.00256657530553639	-0.0026282137259841	-0.0026282137259841
133	0.793503999710083	-0.294479608535767	-18.4476642608643	0.00776136433705688	0.00516396993771195	-0.00295288790948689	0.00938473641872406
134	0.144155398011208	1.00421762466431	-19.0970134735107	-0.00522560812532902	0.00191722682211548	-0.00295288790948689	-0.00132951640989631
135	1.44285261631012	0.354869037866592	-19.0320796966553	0.00191722682211548	0.000293855206109583	-0.000355493422830477	-0.00165419070981443
136	1.44285261631012	0.0301947109401226	-19.2918186187744	-0.0104203969240189	0.00906006153672934	-0.0026282137259841	-0.00457625929266214
137	-0.50519323348999	1.32889199256897	-19.2918186187744	0.0132808275520802	0.011982130818069	-0.00879702530801296	-0.00295288790948689
138	0.144155398011208	1.00421762466431	-18.9671440124512	0.00386527273803949	0.00191722682211548	-0.00490093370899558	0.00289124972186983
139	-1.15454185009003	1.32889199256897	-18.7723388671875	-0.0104203969240189	0.00841071270406246	0.00289124972186983	0.00191722682211548
140	0.144155398011208	1.00421762466431	-19.3567523956299	0.00581331877037883	0.000943203864153475	0.00354059832170606	0.0022419011220336
141	2.09220123291016	0.0301947109401226	-19.2918186187744	0.0171769186854362	-0.000355493422830477	0.00321592413820326	0.00451462110504508
142	0.144155398011208	1.00421762466431	-19.421688079834	0.00711201597005129	0.00354059832170606	0.000293855206109583	-0.0026282137259841
143	-0.50519323348999	0.679543316364288	-19.2268829345703	0.0207483377307653	0.00516396993771195	-0.00295288790948689	0.00548864435404539
144	2.74154996871948	-0.619153916835785	-18.9022083282471	0.0142548503354192	0.000293855206109583	-3.08191010844894e-05	0.00451462110504508
145	0.144155398011208	0.354869037866592	-19.1619491577148	-0.0113944197073579	-0.0100957229733467	-0.00522560812532902	-3.08191010844894e-05
146	2.74154996871948	-0.943828225135803	-19.1619491577148	0.00613799272105098	-0.00587495695799589	-0.00230353930965066	-0.00587495695799589
147	1.44285261631012	-0.619153916835785	-19.2268829345703	-0.00619963090866804	-0.00197886489331722	-0.0104203969240189	-0.00847235135734081
148	1.44285261631012	-0.294479608535767	-19.2268829345703	0.0178262684494257	0.00451462110504508	-0.00230353930965066	-0.000355493422830477
149	0.793503999710083	0.354869037866592	-19.0970134735107	-0.00977104809135199	-0.0130177913233638	-0.00100484199356288	0.00386527273803949
150	1.44285261631012	-1.26850259304047	-18.9671440124512	0.0152288740500808	-0.00619963090866804	-0.0104203969240189	0.00159255252219737
151	1.44285261631012	-0.619153916835785	-18.707405090332	-0.0139918150380254	-0.00587495695799589	-0.00100484199356288	-0.00879702530801296
152	2.09220123291016	-0.943828225135803	-19.0320796966553	-0.00847235135734081	-0.00587495695799589	-0.0136671401560307	-0.00555028254166245
153	0.144155398011208	0.679543316364288	-19.1619491577148	0.01100810803473	-0.00165419070981443	-0.00587495695799589	-0.00230353930965066
154	1.44285261631012	-0.619153916835785	-18.7723388671875	-0.0191866029053926	-0.00165419070981443	0.00126787810586393	0.00841071270406246
155	-0.50519323348999	1.00421762466431	-18.9671440124512	0.00516396993771195	0.00321592413820326	0.00386527273803949	-0.00522560812532902
156	0.144155398011208	0.354869037866592	-18.4476642608643	-0.0026282137259841	-0.00522560812532902	-0.000680167751852423	0.0022419011220336
157	1.44285261631012	0.0301947109401226	-18.6424694061279	-0.00230353930965066	0.000618529506027699	0.000618529506027699	-0.00522560812532902
158	1.44285261631012	0.0301947109401226	-19.2268829345703	0.0132808275520802	0.00256657530553639	-0.00555028254166245	0.00613799272105098
159	2.09220123291016	0.0301947109401226	-19.0970134735107	0.0123068047687411	-0.00652430532500148	0.00776136433705688	0.00613799272105098
160	0.793503999710083	0.0301947109401226	-19.0320796966553	-0.0152905117720366	0.000943203864153475	-0.00392691092565656	-3.08191010844894e-05
161	0.144155398011208	1.65356624126434	-19.3567523956299	0.00646266713738441	0.00581331877037883	0.00321592413820326	-0.00197886489331722
162	1.44285261631012	0.354869037866592	-18.8372745513916	-0.0162645354866982	0.0142548503354192	-0.00100484199356288	-0.00230353930965066
163	1.44285261631012	0.0301947109401226	-18.7723388671875	0.00289124972186983	0.0100340843200684	0.00386527273803949	0.00289124972186983
164	-1.80389046669006	1.32889199256897	-19.2268829345703	-0.00490093370899558	0.00613799272105098	0.00418994715437293	0.000293855206109583
165	0.793503999710083	0.354869037866592	-19.2268829345703	-0.02697878703475	0.00159255252219737	0.00743668992072344	-0.00360223650932312
166	-1.15454185009003	1.32889199256897	-19.3567523956299	0.00159255252219737	0.00418994715437293	0.00516396993771195	-0.00100484199356288
167	0.793503999710083	-0.294479608535767	-18.8372745513916	-0.0130177913233638	0.00743668992072344	-0.00100484199356288	-0.00522560812532902
168	-1.15454185009003	0.679543316364288	-18.8372745513916	-0.00619963090866804	0.000618529506027699	0.00159255252219737	0.00126787810586393
169	0.793503999710083	0.0301947109401226	-18.4476642608643	0.00613799272105098	0.00289124972186983	0.00938473641872406	0.00418994715437293
170	-1.80389046669006	1.00421762466431	-19.2268829345703	-0.00327756232582033	0.000943203864153475	0.00256657530553639	-0.00490093370899558
171	-1.15454185009003	0.0301947109401226	-18.8372745513916	-0.00814767740666866	-0.00100484199356288	0.00126787810586393	-0.00425158534198999
172	-1.80389046669006	0.679543316364288	-18.7723388671875	0.011982130818069	0.00970941036939621	-0.00490093370899558	-0.00100484199356288
173	0.793503999710083	0.354869037866592	-18.7723388671875	0.00938473641872406	-0.000355493422830477	-0.00912170019000769	0.00613799272105098
174	-1.15454185009003	1.65356624126434	-18.9671440124512	0.011982130818069	-0.00327756232582033	0.00743668992072344	0.00354059832170606
175	-2.45323920249939	0.679543316364288	-18.707405090332	-0.0104203969240189	0.00191722682211548	0.000293855206109583	0.00321592413820326
176	1.44285261631012	0.0301947109401226	-18.9671440124512	-0.00652430532500148	0.00354059832170606	0.00159255252219737	0.00256657530553639
177	0.793503999710083	0.679543316364288	-18.9022083282471	-0.00522560812532902	0.00646266713738441	-0.00847235135734081	-0.0110697457566857
178	1.44285261631012	0.0301947109401226	-19.0970134735107	0.0288651939481497	0.00386527273803949	-0.00490093370899558	0.00289124972186983
179	1.44285261631012	0.0301947109401226	-18.9022083282471	0.000618529506027699	-0.00132951640989631	0.0022419011220336	0.00841071270406246
180	0.144155398011208	1.00421762466431	-18.9671440124512	-0.0113944197073579	0.0022419011220336	-0.000355493422830477	-0.00197886489331722
181	0.144155398011208	0.354869037866592	-18.8372745513916	-0.0165892094373703	0.0116574559360743	0.00256657530553639	0.00646266713738441
182	0.793503999710083	0.0301947109401226	-18.9671440124512	0.00256657530553639	0.00451462110504508	-0.00814767740666866	-0.00814767740666866
183	0.144155398011208	1.32889199256897	-19.0320796966553	0.020423661917448	0.00516396993771195	-0.00457625929266214	-0.00522560812532902
184	2.09220123291016	0.0301947109401226	-18.9671440124512	0.00483929552137852	-3.08191010844894e-05	0.011982130818069	0.000618529506027699
185	-0.50519323348999	1.00421762466431	-19.2918186187744	0.00354059832170606	0.00711201597005129	-0.00749832857400179	0.0022419011220336
186	1.44285261631012	0.0301947109401226	-18.9671440124512	-0.021459324285388	-0.00425158534198999	-0.00230353930965066	0.000293855206109583
187	1.44285261631012	1.32889199256897	-19.3567523956299	-0.00230353930965066	0.0113327819854021	-0.00717365415766835	-0.00197886489331722
188	0.144155398011208	1.32889199256897	-19.5515575408936	-0.00295288790948689	0.000293855206109583	-0.00457625929266214	0.00711201597005129
189	-0.50519323348999	1.00421762466431	-19.6164932250977	-0.00360223650932312	0.00159255252219737	0.00386527273803949	0.000293855206109583
190	0.144155398011208	0.679543316364288	-19.2268829345703	-0.0159398596733809	-0.00165419070981443	0.00711201597005129	0.00451462110504508
191	2.09220123291016	1.00421762466431	-19.2918186187744	0.00970941036939621	0.00321592413820326	-0.00392691092565656	-3.08191010844894e-05
192	2.09220123291016	0.0301947109401226	-19.0970134735107	0.00483929552137852	0.00678734155371785	-0.0113944197073579	0.00126787810586393
193	0.144155398011208	1.65356624126434	-19.0970134735107	0.0152288740500808	0.00548864435404539	0.00354059832170606	-0.0026282137259841
194	1.44285261631012	1.00421762466431	-19.6814270019531	-0.00814767740666866	-0.000355493422830477	-0.00392691092565656	0.00191722682211548
195	0.793503999710083	1.00421762466431	-19.421688079834	-0.00392691092565656	-3.08191010844894e-05	-0.00847235135734081	-0.00230353930965066
196	2.09220123291016	-0.294479608535767	-19.2918186187744	0.00191722682211548	-0.00100484199356288	-0.0100957229733467	-0.00555028254166245
197	2.09220123291016	1.65356624126434	-19.5515575408936	0.00938473641872406	0.00159255252219737	-0.00230353930965066	-0.00652430532500148
198	-0.50519323348999	1.32889199256897	-19.0320796966553	0.0158782228827477	0.0106834331527352	-0.00782300252467394	0.000293855206109583
199	0.144155398011208	1.32889199256897	-19.0970134735107	-0.00165419070981443	0.00354059832170606	0.000293855206109583	-0.0026282137259841
200	1.44285261631012	0.0301947109401226	-19.3567523956299	-0.00522560812532902	0.00808603875339031	-0.00165419070981443	0.00256657530553639
201	1.44285261631012	0.354869037866592	-19.1619491577148	0.011982130818069	0.00191722682211548	-0.00392691092565656	-0.00555028254166245
202	1.44285261631012	0.354869037866592	-19.0320796966553	0.00159255252219737	0.00873538758605719	-0.00912170019000769	0.00126787810586393
203	2.74154996871948	0.0301947109401226	-18.707405090332	0.0162028968334198	0.00451462110504508	-0.00814767740666866	-0.00100484199356288
204	0.144155398011208	0.0301947109401226	-18.707405090332	0.00970941036939621	0.00483929552137852	0.00451462110504508	0.00646266713738441
205	0.793503999710083	-0.294479608535767	-18.9671440124512	-0.00749832857400179	0.00451462110504508	-0.000355493422830477	-0.00197886489331722
206	-0.50519323348999	0.679543316364288	-19.2268829345703	-0.00392691092565656	0.00451462110504508	-0.00814767740666866	-3.08191010844894e-05
207	1.44285261631012	-0.294479608535767	-19.1619491577148	0.0132808275520802	0.00451462110504508	-0.00392691092565656	-0.00490093370899558
208	1.44285261631012	-0.619153916835785	-19.0970134735107	-0.000355493422830477	0.00581331877037883	-0.00457625929266214	0.00841071270406246
209	2.74154996871948	-0.294479608535767	-18.7723388671875	0.00354059832170606	-0.00782300252467394	0.012956153601408	0.00906006153672934
210	2.74154996871948	-0.619153916835785	-18.9022083282471	-0.00295288790948689	0.00386527273803949	-0.00100484199356288	0.00386527273803949
211	2.74154996871948	-0.943828225135803	-18.707405090332	0.00516396993771195	-0.00847235135734081	-3.08191010844894e-05	0.00970941036939621
212	0.144155398011208	-0.294479608535767	-19.3567523956299	0.00386527273803949	0.0022419011220336	-0.00749832857400179	-0.00100484199356288
213	2.09220123291016	-0.619153916835785	-19.421688079834	0.000943203864153475	-0.00490093370899558	0.000293855206109583	0.00321592413820326
214	0.793503999710083	-0.943828225135803	-19.0320796966553	-0.00749832857400179	-0.00652430532500148	0.00418994715437293	0.0113327819854021
215	2.09220123291016	-0.294479608535767	-19.2918186187744	-0.00879702530801296	-0.0130177913233638	-3.08191010844894e-05	0.0116574559360743
216	-0.50519323348999	0.354869037866592	-19.0320796966553	0.00906006153672934	-0.00327756232582033	-0.000680167751852423	-0.00100484199356288
217	1.44285261631012	-0.294479608535767	-18.3827304840088	0.00451462110504508	-0.00230353930965066	-0.00814767740666866	0.00386527273803949
218	1.44285261631012	0.0301947109401226	-18.7723388671875	0.00483929552137852	0.000293855206109583	-0.000680167751852423	0.00516396993771195
219	2.09220123291016	-0.294479608535767	-19.0970134735107	0.00906006153672934	-0.00684897974133492	0.00711201597005129	0.00548864435404539
220	-0.50519323348999	1.00421762466431	-19.1619491577148	0.01100810803473	-0.000680167751852423	-0.00132951640989631	0.00191722682211548
221	-0.50519323348999	1.32889199256897	-19.2268829345703	-0.00490093370899558	0.00126787810586393	-0.00197886489331722	0.00581331877037883
222	-0.50519323348999	0.0301947109401226	-19.0320796966553	0.00906006153672934	-0.000680167751852423	-0.000355493422830477	-0.00782300252467394
223	-1.80389046669006	1.00421762466431	-18.707405090332	0.0126314787194133	0.00873538758605719	-0.00100484199356288	0.0022419011220336
224	0.144155398011208	1.00421762466431	-19.2918186187744	0.0100340843200684	-0.00879702530801296	0.00743668992072344	0.00516396993771195
225	0.144155398011208	0.679543316364288	-19.1619491577148	0.00159255252219737	-0.00327756232582033	-0.00197886489331722	0.00451462110504508
226	1.44285261631012	0.679543316364288	-19.2268829345703	0.00354059832170606	-0.00327756232582033	-0.000680167751852423	-0.00749832857400179
227	-1.15454185009003	1.32889199256897	-19.1619491577148	0.00451462110504508	0.00386527273803949	-0.00230353930965066	-0.00555028254166245
228	-1.15454185009003	1.65356624126434	-19.1619491577148	0.000293855206109583	0.000943203864153475	-0.00717365415766835	-0.00132951640989631
229	-1.15454185009003	1.00421762466431	-18.9022083282471	-0.000355493422830477	-0.00392691092565656	0.00646266713738441	0.00354059832170606
230	0.144155398011208	1.00421762466431	-19.2268829345703	-0.0227580219507217	-0.00295288790948689	0.00646266713738441	-0.00522560812532902
231	-1.80389046669006	1.32889199256897	-19.0970134735107	0.000943203864153475	0.00321592413820326	-0.00619963090866804	-0.000680167751852423
232	0.144155398011208	0.0301947109401226	-18.9671440124512	-0.00879702530801296	-0.00392691092565656	0.000293855206109583	-0.00814767740666866
233	-3.10258769989014	0.354869037866592	-18.707405090332	0.00548864435404539	0.00418994715437293	0.00451462110504508	0.00386527273803949
234	-1.80389046669006	1.00421762466431	-18.9022083282471	-0.00100484199356288	-0.00165419070981443	0.00321592413820326	0.00711201597005129
235	-1.15454185009003	0.0301947109401226	-18.707405090332	-0.00457625929266214	-0.00392691092565656	0.00873538758605719	0.00451462110504508
236	-0.50519323348999	0.354869037866592	-18.9671440124512	-0.0224333461374044	0.00256657530553639	0.00516396993771195	0.00159255252219737
237	-3.10258769989014	1.00421762466431	-19.1619491577148	0.0188002903014421	0.00321592413820326	-0.00684897974133492	0.00386527273803949
238	-1.80389046669006	1.00421762466431	-19.2268829345703	-0.00425158534198999	0.0106834331527352	-0.0026282137259841	0.00548864435404539
239	-3.10258769989014	1.65356624126434	-19.421688079834	-0.00425158534198999	0.00581331877037883	-0.00425158534198999	0.00516396993771195
240	-1.15454185009003	1.65356624126434	-19.2268829345703	0.00483929552137852	-0.00165419070981443	-0.000680167751852423	-0.0026282137259841
241	-1.15454185009003	0.679543316364288	-18.8372745513916	-0.0104203969240189	0.000618529506027699	-0.00652430532500148	-0.00425158534198999
242	-1.15454185009003	1.00421762466431	-19.2918186187744	0.00970941036939621	-3.08191010844894e-05	-0.00652430532500148	-0.00652430532500148
243	0.793503999710083	1.32889199256897	-19.421688079834	0.00776136433705688	0.00776136433705688	-0.00457625929266214	-0.00749832857400179
244	1.44285261631012	0.0301947109401226	-19.1619491577148	0.00776136433705688	0.000943203864153475	-0.00360223650932312	0.00581331877037883
245	-0.50519323348999	1.65356624126434	-19.2268829345703	-0.00327756232582033	-0.00392691092565656	0.000293855206109583	-0.00360223650932312
246	0.144155398011208	1.32889199256897	-18.9671440124512	0.0145795252174139	-0.00100484199356288	-0.0113944197073579	-0.00684897974133492
247	1.44285261631012	0.354869037866592	-18.8372745513916	0.00418994715437293	0.00808603875339031	-0.00295288790948689	-0.00457625929266214
248	2.09220123291016	0.0301947109401226	-18.707405090332	0.0100340843200684	0.00776136433705688	-0.0110697457566857	0.00678734155371785
249	0.793503999710083	0.0301947109401226	-19.3567523956299	0.020423661917448	-0.00522560812532902	0.000293855206109583	0.00516396993771195
250	2.09220123291016	-0.294479608535767	-19.0970134735107	-0.0247060675173998	-0.00230353930965066	0.00126787810586393	0.00516396993771195
251	3.39089846611023	0.0301947109401226	-19.0970134735107	0.00808603875339031	-0.00327756232582033	-0.000680167751852423	-0.00522560812532902
252	0.793503999710083	0.354869037866592	-19.0320796966553	0.0165275707840919	0.00354059832170606	-0.0026282137259841	0.000293855206109583
253	-0.50519323348999	1.00421762466431	-19.1619491577148	0.0123068047687411	0.00451462110504508	-0.00749832857400179	-0.00132951640989631
254	1.44285261631012	0.0301947109401226	-19.0320796966553	-0.0139918150380254	0.000618529506027699	0.00873538758605719	0.00776136433705688
255	0.144155398011208	1.32889199256897	-19.6814270019531	-0.00782300252467394	-0.00392691092565656	0.000943203864153475	0.00126787810586393
256	-1.15454185009003	1.32889199256897	-19.5515575408936	-0.00295288790948689	0.00386527273803949	-0.00295288790948689	0.00126787810586393
257	2.09220123291016	-0.294479608535767	-19.2268829345703	0.0145795252174139	0.00548864435404539	-0.00879702530801296	-0.000680167751852423
258	1.44285261631012	0.354869037866592	-19.2268829345703	-0.00327756232582033	0.00841071270406246	-0.00165419070981443	0.00126787810586393
259	1.44285261631012	0.354869037866592	-19.0970134735107	0.00548864435404539	-0.00847235135734081	0.00711201597005129	0.00938473641872406
260	0.793503999710083	1.00421762466431	-18.9671440124512	-0.0107450718060136	0.00289124972186983	0.000618529506027699	0.00256657530553639
261	1.44285261631012	1.65356624126434	-19.4866237640381	-0.00555028254166245	0.00743668992072344	-0.0120437685400248	0.00126787810586393
262	2.09220123291016	0.354869037866592	-19.2918186187744	0.0149041991680861	0.00451462110504508	-0.00587495695799589	-0.00230353930965066
263	3.39089846611023	0.0301947109401226	-19.1619491577148	-0.00749832857400179	0.00516396993771195	-0.0110697457566857	0.00126787810586393
264	-0.50519323348999	1.65356624126434	-19.0970134735107	-0.00392691092565656	0.00483929552137852	0.00386527273803949	0.00743668992072344
265	1.44285261631012	-0.294479608535767	-18.707405090332	-0.00132951640989631	-0.00749832857400179	-0.00749832857400179	0.00581331877037883
266	0.144155398011208	1.65356624126434	-18.8372745513916	-0.00457625929266214	0.00159255252219737	0.00126787810586393	-0.00490093370899558
267	-0.50519323348999	0.679543316364288	-19.2268829345703	0.0022419011220336	0.00938473641872406	-0.00230353930965066	-0.00197886489331722
268	-0.50519323348999	0.679543316364288	-19.0320796966553	0.0136055024340749	0.00386527273803949	0.00159255252219737	0.00256657530553639
269	0.144155398011208	-0.619153916835785	-18.9671440124512	0.0246444288641214	0.000293855206109583	0.000943203864153475	0.00613799272105098
270	0.793503999710083	0.679543316364288	-19.0970134735107	-0.00230353930965066	-0.00879702530801296	0.00418994715437293	-0.00230353930965066
271	-0.50519323348999	1.00421762466431	-19.0970134735107	-0.000355493422830477	-0.00197886489331722	-0.00814767740666866	-0.000680167751852423
272	-0.50519323348999	1.00421762466431	-19.0320796966553	0.0168522447347641	0.0113327819854021	-0.00197886489331722	-0.00555028254166245
273	2.09220123291016	-0.294479608535767	-19.0320796966553	0.000618529506027699	0.00418994715437293	0.00159255252219737	0.000943203864153475
274	1.44285261631012	0.679543316364288	-19.3567523956299	0.013930176384747	0.000293855206109583	-0.00197886489331722	0.00678734155371785
275	1.44285261631012	-0.619153916835785	-18.9022083282471	0.000943203864153475	-0.00295288790948689	-0.00100484199356288	0.00386527273803949
276	0.793503999710083	0.0301947109401226	-19.2918186187744	0.0123068047687411	-0.00360223650932312	-0.00230353930965066	-0.00327756232582033
277	-0.50519323348999	0.354869037866592	-18.9671440124512	0.0106834331527352	0.00191722682211548	-0.00522560812532902	-0.00522560812532902
278	-0.50519323348999	0.0301947109401226	-18.9671440124512	0.00808603875339031	-0.000355493422830477	-0.00425158534198999	-0.00522560812532902
279	-0.50519323348999	0.0301947109401226	-19.2918186187744	-0.00652430532500148	-0.00684897974133492	0.00126787810586393	0.00938473641872406
280	0.793503999710083	0.0301947109401226	-19.2918186187744	0.0022419011220336	-0.00749832857400179	-0.00360223650932312	-0.00165419070981443
281	2.74154996871948	-1.59317684173584	-19.0320796966553	0.00776136433705688	-0.00392691092565656	-0.0100957229733467	0.00159255252219737
282	1.44285261631012	-0.294479608535767	-18.8372745513916	0.0207483377307653	-0.00619963090866804	0.00191722682211548	-0.00197886489331722
283	-0.50519323348999	0.0301947109401226	-18.9022083282471	0.00354059832170606	0.0022419011220336	-0.00522560812532902	0.00451462110504508
284	2.74154996871948	-0.619153916835785	-18.5125999450684	0.00548864435404539	-0.00684897974133492	-0.00165419070981443	0.00678734155371785
285	0.144155398011208	0.679543316364288	-19.3567523956299	-0.00327756232582033	-0.00230353930965066	0.00321592413820326	0.00970941036939621
286	2.09220123291016	-0.294479608535767	-19.2918186187744	0.000293855206109583	0.00548864435404539	-0.00749832857400179	-0.00197886489331722
287	0.144155398011208	1.00421762466431	-19.1619491577148	-0.00392691092565656	0.0116574559360743	-0.00360223650932312	-0.00132951640989631
288	1.44285261631012	0.679543316364288	-19.0320796966553	0.0123068047687411	-0.00327756232582033	-0.00360223650932312	0.00354059832170606
289	-0.50519323348999	1.00421762466431	-19.0970134735107	-0.00847235135734081	0.000293855206109583	-0.00392691092565656	-3.08191010844894e-05
290	0.144155398011208	1.32889199256897	-19.0320796966553	-0.0026282137259841	-0.00392691092565656	-0.00327756232582033	0.013930176384747
291	-1.15454185009003	1.65356624126434	-19.3567523956299	-0.0156151866540313	0.00678734155371785	-0.00977104809135199	-0.000680167751852423
292	1.44285261631012	1.00421762466431	-19.4866237640381	-0.00165419070981443	0.00873538758605719	-0.0107450718060136	-0.00165419070981443
293	-0.50519323348999	1.32889199256897	-19.2918186187744	0.00776136433705688	0.000618529506027699	-0.00555028254166245	0.00159255252219737
294	2.09220123291016	0.0301947109401226	-18.9671440124512	0.00970941036939621	0.00418994715437293	-0.00197886489331722	-0.00522560812532902
295	0.793503999710083	1.65356624126434	-19.0970134735107	-0.0120437685400248	-0.00457625929266214	-0.00100484199356288	0.00159255252219737
296	-1.15454185009003	1.00421762466431	-18.7723388671875	-0.00490093370899558	0.00516396993771195	-0.000680167751852423	-0.00490093370899558
297	-1.15454185009003	1.32889199256897	-19.2268829345703	-0.00132951640989631	0.00711201597005129	-0.00425158534198999	-0.00782300252467394
298	-1.15454185009003	1.00421762466431	-19.2268829345703	0.00321592413820326	0.00483929552137852	-0.00392691092565656	-0.00327756232582033
299	-2.45323920249939	1.32889199256897	-19.0320796966553	-0.00847235135734081	-0.000355493422830477	0.00126787810586393	0.000943203864153475
300	-1.80389046669006	0.679543316364288	-18.9022083282471	-0.0130177913233638	-0.00230353930965066	0.00159255252219737	0.00191722682211548
301	-2.45323920249939	1.65356624126434	-18.8372745513916	-0.00360223650932312	0.000943203864153475	-0.00457625929266214	-0.0156151866540313
302	-0.50519323348999	1.32889199256897	-18.707405090332	-0.000680167751852423	0.00321592413820326	-0.00230353930965066	0.000293855206109583
303	-1.15454185009003	0.354869037866592	-19.2268829345703	-0.0113944197073579	0.00841071270406246	-0.00165419070981443	-0.00555028254166245
304	-3.75193643569946	1.65356624126434	-19.3567523956299	-0.0123684434220195	0.00126787810586393	0.00256657530553639	0.00516396993771195
305	0.144155398011208	0.0301947109401226	-19.2268829345703	-0.0146411629393697	-0.00165419070981443	-0.00100484199356288	0.00159255252219737
306	-1.80389046669006	1.00421762466431	-19.3567523956299	0.00191722682211548	0.00581331877037883	0.00289124972186983	-0.00879702530801296
307	0.793503999710083	-0.294479608535767	-18.9671440124512	0.0100340843200684	0.00418994715437293	-0.000355493422830477	-0.00327756232582033
308	0.793503999710083	0.0301947109401226	-18.8372745513916	-0.000355493422830477	0.00418994715437293	0.0022419011220336	-0.00197886489331722
309	1.44285261631012	-0.294479608535767	-19.2268829345703	0.000293855206109583	0.000943203864153475	-0.00230353930965066	0.00516396993771195
310	0.144155398011208	0.354869037866592	-18.9671440124512	-0.0123684434220195	0.000943203864153475	-3.08191010844894e-05	0.00386527273803949
311	2.74154996871948	0.0301947109401226	-18.8372745513916	-0.0169138833880424	0.000293855206109583	-0.00392691092565656	-0.00425158534198999
312	-0.50519323348999	1.65356624126434	-18.9671440124512	0.0181509424000978	0.0142548503354192	0.00191722682211548	-0.00197886489331722
313	2.09220123291016	0.354869037866592	-18.9022083282471	0.00743668992072344	0.000293855206109583	-0.00522560812532902	0.00483929552137852
314	-0.50519323348999	0.354869037866592	-18.7723388671875	0.00386527273803949	0.00159255252219737	0.00613799272105098	0.0022419011220336
315	2.09220123291016	0.0301947109401226	-19.0970134735107	-0.00360223650932312	-0.00360223650932312	-0.00977104809135199	0.00776136433705688
316	-0.50519323348999	1.65356624126434	-19.2918186187744	-0.00782300252467394	0.0022419011220336	-3.08191010844894e-05	-0.00587495695799589
317	0.793503999710083	1.00421762466431	-19.3567523956299	0.00386527273803949	0.01100810803473	-0.00555028254166245	0.00321592413820326
318	0.144155398011208	1.65356624126434	-19.1619491577148	0.00938473641872406	-0.00100484199356288	0.00451462110504508	-0.00360223650932312
319	1.44285261631012	1.32889199256897	-18.9022083282471	0.011982130818069	-0.00360223650932312	0.000293855206109583	-0.00230353930965066
320	0.144155398011208	1.65356624126434	-18.707405090332	-0.00457625929266214	0.000293855206109583	0.00159255252219737	-0.00230353930965066
321	0.144155398011208	1.00421762466431	-19.421688079834	0.00256657530553639	0.000293855206109583	-0.00132951640989631	-0.00522560812532902
322	0.793503999710083	1.00421762466431	-19.1619491577148	-0.00490093370899558	0.00841071270406246	-0.00782300252467394	0.00159255252219737
323	0.144155398011208	0.679543316364288	-18.9671440124512	-0.00425158534198999	0.00678734155371785	-0.00522560812532902	0.00256657530553639
324	0.793503999710083	1.32889199256897	-19.5515575408936	-0.00814767740666866	-0.00327756232582033	0.000618529506027699	0.00386527273803949
325	0.144155398011208	0.0301947109401226	-19.0970134735107	0.013930176384747	-0.0026282137259841	0.00289124972186983	0.011982130818069
326	2.09220123291016	0.354869037866592	-19.0320796966553	-0.000680167751852423	-0.000680167751852423	-0.000355493422830477	-0.00132951640989631
327	-0.50519323348999	1.00421762466431	-19.6164932250977	0.00386527273803949	0.00548864435404539	-0.00230353930965066	-0.00587495695799589
328	0.144155398011208	0.679543316364288	-19.6814270019531	0.0181509424000978	0.00516396993771195	-0.00749832857400179	-0.00457625929266214
329	0.144155398011208	1.32889199256897	-19.2268829345703	-0.00652430532500148	-3.08191010844894e-05	0.000293855206109583	0.00483929552137852
330	1.44285261631012	0.679543316364288	-19.421688079834	0.00776136433705688	-0.00392691092565656	0.00191722682211548	-0.00652430532500148
331	0.793503999710083	1.00421762466431	-18.9671440124512	0.0123068047687411	0.0022419011220336	-0.00360223650932312	-3.08191010844894e-05
332	2.09220123291016	1.00421762466431	-18.9022083282471	0.0191249661147594	0.00581331877037883	-0.00230353930965066	0.00483929552137852
333	0.793503999710083	1.00421762466431	-19.2918186187744	-3.08191010844894e-05	0.00613799272105098	-0.00457625929266214	0.00191722682211548
334	1.44285261631012	0.679543316364288	-19.8762321472168	0.00191722682211548	-0.00295288790948689	-0.00327756232582033	0.00678734155371785
335	0.144155398011208	0.354869037866592	-19.6164932250977	-0.00230353930965066	-0.00522560812532902	0.00516396993771195	0.00548864435404539
336	2.74154996871948	0.354869037866592	-18.9671440124512	-0.00327756232582033	0.00516396993771195	-0.0100957229733467	-0.00912170019000769
337	2.09220123291016	0.354869037866592	-19.0970134735107	0.00516396993771195	0.00808603875339031	-0.00100484199356288	-0.00132951640989631
338	2.09220123291016	0.679543316364288	-18.7723388671875	0.00159255252219737	0.00581331877037883	-0.00392691092565656	0.0022419011220336
339	0.144155398011208	1.00421762466431	-19.421688079834	-0.00555028254166245	0.00256657530553639	-3.08191010844894e-05	0.00418994715437293
340	2.09220123291016	0.0301947109401226	-19.1619491577148	0.00256657530553639	0.00354059832170606	-0.0026282137259841	-0.00132951640989631
341	0.793503999710083	0.354869037866592	-19.0970134735107	0.00646266713738441	0.00289124972186983	-0.00619963090866804	-0.00782300252467394
342	0.144155398011208	1.00421762466431	-18.9022083282471	0.00841071270406246	0.000943203864153475	-0.0133424662053585	-0.00782300252467394
343	0.793503999710083	1.65356624126434	-19.0970134735107	-0.00522560812532902	0.00256657530553639	0.00191722682211548	-0.0104203969240189
344	2.09220123291016	-0.294479608535767	-18.7723388671875	-0.00165419070981443	0.00354059832170606	-0.00814767740666866	-0.00165419070981443
345	-0.50519323348999	1.65356624126434	-19.4866237640381	0.0155535480007529	0.00516396993771195	-0.000355493422830477	-0.00717365415766835
346	0.793503999710083	-0.619153916835785	-18.9671440124512	-0.00490093370899558	0.00354059832170606	-0.00360223650932312	-0.00652430532500148
347	1.44285261631012	0.0301947109401226	-19.0970134735107	0.020423661917448	-0.000355493422830477	-0.00490093370899558	-0.0136671401560307
348	0.144155398011208	0.354869037866592	-19.2268829345703	0.00354059832170606	-0.000355493422830477	-0.00360223650932312	0.00191722682211548
349	0.793503999710083	0.0301947109401226	-19.0970134735107	-0.000680167751852423	-0.00847235135734081	0.00451462110504508	-0.00879702530801296
350	1.44285261631012	0.354869037866592	-18.9671440124512	-0.00490093370899558	-0.0120437685400248	-0.00555028254166245	0.00516396993771195
351	1.44285261631012	-0.943828225135803	-19.2268829345703	0.00970941036939621	-0.00749832857400179	-0.0026282137259841	-0.00814767740666866
352	1.44285261631012	-1.26850259304047	-19.0970134735107	0.0126314787194133	0.00256657530553639	-0.0026282137259841	-0.0026282137259841
353	1.44285261631012	-0.294479608535767	-19.421688079834	0.000943203864153475	-0.00652430532500148	0.00646266713738441	-3.08191010844894e-05
354	2.09220123291016	-0.943828225135803	-18.9671440124512	-0.00782300252467394	-0.00425158534198999	-0.00197886489331722	-0.00327756232582033
355	1.44285261631012	-0.294479608535767	-18.7723388671875	-0.00295288790948689	-0.00165419070981443	0.00159255252219737	-0.00555028254166245
356	-0.50519323348999	0.0301947109401226	-18.707405090332	-0.00392691092565656	-0.00197886489331722	-0.00197886489331722	-0.00879702530801296
357	0.144155398011208	-0.943828225135803	-19.0320796966553	0.00321592413820326	-0.00100484199356288	-0.0100957229733467	-0.00912170019000769
358	1.44285261631012	-0.619153916835785	-19.1619491577148	-0.0113944197073579	-0.0026282137259841	0.000293855206109583	-0.00132951640989631
359	1.44285261631012	-0.943828225135803	-19.1619491577148	-0.00392691092565656	-0.00360223650932312	0.000943203864153475	0.000293855206109583
360	-0.50519323348999	1.00421762466431	-19.2268829345703	0.00159255252219737	-0.00717365415766835	0.00418994715437293	-0.00165419070981443
361	0.793503999710083	0.354869037866592	-19.0970134735107	-0.000680167751852423	-0.00684897974133492	-0.0126931173726916	-0.00457625929266214
362	2.09220123291016	0.0301947109401226	-18.7723388671875	-0.00652430532500148	0.00159255252219737	-0.00944637414067984	-0.00814767740666866
363	2.09220123291016	0.0301947109401226	-19.0970134735107	0.00743668992072344	0.000293855206109583	-0.00782300252467394	0.00906006153672934
364	-0.50519323348999	1.32889199256897	-19.2918186187744	-0.00392691092565656	-0.0026282137259841	-0.00522560812532902	0.00711201597005129
365	1.44285261631012	-0.619153916835785	-19.0320796966553	-0.00619963090866804	0.00321592413820326	0.000943203864153475	-0.00132951640989631
366	-1.15454185009003	1.97824060916901	-19.2918186187744	0.000293855206109583	0.00256657530553639	-0.000680167751852423	-0.00360223650932312
367	-0.50519323348999	0.354869037866592	-18.5125999450684	0.00483929552137852	0.00808603875339031	-0.00587495695799589	-0.00197886489331722
368	0.793503999710083	0.679543316364288	-18.9022083282471	-3.08191010844894e-05	0.00938473641872406	-0.00587495695799589	0.0152288740500808
369	1.44285261631012	0.354869037866592	-19.0970134735107	-0.00392691092565656	0.00354059832170606	-0.00165419070981443	0.00516396993771195
370	0.793503999710083	0.354869037866592	-19.2918186187744	-0.00197886489331722	0.00516396993771195	0.00191722682211548	0.00289124972186983
371	1.44285261631012	0.0301947109401226	-18.9022083282471	-0.0107450718060136	0.000618529506027699	-0.00197886489331722	0.000618529506027699
372	-0.50519323348999	1.32889199256897	-18.9671440124512	-0.00392691092565656	0.00711201597005129	-0.00490093370899558	-0.00100484199356288
373	0.793503999710083	0.354869037866592	-18.3827304840088	0.000293855206109583	0.00516396993771195	-0.00327756232582033	0.00873538758605719
374	-2.45323920249939	1.00421762466431	-18.8372745513916	0.00841071270406246	0.00354059832170606	-0.00132951640989631	0.00159255252219737
375	-0.50519323348999	0.0301947109401226	-18.9022083282471	-0.00295288790948689	-0.00619963090866804	-0.00425158534198999	0.00873538758605719
376	0.144155398011208	1.32889199256897	-19.0970134735107	-0.00684897974133492	-0.0104203969240189	0.000618529506027699	0.00159255252219737
377	-2.45323920249939	1.00421762466431	-19.1619491577148	-0.00619963090866804	0.00516396993771195	-0.00425158534198999	0.00191722682211548
378	-2.45323920249939	1.32889199256897	-19.0320796966553	-0.00879702530801296	0.00256657530553639	-0.00522560812532902	0.0136055024340749
379	-2.45323920249939	1.32889199256897	-19.0320796966553	-0.0152905117720366	-0.00392691092565656	0.00354059832170606	0.00808603875339031
380	-1.80389046669006	1.00421762466431	-19.2918186187744	-0.021459324285388	0.000293855206109583	-0.0130177913233638	0.0113327819854021
381	-1.15454185009003	0.0301947109401226	-19.1619491577148	-0.0107450718060136	-0.0026282137259841	-0.00132951640989631	0.00386527273803949
382	-0.50519323348999	1.00421762466431	-19.0970134735107	-0.0201606266200542	0.00613799272105098	-0.00782300252467394	-0.00100484199356288
383	-1.80389046669006	1.00421762466431	-19.2268829345703	0.00126787810586393	0.00354059832170606	0.00451462110504508	0.00289124972186983
384	1.44285261631012	0.679543316364288	-19.1619491577148	0.0149041991680861	-0.00295288790948689	-0.00132951640989631	0.00938473641872406
385	0.144155398011208	1.00421762466431	-18.5775356292725	-0.00749832857400179	-0.00230353930965066	0.00451462110504508	0.000618529506027699
386	2.74154996871948	0.0301947109401226	-18.9022083282471	0.00289124972186983	-0.00392691092565656	0.000293855206109583	-0.00619963090866804
387	0.144155398011208	1.65356624126434	-19.2918186187744	-0.000680167751852423	0.0022419011220336	-0.00327756232582033	-0.00457625929266214
388	0.144155398011208	0.679543316364288	-19.3567523956299	-0.00100484199356288	0.00613799272105098	-0.00652430532500148	0.00581331877037883
389	0.144155398011208	1.32889199256897	-19.1619491577148	0.00354059832170606	-0.00652430532500148	0.00354059832170606	-0.00555028254166245
390	-0.50519323348999	1.32889199256897	-18.9671440124512	0.00743668992072344	-0.00717365415766835	-0.0113944197073579	0.00451462110504508
391	0.144155398011208	1.32889199256897	-18.8372745513916	-0.00944637414067984	-0.00360223650932312	-0.00457625929266214	-0.0136671401560307
392	0.144155398011208	1.32889199256897	-19.0320796966553	0.0142548503354192	-0.0026282137259841	-0.0100957229733467	0.00289124972186983
393	0.793503999710083	1.32889199256897	-19.6164932250977	0.00516396993771195	0.00418994715437293	0.00191722682211548	-0.00717365415766835
394	1.44285261631012	1.00421762466431	-19.421688079834	0.020423661917448	-0.000680167751852423	0.0022419011220336	-0.00652430532500148
395	0.144155398011208	1.32889199256897	-19.3567523956299	-0.00522560812532902	-0.00165419070981443	-0.000680167751852423	-0.00522560812532902
396	2.09220123291016	0.354869037866592	-18.8372745513916	0.0126314787194133	0.00418994715437293	-0.00912170019000769	0.000618529506027699
397	1.44285261631012	0.354869037866592	-18.707405090332	0.0158782228827477	0.0103587592020631	-0.00457625929266214	-0.0107450718060136
398	1.44285261631012	0.0301947109401226	-18.9671440124512	-0.000355493422830477	0.00354059832170606	0.000293855206109583	0.000293855206109583
399	2.09220123291016	0.354869037866592	-19.3567523956299	0.00938473641872406	0.000618529506027699	0.00321592413820326	-0.00360223650932312
400	0.793503999710083	0.354869037866592	-19.3567523956299	-0.00360223650932312	-0.00132951640989631	-0.00392691092565656	0.00159255252219737
401	0.793503999710083	1.32889199256897	-19.421688079834	0.00386527273803949	0.00256657530553639	-0.00912170019000769	-0.0117190945893526
402	1.44285261631012	0.354869037866592	-19.421688079834	0.00581331877037883	0.00289124972186983	-0.000355493422830477	-0.0130177913233638
403	1.44285261631012	0.679543316364288	-19.421688079834	0.0226963832974434	0.00386527273803949	-0.00392691092565656	-0.00717365415766835
404	1.44285261631012	0.354869037866592	-19.0970134735107	-0.0126931173726916	0.0100340843200684	-0.00132951640989631	-0.00684897974133492
405	1.44285261631012	1.00421762466431	-19.421688079834	-0.00425158534198999	-0.00100484199356288	0.000618529506027699	0.00289124972186983
406	0.793503999710083	0.0301947109401226	-19.0970134735107	0.025618452578783	-0.00230353930965066	-0.00555028254166245	-0.00295288790948689
407	2.09220123291016	0.354869037866592	-19.3567523956299	-0.000355493422830477	0.0113327819854021	-0.00879702530801296	-0.00749832857400179
408	0.144155398011208	1.32889199256897	-19.421688079834	0.0213976856321096	0.00451462110504508	-0.00392691092565656	-0.00327756232582033
409	0.793503999710083	1.00421762466431	-19.2268829345703	0.00581331877037883	-0.00197886489331722	-0.00165419070981443	-0.00522560812532902
410	-0.50519323348999	1.65356624126434	-19.0320796966553	-0.0126931173726916	0.00321592413820326	0.000618529506027699	0.00354059832170606
411	0.793503999710083	0.679543316364288	-19.421688079834	-0.00295288790948689	0.00743668992072344	-0.0139918150380254	0.000943203864153475
412	-1.15454185009003	1.65356624126434	-19.421688079834	0.00776136433705688	0.00256657530553639	-0.00652430532500148	-0.0104203969240189
413	0.793503999710083	0.354869037866592	-19.1619491577148	-0.00490093370899558	0.00808603875339031	-0.0113944197073579	-0.00457625929266214
414	1.44285261631012	1.32889199256897	-19.1619491577148	0.00126787810586393	0.00743668992072344	0.00386527273803949	-0.00392691092565656
415	2.09220123291016	-0.294479608535767	-18.6424694061279	-0.00360223650932312	-0.0123684434220195	0.00126787810586393	0.00386527273803949
416	0.793503999710083	-0.294479608535767	-18.9671440124512	-0.00814767740666866	-0.000680167751852423	-0.00977104809135199	-0.00555028254166245
417	0.793503999710083	0.354869037866592	-19.3567523956299	0.0113327819854021	0.00159255252219737	-0.0026282137259841	-0.00230353930965066
418	1.44285261631012	-0.294479608535767	-19.2918186187744	0.00516396993771195	-0.00165419070981443	0.00646266713738441	-0.00944637414067984
419	2.09220123291016	-1.26850259304047	-18.9671440124512	0.00354059832170606	-0.00619963090866804	0.00256657530553639	0.00354059832170606
420	0.793503999710083	-1.59317684173584	-18.9671440124512	0.00451462110504508	-0.00425158534198999	0.0022419011220336	-0.000680167751852423
421	0.793503999710083	-0.294479608535767	-19.0320796966553	-0.00100484199356288	-0.00522560812532902	0.00126787810586393	0.00256657530553639
422	0.793503999710083	-0.294479608535767	-19.0970134735107	0.0116574559360743	-3.08191010844894e-05	-0.00652430532500148	-0.00360223650932312
423	1.44285261631012	-1.59317684173584	-19.1619491577148	0.00289124972186983	-0.00782300252467394	0.0022419011220336	0.0103587592020631
424	-0.50519323348999	0.0301947109401226	-19.4866237640381	0.0022419011220336	-0.00619963090866804	0.00418994715437293	0.00873538758605719
425	1.44285261631012	-1.26850259304047	-19.6814270019531	-0.00100484199356288	-0.0107450718060136	0.000943203864153475	0.00970941036939621
426	1.44285261631012	-0.619153916835785	-19.2918186187744	0.0132808275520802	-0.00327756232582033	0.00159255252219737	0.00678734155371785
427	-1.15454185009003	0.0301947109401226	-19.0320796966553	-0.00847235135734081	0.00289124972186983	0.00191722682211548	0.00483929552137852
428	0.793503999710083	0.679543316364288	-18.9671440124512	0.00483929552137852	-0.00230353930965066	-0.000355493422830477	0.0136055024340749
429	-1.80389046669006	1.00421762466431	-19.1619491577148	0.00841071270406246	-0.00425158534198999	0.00516396993771195	0.00938473641872406
430	0.793503999710083	1.00421762466431	-19.3567523956299	0.0022419011220336	-0.0026282137259841	-0.00619963090866804	0.00841071270406246
431	1.44285261631012	1.32889199256897	-19.2918186187744	-0.00165419070981443	0.00126787810586393	0.0022419011220336	0.00776136433705688
432	0.793503999710083	1.65356624126434	-19.2268829345703	-0.000355493422830477	0.00386527273803949	-0.00749832857400179	0.00581331877037883
433	0.793503999710083	1.97824060916901	-19.0970134735107	-0.0110697457566857	0.00159255252219737	-0.00717365415766835	0.01100810803473
434	2.09220123291016	0.354869037866592	-18.8372745513916	-0.00977104809135199	0.000618529506027699	0.00483929552137852	0.0103587592020631
435	0.144155398011208	1.97824060916901	-19.4866237640381	-0.00717365415766835	-0.00230353930965066	0.00159255252219737	0.00776136433705688
436	0.793503999710083	1.00421762466431	-19.0970134735107	-0.0201606266200542	0.00191722682211548	-0.0107450718060136	0.00841071270406246
437	0.793503999710083	0.679543316364288	-19.0970134735107	-0.00230353930965066	0.00906006153672934	-0.00587495695799589	-0.00165419070981443
438	0.144155398011208	0.0301947109401226	-19.0320796966553	0.00808603875339031	0.00451462110504508	-0.00197886489331722	0.00841071270406246
439	0.144155398011208	0.354869037866592	-18.9671440124512	-0.000355493422830477	-0.00230353930965066	0.00743668992072344	0.00451462110504508
440	-0.50519323348999	0.0301947109401226	-18.5775356292725	-0.00749832857400179	-0.00392691092565656	-0.000680167751852423	0.00678734155371785
441	-0.50519323348999	0.354869037866592	-19.0970134735107	0.00548864435404539	-0.000680167751852423	0.00321592413820326	0.00386527273803949
442	-2.45323920249939	0.679543316364288	-19.0320796966553	0.000293855206109583	0.00808603875339031	-0.00587495695799589	0.000943203864153475
443	-2.45323920249939	1.00421762466431	-19.2268829345703	0.0022419011220336	0.00613799272105098	0.00159255252219737	0.00548864435404539
444	-0.50519323348999	0.0301947109401226	-18.9022083282471	0.000293855206109583	-0.00490093370899558	0.00159255252219737	0.00548864435404539
445	-3.10258769989014	1.97824060916901	-19.0970134735107	-0.0256800893694162	-3.08191010844894e-05	-0.0026282137259841	0.00159255252219737
446	-1.15454185009003	-0.294479608535767	-18.7723388671875	0.00354059832170606	-0.00165419070981443	-0.00457625929266214	0.00483929552137852
447	0.144155398011208	0.0301947109401226	-19.1619491577148	-0.00327756232582033	-3.08191010844894e-05	-0.00782300252467394	0.00289124972186983
448	0.144155398011208	0.0301947109401226	-19.1619491577148	-0.000680167751852423	0.0113327819854021	-0.000680167751852423	0.00516396993771195
449	0.793503999710083	0.354869037866592	-19.0970134735107	-0.00555028254166245	-0.00490093370899558	0.00256657530553639	0.00256657530553639
450	0.793503999710083	0.679543316364288	-19.1619491577148	0.00938473641872406	0.000943203864153475	-0.00490093370899558	0.00159255252219737
451	2.09220123291016	0.0301947109401226	-19.0970134735107	0.020423661917448	0.00159255252219737	-0.00717365415766835	-0.00555028254166245
452	1.44285261631012	0.0301947109401226	-18.7723388671875	0.00126787810586393	0.0106834331527352	-0.00197886489331722	-0.00522560812532902
453	0.793503999710083	0.354869037866592	-19.1619491577148	0.012956153601408	0.00451462110504508	-0.00230353930965066	-0.00490093370899558
454	0.793503999710083	1.65356624126434	-19.2918186187744	0.0155535480007529	0.00191722682211548	-0.00197886489331722	0.00451462110504508
455	0.793503999710083	0.354869037866592	-19.1619491577148	0.0136055024340749	-0.00132951640989631	-0.00782300252467394	-0.00230353930965066
456	0.793503999710083	0.679543316364288	-18.8372745513916	0.00581331877037883	0.00256657530553639	0.000293855206109583	-0.00684897974133492
457	0.144155398011208	1.00421762466431	-19.2268829345703	0.00581331877037883	0.00808603875339031	-0.00814767740666866	-0.00522560812532902
458	0.144155398011208	1.65356624126434	-19.0970134735107	0.00970941036939621	0.00256657530553639	0.00126787810586393	0.00613799272105098
459	0.144155398011208	1.32889199256897	-19.4866237640381	0.00126787810586393	0.00548864435404539	0.00126787810586393	0.00354059832170606
460	0.793503999710083	1.65356624126434	-19.5515575408936	-0.00555028254166245	-0.000680167751852423	-0.00327756232582033	-0.00619963090866804
461	1.44285261631012	0.679543316364288	-19.421688079834	0.00321592413820326	0.00159255252219737	-0.0026282137259841	0.00646266713738441
462	1.44285261631012	0.354869037866592	-19.421688079834	0.0171769186854362	0.01100810803473	-0.00425158534198999	-0.00392691092565656
463	1.44285261631012	-0.294479608535767	-19.0320796966553	-0.00587495695799589	-0.00100484199356288	-0.00457625929266214	0.00354059832170606
464	0.793503999710083	1.32889199256897	-19.1619491577148	-0.0110697457566857	-0.00327756232582033	0.00613799272105098	-0.00717365415766835
465	2.09220123291016	0.354869037866592	-19.2918186187744	0.0226963832974434	-0.0026282137259841	-0.00425158534198999	0.00418994715437293
466	1.44285261631012	1.32889199256897	-19.6814270019531	-0.00197886489331722	0.00451462110504508	-0.00100484199356288	-0.00555028254166245
467	0.144155398011208	1.32889199256897	-19.4866237640381	0.0295145437121391	0.00938473641872406	-0.00847235135734081	-0.0104203969240189
468	1.44285261631012	1.00421762466431	-19.6164932250977	0.0136055024340749	0.00581331877037883	-0.00522560812532902	-0.00392691092565656
469	0.144155398011208	1.00421762466431	-19.2918186187744	0.0103587592020631	0.00191722682211548	-0.00717365415766835	0.00354059832170606
470	0.793503999710083	1.00421762466431	-19.2918186187744	-0.0152905117720366	-0.000355493422830477	-0.00360223650932312	-0.000680167751852423
471	0.144155398011208	1.32889199256897	-19.4866237640381	-0.0133424662053585	-0.00165419070981443	-0.00749832857400179	-3.08191010844894e-05
472	0.144155398011208	1.32889199256897	-19.5515575408936	0.0116574559360743	0.00483929552137852	-0.00684897974133492	-0.00522560812532902
473	0.144155398011208	1.00421762466431	-19.421688079834	0.0022419011220336	0.00289124972186983	-0.00360223650932312	-0.000355493422830477
474	2.09220123291016	0.354869037866592	-18.9671440124512	0.00613799272105098	-0.00717365415766835	0.00743668992072344	0.00581331877037883
475	-0.50519323348999	0.679543316364288	-19.2268829345703	0.00776136433705688	0.00354059832170606	-0.00295288790948689	0.0136055024340749
476	0.793503999710083	1.00421762466431	-18.9671440124512	0.00483929552137852	0.00418994715437293	-0.000680167751852423	0.00159255252219737
477	2.09220123291016	0.354869037866592	-18.707405090332	0.0106834331527352	0.00873538758605719	-0.0120437685400248	0.000293855206109583
478	2.74154996871948	-0.294479608535767	-18.9022083282471	-0.0026282137259841	-0.00295288790948689	-0.00619963090866804	0.00776136433705688
479	2.09220123291016	0.354869037866592	-19.0970134735107	0.00938473641872406	-0.00230353930965066	-3.08191010844894e-05	0.00321592413820326
480	3.39089846611023	-0.619153916835785	-19.0320796966553	0.000293855206109583	0.000943203864153475	0.00159255252219737	0.00451462110504508
481	0.144155398011208	0.354869037866592	-19.0320796966553	-0.00197886489331722	-0.00132951640989631	-0.000680167751852423	-0.00230353930965066
482	0.144155398011208	0.0301947109401226	-18.6424694061279	0.0106834331527352	0.00711201597005129	-0.00522560812532902	-0.00230353930965066
483	-1.15454185009003	0.679543316364288	-19.3567523956299	-0.023407369852066	-0.00360223650932312	-0.000355493422830477	0.00354059832170606
484	2.09220123291016	-0.619153916835785	-19.2268829345703	0.00906006153672934	-0.00684897974133492	-0.0026282137259841	0.0132808275520802
485	-0.50519323348999	0.354869037866592	-19.2918186187744	-0.0191866029053926	-0.00587495695799589	-0.00425158534198999	0.000943203864153475
486	2.09220123291016	-1.26850259304047	-18.6424694061279	-0.00490093370899558	-0.00782300252467394	-0.00457625929266214	0.00386527273803949
487	2.09220123291016	-1.26850259304047	-18.8372745513916	0.0200989879667759	-0.0026282137259841	-0.00717365415766835	-0.00717365415766835
488	2.09220123291016	-1.26850259304047	-18.8372745513916	0.00483929552137852	-0.00814767740666866	-0.00490093370899558	0.00159255252219737
489	2.09220123291016	-1.26850259304047	-19.8762321472168	-3.08191010844894e-05	-0.00587495695799589	0.000293855206109583	0.00808603875339031
490	1.44285261631012	-0.943828225135803	-19.0970134735107	-0.00782300252467394	-0.00912170019000769	-0.0026282137259841	0.00159255252219737
491	1.44285261631012	-0.943828225135803	-19.0970134735107	0.0136055024340749	-0.00295288790948689	-0.00295288790948689	-0.000680167751852423
492	0.793503999710083	-0.943828225135803	-19.0320796966553	-0.0143164889886975	0.00321592413820326	-0.00879702530801296	0.0022419011220336
493	2.09220123291016	-0.619153916835785	-18.9671440124512	0.0158782228827477	-0.00100484199356288	-0.00555028254166245	0.00289124972186983
494	0.144155398011208	1.00421762466431	-19.0970134735107	-0.00392691092565656	0.000293855206109583	0.00191722682211548	0.0304885655641556
495	1.44285261631012	0.354869037866592	-19.0320796966553	-0.00360223650932312	0.00483929552137852	0.000943203864153475	0.00776136433705688
496	2.09220123291016	0.354869037866592	-19.2268829345703	0.0175015944987535	0.000618529506027699	-0.00912170019000769	-0.00392691092565656
497	0.793503999710083	1.32889199256897	-18.9671440124512	-0.00457625929266214	0.012956153601408	-0.00587495695799589	-0.000355493422830477
498	-0.50519323348999	1.97824060916901	-19.1619491577148	0.00970941036939621	0.00516396993771195	-0.00587495695799589	0.0123068047687411
499	0.793503999710083	0.679543316364288	-19.6814270019531	-0.00879702530801296	-0.00814767740666866	0.00354059832170606	0.00483929552137852
500	-1.15454185009003	1.65356624126434	-19.0320796966553	0.00906006153672934	0.00354059832170606	0.00418994715437293	0.00548864435404539
501	1.44285261631012	1.00421762466431	-19.3567523956299	-0.00457625929266214	0.00451462110504508	-0.0126931173726916	0.00256657530553639
502	0.144155398011208	1.32889199256897	-19.421688079834	-0.00490093370899558	0.00873538758605719	0.00354059832170606	-0.000680167751852423
503	1.44285261631012	0.354869037866592	-18.9671440124512	0.000618529506027699	0.00646266713738441	-0.00587495695799589	0.00743668992072344
504	-1.15454185009003	1.97824060916901	-19.1619491577148	-0.00814767740666866	-0.0136671401560307	0.00418994715437293	0.00321592413820326
505	1.44285261631012	0.0301947109401226	-18.7723388671875	-0.000680167751852423	0.00646266713738441	-0.00132951640989631	-3.08191010844894e-05
506	-2.45323920249939	1.97824060916901	-18.9671440124512	-0.00977104809135199	-0.000355493422830477	-3.08191010844894e-05	-0.00717365415766835
507	-3.10258769989014	1.00421762466431	-19.2918186187744	0.000293855206109583	0.0132808275520802	-0.00717365415766835	-0.00100484199356288
508	-2.45323920249939	0.679543316364288	-19.0970134735107	-0.0201606266200542	0.00516396993771195	-0.00425158534198999	0.00256657530553639
509	-2.45323920249939	0.354869037866592	-19.0320796966553	-0.0201606266200542	-0.00100484199356288	-0.000355493422830477	0.00418994715437293
510	-2.45323920249939	1.32889199256897	-19.2918186187744	-0.0107450718060136	-0.00944637414067984	0.00451462110504508	0.00159255252219737
511	-1.80389046669006	1.00421762466431	-19.0320796966553	-0.0159398596733809	0.00354059832170606	0.00938473641872406	-0.000355493422830477
512	-2.45323920249939	1.00421762466431	-18.7723388671875	0.00613799272105098	0.0123068047687411	0.000618529506027699	-3.08191010844894e-05
513	-1.15454185009003	1.00421762466431	-19.2268829345703	0.00418994715437293	0.0123068047687411	-0.00295288790948689	0.000618529506027699
514	0.793503999710083	-0.294479608535767	-19.1619491577148	-0.00814767740666866	-0.00457625929266214	0.00743668992072344	-0.00360223650932312
515	0.144155398011208	1.00421762466431	-19.2918186187744	-0.00749832857400179	-0.00555028254166245	-0.00100484199356288	0.000293855206109583
516	0.144155398011208	1.32889199256897	-18.9671440124512	-0.000680167751852423	0.00646266713738441	0.000943203864153475	-0.00295288790948689
517	0.793503999710083	0.0301947109401226	-18.9671440124512	0.0145795252174139	0.00321592413820326	-0.00555028254166245	-0.00652430532500148
518	2.74154996871948	0.0301947109401226	-18.8372745513916	-0.00425158534198999	0.000943203864153475	-0.00847235135734081	-0.00912170019000769
519	0.793503999710083	0.0301947109401226	-19.0320796966553	0.00126787810586393	0.00613799272105098	0.0116574559360743	0.000618529506027699
520	1.44285261631012	0.0301947109401226	-19.2268829345703	0.00516396993771195	0.000293855206109583	0.00159255252219737	-0.00587495695799589
521	0.793503999710083	0.354869037866592	-19.1619491577148	-0.000680167751852423	-0.00230353930965066	0.000943203864153475	-0.0146411629393697
522	1.44285261631012	0.354869037866592	-18.9671440124512	0.01100810803473	-0.00132951640989631	-0.0136671401560307	-0.00327756232582033
523	0.144155398011208	1.32889199256897	-19.1619491577148	-0.00360223650932312	0.00548864435404539	-0.00360223650932312	-0.00230353930965066
524	2.74154996871948	0.354869037866592	-19.1619491577148	-0.00782300252467394	-0.00425158534198999	-0.0149658378213644	0.00321592413820326
525	0.144155398011208	1.97824060916901	-19.6164932250977	0.00451462110504508	0.000618529506027699	0.000943203864153475	0.00159255252219737
526	2.74154996871948	0.0301947109401226	-19.421688079834	0.0103587592020631	-0.0026282137259841	-0.0159398596733809	-0.00327756232582033
527	0.793503999710083	0.679543316364288	-19.6814270019531	0.00516396993771195	0.00354059832170606	-0.0100957229733467	-0.00457625929266214
528	0.793503999710083	1.00421762466431	-19.5515575408936	-3.08191010844894e-05	0.00711201597005129	-0.00457625929266214	-0.000355493422830477
529	-0.50519323348999	1.97824060916901	-19.3567523956299	0.0262678004801273	0.000618529506027699	-0.00360223650932312	0.00808603875339031
530	0.793503999710083	1.00421762466431	-19.2268829345703	0.0181509424000978	0.00354059832170606	0.00256657530553639	0.00256657530553639
531	1.44285261631012	0.679543316364288	-19.2918186187744	0.0106834331527352	-0.00425158534198999	-0.00490093370899558	-0.00457625929266214
532	1.44285261631012	0.0301947109401226	-19.2268829345703	-0.00100484199356288	0.00970941036939621	-0.00457625929266214	-0.00132951640989631
533	1.44285261631012	0.679543316364288	-19.3567523956299	0.0145795252174139	0.00321592413820326	-0.00555028254166245	-0.00457625929266214
534	0.144155398011208	1.00421762466431	-19.2268829345703	-0.0113944197073579	-3.08191010844894e-05	-0.00230353930965066	0.000943203864153475
535	0.793503999710083	0.0301947109401226	-19.0320796966553	0.000943203864153475	-0.00782300252467394	0.000943203864153475	-0.00425158534198999
536	2.09220123291016	0.0301947109401226	-18.9022083282471	-0.0100957229733467	0.00191722682211548	-0.00555028254166245	-0.00814767740666866
537	-1.15454185009003	1.65356624126434	-19.2918186187744	0.0162028968334198	0.00548864435404539	-0.0117190945893526	-0.00847235135734081
538	0.144155398011208	1.00421762466431	-19.3567523956299	-0.00652430532500148	0.00711201597005129	-0.00490093370899558	-0.00230353930965066
539	0.793503999710083	0.354869037866592	-19.2268829345703	0.00321592413820326	-0.00457625929266214	0.00646266713738441	-3.08191010844894e-05
540	0.793503999710083	1.00421762466431	-19.2268829345703	-0.00587495695799589	0.00289124972186983	-0.00392691092565656	-0.00327756232582033
541	1.44285261631012	0.679543316364288	-19.2268829345703	-0.000355493422830477	-0.00717365415766835	-0.0113944197073579	-0.00197886489331722
542	1.44285261631012	0.679543316364288	-18.8372745513916	0.013930176384747	0.00354059832170606	-0.00100484199356288	-0.00684897974133492
543	1.44285261631012	-0.294479608535767	-19.0970134735107	0.00678734155371785	-0.00587495695799589	-0.0126931173726916	-0.00360223650932312
544	0.144155398011208	0.679543316364288	-18.9671440124512	0.00256657530553639	-3.08191010844894e-05	-0.00197886489331722	0.00321592413820326
545	2.74154996871948	-1.26850259304047	-18.8372745513916	-0.00749832857400179	-0.00522560812532902	0.00191722682211548	-0.00392691092565656
546	-1.15454185009003	0.354869037866592	-19.3567523956299	-0.00165419070981443	-0.00717365415766835	-0.00490093370899558	-0.00392691092565656
547	0.144155398011208	-0.294479608535767	-18.9022083282471	-0.00165419070981443	-0.000355493422830477	-0.00619963090866804	0.00418994715437293
548	0.793503999710083	-1.26850259304047	-18.707405090332	0.00938473641872406	-0.00197886489331722	-0.00619963090866804	0.000618529506027699
549	2.74154996871948	-0.943828225135803	-19.0970134735107	0.000943203864153475	-0.00230353930965066	-0.00165419070981443	0.00386527273803949
550	0.144155398011208	-0.294479608535767	-18.9022083282471	-0.0156151866540313	-0.0100957229733467	-0.00684897974133492	0.00191722682211548
551	0.793503999710083	-0.294479608535767	-19.2918186187744	-0.00749832857400179	0.00841071270406246	-0.00555028254166245	-0.00327756232582033
552	-0.50519323348999	0.354869037866592	-18.9671440124512	0.0149041991680861	-0.00619963090866804	-0.0149658378213644	-0.00587495695799589
553	0.793503999710083	0.354869037866592	-19.2268829345703	0.00191722682211548	-0.00165419070981443	-0.00619963090866804	-0.00425158534198999
554	2.74154996871948	0.0301947109401226	-18.7723388671875	0.0213976856321096	-0.00165419070981443	0.00386527273803949	0.00386527273803949
555	-0.50519323348999	0.354869037866592	-19.0970134735107	-0.00522560812532902	0.000618529506027699	0.00678734155371785	-0.00230353930965066
556	0.793503999710083	0.679543316364288	-18.9671440124512	0.00581331877037883	0.00321592413820326	-0.0026282137259841	-0.00717365415766835
557	1.44285261631012	-0.294479608535767	-18.7723388671875	-0.00165419070981443	0.00581331877037883	-0.0139918150380254	-0.00684897974133492
558	1.44285261631012	0.354869037866592	-18.9671440124512	0.0158782228827477	0.00483929552137852	-0.00165419070981443	-0.00782300252467394
559	1.44285261631012	0.354869037866592	-18.9671440124512	-0.00684897974133492	0.00191722682211548	-0.000355493422830477	0.00126787810586393
560	1.44285261631012	0.354869037866592	-18.5125999450684	-0.00555028254166245	0.00321592413820326	0.00418994715437293	0.000293855206109583
561	2.09220123291016	0.0301947109401226	-18.9022083282471	-0.0026282137259841	-0.00100484199356288	0.00191722682211548	-0.00230353930965066
562	1.44285261631012	-0.294479608535767	-19.2268829345703	0.00613799272105098	0.00581331877037883	-0.00165419070981443	-0.000355493422830477
563	-1.15454185009003	1.32889199256897	-19.3567523956299	0.00678734155371785	0.0022419011220336	-0.00327756232582033	-0.00230353930965066
564	0.793503999710083	1.00421762466431	-19.2918186187744	0.000293855206109583	-0.00165419070981443	0.00808603875339031	0.01100810803473
565	-0.50519323348999	1.65356624126434	-18.9022083282471	-0.0126931173726916	0.00256657530553639	0.00386527273803949	0.0100340843200684
566	0.793503999710083	0.0301947109401226	-18.4476642608643	-0.00717365415766835	0.000943203864153475	-0.00619963090866804	-0.00132951640989631
567	-1.15454185009003	0.679543316364288	-19.0320796966553	-0.00165419070981443	0.00159255252219737	-0.00490093370899558	0.00483929552137852
568	-1.15454185009003	1.00421762466431	-19.3567523956299	-0.00197886489331722	0.00159255252219737	-0.00392691092565656	0.01100810803473
569	-1.80389046669006	1.32889199256897	-19.421688079834	-0.0104203969240189	0.00418994715437293	0.000618529506027699	0.0116574559360743
570	-1.80389046669006	1.00421762466431	-19.0320796966553	-0.0243813935667276	-0.00197886489331722	-0.00749832857400179	0.00873538758605719
571	-2.45323920249939	0.354869037866592	-19.0320796966553	-0.00652430532500148	0.00613799272105098	-0.000680167751852423	-3.08191010844894e-05
572	0.144155398011208	0.0301947109401226	-18.8372745513916	0.00354059832170606	0.000293855206109583	-0.00587495695799589	0.00191722682211548
573	-1.80389046669006	0.679543316364288	-19.0970134735107	-3.08191010844894e-05	0.00191722682211548	-0.00619963090866804	0.00321592413820326
574	-1.15454185009003	1.32889199256897	-19.3567523956299	-0.00977104809135199	-0.00392691092565656	0.00321592413820326	0.0126314787194133
575	-1.15454185009003	0.679543316364288	-19.0970134735107	-0.0133424662053585	0.00289124972186983	0.000943203864153475	0.00159255252219737
576	-0.50519323348999	1.32889199256897	-19.3567523956299	-0.00522560812532902	-0.00230353930965066	0.000293855206109583	0.00354059832170606
577	-0.50519323348999	1.32889199256897	-19.2268829345703	0.00191722682211548	0.00581331877037883	0.000618529506027699	-0.00165419070981443
578	0.793503999710083	1.00421762466431	-18.4476642608643	0.000293855206109583	0.00613799272105098	-0.00360223650932312	0.00581331877037883
579	-1.15454185009003	1.65356624126434	-19.1619491577148	-0.00425158534198999	-0.00295288790948689	0.00451462110504508	0.00256657530553639
580	0.144155398011208	1.00421762466431	-19.2918186187744	0.000618529506027699	-0.00360223650932312	-0.00392691092565656	0.00548864435404539
581	-0.50519323348999	1.97824060916901	-19.421688079834	-0.00132951640989631	-0.00100484199356288	-0.00619963090866804	-0.00879702530801296
582	0.144155398011208	1.65356624126434	-19.2918186187744	0.00126787810586393	0.00776136433705688	-0.00425158534198999	0.000618529506027699
583	1.44285261631012	0.0301947109401226	-18.9671440124512	0.00386527273803949	0.00808603875339031	-0.00555028254166245	-0.00490093370899558
584	1.44285261631012	0.354869037866592	-18.707405090332	0.00646266713738441	0.000618529506027699	0.00711201597005129	-0.000355493422830477
585	2.09220123291016	-0.294479608535767	-19.421688079834	-0.00619963090866804	-0.000680167751852423	0.00841071270406246	-0.00392691092565656
586	-1.15454185009003	1.00421762466431	-19.2268829345703	0.00646266713738441	-0.00295288790948689	0.00548864435404539	-0.00392691092565656
587	0.793503999710083	0.679543316364288	-19.1619491577148	0.0103587592020631	0.00418994715437293	-0.000355493422830477	-0.00749832857400179
588	2.09220123291016	0.354869037866592	-19.1619491577148	-0.00652430532500148	0.00613799272105098	0.00159255252219737	-0.00684897974133492
589	2.09220123291016	0.0301947109401226	-19.1619491577148	-0.00587495695799589	0.00126787810586393	0.00581331877037883	-0.000355493422830477
590	2.09220123291016	0.354869037866592	-18.9671440124512	0.00548864435404539	-0.00295288790948689	-0.0026282137259841	0.0022419011220336
591	0.793503999710083	1.00421762466431	-19.421688079834	0.00548864435404539	-0.00165419070981443	0.00451462110504508	-0.00717365415766835
592	-0.50519323348999	1.32889199256897	-19.6164932250977	0.00418994715437293	0.00970941036939621	-0.00847235135734081	-0.00749832857400179
593	0.793503999710083	1.32889199256897	-19.6164932250977	0.00970941036939621	0.00548864435404539	-0.00457625929266214	0.000943203864153475
594	1.44285261631012	0.354869037866592	-19.2918186187744	-0.00619963090866804	0.00483929552137852	-0.00587495695799589	-0.000355493422830477
595	0.144155398011208	1.32889199256897	-19.3567523956299	-0.00165419070981443	-0.000355493422830477	0.00126787810586393	0.00646266713738441
596	1.44285261631012	0.679543316364288	-18.9671440124512	0.00743668992072344	0.00581331877037883	-0.0107450718060136	-0.00912170019000769
597	2.74154996871948	0.0301947109401226	-19.2268829345703	0.00808603875339031	0.00841071270406246	-0.00587495695799589	-0.00457625929266214
598	1.44285261631012	0.354869037866592	-19.2918186187744	0.0106834331527352	0.00126787810586393	-0.00165419070981443	-0.00197886489331722
599	1.44285261631012	0.0301947109401226	-19.2268829345703	-0.00295288790948689	-0.000680167751852423	-0.0026282137259841	-0.00457625929266214
600	2.09220123291016	0.679543316364288	-19.0970134735107	0.0106834331527352	0.00256657530553639	0.000943203864153475	-0.0110697457566857
601	2.09220123291016	0.354869037866592	-19.0320796966553	-0.00717365415766835	0.00126787810586393	-0.0136671401560307	-0.000355493422830477
602	1.44285261631012	0.0301947109401226	-18.7723388671875	0.011982130818069	0.0100340843200684	-0.0113944197073579	-0.00684897974133492
603	-0.50519323348999	0.679543316364288	-19.5515575408936	0.0142548503354192	0.00289124972186983	-0.0026282137259841	0.00386527273803949
604	-0.50519323348999	1.65356624126434	-20.0061016082764	-0.00100484199356288	-0.00197886489331722	0.000293855206109583	0.000293855206109583
605	-1.15454185009003	0.0301947109401226	-18.9671440124512	-0.0026282137259841	-0.00457625929266214	0.00841071270406246	0.000293855206109583
606	2.09220123291016	0.354869037866592	-18.9671440124512	0.000293855206109583	-0.00360223650932312	-0.00490093370899558	-0.00717365415766835
607	-0.50519323348999	1.00421762466431	-19.0320796966553	-0.00132951640989631	0.00646266713738441	-0.00684897974133492	0.00321592413820326
608	-0.50519323348999	0.679543316364288	-18.9671440124512	0.00289124972186983	0.00126787810586393	-0.0026282137259841	-0.00100484199356288
609	-0.50519323348999	0.679543316364288	-19.0320796966553	0.0158782228827477	-0.00555028254166245	0.00386527273803949	0.00906006153672934
610	-0.50519323348999	0.354869037866592	-19.0320796966553	0.00418994715437293	-0.00847235135734081	0.00159255252219737	-0.00555028254166245
611	1.44285261631012	-0.294479608535767	-19.2918186187744	0.00548864435404539	-0.00230353930965066	-0.00327756232582033	-0.00327756232582033
612	1.44285261631012	-0.943828225135803	-19.2918186187744	0.00711201597005129	0.000293855206109583	-0.00619963090866804	-0.00490093370899558
613	1.44285261631012	-0.943828225135803	-18.7723388671875	0.0022419011220336	-0.00197886489331722	0.00516396993771195	0.00743668992072344
614	0.793503999710083	0.0301947109401226	-18.8372745513916	0.0100340843200684	-0.00100484199356288	-3.08191010844894e-05	0.00191722682211548
615	2.09220123291016	-0.943828225135803	-19.1619491577148	0.00126787810586393	-0.0120437685400248	0.00678734155371785	0.00386527273803949
616	1.44285261631012	-0.619153916835785	-19.5515575408936	0.011982130818069	-0.00847235135734081	-0.00327756232582033	-0.00197886489331722
617	0.144155398011208	0.354869037866592	-18.9671440124512	-0.00295288790948689	0.000293855206109583	-0.00165419070981443	0.00548864435404539
618	2.09220123291016	-0.943828225135803	-18.9022083282471	-0.00197886489331722	0.00191722682211548	-0.00717365415766835	0.00613799272105098
619	1.44285261631012	-0.619153916835785	-18.9671440124512	-0.00197886489331722	-0.00295288790948689	0.000293855206109583	0.00483929552137852
620	0.793503999710083	-0.294479608535767	-18.7723388671875	0.00159255252219737	0.00776136433705688	0.00256657530553639	0.00581331877037883
621	0.144155398011208	1.00421762466431	-19.421688079834	0.0152288740500808	-0.00230353930965066	0.00159255252219737	-0.000355493422830477
622	0.144155398011208	1.00421762466431	-19.3567523956299	0.00581331877037883	0.00516396993771195	-0.00879702530801296	-0.00425158534198999
623	0.144155398011208	1.97824060916901	-19.3567523956299	0.0165275707840919	0.00938473641872406	0.00451462110504508	0.00581331877037883
624	1.44285261631012	0.0301947109401226	-18.7723388671875	-0.00652430532500148	0.00256657530553639	-0.00295288790948689	0.00483929552137852
625	-0.50519323348999	1.32889199256897	-18.9022083282471	0.00386527273803949	-0.0026282137259841	0.00581331877037883	0.000618529506027699
626	0.144155398011208	0.679543316364288	-18.6424694061279	0.00256657530553639	0.00191722682211548	-0.00295288790948689	-0.00295288790948689
627	1.44285261631012	0.679543316364288	-19.0970134735107	0.0252937767654657	0.00581331877037883	-0.000680167751852423	-0.00490093370899558
628	0.793503999710083	0.679543316364288	-19.1619491577148	-0.0130177913233638	0.00418994715437293	-0.00100484199356288	0.00418994715437293
629	0.144155398011208	0.0301947109401226	-19.0970134735107	-0.00327756232582033	-0.00132951640989631	0.00873538758605719	-0.00425158534198999
630	-1.15454185009003	0.0301947109401226	-18.9671440124512	-0.0198359526693821	-0.00100484199356288	0.00386527273803949	-0.00522560812532902
631	-1.15454185009003	0.354869037866592	-18.8372745513916	-0.0146411629393697	0.00451462110504508	0.00256657530553639	-3.08191010844894e-05
632	-1.80389046669006	0.354869037866592	-18.3827304840088	-0.0104203969240189	0.00483929552137852	-0.00197886489331722	0.00126787810586393
633	-1.80389046669006	1.32889199256897	-19.2268829345703	-0.00490093370899558	0.00451462110504508	-0.00295288790948689	-0.00132951640989631
634	-1.15454185009003	1.32889199256897	-19.421688079834	0.01100810803473	0.00159255252219737	0.00776136433705688	0.00646266713738441
635	-2.45323920249939	1.00421762466431	-19.1619491577148	-0.0113944197073579	-0.000680167751852423	0.00451462110504508	0.000293855206109583
636	-1.15454185009003	0.0301947109401226	-18.9022083282471	-0.0100957229733467	0.00418994715437293	-0.00327756232582033	0.000618529506027699
637	-0.50519323348999	1.00421762466431	-19.1619491577148	0.0022419011220336	0.00159255252219737	-0.00457625929266214	0.00386527273803949
638	-1.80389046669006	1.00421762466431	-18.9022083282471	0.0178262684494257	-0.00327756232582033	0.00354059832170606	0.0113327819854021
639	0.144155398011208	1.00421762466431	-18.9022083282471	-0.00879702530801296	-0.00392691092565656	0.00678734155371785	0.00256657530553639
640	-1.15454185009003	1.32889199256897	-19.3567523956299	-0.00684897974133492	-0.00327756232582033	0.00938473641872406	-0.0026282137259841
641	1.44285261631012	-0.294479608535767	-19.2918186187744	-0.00782300252467394	0.00256657530553639	-0.00814767740666866	-0.00165419070981443
642	1.44285261631012	1.00421762466431	-18.7723388671875	0.0197743140161037	0.00873538758605719	-0.00522560812532902	-0.000355493422830477
643	2.09220123291016	0.0301947109401226	-18.9022083282471	0.00159255252219737	0.00418994715437293	-0.00457625929266214	0.00841071270406246
644	0.144155398011208	1.65356624126434	-18.9022083282471	-0.0139918150380254	0.00354059832170606	-0.00197886489331722	0.00483929552137852
645	2.74154996871948	0.0301947109401226	-19.2268829345703	0.00191722682211548	-0.000680167751852423	0.00191722682211548	0.00678734155371785
646	1.44285261631012	1.32889199256897	-19.4866237640381	0.00386527273803949	0.000943203864153475	0.00711201597005129	-0.00879702530801296
647	-0.50519323348999	1.00421762466431	-19.2268829345703	0.0226963832974434	0.00516396993771195	-0.0143164889886975	-0.00327756232582033
648	0.144155398011208	1.32889199256897	-19.421688079834	0.00159255252219737	0.00776136433705688	0.00289124972186983	-0.00295288790948689
649	-0.50519323348999	1.00421762466431	-19.2918186187744	0.011982130818069	-0.00197886489331722	-3.08191010844894e-05	0.00126787810586393
650	0.144155398011208	1.65356624126434	-18.9022083282471	0.0178262684494257	-0.00165419070981443	0.00256657530553639	-0.00327756232582033
651	0.793503999710083	1.32889199256897	-19.6164932250977	0.00548864435404539	0.00581331877037883	-0.0113944197073579	-0.00684897974133492
652	0.793503999710083	1.65356624126434	-19.7463626861572	0.0103587592020631	0.00711201597005129	-0.00879702530801296	-0.0110697457566857
653	2.09220123291016	0.354869037866592	-19.4866237640381	-0.0104203969240189	0.0106834331527352	-0.000355493422830477	-0.00295288790948689
654	2.09220123291016	0.354869037866592	-19.3567523956299	0.00289124972186983	0.00938473641872406	-0.00327756232582033	-0.00230353930965066
655	1.44285261631012	1.32889199256897	-19.1619491577148	0.00711201597005129	0.00126787810586393	-0.0104203969240189	-0.0026282137259841
656	0.144155398011208	1.00421762466431	-19.1619491577148	-0.00327756232582033	0.00256657530553639	-0.00522560812532902	-0.0026282137259841
657	0.793503999710083	0.0301947109401226	-19.2918186187744	0.00191722682211548	0.000943203864153475	0.00126787810586393	-0.00912170019000769
658	2.74154996871948	0.0301947109401226	-19.2268829345703	0.00970941036939621	0.00516396993771195	-0.00295288790948689	-0.00295288790948689
659	2.09220123291016	0.0301947109401226	-19.2268829345703	-0.00944637414067984	-0.00197886489331722	-0.00100484199356288	0.00743668992072344
660	2.74154996871948	0.354869037866592	-19.0970134735107	-0.00327756232582033	0.00126787810586393	0.00321592413820326	0.00386527273803949
661	-0.50519323348999	1.32889199256897	-18.9671440124512	0.000293855206109583	0.00483929552137852	0.000618529506027699	-0.00814767740666866
662	0.793503999710083	1.32889199256897	-18.9671440124512	0.00451462110504508	0.0022419011220336	0.0022419011220336	0.000943203864153475
663	0.144155398011208	1.32889199256897	-19.3567523956299	-0.00425158534198999	0.00321592413820326	-0.00522560812532902	-0.00327756232582033
664	2.09220123291016	-0.294479608535767	-19.1619491577148	0.0022419011220336	-0.00230353930965066	-0.00165419070981443	-0.00327756232582033
665	-0.50519323348999	1.32889199256897	-19.1619491577148	-0.000680167751852423	-3.08191010844894e-05	0.000943203864153475	-0.00295288790948689
666	2.09220123291016	-0.294479608535767	-19.0320796966553	-0.0113944197073579	0.000943203864153475	-0.00912170019000769	-0.0100957229733467
667	1.44285261631012	0.679543316364288	-18.9671440124512	-0.00197886489331722	0.00678734155371785	-0.0152905117720366	-0.00847235135734081
668	2.09220123291016	0.0301947109401226	-18.8372745513916	0.00581331877037883	0.00548864435404539	-0.00522560812532902	-0.00360223650932312
669	0.793503999710083	0.354869037866592	-19.3567523956299	-0.0182125810533762	-0.00132951640989631	0.00743668992072344	0.00159255252219737
670	1.44285261631012	-0.294479608535767	-18.7723388671875	0.00970941036939621	-0.00717365415766835	-3.08191010844894e-05	-0.00847235135734081
671	2.09220123291016	-0.619153916835785	-18.8372745513916	-0.00587495695799589	-0.00684897974133492	0.00386527273803949	-0.00847235135734081
672	2.74154996871948	-1.26850259304047	-18.9022083282471	0.00159255252219737	0.00776136433705688	-0.00490093370899558	-3.08191010844894e-05
673	-1.15454185009003	-0.294479608535767	-18.8372745513916	0.0113327819854021	0.00159255252219737	-0.00652430532500148	-0.00295288790948689
674	-1.15454185009003	-0.294479608535767	-18.9022083282471	-0.0107450718060136	-0.00749832857400179	-0.00230353930965066	0.0022419011220336
675	-0.50519323348999	-0.943828225135803	-19.0970134735107	0.00970941036939621	-0.0169138833880424	0.00483929552137852	-0.00490093370899558
676	1.44285261631012	-1.26850259304047	-18.7723388671875	0.00191722682211548	-0.00879702530801296	0.00743668992072344	0.00646266713738441
677	0.144155398011208	0.0301947109401226	-19.1619491577148	-0.00197886489331722	-0.00100484199356288	-0.00392691092565656	0.000618529506027699
678	-0.50519323348999	-0.294479608535767	-19.2268829345703	0.0145795252174139	-0.0113944197073579	-0.00230353930965066	0.00483929552137852
679	-0.50519323348999	0.0301947109401226	-19.6164932250977	0.0100340843200684	-0.00457625929266214	0.00613799272105098	-0.00132951640989631
680	-0.50519323348999	0.354869037866592	-18.9671440124512	0.00126787810586393	-0.00587495695799589	0.00289124972186983	0.0106834331527352
681	1.44285261631012	-0.294479608535767	-19.421688079834	0.00548864435404539	0.00678734155371785	0.000618529506027699	-0.00587495695799589
682	0.793503999710083	-0.294479608535767	-19.2918186187744	0.0126314787194133	-0.00230353930965066	-0.00847235135734081	-0.00230353930965066
683	1.44285261631012	-0.619153916835785	-19.1619491577148	0.00873538758605719	-0.00912170019000769	-0.00587495695799589	0.00938473641872406
684	-1.15454185009003	1.32889199256897	-19.0970134735107	0.00841071270406246	-0.00230353930965066	0.00451462110504508	0.0022419011220336
685	1.44285261631012	0.354869037866592	-19.0320796966553	-0.00782300252467394	-0.00749832857400179	0.00483929552137852	0.00743668992072344
686	-0.50519323348999	0.679543316364288	-18.9022083282471	0.00678734155371785	-0.00392691092565656	0.00159255252219737	0.00191722682211548
687	-0.50519323348999	0.0301947109401226	-18.9022083282471	0.01847561635077	0.00516396993771195	-0.00457625929266214	0.00646266713738441
688	1.44285261631012	0.354869037866592	-19.1619491577148	0.00646266713738441	0.00256657530553639	-0.00100484199356288	0.00970941036939621
689	1.44285261631012	-0.294479608535767	-19.0320796966553	-0.0126931173726916	0.00548864435404539	0.00256657530553639	0.00808603875339031
690	-0.50519323348999	0.0301947109401226	-18.9022083282471	0.00548864435404539	0.000618529506027699	0.00711201597005129	0.0145795252174139
691	-0.50519323348999	1.00421762466431	-19.0970134735107	-0.00165419070981443	-0.00165419070981443	-0.00782300252467394	0.00256657530553639
692	-1.15454185009003	1.32889199256897	-18.7723388671875	0.00483929552137852	0.0022419011220336	-0.00587495695799589	0.00256657530553639
693	-0.50519323348999	1.00421762466431	-19.0970134735107	0.00159255252219737	0.000293855206109583	-0.00944637414067984	0.00354059832170606
694	-1.15454185009003	0.679543316364288	-19.2918186187744	-0.00457625929266214	0.00873538758605719	0.00418994715437293	0.00483929552137852
695	-2.45323920249939	1.65356624126434	-19.2918186187744	-0.00684897974133492	-0.00490093370899558	-0.00327756232582033	0.000293855206109583
696	-2.45323920249939	1.97824060916901	-19.0970134735107	-0.00619963090866804	0.000943203864153475	-0.00619963090866804	0.00321592413820326
697	-0.50519323348999	0.354869037866592	-18.9022083282471	-0.00425158534198999	0.0103587592020631	-0.00490093370899558	0.000943203864153475
698	-1.15454185009003	0.679543316364288	-19.3567523956299	0.00548864435404539	0.00354059832170606	-0.000355493422830477	-3.08191010844894e-05
699	-1.80389046669006	0.354869037866592	-18.9671440124512	0.000618529506027699	0.0022419011220336	-0.0026282137259841	0.00516396993771195
700	-0.50519323348999	0.354869037866592	-19.0320796966553	-0.00425158534198999	-0.000680167751852423	0.00289124972186983	-0.000680167751852423
701	-1.80389046669006	1.00421762466431	-19.0970134735107	-0.00197886489331722	0.00548864435404539	-0.00587495695799589	-0.00360223650932312
702	-1.80389046669006	0.679543316364288	-19.0320796966553	-0.00879702530801296	0.00646266713738441	-0.00555028254166245	-0.0026282137259841
703	-1.15454185009003	1.00421762466431	-18.9671440124512	0.00678734155371785	0.000618529506027699	-0.00295288790948689	0.00126787810586393
704	0.793503999710083	0.679543316364288	-18.707405090332	-0.0204853005707264	0.000943203864153475	0.0022419011220336	0.00256657530553639
705	-1.15454185009003	1.00421762466431	-19.2268829345703	-0.000355493422830477	0.00678734155371785	-0.000355493422830477	0.00126787810586393
706	1.44285261631012	0.354869037866592	-19.2918186187744	0.00548864435404539	-0.00652430532500148	-0.00944637414067984	0.000943203864153475
707	0.144155398011208	1.32889199256897	-19.3567523956299	0.00808603875339031	0.0100340843200684	-0.0026282137259841	-0.00327756232582033
708	0.144155398011208	1.00421762466431	-19.3567523956299	0.00841071270406246	0.00678734155371785	0.00191722682211548	0.00321592413820326
709	0.144155398011208	1.32889199256897	-18.9022083282471	0.00386527273803949	0.00159255252219737	0.00159255252219737	0.00256657530553639
710	0.144155398011208	1.00421762466431	-18.8372745513916	0.00581331877037883	-0.00392691092565656	0.00354059832170606	0.00776136433705688
711	1.44285261631012	0.354869037866592	-19.3567523956299	-0.00490093370899558	-0.00295288790948689	-0.00360223650932312	-0.00197886489331722
712	2.74154996871948	0.0301947109401226	-19.2268829345703	0.00743668992072344	0.000293855206109583	-0.0113944197073579	-0.00197886489331722
713	1.44285261631012	0.679543316364288	-19.1619491577148	0.0132808275520802	0.00256657530553639	-0.00457625929266214	0.00646266713738441
714	0.144155398011208	1.32889199256897	-19.421688079834	0.00354059832170606	0.00126787810586393	0.0022419011220336	0.0123068047687411
715	1.44285261631012	0.354869037866592	-19.0320796966553	0.00191722682211548	-0.00230353930965066	-0.00100484199356288	0.00873538758605719
716	2.74154996871948	0.0301947109401226	-19.0970134735107	0.00938473641872406	-0.00100484199356288	-0.00977104809135199	0.00126787810586393
717	-0.50519323348999	1.65356624126434	-19.5515575408936	-0.0113944197073579	0.0100340843200684	0.000293855206109583	-3.08191010844894e-05
718	2.09220123291016	1.00421762466431	-19.6814270019531	0.00613799272105098	0.00906006153672934	0.00289124972186983	0.00776136433705688
719	0.144155398011208	1.00421762466431	-19.4866237640381	0.00126787810586393	-0.00847235135734081	-0.00295288790948689	0.00516396993771195
720	0.144155398011208	1.32889199256897	-19.5515575408936	0.00126787810586393	-0.00100484199356288	-0.00360223650932312	0.000293855206109583
721	0.793503999710083	1.32889199256897	-19.421688079834	0.0022419011220336	0.00126787810586393	-0.00522560812532902	-0.00490093370899558
722	1.44285261631012	0.679543316364288	-19.2918186187744	0.00646266713738441	0.00646266713738441	-0.0152905117720366	-0.00717365415766835
723	0.793503999710083	0.679543316364288	-19.421688079834	0.0278911720961332	0.00418994715437293	0.000618529506027699	-0.00327756232582033
724	1.44285261631012	0.354869037866592	-19.1619491577148	-0.000680167751852423	-0.00295288790948689	-3.08191010844894e-05	0.000293855206109583
725	1.44285261631012	1.00421762466431	-19.2918186187744	-3.08191010844894e-05	-0.00295288790948689	-0.00165419070981443	-0.00360223650932312
726	0.144155398011208	1.32889199256897	-19.2918186187744	0.00191722682211548	0.00256657530553639	-0.00457625929266214	0.00451462110504508
727	1.44285261631012	0.0301947109401226	-19.0320796966553	-0.00197886489331722	0.00483929552137852	-0.00555028254166245	-0.0126931173726916
728	1.44285261631012	0.354869037866592	-18.4476642608643	-0.00295288790948689	0.00581331877037883	-0.00587495695799589	-0.000355493422830477
729	1.44285261631012	0.354869037866592	-19.0970134735107	-0.0136671401560307	0.0116574559360743	-0.00587495695799589	-0.00749832857400179
730	1.44285261631012	0.354869037866592	-19.0970134735107	-0.0100957229733467	0.0022419011220336	-0.00230353930965066	-0.00749832857400179
731	2.09220123291016	0.679543316364288	-19.1619491577148	-0.00295288790948689	-0.000355493422830477	-0.00749832857400179	-0.0120437685400248
732	-0.50519323348999	0.679543316364288	-18.9671440124512	-0.00197886489331722	0.00678734155371785	-0.0143164889886975	-0.00457625929266214
733	0.144155398011208	1.00421762466431	-19.2918186187744	0.000618529506027699	0.00159255252219737	-0.00360223650932312	-0.00847235135734081
734	0.793503999710083	0.0301947109401226	-18.6424694061279	0.0136055024340749	-0.00100484199356288	0.00256657530553639	0.00418994715437293
735	0.144155398011208	0.679543316364288	-19.2268829345703	-0.00814767740666866	0.000293855206109583	-0.00587495695799589	-0.00879702530801296
736	0.144155398011208	0.0301947109401226	-19.0320796966553	-0.000355493422830477	0.0022419011220336	-0.000680167751852423	-0.00360223650932312
737	2.09220123291016	0.0301947109401226	-19.1619491577148	0.0022419011220336	0.000943203864153475	-0.00944637414067984	-0.00749832857400179
738	2.09220123291016	-0.619153916835785	-19.0970134735107	0.0213976856321096	0.00159255252219737	-0.00782300252467394	-0.00782300252467394
739	2.74154996871948	-0.294479608535767	-18.9022083282471	-0.00619963090866804	-0.00295288790948689	0.011982130818069	-0.0026282137259841
740	0.793503999710083	-0.619153916835785	-18.8372745513916	-0.00197886489331722	-0.000355493422830477	0.000618529506027699	0.00418994715437293
741	2.09220123291016	-0.619153916835785	-19.0970134735107	-3.08191010844894e-05	-0.00490093370899558	0.00548864435404539	-0.00522560812532902
742	1.44285261631012	-1.26850259304047	-19.2268829345703	-0.00230353930965066	0.00516396993771195	-0.0117190945893526	-0.00392691092565656
743	0.144155398011208	-1.26850259304047	-19.2268829345703	-0.00782300252467394	0.00159255252219737	-0.00782300252467394	0.00354059832170606
744	-1.15454185009003	0.0301947109401226	-19.3567523956299	-0.00749832857400179	-0.00587495695799589	0.00386527273803949	0.000943203864153475
745	2.74154996871948	-1.59317684173584	-18.9022083282471	-0.0104203969240189	-0.0201606266200542	0.00159255252219737	0.0022419011220336
746	0.793503999710083	-0.619153916835785	-19.0970134735107	0.00678734155371785	-0.0113944197073579	-0.00425158534198999	-0.00165419070981443
747	0.793503999710083	0.0301947109401226	-19.2268829345703	-0.00944637414067984	0.00126787810586393	0.000293855206109583	-0.00165419070981443
748	0.144155398011208	0.354869037866592	-19.3567523956299	0.0171769186854362	-0.00392691092565656	-0.000680167751852423	-0.00360223650932312
749	1.44285261631012	0.354869037866592	-19.0320796966553	-0.00197886489331722	-0.00295288790948689	-0.00490093370899558	0.00386527273803949
750	-0.50519323348999	1.00421762466431	-19.2918186187744	-0.0136671401560307	0.000943203864153475	-0.0110697457566857	0.00126787810586393
751	0.144155398011208	0.679543316364288	-19.1619491577148	-0.00392691092565656	-0.0130177913233638	-0.00555028254166245	-0.00165419070981443
752	0.144155398011208	1.32889199256897	-19.0320796966553	0.00906006153672934	0.00581331877037883	-0.00360223650932312	-0.00619963090866804
753	2.09220123291016	0.0301947109401226	-18.8372745513916	0.0223717093467712	0.00418994715437293	-0.00522560812532902	-0.00197886489331722
754	-1.15454185009003	1.32889199256897	-19.3567523956299	0.00321592413820326	0.0113327819854021	0.00256657530553639	-0.00100484199356288
755	2.74154996871948	0.0301947109401226	-19.0320796966553	-0.00684897974133492	0.00418994715437293	0.00256657530553639	0.00354059832170606
756	0.793503999710083	1.32889199256897	-19.2268829345703	-0.0130177913233638	-0.00392691092565656	-0.00327756232582033	-0.00197886489331722
757	-1.15454185009003	1.32889199256897	-19.0970134735107	0.00386527273803949	0.012956153601408	0.00321592413820326	-0.00327756232582033
758	-1.80389046669006	1.00421762466431	-19.0320796966553	-0.00490093370899558	0.00191722682211548	-0.00652430532500148	0.000618529506027699
759	-1.80389046669006	1.00421762466431	-19.0970134735107	-0.0126931173726916	-0.00360223650932312	0.0106834331527352	0.00613799272105098
760	-1.80389046669006	0.679543316364288	-19.3567523956299	-0.0100957229733467	0.00483929552137852	-0.00295288790948689	-0.00295288790948689
761	0.144155398011208	1.00421762466431	-19.2918186187744	0.00613799272105098	-0.00295288790948689	-0.0110697457566857	0.00159255252219737
762	-1.80389046669006	1.00421762466431	-19.1619491577148	0.00483929552137852	0.0116574559360743	-0.000680167751852423	0.000293855206109583
763	-1.80389046669006	1.65356624126434	-18.9022083282471	-0.0172385573387146	0.00808603875339031	-0.00295288790948689	0.000618529506027699
764	0.144155398011208	-0.294479608535767	-18.5775356292725	0.0123068047687411	0.00354059832170606	0.00159255252219737	0.00646266713738441
765	-3.10258769989014	1.00421762466431	-19.0320796966553	-0.00619963090866804	-0.00392691092565656	-0.00522560812532902	0.00418994715437293
766	-3.10258769989014	0.354869037866592	-19.2268829345703	-0.00132951640989631	0.00289124972186983	-0.0026282137259841	-3.08191010844894e-05
767	-1.15454185009003	0.0301947109401226	-19.6164932250977	-0.00392691092565656	0.00841071270406246	-0.00555028254166245	-0.00327756232582033
768	-0.50519323348999	0.0301947109401226	-19.7463626861572	-0.00879702530801296	0.00548864435404539	-0.00847235135734081	0.00386527273803949
769	-2.45323920249939	1.00421762466431	-19.7463626861572	-0.00912170019000769	0.00256657530553639	0.00159255252219737	0.00613799272105098
770	0.793503999710083	0.0301947109401226	-18.9671440124512	-0.0217839982360601	-0.000680167751852423	0.00613799272105098	-0.00327756232582033
771	-1.15454185009003	0.354869037866592	-18.9022083282471	-0.00132951640989631	0.00418994715437293	-0.00327756232582033	-0.00392691092565656
772	0.144155398011208	-0.294479608535767	-19.2268829345703	0.000943203864153475	0.00418994715437293	-0.0130177913233638	-0.00749832857400179
773	-1.80389046669006	1.32889199256897	-19.3567523956299	0.00191722682211548	-0.00132951640989631	0.00321592413820326	0.00159255252219737
774	0.793503999710083	0.0301947109401226	-19.0320796966553	-0.00684897974133492	-0.00652430532500148	0.000943203864153475	0.00711201597005129
775	-1.15454185009003	1.32889199256897	-19.3567523956299	0.00126787810586393	-0.00197886489331722	0.00451462110504508	0.00321592413820326
776	0.793503999710083	0.679543316364288	-18.8372745513916	-0.0123684434220195	-0.00165419070981443	0.000293855206109583	0.000293855206109583
777	1.44285261631012	0.679543316364288	-18.9022083282471	0.031137915328145	-3.08191010844894e-05	-0.00555028254166245	-0.00652430532500148
778	1.44285261631012	0.0301947109401226	-19.0970134735107	0.0178262684494257	-0.00132951640989631	-0.00457625929266214	0.00418994715437293
779	1.44285261631012	0.679543316364288	-19.2918186187744	-0.00522560812532902	-0.00392691092565656	0.00841071270406246	0.00386527273803949
780	0.793503999710083	-0.619153916835785	-18.9671440124512	0.00191722682211548	0.00418994715437293	0.00289124972186983	-0.000680167751852423
781	-0.50519323348999	0.679543316364288	-18.9671440124512	0.00451462110504508	0.00256657530553639	-0.00684897974133492	-0.00555028254166245
782	2.09220123291016	-0.294479608535767	-18.6424694061279	-0.0107450718060136	0.00743668992072344	-0.00457625929266214	-3.08191010844894e-05
783	0.144155398011208	0.0301947109401226	-18.9022083282471	0.00711201597005129	0.00548864435404539	-0.00295288790948689	-0.00327756232582033
784	0.144155398011208	1.00421762466431	-19.421688079834	-0.0156151866540313	-0.00100484199356288	-0.00425158534198999	0.0123068047687411
785	2.09220123291016	0.0301947109401226	-19.2268829345703	0.0168522447347641	-0.0026282137259841	0.00321592413820326	0.00743668992072344
786	0.144155398011208	1.00421762466431	-19.3567523956299	-0.00392691092565656	0.00289124972186983	-0.00652430532500148	0.00289124972186983
787	-1.15454185009003	1.00421762466431	-19.421688079834	-3.08191010844894e-05	0.00938473641872406	-0.00457625929266214	-0.00555028254166245
788	0.144155398011208	0.354869037866592	-19.0320796966553	0.00386527273803949	0.00354059832170606	-0.00749832857400179	0.00873538758605719
789	2.74154996871948	0.354869037866592	-19.1619491577148	0.0162028968334198	0.000293855206109583	0.000618529506027699	0.00418994715437293
790	0.144155398011208	0.354869037866592	-19.4866237640381	0.00354059832170606	0.000943203864153475	-0.00132951640989631	0.00970941036939621
791	1.44285261631012	1.00421762466431	-19.6814270019531	-0.00327756232582033	0.00126787810586393	-0.0026282137259841	-3.08191010844894e-05
792	-0.50519323348999	1.00421762466431	-19.5515575408936	0.00386527273803949	0.00808603875339031	-0.0026282137259841	0.00159255252219737
793	2.09220123291016	0.0301947109401226	-19.0320796966553	-0.000680167751852423	0.00613799272105098	-0.0165892094373703	0.00126787810586393
794	-0.50519323348999	1.32889199256897	-19.0320796966553	-0.00425158534198999	-0.00522560812532902	0.00678734155371785	0.00451462110504508
795	2.74154996871948	0.0301947109401226	-19.0320796966553	-0.00814767740666866	0.000943203864153475	-0.0110697457566857	-0.00587495695799589
796	0.793503999710083	1.65356624126434	-19.6164932250977	0.00289124972186983	0.00451462110504508	-0.00100484199356288	0.000293855206109583
797	1.44285261631012	0.679543316364288	-19.1619491577148	0.00743668992072344	-0.00100484199356288	0.000293855206109583	-0.00457625929266214
798	0.144155398011208	1.65356624126434	-19.421688079834	0.00938473641872406	0.0132808275520802	-0.00814767740666866	0.000618529506027699
799	0.144155398011208	1.00421762466431	-19.4866237640381	0.0181509424000978	-3.08191010844894e-05	0.0022419011220336	0.00711201597005129
800	0.144155398011208	1.97824060916901	-19.0320796966553	-0.00587495695799589	-0.00587495695799589	0.0022419011220336	-0.00165419070981443
801	1.44285261631012	0.679543316364288	-18.8372745513916	-0.00814767740666866	-0.000680167751852423	-0.00165419070981443	-0.000680167751852423
802	0.144155398011208	1.32889199256897	-19.1619491577148	0.00613799272105098	0.000618529506027699	-0.00684897974133492	-0.0100957229733467
803	-0.50519323348999	1.32889199256897	-19.1619491577148	-0.00490093370899558	0.00516396993771195	-0.00652430532500148	0.00289124972186983
804	1.44285261631012	0.0301947109401226	-19.0970134735107	0.0217223595827818	-0.000355493422830477	0.0022419011220336	0.00483929552137852
805	0.144155398011208	1.00421762466431	-18.7723388671875	-0.00522560812532902	-0.00912170019000769	-0.00230353930965066	0.0022419011220336
806	1.44285261631012	0.0301947109401226	-18.8372745513916	-0.00555028254166245	-0.00327756232582033	0.00256657530553639	0.000293855206109583
807	0.793503999710083	-0.294479608535767	-18.7723388671875	0.0210730116814375	0.00256657530553639	-3.08191010844894e-05	0.00711201597005129
808	0.144155398011208	0.679543316364288	-19.2268829345703	-0.00295288790948689	0.00581331877037883	-0.00749832857400179	0.0022419011220336
809	-0.50519323348999	0.679543316364288	-19.0970134735107	0.00516396993771195	-0.00749832857400179	0.00354059832170606	0.00354059832170606
810	0.144155398011208	0.354869037866592	-19.2918186187744	-0.00522560812532902	-0.00912170019000769	0.000293855206109583	0.00548864435404539
811	2.09220123291016	-0.943828225135803	-19.0320796966553	0.0233457311987877	0.00126787810586393	0.00126787810586393	0.000943203864153475
812	1.44285261631012	-1.26850259304047	-18.9022083282471	0.0191249661147594	0.00159255252219737	-0.00652430532500148	-3.08191010844894e-05
813	-0.50519323348999	0.0301947109401226	-19.0320796966553	0.00646266713738441	0.00256657530553639	-3.08191010844894e-05	0.0113327819854021
814	2.74154996871948	-0.943828225135803	-19.2268829345703	0.0132808275520802	-0.00652430532500148	0.00191722682211548	0.00321592413820326
815	0.144155398011208	0.0301947109401226	-19.2918186187744	-0.0149658378213644	-0.00425158534198999	-0.000680167751852423	0.00386527273803949
816	1.44285261631012	-0.619153916835785	-19.0320796966553	0.00906006153672934	-0.00230353930965066	-0.00814767740666866	0.0022419011220336
817	1.44285261631012	-0.943828225135803	-19.0970134735107	0.00938473641872406	0.000943203864153475	-0.00230353930965066	-0.00717365415766835
818	2.74154996871948	-0.619153916835785	-18.707405090332	-0.0026282137259841	-0.00132951640989631	-0.00717365415766835	0.0100340843200684
819	1.44285261631012	-0.294479608535767	-18.8372745513916	-0.0146411629393697	-0.0026282137259841	0.00873538758605719	0.00386527273803949
820	2.09220123291016	-0.619153916835785	-19.0970134735107	-0.00652430532500148	-0.00197886489331722	0.000293855206109583	-0.00392691092565656
821	0.793503999710083	0.0301947109401226	-19.1619491577148	-0.00100484199356288	0.000618529506027699	-0.00457625929266214	0.000943203864153475
822	2.09220123291016	0.354869037866592	-19.6164932250977	0.00451462110504508	0.0145795252174139	-0.0113944197073579	0.0022419011220336
823	1.44285261631012	0.679543316364288	-19.0970134735107	-0.00684897974133492	0.00938473641872406	-0.00425158534198999	0.00289124972186983
824	0.144155398011208	1.65356624126434	-19.1619491577148	0.00613799272105098	0.00646266713738441	-0.000355493422830477	0.00548864435404539
825	1.44285261631012	0.679543316364288	-18.9022083282471	0.0136055024340749	0.00613799272105098	0.00159255252219737	0.000943203864153475
826	-1.15454185009003	1.32889199256897	-19.3567523956299	0.0197743140161037	-3.08191010844894e-05	-3.08191010844894e-05	0.000618529506027699
827	0.144155398011208	1.65356624126434	-19.3567523956299	-0.0139918150380254	0.00354059832170606	-0.00100484199356288	-3.08191010844894e-05
828	0.144155398011208	0.354869037866592	-18.9671440124512	-0.00814767740666866	0.00451462110504508	-0.00652430532500148	0.000618529506027699
829	0.793503999710083	0.354869037866592	-19.0970134735107	-0.000680167751852423	0.000618529506027699	0.00516396993771195	0.00743668992072344
830	0.144155398011208	-0.294479608535767	-18.5775356292725	0.00451462110504508	0.00451462110504508	0.00126787810586393	0.00711201597005129
831	-0.50519323348999	1.65356624126434	-18.9022083282471	-0.00490093370899558	-3.08191010844894e-05	-0.000355493422830477	0.00289124972186983
832	-2.45323920249939	1.65356624126434	-19.3567523956299	-0.0026282137259841	0.0103587592020631	-0.00684897974133492	-0.00522560812532902
833	-0.50519323348999	-0.294479608535767	-19.2268829345703	0.0162028968334198	0.00678734155371785	-0.00165419070981443	-0.00230353930965066
834	-2.45323920249939	0.0301947109401226	-19.0970134735107	-0.00912170019000769	-0.000355493422830477	0.00646266713738441	0.00354059832170606
835	-0.50519323348999	-0.294479608535767	-18.7723388671875	0.00841071270406246	-0.00295288790948689	-0.00230353930965066	0.00483929552137852
836	-3.75193643569946	1.32889199256897	-18.9671440124512	-0.0152905117720366	-0.000680167751852423	-0.00230353930965066	0.000943203864153475
837	-2.45323920249939	0.679543316364288	-18.9022083282471	0.00743668992072344	0.00743668992072344	-0.00230353930965066	-0.00165419070981443
838	-3.10258769989014	0.679543316364288	-18.9022083282471	-0.00652430532500148	0.000618529506027699	-0.00522560812532902	0.00256657530553639
839	-1.15454185009003	0.0301947109401226	-18.9022083282471	-0.0139918150380254	-0.00132951640989631	0.011982130818069	0.0113327819854021
840	-3.10258769989014	1.00421762466431	-19.0320796966553	-0.0133424662053585	-0.00230353930965066	-0.00425158534198999	0.00386527273803949
841	-1.80389046669006	1.32889199256897	-18.9022083282471	-0.0143164889886975	0.00711201597005129	-0.0026282137259841	0.0158782228827477
842	-2.45323920249939	1.65356624126434	-19.2268829345703	-0.00717365415766835	-0.00100484199356288	-0.00295288790948689	-0.00490093370899558
843	-1.15454185009003	0.679543316364288	-19.0320796966553	-0.00652430532500148	-0.00360223650932312	-0.00132951640989631	0.00159255252219737
844	0.144155398011208	0.354869037866592	-18.7723388671875	-0.00230353930965066	-0.00555028254166245	0.00483929552137852	0.0106834331527352
845	-1.15454185009003	1.00421762466431	-19.421688079834	-0.00587495695799589	0.00548864435404539	-0.0026282137259841	0.00451462110504508
846	0.144155398011208	0.679543316364288	-19.1619491577148	0.00289124972186983	-0.00522560812532902	0.00191722682211548	0.00483929552137852
847	0.144155398011208	0.679543316364288	-19.2918186187744	0.0175015944987535	0.00613799272105098	-0.0026282137259841	0.01100810803473
848	0.144155398011208	1.65356624126434	-19.1619491577148	0.00970941036939621	0.00418994715437293	-3.08191010844894e-05	-0.00132951640989631
849	0.144155398011208	1.00421762466431	-18.8372745513916	0.00289124972186983	0.000943203864153475	-0.000355493422830477	0.00613799272105098
850	-0.50519323348999	1.32889199256897	-19.3567523956299	0.00743668992072344	0.000293855206109583	0.00126787810586393	0.00159255252219737
851	2.09220123291016	1.00421762466431	-19.4866237640381	-0.00490093370899558	0.000293855206109583	0.0022419011220336	0.00711201597005129
852	0.793503999710083	0.354869037866592	-19.0970134735107	0.00126787810586393	0.00159255252219737	-0.00782300252467394	-0.00555028254166245
853	-1.15454185009003	1.00421762466431	-19.2268829345703	0.000618529506027699	0.00256657530553639	-0.00392691092565656	-0.00165419070981443
854	-0.50519323348999	1.00421762466431	-19.1619491577148	0.00548864435404539	-0.00197886489331722	0.00970941036939621	0.00126787810586393
855	0.144155398011208	1.00421762466431	-18.4476642608643	-0.00132951640989631	-0.00327756232582033	-0.00197886489331722	0.0022419011220336
856	1.44285261631012	0.0301947109401226	-19.1619491577148	0.00646266713738441	0.00451462110504508	-0.00619963090866804	-0.00944637414067984
857	1.44285261631012	0.354869037866592	-19.421688079834	-0.0123684434220195	0.0100340843200684	-0.00100484199356288	-0.00587495695799589
858	-0.50519323348999	1.00421762466431	-19.421688079834	0.0113327819854021	0.00743668992072344	-0.00749832857400179	-0.00165419070981443
859	0.144155398011208	1.00421762466431	-19.3567523956299	0.0142548503354192	-0.000355493422830477	0.000293855206109583	0.0106834331527352
860	2.09220123291016	-0.294479608535767	-19.2918186187744	-0.00555028254166245	0.00191722682211548	-0.00100484199356288	-0.00555028254166245
861	0.793503999710083	0.354869037866592	-19.0320796966553	-0.00165419070981443	0.00483929552137852	-0.00295288790948689	-0.00392691092565656
862	2.09220123291016	-0.619153916835785	-19.4866237640381	0.0116574559360743	-0.000680167751852423	-0.00717365415766835	-0.00230353930965066
863	2.09220123291016	0.0301947109401226	-19.5515575408936	0.00743668992072344	0.00386527273803949	-0.00555028254166245	-0.00425158534198999
864	0.793503999710083	0.679543316364288	-19.3567523956299	0.0103587592020631	-3.08191010844894e-05	-0.00360223650932312	0.00418994715437293
865	0.793503999710083	0.679543316364288	-19.421688079834	-0.000355493422830477	-0.00132951640989631	-0.0026282137259841	-0.00100484199356288
866	0.793503999710083	1.00421762466431	-19.421688079834	0.00906006153672934	-0.00425158534198999	-0.00814767740666866	0.00451462110504508
867	0.793503999710083	0.354869037866592	-18.8372745513916	-0.00652430532500148	0.00354059832170606	-0.00457625929266214	-0.00165419070981443
868	2.74154996871948	0.354869037866592	-19.2918186187744	0.00970941036939621	-3.08191010844894e-05	-0.00619963090866804	0.00256657530553639
869	2.09220123291016	0.354869037866592	-19.0320796966553	0.0210730116814375	0.00483929552137852	-3.08191010844894e-05	-3.08191010844894e-05
870	3.39089846611023	0.0301947109401226	-19.3567523956299	-0.00782300252467394	0.000618529506027699	0.000293855206109583	0.000293855206109583
871	2.09220123291016	0.354869037866592	-19.2268829345703	0.00743668992072344	0.000293855206109583	-0.00132951640989631	0.00613799272105098
872	0.144155398011208	1.00421762466431	-19.2268829345703	0.0155535480007529	0.00581331877037883	-0.0159398596733809	-0.00425158534198999
873	1.44285261631012	0.679543316364288	-18.9022083282471	0.00581331877037883	0.00159255252219737	-0.00230353930965066	0.000293855206109583
874	1.44285261631012	-0.294479608535767	-18.9671440124512	0.0022419011220336	-0.00490093370899558	0.000618529506027699	0.00483929552137852
875	0.793503999710083	1.65356624126434	-19.421688079834	-0.00100484199356288	-0.00555028254166245	0.00126787810586393	0.000943203864153475
876	-0.50519323348999	1.00421762466431	-19.2268829345703	0.00678734155371785	-3.08191010844894e-05	-0.00944637414067984	-0.0104203969240189
877	-0.50519323348999	1.32889199256897	-18.9671440124512	0.00873538758605719	0.00483929552137852	0.000293855206109583	-0.00749832857400179
878	0.144155398011208	0.679543316364288	-18.9022083282471	0.00873538758605719	0.00516396993771195	-0.00814767740666866	-0.00295288790948689
879	2.09220123291016	0.0301947109401226	-18.707405090332	-0.0139918150380254	0.00126787810586393	-3.08191010844894e-05	-0.00490093370899558
880	-0.50519323348999	0.679543316364288	-18.9022083282471	0.000943203864153475	0.00159255252219737	0.00516396993771195	-0.0026282137259841
881	0.144155398011208	0.679543316364288	-19.421688079834	-0.0133424662053585	-0.00132951640989631	-0.0026282137259841	-0.0143164889886975
882	0.144155398011208	0.0301947109401226	-19.0320796966553	0.0230210572481155	0.000293855206109583	0.000618529506027699	-0.00879702530801296
883	-0.50519323348999	0.0301947109401226	-19.2268829345703	0.0103587592020631	0.00451462110504508	-0.00425158534198999	-0.00392691092565656
884	0.144155398011208	0.0301947109401226	-19.2268829345703	0.00970941036939621	-0.00165419070981443	0.00646266713738441	0.00451462110504508
885	0.144155398011208	0.0301947109401226	-18.707405090332	-0.00782300252467394	-0.0100957229733467	-0.000355493422830477	0.00646266713738441
886	1.44285261631012	-1.26850259304047	-19.0970134735107	-0.00555028254166245	-0.00587495695799589	0.00191722682211548	-0.0113944197073579
887	0.793503999710083	0.0301947109401226	-19.421688079834	0.0142548503354192	-0.00522560812532902	-0.00490093370899558	-0.00977104809135199
888	-0.50519323348999	0.0301947109401226	-19.2918186187744	0.00451462110504508	-0.00165419070981443	-0.00230353930965066	-0.000355493422830477
889	0.793503999710083	0.354869037866592	-19.2918186187744	-3.08191010844894e-05	-0.0143164889886975	-0.00197886489331722	-0.000355493422830477
890	-0.50519323348999	0.354869037866592	-19.0970134735107	-0.00132951640989631	-0.00782300252467394	-0.00100484199356288	-0.00944637414067984
891	0.793503999710083	0.0301947109401226	-19.0320796966553	0.00126787810586393	-0.00977104809135199	-0.00652430532500148	-0.0026282137259841
892	1.44285261631012	0.0301947109401226	-19.2268829345703	0.0136055024340749	-0.00425158534198999	-0.00132951640989631	-0.0026282137259841
893	0.793503999710083	-0.619153916835785	-19.0970134735107	0.0207483377307653	-0.00230353930965066	-0.00100484199356288	-0.00392691092565656
894	-0.50519323348999	1.32889199256897	-19.421688079834	-0.0146411629393697	-0.00619963090866804	0.00516396993771195	0.00548864435404539
895	1.44285261631012	0.0301947109401226	-18.9671440124512	0.00126787810586393	-0.00717365415766835	-0.00100484199356288	0.00451462110504508
896	2.09220123291016	1.00421762466431	-18.8372745513916	0.00613799272105098	-0.00490093370899558	-3.08191010844894e-05	-0.00100484199356288
897	0.793503999710083	1.00421762466431	-18.9022083282471	0.00646266713738441	0.00711201597005129	-0.00717365415766835	0.000943203864153475
898	-0.50519323348999	1.32889199256897	-19.3567523956299	-0.0026282137259841	-0.0026282137259841	-0.00847235135734081	-0.00100484199356288
899	-1.15454185009003	1.32889199256897	-19.3567523956299	0.0103587592020631	-3.08191010844894e-05	-0.0026282137259841	0.0022419011220336
900	-0.50519323348999	1.65356624126434	-19.3567523956299	-0.00814767740666866	-0.00587495695799589	0.00516396993771195	-0.00230353930965066
901	0.144155398011208	0.354869037866592	-18.9671440124512	-0.00977104809135199	0.000943203864153475	-0.00587495695799589	-0.00392691092565656
902	0.793503999710083	1.97824060916901	-19.2918186187744	0.0149041991680861	-0.000355493422830477	-0.00327756232582033	-0.00652430532500148
903	0.144155398011208	0.354869037866592	-18.9671440124512	0.00289124972186983	0.00451462110504508	-0.0026282137259841	-0.00327756232582033
904	0.144155398011208	0.354869037866592	-19.0970134735107	0.00646266713738441	-0.000680167751852423	0.00841071270406246	0.00191722682211548
905	0.793503999710083	0.679543316364288	-19.2918186187744	-0.00782300252467394	0.00646266713738441	0.00418994715437293	0.00841071270406246
906	-1.80389046669006	0.679543316364288	-19.2918186187744	0.00613799272105098	0.00289124972186983	-0.00749832857400179	-0.00944637414067984
907	0.144155398011208	0.0301947109401226	-18.9671440124512	0.00386527273803949	0.00159255252219737	-0.00197886489331722	0.000293855206109583
908	0.144155398011208	0.0301947109401226	-18.9022083282471	0.00386527273803949	0.0123068047687411	-0.00684897974133492	-3.08191010844894e-05
909	-0.50519323348999	0.0301947109401226	-18.6424694061279	-0.0191866029053926	-0.00684897974133492	0.00159255252219737	0.00581331877037883
910	-1.15454185009003	0.354869037866592	-19.0970134735107	-0.0227580219507217	-0.00165419070981443	0.00906006153672934	0.00191722682211548
911	-1.80389046669006	0.0301947109401226	-19.0970134735107	-0.0204853005707264	0.00646266713738441	0.00256657530553639	-0.000355493422830477
912	-3.10258769989014	1.32889199256897	-19.2918186187744	-0.00327756232582033	0.00289124972186983	-0.00360223650932312	0.00191722682211548
913	-3.10258769989014	1.00421762466431	-19.3567523956299	-0.0217839982360601	0.00256657530553639	-0.000680167751852423	0.000293855206109583
914	-0.50519323348999	-0.294479608535767	-18.9671440124512	0.00776136433705688	0.00646266713738441	0.00548864435404539	0.00321592413820326
915	-3.10258769989014	1.00421762466431	-18.9671440124512	-0.02697878703475	-0.00392691092565656	-0.00197886489331722	0.00451462110504508
916	-1.80389046669006	0.679543316364288	-18.9671440124512	0.00418994715437293	0.00613799272105098	0.000293855206109583	-0.00749832857400179
917	0.144155398011208	0.354869037866592	-19.1619491577148	-0.00327756232582033	0.00581331877037883	-0.00717365415766835	-0.00425158534198999
918	2.09220123291016	0.0301947109401226	-19.0970134735107	-0.0201606266200542	0.00873538758605719	-0.00944637414067984	-0.00100484199356288
919	1.44285261631012	0.354869037866592	-19.6164932250977	0.00581331877037883	0.00776136433705688	-0.000680167751852423	0.00354059832170606
920	2.09220123291016	0.0301947109401226	-19.5515575408936	-0.00912170019000769	0.00191722682211548	0.0022419011220336	0.00418994715437293
921	-0.50519323348999	0.354869037866592	-18.7723388671875	-0.00652430532500148	0.0022419011220336	-0.00522560812532902	-0.00457625929266214
922	2.09220123291016	0.0301947109401226	-19.0970134735107	0.00970941036939621	0.0100340843200684	-0.00619963090866804	-0.00132951640989631
923	0.793503999710083	1.65356624126434	-19.2918186187744	-0.00782300252467394	0.011982130818069	-0.00100484199356288	-0.00555028254166245
924	0.793503999710083	1.00421762466431	-19.2918186187744	-0.00100484199356288	-0.000680167751852423	-0.000680167751852423	0.00354059832170606
925	0.144155398011208	0.679543316364288	-19.1619491577148	-0.0110697457566857	0.0022419011220336	0.00159255252219737	-0.00490093370899558
926	1.44285261631012	0.0301947109401226	-18.9022083282471	-0.00132951640989631	0.000618529506027699	-0.00165419070981443	0.00126787810586393
927	-0.50519323348999	1.65356624126434	-19.0970134735107	0.00386527273803949	0.00743668992072344	-0.00879702530801296	-0.00457625929266214
928	0.144155398011208	1.00421762466431	-19.2268829345703	-0.00555028254166245	0.00970941036939621	-0.00392691092565656	0.00613799272105098
929	0.144155398011208	1.65356624126434	-19.421688079834	-0.00295288790948689	0.00191722682211548	0.0022419011220336	0.00126787810586393
930	0.144155398011208	1.00421762466431	-20.0061016082764	-0.000680167751852423	-0.00425158534198999	0.00613799272105098	0.0100340843200684
931	0.144155398011208	1.32889199256897	-19.9411678314209	0.00126787810586393	-0.00100484199356288	-0.0100957229733467	-0.0100957229733467
932	1.44285261631012	0.354869037866592	-19.0970134735107	0.00256657530553639	0.00776136433705688	-0.00165419070981443	-0.00165419070981443
933	1.44285261631012	0.0301947109401226	-18.9671440124512	-0.00652430532500148	0.00191722682211548	-0.00457625929266214	-0.00652430532500148
934	-0.50519323348999	1.00421762466431	-19.421688079834	0.0259431265294552	-0.0026282137259841	-0.0026282137259841	-0.00230353930965066
935	1.44285261631012	0.0301947109401226	-20.0710372924805	-0.00652430532500148	-0.00652430532500148	0.00743668992072344	0.000943203864153475
936	0.793503999710083	1.00421762466431	-20.1359710693359	-0.00490093370899558	-0.00360223650932312	-0.00457625929266214	-0.00165419070981443
937	0.144155398011208	1.00421762466431	-20.0710372924805	0.00613799272105098	0.00159255252219737	-0.00847235135734081	0.000943203864153475
938	-0.50519323348999	1.00421762466431	-19.9411678314209	0.00516396993771195	0.00841071270406246	-0.00814767740666866	-0.00425158534198999
939	0.793503999710083	1.00421762466431	-19.2268829345703	-0.00230353930965066	0.00126787810586393	0.00289124972186983	-0.0026282137259841
940	0.144155398011208	1.00421762466431	-19.421688079834	-0.00230353930965066	-0.000355493422830477	0.00483929552137852	0.00191722682211548
941	2.74154996871948	0.679543316364288	-19.6164932250977	-0.00944637414067984	0.000943203864153475	0.000943203864153475	-0.0026282137259841
942	0.793503999710083	1.32889199256897	-19.4866237640381	0.00776136433705688	0.00321592413820326	-0.0100957229733467	0.00451462110504508
943	2.74154996871948	0.354869037866592	-19.421688079834	0.00354059832170606	0.00386527273803949	-0.00392691092565656	0.0022419011220336
944	0.793503999710083	0.0301947109401226	-19.0320796966553	-0.00100484199356288	0.00321592413820326	0.00386527273803949	0.00711201597005129
945	2.09220123291016	1.00421762466431	-18.7723388671875	0.000943203864153475	-0.00717365415766835	-0.00197886489331722	0.00354059832170606
946	0.144155398011208	1.65356624126434	-19.2918186187744	-0.00327756232582033	0.000618529506027699	0.00289124972186983	0.000618529506027699
947	2.09220123291016	-0.294479608535767	-19.1619491577148	0.00418994715437293	0.00321592413820326	-0.000680167751852423	0.00613799272105098
948	1.44285261631012	1.00421762466431	-19.2268829345703	0.000943203864153475	0.00873538758605719	-0.0026282137259841	0.00256657530553639
949	1.44285261631012	0.0301947109401226	-19.0970134735107	0.0136055024340749	-0.00295288790948689	0.000293855206109583	0.00256657530553639
950	2.09220123291016	0.0301947109401226	-19.0320796966553	0.0123068047687411	-0.00425158534198999	0.00418994715437293	0.00289124972186983
951	1.44285261631012	-0.294479608535767	-18.6424694061279	-0.0107450718060136	0.000618529506027699	-0.0026282137259841	0.00516396993771195
952	0.144155398011208	1.65356624126434	-18.9671440124512	-0.00165419070981443	-0.000680167751852423	-0.00490093370899558	0.00613799272105098
953	0.793503999710083	1.32889199256897	-19.2918186187744	0.0149041991680861	0.0022419011220336	0.000943203864153475	0.00256657530553639
954	2.09220123291016	0.354869037866592	-19.0970134735107	-0.0100957229733467	0.0022419011220336	0.00191722682211548	-0.000680167751852423
955	0.793503999710083	1.32889199256897	-19.2268829345703	0.00418994715437293	-0.00879702530801296	-0.00522560812532902	0.00483929552137852
956	0.144155398011208	0.354869037866592	-19.0320796966553	-0.00522560812532902	-0.00782300252467394	-3.08191010844894e-05	-0.0026282137259841
957	2.09220123291016	-0.943828225135803	-18.707405090332	0.0152288740500808	-0.00132951640989631	-0.00392691092565656	-0.00360223650932312
958	2.09220123291016	-0.943828225135803	-18.7723388671875	0.0100340843200684	-0.00555028254166245	-0.00392691092565656	-0.00522560812532902
959	0.793503999710083	-0.943828225135803	-19.2268829345703	-0.0026282137259841	-0.00425158534198999	-0.00457625929266214	-0.00132951640989631
960	0.793503999710083	-0.619153916835785	-19.2268829345703	-0.00717365415766835	-0.0152905117720366	-0.00165419070981443	-0.00587495695799589
961	0.793503999710083	-0.943828225135803	-19.0320796966553	0.00126787810586393	-0.0107450718060136	-0.00230353930965066	-0.00230353930965066
962	2.09220123291016	-1.59317684173584	-19.0320796966553	0.00906006153672934	-0.00555028254166245	-0.0113944197073579	-0.00457625929266214
963	0.144155398011208	0.0301947109401226	-19.0970134735107	0.00646266713738441	-0.000355493422830477	-0.00814767740666866	-0.00100484199356288
964	2.09220123291016	-0.619153916835785	-19.0970134735107	0.00613799272105098	-0.00490093370899558	0.00548864435404539	0.00451462110504508
965	0.144155398011208	0.0301947109401226	-19.1619491577148	-0.00230353930965066	0.000293855206109583	0.00548864435404539	-0.00230353930965066
966	2.74154996871948	-0.619153916835785	-19.2268829345703	0.00548864435404539	-0.0113944197073579	0.00386527273803949	-0.00490093370899558
967	0.144155398011208	0.679543316364288	-19.3567523956299	0.0123068047687411	0.00743668992072344	-0.0123684434220195	-0.000680167751852423
968	0.793503999710083	0.679543316364288	-18.9671440124512	0.00711201597005129	-0.00295288790948689	-0.00132951640989631	-0.00165419070981443
969	0.793503999710083	1.32889199256897	-19.0970134735107	0.0022419011220336	0.00386527273803949	0.00159255252219737	0.000943203864153475
970	0.793503999710083	0.679543316364288	-18.9022083282471	-0.00749832857400179	-0.00327756232582033	0.00126787810586393	0.00678734155371785
971	2.09220123291016	0.679543316364288	-19.3567523956299	-0.00100484199356288	0.00289124972186983	-0.00652430532500148	0.0022419011220336
972	2.09220123291016	0.0301947109401226	-19.0970134735107	0.00678734155371785	0.00646266713738441	-0.00814767740666866	-0.00132951640989631
973	1.44285261631012	0.679543316364288	-19.0970134735107	0.00711201597005129	0.00776136433705688	-0.00327756232582033	-0.00165419070981443
974	1.44285261631012	1.00421762466431	-19.3567523956299	-0.00522560812532902	0.00743668992072344	-3.08191010844894e-05	0.00678734155371785
975	2.09220123291016	0.354869037866592	-18.7723388671875	0.000618529506027699	0.000943203864153475	-0.000680167751852423	0.00191722682211548
976	0.793503999710083	0.354869037866592	-18.707405090332	-0.00230353930965066	0.00516396993771195	-0.00847235135734081	0.00613799272105098
977	-0.50519323348999	1.32889199256897	-19.3567523956299	-0.00100484199356288	0.00776136433705688	-0.00749832857400179	-0.00100484199356288
978	-1.15454185009003	1.32889199256897	-19.0320796966553	-0.0126931173726916	0.00159255252219737	-0.00457625929266214	0.0116574559360743
979	-1.15454185009003	1.32889199256897	-19.0970134735107	-0.00132951640989631	0.00418994715437293	0.00970941036939621	-0.0026282137259841
980	-2.45323920249939	1.32889199256897	-18.9022083282471	-0.00555028254166245	-3.08191010844894e-05	0.00289124972186983	0.00483929552137852
981	-1.80389046669006	1.00421762466431	-19.2268829345703	-0.00490093370899558	0.00418994715437293	-0.000680167751852423	0.000943203864153475
982	-1.15454185009003	1.32889199256897	-18.9671440124512	0.000943203864153475	0.00516396993771195	-0.00684897974133492	-0.00392691092565656
983	-1.15454185009003	0.354869037866592	-18.707405090332	0.0022419011220336	0.00613799272105098	0.00548864435404539	-0.000355493422830477
984	-0.50519323348999	0.354869037866592	-19.1619491577148	-0.028926832601428	0.00191722682211548	0.00873538758605719	0.00548864435404539
985	-1.15454185009003	0.0301947109401226	-19.2918186187744	0.00289124972186983	-0.00360223650932312	0.000618529506027699	0.00743668992072344
986	-2.45323920249939	1.32889199256897	-19.2918186187744	0.00126787810586393	0.00711201597005129	-0.0113944197073579	-0.00684897974133492
987	-1.15454185009003	0.354869037866592	-19.4866237640381	-0.00652430532500148	0.00678734155371785	-0.00749832857400179	-0.00717365415766835
988	-1.15454185009003	-0.294479608535767	-18.707405090332	0.01847561635077	-0.00782300252467394	-0.00392691092565656	0.0022419011220336
989	0.144155398011208	0.354869037866592	-19.0320796966553	-0.021459324285388	-3.08191010844894e-05	-0.000680167751852423	-0.00197886489331722
990	0.793503999710083	0.0301947109401226	-19.2268829345703	0.00678734155371785	-0.00587495695799589	0.00581331877037883	-3.08191010844894e-05
991	1.44285261631012	0.0301947109401226	-19.2268829345703	-0.00814767740666866	0.00386527273803949	0.00321592413820326	0.0022419011220336
992	0.144155398011208	1.32889199256897	-19.2918186187744	0.00646266713738441	0.00418994715437293	-0.00522560812532902	-0.00879702530801296
993	0.144155398011208	1.00421762466431	-19.2268829345703	-0.000680167751852423	0.0132808275520802	0.00126787810586393	0.00711201597005129
994	1.44285261631012	0.354869037866592	-18.9022083282471	-0.0100957229733467	-0.000355493422830477	0.00678734155371785	0.000943203864153475
995	1.44285261631012	1.00421762466431	-19.1619491577148	-0.00652430532500148	-0.00652430532500148	0.00256657530553639	0.00516396993771195
996	0.144155398011208	1.00421762466431	-19.2918186187744	0.0207483377307653	0.00386527273803949	0.000293855206109583	0.00159255252219737
997	2.09220123291016	0.0301947109401226	-19.1619491577148	0.00613799272105098	0.00516396993771195	-0.00814767740666866	0.0022419011220336
998	2.74154996871948	0.354869037866592	-19.0320796966553	0.025618452578783	0.00906006153672934	-0.00490093370899558	0.00191722682211548
999	2.74154996871948	0.354869037866592	-19.0320796966553	-0.00165419070981443	0.00126787810586393	-0.00165419070981443	0.0103587592020631
1000	2.09220123291016	0.354869037866592	-19.421688079834	0.00613799272105098	-0.00230353930965066	0.0022419011220336	0.000293855206109583
1001	2.74154996871948	0.0301947109401226	-18.8372745513916	-0.0126931173726916	-3.08191010844894e-05	0.000943203864153475	-0.00457625929266214
1002	0.793503999710083	1.32889199256897	-19.2268829345703	0.0278911720961332	0.00711201597005129	-0.00587495695799589	-0.00619963090866804
1003	0.144155398011208	1.32889199256897	-19.421688079834	-0.0026282137259841	0.00970941036939621	-0.00132951640989631	0.000618529506027699
1004	1.44285261631012	1.00421762466431	-19.5515575408936	0.00418994715437293	0.00418994715437293	-0.000680167751852423	-0.00100484199356288
1005	0.144155398011208	0.679543316364288	-19.0970134735107	-0.00392691092565656	0.000943203864153475	0.0103587592020631	0.00418994715437293
1006	2.09220123291016	0.679543316364288	-18.9671440124512	0.000943203864153475	-0.0026282137259841	-0.00100484199356288	-0.00100484199356288
1007	0.793503999710083	1.32889199256897	-18.9022083282471	0.0175015944987535	0.00256657530553639	-0.00555028254166245	-0.00457625929266214
1008	-0.50519323348999	1.00421762466431	-19.2918186187744	0.0142548503354192	-3.08191010844894e-05	-0.00360223650932312	-3.08191010844894e-05
1009	0.144155398011208	1.32889199256897	-19.6164932250977	-0.00847235135734081	-0.00132951640989631	0.00613799272105098	-0.00132951640989631
1010	0.144155398011208	1.00421762466431	-19.6164932250977	-0.0100957229733467	-0.00230353930965066	0.00159255252219737	-0.0026282137259841
1011	0.144155398011208	1.32889199256897	-19.4866237640381	0.0022419011220336	-0.00230353930965066	0.0022419011220336	-0.00555028254166245
1012	1.44285261631012	0.354869037866592	-19.2268829345703	0.00970941036939621	-0.00230353930965066	-0.0113944197073579	-0.00782300252467394
1013	1.44285261631012	0.0301947109401226	-18.7723388671875	0.0142548503354192	0.00321592413820326	-0.00684897974133492	-0.00782300252467394
1014	0.144155398011208	0.679543316364288	-19.5515575408936	0.00970941036939621	-0.000680167751852423	0.00191722682211548	0.00354059832170606
1015	1.44285261631012	0.354869037866592	-19.4866237640381	-0.00295288790948689	-0.0107450718060136	0.00191722682211548	-0.00749832857400179
1016	2.09220123291016	0.679543316364288	-19.5515575408936	0.00256657530553639	-3.08191010844894e-05	-0.00684897974133492	-0.00555028254166245
1017	-1.15454185009003	1.32889199256897	-19.2918186187744	0.0188002903014421	0.00548864435404539	-0.0126931173726916	-0.00847235135734081
1018	1.44285261631012	1.32889199256897	-19.5515575408936	-0.00392691092565656	0.00451462110504508	-0.0100957229733467	-0.0026282137259841
1019	-0.50519323348999	1.32889199256897	-19.5515575408936	0.00711201597005129	0.00386527273803949	0.0022419011220336	0.000618529506027699
1020	0.144155398011208	1.00421762466431	-19.8762321472168	-0.00944637414067984	0.000618529506027699	-0.00847235135734081	0.000618529506027699
1021	1.44285261631012	1.32889199256897	-19.9411678314209	-0.00100484199356288	-0.00100484199356288	-0.0026282137259841	-0.00782300252467394
1022	0.793503999710083	0.679543316364288	-19.8762321472168	0.0106834331527352	0.00743668992072344	-0.0149658378213644	-0.00587495695799589
1023	1.44285261631012	0.354869037866592	-19.8112964630127	-0.000680167751852423	0.00354059832170606	-0.00944637414067984	-0.0117190945893526
1024	2.09220123291016	0.0301947109401226	-18.8372745513916	0.00646266713738441	-0.0026282137259841	0.00581331877037883	0.000618529506027699
1025	0.144155398011208	1.00421762466431	-19.5515575408936	-0.00165419070981443	-0.00360223650932312	-0.000680167751852423	0.00581331877037883
1026	0.144155398011208	0.679543316364288	-19.2268829345703	-0.00555028254166245	-0.000355493422830477	-0.00490093370899558	-0.00912170019000769
1027	2.74154996871948	0.0301947109401226	-19.1619491577148	0.0246444288641214	0.000943203864153475	-0.00782300252467394	-0.00814767740666866
1028	2.09220123291016	-0.619153916835785	-18.7723388671875	-0.00587495695799589	-0.00490093370899558	-0.00457625929266214	-0.00100484199356288
1029	0.793503999710083	-0.294479608535767	-18.9671440124512	-0.00295288790948689	-0.00522560812532902	0.00159255252219737	-0.00684897974133492
1030	0.793503999710083	-0.943828225135803	-18.7723388671875	0.00191722682211548	-0.00522560812532902	0.000943203864153475	-0.00132951640989631
1031	1.44285261631012	-0.943828225135803	-18.707405090332	-0.00490093370899558	-0.00392691092565656	0.00126787810586393	0.00256657530553639
1032	0.144155398011208	-0.619153916835785	-19.1619491577148	0.0022419011220336	-0.00555028254166245	-0.00490093370899558	-0.00230353930965066
1033	0.793503999710083	-0.619153916835785	-19.421688079834	-0.00814767740666866	-0.00490093370899558	-0.00782300252467394	0.00516396993771195
1034	1.44285261631012	-1.26850259304047	-19.0970134735107	0.00906006153672934	-0.0026282137259841	0.00418994715437293	0.00483929552137852
1035	0.793503999710083	0.0301947109401226	-19.3567523956299	0.0106834331527352	-0.00814767740666866	-0.000680167751852423	0.00483929552137852
1036	0.793503999710083	-0.943828225135803	-18.9022083282471	-0.00457625929266214	-0.00717365415766835	-0.000680167751852423	0.000943203864153475
1037	2.74154996871948	-0.943828225135803	-18.8372745513916	0.00516396993771195	-0.000680167751852423	-0.00847235135734081	-0.00522560812532902
1038	2.09220123291016	-0.619153916835785	-19.0970134735107	0.00354059832170606	0.000618529506027699	0.00418994715437293	0.00354059832170606
1039	2.09220123291016	-0.619153916835785	-19.0970134735107	-0.000680167751852423	-0.00749832857400179	-0.00490093370899558	0.00191722682211548
1040	1.44285261631012	-1.26850259304047	-19.1619491577148	-0.000355493422830477	-0.00425158534198999	0.00581331877037883	-0.00522560812532902
1041	1.44285261631012	-1.26850259304047	-19.0320796966553	0.0181509424000978	0.000293855206109583	-0.00782300252467394	-0.00197886489331722
1042	0.793503999710083	-0.294479608535767	-19.5515575408936	0.052891094237566	0.00613799272105098	-0.00327756232582033	-0.00392691092565656
1043	0.144155398011208	-0.294479608535767	-18.7723388671875	0.00906006153672934	-0.00425158534198999	-0.00652430532500148	0.00386527273803949
1044	0.144155398011208	1.00421762466431	-19.2268829345703	0.00159255252219737	0.00256657530553639	0.00451462110504508	0.011982130818069
1045	0.144155398011208	-0.294479608535767	-19.1619491577148	0.013930176384747	-0.00490093370899558	-0.00457625929266214	0.00516396993771195
1046	1.44285261631012	0.354869037866592	-19.1619491577148	0.00581331877037883	0.00516396993771195	0.00711201597005129	0.000943203864153475
1047	-0.50519323348999	1.00421762466431	-19.1619491577148	-0.00619963090866804	0.00841071270406246	-0.00912170019000769	-0.00100484199356288
1048	-0.50519323348999	1.65356624126434	-19.2268829345703	0.00126787810586393	-0.00132951640989631	-0.00749832857400179	0.00321592413820326
1049	0.144155398011208	1.00421762466431	-19.3567523956299	-0.00749832857400179	0.00159255252219737	-0.00392691092565656	0.00126787810586393
1050	0.144155398011208	1.97824060916901	-19.8112964630127	-0.00912170019000769	-0.000680167751852423	0.00938473641872406	-0.000355493422830477
1051	-0.50519323348999	1.32889199256897	-19.3567523956299	-0.0100957229733467	0.00256657530553639	-0.00684897974133492	0.00289124972186983
1052	0.793503999710083	0.679543316364288	-19.421688079834	-0.0195112787187099	0.00581331877037883	-0.00100484199356288	-0.00522560812532902
1053	1.44285261631012	0.0301947109401226	-19.0320796966553	-0.00684897974133492	0.00516396993771195	0.00191722682211548	0.00646266713738441
1054	-0.50519323348999	1.32889199256897	-19.2918186187744	0.000943203864153475	0.00386527273803949	0.00711201597005129	-0.00295288790948689
1055	0.144155398011208	0.354869037866592	-18.5775356292725	-0.00197886489331722	-0.00230353930965066	0.00776136433705688	0.00191722682211548
1056	-1.15454185009003	1.00421762466431	-19.3567523956299	0.00289124972186983	-0.00555028254166245	0.00613799272105098	-0.00360223650932312
1057	-2.45323920249939	1.32889199256897	-19.2918186187744	-0.0143164889886975	0.00711201597005129	-0.00619963090866804	-0.0136671401560307
1058	-2.45323920249939	1.00421762466431	-19.2918186187744	-0.00652430532500148	-0.00132951640989631	-0.00587495695799589	-0.00619963090866804
1059	-2.45323920249939	1.00421762466431	-19.2268829345703	0.01100810803473	-0.00490093370899558	0.00354059832170606	0.000293855206109583
1060	-1.15454185009003	1.32889199256897	-19.2268829345703	-0.0139918150380254	-0.00425158534198999	-0.00165419070981443	0.00256657530553639
1061	-3.10258769989014	1.32889199256897	-19.0320796966553	-0.00717365415766835	-0.00132951640989631	-0.00327756232582033	-0.000355493422830477
1062	-1.80389046669006	1.00421762466431	-18.9671440124512	-0.0123684434220195	0.013930176384747	-0.00457625929266214	-0.00944637414067984
1063	-2.45323920249939	1.00421762466431	-19.421688079834	-0.00197886489331722	0.00418994715437293	-0.000680167751852423	-0.0026282137259841
1064	0.144155398011208	0.0301947109401226	-19.2268829345703	-0.0113944197073579	0.00126787810586393	0.00646266713738441	0.00743668992072344
1065	-2.45323920249939	1.32889199256897	-19.2268829345703	-0.00327756232582033	0.00646266713738441	-0.00327756232582033	0.000943203864153475
1066	-1.15454185009003	0.0301947109401226	-18.9671440124512	-3.08191010844894e-05	-0.00132951640989631	0.00159255252219737	0.00321592413820326
1067	0.144155398011208	0.354869037866592	-18.7723388671875	0.00289124972186983	0.00873538758605719	-0.00360223650932312	-0.00295288790948689
1068	0.793503999710083	0.354869037866592	-18.9671440124512	-0.00944637414067984	0.00581331877037883	-0.00684897974133492	0.00256657530553639
1069	0.144155398011208	0.354869037866592	-19.3567523956299	-0.0149658378213644	-0.0026282137259841	0.00418994715437293	0.000618529506027699
1070	0.793503999710083	0.354869037866592	-19.0320796966553	-0.00555028254166245	-0.00197886489331722	-0.00814767740666866	0.00711201597005129
1071	0.793503999710083	0.354869037866592	-19.0320796966553	-0.00587495695799589	0.00126787810586393	0.000293855206109583	-0.00425158534198999
1072	1.44285261631012	0.0301947109401226	-18.9022083282471	0.00386527273803949	0.00548864435404539	0.00159255252219737	-0.00490093370899558
1073	-0.50519323348999	1.65356624126434	-18.9022083282471	0.0246444288641214	0.00483929552137852	-0.00587495695799589	-0.00490093370899558
1074	1.44285261631012	0.0301947109401226	-19.1619491577148	-0.0026282137259841	-0.00165419070981443	-3.08191010844894e-05	0.00548864435404539
1075	0.144155398011208	1.65356624126434	-19.9411678314209	0.00548864435404539	-0.00230353930965066	0.00191722682211548	-0.00522560812532902
1076	1.44285261631012	0.0301947109401226	-19.6164932250977	0.00159255252219737	0.00776136433705688	-0.00295288790948689	-0.00100484199356288
1077	1.44285261631012	0.354869037866592	-19.2268829345703	0.0116574559360743	0.00938473641872406	-0.00587495695799589	-0.0107450718060136
1078	0.793503999710083	0.0301947109401226	-19.1619491577148	0.00776136433705688	0.00711201597005129	-0.000355493422830477	0.00418994715437293
1079	0.793503999710083	0.354869037866592	-19.1619491577148	0.00743668992072344	0.00321592413820326	0.011982130818069	0.00191722682211548
1080	0.793503999710083	0.0301947109401226	-19.0970134735107	-0.00782300252467394	0.00126787810586393	-0.00295288790948689	0.00386527273803949
1081	2.09220123291016	0.679543316364288	-19.7463626861572	0.00289124972186983	0.0022419011220336	0.00613799272105098	0.00451462110504508
1082	1.44285261631012	0.0301947109401226	-19.7463626861572	0.00841071270406246	0.011982130818069	-0.00847235135734081	0.00256657530553639
1083	1.44285261631012	1.65356624126434	-19.6164932250977	0.0100340843200684	-0.00230353930965066	-0.00100484199356288	0.00711201597005129
1084	0.144155398011208	1.32889199256897	-19.3567523956299	0.00970941036939621	0.00289124972186983	0.00873538758605719	0.0106834331527352
1085	1.44285261631012	0.0301947109401226	-18.9022083282471	-0.0185372550040483	-0.00392691092565656	0.00126787810586393	0.00191722682211548
1086	1.44285261631012	1.65356624126434	-19.2918186187744	-0.0182125810533762	0.00191722682211548	0.00548864435404539	0.00159255252219737
1087	0.144155398011208	1.00421762466431	-19.5515575408936	-0.00619963090866804	0.01100810803473	-0.00717365415766835	0.00191722682211548
1088	0.793503999710083	0.354869037866592	-19.3567523956299	0.0103587592020631	0.0022419011220336	-0.00814767740666866	0.00581331877037883
1089	2.74154996871948	0.679543316364288	-19.1619491577148	0.0132808275520802	0.000293855206109583	0.00191722682211548	0.00451462110504508
1090	0.793503999710083	0.679543316364288	-19.2268829345703	-0.00814767740666866	0.00418994715437293	-0.00944637414067984	-3.08191010844894e-05
1091	0.793503999710083	1.32889199256897	-19.0320796966553	-0.00425158534198999	-0.00132951640989631	-0.00230353930965066	0.00418994715437293
1092	0.144155398011208	1.65356624126434	-19.421688079834	-3.08191010844894e-05	0.01100810803473	-0.00912170019000769	-0.00132951640989631
1093	0.793503999710083	1.32889199256897	-19.5515575408936	-0.00749832857400179	0.00808603875339031	-0.0120437685400248	0.00418994715437293
1094	0.144155398011208	1.97824060916901	-19.4866237640381	-0.00847235135734081	-0.00814767740666866	0.00159255252219737	0.00646266713738441
1095	0.793503999710083	1.00421762466431	-19.7463626861572	-0.00782300252467394	0.000618529506027699	-0.0117190945893526	-0.000355493422830477
1096	2.09220123291016	1.00421762466431	-19.6164932250977	0.0171769186854362	-0.00132951640989631	-0.00879702530801296	-0.00652430532500148
1097	1.44285261631012	0.0301947109401226	-18.7723388671875	0.00483929552137852	0.00289124972186983	-0.00457625929266214	-0.00295288790948689
1098	0.793503999710083	1.00421762466431	-19.1619491577148	0.00289124972186983	0.00711201597005129	-0.000680167751852423	-0.00197886489331722
1099	1.44285261631012	0.679543316364288	-19.1619491577148	0.00159255252219737	-0.00197886489331722	0.00613799272105098	0.000943203864153475
1100	1.44285261631012	0.354869037866592	-19.2268829345703	0.000293855206109583	-0.00360223650932312	0.00906006153672934	-0.00977104809135199
1101	-0.50519323348999	0.0301947109401226	-18.9671440124512	-0.00944637414067984	0.000618529506027699	0.00159255252219737	0.000943203864153475
1102	-0.50519323348999	1.00421762466431	-19.2268829345703	0.00354059832170606	0.00418994715437293	-0.00327756232582033	-0.00165419070981443
1103	-0.50519323348999	1.32889199256897	-18.8372745513916	0.0314625911414623	0.00711201597005129	-0.00522560812532902	0.000943203864153475
1104	2.09220123291016	0.0301947109401226	-19.0970134735107	0.00256657530553639	-0.00522560812532902	-0.00457625929266214	0.00159255252219737
1105	-0.50519323348999	1.00421762466431	-19.2918186187744	-0.0169138833880424	0.00159255252219737	0.0022419011220336	-0.00165419070981443
1106	0.144155398011208	0.0301947109401226	-19.0970134735107	0.0100340843200684	0.00126787810586393	0.0022419011220336	0.000293855206109583
1107	1.44285261631012	-0.294479608535767	-19.0320796966553	0.00613799272105098	0.00548864435404539	-0.00327756232582033	-0.00684897974133492
1108	-0.50519323348999	0.679543316364288	-19.6814270019531	0.0113327819854021	0.00418994715437293	0.00386527273803949	0.000943203864153475
1109	-0.50519323348999	1.32889199256897	-18.9671440124512	0.0162028968334198	-0.00717365415766835	0.00289124972186983	0.00808603875339031
1110	0.793503999710083	0.679543316364288	-19.2918186187744	-0.0126931173726916	-0.00652430532500148	0.000293855206109583	0.00321592413820326
1111	0.793503999710083	0.679543316364288	-19.4866237640381	-0.00197886489331722	0.00581331877037883	-0.0026282137259841	-0.00360223650932312
1112	2.09220123291016	-0.294479608535767	-19.0970134735107	0.00743668992072344	0.00808603875339031	-0.00587495695799589	-0.00555028254166245
1113	-0.50519323348999	1.00421762466431	-19.2918186187744	0.0126314787194133	0.00191722682211548	-0.00717365415766835	0.00191722682211548
1114	2.74154996871948	-0.943828225135803	-18.9671440124512	-0.00782300252467394	-0.00132951640989631	0.00321592413820326	0.00548864435404539
1115	-0.50519323348999	0.679543316364288	-19.1619491577148	-0.0100957229733467	-0.00684897974133492	-0.00782300252467394	0.00289124972186983
1116	0.144155398011208	-0.294479608535767	-19.1619491577148	0.00451462110504508	-0.00100484199356288	0.00321592413820326	0.00613799272105098
1117	0.144155398011208	0.0301947109401226	-19.1619491577148	0.00711201597005129	-0.0026282137259841	-0.00879702530801296	-0.00295288790948689
1118	0.793503999710083	-1.26850259304047	-19.1619491577148	0.0152288740500808	0.00386527273803949	-0.00879702530801296	-0.00230353930965066
1119	0.793503999710083	-0.619153916835785	-19.0320796966553	0.00191722682211548	-0.00619963090866804	0.000618529506027699	0.01100810803473
1120	1.44285261631012	-0.619153916835785	-19.0970134735107	-0.0117190945893526	-0.00749832857400179	-0.00717365415766835	-0.00749832857400179
1121	-0.50519323348999	0.0301947109401226	-19.0970134735107	0.0116574559360743	-0.00327756232582033	-0.00230353930965066	-0.00944637414067984
1122	0.793503999710083	-0.943828225135803	-19.0320796966553	0.0100340843200684	-0.00132951640989631	-0.00912170019000769	-0.00944637414067984
1123	1.44285261631012	-0.943828225135803	-19.1619491577148	0.000943203864153475	0.000618529506027699	-0.0126931173726916	-0.00490093370899558
1124	-0.50519323348999	0.0301947109401226	-19.1619491577148	-0.00879702530801296	-0.0117190945893526	0.000943203864153475	-3.08191010844894e-05
1125	1.44285261631012	-0.619153916835785	-19.0320796966553	-0.00782300252467394	-0.0126931173726916	-0.00457625929266214	-0.00814767740666866
1126	-0.50519323348999	0.354869037866592	-19.1619491577148	0.000618529506027699	-0.00684897974133492	0.00483929552137852	-0.00425158534198999
1127	1.44285261631012	-0.294479608535767	-18.6424694061279	0.011982130818069	0.00418994715437293	-0.00197886489331722	-0.0185372550040483
1128	1.44285261631012	-0.294479608535767	-18.9671440124512	-0.0100957229733467	0.00418994715437293	-0.00749832857400179	0.00354059832170606
1129	0.793503999710083	-0.294479608535767	-19.1619491577148	-0.00587495695799589	-0.00587495695799589	0.00256657530553639	0.00354059832170606
1130	1.44285261631012	0.0301947109401226	-19.0970134735107	-0.00327756232582033	-0.00425158534198999	-0.0107450718060136	-0.00555028254166245
1131	1.44285261631012	0.0301947109401226	-19.0320796966553	0.00873538758605719	-0.00944637414067984	-0.00165419070981443	0.000943203864153475
1132	0.144155398011208	0.679543316364288	-18.9671440124512	-0.00327756232582033	0.00678734155371785	-0.0120437685400248	-0.00652430532500148
1133	2.74154996871948	0.0301947109401226	-18.7723388671875	0.00386527273803949	0.00516396993771195	-0.00230353930965066	-0.00944637414067984
1134	-0.50519323348999	1.32889199256897	-19.421688079834	0.00841071270406246	0.00289124972186983	-3.08191010844894e-05	0.00126787810586393
1135	2.09220123291016	0.0301947109401226	-19.1619491577148	0.00418994715437293	0.00418994715437293	-0.00944637414067984	-0.00619963090866804
1136	-0.50519323348999	1.32889199256897	-19.8762321472168	0.0223717093467712	0.000293855206109583	0.00613799272105098	-0.00457625929266214
1137	0.793503999710083	1.32889199256897	-19.2268829345703	0.0155535480007529	0.00743668992072344	-0.0110697457566857	-3.08191010844894e-05
1138	-1.80389046669006	1.00421762466431	-19.7463626861572	0.00711201597005129	-0.00327756232582033	-0.0113944197073579	0.000943203864153475
1139	0.144155398011208	1.32889199256897	-18.9671440124512	0.00159255252219737	0.00418994715437293	0.00191722682211548	0.00841071270406246
1140	-1.15454185009003	1.65356624126434	-19.2268829345703	0.000293855206109583	-0.00425158534198999	0.00126787810586393	0.00126787810586393
1141	2.09220123291016	0.679543316364288	-19.1619491577148	-0.0156151866540313	0.00354059832170606	-0.00782300252467394	-0.00100484199356288
1142	-0.50519323348999	1.32889199256897	-19.2918186187744	-0.00587495695799589	0.0022419011220336	-0.00457625929266214	-0.000680167751852423
1143	0.144155398011208	1.65356624126434	-19.0970134735107	0.00970941036939621	0.00256657530553639	-0.00749832857400179	0.00646266713738441
1144	0.793503999710083	0.679543316364288	-19.2268829345703	0.0022419011220336	0.00581331877037883	0.000943203864153475	0.00808603875339031
1145	-1.15454185009003	1.00421762466431	-18.7723388671875	0.00191722682211548	-0.00100484199356288	-0.00392691092565656	0.01100810803473
1146	-0.50519323348999	0.354869037866592	-19.0320796966553	0.0168522447347641	0.00126787810586393	0.00451462110504508	0.00516396993771195
1147	-2.45323920249939	1.32889199256897	-19.421688079834	0.0100340843200684	0.00451462110504508	0.000293855206109583	0.00386527273803949
1148	-1.15454185009003	1.32889199256897	-19.2918186187744	0.0132808275520802	0.00516396993771195	-0.00230353930965066	0.00256657530553639
1149	-1.80389046669006	1.00421762466431	-19.0970134735107	-0.0169138833880424	0.00354059832170606	-0.00327756232582033	0.00678734155371785
1150	-2.45323920249939	1.32889199256897	-19.8112964630127	-0.0117190945893526	0.00451462110504508	0.00711201597005129	0.00191722682211548
1151	-3.10258769989014	1.65356624126434	-19.421688079834	-0.0139918150380254	-0.00360223650932312	0.00646266713738441	0.00386527273803949
1152	-0.50519323348999	0.354869037866592	-19.1619491577148	-0.00944637414067984	0.00386527273803949	-0.00230353930965066	-0.00327756232582033
1153	-3.10258769989014	1.32889199256897	-19.2268829345703	0.00418994715437293	0.0123068047687411	-0.000355493422830477	0.000943203864153475
1154	0.793503999710083	0.679543316364288	-19.3567523956299	0.00581331877037883	-0.0026282137259841	0.00808603875339031	0.00418994715437293
1155	-2.45323920249939	1.65356624126434	-19.2918186187744	-0.0169138833880424	-0.0026282137259841	0.00126787810586393	0.00126787810586393
1156	0.144155398011208	0.354869037866592	-18.9671440124512	-0.00977104809135199	0.00126787810586393	0.000618529506027699	0.00418994715437293
1157	-1.15454185009003	0.679543316364288	-18.7723388671875	-0.0208099745213985	0.0149041991680861	-0.00944637414067984	0.000943203864153475
1158	0.144155398011208	0.679543316364288	-18.9671440124512	0.00159255252219737	-0.00100484199356288	-0.00327756232582033	-0.00327756232582033
1159	-0.50519323348999	0.354869037866592	-19.3567523956299	-0.00814767740666866	-0.00522560812532902	0.00354059832170606	0.00613799272105098
1160	1.44285261631012	0.0301947109401226	-19.2918186187744	0.00386527273803949	0.00289124972186983	0.00321592413820326	0.0022419011220336
1161	-0.50519323348999	0.679543316364288	-19.0320796966553	-0.000355493422830477	0.00191722682211548	-0.00490093370899558	-0.00132951640989631
1162	2.09220123291016	0.0301947109401226	-19.0970134735107	0.011982130818069	0.00711201597005129	-0.00782300252467394	-0.000680167751852423
1163	2.09220123291016	0.679543316364288	-18.9671440124512	-0.000355493422830477	0.0022419011220336	0.00873538758605719	-0.00652430532500148
1164	0.793503999710083	0.354869037866592	-18.9022083282471	-0.0117190945893526	0.00711201597005129	0.00386527273803949	0.00418994715437293
1165	2.09220123291016	0.679543316364288	-19.4866237640381	-0.00555028254166245	0.000618529506027699	0.00289124972186983	0.000618529506027699
1166	0.793503999710083	1.32889199256897	-18.9022083282471	0.00159255252219737	0.00191722682211548	-0.00879702530801296	0.000943203864153475
1167	1.44285261631012	0.679543316364288	-19.0970134735107	0.00873538758605719	-0.000680167751852423	-0.00100484199356288	0.00159255252219737
1168	0.793503999710083	0.0301947109401226	-19.0320796966553	0.00418994715437293	0.0103587592020631	-0.00425158534198999	0.00548864435404539
1169	1.44285261631012	0.679543316364288	-18.9022083282471	0.0123068047687411	0.00451462110504508	0.00289124972186983	0.00126787810586393
1170	0.793503999710083	0.354869037866592	-18.9022083282471	0.00678734155371785	0.000943203864153475	0.00711201597005129	0.00256657530553639
1171	2.09220123291016	0.679543316364288	-19.2268829345703	-0.00717365415766835	0.00483929552137852	-0.00490093370899558	-0.00944637414067984
1172	1.44285261631012	0.0301947109401226	-19.2268829345703	-0.00749832857400179	0.00451462110504508	-0.00165419070981443	0.00256657530553639
1173	0.793503999710083	0.0301947109401226	-19.2918186187744	0.00354059832170606	0.0103587592020631	-0.00717365415766835	-0.00197886489331722
1174	0.144155398011208	0.0301947109401226	-19.0970134735107	0.0113327819854021	-0.00782300252467394	0.000293855206109583	0.00516396993771195
1175	2.09220123291016	0.0301947109401226	-19.3567523956299	-0.0110697457566857	-0.0026282137259841	-0.00100484199356288	-0.000680167751852423
1176	-0.50519323348999	1.32889199256897	-19.2918186187744	0.00451462110504508	0.00418994715437293	-0.000355493422830477	-0.00230353930965066
1177	0.144155398011208	1.00421762466431	-19.6814270019531	-0.000355493422830477	0.00548864435404539	-0.00847235135734081	0.00126787810586393
1178	0.144155398011208	0.354869037866592	-19.4866237640381	0.0022419011220336	0.00646266713738441	-0.0104203969240189	-0.00327756232582033
1179	2.09220123291016	0.679543316364288	-19.421688079834	0.0022419011220336	-0.00197886489331722	0.00808603875339031	-0.000680167751852423
1180	0.144155398011208	1.65356624126434	-19.421688079834	0.000293855206109583	-0.00100484199356288	-0.00100484199356288	-0.000355493422830477
1181	0.793503999710083	0.679543316364288	-19.3567523956299	-0.0026282137259841	0.00126787810586393	-0.00814767740666866	-0.0026282137259841
1182	-0.50519323348999	0.0301947109401226	-18.9671440124512	0.00678734155371785	0.00808603875339031	-0.0146411629393697	-0.0104203969240189
1183	0.144155398011208	0.354869037866592	-19.2918186187744	0.0191249661147594	0.0113327819854021	-0.00847235135734081	-0.00100484199356288
1184	-0.50519323348999	1.32889199256897	-19.5515575408936	-0.00132951640989631	0.00386527273803949	0.00646266713738441	0.00191722682211548
1185	2.74154996871948	0.354869037866592	-18.9671440124512	-0.0026282137259841	-0.00392691092565656	0.0022419011220336	0.00906006153672934
1186	1.44285261631012	1.00421762466431	-19.3567523956299	-0.00295288790948689	-0.00392691092565656	-0.00522560812532902	-0.0026282137259841
1187	-0.50519323348999	0.679543316364288	-19.0320796966553	-0.00587495695799589	0.00354059832170606	-0.00295288790948689	-0.00457625929266214
1188	0.144155398011208	1.00421762466431	-18.9671440124512	-0.0113944197073579	0.00906006153672934	-0.000680167751852423	-0.00165419070981443
1189	1.44285261631012	0.354869037866592	-19.1619491577148	-0.0136671401560307	0.00321592413820326	0.00126787810586393	0.00808603875339031
1190	0.793503999710083	1.32889199256897	-19.0970134735107	0.00451462110504508	-0.00132951640989631	-0.00165419070981443	0.00126787810586393
1191	0.144155398011208	0.679543316364288	-19.2268829345703	0.000943203864153475	0.00581331877037883	-0.00425158534198999	0.00289124972186983
1192	0.144155398011208	1.97824060916901	-19.2268829345703	0.00451462110504508	0.00613799272105098	-0.00684897974133492	0.00126787810586393
1193	0.144155398011208	0.679543316364288	-18.6424694061279	0.00841071270406246	0.00613799272105098	-0.00522560812532902	-0.00327756232582033
1194	0.793503999710083	1.65356624126434	-19.0970134735107	0.00516396993771195	-0.00100484199356288	0.0022419011220336	0.00386527273803949
1195	0.793503999710083	0.0301947109401226	-18.9671440124512	-0.0250307414680719	0.000943203864153475	-0.00165419070981443	-0.000355493422830477
1196	0.793503999710083	0.0301947109401226	-19.1619491577148	-0.0126931173726916	0.00191722682211548	-0.00490093370899558	-0.00457625929266214
1197	1.44285261631012	0.354869037866592	-19.2268829345703	0.0116574559360743	0.00938473641872406	-0.00295288790948689	0.00354059832170606
1198	0.144155398011208	1.00421762466431	-19.2918186187744	0.00256657530553639	-0.00425158534198999	-0.00100484199356288	-3.08191010844894e-05
1199	-0.50519323348999	1.00421762466431	-19.0970134735107	0.00906006153672934	-0.00100484199356288	-0.00197886489331722	0.00678734155371785
1200	1.44285261631012	-0.619153916835785	-18.9671440124512	0.0165275707840919	-3.08191010844894e-05	-0.000355493422830477	0.00354059832170606
1201	1.44285261631012	-0.294479608535767	-19.1619491577148	-0.00392691092565656	-0.00555028254166245	0.00678734155371785	-0.00295288790948689
1202	1.44285261631012	0.679543316364288	-19.4866237640381	0.012956153601408	0.00159255252219737	-0.0133424662053585	-0.000355493422830477
1203	0.144155398011208	0.679543316364288	-19.2918186187744	0.0100340843200684	-0.00360223650932312	-0.00230353930965066	0.000293855206109583
1204	3.39089846611023	-0.943828225135803	-18.9671440124512	0.0152288740500808	-0.00717365415766835	-0.00425158534198999	0.00776136433705688
1205	-1.15454185009003	-0.294479608535767	-18.9022083282471	0.00548864435404539	-0.00165419070981443	0.00613799272105098	0.00873538758605719
1206	2.09220123291016	-1.26850259304047	-18.9022083282471	0.00418994715437293	-0.00879702530801296	-0.00295288790948689	0.00516396993771195
1207	0.793503999710083	-1.59317684173584	-19.2268829345703	0.00841071270406246	-0.00684897974133492	-0.00425158534198999	0.0022419011220336
1208	2.09220123291016	0.0301947109401226	-19.8112964630127	0.0158782228827477	-0.00360223650932312	-0.00749832857400179	-3.08191010844894e-05
1209	-1.15454185009003	0.354869037866592	-19.3567523956299	-0.00295288790948689	-0.00360223650932312	0.000293855206109583	0.00581331877037883
1210	0.793503999710083	0.0301947109401226	-19.1619491577148	-3.08191010844894e-05	-0.00879702530801296	0.00483929552137852	0.00678734155371785
1211	0.793503999710083	0.354869037866592	-19.3567523956299	-0.00717365415766835	-0.00717365415766835	-0.00490093370899558	-0.000355493422830477
1212	2.09220123291016	-0.943828225135803	-19.421688079834	0.0191249661147594	-0.00230353930965066	-0.00230353930965066	-0.00392691092565656
1213	0.144155398011208	0.679543316364288	-19.9411678314209	0.0213976856321096	0.00386527273803949	-0.00912170019000769	-0.00457625929266214
1214	2.09220123291016	-0.294479608535767	-19.0320796966553	0.0149041991680861	-0.00555028254166245	-0.00295288790948689	-0.00522560812532902
1215	-0.50519323348999	1.32889199256897	-19.3567523956299	-0.00814767740666866	0.00126787810586393	0.00289124972186983	-0.00652430532500148
1216	0.793503999710083	0.679543316364288	-18.6424694061279	0.01100810803473	0.00191722682211548	-0.00555028254166245	-0.00782300252467394
1217	2.74154996871948	0.0301947109401226	-18.8372745513916	-0.000355493422830477	0.00159255252219737	-0.00132951640989631	-0.00230353930965066
1218	0.793503999710083	0.354869037866592	-19.4866237640381	-0.0100957229733467	0.00386527273803949	-0.00327756232582033	-0.0104203969240189
1219	0.144155398011208	0.354869037866592	-19.0320796966553	0.0188002903014421	0.00256657530553639	0.01100810803473	0.00159255252219737
1220	0.144155398011208	0.0301947109401226	-19.0320796966553	0.00516396993771195	-0.00230353930965066	0.00321592413820326	-0.00490093370899558
1221	0.144155398011208	1.65356624126434	-19.0970134735107	-0.00944637414067984	0.00256657530553639	-0.0026282137259841	-0.00555028254166245
1222	2.09220123291016	0.0301947109401226	-18.9671440124512	0.0142548503354192	0.0142548503354192	-0.00327756232582033	-0.00619963090866804
1223	2.09220123291016	0.0301947109401226	-18.707405090332	-0.00717365415766835	0.00678734155371785	-0.00522560812532902	-0.00132951640989631
1224	-0.50519323348999	1.32889199256897	-19.2268829345703	0.00483929552137852	0.00548864435404539	-0.000355493422830477	-0.0026282137259841
1225	2.09220123291016	0.0301947109401226	-19.2268829345703	0.00354059832170606	0.00191722682211548	0.000618529506027699	-0.0026282137259841
1226	-1.15454185009003	1.32889199256897	-19.421688079834	0.00418994715437293	0.000293855206109583	0.00386527273803949	-0.0026282137259841
1227	0.793503999710083	1.00421762466431	-19.0970134735107	0.0136055024340749	0.00678734155371785	0.000618529506027699	0.00906006153672934
1228	-0.50519323348999	0.354869037866592	-18.7723388671875	0.0210730116814375	0.00678734155371785	-0.00619963090866804	-0.00684897974133492
1229	0.793503999710083	0.0301947109401226	-18.4476642608643	-0.0172385573387146	0.00159255252219737	-0.00100484199356288	0.0136055024340749
1230	0.793503999710083	0.354869037866592	-19.0970134735107	0.0100340843200684	-0.00652430532500148	0.00289124972186983	0.00581331877037883
1231	-1.15454185009003	0.679543316364288	-19.2918186187744	-0.0143164889886975	0.00289124972186983	-0.00522560812532902	-0.00132951640989631
1232	-0.50519323348999	1.65356624126434	-19.3567523956299	-0.00457625929266214	0.00970941036939621	-0.00100484199356288	-3.08191010844894e-05
1233	-0.50519323348999	0.354869037866592	-19.0320796966553	-0.00360223650932312	0.000293855206109583	-0.00295288790948689	0.00776136433705688
1234	-3.10258769989014	1.32889199256897	-19.8112964630127	-0.0026282137259841	-0.00100484199356288	0.00126787810586393	0.000943203864153475
1235	-1.15454185009003	0.0301947109401226	-19.2268829345703	-0.0136671401560307	-0.0026282137259841	-3.08191010844894e-05	0.00873538758605719
1236	-1.15454185009003	1.32889199256897	-19.3567523956299	-0.023407369852066	0.00126787810586393	-0.00360223650932312	-0.00555028254166245
1237	-2.45323920249939	1.32889199256897	-19.7463626861572	-0.0143164889886975	0.00906006153672934	-0.00684897974133492	0.00516396993771195
1238	-2.45323920249939	1.97824060916901	-19.3567523956299	-0.00197886489331722	0.00548864435404539	0.00516396993771195	0.00321592413820326
1239	-2.45323920249939	1.32889199256897	-19.2268829345703	-0.00847235135734081	0.00516396993771195	0.000943203864153475	0.0123068047687411
1240	-1.15454185009003	1.97824060916901	-19.2918186187744	0.00354059832170606	-0.00652430532500148	-0.00197886489331722	0.00970941036939621
1241	-0.50519323348999	0.354869037866592	-18.6424694061279	-0.00587495695799589	-0.0026282137259841	-0.00782300252467394	0.00711201597005129
1242	-1.80389046669006	1.00421762466431	-19.2918186187744	0.00548864435404539	0.00548864435404539	-0.00555028254166245	-0.00360223650932312
1243	-1.15454185009003	1.32889199256897	-19.3567523956299	-0.00295288790948689	0.00516396993771195	-0.00555028254166245	0.00354059832170606
1244	0.793503999710083	0.0301947109401226	-19.0970134735107	0.0136055024340749	0.00743668992072344	0.00841071270406246	0.00613799272105098
1245	-0.50519323348999	1.00421762466431	-19.1619491577148	-0.0110697457566857	-0.00977104809135199	0.00159255252219737	-0.00100484199356288
1246	1.44285261631012	-0.294479608535767	-18.9671440124512	-0.00879702530801296	-0.0026282137259841	0.000618529506027699	-0.00197886489331722
1247	2.09220123291016	1.00421762466431	-18.7723388671875	0.0136055024340749	0.00581331877037883	-0.00879702530801296	0.000293855206109583
1248	0.793503999710083	1.00421762466431	-19.0970134735107	0.00678734155371785	-0.000355493422830477	-0.00490093370899558	-0.0026282137259841
1249	0.793503999710083	1.32889199256897	-19.421688079834	-0.00360223650932312	0.000293855206109583	-0.00165419070981443	0.00256657530553639
1250	1.44285261631012	1.00421762466431	-19.2268829345703	-0.0185372550040483	-0.00814767740666866	0.00191722682211548	-0.00360223650932312
1251	0.793503999710083	1.00421762466431	-19.3567523956299	-0.017887907102704	-0.00132951640989631	-0.00132951640989631	-0.00555028254166245
1252	4.04024696350098	0.0301947109401226	-18.9671440124512	0.013930176384747	0.00906006153672934	-0.0126931173726916	-0.00197886489331722
1253	0.144155398011208	1.32889199256897	-19.0320796966553	0.0269171483814716	0.00159255252219737	0.00159255252219737	-0.00619963090866804
1254	2.09220123291016	0.354869037866592	-19.2918186187744	-0.000680167751852423	0.00321592413820326	-0.0107450718060136	0.00581331877037883
1255	0.144155398011208	1.65356624126434	-19.4866237640381	0.0168522447347641	0.00159255252219737	0.00289124972186983	0.00711201597005129
1256	2.09220123291016	0.0301947109401226	-19.1619491577148	-0.00555028254166245	0.00126787810586393	-0.00912170019000769	0.000293855206109583
1257	0.793503999710083	0.354869037866592	-19.2918186187744	-0.00717365415766835	0.000943203864153475	-0.00555028254166245	-0.0123684434220195
1258	0.793503999710083	0.0301947109401226	-19.6814270019531	0.000293855206109583	0.00386527273803949	-0.00782300252467394	-0.00230353930965066
1259	1.44285261631012	1.00421762466431	-19.5515575408936	-0.0026282137259841	0.00516396993771195	-0.00392691092565656	-3.08191010844894e-05
1260	2.09220123291016	0.0301947109401226	-19.6814270019531	-0.0117190945893526	-0.00327756232582033	-0.00457625929266214	-0.0026282137259841
1261	-0.50519323348999	1.00421762466431	-19.421688079834	-0.0110697457566857	0.00548864435404539	-0.00619963090866804	-0.00977104809135199
1262	1.44285261631012	0.0301947109401226	-19.2268829345703	0.00906006153672934	0.00418994715437293	-0.00944637414067984	-0.00197886489331722
1263	1.44285261631012	0.0301947109401226	-19.0320796966553	0.0155535480007529	0.00451462110504508	0.00548864435404539	-0.00977104809135199
1264	-1.15454185009003	0.679543316364288	-18.8372745513916	-0.0130177913233638	0.000618529506027699	-0.0026282137259841	0.00808603875339031
1265	1.44285261631012	0.0301947109401226	-19.1619491577148	0.00776136433705688	-0.00457625929266214	0.00289124972186983	-0.00619963090866804
1266	-0.50519323348999	1.32889199256897	-19.9411678314209	-0.00652430532500148	-0.00230353930965066	-0.000355493422830477	0.000618529506027699
1267	2.09220123291016	0.0301947109401226	-19.421688079834	0.0123068047687411	0.00873538758605719	-0.0026282137259841	-0.00132951640989631
1268	2.09220123291016	0.0301947109401226	-19.1619491577148	0.000293855206109583	0.00418994715437293	0.000293855206109583	0.00256657530553639
1269	2.09220123291016	0.354869037866592	-19.2918186187744	-0.0143164889886975	0.00191722682211548	-0.00100484199356288	0.00354059832170606
1270	1.44285261631012	0.354869037866592	-18.8372745513916	0.0246444288641214	-0.00749832857400179	0.00321592413820326	-0.00197886489331722
1271	2.09220123291016	0.0301947109401226	-18.5125999450684	0.0132808275520802	-0.0026282137259841	-0.00230353930965066	-0.00814767740666866
1272	0.144155398011208	0.679543316364288	-18.7723388671875	0.0100340843200684	0.0103587592020631	-0.00879702530801296	-0.00230353930965066
1273	2.09220123291016	0.0301947109401226	-19.1619491577148	-0.00879702530801296	0.00581331877037883	-0.00457625929266214	0.00743668992072344
1274	0.793503999710083	-0.294479608535767	-19.0970134735107	-0.00879702530801296	0.00613799272105098	-0.00295288790948689	-0.00165419070981443
1275	2.09220123291016	0.0301947109401226	-19.2918186187744	0.00873538758605719	-0.00230353930965066	0.00191722682211548	0.00970941036939621
1276	0.793503999710083	1.00421762466431	-19.1619491577148	0.012956153601408	-0.00100484199356288	-0.00457625929266214	-0.00392691092565656
1277	0.793503999710083	0.679543316364288	-18.9022083282471	0.0113327819854021	0.000293855206109583	-0.0165892094373703	-0.00652430532500148
1278	-0.50519323348999	-0.619153916835785	-19.0320796966553	0.00289124972186983	0.00159255252219737	-0.00555028254166245	0.00873538758605719
1279	0.144155398011208	-0.943828225135803	-19.1619491577148	0.00678734155371785	-0.0100957229733467	-0.00197886489331722	0.00938473641872406
1280	-1.15454185009003	0.354869037866592	-19.4866237640381	0.00646266713738441	-0.00912170019000769	0.00678734155371785	0.00418994715437293
1281	-0.50519323348999	-0.294479608535767	-19.2268829345703	-0.00230353930965066	-0.00522560812532902	-0.00717365415766835	0.00256657530553639
1282	0.144155398011208	0.354869037866592	-19.1619491577148	0.00970941036939621	0.00191722682211548	-0.0120437685400248	-0.00522560812532902
1283	0.793503999710083	-0.294479608535767	-18.707405090332	0.00938473641872406	-0.00457625929266214	-0.00360223650932312	0.00743668992072344
1284	0.144155398011208	0.0301947109401226	-19.3567523956299	0.0162028968334198	-0.0026282137259841	0.000618529506027699	0.00483929552137852
1285	1.44285261631012	-0.943828225135803	-19.0320796966553	0.000618529506027699	-0.00684897974133492	0.00613799272105098	-0.00100484199356288
1286	0.144155398011208	0.0301947109401226	-19.1619491577148	0.00483929552137852	-0.00587495695799589	0.00289124972186983	-0.00619963090866804
1287	0.144155398011208	-0.294479608535767	-18.9671440124512	0.0175015944987535	-0.000680167751852423	-0.00295288790948689	0.00191722682211548
1288	2.09220123291016	-0.619153916835785	-18.9671440124512	0.0175015944987535	-0.00327756232582033	0.0022419011220336	-0.00132951640989631
1289	1.44285261631012	-0.619153916835785	-19.2918186187744	0.00743668992072344	-0.00230353930965066	-3.08191010844894e-05	0.00386527273803949
1290	2.09220123291016	-0.294479608535767	-19.7463626861572	-0.0110697457566857	-3.08191010844894e-05	0.00191722682211548	-0.00684897974133492
1291	1.44285261631012	0.0301947109401226	-19.0970134735107	-0.00944637414067984	0.000943203864153475	0.00483929552137852	-0.00360223650932312
1292	0.793503999710083	0.0301947109401226	-19.0970134735107	0.0100340843200684	0.000943203864153475	0.0022419011220336	-0.0026282137259841
1293	-0.50519323348999	0.679543316364288	-19.0320796966553	0.00321592413820326	0.0022419011220336	0.00321592413820326	0.00126787810586393
1294	2.74154996871948	-0.294479608535767	-18.7723388671875	0.0136055024340749	-0.00392691092565656	0.00418994715437293	0.00483929552137852
1295	0.144155398011208	1.00421762466431	-18.7723388671875	-0.00717365415766835	-0.00490093370899558	0.0113327819854021	0.00386527273803949
1296	0.793503999710083	0.0301947109401226	-19.0320796966553	-0.0185372550040483	0.00548864435404539	0.000293855206109583	-0.00360223650932312
1297	1.44285261631012	0.354869037866592	-19.1619491577148	0.011982130818069	0.00451462110504508	-0.00782300252467394	-0.00847235135734081
1298	1.44285261631012	0.354869037866592	-19.0320796966553	0.00418994715437293	0.00906006153672934	-0.00522560812532902	-0.00327756232582033
1299	-0.50519323348999	0.679543316364288	-19.0320796966553	0.0175015944987535	0.00678734155371785	-0.0026282137259841	0.000618529506027699
1300	0.144155398011208	1.00421762466431	-19.1619491577148	-0.00912170019000769	-3.08191010844894e-05	0.00581331877037883	0.00386527273803949
1301	-1.15454185009003	1.97824060916901	-19.0320796966553	-0.00490093370899558	0.00321592413820326	0.000293855206109583	-0.00392691092565656
1302	-1.15454185009003	1.00421762466431	-19.2918186187744	-0.00425158534198999	0.00289124972186983	0.000943203864153475	0.0022419011220336
1303	-1.80389046669006	1.65356624126434	-19.1619491577148	0.0207483377307653	0.00678734155371785	0.00191722682211548	0.00354059832170606
1304	0.144155398011208	0.0301947109401226	-18.9671440124512	-0.0100957229733467	-0.000680167751852423	-0.00230353930965066	0.00873538758605719
1305	-2.45323920249939	1.32889199256897	-19.2918186187744	-0.00912170019000769	-0.00197886489331722	0.00841071270406246	0.00906006153672934
1306	-1.15454185009003	0.0301947109401226	-18.8372745513916	-0.0136671401560307	-0.000355493422830477	-0.00197886489331722	0.00354059832170606
1307	-1.15454185009003	0.679543316364288	-18.7723388671875	-0.000355493422830477	0.00808603875339031	-0.0104203969240189	-0.00230353930965066
1308	-1.15454185009003	1.00421762466431	-19.1619491577148	0.00386527273803949	0.00483929552137852	-0.00230353930965066	0.00548864435404539
1309	-3.75193643569946	1.32889199256897	-19.421688079834	-0.0198359526693821	0.00191722682211548	0.00386527273803949	0.00159255252219737
1310	-1.15454185009003	1.00421762466431	-19.3567523956299	-0.00814767740666866	-0.00230353930965066	0.00418994715437293	0.00808603875339031
1311	-1.15454185009003	0.354869037866592	-19.6164932250977	-0.00360223650932312	-0.00295288790948689	-0.00619963090866804	-0.00230353930965066
1312	-0.50519323348999	-0.294479608535767	-19.2918186187744	-0.0139918150380254	0.0100340843200684	-0.00847235135734081	-0.00360223650932312
1313	-1.15454185009003	1.32889199256897	-19.4866237640381	0.00516396993771195	0.00126787810586393	-0.0026282137259841	-0.00425158534198999
1314	0.144155398011208	0.354869037866592	-19.8762321472168	-0.0230826959013939	0.000618529506027699	-0.00684897974133492	0.00386527273803949
1315	0.793503999710083	1.00421762466431	-19.8762321472168	0.000293855206109583	-0.00360223650932312	-0.0026282137259841	-0.0026282137259841
1316	2.09220123291016	0.0301947109401226	-19.0320796966553	-0.0146411629393697	-0.00295288790948689	-0.00360223650932312	-0.00814767740666866
1317	2.09220123291016	0.354869037866592	-19.6164932250977	0.01100810803473	0.00483929552137852	-0.00717365415766835	-0.00652430532500148
1318	-0.50519323348999	1.00421762466431	-19.0970134735107	-0.00425158534198999	0.00776136433705688	-0.00684897974133492	-0.00652430532500148
1319	0.144155398011208	1.32889199256897	-18.5775356292725	0.0113327819854021	0.0132808275520802	0.000943203864153475	0.00321592413820326
1320	1.44285261631012	0.354869037866592	-19.421688079834	-0.0172385573387146	-3.08191010844894e-05	0.00386527273803949	-0.00132951640989631
1321	3.39089846611023	0.0301947109401226	-19.1619491577148	-0.00392691092565656	0.00613799272105098	-0.00652430532500148	-0.00197886489331722
1322	2.09220123291016	0.354869037866592	-19.1619491577148	0.00418994715437293	0.000618529506027699	-0.00327756232582033	-0.00522560812532902
1323	2.74154996871948	0.354869037866592	-19.0320796966553	0.00256657530553639	0.000618529506027699	-0.0110697457566857	-0.00100484199356288
1324	-0.50519323348999	1.65356624126434	-18.9022083282471	-0.0026282137259841	-0.0026282137259841	0.0022419011220336	-3.08191010844894e-05
1325	3.39089846611023	0.679543316364288	-18.9022083282471	0.00613799272105098	0.00483929552137852	0.00289124972186983	-0.00100484199356288
1326	0.793503999710083	1.97824060916901	-19.6164932250977	-0.00717365415766835	-0.00425158534198999	0.00646266713738441	-0.00977104809135199
1327	0.793503999710083	1.32889199256897	-19.5515575408936	-0.00587495695799589	0.00808603875339031	-0.00749832857400179	-0.00490093370899558
1328	2.09220123291016	0.679543316364288	-19.421688079834	0.00548864435404539	0.00256657530553639	0.000943203864153475	-0.00425158534198999
1329	1.44285261631012	0.0301947109401226	-19.0970134735107	-0.00522560812532902	0.00289124972186983	-0.000355493422830477	-0.00100484199356288
1330	-0.50519323348999	0.354869037866592	-19.1619491577148	0.01100810803473	-0.00490093370899558	-0.0026282137259841	-0.00684897974133492
1331	0.793503999710083	1.00421762466431	-19.0320796966553	-0.00457625929266214	-0.00197886489331722	-0.0026282137259841	-0.00555028254166245
1332	-0.50519323348999	1.65356624126434	-19.421688079834	0.0100340843200684	0.00970941036939621	-0.00944637414067984	-0.0126931173726916
1333	0.793503999710083	0.354869037866592	-19.2918186187744	0.00873538758605719	-3.08191010844894e-05	-0.00425158534198999	0.00159255252219737
1334	0.793503999710083	0.0301947109401226	-19.3567523956299	-0.00717365415766835	0.00678734155371785	-0.00457625929266214	0.00646266713738441
1335	1.44285261631012	0.354869037866592	-19.3567523956299	0.00126787810586393	-0.00490093370899558	-0.00522560812532902	0.00159255252219737
1336	0.144155398011208	1.32889199256897	-19.421688079834	-0.0139918150380254	-0.00782300252467394	0.00159255252219737	-0.00619963090866804
1337	-0.50519323348999	0.354869037866592	-18.9022083282471	0.00646266713738441	0.0142548503354192	-0.000680167751852423	-0.0107450718060136
1338	2.09220123291016	0.0301947109401226	-19.2268829345703	0.00711201597005129	0.00483929552137852	-0.000355493422830477	-3.08191010844894e-05
1339	1.44285261631012	0.0301947109401226	-19.2918186187744	0.00159255252219737	-0.00392691092565656	0.000943203864153475	-0.00490093370899558
1340	1.44285261631012	0.0301947109401226	-19.0320796966553	-3.08191010844894e-05	0.00516396993771195	-0.00749832857400179	-0.0120437685400248
1341	-0.50519323348999	1.65356624126434	-19.8112964630127	0.00970941036939621	-0.00230353930965066	-0.000680167751852423	-0.00717365415766835
1342	-0.50519323348999	1.00421762466431	-19.0970134735107	0.0116574559360743	0.00191722682211548	-0.00295288790948689	-0.00944637414067984
1343	-0.50519323348999	1.65356624126434	-18.9671440124512	0.0126314787194133	-0.00100484199356288	-0.00555028254166245	-0.00717365415766835
1344	2.74154996871948	0.0301947109401226	-19.1619491577148	-0.0136671401560307	0.00646266713738441	-0.00295288790948689	0.000293855206109583
1345	0.144155398011208	1.00421762466431	-19.3567523956299	-0.00555028254166245	-0.00425158534198999	0.00126787810586393	0.00256657530553639
1346	2.09220123291016	-0.294479608535767	-19.0970134735107	-3.08191010844894e-05	-0.00587495695799589	-0.00684897974133492	-0.00619963090866804
1347	0.793503999710083	0.679543316364288	-19.3567523956299	-0.00782300252467394	0.00548864435404539	0.00289124972186983	-0.00392691092565656
1348	0.793503999710083	0.354869037866592	-19.1619491577148	0.00873538758605719	-0.00295288790948689	-0.0104203969240189	0.0022419011220336
1349	0.144155398011208	1.00421762466431	-19.0320796966553	-0.00100484199356288	-0.00652430532500148	-0.000355493422830477	0.00126787810586393
1350	0.793503999710083	-0.294479608535767	-19.2918186187744	0.00256657530553639	-0.00977104809135199	-0.0026282137259841	0.00418994715437293
1351	0.144155398011208	0.354869037866592	-19.4866237640381	0.00841071270406246	-0.00587495695799589	-0.00360223650932312	-0.00684897974133492
1352	2.09220123291016	-0.943828225135803	-19.2918186187744	-0.0126931173726916	-0.00327756232582033	-0.00912170019000769	-0.00912170019000769
1353	1.44285261631012	0.679543316364288	-19.1619491577148	0.0233457311987877	0.000943203864153475	-0.0120437685400248	0.00191722682211548
1354	2.09220123291016	-1.26850259304047	-18.9022083282471	-0.0100957229733467	-0.00490093370899558	0.00418994715437293	0.00483929552137852
1355	-0.50519323348999	1.00421762466431	-19.0320796966553	-0.0100957229733467	-0.0182125810533762	-0.00555028254166245	-0.00490093370899558
1356	0.144155398011208	0.354869037866592	-19.2918186187744	0.00808603875339031	-0.00619963090866804	0.00126787810586393	0.000293855206109583
1357	1.44285261631012	-0.619153916835785	-19.0320796966553	0.0220470335334539	-0.000680167751852423	-0.00652430532500148	-0.00392691092565656
1358	1.44285261631012	-0.943828225135803	-18.9022083282471	0.0103587592020631	0.000943203864153475	-0.000680167751852423	0.00451462110504508
1359	1.44285261631012	-0.619153916835785	-19.0970134735107	0.00548864435404539	-0.0149658378213644	0.00191722682211548	0.000293855206109583
1360	0.144155398011208	0.679543316364288	-19.0970134735107	0.00581331877037883	-0.00555028254166245	-0.00619963090866804	-0.000355493422830477
1361	-0.50519323348999	1.65356624126434	-18.9022083282471	-3.08191010844894e-05	-0.00100484199356288	-0.000680167751852423	-0.00555028254166245
1362	0.793503999710083	0.0301947109401226	-19.1619491577148	-0.00782300252467394	0.00581331877037883	-0.00392691092565656	-0.00132951640989631
1363	0.793503999710083	0.354869037866592	-19.1619491577148	0.0100340843200684	0.00581331877037883	0.00256657530553639	0.00126787810586393
1364	-1.15454185009003	0.679543316364288	-19.2268829345703	-0.000680167751852423	0.000943203864153475	0.00159255252219737	0.00159255252219737
1365	1.44285261631012	0.0301947109401226	-19.0970134735107	0.00613799272105098	-0.00100484199356288	0.00159255252219737	0.00516396993771195
1366	-1.15454185009003	1.00421762466431	-19.6164932250977	0.00289124972186983	-0.00132951640989631	-0.00230353930965066	-0.00197886489331722
1367	2.09220123291016	0.0301947109401226	-19.2918186187744	0.000618529506027699	0.00613799272105098	-0.00327756232582033	-0.00392691092565656
1368	1.44285261631012	0.354869037866592	-19.8112964630127	0.012956153601408	0.00581331877037883	-0.00132951640989631	0.00289124972186983
1369	2.09220123291016	0.354869037866592	-19.7463626861572	0.00289124972186983	-0.00132951640989631	-0.000355493422830477	0.00808603875339031
1370	-0.50519323348999	0.354869037866592	-19.6164932250977	0.0136055024340749	-3.08191010844894e-05	-0.00197886489331722	-0.00230353930965066
1371	1.44285261631012	0.0301947109401226	-18.8372745513916	-0.00327756232582033	-0.00522560812532902	-0.0136671401560307	0.00451462110504508
1372	-1.15454185009003	0.354869037866592	-19.5515575408936	0.00678734155371785	0.00483929552137852	-0.00619963090866804	-0.00749832857400179
1373	0.144155398011208	0.0301947109401226	-18.707405090332	0.00613799272105098	0.00646266713738441	-0.0130177913233638	0.00808603875339031
1374	-1.80389046669006	1.65356624126434	-19.2268829345703	-0.00814767740666866	-3.08191010844894e-05	0.00191722682211548	0.000618529506027699
1375	-0.50519323348999	0.354869037866592	-19.1619491577148	-0.0195112787187099	0.0022419011220336	-0.00230353930965066	0.00678734155371785
1376	-3.10258769989014	1.65356624126434	-19.3567523956299	-0.00652430532500148	-0.000355493422830477	-0.00749832857400179	-0.00327756232582033
1377	-3.10258769989014	1.00421762466431	-18.9671440124512	-0.0133424662053585	0.00646266713738441	-0.00912170019000769	0.00418994715437293
1378	-2.45323920249939	1.65356624126434	-19.2918186187744	-0.00132951640989631	0.00646266713738441	-0.00392691092565656	0.00256657530553639
1379	-3.75193643569946	1.00421762466431	-18.9022083282471	-0.00944637414067984	0.00126787810586393	0.00808603875339031	0.00906006153672934
1380	-2.45323920249939	1.65356624126434	-19.4866237640381	-0.0143164889886975	0.00321592413820326	-0.00360223650932312	-0.00425158534198999
1381	-0.50519323348999	0.0301947109401226	-19.2268829345703	-0.0263294391334057	-0.000680167751852423	0.00159255252219737	-0.00132951640989631
1382	-1.80389046669006	1.32889199256897	-19.3567523956299	0.00159255252219737	0.000618529506027699	-0.00555028254166245	0.00159255252219737
1383	-1.15454185009003	0.679543316364288	-19.2268829345703	-3.08191010844894e-05	0.00548864435404539	-0.00327756232582033	-0.000680167751852423
1384	-0.50519323348999	1.32889199256897	-19.0970134735107	0.0126314787194133	0.00516396993771195	0.0106834331527352	0.000293855206109583
1385	0.793503999710083	0.0301947109401226	-18.4476642608643	0.00743668992072344	-0.00295288790948689	0.000293855206109583	-0.000355493422830477
1386	0.144155398011208	1.00421762466431	-19.0970134735107	-0.0026282137259841	0.00191722682211548	-0.00490093370899558	-0.00457625929266214
1387	0.144155398011208	1.00421762466431	-18.707405090332	0.0142548503354192	0.00451462110504508	-3.08191010844894e-05	-0.00392691092565656
1388	2.09220123291016	0.354869037866592	-19.0970134735107	0.00256657530553639	0.00256657530553639	-0.00230353930965066	0.00354059832170606
1389	1.44285261631012	0.0301947109401226	-19.0320796966553	-0.00165419070981443	0.00418994715437293	0.00841071270406246	0.00289124972186983
1390	2.09220123291016	0.354869037866592	-18.9671440124512	-0.0152905117720366	-0.00782300252467394	0.000618529506027699	0.00321592413820326
1391	2.74154996871948	0.0301947109401226	-18.9671440124512	0.00743668992072344	0.0100340843200684	0.00418994715437293	0.00256657530553639
1392	2.74154996871948	-0.294479608535767	-19.0320796966553	-0.00684897974133492	0.00548864435404539	-0.00490093370899558	-0.00392691092565656
1393	0.793503999710083	0.679543316364288	-19.2268829345703	0.0022419011220336	0.00613799272105098	-0.00490093370899558	0.00613799272105098
1394	2.74154996871948	0.354869037866592	-19.8762321472168	0.000943203864153475	0.000943203864153475	0.000293855206109583	0.0142548503354192
1395	-0.50519323348999	1.65356624126434	-20.0061016082764	-0.00684897974133492	0.0022419011220336	-0.00392691092565656	0.00516396993771195
1396	0.793503999710083	1.32889199256897	-19.5515575408936	0.000293855206109583	0.00321592413820326	-0.00879702530801296	-3.08191010844894e-05
1397	-0.50519323348999	1.65356624126434	-19.1619491577148	0.00646266713738441	0.00743668992072344	-0.00555028254166245	-0.000355493422830477
1398	0.144155398011208	1.00421762466431	-19.1619491577148	-0.000680167751852423	0.00451462110504508	-0.00652430532500148	0.00354059832170606
1399	0.793503999710083	1.65356624126434	-19.6814270019531	0.00159255252219737	-0.00197886489331722	0.00418994715437293	0.00776136433705688
1400	0.793503999710083	1.00421762466431	-19.6814270019531	-0.0146411629393697	0.00613799272105098	-0.00197886489331722	0.00516396993771195
1401	-0.50519323348999	1.32889199256897	-19.2918186187744	-0.0026282137259841	0.00386527273803949	-0.00295288790948689	0.00321592413820326
1402	0.144155398011208	0.679543316364288	-19.0970134735107	0.000293855206109583	0.0136055024340749	-0.00490093370899558	0.00548864435404539
1403	-0.50519323348999	1.65356624126434	-19.1619491577148	0.000943203864153475	0.00159255252219737	-0.00327756232582033	0.00126787810586393
1404	1.44285261631012	0.354869037866592	-18.6424694061279	0.000618529506027699	0.000943203864153475	-3.08191010844894e-05	0.0113327819854021
1405	1.44285261631012	1.00421762466431	-19.5515575408936	-0.00684897974133492	-0.000355493422830477	-0.00327756232582033	0.00191722682211548
1406	0.144155398011208	1.00421762466431	-19.2268829345703	0.0249691028147936	-0.00100484199356288	0.00289124972186983	-0.000680167751852423
1407	1.44285261631012	0.0301947109401226	-19.0970134735107	-0.00555028254166245	0.00159255252219737	-0.00814767740666866	-0.000355493422830477
1408	2.09220123291016	-0.294479608535767	-18.9671440124512	0.00906006153672934	0.00808603875339031	0.000293855206109583	0.00289124972186983
1409	0.793503999710083	-0.294479608535767	-18.9022083282471	0.00483929552137852	-0.00360223650932312	-0.00555028254166245	0.00678734155371785
1410	2.09220123291016	0.354869037866592	-18.8372745513916	-0.00425158534198999	-0.000680167751852423	-0.00165419070981443	0.000618529506027699
1411	0.144155398011208	1.00421762466431	-19.3567523956299	-0.00392691092565656	-0.00132951640989631	0.00256657530553639	0.00354059832170606
1412	0.793503999710083	0.0301947109401226	-18.9022083282471	-0.000680167751852423	0.00483929552137852	0.00321592413820326	0.00354059832170606
1413	0.793503999710083	0.0301947109401226	-19.0970134735107	0.00354059832170606	0.00256657530553639	0.00418994715437293	0.00678734155371785
1414	-0.50519323348999	1.32889199256897	-19.3567523956299	-0.00392691092565656	0.000293855206109583	0.00191722682211548	0.00126787810586393
1415	3.39089846611023	-0.294479608535767	-18.6424694061279	-0.00652430532500148	0.00126787810586393	-0.00392691092565656	-0.00165419070981443
1416	1.44285261631012	0.0301947109401226	-18.9022083282471	-0.00165419070981443	-0.00197886489331722	0.00678734155371785	-0.000355493422830477
1417	1.44285261631012	0.354869037866592	-19.421688079834	0.0217223595827818	0.00289124972186983	-0.00847235135734081	0.00321592413820326
1418	0.144155398011208	1.00421762466431	-19.2918186187744	-0.000680167751852423	0.00354059832170606	-0.00425158534198999	0.00289124972186983
1419	0.793503999710083	-0.294479608535767	-19.0970134735107	-0.00100484199356288	-0.00749832857400179	0.00483929552137852	0.00678734155371785
1420	-0.50519323348999	0.679543316364288	-19.1619491577148	-0.00652430532500148	-0.0026282137259841	-0.0026282137259841	-0.00230353930965066
1421	-0.50519323348999	0.0301947109401226	-18.9671440124512	-0.0026282137259841	-0.00457625929266214	0.0022419011220336	0.00191722682211548
1422	0.793503999710083	1.00421762466431	-19.0320796966553	-0.000680167751852423	0.00451462110504508	-0.0100957229733467	-0.0113944197073579
1423	1.44285261631012	-0.943828225135803	-19.0320796966553	0.00613799272105098	0.00289124972186983	-0.00197886489331722	-0.000680167751852423
1424	-0.50519323348999	0.0301947109401226	-19.421688079834	-0.00360223650932312	-0.00587495695799589	0.00646266713738441	-0.000355493422830477
1425	1.44285261631012	-1.26850259304047	-18.9671440124512	-0.00522560812532902	-0.00847235135734081	-0.00684897974133492	-0.00165419070981443
1426	0.144155398011208	0.354869037866592	-19.2268829345703	0.00743668992072344	-0.00555028254166245	0.00126787810586393	-0.00619963090866804
1427	-0.50519323348999	0.0301947109401226	-18.9671440124512	0.00548864435404539	-0.0026282137259841	-0.00555028254166245	0.00191722682211548
1428	0.144155398011208	0.0301947109401226	-18.9671440124512	-0.00360223650932312	-0.00425158534198999	-0.00684897974133492	-0.00814767740666866
1429	0.144155398011208	0.0301947109401226	-19.1619491577148	-0.00165419070981443	-0.00100484199356288	0.00126787810586393	-0.00132951640989631
1430	0.144155398011208	0.679543316364288	-19.2918186187744	0.00548864435404539	-0.0110697457566857	0.00386527273803949	0.00938473641872406
1431	0.144155398011208	1.00421762466431	-18.9671440124512	-0.000680167751852423	-0.00652430532500148	-0.00684897974133492	-0.0026282137259841
1432	0.144155398011208	1.32889199256897	-19.0970134735107	0.0022419011220336	0.000618529506027699	-0.00327756232582033	-0.0026282137259841
1433	0.793503999710083	1.32889199256897	-19.2268829345703	0.0022419011220336	0.00418994715437293	-0.000355493422830477	-0.00100484199356288
1434	2.09220123291016	0.0301947109401226	-18.707405090332	0.00483929552137852	-0.0026282137259841	0.00256657530553639	0.0106834331527352
1435	0.144155398011208	1.65356624126434	-19.4866237640381	-0.00490093370899558	-0.00295288790948689	-0.00555028254166245	0.00386527273803949
1436	0.793503999710083	0.354869037866592	-19.1619491577148	0.00191722682211548	0.00354059832170606	0.0022419011220336	0.000293855206109583
1437	0.793503999710083	0.0301947109401226	-18.9022083282471	0.0022419011220336	0.00451462110504508	-0.00522560812532902	-0.00197886489331722
1438	2.09220123291016	-0.294479608535767	-18.8372745513916	0.00159255252219737	-0.000680167751852423	-0.00977104809135199	0.00451462110504508
1439	0.793503999710083	0.354869037866592	-18.8372745513916	0.000618529506027699	0.00126787810586393	-0.000355493422830477	0.00289124972186983
1440	2.09220123291016	0.0301947109401226	-18.707405090332	-0.00944637414067984	-0.00587495695799589	0.00321592413820326	-0.00425158534198999
1441	0.793503999710083	0.679543316364288	-19.1619491577148	-0.00587495695799589	-0.000680167751852423	-0.0100957229733467	-0.00619963090866804
1442	0.793503999710083	0.354869037866592	-19.0970134735107	0.00191722682211548	0.00321592413820326	-0.00717365415766835	0.000618529506027699
1443	-2.45323920249939	1.65356624126434	-19.2918186187744	0.00191722682211548	0.00126787810586393	-0.000355493422830477	-0.000680167751852423
1444	0.144155398011208	0.0301947109401226	-18.9022083282471	-0.00847235135734081	0.00256657530553639	0.00678734155371785	0.00808603875339031
1445	-2.45323920249939	1.65356624126434	-19.5515575408936	-0.00555028254166245	0.00256657530553639	0.00256657530553639	-0.0100957229733467
1446	-2.45323920249939	0.0301947109401226	-18.6424694061279	-0.0100957229733467	0.000618529506027699	-0.00197886489331722	0.0022419011220336
1447	-1.80389046669006	0.0301947109401226	-19.1619491577148	-0.0110697457566857	0.0126314787194133	0.00678734155371785	-0.000355493422830477
1448	-1.80389046669006	0.679543316364288	-19.2918186187744	-0.00522560812532902	0.00776136433705688	-0.00944637414067984	0.00711201597005129
1449	-0.50519323348999	0.0301947109401226	-19.3567523956299	-0.0100957229733467	0.000943203864153475	0.00808603875339031	0.00516396993771195
1450	-0.50519323348999	0.0301947109401226	-19.0320796966553	-0.00912170019000769	0.000293855206109583	-0.00717365415766835	0.0149041991680861
1451	0.144155398011208	0.0301947109401226	-18.9671440124512	-0.0117190945893526	-3.08191010844894e-05	-0.00684897974133492	0.00516396993771195
1452	0.144155398011208	0.0301947109401226	-18.7723388671875	0.00126787810586393	0.00613799272105098	-0.00684897974133492	-3.08191010844894e-05
1453	-0.50519323348999	0.354869037866592	-19.2268829345703	0.0158782228827477	0.00938473641872406	0.0022419011220336	0.00321592413820326
1454	-1.15454185009003	1.32889199256897	-19.421688079834	0.0152288740500808	0.00289124972186983	0.00581331877037883	0.00938473641872406
1455	2.09220123291016	0.354869037866592	-19.0970134735107	-0.00977104809135199	0.00321592413820326	-0.000355493422830477	0.00191722682211548
1456	1.44285261631012	0.354869037866592	-19.2918186187744	0.0249691028147936	-0.000680167751852423	-0.00490093370899558	0.00516396993771195
1457	1.44285261631012	1.00421762466431	-19.1619491577148	-0.00425158534198999	0.0103587592020631	-0.0104203969240189	0.00354059832170606
1458	0.144155398011208	1.32889199256897	-18.9671440124512	0.00743668992072344	0.00678734155371785	-0.00425158534198999	0.000943203864153475
1459	0.793503999710083	1.00421762466431	-19.3567523956299	0.00321592413820326	0.0022419011220336	-0.000355493422830477	0.00613799272105098
1460	-1.15454185009003	1.65356624126434	-19.4866237640381	-0.00230353930965066	-0.00457625929266214	-0.00912170019000769	0.00841071270406246
1461	0.144155398011208	1.32889199256897	-19.421688079834	-0.00230353930965066	-3.08191010844894e-05	-0.00425158534198999	-0.000355493422830477
1462	2.09220123291016	1.97824060916901	-19.4866237640381	0.0116574559360743	-0.000680167751852423	-0.00782300252467394	0.000293855206109583
1463	3.39089846611023	0.0301947109401226	-18.9671440124512	-0.000680167751852423	-0.00197886489331722	0.00354059832170606	0.00970941036939621
1464	-0.50519323348999	1.65356624126434	-19.1619491577148	0.00548864435404539	-0.0026282137259841	0.00613799272105098	0.00743668992072344
1465	2.09220123291016	0.0301947109401226	-19.0320796966553	0.0126314787194133	-0.00295288790948689	-0.00587495695799589	-0.00197886489331722
1466	0.144155398011208	1.65356624126434	-19.6164932250977	-0.0162645354866982	0.00548864435404539	-0.0172385573387146	-0.00749832857400179
1467	-0.50519323348999	1.65356624126434	-19.421688079834	0.00354059832170606	-0.00100484199356288	-0.0100957229733467	0.000618529506027699
1468	0.144155398011208	0.679543316364288	-19.8762321472168	0.0230210572481155	0.00256657530553639	-0.00717365415766835	-0.00652430532500148
1469	0.793503999710083	0.354869037866592	-19.5515575408936	0.00906006153672934	-0.00197886489331722	0.00386527273803949	0.000943203864153475
1470	0.144155398011208	1.65356624126434	-19.0970134735107	-0.00944637414067984	0.00126787810586393	-0.00100484199356288	0.00354059832170606
1471	-0.50519323348999	1.00421762466431	-19.4866237640381	0.00483929552137852	0.000618529506027699	-0.00230353930965066	0.00743668992072344
1472	1.44285261631012	1.00421762466431	-19.8112964630127	-0.00132951640989631	-3.08191010844894e-05	-0.0126931173726916	-0.0126931173726916
1473	0.793503999710083	1.00421762466431	-19.4866237640381	-0.00749832857400179	0.00613799272105098	-0.00100484199356288	-0.00165419070981443
1474	0.793503999710083	0.0301947109401226	-19.2268829345703	0.0217223595827818	0.000943203864153475	0.00386527273803949	0.000943203864153475
1475	-0.50519323348999	1.00421762466431	-19.7463626861572	-3.08191010844894e-05	-0.00749832857400179	0.0022419011220336	0.00159255252219737
1476	0.144155398011208	0.354869037866592	-19.421688079834	-0.000355493422830477	0.00321592413820326	-0.00230353930965066	-0.00684897974133492
1477	1.44285261631012	0.354869037866592	-19.0320796966553	-0.00619963090866804	-0.00295288790948689	-3.08191010844894e-05	0.000618529506027699
1478	2.09220123291016	-0.294479608535767	-19.2268829345703	0.00646266713738441	0.00418994715437293	-0.0107450718060136	-0.0107450718060136
1479	1.44285261631012	0.679543316364288	-19.2918186187744	0.0116574559360743	0.00126787810586393	0.00581331877037883	0.00354059832170606
1480	2.74154996871948	0.0301947109401226	-19.2268829345703	0.00289124972186983	-0.00522560812532902	-0.00425158534198999	0.00126787810586393
1481	0.793503999710083	0.0301947109401226	-18.9022083282471	0.00386527273803949	-0.000680167751852423	-0.00165419070981443	-0.00847235135734081
1482	2.09220123291016	0.0301947109401226	-18.7723388671875	0.00970941036939621	-0.00100484199356288	0.00159255252219737	-0.00652430532500148
1483	-0.50519323348999	1.00421762466431	-19.2268829345703	0.0188002903014421	0.00711201597005129	-0.000355493422830477	-0.00100484199356288
1484	2.09220123291016	-0.294479608535767	-19.0970134735107	0.00418994715437293	0.00321592413820326	0.00646266713738441	-0.00327756232582033
1485	-0.50519323348999	1.00421762466431	-19.421688079834	-0.000355493422830477	0.000618529506027699	0.00256657530553639	0.000618529506027699
1486	2.09220123291016	-0.294479608535767	-19.0970134735107	0.00970941036939621	-0.00555028254166245	0.000293855206109583	0.000943203864153475
1487	0.793503999710083	0.354869037866592	-18.9671440124512	0.0210730116814375	0.00711201597005129	0.00548864435404539	0.000618529506027699
1488	2.09220123291016	0.679543316364288	-18.7723388671875	0.00841071270406246	0.00873538758605719	-0.00295288790948689	0.0022419011220336
1489	0.793503999710083	0.354869037866592	-19.7463626861572	0.01100810803473	0.00126787810586393	0.00613799272105098	0.00126787810586393
1490	2.74154996871948	-0.619153916835785	-19.6164932250977	0.01100810803473	-0.00230353930965066	0.00321592413820326	-0.00782300252467394
1491	1.44285261631012	-0.943828225135803	-19.0970134735107	0.0136055024340749	-0.00132951640989631	-3.08191010844894e-05	-0.00749832857400179
1492	0.793503999710083	-1.26850259304047	-19.0320796966553	-0.00847235135734081	0.00256657530553639	-0.000355493422830477	-0.00555028254166245
1493	1.44285261631012	-1.26850259304047	-18.7723388671875	0.0314625911414623	-0.00522560812532902	-0.00295288790948689	-0.00879702530801296
1494	-0.50519323348999	0.0301947109401226	-18.9022083282471	-3.08191010844894e-05	-0.0113944197073579	0.00711201597005129	-0.000680167751852423
1495	0.144155398011208	-1.26850259304047	-18.7723388671875	-0.00425158534198999	-0.0100957229733467	0.00159255252219737	-0.00782300252467394
1496	-1.15454185009003	0.354869037866592	-19.3567523956299	0.00938473641872406	-0.00230353930965066	-0.0026282137259841	-0.00425158534198999
1497	0.144155398011208	0.0301947109401226	-19.421688079834	-0.000680167751852423	-0.00977104809135199	0.000293855206109583	-0.00717365415766835
1498	-0.50519323348999	0.0301947109401226	-19.0320796966553	0.00289124972186983	-0.00392691092565656	-0.00295288790948689	-0.00717365415766835
1499	-0.50519323348999	0.0301947109401226	-18.8372745513916	0.00678734155371785	-0.0104203969240189	0.00386527273803949	0.00711201597005129
1500	-1.15454185009003	0.354869037866592	-18.9022083282471	0.00256657530553639	-0.00295288790948689	0.00613799272105098	0.000293855206109583
1501	0.793503999710083	0.679543316364288	-19.1619491577148	-0.00457625929266214	0.000943203864153475	-0.00132951640989631	-0.00587495695799589
1502	-0.50519323348999	1.00421762466431	-19.421688079834	-0.00230353930965066	-0.00132951640989631	-0.00490093370899558	-0.00197886489331722
1503	1.44285261631012	0.0301947109401226	-19.1619491577148	-0.00230353930965066	0.00289124972186983	-0.00684897974133492	-0.00392691092565656
1504	-0.50519323348999	0.679543316364288	-19.0320796966553	0.00743668992072344	-0.00100484199356288	0.00126787810586393	-0.00132951640989631
1505	2.09220123291016	0.0301947109401226	-18.9022083282471	0.0233457311987877	-0.00684897974133492	-0.00165419070981443	0.00289124972186983
1506	-0.50519323348999	1.32889199256897	-18.9671440124512	-0.00684897974133492	0.000293855206109583	-0.00100484199356288	-0.00522560812532902
1507	0.144155398011208	0.354869037866592	-18.9671440124512	-0.00327756232582033	0.00776136433705688	-0.00522560812532902	-0.00327756232582033
1508	0.144155398011208	0.354869037866592	-19.2268829345703	-0.0113944197073579	0.0106834331527352	-0.00100484199356288	-0.00879702530801296
1509	1.44285261631012	0.354869037866592	-19.6164932250977	0.00354059832170606	0.00548864435404539	0.00321592413820326	0.00548864435404539
1510	0.144155398011208	0.354869037866592	-19.0320796966553	-0.0104203969240189	0.00516396993771195	0.00289124972186983	0.00743668992072344
1511	-1.15454185009003	0.679543316364288	-19.1619491577148	-0.00717365415766835	0.000293855206109583	-0.00230353930965066	-0.0107450718060136
1512	-1.80389046669006	1.00421762466431	-18.8372745513916	0.00256657530553639	0.00776136433705688	-0.00230353930965066	-0.00457625929266214
1513	-1.15454185009003	1.00421762466431	-19.0970134735107	-0.00165419070981443	0.00678734155371785	-0.00717365415766835	-0.00100484199356288
1514	-1.15454185009003	0.679543316364288	-19.0970134735107	-0.0026282137259841	0.00256657530553639	0.00159255252219737	0.00451462110504508
1515	-1.80389046669006	1.00421762466431	-18.9671440124512	-0.0305502042174339	-0.0026282137259841	0.000293855206109583	-0.000355493422830477
1516	-0.50519323348999	-0.294479608535767	-19.0970134735107	0.000943203864153475	0.00126787810586393	-0.0113944197073579	-0.00327756232582033
1517	-0.50519323348999	0.0301947109401226	-18.8372745513916	-0.0104203969240189	0.00451462110504508	-0.00425158534198999	-0.00295288790948689
1518	-1.80389046669006	1.00421762466431	-19.0320796966553	0.000618529506027699	0.011982130818069	-0.00327756232582033	-0.00327756232582033
1519	-2.45323920249939	1.32889199256897	-19.0970134735107	-0.017887907102704	-3.08191010844894e-05	0.00646266713738441	0.0116574559360743
1520	-0.50519323348999	0.679543316364288	-19.421688079834	-0.000680167751852423	0.00354059832170606	-0.00132951640989631	0.00678734155371785
1521	-1.15454185009003	0.354869037866592	-19.1619491577148	0.0103587592020631	-0.000680167751852423	-0.00684897974133492	0.0022419011220336
1522	0.793503999710083	0.354869037866592	-18.9671440124512	-0.000355493422830477	0.00743668992072344	-0.00230353930965066	-0.000355493422830477
1523	-1.15454185009003	1.32889199256897	-19.2268829345703	0.0100340843200684	0.00678734155371785	-0.00360223650932312	-0.000355493422830477
1524	0.793503999710083	1.32889199256897	-19.0320796966553	0.000943203864153475	0.0022419011220336	0.00581331877037883	0.0123068047687411
1525	0.144155398011208	0.0301947109401226	-18.9671440124512	-0.000680167751852423	-0.0026282137259841	0.00321592413820326	0.00451462110504508
1526	1.44285261631012	0.0301947109401226	-19.2268829345703	-0.00749832857400179	0.00256657530553639	-0.00944637414067984	-0.00457625929266214
1527	-0.50519323348999	1.32889199256897	-19.2918186187744	0.00548864435404539	0.00451462110504508	-0.00619963090866804	0.00483929552137852
1528	0.144155398011208	1.65356624126434	-19.2918186187744	0.00418994715437293	0.0126314787194133	-0.00684897974133492	0.000618529506027699
1529	-0.50519323348999	1.65356624126434	-19.6814270019531	-0.0195112787187099	0.00126787810586393	-0.00100484199356288	0.0106834331527352
1530	0.144155398011208	1.00421762466431	-19.0970134735107	0.00418994715437293	0.00418994715437293	-0.00425158534198999	0.0106834331527352
1531	1.44285261631012	1.32889199256897	-19.3567523956299	-0.00457625929266214	-0.0026282137259841	-0.00652430532500148	0.00451462110504508
1532	2.09220123291016	0.354869037866592	-19.4866237640381	0.031137915328145	0.00613799272105098	-0.0120437685400248	0.00289124972186983
1533	1.44285261631012	0.679543316364288	-19.8762321472168	-0.00360223650932312	0.00418994715437293	-0.0113944197073579	-0.00100484199356288
1534	0.793503999710083	1.00421762466431	-19.2918186187744	-0.0026282137259841	-0.00165419070981443	-0.00555028254166245	0.0100340843200684
1535	2.09220123291016	0.679543316364288	-19.2268829345703	0.000618529506027699	-0.000680167751852423	-0.000680167751852423	0.00613799272105098
1536	-0.50519323348999	1.00421762466431	-19.0320796966553	0.00256657530553639	0.0022419011220336	-0.0133424662053585	-0.00327756232582033
1537	-1.15454185009003	1.32889199256897	-19.2918186187744	0.00386527273803949	-0.00327756232582033	-0.00879702530801296	-0.00327756232582033
1538	0.144155398011208	0.354869037866592	-19.8762321472168	0.0162028968334198	0.00386527273803949	-0.00555028254166245	0.00289124972186983
1539	0.793503999710083	0.354869037866592	-19.2918186187744	-0.00490093370899558	0.00321592413820326	0.00354059832170606	0.0022419011220336
1540	1.44285261631012	0.0301947109401226	-19.0970134735107	0.00159255252219737	-0.00425158534198999	-0.00522560812532902	0.0113327819854021
1541	0.793503999710083	1.32889199256897	-19.421688079834	0.00581331877037883	-0.00132951640989631	-0.00814767740666866	-0.00522560812532902
1542	-1.15454185009003	1.00421762466431	-18.9671440124512	0.00451462110504508	0.00776136433705688	-0.0123684434220195	-0.00295288790948689
1543	2.09220123291016	0.0301947109401226	-19.3567523956299	0.00548864435404539	0.00743668992072344	-0.0133424662053585	0.000618529506027699
1544	1.44285261631012	0.0301947109401226	-19.2268829345703	-0.00847235135734081	-0.0026282137259841	0.000618529506027699	0.00646266713738441
1545	0.793503999710083	0.679543316364288	-19.421688079834	0.0142548503354192	-0.00522560812532902	-0.00327756232582033	-0.00197886489331722
1546	0.144155398011208	1.00421762466431	-19.2918186187744	0.00938473641872406	0.00711201597005129	-0.00749832857400179	-0.00295288790948689
1547	2.09220123291016	0.0301947109401226	-19.1619491577148	0.0158782228827477	0.0142548503354192	-0.00717365415766835	-0.0026282137259841
1548	2.09220123291016	0.0301947109401226	-18.7723388671875	0.00451462110504508	0.00906006153672934	-0.0107450718060136	0.000618529506027699
1549	2.74154996871948	0.354869037866592	-18.9671440124512	0.0132808275520802	0.00451462110504508	-0.000355493422830477	-0.00522560812532902
1550	0.793503999710083	0.354869037866592	-19.0970134735107	-0.00912170019000769	-0.00100484199356288	0.00711201597005129	-0.00555028254166245
1551	1.44285261631012	0.0301947109401226	-19.0320796966553	-0.00132951640989631	0.00646266713738441	0.00386527273803949	-0.00619963090866804
1552	0.793503999710083	1.00421762466431	-18.7723388671875	0.0158782228827477	0.00516396993771195	-3.08191010844894e-05	-0.0026282137259841
1553	1.44285261631012	0.679543316364288	-19.0320796966553	0.00126787810586393	0.00516396993771195	-0.0172385573387146	-0.00555028254166245
1554	1.44285261631012	0.0301947109401226	-18.9022083282471	-0.00782300252467394	0.00126787810586393	0.00711201597005129	0.00841071270406246
1555	0.793503999710083	1.00421762466431	-19.1619491577148	-0.00392691092565656	-0.00847235135734081	0.00516396993771195	0.0022419011220336
1556	2.74154996871948	0.0301947109401226	-19.0970134735107	0.013930176384747	0.00581331877037883	-0.00100484199356288	-3.08191010844894e-05
1557	2.74154996871948	0.0301947109401226	-19.1619491577148	0.00613799272105098	0.00516396993771195	-0.0126931173726916	-0.00749832857400179
1558	0.144155398011208	1.32889199256897	-19.7463626861572	0.0223717093467712	0.00354059832170606	0.00613799272105098	-0.0026282137259841
1559	1.44285261631012	0.354869037866592	-19.2268829345703	0.0165275707840919	-0.00197886489331722	-0.00814767740666866	-0.00100484199356288
1560	1.44285261631012	1.00421762466431	-19.0970134735107	-0.0146411629393697	-0.00717365415766835	0.00776136433705688	-0.00360223650932312
1561	1.44285261631012	-0.943828225135803	-19.1619491577148	0.00516396993771195	-0.00327756232582033	-0.00684897974133492	-0.0100957229733467
1562	2.09220123291016	-0.619153916835785	-19.2268829345703	0.00613799272105098	0.000943203864153475	-0.00814767740666866	-0.00814767740666866
1563	0.144155398011208	-0.619153916835785	-19.0320796966553	0.0145795252174139	-0.00425158534198999	-0.00555028254166245	-0.000680167751852423
1564	0.793503999710083	0.354869037866592	-19.3567523956299	-0.000680167751852423	-3.08191010844894e-05	-3.08191010844894e-05	-0.00392691092565656
1565	1.44285261631012	-1.26850259304047	-18.8372745513916	0.00906006153672934	-0.00457625929266214	0.00354059832170606	-0.00457625929266214
1566	0.793503999710083	-0.943828225135803	-18.7723388671875	-0.000355493422830477	-0.00490093370899558	-3.08191010844894e-05	-0.00490093370899558
1567	0.144155398011208	-0.294479608535767	-19.2268829345703	0.0123068047687411	-0.00652430532500148	-0.00944637414067984	-0.00425158534198999
1568	0.144155398011208	0.0301947109401226	-19.3567523956299	-0.00782300252467394	-0.000355493422830477	0.00418994715437293	-0.00425158534198999
1569	-0.50519323348999	0.0301947109401226	-19.7463626861572	0.0100340843200684	0.00191722682211548	0.0022419011220336	0.00126787810586393
1570	0.144155398011208	0.354869037866592	-19.421688079834	0.00159255252219737	-0.00392691092565656	-0.00522560812532902	0.00873538758605719
1571	0.144155398011208	0.679543316364288	-19.0970134735107	-0.00814767740666866	-0.00912170019000769	-0.00132951640989631	-0.00392691092565656
1572	1.44285261631012	0.0301947109401226	-18.9022083282471	0.0236704051494598	0.00711201597005129	-0.00555028254166245	-0.000680167751852423
1573	0.793503999710083	0.679543316364288	-19.1619491577148	-0.00295288790948689	0.00191722682211548	-0.0107450718060136	-0.00360223650932312
1574	0.144155398011208	1.32889199256897	-19.1619491577148	-0.00717365415766835	0.00483929552137852	-0.0026282137259841	0.0103587592020631
1575	1.44285261631012	0.354869037866592	-19.0970134735107	-0.0204853005707264	0.0022419011220336	0.00289124972186983	0.00808603875339031
1576	0.793503999710083	1.00421762466431	-19.2268829345703	0.011982130818069	0.00451462110504508	-0.00360223650932312	0.0022419011220336
1577	-1.15454185009003	1.00421762466431	-19.0320796966553	0.00451462110504508	0.00354059832170606	-0.00619963090866804	-0.00197886489331722
1578	2.09220123291016	-0.294479608535767	-18.6424694061279	0.00159255252219737	0.00126787810586393	-0.00360223650932312	-0.00392691092565656
1579	1.44285261631012	0.0301947109401226	-18.7723388671875	0.0246444288641214	-0.00327756232582033	0.0113327819854021	0.00808603875339031
1580	0.144155398011208	0.0301947109401226	-19.2268829345703	0.00256657530553639	-0.00360223650932312	-0.00619963090866804	0.0106834331527352
1581	-1.15454185009003	1.00421762466431	-19.421688079834	-0.00100484199356288	0.00159255252219737	-0.00912170019000769	0.00646266713738441
1582	0.144155398011208	0.679543316364288	-19.2268829345703	-0.0110697457566857	0.00646266713738441	-0.00717365415766835	-3.08191010844894e-05
1583	0.144155398011208	1.32889199256897	-19.2918186187744	-0.000680167751852423	0.00646266713738441	0.000618529506027699	0.000618529506027699
1584	0.793503999710083	-0.294479608535767	-18.7723388671875	0.000618529506027699	0.000943203864153475	-3.08191010844894e-05	-0.00327756232582033
1585	-1.80389046669006	1.97824060916901	-19.1619491577148	-0.00392691092565656	-0.0113944197073579	0.00938473641872406	0.00646266713738441
1586	-0.50519323348999	0.354869037866592	-19.6814270019531	-0.00425158534198999	-0.00977104809135199	-0.00717365415766835	0.00516396993771195
1587	-1.15454185009003	1.32889199256897	-19.6164932250977	0.0181509424000978	0.00808603875339031	-0.00684897974133492	0.00386527273803949
1588	-0.50519323348999	0.0301947109401226	-19.1619491577148	-0.00522560812532902	0.000618529506027699	-3.08191010844894e-05	0.00483929552137852
1589	-1.80389046669006	0.354869037866592	-19.2268829345703	0.00386527273803949	-0.00392691092565656	0.00743668992072344	0.00841071270406246
1590	-0.50519323348999	0.354869037866592	-18.5775356292725	-0.0149658378213644	-0.00392691092565656	-0.00360223650932312	0.00451462110504508
1591	0.144155398011208	0.354869037866592	-18.9671440124512	-0.0162645354866982	0.00483929552137852	-0.00457625929266214	-0.00717365415766835
1592	-0.50519323348999	0.0301947109401226	-19.0320796966553	0.00581331877037883	0.00256657530553639	-0.00165419070981443	0.00516396993771195
1593	-1.80389046669006	1.65356624126434	-19.421688079834	0.00873538758605719	0.00841071270406246	0.00289124972186983	0.00548864435404539
1594	-0.50519323348999	0.354869037866592	-18.9022083282471	0.00126787810586393	0.00191722682211548	0.0022419011220336	0.00711201597005129
1595	0.144155398011208	1.65356624126434	-18.9022083282471	-0.00457625929266214	-0.00360223650932312	0.00289124972186983	-0.00230353930965066
1596	1.44285261631012	0.0301947109401226	-18.6424694061279	-0.000680167751852423	0.00126787810586393	0.0022419011220336	-0.00490093370899558
1597	1.44285261631012	0.0301947109401226	-19.6164932250977	0.0145795252174139	0.00678734155371785	-0.00327756232582033	-0.0136671401560307
1598	-0.50519323348999	1.65356624126434	-19.8762321472168	0.0113327819854021	0.00516396993771195	0.00711201597005129	0.00256657530553639
1599	0.793503999710083	0.679543316364288	-19.421688079834	-0.0107450718060136	0.000943203864153475	0.00646266713738441	0.00159255252219737
1600	2.09220123291016	0.0301947109401226	-19.2268829345703	0.00483929552137852	0.00516396993771195	0.00711201597005129	-0.00132951640989631
1601	2.09220123291016	-0.294479608535767	-19.0970134735107	0.00321592413820326	0.00451462110504508	-0.00132951640989631	-0.0026282137259841
1602	1.44285261631012	0.354869037866592	-18.6424694061279	0.00906006153672934	0.0113327819854021	-0.00132951640989631	-0.00295288790948689
1603	1.44285261631012	0.0301947109401226	-19.0970134735107	0.00159255252219737	0.012956153601408	-0.00132951640989631	0.00321592413820326
1604	0.144155398011208	1.00421762466431	-19.421688079834	0.00159255252219737	0.00548864435404539	-3.08191010844894e-05	0.00256657530553639
1605	2.09220123291016	-0.294479608535767	-19.2918186187744	0.013930176384747	0.00516396993771195	0.00354059832170606	0.0022419011220336
1606	1.44285261631012	1.00421762466431	-19.3567523956299	0.00808603875339031	-0.00100484199356288	0.00678734155371785	-0.0130177913233638
1607	1.44285261631012	1.00421762466431	-19.2918186187744	-0.00652430532500148	0.0103587592020631	-0.0104203969240189	-0.00619963090866804
1608	-0.50519323348999	1.65356624126434	-19.1619491577148	-0.0100957229733467	0.00191722682211548	0.00191722682211548	-0.00587495695799589
1609	0.793503999710083	1.00421762466431	-19.3567523956299	0.00743668992072344	0.00126787810586393	-0.00295288790948689	0.00126787810586393
1610	0.144155398011208	1.32889199256897	-19.5515575408936	0.00321592413820326	0.00354059832170606	0.000618529506027699	-0.00360223650932312
1611	0.144155398011208	1.32889199256897	-19.4866237640381	0.000943203864153475	0.00354059832170606	-0.00360223650932312	-0.00717365415766835
1612	0.144155398011208	1.65356624126434	-19.6814270019531	0.0175015944987535	0.00970941036939621	-0.00749832857400179	-0.0143164889886975
1613	1.44285261631012	0.354869037866592	-19.2268829345703	0.00938473641872406	0.000943203864153475	-0.0100957229733467	-0.00814767740666866
1614	0.144155398011208	0.679543316364288	-19.0970134735107	0.00483929552137852	0.00646266713738441	-0.00457625929266214	-0.00197886489331722
1615	0.793503999710083	0.679543316364288	-19.4866237640381	0.000943203864153475	-3.08191010844894e-05	-0.0026282137259841	-0.00392691092565656
1616	0.144155398011208	1.32889199256897	-19.5515575408936	-0.0130177913233638	-0.00327756232582033	-0.00490093370899558	-0.00360223650932312
1617	0.793503999710083	0.0301947109401226	-19.0970134735107	-0.00295288790948689	0.000943203864153475	-0.00522560812532902	-0.0133424662053585
1618	2.09220123291016	0.679543316364288	-19.1619491577148	0.0220470335334539	-0.00165419070981443	-0.00717365415766835	-0.00555028254166245
1619	1.44285261631012	0.354869037866592	-18.9671440124512	-0.00555028254166245	0.00646266713738441	0.0022419011220336	-0.00425158534198999
1620	1.44285261631012	0.354869037866592	-18.8372745513916	0.00256657530553639	0.0022419011220336	-0.00977104809135199	-0.00197886489331722
1621	-0.50519323348999	0.0301947109401226	-19.0320796966553	-0.00132951640989631	0.00451462110504508	-0.00587495695799589	0.00321592413820326
1622	-0.50519323348999	1.32889199256897	-19.4866237640381	0.00581331877037883	0.00418994715437293	-0.0107450718060136	-0.0123684434220195
1623	0.793503999710083	1.00421762466431	-19.2918186187744	0.00516396993771195	0.00354059832170606	-0.00944637414067984	-0.00392691092565656
1624	2.09220123291016	0.0301947109401226	-19.1619491577148	0.000293855206109583	0.00321592413820326	-0.00522560812532902	-0.00490093370899558
1625	-0.50519323348999	1.00421762466431	-19.2268829345703	0.00483929552137852	0.000943203864153475	0.00613799272105098	-0.00490093370899558
1626	0.793503999710083	0.354869037866592	-18.7723388671875	0.00386527273803949	-0.00132951640989631	-0.00782300252467394	-0.00425158534198999
1627	0.793503999710083	0.0301947109401226	-19.0970134735107	-0.000680167751852423	0.00451462110504508	-0.00814767740666866	0.0022419011220336
1628	1.44285261631012	0.0301947109401226	-19.4866237640381	0.00776136433705688	-3.08191010844894e-05	-0.000680167751852423	0.000293855206109583
1629	1.44285261631012	0.354869037866592	-19.2918186187744	0.0175015944987535	-0.00425158534198999	0.00451462110504508	0.00581331877037883
1630	1.44285261631012	0.0301947109401226	-19.0320796966553	0.000293855206109583	-0.00814767740666866	-0.00814767740666866	0.00808603875339031
1631	1.44285261631012	0.0301947109401226	-18.7723388671875	-0.0104203969240189	-0.00425158534198999	0.00354059832170606	0.00451462110504508
1632	1.44285261631012	-0.294479608535767	-18.7723388671875	0.0136055024340749	0.00776136433705688	-0.0110697457566857	0.00321592413820326
1633	0.144155398011208	0.354869037866592	-19.2268829345703	0.00613799272105098	-0.000680167751852423	-0.00197886489331722	0.0116574559360743
1634	1.44285261631012	0.679543316364288	-19.3567523956299	-0.00457625929266214	-0.0026282137259841	0.00678734155371785	0.00711201597005129
1635	-1.15454185009003	0.0301947109401226	-19.0970134735107	0.00451462110504508	0.00256657530553639	0.00613799272105098	0.00483929552137852
1636	4.04024696350098	-0.294479608535767	-19.421688079834	-0.000355493422830477	-0.0026282137259841	-0.00132951640989631	0.00516396993771195
1637	0.144155398011208	0.679543316364288	-19.1619491577148	0.00711201597005129	0.0022419011220336	-0.00619963090866804	-0.00295288790948689
1638	0.793503999710083	0.0301947109401226	-18.9671440124512	0.00808603875339031	-0.00392691092565656	-0.00327756232582033	0.00678734155371785
1639	-0.50519323348999	0.354869037866592	-19.8762321472168	0.0123068047687411	-0.00360223650932312	0.00841071270406246	0.0100340843200684
1640	0.793503999710083	-0.294479608535767	-19.9411678314209	-0.00392691092565656	-0.00879702530801296	-0.00619963090866804	0.0100340843200684
1641	0.793503999710083	0.354869037866592	-20.0061016082764	0.000293855206109583	-0.00684897974133492	-0.00619963090866804	0.00191722682211548
1642	1.44285261631012	-0.943828225135803	-19.7463626861572	0.0152288740500808	-0.00100484199356288	-0.00490093370899558	-0.00425158534198999
1643	2.74154996871948	-0.943828225135803	-18.9022083282471	0.0132808275520802	-0.00555028254166245	-0.00327756232582033	0.00548864435404539
1644	0.793503999710083	0.354869037866592	-18.7723388671875	-0.00619963090866804	-0.00327756232582033	0.00289124972186983	0.00191722682211548
1645	2.09220123291016	-0.294479608535767	-19.1619491577148	-0.00295288790948689	-0.00522560812532902	-0.00100484199356288	0.00646266713738441
1646	0.793503999710083	0.354869037866592	-19.2918186187744	-0.00847235135734081	-0.0117190945893526	-0.00392691092565656	-0.00522560812532902
1647	0.144155398011208	0.679543316364288	-19.2268829345703	0.0100340843200684	0.00451462110504508	-0.00652430532500148	-0.00100484199356288
1648	0.793503999710083	-0.294479608535767	-18.7723388671875	0.00354059832170606	0.000293855206109583	-0.00684897974133492	0.00159255252219737
1649	0.793503999710083	0.354869037866592	-18.9022083282471	-0.00230353930965066	0.00159255252219737	0.00646266713738441	0.000293855206109583
1650	1.44285261631012	0.354869037866592	-18.707405090332	-0.00652430532500148	-0.00522560812532902	-0.00587495695799589	0.00548864435404539
1651	0.144155398011208	1.32889199256897	-19.4866237640381	-0.00457625929266214	-0.000355493422830477	0.00256657530553639	0.00354059832170606
1652	-0.50519323348999	1.65356624126434	-19.2918186187744	0.00613799272105098	0.000618529506027699	-0.0110697457566857	-0.00295288790948689
1653	1.44285261631012	0.354869037866592	-19.3567523956299	0.00646266713738441	-3.08191010844894e-05	-0.000355493422830477	0.0022419011220336
1654	2.09220123291016	-0.294479608535767	-18.8372745513916	0.0149041991680861	0.00191722682211548	-0.00100484199356288	0.00386527273803949
1655	0.144155398011208	1.00421762466431	-19.1619491577148	-0.00132951640989631	-0.00717365415766835	0.00159255252219737	-0.00814767740666866
1656	-1.15454185009003	1.32889199256897	-18.6424694061279	0.00159255252219737	-0.0026282137259841	0.00483929552137852	-0.00587495695799589
1657	1.44285261631012	0.0301947109401226	-18.7723388671875	0.00711201597005129	0.00613799272105098	-0.00847235135734081	-0.00197886489331722
1658	0.144155398011208	0.0301947109401226	-19.0970134735107	0.00613799272105098	0.00386527273803949	0.00483929552137852	0.00289124972186983
1659	0.793503999710083	-0.294479608535767	-19.0970134735107	0.00159255252219737	0.000293855206109583	0.000943203864153475	0.00483929552137852
1660	-0.50519323348999	0.0301947109401226	-18.9671440124512	-0.0100957229733467	0.00126787810586393	0.00289124972186983	0.000618529506027699
1661	0.144155398011208	0.0301947109401226	-19.5515575408936	-0.0185372550040483	0.00256657530553639	-0.00197886489331722	0.000293855206109583
1662	-2.45323920249939	1.00421762466431	-18.6424694061279	0.011982130818069	0.0149041991680861	-0.00782300252467394	-0.0117190945893526
1663	-1.15454185009003	1.00421762466431	-19.3567523956299	-0.0026282137259841	0.0103587592020631	0.0022419011220336	-0.00230353930965066
1664	0.144155398011208	0.679543316364288	-19.2918186187744	-0.00782300252467394	-0.00717365415766835	0.00678734155371785	0.000943203864153475
1665	-1.80389046669006	1.00421762466431	-19.2268829345703	-0.0243813935667276	-0.00327756232582033	0.00646266713738441	0.00289124972186983
1666	-0.50519323348999	0.354869037866592	-18.9671440124512	-0.00847235135734081	0.000943203864153475	0.00191722682211548	-0.00132951640989631
1667	0.144155398011208	0.0301947109401226	-19.0320796966553	0.00126787810586393	0.00646266713738441	-0.00360223650932312	-0.00132951640989631
1668	-1.80389046669006	1.65356624126434	-19.0970134735107	0.00191722682211548	0.00711201597005129	-0.0026282137259841	-0.00100484199356288
1669	-1.80389046669006	1.00421762466431	-19.2918186187744	0.00483929552137852	-0.00295288790948689	-0.00425158534198999	0.0136055024340749
1670	-1.80389046669006	1.65356624126434	-19.3567523956299	-0.00814767740666866	0.00516396993771195	0.000293855206109583	0.00451462110504508
1671	-0.50519323348999	0.0301947109401226	-19.1619491577148	-0.0224333461374044	-0.00619963090866804	-0.00360223650932312	0.00483929552137852
1672	-1.15454185009003	1.00421762466431	-18.9671440124512	-0.00100484199356288	0.00613799272105098	-0.0110697457566857	0.00321592413820326
1673	-0.50519323348999	0.679543316364288	-19.421688079834	0.00418994715437293	0.00256657530553639	-0.00652430532500148	0.00256657530553639
1674	-0.50519323348999	1.65356624126434	-19.4866237640381	-0.0172385573387146	0.00776136433705688	0.0106834331527352	-0.000355493422830477
1675	-1.15454185009003	0.0301947109401226	-19.1619491577148	-0.0253554154187441	0.00418994715437293	-0.00327756232582033	0.00548864435404539
1676	0.144155398011208	0.0301947109401226	-18.9671440124512	0.00386527273803949	-0.00327756232582033	-0.000680167751852423	-0.00749832857400179
1677	-1.15454185009003	1.32889199256897	-19.0970134735107	-0.0107450718060136	0.00451462110504508	-0.00977104809135199	0.000943203864153475
1678	-0.50519323348999	1.32889199256897	-19.2918186187744	-0.00360223650932312	0.00321592413820326	-0.00749832857400179	-0.00847235135734081
1679	-0.50519323348999	1.00421762466431	-18.9671440124512	-0.0120437685400248	0.00418994715437293	0.00776136433705688	0.00354059832170606
1680	0.144155398011208	1.32889199256897	-19.0320796966553	-0.0133424662053585	0.000618529506027699	0.0022419011220336	-0.00197886489331722
1681	0.793503999710083	1.00421762466431	-19.3567523956299	-0.00425158534198999	-0.00425158534198999	0.00256657530553639	-0.00295288790948689
1682	1.44285261631012	0.354869037866592	-19.4866237640381	0.000618529506027699	0.0103587592020631	-0.00847235135734081	-0.00587495695799589
1683	2.09220123291016	0.0301947109401226	-19.1619491577148	0.0223717093467712	0.00386527273803949	-0.00522560812532902	-0.0026282137259841
1684	0.144155398011208	1.00421762466431	-19.1619491577148	-0.00684897974133492	0.0022419011220336	0.00678734155371785	-0.000680167751852423
1685	1.44285261631012	0.354869037866592	-18.8372745513916	0.00191722682211548	-0.00912170019000769	-0.00522560812532902	-0.00522560812532902
1686	0.793503999710083	1.00421762466431	-18.9671440124512	-0.00295288790948689	-0.00360223650932312	0.000293855206109583	0.00126787810586393
1687	1.44285261631012	0.679543316364288	-19.1619491577148	0.013930176384747	0.01847561635077	-0.00197886489331722	0.00191722682211548
1688	2.74154996871948	0.679543316364288	-19.1619491577148	0.00646266713738441	0.00646266713738441	-0.00230353930965066	0.000618529506027699
1689	0.144155398011208	0.0301947109401226	-19.2268829345703	-0.00619963090866804	0.00418994715437293	0.00159255252219737	0.00354059832170606
1690	2.09220123291016	0.354869037866592	-19.0320796966553	0.00418994715437293	-3.08191010844894e-05	0.00808603875339031	0.00159255252219737
1691	0.144155398011208	0.679543316364288	-19.0320796966553	0.00841071270406246	-0.00392691092565656	-0.00360223650932312	0.00289124972186983
1692	0.793503999710083	1.00421762466431	-19.1619491577148	0.00808603875339031	0.0123068047687411	-0.00912170019000769	0.0022419011220336
1693	1.44285261631012	1.00421762466431	-19.7463626861572	0.00354059832170606	0.00451462110504508	-0.00944637414067984	0.00483929552137852
1694	2.09220123291016	0.0301947109401226	-19.9411678314209	0.00776136433705688	0.00126787810586393	0.00678734155371785	0.00743668992072344
1695	0.144155398011208	1.65356624126434	-20.1359710693359	-0.0136671401560307	0.000943203864153475	0.00354059832170606	-0.0026282137259841
1696	1.44285261631012	0.679543316364288	-19.8112964630127	-0.0117190945893526	0.00516396993771195	-0.000355493422830477	0.0022419011220336
1697	2.09220123291016	0.679543316364288	-19.2268829345703	0.00678734155371785	0.00938473641872406	-0.0139918150380254	-0.0100957229733467
1698	2.74154996871948	0.0301947109401226	-18.9671440124512	0.00159255252219737	0.000943203864153475	-0.00814767740666866	0.00126787810586393
1699	1.44285261631012	0.354869037866592	-19.421688079834	0.00418994715437293	0.00743668992072344	0.00646266713738441	0.0022419011220336
1700	2.09220123291016	0.354869037866592	-19.2918186187744	-0.00295288790948689	-0.00197886489331722	-0.00295288790948689	0.000618529506027699
1701	0.793503999710083	0.354869037866592	-19.2918186187744	-0.0100957229733467	0.00776136433705688	-0.00717365415766835	0.00159255252219737
1702	0.793503999710083	0.354869037866592	-19.2268829345703	0.0236704051494598	0.0100340843200684	-0.0026282137259841	-0.00490093370899558
1703	0.793503999710083	1.97824060916901	-19.2918186187744	0.00548864435404539	0.0136055024340749	-0.00197886489331722	0.00289124972186983
1704	0.793503999710083	1.65356624126434	-19.1619491577148	-0.0113944197073579	0.00516396993771195	0.00159255252219737	0.00808603875339031
1705	0.793503999710083	1.32889199256897	-19.2268829345703	-0.00490093370899558	-0.000355493422830477	0.00354059832170606	0.00581331877037883
1706	2.09220123291016	0.0301947109401226	-19.2918186187744	0.0155535480007529	-3.08191010844894e-05	0.00418994715437293	0.00613799272105098
1707	-0.50519323348999	1.00421762466431	-19.4866237640381	0.00906006153672934	0.00613799272105098	-0.00457625929266214	0.00159255252219737
1708	0.144155398011208	1.32889199256897	-19.2918186187744	0.000618529506027699	-0.00749832857400179	-0.00684897974133492	-0.00230353930965066
1709	0.793503999710083	1.00421762466431	-19.0970134735107	-0.00522560812532902	-0.00425158534198999	-0.00165419070981443	0.00808603875339031
1710	-0.50519323348999	1.32889199256897	-18.8372745513916	0.0022419011220336	-0.00425158534198999	-0.000355493422830477	0.00321592413820326
1711	0.793503999710083	1.00421762466431	-19.421688079834	0.0181509424000978	0.00548864435404539	0.00354059832170606	0.0171769186854362
1712	2.09220123291016	0.354869037866592	-19.1619491577148	0.00354059832170606	0.00451462110504508	-0.00555028254166245	-0.00165419070981443
1713	2.09220123291016	-0.294479608535767	-19.0970134735107	0.0181509424000978	0.0022419011220336	-0.00782300252467394	0.00613799272105098
1714	-1.15454185009003	1.32889199256897	-19.2918186187744	-0.0113944197073579	0.000618529506027699	0.00841071270406246	0.00808603875339031
1715	2.09220123291016	0.0301947109401226	-18.9022083282471	0.00321592413820326	0.00191722682211548	-0.00327756232582033	0.000293855206109583
1716	0.793503999710083	1.00421762466431	-18.9671440124512	0.0265924744307995	-0.00327756232582033	-0.0026282137259841	0.00418994715437293
1717	-0.50519323348999	0.679543316364288	-19.4866237640381	0.00418994715437293	-0.00165419070981443	-0.00749832857400179	0.00191722682211548
1718	-1.15454185009003	1.32889199256897	-19.421688079834	0.0113327819854021	0.000943203864153475	-0.00522560812532902	0.00386527273803949
1719	0.793503999710083	1.00421762466431	-19.2918186187744	0.0243197549134493	0.00159255252219737	-0.0026282137259841	0.00289124972186983
1720	-0.50519323348999	1.00421762466431	-19.1619491577148	-0.00425158534198999	-0.00555028254166245	0.00808603875339031	0.00321592413820326
1721	1.44285261631012	0.679543316364288	-19.0320796966553	-0.00717365415766835	-0.00555028254166245	0.00256657530553639	0.00548864435404539
1722	-0.50519323348999	0.679543316364288	-19.0320796966553	0.00321592413820326	0.00321592413820326	-0.00555028254166245	-0.00490093370899558
1723	1.44285261631012	-0.619153916835785	-19.1619491577148	0.00159255252219737	0.00418994715437293	-0.00912170019000769	0.00776136433705688
1724	0.144155398011208	-0.619153916835785	-19.1619491577148	0.00970941036939621	-0.00587495695799589	0.00776136433705688	0.00711201597005129
1725	1.44285261631012	-0.294479608535767	-19.2918186187744	-0.00490093370899558	-0.0130177913233638	-0.00197886489331722	0.00808603875339031
1726	-0.50519323348999	0.0301947109401226	-19.7463626861572	0.00386527273803949	-0.00847235135734081	-0.00392691092565656	-0.00100484199356288
1727	0.144155398011208	-0.943828225135803	-19.4866237640381	-0.000680167751852423	-3.08191010844894e-05	-0.00619963090866804	-0.0026282137259841
1728	1.44285261631012	-0.619153916835785	-19.3567523956299	0.0136055024340749	-0.00295288790948689	-0.00847235135734081	0.00711201597005129
1729	2.09220123291016	-1.26850259304047	-19.5515575408936	0.00451462110504508	-0.0026282137259841	0.00191722682211548	0.00646266713738441
1730	1.44285261631012	-1.26850259304047	-19.1619491577148	-3.08191010844894e-05	-0.00165419070981443	-3.08191010844894e-05	-0.00749832857400179
1731	1.44285261631012	-1.26850259304047	-18.9671440124512	-0.00100484199356288	-0.00944637414067984	0.00613799272105098	0.00191722682211548
1732	0.144155398011208	-0.619153916835785	-19.0320796966553	0.00841071270406246	-0.00684897974133492	-0.00912170019000769	-0.00100484199356288
1733	0.144155398011208	0.0301947109401226	-18.9022083282471	0.00548864435404539	-0.0026282137259841	0.00256657530553639	-0.00197886489331722
1734	1.44285261631012	-1.59317684173584	-18.707405090332	-0.00327756232582033	-0.00230353930965066	-0.000680167751852423	0.000293855206109583
1735	0.144155398011208	-0.294479608535767	-19.8112964630127	-0.00165419070981443	-0.00360223650932312	0.00386527273803949	-0.00327756232582033
1736	0.793503999710083	-0.943828225135803	-19.6164932250977	0.0207483377307653	-0.00490093370899558	-0.00197886489331722	0.00126787810586393
1737	0.793503999710083	-0.619153916835785	-19.0970134735107	0.00386527273803949	-0.00100484199356288	-0.00132951640989631	-0.00457625929266214
1738	0.793503999710083	-0.619153916835785	-19.2268829345703	-0.00847235135734081	0.000293855206109583	0.00191722682211548	-0.00360223650932312
1739	1.44285261631012	-0.294479608535767	-18.8372745513916	-3.08191010844894e-05	-0.00522560812532902	0.00159255252219737	0.00808603875339031
1740	0.793503999710083	-0.619153916835785	-18.9022083282471	-0.00425158534198999	-0.00132951640989631	0.0022419011220336	0.00159255252219737
1741	0.793503999710083	-0.294479608535767	-19.2268829345703	-0.0136671401560307	-0.000355493422830477	-0.00327756232582033	-0.00425158534198999
1742	2.74154996871948	-0.619153916835785	-19.0970134735107	-0.0026282137259841	-0.00230353930965066	-0.00100484199356288	0.000943203864153475
1743	0.793503999710083	0.679543316364288	-19.4866237640381	-0.000680167751852423	0.00191722682211548	-0.00197886489331722	-0.00100484199356288
1744	1.44285261631012	1.32889199256897	-19.2918186187744	-0.00327756232582033	0.00191722682211548	0.00516396993771195	0.00646266713738441
1745	0.793503999710083	0.0301947109401226	-18.7723388671875	0.0123068047687411	-0.00165419070981443	0.0113327819854021	-3.08191010844894e-05
1746	2.09220123291016	0.354869037866592	-18.8372745513916	-0.0162645354866982	-0.00230353930965066	0.00191722682211548	-0.0026282137259841
1747	-0.50519323348999	1.65356624126434	-20.0061016082764	-0.00522560812532902	-0.00230353930965066	-3.08191010844894e-05	-0.00360223650932312
1748	1.44285261631012	1.32889199256897	-19.7463626861572	-0.0026282137259841	0.0022419011220336	-0.00522560812532902	-0.00295288790948689
1749	0.144155398011208	1.65356624126434	-19.8112964630127	-0.00165419070981443	-0.000355493422830477	0.00776136433705688	0.00159255252219737
1750	0.793503999710083	1.00421762466431	-19.2268829345703	-0.0117190945893526	0.00256657530553639	-0.00360223650932312	0.00256657530553639
1751	0.144155398011208	1.32889199256897	-19.1619491577148	0.012956153601408	-0.00717365415766835	-0.00360223650932312	0.00418994715437293
1752	2.09220123291016	1.00421762466431	-19.0970134735107	-0.00197886489331722	0.00516396993771195	-0.00814767740666866	0.00191722682211548
1753	0.793503999710083	0.354869037866592	-19.2918186187744	0.00808603875339031	0.00581331877037883	-0.00230353930965066	-0.00100484199356288
1754	-1.15454185009003	0.679543316364288	-19.2268829345703	-0.0104203969240189	0.00418994715437293	0.00354059832170606	0.0103587592020631
1755	1.44285261631012	0.354869037866592	-19.0970134735107	-0.0217839982360601	0.00256657530553639	-0.00360223650932312	-0.000355493422830477
1756	-1.15454185009003	1.65356624126434	-19.1619491577148	0.00581331877037883	-0.00555028254166245	-0.00132951640989631	0.00321592413820326
1757	-1.15454185009003	1.97824060916901	-18.9671440124512	0.00191722682211548	0.00354059832170606	-0.00587495695799589	-0.00100484199356288
1758	-1.15454185009003	0.0301947109401226	-18.8372745513916	-0.00392691092565656	0.00841071270406246	-0.00197886489331722	0.00418994715437293
1759	-1.80389046669006	0.0301947109401226	-18.9671440124512	0.0022419011220336	0.000943203864153475	0.00646266713738441	-0.00490093370899558
1760	-2.45323920249939	1.00421762466431	-19.0320796966553	-0.0143164889886975	0.00159255252219737	0.0022419011220336	0.00451462110504508
1761	-3.75193643569946	0.679543316364288	-19.2918186187744	0.0181509424000978	0.000618529506027699	-0.00132951640989631	-0.00230353930965066
1762	-3.75193643569946	1.00421762466431	-19.1619491577148	-0.00619963090866804	0.00516396993771195	-0.00230353930965066	-0.00717365415766835
1763	-1.80389046669006	1.00421762466431	-19.0970134735107	-0.0117190945893526	0.000943203864153475	-0.00555028254166245	0.00581331877037883
1764	-1.15454185009003	0.354869037866592	-18.9022083282471	-3.08191010844894e-05	0.00256657530553639	0.00581331877037883	0.00808603875339031
1765	-3.10258769989014	1.32889199256897	-19.421688079834	-0.017887907102704	-0.00392691092565656	0.00256657530553639	0.00613799272105098
1766	-2.45323920249939	0.0301947109401226	-19.0970134735107	-0.0026282137259841	0.00418994715437293	-0.00360223650932312	0.00970941036939621
1767	0.144155398011208	-0.294479608535767	-19.0320796966553	-0.00684897974133492	0.00841071270406246	-0.00684897974133492	-0.00165419070981443
1768	-0.50519323348999	0.0301947109401226	-18.9671440124512	0.00386527273803949	0.00970941036939621	0.00321592413820326	-0.00100484199356288
1769	0.144155398011208	1.32889199256897	-19.0320796966553	-0.00555028254166245	0.00646266713738441	0.00743668992072344	0.0103587592020631
1770	-0.50519323348999	0.354869037866592	-18.707405090332	-0.0266541130840778	0.00256657530553639	-0.00100484199356288	0.00646266713738441
1771	1.44285261631012	0.0301947109401226	-19.0970134735107	-0.00100484199356288	-0.00360223650932312	-0.000680167751852423	0.00906006153672934
1772	0.144155398011208	0.354869037866592	-19.0970134735107	-0.00457625929266214	0.0103587592020631	-0.00100484199356288	0.000618529506027699
1773	0.144155398011208	1.00421762466431	-19.2918186187744	0.0155535480007529	-0.00360223650932312	-0.00847235135734081	0.000943203864153475
1774	0.793503999710083	0.679543316364288	-19.1619491577148	0.01100810803473	0.0113327819854021	0.00354059832170606	0.00646266713738441
1775	0.793503999710083	1.00421762466431	-19.0320796966553	0.00321592413820326	0.00256657530553639	-3.08191010844894e-05	-0.0026282137259841
1776	1.44285261631012	0.354869037866592	-18.9671440124512	-0.00749832857400179	0.0022419011220336	0.00126787810586393	-0.00165419070981443
1777	2.74154996871948	-0.294479608535767	-19.2918186187744	-3.08191010844894e-05	-0.00132951640989631	-0.00912170019000769	0.00289124972186983
1778	-0.50519323348999	1.65356624126434	-19.3567523956299	-3.08191010844894e-05	0.00548864435404539	-0.00555028254166245	0.00483929552137852
1779	0.144155398011208	1.00421762466431	-19.8762321472168	0.011982130818069	0.000618529506027699	-0.00132951640989631	0.00808603875339031
1780	-0.50519323348999	1.32889199256897	-19.2268829345703	0.000943203864153475	-0.00490093370899558	-0.000355493422830477	0.00256657530553639
1781	2.09220123291016	0.0301947109401226	-18.8372745513916	-0.0026282137259841	-0.00392691092565656	-0.00977104809135199	0.00613799272105098
1782	1.44285261631012	0.679543316364288	-19.2918186187744	0.00386527273803949	0.00841071270406246	-0.00100484199356288	-0.00944637414067984
1783	2.09220123291016	0.354869037866592	-19.2268829345703	0.0142548503354192	0.00646266713738441	-0.00977104809135199	0.00516396993771195
1784	-0.50519323348999	1.32889199256897	-19.9411678314209	-0.00814767740666866	0.00256657530553639	0.011982130818069	0.011982130818069
1785	1.44285261631012	0.0301947109401226	-19.5515575408936	-0.00912170019000769	0.00159255252219737	-0.00749832857400179	0.00321592413820326
1786	-0.50519323348999	1.65356624126434	-19.3567523956299	0.0239950809627771	-0.00457625929266214	-0.00360223650932312	-0.00425158534198999
1787	-0.50519323348999	1.00421762466431	-19.0970134735107	0.00678734155371785	0.00191722682211548	-0.00879702530801296	-0.0026282137259841
1788	0.793503999710083	0.354869037866592	-18.707405090332	0.00354059832170606	0.00354059832170606	-0.00912170019000769	0.00126787810586393
1789	1.44285261631012	0.0301947109401226	-19.3567523956299	0.0175015944987535	-0.00360223650932312	-3.08191010844894e-05	0.00354059832170606
1790	0.144155398011208	0.354869037866592	-19.421688079834	-0.0139918150380254	0.000943203864153475	0.0022419011220336	-0.00165419070981443
1791	0.144155398011208	1.00421762466431	-19.3567523956299	-0.0130177913233638	0.000293855206109583	-0.00749832857400179	-0.00652430532500148
1792	0.144155398011208	1.32889199256897	-19.4866237640381	0.00743668992072344	0.0103587592020631	-0.00425158534198999	-0.00425158534198999
1793	1.44285261631012	0.354869037866592	-18.7723388671875	0.0188002903014421	0.00808603875339031	-0.0110697457566857	0.00126787810586393
1794	1.44285261631012	0.354869037866592	-18.707405090332	0.00808603875339031	0.00418994715437293	0.00191722682211548	-0.000355493422830477
1795	2.09220123291016	0.354869037866592	-19.4866237640381	-0.000355493422830477	-0.00295288790948689	-0.000680167751852423	-0.000355493422830477
1796	0.144155398011208	1.00421762466431	-19.2918186187744	0.0265924744307995	0.00126787810586393	0.0022419011220336	0.000618529506027699
1797	0.793503999710083	0.0301947109401226	-18.8372745513916	-0.0126931173726916	0.00678734155371785	-0.00230353930965066	-0.00522560812532902
1798	2.74154996871948	0.354869037866592	-18.8372745513916	-0.0026282137259841	0.01100810803473	-0.0107450718060136	-0.00490093370899558
1799	2.09220123291016	0.354869037866592	-18.9671440124512	0.00159255252219737	-0.000355493422830477	-0.00197886489331722	0.00516396993771195
1800	2.09220123291016	0.0301947109401226	-19.2918186187744	-0.00490093370899558	-0.00392691092565656	0.000943203864153475	0.00289124972186983
1801	0.793503999710083	0.679543316364288	-19.8762321472168	0.0126314787194133	0.00678734155371785	-0.00360223650932312	-0.00197886489331722
1802	1.44285261631012	0.354869037866592	-19.6164932250977	0.00938473641872406	0.00289124972186983	-0.00490093370899558	-0.00522560812532902
1803	-1.15454185009003	1.65356624126434	-19.8112964630127	-0.00197886489331722	-0.000680167751852423	-0.00879702530801296	-0.00100484199356288
1804	2.09220123291016	0.0301947109401226	-19.4866237640381	0.00938473641872406	0.000293855206109583	0.00418994715437293	0.00483929552137852
1805	0.144155398011208	1.65356624126434	-19.6164932250977	-0.00717365415766835	-0.00360223650932312	0.000293855206109583	-0.00197886489331722
1806	2.74154996871948	-0.619153916835785	-19.4866237640381	0.00970941036939621	-0.00132951640989631	-0.00652430532500148	-0.00327756232582033
1807	1.44285261631012	0.679543316364288	-19.421688079834	-0.00392691092565656	0.000293855206109583	-0.00717365415766835	-0.00555028254166245
1808	0.793503999710083	0.679543316364288	-19.3567523956299	0.0282158460468054	0.0022419011220336	-0.00457625929266214	-0.00197886489331722
1809	-0.50519323348999	1.32889199256897	-19.3567523956299	-0.00619963090866804	-0.00587495695799589	-0.00295288790948689	-0.00100484199356288
1810	0.144155398011208	1.00421762466431	-19.1619491577148	0.00256657530553639	-0.0113944197073579	-0.00749832857400179	-0.00392691092565656
1811	0.793503999710083	-0.294479608535767	-18.9671440124512	-0.00522560812532902	-0.0133424662053585	0.00289124972186983	-0.0159398596733809
1812	2.09220123291016	-0.619153916835785	-18.3177947998047	-0.0026282137259841	0.000293855206109583	-0.0100957229733467	-0.00684897974133492
1813	0.144155398011208	0.679543316364288	-19.2268829345703	-0.00814767740666866	0.00321592413820326	-0.00165419070981443	-0.00814767740666866
1814	-0.50519323348999	0.0301947109401226	-18.9671440124512	-0.00555028254166245	-0.00295288790948689	-3.08191010844894e-05	0.000943203864153475
1815	0.144155398011208	-0.619153916835785	-18.9022083282471	-0.00360223650932312	-0.0126931173726916	0.00841071270406246	-0.00782300252467394
1816	0.793503999710083	-0.943828225135803	-18.9022083282471	-0.00392691092565656	-0.00230353930965066	-0.00619963090866804	-0.0026282137259841
1817	0.144155398011208	0.0301947109401226	-18.8372745513916	0.00646266713738441	-0.00295288790948689	-0.00392691092565656	-0.0133424662053585
1818	0.144155398011208	-0.294479608535767	-18.707405090332	-0.00717365415766835	0.00289124972186983	0.000618529506027699	-0.00587495695799589
1819	0.144155398011208	0.0301947109401226	-19.2268829345703	-0.0104203969240189	-0.0120437685400248	0.00289124972186983	-0.00100484199356288
1820	-0.50519323348999	-0.294479608535767	-19.0970134735107	-0.00425158534198999	-0.00749832857400179	0.00418994715437293	0.00191722682211548
1821	1.44285261631012	-1.26850259304047	-19.2918186187744	-0.00847235135734081	-0.00782300252467394	-0.00132951640989631	-0.00490093370899558
1822	0.793503999710083	-0.943828225135803	-19.0970134735107	-3.08191010844894e-05	-0.00457625929266214	-0.00522560812532902	-0.00749832857400179
1823	2.09220123291016	-0.943828225135803	-18.7723388671875	0.013930176384747	-0.00100484199356288	0.000618529506027699	0.000293855206109583
1824	-0.50519323348999	0.354869037866592	-19.0320796966553	0.00191722682211548	-0.00360223650932312	0.00678734155371785	-0.00132951640989631
1825	2.09220123291016	-0.294479608535767	-19.1619491577148	-0.00230353930965066	-0.00749832857400179	0.00678734155371785	-0.00295288790948689
1826	-0.50519323348999	0.679543316364288	-19.2918186187744	-0.00555028254166245	-0.000680167751852423	-0.00555028254166245	-0.00360223650932312
1827	1.44285261631012	-0.294479608535767	-19.0320796966553	0.0142548503354192	-0.00490093370899558	-0.00197886489331722	-0.00490093370899558
1828	1.44285261631012	-0.294479608535767	-19.0320796966553	0.00613799272105098	0.00483929552137852	-0.00295288790948689	0.00191722682211548
1829	1.44285261631012	-0.294479608535767	-18.7723388671875	0.00581331877037883	0.00581331877037883	0.00646266713738441	0.00126787810586393
1830	2.09220123291016	-0.294479608535767	-18.707405090332	0.00126787810586393	-0.00392691092565656	0.00776136433705688	-0.00360223650932312
1831	1.44285261631012	0.354869037866592	-18.9671440124512	0.00159255252219737	0.00386527273803949	-3.08191010844894e-05	-0.00327756232582033
1832	0.144155398011208	1.32889199256897	-19.3567523956299	-0.000355493422830477	0.0113327819854021	-0.00392691092565656	-0.00165419070981443
1833	1.44285261631012	0.354869037866592	-19.2268829345703	0.0113327819854021	0.00159255252219737	0.00483929552137852	-0.000355493422830477
1834	0.793503999710083	0.679543316364288	-18.9671440124512	0.0100340843200684	0.00159255252219737	0.00516396993771195	0.00516396993771195
1835	0.144155398011208	1.00421762466431	-18.8372745513916	-0.00457625929266214	-0.00197886489331722	-0.00295288790948689	-0.000680167751852423
1836	-2.45323920249939	1.65356624126434	-19.0320796966553	-0.00230353930965066	0.00483929552137852	-0.00457625929266214	-0.00847235135734081
1837	0.793503999710083	0.0301947109401226	-19.0970134735107	-0.0026282137259841	0.00483929552137852	-0.00522560812532902	-0.00132951640989631
1838	-0.50519323348999	0.354869037866592	-19.0320796966553	0.00873538758605719	0.00711201597005129	-0.00522560812532902	-0.00782300252467394
1839	-0.50519323348999	0.0301947109401226	-18.9671440124512	-0.00230353930965066	-0.00587495695799589	0.00159255252219737	0.000943203864153475
1840	-1.80389046669006	0.354869037866592	-18.9022083282471	0.00776136433705688	0.00159255252219737	0.00613799272105098	-0.00100484199356288
1841	-2.45323920249939	0.679543316364288	-18.707405090332	-0.0256800893694162	0.00191722682211548	0.00126787810586393	0.00483929552137852
1842	-1.80389046669006	1.97824060916901	-19.4866237640381	-0.00490093370899558	-0.00197886489331722	0.00256657530553639	0.000943203864153475
1843	-3.10258769989014	1.32889199256897	-19.3567523956299	-0.0110697457566857	0.00776136433705688	-0.00782300252467394	0.00418994715437293
1844	-1.15454185009003	0.354869037866592	-19.2268829345703	-0.00814767740666866	-0.00230353930965066	0.00841071270406246	0.00581331877037883
1845	-2.45323920249939	1.32889199256897	-19.1619491577148	-0.0136671401560307	-0.00425158534198999	0.00841071270406246	0.00646266713738441
1846	0.144155398011208	0.354869037866592	-18.9671440124512	-0.00749832857400179	0.00256657530553639	0.00289124972186983	-0.00360223650932312
1847	-2.45323920249939	1.00421762466431	-18.9022083282471	-0.00457625929266214	0.00613799272105098	-0.0026282137259841	0.00451462110504508
1848	-1.15454185009003	1.32889199256897	-19.2268829345703	0.0249691028147936	0.00678734155371785	0.000293855206109583	0.000943203864153475
1849	-1.80389046669006	1.32889199256897	-19.421688079834	0.00516396993771195	0.00483929552137852	-0.00100484199356288	0.00873538758605719
1850	0.144155398011208	1.00421762466431	-19.2918186187744	-0.00587495695799589	0.00191722682211548	0.00321592413820326	0.00289124972186983
1851	-0.50519323348999	1.00421762466431	-19.3567523956299	-0.00879702530801296	0.00321592413820326	-0.00392691092565656	0.00159255252219737
1852	1.44285261631012	1.32889199256897	-19.2918186187744	0.00678734155371785	0.00191722682211548	-0.00555028254166245	-0.00230353930965066
1853	-0.50519323348999	1.97824060916901	-18.707405090332	-0.000355493422830477	0.00581331877037883	-0.00619963090866804	-0.00392691092565656
1854	2.09220123291016	-0.294479608535767	-19.3567523956299	-0.0107450718060136	-0.00327756232582033	0.013930176384747	0.0022419011220336
1855	0.793503999710083	1.32889199256897	-19.6164932250977	0.00516396993771195	-0.00197886489331722	-0.00327756232582033	-0.000355493422830477
1856	2.09220123291016	0.354869037866592	-19.0320796966553	-0.00749832857400179	0.00159255252219737	-3.08191010844894e-05	-0.0110697457566857
1857	0.793503999710083	0.354869037866592	-19.1619491577148	0.0022419011220336	0.00711201597005129	0.00191722682211548	-0.00555028254166245
1858	2.74154996871948	0.354869037866592	-19.421688079834	0.00808603875339031	0.00126787810586393	-0.00749832857400179	-0.00457625929266214
1859	0.793503999710083	0.354869037866592	-19.2918186187744	-0.00360223650932312	0.00321592413820326	-0.00230353930965066	0.00516396993771195
1860	2.74154996871948	0.0301947109401226	-19.6814270019531	-0.0120437685400248	-3.08191010844894e-05	-0.00165419070981443	0.000293855206109583
1861	0.144155398011208	1.32889199256897	-19.5515575408936	0.0162028968334198	0.000293855206109583	-0.00944637414067984	-0.00944637414067984
1862	2.09220123291016	0.0301947109401226	-19.2268829345703	0.00938473641872406	0.00418994715437293	-0.00425158534198999	-0.00165419070981443
1863	1.44285261631012	0.679543316364288	-19.3567523956299	0.00159255252219737	0.00516396993771195	-0.00230353930965066	-0.0026282137259841
1864	1.44285261631012	0.0301947109401226	-19.0970134735107	-0.0110697457566857	0.00776136433705688	-0.00197886489331722	0.00418994715437293
1865	-0.50519323348999	1.32889199256897	-19.421688079834	0.0197743140161037	-0.00684897974133492	-0.00555028254166245	-0.00490093370899558
1866	1.44285261631012	0.0301947109401226	-19.2918186187744	-3.08191010844894e-05	0.00386527273803949	-0.0123684434220195	-0.0133424662053585
1867	0.144155398011208	1.97824060916901	-20.2658405303955	0.00191722682211548	0.00126787810586393	-0.00587495695799589	-0.0110697457566857
1868	0.144155398011208	1.65356624126434	-19.421688079834	0.00483929552137852	0.00126787810586393	-0.00522560812532902	-0.000680167751852423
1869	0.144155398011208	1.00421762466431	-19.2268829345703	0.00159255252219737	0.00483929552137852	-0.00230353930965066	-0.00912170019000769
1870	-1.15454185009003	0.0301947109401226	-19.0320796966553	0.012956153601408	-0.00197886489331722	0.00418994715437293	0.00126787810586393
1871	0.144155398011208	1.65356624126434	-18.5125999450684	-0.0162645354866982	0.00548864435404539	-0.0104203969240189	-0.00944637414067984
1872	0.144155398011208	1.32889199256897	-19.0320796966553	0.00159255252219737	0.0116574559360743	-0.00360223650932312	-0.00132951640989631
1873	0.144155398011208	1.32889199256897	-19.2268829345703	-0.00522560812532902	0.00386527273803949	-0.0110697457566857	-0.000680167751852423
1874	-1.15454185009003	1.32889199256897	-18.9671440124512	-0.00230353930965066	-0.00230353930965066	-0.0026282137259841	-0.00587495695799589
1875	0.793503999710083	0.354869037866592	-19.0970134735107	0.0194496400654316	-0.000355493422830477	-0.000355493422830477	0.00126787810586393
1876	1.44285261631012	0.0301947109401226	-18.7723388671875	-0.00230353930965066	0.000293855206109583	0.00126787810586393	-0.00230353930965066
1877	1.44285261631012	0.354869037866592	-18.9671440124512	0.0246444288641214	0.0136055024340749	-0.0136671401560307	-0.00814767740666866
1878	0.793503999710083	0.354869037866592	-19.3567523956299	0.0165275707840919	-0.00295288790948689	-0.000355493422830477	-0.00457625929266214
1879	2.09220123291016	0.0301947109401226	-19.1619491577148	0.00581331877037883	0.00256657530553639	-0.00425158534198999	-3.08191010844894e-05
1880	0.144155398011208	-0.294479608535767	-19.1619491577148	0.00646266713738441	-0.00522560812532902	0.00613799272105098	0.00581331877037883
1881	2.09220123291016	0.0301947109401226	-19.0970134735107	0.011982130818069	0.000618529506027699	-0.0026282137259841	-0.00360223650932312
1882	2.09220123291016	0.0301947109401226	-19.0970134735107	-0.00912170019000769	0.00646266713738441	-0.00327756232582033	-0.00425158534198999
1883	2.09220123291016	-0.943828225135803	-18.6424694061279	0.0126314787194133	0.00191722682211548	-0.000355493422830477	0.000618529506027699
1884	0.144155398011208	1.00421762466431	-19.3567523956299	-0.00100484199356288	0.00581331877037883	0.00126787810586393	0.00126787810586393
1885	2.09220123291016	-0.294479608535767	-19.1619491577148	-0.0198359526693821	0.00159255252219737	-0.00327756232582033	0.00126787810586393
1886	-0.50519323348999	0.679543316364288	-19.2918186187744	-0.00132951640989631	-0.00295288790948689	-0.00295288790948689	0.01100810803473
1887	1.44285261631012	-1.26850259304047	-18.9022083282471	0.0100340843200684	-0.000680167751852423	-0.00717365415766835	-0.00684897974133492
1888	0.793503999710083	-0.619153916835785	-18.9022083282471	0.013930176384747	-0.00132951640989631	-0.00652430532500148	0.000293855206109583
1889	1.44285261631012	-1.26850259304047	-18.7723388671875	-0.0104203969240189	0.00256657530553639	-0.00457625929266214	0.00873538758605719
1890	2.09220123291016	-0.619153916835785	-19.6164932250977	-0.000355493422830477	-0.00490093370899558	0.00516396993771195	0.0022419011220336
1891	2.74154996871948	-0.943828225135803	-19.1619491577148	0.0106834331527352	-0.00392691092565656	-0.00814767740666866	-0.000355493422830477
1892	0.793503999710083	-0.619153916835785	-19.0320796966553	-0.00165419070981443	0.00386527273803949	0.00256657530553639	0.00548864435404539
1893	2.09220123291016	-0.619153916835785	-19.0970134735107	0.00256657530553639	-0.00230353930965066	-0.00295288790948689	0.00808603875339031
1894	-0.50519323348999	0.354869037866592	-19.2268829345703	0.00646266713738441	-0.00522560812532902	0.00483929552137852	0.00776136433705688
1895	0.144155398011208	-0.619153916835785	-18.707405090332	0.0022419011220336	-0.00425158534198999	0.00289124972186983	0.00256657530553639
1896	1.44285261631012	0.679543316364288	-19.2918186187744	-0.00425158534198999	-0.00197886489331722	0.00256657530553639	-0.00327756232582033
1897	-0.50519323348999	0.679543316364288	-19.2268829345703	0.0272418223321438	0.00970941036939621	-0.0026282137259841	0.00483929552137852
1898	-0.50519323348999	1.32889199256897	-19.2268829345703	0.0178262684494257	-3.08191010844894e-05	-0.00619963090866804	0.00516396993771195
1899	-0.50519323348999	1.32889199256897	-19.1619491577148	-0.00165419070981443	0.000293855206109583	0.000943203864153475	0.00548864435404539
1900	0.144155398011208	1.32889199256897	-19.0320796966553	0.00678734155371785	-3.08191010844894e-05	0.00191722682211548	-0.00360223650932312
1901	0.144155398011208	0.354869037866592	-18.707405090332	-0.00717365415766835	0.00256657530553639	-0.000355493422830477	0.00159255252219737
1902	0.144155398011208	1.00421762466431	-19.0970134735107	0.00159255252219737	0.00808603875339031	-0.00717365415766835	0.0175015944987535
1903	0.144155398011208	1.00421762466431	-19.2268829345703	0.00646266713738441	0.0022419011220336	-0.00295288790948689	-0.00132951640989631
1904	0.793503999710083	0.679543316364288	-19.421688079834	0.0158782228827477	0.00289124972186983	0.00581331877037883	0.00613799272105098
1905	0.144155398011208	0.0301947109401226	-18.9671440124512	-3.08191010844894e-05	-0.00522560812532902	-0.00392691092565656	0.00646266713738441
1906	1.44285261631012	-0.294479608535767	-19.0970134735107	-0.0224333461374044	-0.00132951640989631	0.00289124972186983	0.00256657530553639
1907	-1.80389046669006	1.00421762466431	-19.0320796966553	0.00191722682211548	0.00646266713738441	-0.00717365415766835	0.00678734155371785
1908	-1.80389046669006	0.679543316364288	-19.1619491577148	0.0132808275520802	0.00126787810586393	-0.00230353930965066	0.00970941036939621
1909	-0.50519323348999	0.354869037866592	-19.6164932250977	-0.00132951640989631	-0.00555028254166245	0.00354059832170606	0.00289124972186983
1910	-0.50519323348999	0.354869037866592	-19.4866237640381	-0.00490093370899558	-0.00879702530801296	0.00646266713738441	0.00646266713738441
1911	-3.10258769989014	1.00421762466431	-19.7463626861572	-0.0201606266200542	0.00516396993771195	-0.00295288790948689	0.00776136433705688
1912	-3.10258769989014	0.679543316364288	-19.5515575408936	0.0113327819854021	0.00776136433705688	-0.0104203969240189	0.00159255252219737
1913	-3.10258769989014	1.32889199256897	-19.5515575408936	0.00386527273803949	-0.0026282137259841	0.00126787810586393	0.00548864435404539
1914	-1.15454185009003	1.00421762466431	-20.0061016082764	-0.0146411629393697	-0.000680167751852423	-0.00392691092565656	0.00970941036939621
1915	-1.80389046669006	0.679543316364288	-19.0320796966553	-0.0113944197073579	0.000293855206109583	0.000943203864153475	0.00841071270406246
1916	0.144155398011208	0.354869037866592	-19.0970134735107	0.0152288740500808	-0.00555028254166245	-0.00295288790948689	0.00613799272105098
1917	0.144155398011208	0.679543316364288	-19.1619491577148	-0.0217839982360601	0.00743668992072344	-0.00782300252467394	-0.0113944197073579
1918	0.144155398011208	0.354869037866592	-19.1619491577148	0.00191722682211548	0.00483929552137852	0.0022419011220336	0.0022419011220336
1919	2.09220123291016	0.354869037866592	-18.9022083282471	-0.00360223650932312	0.00711201597005129	-0.00165419070981443	0.000618529506027699
1920	1.44285261631012	0.0301947109401226	-18.9671440124512	-0.00295288790948689	-0.00522560812532902	-3.08191010844894e-05	-0.0026282137259841
1921	0.144155398011208	1.00421762466431	-19.0970134735107	0.00418994715437293	-0.00587495695799589	-0.0156151866540313	-0.00327756232582033
1922	-1.15454185009003	1.32889199256897	-19.1619491577148	-0.00360223650932312	0.0100340843200684	-0.00977104809135199	-0.00782300252467394
1923	-0.50519323348999	1.65356624126434	-19.0970134735107	0.00256657530553639	-0.00457625929266214	-0.00555028254166245	-0.00522560812532902
1924	1.44285261631012	0.354869037866592	-18.9022083282471	0.00289124972186983	0.00613799272105098	0.000618529506027699	0.0022419011220336
1925	0.144155398011208	1.00421762466431	-18.9671440124512	-0.00522560812532902	-0.00197886489331722	0.00581331877037883	-0.00619963090866804
1926	1.44285261631012	-0.294479608535767	-18.9671440124512	0.0220470335334539	0.00289124972186983	0.00289124972186983	-0.00782300252467394
1927	1.44285261631012	0.0301947109401226	-19.4866237640381	0.0392547734081745	0.00321592413820326	-0.00977104809135199	-0.00944637414067984
1928	0.144155398011208	1.00421762466431	-19.1619491577148	0.00289124972186983	-0.00165419070981443	-0.00555028254166245	-0.00652430532500148
1929	0.144155398011208	0.679543316364288	-19.1619491577148	-0.00360223650932312	0.00386527273803949	-0.00197886489331722	-3.08191010844894e-05
1930	0.793503999710083	1.32889199256897	-19.0970134735107	0.0123068047687411	0.00613799272105098	0.00159255252219737	-0.0136671401560307
1931	2.09220123291016	1.00421762466431	-19.0970134735107	0.00678734155371785	0.000618529506027699	-0.00977104809135199	-0.0156151866540313
1932	1.44285261631012	0.354869037866592	-19.1619491577148	0.00873538758605719	0.00548864435404539	-0.0113944197073579	-0.00392691092565656
1933	0.793503999710083	1.65356624126434	-19.421688079834	0.0106834331527352	0.00970941036939621	-0.00749832857400179	-0.00847235135734081
1934	1.44285261631012	0.354869037866592	-19.2268829345703	0.00321592413820326	0.00581331877037883	-0.00652430532500148	-0.00132951640989631
1935	1.44285261631012	1.00421762466431	-19.4866237640381	0.00289124972186983	-0.00295288790948689	-0.00165419070981443	-0.00717365415766835
1936	0.793503999710083	0.679543316364288	-19.0320796966553	-0.00717365415766835	-0.00132951640989631	-0.0113944197073579	-0.00522560812532902
1937	2.09220123291016	-0.294479608535767	-18.9671440124512	0.00841071270406246	0.00873538758605719	-0.0123684434220195	-0.00522560812532902
1938	1.44285261631012	0.0301947109401226	-19.2918186187744	0.0162028968334198	0.00321592413820326	-0.00197886489331722	-0.00555028254166245
1939	2.74154996871948	0.0301947109401226	-19.421688079834	-0.00522560812532902	0.00483929552137852	-0.00944637414067984	-0.00392691092565656
1940	1.44285261631012	0.679543316364288	-19.421688079834	-0.00392691092565656	-0.00197886489331722	-0.00100484199356288	-0.00490093370899558
1941	1.44285261631012	1.00421762466431	-19.2918186187744	0.0145795252174139	0.0022419011220336	-0.00132951640989631	-0.0113944197073579
1942	2.74154996871948	1.00421762466431	-19.1619491577148	0.00581331877037883	0.00256657530553639	-0.0123684434220195	-0.0117190945893526
1943	2.09220123291016	0.679543316364288	-18.9022083282471	-0.00684897974133492	0.00386527273803949	-0.00425158534198999	-0.00684897974133492
1944	-0.50519323348999	1.65356624126434	-19.4866237640381	-0.0162645354866982	0.00418994715437293	0.00126787810586393	-0.00327756232582033
1945	2.09220123291016	0.354869037866592	-19.2268829345703	-3.08191010844894e-05	-0.00132951640989631	-0.0107450718060136	0.00191722682211548
1946	0.144155398011208	1.65356624126434	-19.4866237640381	0.0152288740500808	-0.00425158534198999	0.00646266713738441	-0.0026282137259841
1947	2.09220123291016	0.0301947109401226	-19.0320796966553	0.00256657530553639	-0.00100484199356288	-0.0130177913233638	-0.00749832857400179
1948	2.09220123291016	0.354869037866592	-19.6164932250977	-0.00587495695799589	-0.00425158534198999	0.00516396993771195	-0.00425158534198999
1949	1.44285261631012	-0.294479608535767	-19.1619491577148	-0.00977104809135199	0.000618529506027699	-0.00295288790948689	0.00581331877037883
1950	0.793503999710083	0.354869037866592	-19.6814270019531	0.0103587592020631	-0.00457625929266214	0.00678734155371785	-0.00165419070981443
1951	2.09220123291016	-0.294479608535767	-19.0320796966553	-0.00100484199356288	0.00126787810586393	-3.08191010844894e-05	-0.00652430532500148
1952	-0.50519323348999	1.65356624126434	-19.2918186187744	-0.00684897974133492	0.00808603875339031	-0.00814767740666866	-0.0100957229733467
1953	0.793503999710083	0.0301947109401226	-19.0320796966553	0.0132808275520802	0.00321592413820326	-0.00847235135734081	0.00678734155371785
1954	-1.15454185009003	1.32889199256897	-19.1619491577148	0.00548864435404539	-0.00392691092565656	-0.000680167751852423	0.00321592413820326
1955	1.44285261631012	0.0301947109401226	-18.7723388671875	0.0158782228827477	-0.00197886489331722	0.000293855206109583	0.00126787810586393
1956	0.793503999710083	0.679543316364288	-19.3567523956299	-0.0104203969240189	-0.00295288790948689	-0.00197886489331722	-0.00457625929266214
1957	-0.50519323348999	0.679543316364288	-19.3567523956299	-0.0143164889886975	0.00483929552137852	-0.00490093370899558	-0.0026282137259841
1958	0.144155398011208	0.679543316364288	-19.2918186187744	0.01100810803473	0.00483929552137852	-0.0113944197073579	0.000618529506027699
1959	-0.50519323348999	1.00421762466431	-19.2918186187744	-0.0152905117720366	0.0100340843200684	0.00126787810586393	0.00321592413820326
1960	0.144155398011208	0.679543316364288	-19.2268829345703	0.00256657530553639	-0.0117190945893526	-0.0026282137259841	0.00711201597005129
1961	0.793503999710083	-0.294479608535767	-18.8372745513916	-0.0026282137259841	-0.00522560812532902	-3.08191010844894e-05	-0.00100484199356288
1962	0.793503999710083	0.0301947109401226	-19.6814270019531	0.0123068047687411	0.00256657530553639	-0.00944637414067984	0.000293855206109583
1963	-0.50519323348999	0.679543316364288	-19.9411678314209	-0.000355493422830477	-0.00587495695799589	-0.0113944197073579	0.00776136433705688
1964	2.74154996871948	-0.619153916835785	-19.8112964630127	0.00938473641872406	-0.0152905117720366	0.00289124972186983	0.00418994715437293
1965	0.144155398011208	0.354869037866592	-19.421688079834	-0.0143164889886975	-0.0107450718060136	0.00906006153672934	0.00808603875339031
1966	2.09220123291016	-1.26850259304047	-19.4866237640381	-0.0123684434220195	0.00256657530553639	-0.00814767740666866	0.00548864435404539
1967	0.144155398011208	0.354869037866592	-19.5515575408936	0.00711201597005129	-0.00230353930965066	-0.00295288790948689	0.000293855206109583
1968	0.793503999710083	0.0301947109401226	-19.3567523956299	0.0314625911414623	-0.0139918150380254	-0.00165419070981443	0.00418994715437293
1969	0.144155398011208	0.354869037866592	-19.1619491577148	-0.00977104809135199	-0.00555028254166245	0.00418994715437293	0.000943203864153475
1970	0.793503999710083	0.0301947109401226	-19.0970134735107	0.00126787810586393	-0.00360223650932312	0.00711201597005129	-0.000680167751852423
1971	-0.50519323348999	0.679543316364288	-19.3567523956299	-0.00295288790948689	-0.00847235135734081	-3.08191010844894e-05	-0.00165419070981443
1972	-1.15454185009003	0.679543316364288	-19.0970134735107	-0.0136671401560307	0.00743668992072344	-0.00555028254166245	0.000943203864153475
1973	0.144155398011208	1.00421762466431	-18.9022083282471	0.0162028968334198	0.000943203864153475	0.00191722682211548	0.0022419011220336
1974	1.44285261631012	0.0301947109401226	-19.2918186187744	-0.00782300252467394	-0.00555028254166245	0.00126787810586393	0.00646266713738441
1975	-0.50519323348999	1.00421762466431	-19.0320796966553	0.00159255252219737	-0.00425158534198999	-0.00197886489331722	0.000943203864153475
1976	1.44285261631012	-0.294479608535767	-19.0320796966553	0.0113327819854021	-0.00132951640989631	-0.00392691092565656	0.00516396993771195
1977	0.793503999710083	0.354869037866592	-19.0320796966553	0.00776136433705688	0.00289124972186983	-0.00782300252467394	-0.00360223650932312
1978	0.793503999710083	-0.619153916835785	-18.9022083282471	0.00613799272105098	0.000618529506027699	-0.00327756232582033	0.00418994715437293
1979	2.09220123291016	0.354869037866592	-18.7723388671875	0.00289124972186983	0.00516396993771195	-0.00392691092565656	0.00451462110504508
1980	0.793503999710083	0.0301947109401226	-19.0320796966553	-0.0126931173726916	0.00191722682211548	-3.08191010844894e-05	0.0116574559360743
1981	1.44285261631012	0.0301947109401226	-19.0970134735107	0.00451462110504508	0.000618529506027699	-0.00814767740666866	-0.0026282137259841
1982	1.44285261631012	1.00421762466431	-19.0970134735107	0.00256657530553639	0.00906006153672934	0.000293855206109583	-3.08191010844894e-05
1983	1.44285261631012	1.00421762466431	-19.3567523956299	0.0188002903014421	0.00776136433705688	-0.0026282137259841	0.00354059832170606
1984	0.793503999710083	0.0301947109401226	-18.8372745513916	-0.00327756232582033	0.00678734155371785	-0.00230353930965066	0.00678734155371785
1985	0.793503999710083	1.00421762466431	-18.8372745513916	0.0168522447347641	0.00483929552137852	-0.00165419070981443	0.0022419011220336
1986	-0.50519323348999	0.679543316364288	-18.8372745513916	-0.00197886489331722	0.000943203864153475	-3.08191010844894e-05	0.0100340843200684
1987	1.44285261631012	-0.294479608535767	-19.2268829345703	-0.0243813935667276	0.00873538758605719	-0.0139918150380254	-0.00619963090866804
1988	-1.15454185009003	1.32889199256897	-19.421688079834	0.00678734155371785	0.00581331877037883	-0.00295288790948689	0.00191722682211548
1989	0.144155398011208	1.32889199256897	-19.2918186187744	-3.08191010844894e-05	0.0113327819854021	0.00354059832170606	0.000293855206109583
1990	-1.80389046669006	1.65356624126434	-19.1619491577148	-0.0182125810533762	0.00516396993771195	0.000943203864153475	0.00613799272105098
1991	0.144155398011208	0.679543316364288	-19.0320796966553	-0.00782300252467394	-0.00132951640989631	-0.00782300252467394	-0.00295288790948689
1992	-1.15454185009003	0.679543316364288	-19.2268829345703	0.00418994715437293	0.00386527273803949	-0.00490093370899558	-3.08191010844894e-05
1993	0.144155398011208	0.0301947109401226	-19.3567523956299	-0.0100957229733467	0.00711201597005129	-0.0156151866540313	0.00256657530553639
1994	-0.50519323348999	0.354869037866592	-18.9671440124512	0.00289124972186983	0.00906006153672934	0.00126787810586393	0.012956153601408
1995	-1.80389046669006	1.00421762466431	-19.2918186187744	-0.0243813935667276	-3.08191010844894e-05	-0.00912170019000769	0.00191722682211548
1996	-3.10258769989014	1.97824060916901	-19.0970134735107	-0.0201606266200542	-0.00619963090866804	-0.00230353930965066	0.00191722682211548
1997	-2.45323920249939	0.679543316364288	-18.7723388671875	-0.0172385573387146	0.00516396993771195	-0.0143164889886975	-0.00230353930965066
1998	-0.50519323348999	0.679543316364288	-19.2268829345703	-0.00717365415766835	0.00321592413820326	-0.00522560812532902	-3.08191010844894e-05
1999	-1.80389046669006	0.0301947109401226	-19.0970134735107	-0.00619963090866804	0.0022419011220336	0.00126787810586393	0.000618529506027699
2000	-1.80389046669006	1.32889199256897	-19.421688079834	0.00451462110504508	-0.00360223650932312	-0.00295288790948689	0.00354059832170606
[truncated: 7,000 more rows]
