# Supplementary material for: Precise instruction and consideration of the vertical and horizontal force component increases validity and reliability of the 90:20 Isometric Posterior Chain Test
Source: PLoS One. 2024 Oct 28;19(10):e0312843. doi: 10.1371/journal.pone.0312843 (PMC11515970; doi:10.1371/journal.pone.0312843)
Supplement: S1 File — (ZIP) [file pone.0312843.s001.zip › S1_Raw_Data/M1_P14_iso_3.csv]

1	-2.45323920249939	1.00421762466431	-20.3307762145996	-0.0143164889886975	0.00321592413820326	0.00613799272105098	-0.00132951640989631
2	-0.50519323348999	1.00421762466431	-20.4606456756592	-0.0107450718060136	0.000618529506027699	0.000618529506027699	0.00548864435404539
3	0.793503999710083	1.32889199256897	-19.9411678314209	0.00581331877037883	0.00581331877037883	0.000293855206109583	0.000618529506027699
4	1.44285261631012	0.354869037866592	-19.9411678314209	0.00483929552137852	0.00613799272105098	-0.00360223650932312	-0.0117190945893526
5	-1.15454185009003	1.32889199256897	-20.20090675354	-0.00392691092565656	0.00938473641872406	-0.00944637414067984	0.00873538758605719
6	3.39089846611023	-0.294479608535767	-20.20090675354	-0.0143164889886975	0.00126787810586393	-3.08191010844894e-05	0.000618529506027699
7	1.44285261631012	1.65356624126434	-20.5255813598633	0.000943203864153475	0.000293855206109583	-0.00587495695799589	-0.000355493422830477
8	0.793503999710083	0.354869037866592	-20.20090675354	0.0155535480007529	-0.00197886489331722	0.000618529506027699	-0.00327756232582033
9	2.09220123291016	0.679543316364288	-20.0710372924805	0.00938473641872406	0.00678734155371785	-0.00684897974133492	-0.00555028254166245
10	2.09220123291016	0.0301947109401226	-20.0710372924805	0.0158782228827477	-0.00230353930965066	-0.00360223650932312	0.00678734155371785
11	2.09220123291016	0.679543316364288	-19.4866237640381	-0.00522560812532902	0.00776136433705688	0.00386527273803949	-0.00100484199356288
12	0.793503999710083	1.00421762466431	-20.20090675354	-3.08191010844894e-05	-0.00132951640989631	-0.00327756232582033	-0.000355493422830477
13	0.144155398011208	1.00421762466431	-20.5255813598633	0.000618529506027699	0.0100340843200684	0.00159255252219737	-0.00392691092565656
14	1.44285261631012	0.354869037866592	-20.20090675354	0.0168522447347641	0.00451462110504508	-0.00327756232582033	-0.0126931173726916
15	-0.50519323348999	1.32889199256897	-20.4606456756592	-0.0110697457566857	-3.08191010844894e-05	-0.00197886489331722	-0.0113944197073579
16	2.09220123291016	0.0301947109401226	-20.1359710693359	-0.00684897974133492	0.00776136433705688	-0.00425158534198999	0.00483929552137852
17	2.09220123291016	0.354869037866592	-20.1359710693359	0.00159255252219737	0.00289124972186983	-0.00555028254166245	-0.00457625929266214
18	0.144155398011208	1.00421762466431	-20.5255813598633	-0.00814767740666866	-3.08191010844894e-05	0.00386527273803949	-0.00619963090866804
19	1.44285261631012	1.32889199256897	-20.9801254272461	-0.00197886489331722	0.00451462110504508	-0.0110697457566857	-0.0104203969240189
20	1.44285261631012	1.00421762466431	-20.6554508209229	0.000943203864153475	0.0022419011220336	-0.0026282137259841	-0.00944637414067984
21	1.44285261631012	0.354869037866592	-20.5905151367188	-0.00392691092565656	-0.000355493422830477	-0.00392691092565656	0.000943203864153475
22	1.44285261631012	-0.294479608535767	-20.4606456756592	0.00483929552137852	0.00256657530553639	-0.00295288790948689	0.000293855206109583
23	2.09220123291016	-0.294479608535767	-20.1359710693359	-0.000355493422830477	0.00256657530553639	0.00126787810586393	-0.0143164889886975
24	-0.50519323348999	1.00421762466431	-20.5905151367188	-0.00197886489331722	0.00776136433705688	-0.00912170019000769	-0.00879702530801296
25	2.09220123291016	0.0301947109401226	-20.8502559661865	0.0145795252174139	-3.08191010844894e-05	-0.00457625929266214	0.000293855206109583
26	0.144155398011208	1.32889199256897	-20.2658405303955	0.00159255252219737	0.00418994715437293	0.00776136433705688	0.00159255252219737
27	1.44285261631012	0.0301947109401226	-20.2658405303955	-0.00165419070981443	-0.00230353930965066	0.00516396993771195	-0.00652430532500148
28	0.144155398011208	1.32889199256897	-20.6554508209229	0.00613799272105098	-0.00425158534198999	-0.00327756232582033	-0.000680167751852423
29	0.144155398011208	0.679543316364288	-20.0710372924805	0.01847561635077	0.00776136433705688	-0.00587495695799589	-0.00230353930965066
30	-1.15454185009003	1.00421762466431	-20.4606456756592	0.013930176384747	0.00191722682211548	-0.00749832857400179	0.000943203864153475
31	-0.50519323348999	0.679543316364288	-20.3957118988037	0.01847561635077	0.000293855206109583	-0.00360223650932312	-0.000680167751852423
32	0.144155398011208	1.32889199256897	-20.4606456756592	-0.00782300252467394	0.00191722682211548	0.00483929552137852	0.00483929552137852
33	2.74154996871948	-0.294479608535767	-20.2658405303955	0.01100810803473	-0.00360223650932312	-0.00295288790948689	0.00548864435404539
34	0.144155398011208	1.32889199256897	-19.5515575408936	-0.00392691092565656	-0.00230353930965066	0.00354059832170606	0.00581331877037883
35	2.09220123291016	0.354869037866592	-19.4866237640381	-3.08191010844894e-05	0.00581331877037883	0.000293855206109583	0.00321592413820326
36	0.793503999710083	1.65356624126434	-20.2658405303955	0.00418994715437293	-0.0026282137259841	-0.00360223650932312	0.0022419011220336
37	2.09220123291016	-0.619153916835785	-19.6814270019531	-0.0026282137259841	0.00126787810586393	0.00776136433705688	0.0116574559360743
38	2.09220123291016	0.354869037866592	-19.5515575408936	-0.00555028254166245	0.0022419011220336	-0.00522560812532902	-0.00360223650932312
39	1.44285261631012	-0.294479608535767	-19.9411678314209	-0.00587495695799589	0.00418994715437293	-0.00912170019000769	-0.00295288790948689
40	2.09220123291016	0.354869037866592	-20.0061016082764	-0.0130177913233638	-0.00132951640989631	-0.00555028254166245	-0.00425158534198999
41	2.09220123291016	-0.943828225135803	-19.6814270019531	0.0100340843200684	-0.00684897974133492	0.000293855206109583	0.00256657530553639
42	0.144155398011208	0.354869037866592	-20.1359710693359	0.00289124972186983	-0.00425158534198999	0.00613799272105098	-0.00132951640989631
43	-0.50519323348999	0.354869037866592	-20.3307762145996	0.0262678004801273	-0.0156151866540313	-0.0113944197073579	-0.00197886489331722
44	-0.50519323348999	0.0301947109401226	-20.3957118988037	0.00321592413820326	-0.00425158534198999	-0.00230353930965066	-0.00619963090866804
45	2.09220123291016	-1.26850259304047	-20.0061016082764	0.00646266713738441	-0.00522560812532902	-0.00684897974133492	-0.000680167751852423
46	1.44285261631012	0.679543316364288	-20.3307762145996	0.00159255252219737	-0.0120437685400248	0.00906006153672934	0.000618529506027699
47	0.144155398011208	-0.619153916835785	-19.7463626861572	-0.00392691092565656	-0.00587495695799589	0.00808603875339031	0.00711201597005129
48	2.09220123291016	-1.59317684173584	-20.1359710693359	-0.00522560812532902	-0.00619963090866804	-0.00165419070981443	-0.00814767740666866
49	1.44285261631012	-1.26850259304047	-20.5905151367188	0.00548864435404539	-0.00555028254166245	-0.00847235135734081	0.00126787810586393
50	2.09220123291016	-0.619153916835785	-20.3957118988037	-0.00360223650932312	-0.000355493422830477	0.00159255252219737	0.00483929552137852
51	2.74154996871948	-0.943828225135803	-20.3307762145996	0.00873538758605719	-3.08191010844894e-05	0.00613799272105098	0.011982130818069
52	2.09220123291016	-0.619153916835785	-20.3957118988037	-0.00814767740666866	-0.00879702530801296	0.00159255252219737	0.00451462110504508
53	-0.50519323348999	0.0301947109401226	-20.0710372924805	0.00646266713738441	-0.00425158534198999	0.00321592413820326	-0.000355493422830477
54	2.09220123291016	0.354869037866592	-20.1359710693359	0.00711201597005129	0.00289124972186983	-0.00490093370899558	0.00159255252219737
55	2.09220123291016	0.354869037866592	-20.20090675354	0.0155535480007529	0.00743668992072344	-0.00360223650932312	-0.0026282137259841
56	4.04024696350098	0.354869037866592	-20.5905151367188	0.012956153601408	-0.00684897974133492	-0.00100484199356288	0.0100340843200684
57	-1.15454185009003	1.00421762466431	-20.5905151367188	-0.0162645354866982	0.000618529506027699	0.00808603875339031	0.00483929552137852
58	2.09220123291016	1.00421762466431	-20.2658405303955	-0.00555028254166245	-0.00360223650932312	-0.00392691092565656	0.00256657530553639
59	0.144155398011208	1.32889199256897	-20.1359710693359	0.00516396993771195	0.000943203864153475	0.00191722682211548	-0.00230353930965066
60	0.793503999710083	1.00421762466431	-20.0061016082764	0.011982130818069	-0.000680167751852423	-0.0100957229733467	0.00548864435404539
61	0.144155398011208	1.32889199256897	-19.9411678314209	0.01100810803473	0.000293855206109583	0.000618529506027699	0.00126787810586393
62	1.44285261631012	1.00421762466431	-20.3957118988037	0.00418994715437293	0.00191722682211548	-0.00814767740666866	0.00613799272105098
63	1.44285261631012	0.354869037866592	-20.1359710693359	0.00321592413820326	0.000293855206109583	-0.00457625929266214	-0.00197886489331722
64	2.09220123291016	-0.294479608535767	-19.9411678314209	0.00516396993771195	0.00159255252219737	-0.00717365415766835	-0.00165419070981443
65	-1.80389046669006	1.65356624126434	-20.1359710693359	-0.00587495695799589	0.00776136433705688	0.000293855206109583	0.00191722682211548
66	0.144155398011208	0.0301947109401226	-19.8112964630127	0.00483929552137852	0.00191722682211548	-0.00230353930965066	0.00970941036939621
67	0.144155398011208	1.65356624126434	-20.5255813598633	-0.0104203969240189	-0.00165419070981443	-0.00100484199356288	0.00126787810586393
68	-2.45323920249939	1.00421762466431	-20.3307762145996	0.00678734155371785	0.00451462110504508	-0.00912170019000769	0.00159255252219737
69	-3.10258769989014	1.00421762466431	-19.6814270019531	-0.00912170019000769	0.00581331877037883	0.00808603875339031	-0.0133424662053585
70	-2.45323920249939	0.679543316364288	-19.4866237640381	-0.0104203969240189	-0.00360223650932312	-0.00847235135734081	0.0158782228827477
71	-1.80389046669006	1.32889199256897	-20.3957118988037	-0.0120437685400248	-0.00230353930965066	-0.000680167751852423	-0.00132951640989631
72	-2.45323920249939	1.32889199256897	-19.8762321472168	0.00938473641872406	0.000943203864153475	0.00159255252219737	0.00354059832170606
73	-1.15454185009003	1.32889199256897	-20.0061016082764	-0.00132951640989631	0.000943203864153475	-3.08191010844894e-05	-0.00425158534198999
74	0.793503999710083	0.0301947109401226	-20.20090675354	0.0233457311987877	0.00451462110504508	-0.0130177913233638	-0.00425158534198999
75	0.144155398011208	1.00421762466431	-20.4606456756592	-0.00749832857400179	0.00548864435404539	-0.00327756232582033	0.00613799272105098
76	0.793503999710083	0.0301947109401226	-20.0710372924805	0.0210730116814375	-0.000355493422830477	0.00646266713738441	0.00808603875339031
77	2.09220123291016	0.354869037866592	-20.20090675354	-0.00295288790948689	0.00126787810586393	0.00711201597005129	-0.00230353930965066
78	1.44285261631012	0.0301947109401226	-19.8112964630127	0.00126787810586393	0.00483929552137852	0.000943203864153475	0.00321592413820326
79	2.74154996871948	0.0301947109401226	-20.5905151367188	0.00321592413820326	0.00548864435404539	-0.00197886489331722	-0.00490093370899558
80	1.44285261631012	0.679543316364288	-20.1359710693359	-0.0100957229733467	0.00581331877037883	-0.00457625929266214	-0.00490093370899558
81	2.74154996871948	0.0301947109401226	-20.0710372924805	0.013930176384747	0.00386527273803949	0.00581331877037883	-3.08191010844894e-05
82	2.74154996871948	0.0301947109401226	-20.3307762145996	0.00711201597005129	0.00581331877037883	-0.00295288790948689	-0.00100484199356288
83	2.09220123291016	1.00421762466431	-20.3307762145996	0.00873538758605719	-0.00100484199356288	-0.00392691092565656	-0.00360223650932312
84	0.144155398011208	1.00421762466431	-20.3307762145996	0.0126314787194133	0.00451462110504508	0.000293855206109583	-0.00392691092565656
85	2.74154996871948	-0.294479608535767	-20.4606456756592	-0.00879702530801296	0.00451462110504508	-0.00425158534198999	-3.08191010844894e-05
86	-0.50519323348999	1.32889199256897	-20.5255813598633	0.00906006153672934	0.00126787810586393	0.000293855206109583	0.00938473641872406
87	1.44285261631012	0.0301947109401226	-20.2658405303955	-0.00392691092565656	0.0100340843200684	-0.00230353930965066	0.00613799272105098
88	1.44285261631012	0.679543316364288	-20.7203845977783	-0.000680167751852423	0.00483929552137852	-0.0026282137259841	-0.00230353930965066
89	1.44285261631012	0.679543316364288	-20.5255813598633	0.0230210572481155	0.00418994715437293	-0.00814767740666866	-0.00879702530801296
90	0.144155398011208	1.65356624126434	-20.3957118988037	-0.000680167751852423	0.00451462110504508	-0.00782300252467394	0.00321592413820326
91	0.793503999710083	1.00421762466431	-20.7203845977783	0.00516396993771195	0.0022419011220336	-0.00619963090866804	0.0022419011220336
92	1.44285261631012	0.354869037866592	-20.0061016082764	0.000943203864153475	0.00126787810586393	0.00906006153672934	-0.00619963090866804
93	2.09220123291016	0.354869037866592	-20.0061016082764	-0.0120437685400248	0.00191722682211548	-0.0130177913233638	0.000293855206109583
94	-0.50519323348999	1.65356624126434	-20.0710372924805	0.00808603875339031	0.00516396993771195	-0.00555028254166245	-0.0104203969240189
95	1.44285261631012	-0.294479608535767	-19.6164932250977	-0.00522560812532902	0.00970941036939621	-0.00977104809135199	-0.000355493422830477
96	-0.50519323348999	1.32889199256897	-19.8112964630127	0.01100810803473	0.00386527273803949	0.00386527273803949	-0.00197886489331722
97	-0.50519323348999	1.32889199256897	-19.9411678314209	-0.00295288790948689	0.00418994715437293	0.00483929552137852	0.00354059832170606
98	0.144155398011208	1.97824060916901	-20.3957118988037	-0.00684897974133492	0.00321592413820326	-0.00717365415766835	-0.00977104809135199
99	0.144155398011208	1.00421762466431	-20.1359710693359	-0.00782300252467394	-3.08191010844894e-05	-0.00425158534198999	0.000293855206109583
100	0.793503999710083	1.32889199256897	-19.8762321472168	0.00970941036939621	0.00354059832170606	0.00386527273803949	-0.0104203969240189
101	0.793503999710083	1.32889199256897	-19.6164932250977	0.00711201597005129	0.00126787810586393	0.00646266713738441	-0.00230353930965066
102	1.44285261631012	0.679543316364288	-19.8762321472168	0.00386527273803949	0.000943203864153475	0.00613799272105098	-0.00360223650932312
103	0.793503999710083	0.354869037866592	-20.3307762145996	0.0116574559360743	-0.000680167751852423	0.000293855206109583	-0.000680167751852423
104	2.09220123291016	-0.294479608535767	-20.20090675354	0.0116574559360743	0.00159255252219737	-0.00814767740666866	-0.00457625929266214
105	0.144155398011208	1.32889199256897	-20.0061016082764	0.00743668992072344	-0.00295288790948689	-0.0104203969240189	-0.000355493422830477
106	1.44285261631012	0.0301947109401226	-20.20090675354	0.00548864435404539	0.00711201597005129	-0.00717365415766835	-0.000355493422830477
107	0.144155398011208	1.00421762466431	-20.0061016082764	0.0022419011220336	-0.000355493422830477	0.00646266713738441	0.00191722682211548
108	2.09220123291016	-0.294479608535767	-19.8112964630127	-0.00555028254166245	-0.00457625929266214	-0.00327756232582033	0.00289124972186983
109	1.44285261631012	-0.619153916835785	-20.3957118988037	0.012956153601408	-0.00132951640989631	-0.00490093370899558	-0.00132951640989631
110	0.793503999710083	0.679543316364288	-20.7203845977783	0.0149041991680861	0.00126787810586393	-0.00814767740666866	0.00873538758605719
111	0.793503999710083	0.0301947109401226	-20.3957118988037	0.000943203864153475	-0.0026282137259841	0.000293855206109583	0.00776136433705688
112	2.74154996871948	-0.619153916835785	-20.20090675354	0.00159255252219737	0.000943203864153475	0.00289124972186983	0.00516396993771195
113	1.44285261631012	-0.619153916835785	-19.8762321472168	-0.00522560812532902	-0.00295288790948689	-0.00717365415766835	0.0100340843200684
114	2.74154996871948	-0.943828225135803	-19.8112964630127	-0.0110697457566857	-0.00327756232582033	-0.00555028254166245	-0.00197886489331722
115	-0.50519323348999	0.354869037866592	-20.5255813598633	0.000618529506027699	-0.00327756232582033	-0.00165419070981443	0.00776136433705688
116	2.09220123291016	-0.619153916835785	-20.20090675354	-0.00230353930965066	0.000293855206109583	-0.00197886489331722	0.0132808275520802
117	2.09220123291016	-0.943828225135803	-20.1359710693359	0.00906006153672934	-0.0143164889886975	0.00581331877037883	0.00581331877037883
118	2.09220123291016	-0.619153916835785	-20.1359710693359	0.011982130818069	0.00418994715437293	-0.00782300252467394	0.00808603875339031
119	0.793503999710083	-0.619153916835785	-20.0061016082764	-0.00619963090866804	-0.00392691092565656	-3.08191010844894e-05	0.00191722682211548
120	0.144155398011208	-0.619153916835785	-19.8762321472168	-0.00132951640989631	-0.00165419070981443	-0.0143164889886975	0.00159255252219737
121	0.144155398011208	1.32889199256897	-20.3957118988037	-0.00717365415766835	-0.00425158534198999	-0.00522560812532902	0.00451462110504508
122	2.09220123291016	0.354869037866592	-20.0710372924805	0.00126787810586393	0.00386527273803949	-0.00327756232582033	0.00126787810586393
123	1.44285261631012	0.679543316364288	-20.3307762145996	0.00906006153672934	0.000293855206109583	0.000293855206109583	-0.00490093370899558
124	2.09220123291016	0.0301947109401226	-20.0061016082764	0.00256657530553639	0.000618529506027699	-3.08191010844894e-05	-0.00782300252467394
125	-0.50519323348999	1.97824060916901	-20.2658405303955	0.0113327819854021	0.00581331877037883	-0.00100484199356288	-0.00457625929266214
126	1.44285261631012	-0.294479608535767	-19.7463626861572	-0.00490093370899558	-0.00100484199356288	-0.00295288790948689	0.00743668992072344
127	-1.15454185009003	1.65356624126434	-19.7463626861572	0.00418994715437293	0.0022419011220336	-0.00425158534198999	0.00256657530553639
128	-1.15454185009003	1.00421762466431	-20.3957118988037	0.0145795252174139	0.00159255252219737	-0.00652430532500148	0.000293855206109583
129	-0.50519323348999	0.354869037866592	-20.1359710693359	-0.00879702530801296	-0.0026282137259841	-0.0026282137259841	0.00289124972186983
130	0.793503999710083	0.0301947109401226	-19.9411678314209	0.020423661917448	0.00548864435404539	-0.0026282137259841	0.00776136433705688
131	-0.50519323348999	0.354869037866592	-20.0710372924805	-0.00684897974133492	0.00289124972186983	-0.00197886489331722	0.00581331877037883
132	-1.15454185009003	0.679543316364288	-19.9411678314209	-0.00977104809135199	0.0022419011220336	0.00451462110504508	0.00516396993771195
133	-0.50519323348999	1.00421762466431	-19.7463626861572	-0.00132951640989631	-0.00490093370899558	-0.0026282137259841	0.00159255252219737
134	-1.80389046669006	0.679543316364288	-19.6814270019531	-0.0126931173726916	0.000618529506027699	0.0022419011220336	-0.00295288790948689
135	-1.80389046669006	1.32889199256897	-20.4606456756592	0.000618529506027699	0.00678734155371785	-0.00879702530801296	-0.000680167751852423
136	-3.10258769989014	1.32889199256897	-20.20090675354	-0.00814767740666866	0.0022419011220336	0.00516396993771195	0.00646266713738441
137	-2.45323920249939	0.0301947109401226	-20.0710372924805	0.00191722682211548	0.00159255252219737	0.0113327819854021	0.00581331877037883
138	-0.50519323348999	0.0301947109401226	-19.7463626861572	-0.0165892094373703	0.00289124972186983	-0.00360223650932312	0.000293855206109583
139	0.793503999710083	0.354869037866592	-20.0061016082764	-0.0224333461374044	0.00418994715437293	-0.00100484199356288	0.00354059832170606
140	0.793503999710083	0.0301947109401226	-20.3307762145996	-0.0263294391334057	0.0126314787194133	-0.00782300252467394	0.00159255252219737
141	-0.50519323348999	1.32889199256897	-20.2658405303955	-0.0276281367987394	-0.00360223650932312	-0.00197886489331722	0.00191722682211548
142	-1.80389046669006	0.354869037866592	-20.1359710693359	0.00808603875339031	0.000943203864153475	0.00841071270406246	0.000293855206109583
143	0.144155398011208	0.679543316364288	-20.1359710693359	0.00483929552137852	0.00548864435404539	-0.00165419070981443	-0.00295288790948689
144	-1.15454185009003	1.65356624126434	-20.1359710693359	0.0217223595827818	0.00516396993771195	-0.00490093370899558	-0.00879702530801296
145	3.39089846611023	0.0301947109401226	-19.8112964630127	-0.000355493422830477	0.0116574559360743	-0.0143164889886975	-0.00327756232582033
146	0.793503999710083	1.32889199256897	-20.4606456756592	0.0022419011220336	0.00191722682211548	0.000293855206109583	0.00126787810586393
147	2.74154996871948	-0.294479608535767	-20.20090675354	0.00743668992072344	-3.08191010844894e-05	0.00126787810586393	0.00808603875339031
148	1.44285261631012	0.354869037866592	-20.20090675354	0.00938473641872406	-0.00327756232582033	-0.00100484199356288	-0.00490093370899558
149	0.793503999710083	1.00421762466431	-20.4606456756592	0.0100340843200684	0.00906006153672934	0.000943203864153475	-0.00522560812532902
150	0.144155398011208	1.65356624126434	-20.1359710693359	-0.00814767740666866	0.00743668992072344	-0.00814767740666866	-0.00522560812532902
151	0.793503999710083	1.00421762466431	-20.1359710693359	-3.08191010844894e-05	0.0022419011220336	-0.00360223650932312	-0.00100484199356288
152	1.44285261631012	0.354869037866592	-20.3957118988037	0.00159255252219737	-3.08191010844894e-05	-0.0026282137259841	0.00873538758605719
153	2.09220123291016	0.0301947109401226	-20.3957118988037	0.00841071270406246	-0.00100484199356288	0.00289124972186983	-0.00392691092565656
154	0.793503999710083	1.65356624126434	-20.5905151367188	0.00159255252219737	0.00678734155371785	-0.0117190945893526	-0.00749832857400179
155	2.09220123291016	0.354869037866592	-20.20090675354	-0.0165892094373703	0.00386527273803949	-0.0100957229733467	0.000618529506027699
156	-0.50519323348999	1.65356624126434	-20.3957118988037	-0.00555028254166245	-0.000355493422830477	-0.00749832857400179	0.00418994715437293
157	0.793503999710083	1.00421762466431	-20.2658405303955	0.00516396993771195	-0.00165419070981443	-0.00457625929266214	-0.00912170019000769
158	-0.50519323348999	0.679543316364288	-20.5255813598633	-0.00360223650932312	-0.00295288790948689	-0.00717365415766835	-0.00555028254166245
159	-0.50519323348999	0.679543316364288	-19.9411678314209	-0.000680167751852423	-0.000355493422830477	-0.0110697457566857	-0.00977104809135199
160	0.144155398011208	1.32889199256897	-20.0061016082764	-0.00782300252467394	0.00516396993771195	-0.0169138833880424	-0.00977104809135199
161	0.793503999710083	0.679543316364288	-20.3307762145996	0.00970941036939621	0.00191722682211548	-0.00522560812532902	-0.00230353930965066
162	-0.50519323348999	1.32889199256897	-20.3307762145996	0.00386527273803949	-0.000355493422830477	0.000293855206109583	-0.00360223650932312
163	0.144155398011208	1.00421762466431	-20.0061016082764	-0.0162645354866982	0.00483929552137852	-0.00814767740666866	0.000618529506027699
164	0.793503999710083	-0.619153916835785	-20.3307762145996	-0.00490093370899558	-0.00295288790948689	-0.0117190945893526	-0.0133424662053585
165	0.793503999710083	1.32889199256897	-20.0061016082764	-0.00587495695799589	-0.000355493422830477	-0.00295288790948689	-0.000355493422830477
166	0.793503999710083	0.354869037866592	-20.1359710693359	0.000293855206109583	0.00516396993771195	0.00418994715437293	0.00646266713738441
167	-0.50519323348999	1.00421762466431	-20.2658405303955	-0.00847235135734081	0.000618529506027699	0.00646266713738441	0.00126787810586393
168	0.793503999710083	0.0301947109401226	-20.20090675354	0.0259431265294552	0.00386527273803949	-0.00457625929266214	-0.000355493422830477
169	1.44285261631012	0.0301947109401226	-20.0061016082764	0.00386527273803949	-0.000355493422830477	-0.00587495695799589	-3.08191010844894e-05
170	2.74154996871948	0.0301947109401226	-20.20090675354	0.00808603875339031	0.00678734155371785	-0.00360223650932312	0.000943203864153475
171	0.793503999710083	0.0301947109401226	-20.2658405303955	-0.00619963090866804	-0.00327756232582033	0.00159255252219737	0.00581331877037883
172	0.144155398011208	1.00421762466431	-20.4606456756592	-0.0130177913233638	-0.000355493422830477	-0.00360223650932312	-0.00717365415766835
173	0.793503999710083	0.679543316364288	-20.3307762145996	-0.00717365415766835	-3.08191010844894e-05	-0.00230353930965066	-0.00165419070981443
174	1.44285261631012	-0.294479608535767	-20.20090675354	-0.00717365415766835	-0.000680167751852423	-0.00100484199356288	-0.00392691092565656
175	0.144155398011208	-0.294479608535767	-19.8762321472168	0.0168522447347641	0.000293855206109583	0.00191722682211548	0.000293855206109583
176	2.74154996871948	-0.943828225135803	-19.9411678314209	0.0158782228827477	0.00354059832170606	-0.00587495695799589	0.00321592413820326
177	0.793503999710083	0.679543316364288	-20.3957118988037	0.00451462110504508	0.000943203864153475	0.00711201597005129	0.00938473641872406
178	1.44285261631012	0.0301947109401226	-20.3307762145996	-0.0133424662053585	-3.08191010844894e-05	-0.00360223650932312	-0.00392691092565656
179	-0.50519323348999	0.354869037866592	-20.5905151367188	-0.00197886489331722	-0.00782300252467394	-0.0146411629393697	0.00711201597005129
180	0.144155398011208	-0.619153916835785	-20.1359710693359	0.000943203864153475	-0.000355493422830477	-0.0026282137259841	-0.00165419070981443
181	0.793503999710083	0.0301947109401226	-20.0061016082764	-0.000355493422830477	-0.00879702530801296	0.00483929552137852	0.00548864435404539
182	2.09220123291016	-1.26850259304047	-20.20090675354	0.00321592413820326	-0.00555028254166245	0.00289124972186983	0.01100810803473
183	2.09220123291016	-0.619153916835785	-20.2658405303955	-0.00977104809135199	-0.000680167751852423	0.00191722682211548	-0.000355493422830477
184	0.793503999710083	-0.294479608535767	-19.9411678314209	0.00646266713738441	-0.00165419070981443	-0.00749832857400179	0.00126787810586393
185	1.44285261631012	1.00421762466431	-20.3307762145996	-0.0120437685400248	-0.00879702530801296	0.00516396993771195	-3.08191010844894e-05
186	0.793503999710083	0.679543316364288	-19.9411678314209	0.0262678004801273	-0.000355493422830477	-0.00360223650932312	0.00938473641872406
187	2.09220123291016	0.354869037866592	-19.3567523956299	0.012956153601408	-0.00230353930965066	0.00126787810586393	-0.00360223650932312
188	0.793503999710083	1.00421762466431	-19.7463626861572	0.0116574559360743	0.00483929552137852	0.00483929552137852	0.00646266713738441
189	-0.50519323348999	1.32889199256897	-20.4606456756592	0.0022419011220336	0.00354059832170606	-0.00490093370899558	-0.00197886489331722
190	-0.50519323348999	1.32889199256897	-20.3307762145996	-0.000355493422830477	-3.08191010844894e-05	0.00516396993771195	0.0022419011220336
191	-0.50519323348999	0.679543316364288	-20.3307762145996	0.00321592413820326	0.00386527273803949	-0.00619963090866804	0.0022419011220336
192	0.793503999710083	0.354869037866592	-20.1359710693359	0.00354059832170606	-3.08191010844894e-05	0.0100340843200684	0.0022419011220336
193	1.44285261631012	0.354869037866592	-19.9411678314209	0.00386527273803949	0.00126787810586393	-0.00327756232582033	-0.00522560812532902
194	-1.15454185009003	0.354869037866592	-19.7463626861572	-0.00165419070981443	0.0100340843200684	-0.000355493422830477	-0.000680167751852423
195	0.793503999710083	1.32889199256897	-20.5905151367188	0.00678734155371785	0.00711201597005129	0.00256657530553639	-0.00132951640989631
196	-1.15454185009003	1.00421762466431	-20.3307762145996	-0.0152905117720366	0.00289124972186983	-0.00327756232582033	0.00516396993771195
197	-0.50519323348999	-0.294479608535767	-20.0061016082764	-0.00100484199356288	0.00451462110504508	0.00386527273803949	-0.00132951640989631
198	-0.50519323348999	0.354869037866592	-20.0710372924805	0.00938473641872406	0.00191722682211548	0.00354059832170606	-0.00100484199356288
199	0.144155398011208	-0.294479608535767	-19.8112964630127	-0.0175632312893867	0.0022419011220336	-0.00587495695799589	-0.000355493422830477
200	-0.50519323348999	0.0301947109401226	-20.1359710693359	-0.0026282137259841	0.00743668992072344	-0.00165419070981443	-0.0026282137259841
201	-1.15454185009003	0.354869037866592	-20.20090675354	0.00159255252219737	0.00289124972186983	0.000293855206109583	0.000618529506027699
202	-3.10258769989014	1.65356624126434	-20.2658405303955	-0.00197886489331722	-0.00717365415766835	0.00256657530553639	-0.00230353930965066
203	-0.50519323348999	1.00421762466431	-20.3957118988037	-0.00197886489331722	-0.00132951640989631	0.00126787810586393	0.000293855206109583
204	-1.80389046669006	1.97824060916901	-20.3957118988037	0.00191722682211548	-0.00197886489331722	-0.00360223650932312	-0.00197886489331722
205	0.144155398011208	0.0301947109401226	-20.0710372924805	-0.00522560812532902	0.00354059832170606	-0.00522560812532902	-3.08191010844894e-05
206	-1.80389046669006	1.32889199256897	-20.3307762145996	-0.00944637414067984	0.00256657530553639	-0.00782300252467394	0.00256657530553639
207	-1.15454185009003	1.32889199256897	-20.3957118988037	0.000618529506027699	0.000618529506027699	0.00451462110504508	0.00386527273803949
208	-0.50519323348999	0.354869037866592	-20.1359710693359	-0.00717365415766835	0.00548864435404539	0.000943203864153475	-0.00847235135734081
209	1.44285261631012	0.354869037866592	-20.3307762145996	0.00548864435404539	0.00516396993771195	-0.00522560812532902	-0.00197886489331722
210	1.44285261631012	1.00421762466431	-20.2658405303955	-0.0100957229733467	0.00483929552137852	0.00191722682211548	-0.00100484199356288
211	1.44285261631012	0.354869037866592	-19.7463626861572	0.00126787810586393	-0.00197886489331722	0.00548864435404539	0.00191722682211548
212	2.09220123291016	0.0301947109401226	-20.1359710693359	-0.0100957229733467	-0.000680167751852423	0.00483929552137852	0.00354059832170606
213	0.144155398011208	0.679543316364288	-20.0710372924805	0.00906006153672934	0.00873538758605719	-0.00327756232582033	-0.00230353930965066
214	0.793503999710083	1.32889199256897	-20.5905151367188	0.0171769186854362	0.00159255252219737	-0.00392691092565656	-0.00197886489331722
215	1.44285261631012	0.0301947109401226	-20.0061016082764	0.00873538758605719	0.00418994715437293	-0.0100957229733467	0.00418994715437293
216	2.09220123291016	0.0301947109401226	-20.3307762145996	-0.0143164889886975	-0.00392691092565656	0.00386527273803949	0.00191722682211548
217	-0.50519323348999	1.00421762466431	-20.20090675354	0.00613799272105098	0.00126787810586393	0.0022419011220336	0.000618529506027699
218	1.44285261631012	0.679543316364288	-19.5515575408936	-0.0104203969240189	0.00711201597005129	0.0022419011220336	0.000943203864153475
219	0.793503999710083	1.00421762466431	-20.0061016082764	0.0116574559360743	0.00256657530553639	-0.00684897974133492	-0.00165419070981443
220	1.44285261631012	1.00421762466431	-20.0061016082764	0.0155535480007529	0.000293855206109583	-0.00457625929266214	-3.08191010844894e-05
221	0.144155398011208	1.65356624126434	-20.4606456756592	-0.0152905117720366	-3.08191010844894e-05	0.000293855206109583	0.00451462110504508
222	1.44285261631012	0.0301947109401226	-20.20090675354	0.00808603875339031	0.00159255252219737	-0.00684897974133492	0.00483929552137852
223	2.09220123291016	0.354869037866592	-19.6164932250977	-0.0130177913233638	0.00516396993771195	-0.00295288790948689	-0.00132951640989631
224	2.09220123291016	0.354869037866592	-19.421688079834	-0.00100484199356288	0.00646266713738441	-0.0130177913233638	-0.00619963090866804
225	0.793503999710083	1.65356624126434	-20.7203845977783	-0.000355493422830477	0.00418994715437293	-3.08191010844894e-05	-0.000355493422830477
226	2.74154996871948	-0.294479608535767	-20.5905151367188	-0.00652430532500148	-0.00132951640989631	-0.00392691092565656	0.0103587592020631
227	-1.15454185009003	1.65356624126434	-20.915189743042	0.0210730116814375	-0.00457625929266214	0.00483929552137852	0.00711201597005129
228	0.144155398011208	0.679543316364288	-20.2658405303955	-0.00100484199356288	0.0022419011220336	-0.00457625929266214	-0.00360223650932312
229	1.44285261631012	1.00421762466431	-20.2658405303955	0.00938473641872406	0.0022419011220336	-0.00490093370899558	-0.00360223650932312
230	2.09220123291016	0.0301947109401226	-20.2658405303955	0.00613799272105098	-0.00100484199356288	-0.00749832857400179	0.00386527273803949
231	2.74154996871948	0.679543316364288	-20.6554508209229	0.00970941036939621	0.00321592413820326	0.000943203864153475	0.00256657530553639
232	1.44285261631012	0.354869037866592	-20.5255813598633	-0.00100484199356288	0.0022419011220336	-3.08191010844894e-05	0.00289124972186983
233	1.44285261631012	1.00421762466431	-20.8502559661865	-0.0026282137259841	-0.00490093370899558	-0.00392691092565656	-0.00295288790948689
234	0.144155398011208	0.354869037866592	-20.0061016082764	0.00516396993771195	0.00711201597005129	-0.00392691092565656	0.00191722682211548
235	2.09220123291016	0.354869037866592	-20.2658405303955	0.0210730116814375	0.000293855206109583	0.00321592413820326	-0.00100484199356288
236	-0.50519323348999	1.32889199256897	-20.0061016082764	-0.0169138833880424	0.000618529506027699	0.00386527273803949	-3.08191010844894e-05
237	0.144155398011208	1.00421762466431	-20.4606456756592	0.00418994715437293	-0.00522560812532902	-0.00392691092565656	-3.08191010844894e-05
238	0.144155398011208	0.354869037866592	-20.2658405303955	0.00191722682211548	0.000293855206109583	0.00386527273803949	0.000293855206109583
239	0.793503999710083	1.00421762466431	-20.3957118988037	-0.0120437685400248	0.0022419011220336	-0.00360223650932312	-0.00360223650932312
240	0.144155398011208	1.32889199256897	-20.3307762145996	-0.00392691092565656	-0.000680167751852423	-0.00165419070981443	-0.000355493422830477
241	3.39089846611023	0.354869037866592	-20.3307762145996	-0.0100957229733467	0.00159255252219737	0.00613799272105098	0.00743668992072344
242	1.44285261631012	0.679543316364288	-19.8762321472168	-0.000355493422830477	-0.00165419070981443	0.00711201597005129	0.00418994715437293
243	2.09220123291016	-0.619153916835785	-19.9411678314209	-0.00197886489331722	-0.00717365415766835	-0.00165419070981443	-0.0107450718060136
244	-0.50519323348999	0.354869037866592	-20.0061016082764	0.000293855206109583	-0.00360223650932312	-0.00360223650932312	-0.00684897974133492
245	2.09220123291016	-0.619153916835785	-19.8112964630127	0.00970941036939621	0.00354059832170606	0.000618529506027699	-0.00295288790948689
246	-0.50519323348999	1.00421762466431	-19.8112964630127	-0.00165419070981443	0.00126787810586393	0.00873538758605719	0.00808603875339031
247	1.44285261631012	0.354869037866592	-20.0710372924805	0.0123068047687411	-0.00327756232582033	0.00191722682211548	-0.00230353930965066
248	1.44285261631012	-0.294479608535767	-19.9411678314209	0.0230210572481155	-0.00197886489331722	0.00321592413820326	-0.00100484199356288
249	2.74154996871948	-0.943828225135803	-20.0061016082764	0.00906006153672934	0.000943203864153475	-0.00652430532500148	-0.00490093370899558
250	2.09220123291016	-0.943828225135803	-19.7463626861572	0.00256657530553639	-0.000355493422830477	-0.00360223650932312	-0.00165419070981443
251	2.09220123291016	-0.943828225135803	-19.5515575408936	-0.00619963090866804	-0.00522560812532902	0.0103587592020631	0.00516396993771195
252	-0.50519323348999	0.354869037866592	-19.8762321472168	0.0113327819854021	-0.00782300252467394	-0.00555028254166245	-0.00165419070981443
253	2.09220123291016	-1.26850259304047	-19.4866237640381	-0.00847235135734081	-0.00490093370899558	0.00776136433705688	-0.000680167751852423
254	0.793503999710083	-0.294479608535767	-19.7463626861572	0.0022419011220336	-0.0026282137259841	-0.00619963090866804	-0.00944637414067984
255	-0.50519323348999	0.0301947109401226	-20.2658405303955	-0.00782300252467394	-0.00847235135734081	-0.00782300252467394	0.00321592413820326
256	0.144155398011208	0.679543316364288	-20.2658405303955	0.00386527273803949	-0.00814767740666866	-0.00295288790948689	0.0022419011220336
257	2.09220123291016	-0.943828225135803	-19.5515575408936	0.0152288740500808	-0.00457625929266214	-0.00392691092565656	-0.00327756232582033
258	1.44285261631012	0.0301947109401226	-20.3307762145996	-0.0026282137259841	-0.00360223650932312	-0.00230353930965066	-0.00360223650932312
259	2.09220123291016	0.679543316364288	-20.20090675354	-0.00555028254166245	-0.00392691092565656	-0.0133424662053585	-0.00360223650932312
260	2.09220123291016	0.679543316364288	-20.1359710693359	-0.00197886489331722	-0.00132951640989631	-0.00587495695799589	0.00126787810586393
261	2.09220123291016	0.0301947109401226	-20.0710372924805	0.01847561635077	-0.000355493422830477	0.00191722682211548	0.00451462110504508
262	1.44285261631012	-0.294479608535767	-20.4606456756592	0.00159255252219737	-0.00360223650932312	0.00126787810586393	0.00159255252219737
263	1.44285261631012	1.00421762466431	-20.2658405303955	0.0152288740500808	0.00256657530553639	0.00581331877037883	-0.00392691092565656
264	1.44285261631012	0.354869037866592	-20.0710372924805	0.00321592413820326	-0.0026282137259841	-0.00490093370899558	-0.00327756232582033
265	-0.50519323348999	1.65356624126434	-20.20090675354	0.0106834331527352	0.00516396993771195	0.00386527273803949	0.00938473641872406
266	3.39089846611023	-0.294479608535767	-19.8762321472168	0.000293855206109583	0.000293855206109583	0.00613799272105098	0.00678734155371785
267	1.44285261631012	1.00421762466431	-20.0710372924805	0.00256657530553639	0.00126787810586393	0.000943203864153475	0.00776136433705688
268	0.793503999710083	0.679543316364288	-20.3957118988037	0.00906006153672934	-3.08191010844894e-05	0.00418994715437293	0.00191722682211548
269	-0.50519323348999	0.679543316364288	-20.3957118988037	0.0126314787194133	0.00970941036939621	-0.00879702530801296	0.00483929552137852
270	-0.50519323348999	1.32889199256897	-20.20090675354	-0.0159398596733809	-0.00295288790948689	-0.00392691092565656	0.0113327819854021
271	-0.50519323348999	1.65356624126434	-20.2658405303955	-0.00295288790948689	0.00646266713738441	-0.00587495695799589	0.00873538758605719
272	1.44285261631012	0.0301947109401226	-19.9411678314209	0.00970941036939621	-0.00327756232582033	0.00354059832170606	0.0149041991680861
273	-0.50519323348999	1.97824060916901	-20.1359710693359	-0.00327756232582033	0.00289124972186983	0.00613799272105098	0.0246444288641214
274	-0.50519323348999	1.32889199256897	-20.4606456756592	0.00289124972186983	0.00354059832170606	-0.00295288790948689	0.0022419011220336
275	-0.50519323348999	0.0301947109401226	-20.20090675354	-0.0133424662053585	0.00321592413820326	-0.00165419070981443	0.00970941036939621
276	0.793503999710083	-0.294479608535767	-20.3957118988037	0.00970941036939621	0.00386527273803949	-0.00392691092565656	0.00873538758605719
277	-2.45323920249939	1.97824060916901	-20.3307762145996	0.00613799272105098	0.00873538758605719	0.00516396993771195	0.00841071270406246
278	-1.15454185009003	1.65356624126434	-19.421688079834	-0.00425158534198999	-0.00132951640989631	-0.00652430532500148	0.00548864435404539
279	-2.45323920249939	1.65356624126434	-19.5515575408936	-0.00587495695799589	0.00808603875339031	-0.00327756232582033	0.000618529506027699
280	-1.15454185009003	1.00421762466431	-19.8762321472168	-0.0201606266200542	0.00970941036939621	-0.00782300252467394	0.0123068047687411
281	-3.10258769989014	1.97824060916901	-20.3307762145996	0.00451462110504508	0.000618529506027699	0.00256657530553639	0.00289124972186983
282	-1.15454185009003	1.00421762466431	-19.8762321472168	-0.00165419070981443	0.000293855206109583	0.00321592413820326	0.00711201597005129
283	-1.80389046669006	1.00421762466431	-19.6164932250977	0.012956153601408	0.00256657530553639	-0.00327756232582033	-0.000680167751852423
284	-1.80389046669006	1.32889199256897	-19.8762321472168	0.0145795252174139	0.00256657530553639	-0.0113944197073579	-0.00814767740666866
285	1.44285261631012	0.354869037866592	-20.1359710693359	0.00743668992072344	-0.000680167751852423	-0.00392691092565656	-0.00132951640989631
286	-2.45323920249939	1.32889199256897	-20.4606456756592	-0.0221086721867323	0.00711201597005129	-0.00587495695799589	0.000618529506027699
287	0.144155398011208	0.354869037866592	-20.1359710693359	0.00678734155371785	-0.00295288790948689	0.00191722682211548	0.00159255252219737
288	0.793503999710083	0.0301947109401226	-20.1359710693359	0.00321592413820326	0.00191722682211548	0.00451462110504508	-0.00327756232582033
289	1.44285261631012	0.0301947109401226	-20.2658405303955	-0.00132951640989631	0.0116574559360743	-0.00944637414067984	-0.00652430532500148
290	2.09220123291016	0.354869037866592	-19.7463626861572	0.00841071270406246	0.00386527273803949	-0.00132951640989631	0.00516396993771195
291	2.74154996871948	0.0301947109401226	-19.4866237640381	0.00516396993771195	-0.0026282137259841	-0.00749832857400179	0.0022419011220336
292	0.793503999710083	0.0301947109401226	-20.0061016082764	0.00516396993771195	0.00451462110504508	0.00418994715437293	0.00548864435404539
293	2.09220123291016	0.0301947109401226	-20.1359710693359	0.00906006153672934	-0.00197886489331722	0.00321592413820326	-0.00425158534198999
294	0.793503999710083	-0.294479608535767	-20.0061016082764	-0.000355493422830477	-0.0026282137259841	-0.00717365415766835	-0.00360223650932312
295	0.793503999710083	1.00421762466431	-20.2658405303955	0.00808603875339031	0.0103587592020631	-0.000355493422830477	0.00581331877037883
296	-1.15454185009003	1.00421762466431	-19.8762321472168	-0.017887907102704	0.00646266713738441	0.00678734155371785	0.00613799272105098
297	2.09220123291016	-0.294479608535767	-20.0061016082764	-0.0120437685400248	-0.00132951640989631	-0.00587495695799589	0.00873538758605719
298	1.44285261631012	0.679543316364288	-20.3307762145996	0.0158782228827477	0.00289124972186983	-0.00522560812532902	0.000943203864153475
299	2.74154996871948	0.679543316364288	-20.5255813598633	0.000293855206109583	0.00776136433705688	-0.00392691092565656	-0.00132951640989631
300	0.793503999710083	0.354869037866592	-20.3307762145996	0.00581331877037883	0.00451462110504508	-0.00197886489331722	-0.00684897974133492
301	2.74154996871948	0.0301947109401226	-20.20090675354	0.00646266713738441	0.00483929552137852	-0.000680167751852423	-0.00132951640989631
302	0.144155398011208	0.0301947109401226	-19.5515575408936	-0.0201606266200542	-3.08191010844894e-05	0.00321592413820326	0.00451462110504508
303	2.74154996871948	0.679543316364288	-19.8112964630127	0.00906006153672934	-0.000680167751852423	-0.00652430532500148	-0.00652430532500148
304	2.74154996871948	0.0301947109401226	-20.0061016082764	0.0136055024340749	0.00970941036939621	-0.00587495695799589	-0.0104203969240189
305	0.144155398011208	1.32889199256897	-20.2658405303955	0.0106834331527352	0.00159255252219737	-0.00295288790948689	0.000293855206109583
306	1.44285261631012	0.0301947109401226	-19.8762321472168	-0.00457625929266214	0.00418994715437293	-0.00327756232582033	0.00321592413820326
307	2.09220123291016	1.00421762466431	-20.4606456756592	-0.0136671401560307	0.0022419011220336	-0.0104203969240189	0.00191722682211548
308	0.144155398011208	1.32889199256897	-20.3307762145996	-0.00230353930965066	-0.000680167751852423	0.00548864435404539	-0.000680167751852423
309	0.793503999710083	1.32889199256897	-19.6164932250977	0.00906006153672934	0.000943203864153475	-0.0152905117720366	0.000293855206109583
310	0.144155398011208	1.97824060916901	-20.1359710693359	-0.000355493422830477	0.00159255252219737	-0.0100957229733467	-0.00327756232582033
311	0.144155398011208	1.65356624126434	-19.8762321472168	-0.00197886489331722	0.00386527273803949	0.00289124972186983	0.00159255252219737
312	2.09220123291016	0.354869037866592	-20.0710372924805	-0.0107450718060136	-0.000680167751852423	-0.0026282137259841	-0.000355493422830477
313	0.144155398011208	1.32889199256897	-20.20090675354	-0.0026282137259841	-0.00392691092565656	-0.00425158534198999	0.00289124972186983
314	0.144155398011208	1.65356624126434	-20.3307762145996	0.00581331877037883	-0.000355493422830477	-0.00944637414067984	-0.00749832857400179
315	1.44285261631012	0.354869037866592	-19.6814270019531	0.00256657530553639	0.00646266713738441	-0.00490093370899558	-0.00782300252467394
316	2.09220123291016	0.354869037866592	-20.3307762145996	0.00873538758605719	0.000943203864153475	-0.000355493422830477	-0.00652430532500148
317	-0.50519323348999	0.679543316364288	-20.3957118988037	0.00581331877037883	0.00516396993771195	0.000618529506027699	0.000943203864153475
318	0.144155398011208	1.00421762466431	-19.8112964630127	0.00613799272105098	-0.00132951640989631	-0.00457625929266214	-0.0136671401560307
319	0.144155398011208	0.0301947109401226	-19.6164932250977	-3.08191010844894e-05	0.00386527273803949	-0.00652430532500148	-0.0123684434220195
320	1.44285261631012	0.354869037866592	-20.0710372924805	0.0113327819854021	-3.08191010844894e-05	-0.00749832857400179	-0.00717365415766835
321	0.144155398011208	1.00421762466431	-20.0710372924805	-0.00555028254166245	-0.00132951640989631	-0.00490093370899558	-0.00327756232582033
322	0.793503999710083	1.00421762466431	-20.20090675354	-0.00165419070981443	-0.00295288790948689	-0.00100484199356288	0.000618529506027699
323	0.793503999710083	-0.619153916835785	-20.1359710693359	0.0282158460468054	0.00126787810586393	-0.00652430532500148	-0.00100484199356288
324	-0.50519323348999	0.354869037866592	-20.3307762145996	0.00938473641872406	0.00548864435404539	-0.00457625929266214	-0.0107450718060136
325	1.44285261631012	-0.294479608535767	-20.3307762145996	0.00451462110504508	-0.00555028254166245	-0.00295288790948689	-0.00100484199356288
326	1.44285261631012	0.354869037866592	-20.20090675354	0.000293855206109583	-0.00425158534198999	-0.000680167751852423	-0.00360223650932312
327	1.44285261631012	-0.619153916835785	-19.6164932250977	0.00321592413820326	-0.0104203969240189	0.00289124972186983	0.00321592413820326
328	1.44285261631012	-1.26850259304047	-20.0061016082764	-0.000355493422830477	-0.00717365415766835	0.00418994715437293	0.000618529506027699
329	2.09220123291016	-0.294479608535767	-20.3957118988037	0.00873538758605719	-0.000355493422830477	-0.00879702530801296	-0.0100957229733467
330	3.39089846611023	-0.943828225135803	-20.3307762145996	-0.00392691092565656	-0.00230353930965066	-0.00327756232582033	-0.00944637414067984
331	0.793503999710083	-1.26850259304047	-20.0710372924805	-3.08191010844894e-05	-0.00295288790948689	0.000618529506027699	-0.00295288790948689
332	2.74154996871948	-1.59317684173584	-19.9411678314209	0.00321592413820326	-0.00490093370899558	-0.00555028254166245	-0.00230353930965066
333	1.44285261631012	-0.294479608535767	-19.8762321472168	-0.00327756232582033	-0.00814767740666866	0.00483929552137852	-0.00977104809135199
334	2.74154996871948	-1.26850259304047	-19.8762321472168	-0.0110697457566857	-0.00132951640989631	-0.00749832857400179	-0.00652430532500148
335	0.144155398011208	0.679543316364288	-20.4606456756592	-0.0201606266200542	-0.00360223650932312	-0.00165419070981443	-0.0026282137259841
336	0.144155398011208	-0.294479608535767	-20.1359710693359	0.00321592413820326	-0.00490093370899558	0.0022419011220336	-0.0026282137259841
337	1.44285261631012	-0.294479608535767	-20.1359710693359	-0.00619963090866804	-0.00522560812532902	-0.00197886489331722	0.00548864435404539
338	2.09220123291016	-0.619153916835785	-20.0710372924805	0.0239950809627771	-0.00457625929266214	-0.00555028254166245	-0.00619963090866804
339	2.09220123291016	0.0301947109401226	-20.0710372924805	0.00126787810586393	0.00418994715437293	-0.00587495695799589	-0.00944637414067984
340	1.44285261631012	-0.294479608535767	-20.0710372924805	0.00743668992072344	0.00451462110504508	-0.00782300252467394	0.000293855206109583
341	0.793503999710083	-0.294479608535767	-20.3307762145996	-0.0100957229733467	-0.00360223650932312	0.00289124972186983	-0.00165419070981443
342	1.44285261631012	0.354869037866592	-20.0710372924805	0.00386527273803949	-0.00165419070981443	-0.00295288790948689	0.00516396993771195
343	0.144155398011208	1.97824060916901	-20.0710372924805	0.0116574559360743	0.000293855206109583	-3.08191010844894e-05	-0.00327756232582033
344	0.793503999710083	0.679543316364288	-19.6814270019531	-0.00847235135734081	0.000293855206109583	-0.00749832857400179	-0.00197886489331722
345	-0.50519323348999	0.679543316364288	-19.8762321472168	0.00678734155371785	0.000943203864153475	-0.00619963090866804	-3.08191010844894e-05
346	1.44285261631012	0.679543316364288	-19.8112964630127	-0.00457625929266214	-0.00165419070981443	0.00841071270406246	0.00256657530553639
347	-1.15454185009003	1.65356624126434	-19.9411678314209	-0.00587495695799589	-0.00392691092565656	-0.00230353930965066	-0.00132951640989631
348	-1.15454185009003	1.00421762466431	-19.8112964630127	0.00613799272105098	-0.00197886489331722	-0.00165419070981443	0.000293855206109583
349	-1.15454185009003	0.0301947109401226	-19.5515575408936	-0.00165419070981443	0.00516396993771195	-0.00327756232582033	-3.08191010844894e-05
350	-1.80389046669006	0.354869037866592	-20.0061016082764	-0.00132951640989631	-0.000355493422830477	0.00483929552137852	0.00613799272105098
351	-1.15454185009003	1.65356624126434	-20.20090675354	0.00321592413820326	-0.00457625929266214	-0.00425158534198999	0.00776136433705688
352	-2.45323920249939	1.65356624126434	-20.0061016082764	0.00256657530553639	0.00354059832170606	0.00938473641872406	0.0022419011220336
353	-1.80389046669006	1.32889199256897	-20.4606456756592	-0.0240567177534103	-0.00165419070981443	0.00159255252219737	-0.000355493422830477
354	-1.15454185009003	1.32889199256897	-20.3957118988037	0.0022419011220336	0.00776136433705688	-0.00717365415766835	0.0022419011220336
355	0.144155398011208	0.0301947109401226	-20.0061016082764	-0.0149658378213644	0.00808603875339031	-0.00522560812532902	0.00126787810586393
356	-1.15454185009003	1.00421762466431	-20.3307762145996	0.00581331877037883	0.00321592413820326	0.00808603875339031	0.00386527273803949
357	-1.15454185009003	1.00421762466431	-19.6164932250977	0.000293855206109583	0.0022419011220336	-0.0026282137259841	-3.08191010844894e-05
358	-2.45323920249939	1.32889199256897	-19.3567523956299	-0.0146411629393697	0.00289124972186983	0.00906006153672934	-0.00165419070981443
359	-1.15454185009003	0.679543316364288	-20.20090675354	-0.0159398596733809	-3.08191010844894e-05	-0.00814767740666866	-0.00230353930965066
360	-1.80389046669006	1.32889199256897	-20.5255813598633	-0.00360223650932312	0.00191722682211548	-0.00619963090866804	0.00289124972186983
361	-1.15454185009003	0.679543316364288	-20.7203845977783	-0.0130177913233638	-0.00100484199356288	-3.08191010844894e-05	0.0022419011220336
362	-1.80389046669006	1.65356624126434	-20.3957118988037	-0.017887907102704	0.00483929552137852	0.00354059832170606	0.00613799272105098
363	0.793503999710083	-0.294479608535767	-19.9411678314209	0.00354059832170606	0.00159255252219737	-0.00132951640989631	0.0022419011220336
364	0.793503999710083	0.679543316364288	-19.7463626861572	0.01100810803473	0.00289124972186983	0.00256657530553639	-0.00132951640989631
365	0.144155398011208	1.32889199256897	-20.4606456756592	-0.0149658378213644	0.00970941036939621	-0.00587495695799589	0.0022419011220336
366	-0.50519323348999	1.00421762466431	-20.20090675354	0.00970941036939621	-0.00717365415766835	-0.00327756232582033	0.00451462110504508
367	2.09220123291016	0.354869037866592	-20.0710372924805	-0.00652430532500148	0.00451462110504508	-0.000355493422830477	0.00516396993771195
368	1.44285261631012	1.00421762466431	-20.4606456756592	0.00581331877037883	0.00126787810586393	-0.00360223650932312	-0.000355493422830477
369	0.144155398011208	1.00421762466431	-20.0710372924805	0.00321592413820326	0.00808603875339031	-0.00490093370899558	-0.00619963090866804
370	0.144155398011208	1.65356624126434	-20.20090675354	0.00483929552137852	0.00418994715437293	0.0022419011220336	-0.00132951640989631
371	1.44285261631012	0.679543316364288	-20.4606456756592	0.00970941036939621	-0.00327756232582033	-0.00522560812532902	0.00776136433705688
372	1.44285261631012	0.354869037866592	-20.2658405303955	0.0171769186854362	-0.00295288790948689	0.00841071270406246	-0.00100484199356288
373	2.09220123291016	0.0301947109401226	-19.5515575408936	0.00159255252219737	0.000943203864153475	0.000293855206109583	0.000618529506027699
374	2.09220123291016	0.354869037866592	-19.7463626861572	0.00516396993771195	0.00613799272105098	-0.00327756232582033	-0.00587495695799589
375	-0.50519323348999	1.00421762466431	-20.3307762145996	0.00808603875339031	-0.00165419070981443	-0.0107450718060136	-0.00132951640989631
376	2.09220123291016	0.0301947109401226	-19.4866237640381	0.00548864435404539	0.00678734155371785	0.00354059832170606	0.00516396993771195
377	2.09220123291016	0.354869037866592	-19.8112964630127	0.00159255252219737	-0.00230353930965066	-0.00327756232582033	0.000943203864153475
378	2.09220123291016	-0.294479608535767	-20.6554508209229	0.00743668992072344	0.00386527273803949	-0.00522560812532902	0.00126787810586393
379	1.44285261631012	1.32889199256897	-20.0061016082764	0.00873538758605719	-0.00197886489331722	-0.00619963090866804	-0.00295288790948689
380	2.74154996871948	-0.294479608535767	-19.9411678314209	0.00126787810586393	0.000618529506027699	-0.0133424662053585	0.00418994715437293
381	1.44285261631012	0.354869037866592	-20.2658405303955	-0.0107450718060136	0.00289124972186983	0.00516396993771195	-0.00132951640989631
382	2.09220123291016	0.354869037866592	-19.9411678314209	-0.0172385573387146	-0.0104203969240189	-0.00425158534198999	-3.08191010844894e-05
383	-0.50519323348999	1.32889199256897	-20.4606456756592	0.0230210572481155	-0.00165419070981443	-0.00717365415766835	0.00159255252219737
384	1.44285261631012	0.679543316364288	-20.5255813598633	0.00743668992072344	0.00289124972186983	-0.0026282137259841	-0.00522560812532902
385	1.44285261631012	0.679543316364288	-20.2658405303955	-0.000680167751852423	0.0022419011220336	-0.00684897974133492	-0.00425158534198999
386	2.09220123291016	-0.619153916835785	-20.3957118988037	0.000943203864153475	0.0022419011220336	-0.00197886489331722	-0.00132951640989631
387	0.144155398011208	1.32889199256897	-20.3307762145996	0.00646266713738441	0.00516396993771195	0.00970941036939621	-0.00360223650932312
388	0.793503999710083	0.0301947109401226	-19.8112964630127	0.0197743140161037	-0.00132951640989631	-0.00165419070981443	0.000293855206109583
389	1.44285261631012	0.679543316364288	-20.0710372924805	0.00970941036939621	0.00646266713738441	-0.00165419070981443	-0.00425158534198999
390	2.09220123291016	0.354869037866592	-20.2658405303955	0.00776136433705688	0.00256657530553639	-0.00912170019000769	-0.0026282137259841
391	0.144155398011208	1.32889199256897	-20.20090675354	0.01847561635077	0.00289124972186983	0.00191722682211548	-0.000355493422830477
392	-0.50519323348999	0.679543316364288	-20.20090675354	-0.00457625929266214	-0.00132951640989631	0.00613799272105098	-0.00717365415766835
393	0.144155398011208	1.32889199256897	-20.20090675354	0.00873538758605719	0.00451462110504508	-0.00457625929266214	-3.08191010844894e-05
394	-0.50519323348999	1.00421762466431	-19.8762321472168	-0.00490093370899558	0.00256657530553639	-0.0107450718060136	-0.0026282137259841
395	2.09220123291016	0.354869037866592	-20.1359710693359	-0.0217839982360601	0.00841071270406246	0.00548864435404539	-0.0026282137259841
396	0.144155398011208	1.32889199256897	-20.3957118988037	0.00678734155371785	-0.00425158534198999	0.00581331877037883	0.00256657530553639
397	0.793503999710083	1.32889199256897	-20.4606456756592	0.00873538758605719	0.00256657530553639	0.00873538758605719	0.000618529506027699
398	0.793503999710083	-0.294479608535767	-19.9411678314209	0.00126787810586393	-0.00100484199356288	-0.00749832857400179	0.00548864435404539
399	0.144155398011208	-0.294479608535767	-19.8762321472168	-0.0139918150380254	0.00646266713738441	-3.08191010844894e-05	-0.00230353930965066
400	0.144155398011208	-0.619153916835785	-19.1619491577148	0.00970941036939621	-3.08191010844894e-05	-0.0136671401560307	0.00126787810586393
401	0.144155398011208	0.0301947109401226	-19.7463626861572	0.0142548503354192	-0.0156151866540313	0.00483929552137852	0.00354059832170606
402	-1.15454185009003	0.0301947109401226	-19.7463626861572	0.00906006153672934	-0.00295288790948689	0.00386527273803949	-0.00165419070981443
403	1.44285261631012	-0.943828225135803	-19.6814270019531	0.0106834331527352	-0.00749832857400179	0.000618529506027699	-0.00132951640989631
404	0.793503999710083	-1.59317684173584	-19.5515575408936	0.00711201597005129	-0.00749832857400179	-0.00749832857400179	-0.00749832857400179
405	0.793503999710083	0.0301947109401226	-20.3307762145996	-0.00165419070981443	-0.00100484199356288	-0.00165419070981443	0.000618529506027699
406	-0.50519323348999	-0.943828225135803	-19.8112964630127	-0.000355493422830477	-0.00912170019000769	-0.00457625929266214	0.00451462110504508
407	2.09220123291016	-0.943828225135803	-19.4866237640381	-0.00165419070981443	0.000293855206109583	0.00613799272105098	-0.00295288790948689
408	2.74154996871948	0.354869037866592	-20.0710372924805	0.00256657530553639	-0.00749832857400179	-0.00587495695799589	0.00191722682211548
409	0.144155398011208	0.679543316364288	-20.0061016082764	0.031137915328145	-0.00165419070981443	-0.00230353930965066	-0.00230353930965066
410	0.144155398011208	0.679543316364288	-20.3307762145996	-0.0113944197073579	-0.000680167751852423	0.00483929552137852	-0.0026282137259841
411	2.09220123291016	0.0301947109401226	-20.2658405303955	0.01847561635077	0.00354059832170606	-0.00230353930965066	0.00256657530553639
412	2.09220123291016	-0.294479608535767	-19.8762321472168	-0.000355493422830477	-0.00782300252467394	-0.000355493422830477	0.0100340843200684
413	2.09220123291016	0.0301947109401226	-20.0710372924805	-0.00522560812532902	-0.00132951640989631	-0.00619963090866804	0.000293855206109583
414	2.09220123291016	0.354869037866592	-20.20090675354	0.0103587592020631	0.00516396993771195	-0.00684897974133492	-0.00782300252467394
415	1.44285261631012	0.679543316364288	-20.2658405303955	-0.00782300252467394	-0.000355493422830477	-0.00457625929266214	0.0022419011220336
416	-0.50519323348999	1.00421762466431	-20.0710372924805	-0.00100484199356288	0.000943203864153475	0.00159255252219737	0.00451462110504508
417	2.74154996871948	0.0301947109401226	-19.9411678314209	-0.00327756232582033	-0.000355493422830477	-0.00230353930965066	-0.00230353930965066
418	1.44285261631012	1.00421762466431	-19.9411678314209	-0.0126931173726916	0.00386527273803949	-0.00165419070981443	-0.00457625929266214
419	2.09220123291016	0.679543316364288	-20.5255813598633	-0.00619963090866804	0.00516396993771195	-0.00847235135734081	-0.00977104809135199
420	1.44285261631012	0.354869037866592	-20.5905151367188	0.00938473641872406	0.00613799272105098	-0.00165419070981443	-0.0104203969240189
421	0.144155398011208	0.354869037866592	-20.3307762145996	0.00126787810586393	0.00581331877037883	-0.00100484199356288	-0.00230353930965066
422	-0.50519323348999	1.00421762466431	-20.2658405303955	-3.08191010844894e-05	0.00354059832170606	0.000943203864153475	-0.00165419070981443
423	-1.15454185009003	1.00421762466431	-20.20090675354	-0.00392691092565656	0.00906006153672934	0.0022419011220336	-0.00587495695799589
424	1.44285261631012	0.679543316364288	-20.0710372924805	-0.00392691092565656	0.00126787810586393	-0.0113944197073579	-0.00327756232582033
425	0.144155398011208	0.354869037866592	-19.9411678314209	0.00841071270406246	0.00743668992072344	-0.00392691092565656	-0.000680167751852423
426	0.144155398011208	1.00421762466431	-20.4606456756592	0.00191722682211548	0.00289124972186983	0.00386527273803949	0.00516396993771195
427	-1.15454185009003	1.00421762466431	-20.3307762145996	-0.00295288790948689	-0.00197886489331722	0.00776136433705688	0.00321592413820326
428	0.144155398011208	0.354869037866592	-20.20090675354	-0.00555028254166245	0.00191722682211548	-0.00619963090866804	-0.00132951640989631
429	-1.15454185009003	-0.294479608535767	-20.0061016082764	-0.0185372550040483	0.00321592413820326	-0.00100484199356288	0.0022419011220336
430	0.793503999710083	0.0301947109401226	-19.9411678314209	-0.0113944197073579	0.00159255252219737	-0.0117190945893526	0.00418994715437293
431	-1.80389046669006	0.354869037866592	-19.9411678314209	0.00808603875339031	0.00191722682211548	-3.08191010844894e-05	0.00548864435404539
432	-0.50519323348999	-0.294479608535767	-20.2658405303955	-0.0100957229733467	0.00289124972186983	0.00386527273803949	0.00289124972186983
433	-3.10258769989014	1.32889199256897	-20.3307762145996	-0.0110697457566857	0.00678734155371785	-0.00360223650932312	0.00613799272105098
434	1.44285261631012	0.0301947109401226	-20.1359710693359	0.00548864435404539	0.000293855206109583	0.000618529506027699	0.000293855206109583
435	-1.80389046669006	1.32889199256897	-20.1359710693359	-0.0133424662053585	0.00743668992072344	-0.00425158534198999	0.00646266713738441
436	0.793503999710083	0.0301947109401226	-19.7463626861572	-0.00814767740666866	-0.00327756232582033	-0.00457625929266214	0.00808603875339031
437	1.44285261631012	0.679543316364288	-19.8112964630127	-0.00425158534198999	-0.000355493422830477	-0.00132951640989631	0.00483929552137852
438	1.44285261631012	0.0301947109401226	-20.4606456756592	-0.00295288790948689	0.00483929552137852	-0.00782300252467394	0.00516396993771195
439	0.793503999710083	0.354869037866592	-20.4606456756592	-0.00197886489331722	0.00646266713738441	-0.00587495695799589	-0.00555028254166245
440	2.09220123291016	0.0301947109401226	-20.0061016082764	-0.0191866029053926	0.00191722682211548	-0.00847235135734081	-0.00295288790948689
441	0.793503999710083	0.354869037866592	-20.0710372924805	0.00873538758605719	0.000618529506027699	0.00191722682211548	0.00613799272105098
442	2.74154996871948	0.354869037866592	-19.421688079834	-0.00295288790948689	0.000618529506027699	0.00126787810586393	0.000618529506027699
443	1.44285261631012	0.679543316364288	-19.9411678314209	0.00159255252219737	0.00256657530553639	-0.00879702530801296	-0.00425158534198999
444	2.09220123291016	0.354869037866592	-20.2658405303955	0.00386527273803949	0.00776136433705688	-0.00295288790948689	0.00451462110504508
445	0.793503999710083	1.65356624126434	-20.3957118988037	-0.0104203969240189	0.00841071270406246	-0.00457625929266214	-0.00132951640989631
446	2.74154996871948	0.354869037866592	-20.1359710693359	0.00159255252219737	-0.000355493422830477	-0.0104203969240189	0.00938473641872406
447	-0.50519323348999	2.30291485786438	-20.5255813598633	0.000943203864153475	-0.000680167751852423	0.0022419011220336	0.00483929552137852
448	0.144155398011208	0.679543316364288	-19.9411678314209	0.00711201597005129	-0.00132951640989631	-0.0130177913233638	0.00321592413820326
449	2.09220123291016	0.0301947109401226	-19.9411678314209	0.00548864435404539	0.00613799272105098	-0.0104203969240189	-0.0100957229733467
450	2.09220123291016	0.354869037866592	-20.4606456756592	0.00581331877037883	-0.00132951640989631	0.000618529506027699	0.00354059832170606
451	2.09220123291016	1.00421762466431	-20.2658405303955	-0.00522560812532902	-0.00360223650932312	-0.00522560812532902	-0.00457625929266214
452	1.44285261631012	0.354869037866592	-20.4606456756592	0.0142548503354192	0.0022419011220336	-0.00197886489331722	0.0022419011220336
453	0.793503999710083	1.32889199256897	-20.3957118988037	0.00548864435404539	0.00256657530553639	-0.00814767740666866	0.00191722682211548
454	1.44285261631012	1.65356624126434	-20.0710372924805	0.0171769186854362	-0.00457625929266214	-0.00879702530801296	-0.00684897974133492
455	2.09220123291016	0.0301947109401226	-20.3957118988037	-0.0204853005707264	-3.08191010844894e-05	-0.00944637414067984	-0.00197886489331722
456	0.144155398011208	1.32889199256897	-20.5905151367188	-0.00165419070981443	0.00483929552137852	-0.0110697457566857	0.00581331877037883
457	0.144155398011208	1.65356624126434	-20.7203845977783	0.00743668992072344	-0.0026282137259841	-0.000355493422830477	-0.00360223650932312
458	-0.50519323348999	0.679543316364288	-20.6554508209229	-0.0110697457566857	0.00581331877037883	-0.0120437685400248	0.0022419011220336
459	0.793503999710083	1.32889199256897	-20.5905151367188	0.00841071270406246	-0.000355493422830477	-0.0110697457566857	-0.00879702530801296
460	1.44285261631012	0.354869037866592	-20.2658405303955	0.00126787810586393	0.000618529506027699	-0.0120437685400248	-3.08191010844894e-05
461	3.39089846611023	-0.294479608535767	-20.0710372924805	0.012956153601408	0.00386527273803949	-0.00132951640989631	0.00516396993771195
462	1.44285261631012	0.0301947109401226	-20.4606456756592	0.0194496400654316	0.00418994715437293	0.000943203864153475	0.00191722682211548
463	2.09220123291016	0.0301947109401226	-20.3957118988037	0.00581331877037883	-0.00522560812532902	-0.00295288790948689	-0.00360223650932312
464	0.144155398011208	1.00421762466431	-20.4606456756592	-0.00619963090866804	-0.0026282137259841	-0.0100957229733467	-0.000680167751852423
465	2.74154996871948	0.0301947109401226	-19.9411678314209	-0.0139918150380254	0.00386527273803949	-0.00749832857400179	0.00126787810586393
466	0.144155398011208	1.32889199256897	-19.8112964630127	0.0100340843200684	0.000943203864153475	-0.00490093370899558	0.000293855206109583
467	2.74154996871948	0.0301947109401226	-19.8112964630127	0.0100340843200684	-0.0026282137259841	0.00386527273803949	0.00289124972186983
468	1.44285261631012	1.65356624126434	-20.5255813598633	0.0340599827468395	0.000293855206109583	-0.00100484199356288	-0.00327756232582033
469	0.793503999710083	1.00421762466431	-20.4606456756592	0.0152288740500808	0.00516396993771195	-0.0120437685400248	-0.00100484199356288
470	0.144155398011208	1.65356624126434	-20.2658405303955	0.00418994715437293	0.000293855206109583	-0.00197886489331722	0.00159255252219737
471	0.793503999710083	1.00421762466431	-20.2658405303955	0.0113327819854021	0.00906006153672934	0.00159255252219737	0.0155535480007529
472	1.44285261631012	0.679543316364288	-20.0061016082764	0.0113327819854021	0.000618529506027699	0.0022419011220336	0.00938473641872406
473	2.74154996871948	0.354869037866592	-19.8112964630127	0.00873538758605719	0.00581331877037883	-0.00100484199356288	0.00126787810586393
474	0.144155398011208	1.00421762466431	-20.3957118988037	0.00581331877037883	0.00354059832170606	-0.00295288790948689	-0.00132951640989631
475	2.74154996871948	-0.294479608535767	-20.1359710693359	0.00451462110504508	0.00386527273803949	-0.00652430532500148	0.00159255252219737
476	1.44285261631012	1.00421762466431	-20.3957118988037	-0.00912170019000769	-0.00132951640989631	-0.00165419070981443	0.00581331877037883
477	0.144155398011208	0.679543316364288	-20.20090675354	-0.00847235135734081	-0.00490093370899558	-0.00425158534198999	0.00776136433705688
478	0.793503999710083	1.00421762466431	-20.0061016082764	0.00581331877037883	-0.0026282137259841	-0.00587495695799589	-0.0026282137259841
479	0.144155398011208	0.354869037866592	-19.9411678314209	0.00581331877037883	0.000293855206109583	-0.00230353930965066	-0.00230353930965066
480	0.144155398011208	0.679543316364288	-20.3307762145996	0.01100810803473	-0.00587495695799589	0.00159255252219737	-0.00717365415766835
481	0.144155398011208	0.679543316364288	-20.3307762145996	-0.0100957229733467	-0.0104203969240189	-0.000355493422830477	-0.00295288790948689
482	0.793503999710083	0.354869037866592	-20.3957118988037	0.00418994715437293	-0.00587495695799589	0.00289124972186983	-0.00457625929266214
483	0.793503999710083	0.0301947109401226	-20.20090675354	0.0100340843200684	-0.0104203969240189	0.00386527273803949	-0.00100484199356288
484	0.793503999710083	0.0301947109401226	-20.0710372924805	-0.00522560812532902	-0.00132951640989631	-0.00652430532500148	-0.00100484199356288
485	1.44285261631012	-0.943828225135803	-19.8112964630127	0.000618529506027699	0.00126787810586393	-0.00197886489331722	-0.00132951640989631
486	2.74154996871948	-0.294479608535767	-20.3957118988037	0.00516396993771195	-0.00587495695799589	-0.000355493422830477	0.00906006153672934
487	0.144155398011208	0.0301947109401226	-20.3957118988037	0.00289124972186983	-0.00555028254166245	0.00354059832170606	-0.00100484199356288
488	2.09220123291016	-0.943828225135803	-20.0710372924805	-0.0100957229733467	-0.00782300252467394	0.00159255252219737	0.0100340843200684
489	1.44285261631012	-0.619153916835785	-20.0710372924805	0.011982130818069	-0.00522560812532902	-0.00912170019000769	-0.00360223650932312
490	2.74154996871948	-0.943828225135803	-20.0061016082764	0.0100340843200684	-0.00197886489331722	-0.00100484199356288	0.00191722682211548
491	1.44285261631012	-0.619153916835785	-19.8762321472168	-0.00197886489331722	0.000943203864153475	0.00191722682211548	0.00548864435404539
492	0.793503999710083	0.679543316364288	-19.8112964630127	-0.0117190945893526	0.00191722682211548	0.000943203864153475	0.00678734155371785
493	-1.15454185009003	1.32889199256897	-20.5255813598633	0.0191249661147594	0.00743668992072344	0.0022419011220336	0.00321592413820326
494	1.44285261631012	0.679543316364288	-20.3957118988037	-0.0136671401560307	-0.00490093370899558	-0.00230353930965066	-3.08191010844894e-05
495	0.144155398011208	0.679543316364288	-20.0710372924805	-0.00165419070981443	0.00581331877037883	0.00321592413820326	0.00386527273803949
496	2.09220123291016	-0.294479608535767	-19.8762321472168	-0.000680167751852423	0.00126787810586393	0.00256657530553639	0.00906006153672934
497	0.144155398011208	1.00421762466431	-19.9411678314209	-0.00457625929266214	0.00354059832170606	0.00873538758605719	0.00289124972186983
498	0.793503999710083	1.32889199256897	-20.4606456756592	0.00126787810586393	-0.00555028254166245	-0.00132951640989631	0.00126787810586393
499	0.144155398011208	1.65356624126434	-19.8762321472168	0.0103587592020631	0.0022419011220336	-0.00490093370899558	-0.00977104809135199
500	0.144155398011208	0.679543316364288	-20.3957118988037	0.000943203864153475	0.00678734155371785	-0.00782300252467394	0.00516396993771195
501	1.44285261631012	0.679543316364288	-20.20090675354	-0.00457625929266214	0.0022419011220336	-0.00425158534198999	-0.00619963090866804
502	1.44285261631012	0.0301947109401226	-20.0710372924805	0.00126787810586393	0.00386527273803949	0.000293855206109583	0.00808603875339031
503	1.44285261631012	0.679543316364288	-20.0710372924805	-0.00490093370899558	0.00483929552137852	0.00711201597005129	-0.00360223650932312
504	1.44285261631012	0.354869037866592	-19.7463626861572	0.00646266713738441	-3.08191010844894e-05	0.00354059832170606	0.00418994715437293
505	-0.50519323348999	1.00421762466431	-20.0061016082764	0.0106834331527352	0.00841071270406246	-0.00652430532500148	0.00126787810586393
506	1.44285261631012	0.0301947109401226	-20.0061016082764	-0.0221086721867323	0.00873538758605719	-0.00457625929266214	0.00646266713738441
507	0.144155398011208	0.679543316364288	-20.3307762145996	0.011982130818069	-0.00100484199356288	0.0022419011220336	0.00191722682211548
508	-1.80389046669006	1.00421762466431	-20.1359710693359	-0.00327756232582033	0.00126787810586393	0.00354059832170606	0.0022419011220336
509	-2.45323920249939	0.679543316364288	-20.0710372924805	0.00516396993771195	0.00126787810586393	-0.00912170019000769	0.000293855206109583
510	-1.15454185009003	1.32889199256897	-20.3957118988037	-0.0104203969240189	0.00451462110504508	-0.00555028254166245	0.00418994715437293
511	-2.45323920249939	1.32889199256897	-20.3307762145996	-0.0152905117720366	0.00483929552137852	0.0022419011220336	0.00548864435404539
512	-1.80389046669006	1.00421762466431	-20.3957118988037	0.00191722682211548	0.00678734155371785	0.00386527273803949	0.00678734155371785
513	0.144155398011208	0.679543316364288	-20.1359710693359	0.00613799272105098	0.00126787810586393	0.000293855206109583	-0.00717365415766835
514	-1.15454185009003	0.0301947109401226	-19.9411678314209	0.0165275707840919	0.0123068047687411	-0.00490093370899558	-3.08191010844894e-05
515	-1.15454185009003	1.00421762466431	-20.0710372924805	0.00418994715437293	0.000943203864153475	0.00159255252219737	-0.00587495695799589
516	-1.80389046669006	1.00421762466431	-19.5515575408936	-0.0182125810533762	0.00191722682211548	0.00321592413820326	0.00776136433705688
517	1.44285261631012	-0.294479608535767	-20.2658405303955	-0.00782300252467394	0.000943203864153475	0.000943203864153475	0.00191722682211548
518	0.793503999710083	0.679543316364288	-20.20090675354	-0.0130177913233638	0.00354059832170606	0.00516396993771195	-0.000680167751852423
519	2.09220123291016	0.354869037866592	-20.0710372924805	0.0100340843200684	0.00646266713738441	-0.00490093370899558	-0.00619963090866804
520	1.44285261631012	0.679543316364288	-19.8762321472168	-0.0185372550040483	0.0106834331527352	-0.00327756232582033	-0.00197886489331722
521	0.793503999710083	0.679543316364288	-19.3567523956299	0.00191722682211548	0.00191722682211548	-0.00749832857400179	0.000943203864153475
522	0.793503999710083	1.00421762466431	-19.7463626861572	0.00451462110504508	-0.00522560812532902	-0.00392691092565656	-0.00555028254166245
523	0.793503999710083	0.679543316364288	-20.20090675354	-0.0146411629393697	0.00678734155371785	0.000943203864153475	-0.00490093370899558
524	-1.15454185009003	1.32889199256897	-20.3307762145996	0.00776136433705688	0.00159255252219737	-0.00814767740666866	-0.0143164889886975
525	1.44285261631012	-0.619153916835785	-20.0710372924805	-0.0201606266200542	0.00418994715437293	-0.00912170019000769	-0.00652430532500148
526	0.793503999710083	1.65356624126434	-20.20090675354	0.00159255252219737	0.000943203864153475	-0.00360223650932312	-0.00327756232582033
527	0.793503999710083	1.00421762466431	-19.1619491577148	0.00776136433705688	-0.00165419070981443	0.00289124972186983	-0.00457625929266214
528	2.09220123291016	0.354869037866592	-20.2658405303955	0.0100340843200684	-0.000680167751852423	-0.00327756232582033	-0.0165892094373703
529	3.39089846611023	0.354869037866592	-20.0710372924805	0.011982130818069	0.00678734155371785	-0.00912170019000769	-0.0100957229733467
530	2.74154996871948	0.0301947109401226	-20.20090675354	0.00646266713738441	0.00581331877037883	-0.00782300252467394	-0.00684897974133492
531	2.09220123291016	-0.294479608535767	-20.0061016082764	0.0239950809627771	0.00354059832170606	0.00191722682211548	0.00256657530553639
532	0.144155398011208	1.32889199256897	-20.0710372924805	0.00646266713738441	0.00646266713738441	0.00483929552137852	-0.00295288790948689
533	2.09220123291016	0.354869037866592	-19.3567523956299	0.00841071270406246	0.00159255252219737	-0.000680167751852423	0.00256657530553639
534	0.793503999710083	1.32889199256897	-20.5905151367188	0.011982130818069	-0.00132951640989631	-0.00587495695799589	-0.00912170019000769
535	2.09220123291016	0.0301947109401226	-19.8112964630127	-0.00457625929266214	0.00289124972186983	-0.00457625929266214	-0.00652430532500148
536	-0.50519323348999	1.00421762466431	-20.2658405303955	0.00256657530553639	0.00646266713738441	-0.00100484199356288	-0.00132951640989631
537	0.144155398011208	1.32889199256897	-20.0061016082764	0.00808603875339031	0.000618529506027699	-0.00717365415766835	0.00970941036939621
538	1.44285261631012	0.679543316364288	-20.20090675354	0.00483929552137852	-0.0026282137259841	0.00126787810586393	-0.00197886489331722
539	0.793503999710083	0.0301947109401226	-20.0710372924805	0.0100340843200684	0.00321592413820326	-0.00652430532500148	-0.00295288790948689
540	0.793503999710083	1.00421762466431	-20.6554508209229	-0.00457625929266214	0.00289124972186983	-0.00457625929266214	0.00354059832170606
541	0.144155398011208	1.32889199256897	-20.6554508209229	-0.00619963090866804	0.00386527273803949	-0.00100484199356288	0.00289124972186983
542	0.793503999710083	1.32889199256897	-20.3957118988037	0.00321592413820326	-0.00522560812532902	0.00970941036939621	-0.00522560812532902
543	0.793503999710083	1.32889199256897	-20.5255813598633	0.00256657530553639	-3.08191010844894e-05	-0.000680167751852423	-0.00490093370899558
544	2.74154996871948	0.0301947109401226	-20.1359710693359	-3.08191010844894e-05	0.00126787810586393	-0.0126931173726916	0.000293855206109583
545	0.144155398011208	1.65356624126434	-20.0710372924805	-0.00295288790948689	0.000618529506027699	0.0022419011220336	-3.08191010844894e-05
546	4.04024696350098	-0.294479608535767	-20.20090675354	-0.00879702530801296	-0.00132951640989631	-0.00165419070981443	0.00126787810586393
547	0.793503999710083	1.32889199256897	-20.6554508209229	-0.0159398596733809	0.000618529506027699	0.0106834331527352	0.00743668992072344
548	0.144155398011208	0.679543316364288	-19.9411678314209	0.00256657530553639	-0.0026282137259841	-3.08191010844894e-05	-0.00327756232582033
549	0.144155398011208	1.65356624126434	-19.8762321472168	-0.0136671401560307	0.00678734155371785	-0.00197886489331722	-0.00717365415766835
550	1.44285261631012	1.00421762466431	-20.20090675354	0.0103587592020631	0.00159255252219737	0.000618529506027699	-0.00360223650932312
551	0.144155398011208	1.32889199256897	-20.20090675354	0.00289124972186983	-0.00197886489331722	0.00711201597005129	-0.00100484199356288
552	0.793503999710083	0.354869037866592	-19.7463626861572	0.0116574559360743	0.00191722682211548	-0.00165419070981443	-0.00327756232582033
553	0.144155398011208	1.32889199256897	-19.9411678314209	0.00613799272105098	0.000293855206109583	0.00678734155371785	0.000943203864153475
554	2.09220123291016	-0.294479608535767	-20.1359710693359	-0.00587495695799589	0.00418994715437293	-0.00977104809135199	0.00613799272105098
555	0.144155398011208	0.679543316364288	-20.3957118988037	-0.00457625929266214	0.00483929552137852	-0.0117190945893526	-0.0026282137259841
556	1.44285261631012	-0.294479608535767	-19.9411678314209	-3.08191010844894e-05	-3.08191010844894e-05	-0.00555028254166245	0.00418994715437293
557	2.09220123291016	0.354869037866592	-19.8762321472168	0.00906006153672934	0.0022419011220336	0.00289124972186983	-0.000680167751852423
558	2.09220123291016	0.354869037866592	-19.9411678314209	-0.00684897974133492	-0.0149658378213644	0.00191722682211548	-0.00327756232582033
559	1.44285261631012	1.00421762466431	-20.5255813598633	0.00711201597005129	0.000618529506027699	0.0022419011220336	-0.00490093370899558
560	1.44285261631012	-0.294479608535767	-20.0710372924805	0.0181509424000978	-0.00522560812532902	-0.00132951640989631	0.00256657530553639
561	2.09220123291016	-1.26850259304047	-19.9411678314209	0.00354059832170606	-0.00522560812532902	0.000618529506027699	-0.00327756232582033
562	1.44285261631012	-0.943828225135803	-19.9411678314209	0.00808603875339031	-0.00295288790948689	-0.00100484199356288	0.00906006153672934
563	0.793503999710083	-0.294479608535767	-19.8762321472168	0.01847561635077	-0.0104203969240189	-0.0026282137259841	-0.0146411629393697
564	-0.50519323348999	-0.294479608535767	-19.9411678314209	0.000618529506027699	-0.00684897974133492	-0.00425158534198999	-0.00457625929266214
565	2.74154996871948	-0.943828225135803	-20.3307762145996	0.00776136433705688	-0.00360223650932312	-0.00522560812532902	0.000618529506027699
566	0.793503999710083	-0.294479608535767	-20.3957118988037	0.00483929552137852	-3.08191010844894e-05	-0.00132951640989631	0.00418994715437293
567	2.09220123291016	-0.943828225135803	-20.1359710693359	-0.00652430532500148	-0.00814767740666866	0.00483929552137852	0.00646266713738441
568	2.09220123291016	0.0301947109401226	-20.3957118988037	-0.0130177913233638	-0.000680167751852423	0.0022419011220336	-0.000355493422830477
569	0.793503999710083	0.679543316364288	-20.0710372924805	-0.0120437685400248	-0.000680167751852423	-0.00782300252467394	-0.00327756232582033
570	0.144155398011208	0.679543316364288	-20.20090675354	0.00256657530553639	-0.00360223650932312	-0.00944637414067984	-0.00327756232582033
571	1.44285261631012	0.679543316364288	-20.5255813598633	0.00548864435404539	-0.000355493422830477	-0.00132951640989631	0.00548864435404539
572	1.44285261631012	0.679543316364288	-20.2658405303955	-0.00619963090866804	-0.000680167751852423	0.00289124972186983	0.01100810803473
573	4.04024696350098	-0.294479608535767	-20.0710372924805	0.0103587592020631	-0.00490093370899558	0.00289124972186983	-0.000355493422830477
574	0.144155398011208	1.32889199256897	-20.3957118988037	0.0123068047687411	0.00516396993771195	-0.00490093370899558	-0.00587495695799589
575	2.74154996871948	0.354869037866592	-19.9411678314209	0.00289124972186983	0.00321592413820326	-0.00457625929266214	-0.000355493422830477
576	1.44285261631012	0.679543316364288	-19.8112964630127	0.00191722682211548	0.00678734155371785	0.00483929552137852	0.00386527273803949
577	3.39089846611023	1.00421762466431	-20.2658405303955	0.00386527273803949	-0.00230353930965066	-0.00619963090866804	0.00126787810586393
578	0.793503999710083	1.65356624126434	-20.4606456756592	0.00321592413820326	-3.08191010844894e-05	0.00159255252219737	-0.00392691092565656
579	1.44285261631012	0.354869037866592	-20.2658405303955	0.0123068047687411	0.00321592413820326	-0.0123684434220195	0.00159255252219737
580	1.44285261631012	1.00421762466431	-20.0061016082764	-0.00457625929266214	-0.00230353930965066	0.00191722682211548	-0.00165419070981443
581	0.793503999710083	0.0301947109401226	-19.9411678314209	-0.00327756232582033	0.000618529506027699	0.00321592413820326	0.00289124972186983
582	-0.50519323348999	1.00421762466431	-19.9411678314209	0.00970941036939621	-0.00749832857400179	0.000618529506027699	0.0022419011220336
583	-0.50519323348999	1.00421762466431	-20.2658405303955	0.0022419011220336	0.0022419011220336	-0.00490093370899558	-3.08191010844894e-05
584	1.44285261631012	0.354869037866592	-20.20090675354	0.01100810803473	0.00711201597005129	-0.00912170019000769	-0.00522560812532902
585	-1.15454185009003	1.00421762466431	-20.20090675354	0.0181509424000978	0.00289124972186983	-0.00490093370899558	-0.00457625929266214
586	0.144155398011208	-0.294479608535767	-20.0710372924805	-0.0182125810533762	0.00646266713738441	-0.00360223650932312	-0.00392691092565656
587	-1.15454185009003	1.00421762466431	-20.20090675354	-0.00230353930965066	0.00678734155371785	0.00321592413820326	-0.00197886489331722
588	-1.80389046669006	1.32889199256897	-19.6164932250977	0.013930176384747	-0.000355493422830477	-0.00295288790948689	-0.00555028254166245
589	-2.45323920249939	1.00421762466431	-20.3957118988037	-0.017887907102704	0.00678734155371785	-0.00327756232582033	-0.000680167751852423
590	-3.10258769989014	1.32889199256897	-20.0061016082764	0.00711201597005129	0.00613799272105098	-0.00457625929266214	-0.00717365415766835
591	-2.45323920249939	0.679543316364288	-20.3307762145996	0.00256657530553639	0.00743668992072344	0.00483929552137852	0.00418994715437293
592	0.144155398011208	-0.294479608535767	-20.3307762145996	0.000943203864153475	0.000618529506027699	-0.00457625929266214	0.00126787810586393
593	-1.80389046669006	0.354869037866592	-19.8762321472168	0.013930176384747	-0.00457625929266214	0.00483929552137852	0.000293855206109583
594	-1.80389046669006	1.65356624126434	-20.0061016082764	-0.0110697457566857	0.0022419011220336	-0.00490093370899558	0.00516396993771195
595	-0.50519323348999	0.0301947109401226	-19.8112964630127	0.0145795252174139	0.00678734155371785	-0.00132951640989631	-0.00100484199356288
596	-0.50519323348999	1.00421762466431	-19.7463626861572	-0.000355493422830477	0.00159255252219737	0.00256657530553639	0.00386527273803949
597	-0.50519323348999	1.65356624126434	-20.2658405303955	0.00321592413820326	0.00321592413820326	0.00289124972186983	0.00711201597005129
598	0.144155398011208	0.354869037866592	-20.0061016082764	0.000293855206109583	-3.08191010844894e-05	0.00159255252219737	0.00256657530553639
599	1.44285261631012	0.354869037866592	-19.9411678314209	-0.0123684434220195	0.00483929552137852	-0.00652430532500148	-0.00425158534198999
600	0.793503999710083	0.354869037866592	-19.7463626861572	-0.0162645354866982	0.000943203864153475	-0.00555028254166245	0.00743668992072344
601	-0.50519323348999	1.32889199256897	-20.3957118988037	0.00191722682211548	0.00581331877037883	-0.000355493422830477	0.00386527273803949
602	0.144155398011208	1.00421762466431	-20.4606456756592	0.00516396993771195	-0.00555028254166245	0.000618529506027699	0.00841071270406246
603	0.793503999710083	0.354869037866592	-20.2658405303955	0.00776136433705688	0.00321592413820326	0.00743668992072344	0.00581331877037883
604	0.793503999710083	-0.294479608535767	-19.5515575408936	-3.08191010844894e-05	0.00191722682211548	-0.00944637414067984	0.00451462110504508
605	2.09220123291016	1.32889199256897	-20.2658405303955	-0.0143164889886975	0.00711201597005129	-0.00652430532500148	0.00548864435404539
606	0.144155398011208	1.32889199256897	-20.0710372924805	0.00613799272105098	0.0113327819854021	0.00451462110504508	0.00126787810586393
607	2.09220123291016	0.679543316364288	-20.0710372924805	0.00743668992072344	-0.00295288790948689	0.00483929552137852	0.01100810803473
608	1.44285261631012	0.0301947109401226	-19.6814270019531	-0.0123684434220195	0.00970941036939621	-0.00360223650932312	0.00678734155371785
609	2.09220123291016	0.354869037866592	-20.3957118988037	0.0100340843200684	-0.00197886489331722	-0.00327756232582033	-0.00100484199356288
610	0.793503999710083	-0.294479608535767	-20.1359710693359	0.000943203864153475	0.00256657530553639	-0.00977104809135199	0.00970941036939621
611	2.74154996871948	0.354869037866592	-20.1359710693359	0.00711201597005129	-3.08191010844894e-05	0.00613799272105098	0.00711201597005129
612	0.144155398011208	0.354869037866592	-19.8762321472168	0.0249691028147936	0.000618529506027699	-0.00327756232582033	0.01100810803473
613	1.44285261631012	0.0301947109401226	-20.3957118988037	-0.0149658378213644	0.00256657530553639	-0.0120437685400248	0.00386527273803949
614	2.09220123291016	0.0301947109401226	-20.3307762145996	0.00321592413820326	0.00289124972186983	-0.00619963090866804	0.000293855206109583
615	0.793503999710083	1.97824060916901	-20.3957118988037	0.00613799272105098	0.00256657530553639	-0.00814767740666866	0.012956153601408
616	1.44285261631012	0.0301947109401226	-20.1359710693359	0.00808603875339031	-0.00197886489331722	-0.00100484199356288	0.00808603875339031
617	2.09220123291016	0.0301947109401226	-20.20090675354	0.00451462110504508	0.000943203864153475	-0.00944637414067984	0.00256657530553639
618	2.74154996871948	0.0301947109401226	-20.1359710693359	0.00418994715437293	0.00483929552137852	-0.00555028254166245	-0.00490093370899558
619	1.44285261631012	0.679543316364288	-20.7203845977783	-0.00132951640989631	0.00808603875339031	-0.00165419070981443	-0.00197886489331722
620	2.09220123291016	0.354869037866592	-20.7203845977783	-0.00360223650932312	0.0136055024340749	-0.00749832857400179	0.00808603875339031
621	2.74154996871948	0.0301947109401226	-20.4606456756592	0.00581331877037883	0.00256657530553639	-0.00555028254166245	0.0116574559360743
622	1.44285261631012	0.0301947109401226	-20.3307762145996	-0.0204853005707264	0.00126787810586393	-0.00457625929266214	0.011982130818069
623	1.44285261631012	1.00421762466431	-20.3307762145996	0.00451462110504508	-0.000680167751852423	-3.08191010844894e-05	0.0100340843200684
624	0.144155398011208	1.65356624126434	-20.2658405303955	-0.00619963090866804	0.00451462110504508	-0.00360223650932312	0.00613799272105098
625	2.09220123291016	0.354869037866592	-20.5255813598633	0.00321592413820326	-3.08191010844894e-05	-0.00522560812532902	0.00451462110504508
626	1.44285261631012	0.679543316364288	-20.7853202819824	-3.08191010844894e-05	-0.00425158534198999	-0.00457625929266214	0.0100340843200684
627	1.44285261631012	1.00421762466431	-20.3957118988037	-0.00555028254166245	0.000943203864153475	-0.00490093370899558	0.00938473641872406
628	1.44285261631012	1.65356624126434	-20.20090675354	-0.000680167751852423	0.00646266713738441	-0.00295288790948689	-0.000680167751852423
629	1.44285261631012	0.0301947109401226	-19.9411678314209	0.00386527273803949	0.00256657530553639	-0.00392691092565656	0.00711201597005129
630	0.793503999710083	0.679543316364288	-19.7463626861572	-0.00684897974133492	0.00451462110504508	-0.000680167751852423	-0.00652430532500148
631	2.09220123291016	1.32889199256897	-20.3307762145996	0.00711201597005129	-0.00619963090866804	-0.00165419070981443	0.00516396993771195
632	0.144155398011208	1.32889199256897	-20.3957118988037	0.00418994715437293	-0.00295288790948689	0.0022419011220336	0.0022419011220336
633	1.44285261631012	-0.619153916835785	-20.1359710693359	-0.000355493422830477	0.000293855206109583	-0.00684897974133492	0.00711201597005129
634	1.44285261631012	1.32889199256897	-20.1359710693359	0.00418994715437293	-0.00684897974133492	-0.00555028254166245	-0.00392691092565656
635	1.44285261631012	0.0301947109401226	-19.8112964630127	0.00191722682211548	-0.00295288790948689	-0.00555028254166245	-0.00327756232582033
636	0.793503999710083	1.32889199256897	-20.0710372924805	0.00126787810586393	-0.00944637414067984	0.00516396993771195	-0.00490093370899558
637	0.144155398011208	0.679543316364288	-20.0061016082764	-0.0104203969240189	-0.00100484199356288	-0.00132951640989631	-0.00392691092565656
638	0.793503999710083	0.0301947109401226	-20.20090675354	0.0304885655641556	-0.000680167751852423	0.00256657530553639	-0.00652430532500148
639	1.44285261631012	-0.294479608535767	-20.0061016082764	0.00289124972186983	-0.00295288790948689	-0.00684897974133492	-0.00425158534198999
640	1.44285261631012	-0.619153916835785	-20.0710372924805	0.00548864435404539	-0.00490093370899558	-0.0104203969240189	-0.00847235135734081
641	0.793503999710083	-0.294479608535767	-20.0710372924805	-0.00814767740666866	-0.0113944197073579	-0.000355493422830477	-0.00100484199356288
642	0.793503999710083	-0.294479608535767	-20.0061016082764	0.00776136433705688	-0.0107450718060136	0.000618529506027699	-0.00295288790948689
643	2.09220123291016	-1.26850259304047	-20.0710372924805	0.00354059832170606	-0.0165892094373703	0.000943203864153475	-0.00230353930965066
644	2.74154996871948	-1.26850259304047	-20.20090675354	0.00678734155371785	-0.00230353930965066	-0.0120437685400248	-0.00587495695799589
645	0.144155398011208	0.354869037866592	-19.9411678314209	0.00678734155371785	-0.00879702530801296	-0.00847235135734081	-0.00879702530801296
646	0.793503999710083	-1.26850259304047	-20.2658405303955	0.000293855206109583	0.00191722682211548	0.00386527273803949	0.0022419011220336
647	2.09220123291016	-0.943828225135803	-20.0710372924805	-0.00360223650932312	-0.00587495695799589	0.00808603875339031	0.0022419011220336
648	2.09220123291016	-0.619153916835785	-20.0061016082764	-0.00814767740666866	-0.00749832857400179	-0.00165419070981443	-0.0104203969240189
649	1.44285261631012	0.354869037866592	-20.3307762145996	0.0103587592020631	-0.00327756232582033	-0.00814767740666866	-0.00522560812532902
650	1.44285261631012	0.0301947109401226	-20.5905151367188	0.00743668992072344	0.00451462110504508	-0.00814767740666866	-0.0126931173726916
651	1.44285261631012	-0.619153916835785	-20.1359710693359	-0.00295288790948689	0.00256657530553639	0.0022419011220336	-0.00522560812532902
652	2.74154996871948	-0.294479608535767	-20.1359710693359	0.00159255252219737	-0.0104203969240189	-3.08191010844894e-05	-0.00327756232582033
653	0.144155398011208	1.32889199256897	-20.2658405303955	0.00321592413820326	-0.00490093370899558	-0.0026282137259841	0.00386527273803949
654	2.09220123291016	-0.619153916835785	-19.7463626861572	-0.00425158534198999	-0.00100484199356288	-0.0104203969240189	-0.00814767740666866
655	-0.50519323348999	1.32889199256897	-20.2658405303955	-0.000355493422830477	0.0022419011220336	-0.0113944197073579	-0.00327756232582033
656	2.74154996871948	0.0301947109401226	-20.0710372924805	0.00159255252219737	-0.00295288790948689	-0.00587495695799589	0.00191722682211548
657	1.44285261631012	0.354869037866592	-20.20090675354	-0.0113944197073579	0.00451462110504508	0.000293855206109583	-0.00717365415766835
658	0.793503999710083	1.00421762466431	-20.2658405303955	0.00970941036939621	0.00906006153672934	-0.00879702530801296	0.000618529506027699
659	0.144155398011208	1.97824060916901	-20.20090675354	-0.0165892094373703	0.00159255252219737	-0.00555028254166245	-0.00879702530801296
660	0.144155398011208	1.00421762466431	-20.0061016082764	0.0100340843200684	0.0022419011220336	-0.0107450718060136	0.000618529506027699
661	1.44285261631012	0.354869037866592	-20.0061016082764	0.00289124972186983	0.000618529506027699	-0.00360223650932312	-0.00100484199356288
662	2.74154996871948	0.0301947109401226	-20.0710372924805	-3.08191010844894e-05	-0.000355493422830477	-0.00100484199356288	0.00191722682211548
663	0.144155398011208	1.65356624126434	-19.6814270019531	-0.00684897974133492	-0.000680167751852423	0.0103587592020631	-0.00197886489331722
664	-1.15454185009003	1.32889199256897	-19.8112964630127	0.0022419011220336	0.00776136433705688	-0.00327756232582033	-0.00749832857400179
665	1.44285261631012	0.0301947109401226	-19.421688079834	-0.00132951640989631	0.00516396993771195	-0.00879702530801296	-0.00717365415766835
666	-0.50519323348999	1.32889199256897	-20.0061016082764	-0.0120437685400248	0.000293855206109583	0.00516396993771195	0.00159255252219737
667	-1.15454185009003	1.32889199256897	-20.1359710693359	0.00841071270406246	0.00321592413820326	0.00743668992072344	-0.00197886489331722
668	-1.80389046669006	0.0301947109401226	-20.2658405303955	-0.00100484199356288	-0.00132951640989631	0.000293855206109583	-0.00100484199356288
669	0.144155398011208	0.0301947109401226	-20.20090675354	0.0022419011220336	0.00613799272105098	0.00159255252219737	-0.00814767740666866
670	-1.80389046669006	0.354869037866592	-19.421688079834	0.00516396993771195	-0.00327756232582033	-0.00197886489331722	-0.00327756232582033
671	-1.80389046669006	0.679543316364288	-19.8112964630127	-0.00912170019000769	0.00646266713738441	0.00808603875339031	-0.00132951640989631
672	-2.45323920249939	1.00421762466431	-20.20090675354	-0.00490093370899558	0.00354059832170606	0.00743668992072344	-3.08191010844894e-05
673	-0.50519323348999	0.354869037866592	-19.8762321472168	0.00613799272105098	-0.00132951640989631	0.00906006153672934	-0.000680167751852423
674	-2.45323920249939	1.00421762466431	-20.5255813598633	-0.0117190945893526	0.00159255252219737	-0.00360223650932312	-0.00522560812532902
675	0.793503999710083	0.354869037866592	-19.6814270019531	0.0103587592020631	0.00191722682211548	0.00159255252219737	-0.00165419070981443
676	-2.45323920249939	1.65356624126434	-19.8762321472168	0.0162028968334198	-0.00425158534198999	0.00126787810586393	-0.000355493422830477
677	-0.50519323348999	0.679543316364288	-20.1359710693359	-0.0182125810533762	0.00548864435404539	-0.00230353930965066	0.00548864435404539
678	0.144155398011208	0.354869037866592	-19.8112964630127	0.0132808275520802	0.00418994715437293	0.000618529506027699	-0.00392691092565656
679	1.44285261631012	0.0301947109401226	-19.8112964630127	-0.0136671401560307	0.00613799272105098	-0.00619963090866804	0.00256657530553639
680	-0.50519323348999	0.354869037866592	-20.2658405303955	0.00191722682211548	-0.000680167751852423	-0.00100484199356288	-0.00619963090866804
681	0.144155398011208	0.679543316364288	-20.3957118988037	0.00386527273803949	0.0022419011220336	0.00808603875339031	-0.0026282137259841
682	-0.50519323348999	1.00421762466431	-20.3307762145996	-0.00619963090866804	0.00516396993771195	0.00256657530553639	-0.000355493422830477
683	2.74154996871948	0.679543316364288	-20.3307762145996	0.00841071270406246	0.00451462110504508	-0.00327756232582033	-0.0026282137259841
684	1.44285261631012	0.354869037866592	-19.8112964630127	0.00970941036939621	0.00451462110504508	-0.00327756232582033	-0.0104203969240189
685	0.144155398011208	1.65356624126434	-20.0710372924805	-3.08191010844894e-05	0.00548864435404539	-0.00912170019000769	-0.00717365415766835
686	1.44285261631012	0.679543316364288	-20.0710372924805	-0.00522560812532902	0.00581331877037883	-0.000355493422830477	-0.00165419070981443
687	2.74154996871948	0.354869037866592	-20.2658405303955	-0.0104203969240189	0.00418994715437293	0.00581331877037883	-0.00165419070981443
688	0.793503999710083	1.97824060916901	-20.5255813598633	0.0100340843200684	-0.00165419070981443	-0.00425158534198999	-0.00555028254166245
689	0.144155398011208	1.00421762466431	-20.20090675354	-0.00327756232582033	0.00711201597005129	-0.00490093370899558	-0.00165419070981443
690	0.144155398011208	1.65356624126434	-20.2658405303955	-0.0026282137259841	0.00678734155371785	-3.08191010844894e-05	-0.00944637414067984
691	0.793503999710083	0.679543316364288	-20.20090675354	-0.00652430532500148	0.00159255252219737	0.00743668992072344	0.00646266713738441
692	2.09220123291016	0.354869037866592	-20.3307762145996	0.00841071270406246	-3.08191010844894e-05	-0.00165419070981443	-0.00197886489331722
693	0.793503999710083	1.32889199256897	-19.9411678314209	-0.00165419070981443	-0.00392691092565656	0.00516396993771195	-3.08191010844894e-05
694	1.44285261631012	0.0301947109401226	-20.20090675354	-0.00684897974133492	0.000293855206109583	-0.0026282137259841	-0.00814767740666866
695	0.144155398011208	1.00421762466431	-20.3957118988037	0.00808603875339031	0.00354059832170606	-0.00457625929266214	-0.000680167751852423
696	2.09220123291016	0.354869037866592	-20.1359710693359	0.0113327819854021	-0.00197886489331722	-0.00197886489331722	0.00581331877037883
697	2.09220123291016	1.00421762466431	-20.20090675354	-0.00619963090866804	0.00483929552137852	-0.000680167751852423	0.00743668992072344
698	0.793503999710083	1.65356624126434	-20.1359710693359	-0.00392691092565656	-0.000355493422830477	0.00126787810586393	0.0022419011220336
699	0.144155398011208	1.00421762466431	-20.7203845977783	-0.00327756232582033	0.00451462110504508	-0.00652430532500148	-0.00587495695799589
700	0.793503999710083	0.679543316364288	-20.5905151367188	0.00581331877037883	-0.000680167751852423	-0.00782300252467394	-3.08191010844894e-05
701	1.44285261631012	0.354869037866592	-20.4606456756592	-0.00100484199356288	0.00451462110504508	-0.0026282137259841	0.00776136433705688
702	2.74154996871948	-0.294479608535767	-20.20090675354	0.0158782228827477	-0.00327756232582033	-0.00132951640989631	0.00711201597005129
703	2.09220123291016	0.354869037866592	-19.8762321472168	0.00873538758605719	-0.00327756232582033	-0.00327756232582033	0.00289124972186983
704	0.793503999710083	1.00421762466431	-20.7203845977783	-0.0152905117720366	0.00321592413820326	0.000618529506027699	0.00159255252219737
705	2.09220123291016	0.679543316364288	-20.4606456756592	0.0103587592020631	-0.00360223650932312	-0.00847235135734081	0.00289124972186983
706	0.144155398011208	1.32889199256897	-20.4606456756592	0.00483929552137852	0.000943203864153475	-0.00587495695799589	0.0136055024340749
707	0.144155398011208	1.00421762466431	-20.20090675354	0.013930176384747	-3.08191010844894e-05	0.00354059832170606	0.00646266713738441
708	2.74154996871948	0.354869037866592	-20.0061016082764	0.00841071270406246	0.000943203864153475	-0.00847235135734081	0.00516396993771195
709	0.793503999710083	0.354869037866592	-19.8762321472168	0.00386527273803949	-0.000680167751852423	-0.00879702530801296	-0.00132951640989631
710	2.74154996871948	-0.294479608535767	-19.7463626861572	0.0116574559360743	0.00321592413820326	-0.00847235135734081	0.00126787810586393
711	0.793503999710083	0.0301947109401226	-20.20090675354	0.0181509424000978	0.00451462110504508	0.00678734155371785	0.00613799272105098
712	0.144155398011208	0.679543316364288	-20.4606456756592	-0.00749832857400179	0.00354059832170606	0.00386527273803949	0.00256657530553639
713	1.44285261631012	0.0301947109401226	-20.20090675354	-0.00490093370899558	0.000943203864153475	-0.00912170019000769	-0.00490093370899558
714	-0.50519323348999	1.00421762466431	-20.0710372924805	0.00483929552137852	0.000943203864153475	-0.0104203969240189	0.00159255252219737
715	2.09220123291016	0.679543316364288	-19.8112964630127	-0.0113944197073579	0.00256657530553639	-0.00652430532500148	-0.0026282137259841
716	0.144155398011208	1.32889199256897	-20.4606456756592	0.0265924744307995	0.00386527273803949	-0.00425158534198999	0.00451462110504508
717	0.793503999710083	1.32889199256897	-20.20090675354	0.000618529506027699	-0.0026282137259841	0.0103587592020631	-0.00522560812532902
718	1.44285261631012	0.0301947109401226	-20.0061016082764	-0.00197886489331722	0.00776136433705688	0.00191722682211548	-0.00100484199356288
719	1.44285261631012	0.679543316364288	-19.9411678314209	0.00483929552137852	0.00289124972186983	-0.000680167751852423	-0.0139918150380254
720	0.793503999710083	-0.294479608535767	-19.8112964630127	-0.00782300252467394	-0.00100484199356288	-0.0026282137259841	-0.00230353930965066
721	0.144155398011208	0.679543316364288	-20.0061016082764	0.00678734155371785	-0.000680167751852423	0.00581331877037883	-0.00295288790948689
722	-0.50519323348999	0.354869037866592	-20.20090675354	-0.00684897974133492	0.00354059832170606	-0.00165419070981443	0.00581331877037883
723	1.44285261631012	0.679543316364288	-20.3307762145996	-0.00652430532500148	-0.00879702530801296	0.00289124972186983	-0.00295288790948689
724	1.44285261631012	-0.619153916835785	-20.0710372924805	0.0314625911414623	-0.00392691092565656	-0.00165419070981443	0.00126787810586393
725	0.144155398011208	0.0301947109401226	-19.6814270019531	0.0162028968334198	-0.00100484199356288	-0.0026282137259841	-0.00619963090866804
726	1.44285261631012	-0.619153916835785	-19.9411678314209	-0.00847235135734081	-0.00684897974133492	0.00418994715437293	0.00256657530553639
727	2.09220123291016	-0.294479608535767	-20.0710372924805	-0.00295288790948689	-0.00425158534198999	0.000943203864153475	-0.00360223650932312
728	0.793503999710083	0.0301947109401226	-20.3957118988037	0.0226963832974434	-0.00132951640989631	-0.00132951640989631	-0.00652430532500148
729	0.793503999710083	0.0301947109401226	-20.5255813598633	-0.00392691092565656	0.000293855206109583	-0.00619963090866804	-0.00490093370899558
730	0.144155398011208	0.0301947109401226	-20.4606456756592	0.00483929552137852	-0.00197886489331722	-0.00360223650932312	0.0022419011220336
731	0.144155398011208	-0.943828225135803	-20.5905151367188	0.00613799272105098	0.000293855206109583	0.00159255252219737	0.00483929552137852
732	1.44285261631012	-1.26850259304047	-19.8112964630127	0.00743668992072344	-0.00425158534198999	0.0103587592020631	0.00191722682211548
733	1.44285261631012	-0.619153916835785	-19.9411678314209	-0.00490093370899558	-0.00814767740666866	-0.00165419070981443	-0.00782300252467394
734	1.44285261631012	-1.26850259304047	-20.4606456756592	0.00548864435404539	-0.00522560812532902	-3.08191010844894e-05	-0.00360223650932312
735	0.793503999710083	-0.294479608535767	-20.2658405303955	-0.00879702530801296	-0.00587495695799589	-0.00814767740666866	0.00321592413820326
736	2.09220123291016	-0.294479608535767	-20.0061016082764	0.00938473641872406	-0.00717365415766835	0.00191722682211548	0.00354059832170606
737	3.39089846611023	-1.26850259304047	-20.20090675354	-0.00197886489331722	-0.00522560812532902	-0.00912170019000769	0.00126787810586393
738	0.144155398011208	0.679543316364288	-20.2658405303955	0.0136055024340749	-0.00425158534198999	-0.0110697457566857	0.000293855206109583
739	0.793503999710083	0.354869037866592	-19.9411678314209	-3.08191010844894e-05	-0.00684897974133492	0.0022419011220336	-0.00295288790948689
740	0.793503999710083	0.679543316364288	-20.3957118988037	-0.00165419070981443	0.000293855206109583	-0.000355493422830477	-0.00425158534198999
741	2.09220123291016	-0.619153916835785	-20.20090675354	0.00678734155371785	0.000943203864153475	-0.00619963090866804	0.00418994715437293
742	1.44285261631012	0.354869037866592	-20.2658405303955	-0.00782300252467394	0.000293855206109583	0.00516396993771195	-0.00165419070981443
743	2.09220123291016	-0.294479608535767	-20.0710372924805	-0.00847235135734081	0.00581331877037883	-0.0143164889886975	0.00256657530553639
744	1.44285261631012	1.65356624126434	-20.2658405303955	0.0132808275520802	0.0022419011220336	-0.00587495695799589	-0.00490093370899558
745	1.44285261631012	0.354869037866592	-19.8112964630127	0.00321592413820326	0.00776136433705688	-0.00197886489331722	-0.00360223650932312
746	-0.50519323348999	1.32889199256897	-20.3957118988037	-0.017887907102704	-0.000355493422830477	-0.000680167751852423	-0.00522560812532902
747	0.144155398011208	0.0301947109401226	-19.5515575408936	-0.00522560812532902	0.00548864435404539	0.0022419011220336	0.0022419011220336
748	2.09220123291016	0.0301947109401226	-20.0061016082764	0.00938473641872406	0.00386527273803949	0.00483929552137852	-0.00457625929266214
749	1.44285261631012	0.0301947109401226	-20.0061016082764	0.00548864435404539	-0.000355493422830477	-0.00425158534198999	0.000293855206109583
750	1.44285261631012	-0.294479608535767	-19.9411678314209	-0.00749832857400179	0.0123068047687411	-0.000355493422830477	-0.00197886489331722
751	2.09220123291016	0.0301947109401226	-19.7463626861572	0.00386527273803949	0.000293855206109583	0.000618529506027699	0.00418994715437293
752	-0.50519323348999	1.32889199256897	-20.20090675354	0.0113327819854021	-3.08191010844894e-05	0.00970941036939621	-0.00197886489331722
753	0.144155398011208	0.0301947109401226	-20.20090675354	-0.0107450718060136	0.00256657530553639	0.00548864435404539	0.000943203864153475
754	-0.50519323348999	1.32889199256897	-20.2658405303955	0.00289124972186983	0.00906006153672934	-0.00295288790948689	0.00256657530553639
755	0.144155398011208	0.354869037866592	-20.1359710693359	0.000943203864153475	0.00613799272105098	-3.08191010844894e-05	0.0022419011220336
756	-1.80389046669006	1.32889199256897	-20.20090675354	-0.017887907102704	-0.0104203969240189	-0.00360223650932312	0.00906006153672934
757	-1.15454185009003	1.00421762466431	-20.0710372924805	-0.00457625929266214	0.00126787810586393	-0.00392691092565656	0.00256657530553639
758	-1.80389046669006	0.0301947109401226	-20.1359710693359	0.00126787810586393	0.00256657530553639	-0.0026282137259841	0.00418994715437293
759	-2.45323920249939	0.679543316364288	-20.2658405303955	-0.00132951640989631	0.000618529506027699	-0.00652430532500148	0.00126787810586393
760	-1.80389046669006	1.32889199256897	-20.2658405303955	-0.0143164889886975	-0.000680167751852423	-0.00944637414067984	-0.00230353930965066
761	-3.10258769989014	1.65356624126434	-20.1359710693359	-0.00749832857400179	0.000293855206109583	0.00483929552137852	-0.00197886489331722
762	-2.45323920249939	1.00421762466431	-20.20090675354	-0.0104203969240189	-0.0104203969240189	-0.00230353930965066	0.00451462110504508
763	-2.45323920249939	1.65356624126434	-20.0061016082764	0.00873538758605719	-0.00295288790948689	-0.00230353930965066	0.00321592413820326
764	1.44285261631012	0.679543316364288	-20.0710372924805	0.01100810803473	0.000293855206109583	-0.00912170019000769	0.00159255252219737
765	-1.80389046669006	1.65356624126434	-20.5255813598633	-0.00197886489331722	0.00581331877037883	-0.00717365415766835	0.000943203864153475
766	0.144155398011208	-0.294479608535767	-20.0710372924805	-3.08191010844894e-05	0.01100810803473	-0.00555028254166245	0.00451462110504508
767	-0.50519323348999	1.97824060916901	-20.3957118988037	-0.00165419070981443	-0.00230353930965066	0.00548864435404539	-0.00100484199356288
768	-1.80389046669006	1.65356624126434	-20.1359710693359	0.00159255252219737	-0.00295288790948689	-0.00197886489331722	0.00126787810586393
769	-0.50519323348999	1.32889199256897	-19.4866237640381	0.012956153601408	0.0100340843200684	0.00191722682211548	-0.0107450718060136
770	-0.50519323348999	1.32889199256897	-20.3307762145996	0.00451462110504508	0.00548864435404539	-0.0149658378213644	-0.00100484199356288
771	-0.50519323348999	1.65356624126434	-20.5905151367188	0.000293855206109583	0.00289124972186983	-0.00457625929266214	0.00548864435404539
772	1.44285261631012	0.354869037866592	-20.2658405303955	-0.0217839982360601	-0.00100484199356288	0.00159255252219737	-0.00295288790948689
773	-0.50519323348999	1.32889199256897	-20.3307762145996	0.00873538758605719	0.00451462110504508	0.00191722682211548	-0.000680167751852423
774	1.44285261631012	1.00421762466431	-20.1359710693359	-0.00327756232582033	-0.00360223650932312	-0.00230353930965066	0.0022419011220336
775	0.793503999710083	1.00421762466431	-19.7463626861572	-0.0175632312893867	0.00321592413820326	-0.00197886489331722	-0.00197886489331722
776	2.09220123291016	0.354869037866592	-20.0710372924805	0.00321592413820326	0.00321592413820326	-0.00360223650932312	0.00646266713738441
777	2.09220123291016	1.32889199256897	-20.3307762145996	0.00581331877037883	-0.00814767740666866	0.00776136433705688	0.00289124972186983
778	-0.50519323348999	1.32889199256897	-20.4606456756592	0.00581331877037883	0.00159255252219737	-0.00619963090866804	0.00418994715437293
779	0.793503999710083	1.00421762466431	-20.3307762145996	0.00970941036939621	0.00483929552137852	-0.00587495695799589	-0.00684897974133492
780	-0.50519323348999	1.32889199256897	-20.2658405303955	-0.00782300252467394	0.00191722682211548	0.000618529506027699	-0.00555028254166245
781	1.44285261631012	0.0301947109401226	-19.8762321472168	0.0155535480007529	0.000293855206109583	0.00289124972186983	0.00548864435404539
782	1.44285261631012	0.0301947109401226	-19.6164932250977	-0.00165419070981443	0.00321592413820326	0.0126314787194133	0.00646266713738441
783	2.09220123291016	-0.294479608535767	-19.7463626861572	0.00711201597005129	-0.00132951640989631	-0.00619963090866804	-0.00197886489331722
784	-0.50519323348999	1.32889199256897	-20.3957118988037	0.011982130818069	0.00581331877037883	-0.00717365415766835	-0.00132951640989631
785	2.74154996871948	0.679543316364288	-20.5905151367188	-0.00555028254166245	0.00289124972186983	0.00354059832170606	0.000293855206109583
786	0.793503999710083	1.00421762466431	-20.4606456756592	0.0162028968334198	-0.00295288790948689	-0.00165419070981443	0.00970941036939621
787	2.09220123291016	0.354869037866592	-20.0061016082764	-0.00749832857400179	-3.08191010844894e-05	-0.00717365415766835	0.0100340843200684
788	0.793503999710083	0.354869037866592	-20.3957118988037	0.0132808275520802	-0.00360223650932312	-0.00587495695799589	0.00483929552137852
789	2.09220123291016	0.0301947109401226	-20.4606456756592	0.00483929552137852	0.00159255252219737	-0.0152905117720366	0.00451462110504508
790	0.793503999710083	1.32889199256897	-20.4606456756592	0.00418994715437293	-0.00165419070981443	-0.00230353930965066	0.000293855206109583
791	1.44285261631012	-0.294479608535767	-20.2658405303955	0.020423661917448	0.00548864435404539	-0.00490093370899558	0.00970941036939621
792	0.144155398011208	1.65356624126434	-20.3307762145996	0.00321592413820326	-0.00879702530801296	0.00354059832170606	0.00159255252219737
793	2.09220123291016	0.0301947109401226	-20.0710372924805	0.0149041991680861	-3.08191010844894e-05	-0.00392691092565656	0.000618529506027699
794	0.793503999710083	0.679543316364288	-20.20090675354	0.00873538758605719	0.00256657530553639	-0.00327756232582033	0.00191722682211548
795	1.44285261631012	1.00421762466431	-20.5255813598633	0.00191722682211548	-0.00327756232582033	-0.0130177913233638	-0.00392691092565656
796	1.44285261631012	1.97824060916901	-20.5255813598633	-0.0126931173726916	-0.000680167751852423	-0.000355493422830477	0.0106834331527352
797	0.793503999710083	0.679543316364288	-20.0710372924805	0.0158782228827477	0.00451462110504508	-0.00100484199356288	0.00386527273803949
798	2.74154996871948	0.0301947109401226	-19.6814270019531	0.00386527273803949	0.00159255252219737	0.0103587592020631	-0.000680167751852423
799	2.74154996871948	0.354869037866592	-19.2268829345703	-0.00847235135734081	0.0123068047687411	-0.00652430532500148	0.000618529506027699
800	2.09220123291016	-0.294479608535767	-20.0710372924805	-0.00814767740666866	0.00516396993771195	-0.0104203969240189	0.0022419011220336
801	0.144155398011208	1.00421762466431	-20.3957118988037	0.000618529506027699	0.00581331877037883	-0.00490093370899558	0.0132808275520802
802	0.144155398011208	1.32889199256897	-20.2658405303955	0.0142548503354192	0.00159255252219737	0.00548864435404539	0.00159255252219737
803	0.144155398011208	1.00421762466431	-19.7463626861572	0.00873538758605719	0.0022419011220336	-0.0026282137259841	0.00126787810586393
804	2.74154996871948	0.0301947109401226	-19.8112964630127	-0.0104203969240189	0.00191722682211548	-0.00522560812532902	-0.00197886489331722
805	0.793503999710083	0.679543316364288	-19.9411678314209	0.00548864435404539	0.00906006153672934	-0.00425158534198999	0.00516396993771195
806	1.44285261631012	-0.294479608535767	-20.0710372924805	-0.0126931173726916	0.00418994715437293	0.00321592413820326	0.00776136433705688
807	-0.50519323348999	1.00421762466431	-20.4606456756592	0.012956153601408	0.00321592413820326	0.00386527273803949	0.00873538758605719
808	1.44285261631012	0.679543316364288	-20.4606456756592	-0.00457625929266214	-0.00100484199356288	0.00873538758605719	0.00451462110504508
809	-0.50519323348999	0.679543316364288	-20.3957118988037	0.013930176384747	-0.000355493422830477	-0.00652430532500148	0.000618529506027699
810	0.144155398011208	0.679543316364288	-20.20090675354	0.000618529506027699	-0.00230353930965066	0.00256657530553639	0.00548864435404539
811	-1.15454185009003	0.679543316364288	-20.0061016082764	-0.00425158534198999	0.000293855206109583	0.00321592413820326	0.00483929552137852
812	2.09220123291016	-0.943828225135803	-20.2658405303955	0.011982130818069	-0.00587495695799589	0.00191722682211548	-0.00230353930965066
813	0.144155398011208	0.0301947109401226	-20.4606456756592	-3.08191010844894e-05	-0.00490093370899558	-0.0026282137259841	0.00256657530553639
814	1.44285261631012	-0.619153916835785	-19.9411678314209	0.0116574559360743	-3.08191010844894e-05	-0.0136671401560307	0.00159255252219737
815	1.44285261631012	-0.943828225135803	-19.4866237640381	0.00873538758605719	0.00191722682211548	-0.00230353930965066	-0.00327756232582033
816	2.09220123291016	-0.943828225135803	-20.0710372924805	-0.00327756232582033	-0.0133424662053585	-0.00457625929266214	0.00841071270406246
817	-1.15454185009003	1.00421762466431	-20.0710372924805	0.00483929552137852	-0.00749832857400179	-3.08191010844894e-05	0.00126787810586393
818	0.144155398011208	0.354869037866592	-20.20090675354	-0.00652430532500148	-0.00555028254166245	-0.00652430532500148	0.00581331877037883
819	0.144155398011208	1.00421762466431	-20.4606456756592	-0.0224333461374044	0.00256657530553639	-0.00360223650932312	-0.00717365415766835
820	-0.50519323348999	1.00421762466431	-20.2658405303955	-0.00100484199356288	0.00418994715437293	-0.00912170019000769	0.00776136433705688
821	0.793503999710083	1.32889199256897	-20.2658405303955	0.0113327819854021	0.00321592413820326	0.00581331877037883	0.00581331877037883
822	0.144155398011208	0.0301947109401226	-20.1359710693359	0.00321592413820326	0.00678734155371785	-0.00295288790948689	0.0106834331527352
823	2.09220123291016	-0.294479608535767	-19.8762321472168	0.00581331877037883	-0.00392691092565656	-0.00100484199356288	-0.00230353930965066
824	-0.50519323348999	0.679543316364288	-19.8762321472168	-0.0172385573387146	-0.00230353930965066	-0.00360223650932312	0.00646266713738441
825	1.44285261631012	0.0301947109401226	-20.5255813598633	0.00386527273803949	0.00483929552137852	-0.00392691092565656	-0.00230353930965066
826	-1.15454185009003	1.32889199256897	-20.4606456756592	-0.00327756232582033	0.00808603875339031	0.00159255252219737	0.00646266713738441
827	2.09220123291016	0.0301947109401226	-20.1359710693359	-0.00490093370899558	-0.00165419070981443	0.00289124972186983	0.00191722682211548
828	2.09220123291016	0.0301947109401226	-20.20090675354	-0.00555028254166245	-0.000355493422830477	-0.000680167751852423	-0.00327756232582033
829	1.44285261631012	0.0301947109401226	-20.0710372924805	-0.00619963090866804	0.00386527273803949	-0.00652430532500148	-0.00100484199356288
830	0.793503999710083	0.354869037866592	-19.421688079834	0.0100340843200684	-0.00652430532500148	0.000943203864153475	-0.0107450718060136
831	1.44285261631012	0.0301947109401226	-19.8112964630127	-0.0026282137259841	-0.00230353930965066	0.000618529506027699	-0.00197886489331722
832	-1.15454185009003	1.00421762466431	-20.0710372924805	-0.00587495695799589	0.0022419011220336	0.00711201597005129	0.00321592413820326
833	0.144155398011208	0.354869037866592	-20.1359710693359	0.00354059832170606	-0.00490093370899558	0.000293855206109583	-0.00360223650932312
834	-0.50519323348999	0.679543316364288	-20.20090675354	-0.00132951640989631	0.00808603875339031	-0.00619963090866804	-0.00684897974133492
835	-1.80389046669006	1.32889199256897	-20.1359710693359	-0.000680167751852423	0.00808603875339031	-0.00717365415766835	-0.00230353930965066
836	-2.45323920249939	1.97824060916901	-19.6164932250977	-0.0133424662053585	0.00516396993771195	-0.00652430532500148	0.012956153601408
837	0.144155398011208	0.0301947109401226	-19.6164932250977	-0.00684897974133492	0.000618529506027699	-0.00132951640989631	0.0022419011220336
838	-1.15454185009003	0.679543316364288	-19.6814270019531	-0.0162645354866982	0.00354059832170606	-0.00879702530801296	0.0022419011220336
839	0.144155398011208	0.0301947109401226	-20.20090675354	-0.00652430532500148	0.00418994715437293	-0.00717365415766835	0.00808603875339031
840	-1.15454185009003	0.0301947109401226	-20.0710372924805	-0.00392691092565656	0.00386527273803949	-0.000680167751852423	-0.00522560812532902
841	-1.15454185009003	0.354869037866592	-19.9411678314209	-0.0198359526693821	0.00776136433705688	-0.0110697457566857	0.00743668992072344
842	-1.15454185009003	1.32889199256897	-19.8112964630127	-0.00619963090866804	-3.08191010844894e-05	0.00354059832170606	-0.00587495695799589
843	-1.15454185009003	1.00421762466431	-20.3957118988037	0.000943203864153475	0.00646266713738441	0.00776136433705688	-0.00425158534198999
844	0.144155398011208	1.00421762466431	-20.4606456756592	-0.00847235135734081	0.00743668992072344	-0.0026282137259841	-0.00749832857400179
845	0.144155398011208	1.32889199256897	-20.3957118988037	0.00613799272105098	0.000943203864153475	-0.00814767740666866	-0.00814767740666866
846	2.09220123291016	0.679543316364288	-20.3307762145996	-0.0175632312893867	0.00516396993771195	-0.00327756232582033	-0.0107450718060136
847	0.144155398011208	1.00421762466431	-20.0061016082764	-0.0120437685400248	-0.00847235135734081	0.00646266713738441	0.00289124972186983
848	0.144155398011208	1.65356624126434	-19.5515575408936	-0.0110697457566857	0.00321592413820326	-0.00717365415766835	-0.000680167751852423
849	0.793503999710083	1.00421762466431	-20.5255813598633	0.0113327819854021	0.00906006153672934	-0.00619963090866804	-0.00749832857400179
850	0.144155398011208	1.32889199256897	-20.3957118988037	-0.0107450718060136	0.00451462110504508	-0.00619963090866804	-0.00425158534198999
851	-0.50519323348999	1.00421762466431	-19.8112964630127	-0.00684897974133492	0.00191722682211548	0.00191722682211548	0.00581331877037883
852	2.09220123291016	0.0301947109401226	-20.3307762145996	0.00776136433705688	-0.00295288790948689	0.00483929552137852	0.00581331877037883
853	0.144155398011208	1.00421762466431	-20.0061016082764	-0.00360223650932312	0.00289124972186983	-0.00100484199356288	0.00321592413820326
854	1.44285261631012	1.32889199256897	-20.20090675354	0.012956153601408	0.00646266713738441	-0.00684897974133492	-0.00619963090866804
855	2.09220123291016	-0.294479608535767	-20.2658405303955	0.00581331877037883	0.00873538758605719	-0.00555028254166245	-0.00652430532500148
856	2.74154996871948	-0.294479608535767	-20.4606456756592	-0.0156151866540313	0.00256657530553639	0.00191722682211548	0.00483929552137852
857	0.793503999710083	1.00421762466431	-20.5905151367188	0.0132808275520802	0.00678734155371785	0.000943203864153475	-0.00425158534198999
858	0.144155398011208	1.00421762466431	-19.8762321472168	0.020423661917448	0.00581331877037883	-0.00132951640989631	-0.00587495695799589
859	-1.15454185009003	1.65356624126434	-19.7463626861572	0.00321592413820326	0.00613799272105098	-0.00100484199356288	-0.00490093370899558
860	0.144155398011208	0.679543316364288	-20.3957118988037	-0.00619963090866804	-0.00132951640989631	-0.00619963090866804	-0.00522560812532902
861	0.144155398011208	1.32889199256897	-20.7853202819824	-0.0169138833880424	-3.08191010844894e-05	0.00321592413820326	0.00191722682211548
862	2.09220123291016	0.679543316364288	-20.6554508209229	0.00126787810586393	-0.00230353930965066	-0.0117190945893526	0.00776136433705688
863	1.44285261631012	0.679543316364288	-20.5905151367188	0.0022419011220336	-0.00327756232582033	-0.00425158534198999	-0.00684897974133492
864	2.09220123291016	0.0301947109401226	-20.20090675354	0.00386527273803949	0.00646266713738441	-0.0188619289547205	-0.00782300252467394
865	1.44285261631012	1.00421762466431	-20.4606456756592	-0.000355493422830477	0.00126787810586393	-0.00717365415766835	-0.00847235135734081
866	0.144155398011208	1.00421762466431	-20.2658405303955	0.0155535480007529	0.00289124972186983	-0.0104203969240189	-0.00327756232582033
867	1.44285261631012	0.679543316364288	-20.4606456756592	-0.000680167751852423	-3.08191010844894e-05	0.00321592413820326	0.00418994715437293
868	1.44285261631012	0.0301947109401226	-20.3957118988037	0.00776136433705688	0.00451462110504508	-0.0026282137259841	-0.00392691092565656
869	0.793503999710083	0.0301947109401226	-20.3307762145996	0.00613799272105098	0.00354059832170606	-0.0149658378213644	-0.00879702530801296
870	0.793503999710083	0.0301947109401226	-20.20090675354	-0.00879702530801296	0.00548864435404539	0.000618529506027699	0.000618529506027699
871	1.44285261631012	-0.294479608535767	-20.0061016082764	-0.00749832857400179	0.000943203864153475	-0.00360223650932312	-0.00749832857400179
872	-0.50519323348999	0.0301947109401226	-19.7463626861572	-0.00360223650932312	0.00191722682211548	-0.00749832857400179	0.00289124972186983
873	0.793503999710083	0.679543316364288	-20.5255813598633	-0.00425158534198999	0.00646266713738441	-0.00132951640989631	-0.00327756232582033
874	0.793503999710083	-0.294479608535767	-20.1359710693359	-0.00619963090866804	0.00646266713738441	-0.00717365415766835	-0.00490093370899558
875	0.793503999710083	1.00421762466431	-20.3957118988037	0.00970941036939621	0.00743668992072344	-0.00814767740666866	-0.00360223650932312
876	-0.50519323348999	1.32889199256897	-19.5515575408936	-0.00814767740666866	0.00483929552137852	0.00289124972186983	0.000618529506027699
877	1.44285261631012	0.354869037866592	-19.8762321472168	0.00808603875339031	-0.00327756232582033	0.00126787810586393	0.00354059832170606
878	2.74154996871948	-0.294479608535767	-19.8112964630127	0.0197743140161037	0.00386527273803949	-0.00295288790948689	-0.00619963090866804
879	1.44285261631012	0.0301947109401226	-19.7463626861572	0.0136055024340749	0.00906006153672934	-0.00100484199356288	-0.00555028254166245
880	1.44285261631012	-0.294479608535767	-20.1359710693359	-0.00555028254166245	0.00548864435404539	-0.00165419070981443	0.0022419011220336
881	2.09220123291016	-0.619153916835785	-20.1359710693359	-0.0120437685400248	0.00451462110504508	-0.00197886489331722	0.00418994715437293
882	-0.50519323348999	0.0301947109401226	-20.0710372924805	-0.0172385573387146	0.00581331877037883	-0.000355493422830477	0.00516396993771195
883	1.44285261631012	1.00421762466431	-20.2658405303955	0.00126787810586393	0.0022419011220336	0.00451462110504508	-0.00555028254166245
884	0.793503999710083	0.679543316364288	-20.0061016082764	0.00646266713738441	0.00418994715437293	-0.0126931173726916	-0.00295288790948689
885	2.09220123291016	-0.943828225135803	-20.2658405303955	0.00126787810586393	-0.00295288790948689	-0.000355493422830477	0.00613799272105098
886	2.09220123291016	0.0301947109401226	-20.4606456756592	-0.000355493422830477	0.000943203864153475	-0.00295288790948689	0.00516396993771195
887	2.09220123291016	0.354869037866592	-20.3957118988037	0.01847561635077	-0.00944637414067984	-0.000355493422830477	0.00256657530553639
888	-1.15454185009003	0.354869037866592	-20.5255813598633	-0.000680167751852423	-0.0152905117720366	0.00289124972186983	-0.00132951640989631
889	1.44285261631012	-0.943828225135803	-20.1359710693359	-0.000355493422830477	-0.00327756232582033	-0.00295288790948689	0.00256657530553639
890	-0.50519323348999	0.0301947109401226	-19.8762321472168	0.00289124972186983	-0.00522560812532902	0.00516396993771195	-0.00197886489331722
891	0.144155398011208	-0.294479608535767	-20.2658405303955	0.0022419011220336	-0.00360223650932312	0.000618529506027699	0.000293855206109583
892	0.793503999710083	0.679543316364288	-20.4606456756592	0.0171769186854362	-0.00295288790948689	-0.00230353930965066	0.00159255252219737
893	2.09220123291016	-0.943828225135803	-20.0061016082764	0.0142548503354192	-0.00749832857400179	0.00289124972186983	0.00321592413820326
894	1.44285261631012	0.354869037866592	-20.20090675354	0.00191722682211548	0.000943203864153475	0.00418994715437293	-0.00522560812532902
895	2.09220123291016	-0.943828225135803	-19.8762321472168	-0.0211346503347158	-0.00587495695799589	0.00354059832170606	0.00256657530553639
896	0.144155398011208	0.679543316364288	-20.0061016082764	0.00256657530553639	-0.00230353930965066	0.00516396993771195	0.00126787810586393
897	-0.50519323348999	0.679543316364288	-20.3307762145996	-0.00392691092565656	-0.000355493422830477	-3.08191010844894e-05	-0.00132951640989631
898	0.144155398011208	1.00421762466431	-20.4606456756592	-0.00425158534198999	0.00483929552137852	0.00289124972186983	-0.00522560812532902
899	0.144155398011208	1.32889199256897	-19.6164932250977	0.000618529506027699	0.00873538758605719	0.00256657530553639	-0.000680167751852423
900	0.144155398011208	1.32889199256897	-20.3957118988037	0.00548864435404539	0.00126787810586393	0.00289124972186983	0.00191722682211548
901	0.793503999710083	1.32889199256897	-20.2658405303955	-0.00197886489331722	0.0113327819854021	0.000943203864153475	0.00354059832170606
902	0.144155398011208	1.00421762466431	-19.9411678314209	0.0200989879667759	0.00256657530553639	0.00418994715437293	0.00711201597005129
903	1.44285261631012	0.354869037866592	-20.3307762145996	0.00126787810586393	0.000618529506027699	-0.00392691092565656	-0.00457625929266214
904	0.144155398011208	0.0301947109401226	-20.2658405303955	0.0152288740500808	-3.08191010844894e-05	-0.00782300252467394	0.000293855206109583
905	-1.15454185009003	0.679543316364288	-20.3957118988037	0.00159255252219737	0.00483929552137852	-0.00619963090866804	-0.00587495695799589
906	0.144155398011208	1.00421762466431	-19.6814270019531	-0.0188619289547205	-3.08191010844894e-05	0.00159255252219737	0.0022419011220336
907	0.793503999710083	0.0301947109401226	-19.6164932250977	-0.0149658378213644	-0.00230353930965066	0.00159255252219737	0.00581331877037883
908	0.793503999710083	-0.294479608535767	-19.8762321472168	0.0155535480007529	0.00256657530553639	-0.00717365415766835	0.000293855206109583
909	-0.50519323348999	-0.294479608535767	-20.3957118988037	-0.00522560812532902	0.00646266713738441	-0.00587495695799589	-0.00522560812532902
910	-0.50519323348999	0.0301947109401226	-20.2658405303955	0.00191722682211548	0.00516396993771195	-0.00197886489331722	0.000618529506027699
911	-1.15454185009003	0.679543316364288	-20.1359710693359	-0.0126931173726916	0.000943203864153475	0.0022419011220336	0.00516396993771195
912	0.144155398011208	0.0301947109401226	-20.20090675354	-0.0120437685400248	-0.00165419070981443	-0.0026282137259841	0.000943203864153475
913	-2.45323920249939	1.65356624126434	-20.1359710693359	-0.00327756232582033	-3.08191010844894e-05	-0.00684897974133492	-0.00327756232582033
914	-0.50519323348999	0.0301947109401226	-19.8112964630127	0.00289124972186983	0.00354059832170606	-0.0123684434220195	-0.00944637414067984
915	-1.15454185009003	1.65356624126434	-20.3957118988037	-0.0136671401560307	-0.0026282137259841	-3.08191010844894e-05	-0.00555028254166245
916	-0.50519323348999	-0.294479608535767	-20.1359710693359	-0.0201606266200542	0.00159255252219737	-0.00782300252467394	0.00354059832170606
917	-0.50519323348999	0.679543316364288	-20.1359710693359	0.00191722682211548	0.00126787810586393	-0.00100484199356288	0.00841071270406246
918	-0.50519323348999	-0.294479608535767	-19.6164932250977	-0.0175632312893867	-0.00100484199356288	-3.08191010844894e-05	0.00256657530553639
919	-1.15454185009003	0.679543316364288	-20.20090675354	-0.0152905117720366	0.00873538758605719	-0.0120437685400248	-0.00132951640989631
920	-0.50519323348999	0.0301947109401226	-19.6814270019531	-0.0100957229733467	0.00354059832170606	-0.00230353930965066	0.000618529506027699
921	0.793503999710083	0.354869037866592	-20.0061016082764	-0.00327756232582033	0.00191722682211548	0.00321592413820326	0.00678734155371785
922	1.44285261631012	-0.294479608535767	-20.20090675354	0.000618529506027699	-0.00100484199356288	0.00808603875339031	0.011982130818069
923	-0.50519323348999	0.679543316364288	-20.20090675354	-3.08191010844894e-05	0.00678734155371785	0.000293855206109583	-0.00425158534198999
924	-1.15454185009003	1.00421762466431	-19.7463626861572	-0.00652430532500148	-0.00360223650932312	-0.00977104809135199	-0.00392691092565656
925	1.44285261631012	0.0301947109401226	-20.0061016082764	-0.00132951640989631	0.00646266713738441	-0.000680167751852423	-0.00587495695799589
926	1.44285261631012	1.00421762466431	-20.0710372924805	-0.00392691092565656	-0.000355493422830477	-0.00100484199356288	0.00321592413820326
927	0.144155398011208	0.679543316364288	-20.2658405303955	-0.0133424662053585	-0.00230353930965066	-0.00425158534198999	0.00159255252219737
928	-0.50519323348999	0.354869037866592	-20.20090675354	0.00711201597005129	0.00159255252219737	-0.00197886489331722	0.00483929552137852
929	0.793503999710083	-0.294479608535767	-20.2658405303955	0.00678734155371785	-0.00425158534198999	-0.00295288790948689	-0.00165419070981443
930	-0.50519323348999	1.00421762466431	-20.0710372924805	0.00613799272105098	0.00646266713738441	-0.00814767740666866	-0.00197886489331722
931	0.144155398011208	1.00421762466431	-20.1359710693359	-0.00100484199356288	-0.000355493422830477	-0.000680167751852423	-0.00749832857400179
932	0.144155398011208	1.32889199256897	-20.0710372924805	0.00191722682211548	-0.000355493422830477	-0.00230353930965066	-0.00230353930965066
933	3.39089846611023	0.679543316364288	-20.1359710693359	0.0145795252174139	0.00808603875339031	0.000943203864153475	-0.00295288790948689
934	0.144155398011208	1.32889199256897	-20.4606456756592	0.0126314787194133	0.00841071270406246	-0.00652430532500148	-0.0026282137259841
935	2.74154996871948	0.0301947109401226	-20.3307762145996	0.00841071270406246	0.0116574559360743	-0.0123684434220195	-0.000355493422830477
936	0.793503999710083	1.32889199256897	-20.4606456756592	-0.0107450718060136	0.00841071270406246	-0.00555028254166245	0.00289124972186983
937	1.44285261631012	0.679543316364288	-20.6554508209229	-0.00327756232582033	-3.08191010844894e-05	-0.00360223650932312	0.0103587592020631
938	0.144155398011208	1.32889199256897	-20.0710372924805	-0.00165419070981443	0.00873538758605719	-0.00165419070981443	-0.00749832857400179
939	0.793503999710083	1.32889199256897	-20.3957118988037	-0.00944637414067984	0.0123068047687411	-0.00944637414067984	-0.00392691092565656
940	0.144155398011208	1.32889199256897	-20.7203845977783	0.00613799272105098	-0.00165419070981443	-0.000355493422830477	-0.00132951640989631
941	0.793503999710083	1.32889199256897	-20.7203845977783	-0.00457625929266214	0.00516396993771195	-0.0026282137259841	0.00126787810586393
942	0.144155398011208	1.65356624126434	-20.6554508209229	-0.00132951640989631	-0.00100484199356288	0.00354059832170606	-0.00100484199356288
943	0.144155398011208	1.00421762466431	-20.5255813598633	0.00289124972186983	0.000618529506027699	-0.0104203969240189	0.000618529506027699
944	2.09220123291016	0.679543316364288	-20.0710372924805	0.0113327819854021	0.013930176384747	-0.0152905117720366	-0.00619963090866804
945	0.144155398011208	1.32889199256897	-20.3957118988037	-0.0117190945893526	0.00256657530553639	-0.0175632312893867	-0.00522560812532902
946	1.44285261631012	0.354869037866592	-20.4606456756592	0.011982130818069	0.000618529506027699	0.00418994715437293	-0.00425158534198999
947	1.44285261631012	-0.294479608535767	-20.3307762145996	0.00970941036939621	0.00386527273803949	-0.00197886489331722	0.00159255252219737
948	1.44285261631012	1.32889199256897	-20.4606456756592	-0.00587495695799589	-0.00879702530801296	-0.00100484199356288	-0.00977104809135199
949	0.144155398011208	1.00421762466431	-20.3307762145996	-0.00230353930965066	0.000618529506027699	-3.08191010844894e-05	-0.00197886489331722
950	0.793503999710083	1.00421762466431	-20.1359710693359	-0.00717365415766835	0.0022419011220336	-0.00782300252467394	-0.0146411629393697
951	1.44285261631012	0.0301947109401226	-20.0061016082764	0.00191722682211548	0.00516396993771195	-0.00684897974133492	0.00418994715437293
952	1.44285261631012	-0.294479608535767	-20.3307762145996	0.0223717093467712	-0.00457625929266214	0.00516396993771195	-0.00457625929266214
953	0.144155398011208	0.679543316364288	-20.2658405303955	0.0116574559360743	-0.00360223650932312	0.000618529506027699	0.00451462110504508
954	2.09220123291016	-0.294479608535767	-20.3957118988037	0.00938473641872406	0.00256657530553639	-0.00879702530801296	-0.0100957229733467
955	-0.50519323348999	1.32889199256897	-20.3307762145996	0.0149041991680861	0.00808603875339031	-0.00587495695799589	-0.00360223650932312
956	2.09220123291016	-0.294479608535767	-19.8112964630127	0.0149041991680861	-0.00165419070981443	0.00159255252219737	-0.00295288790948689
957	0.144155398011208	-0.294479608535767	-19.9411678314209	-0.0133424662053585	0.00126787810586393	0.00678734155371785	-0.00555028254166245
958	1.44285261631012	0.679543316364288	-20.4606456756592	0.00646266713738441	-0.000680167751852423	-0.00132951640989631	-0.0113944197073579
959	1.44285261631012	1.32889199256897	-20.4606456756592	-0.00847235135734081	0.00581331877037883	0.00873538758605719	-0.00619963090866804
960	3.39089846611023	0.0301947109401226	-20.20090675354	0.00678734155371785	0.00354059832170606	-0.00165419070981443	-0.0110697457566857
961	1.44285261631012	-0.294479608535767	-20.0061016082764	-0.0136671401560307	0.00873538758605719	0.00159255252219737	0.0022419011220336
962	2.09220123291016	-0.943828225135803	-19.9411678314209	0.0152288740500808	-0.00165419070981443	0.00646266713738441	0.00256657530553639
963	2.74154996871948	-0.619153916835785	-19.9411678314209	-0.0026282137259841	-0.0026282137259841	-0.00652430532500148	-0.00165419070981443
964	2.09220123291016	0.354869037866592	-20.3957118988037	0.000618529506027699	-0.00295288790948689	-0.00717365415766835	-0.00587495695799589
965	1.44285261631012	-0.294479608535767	-20.1359710693359	-0.00392691092565656	0.00581331877037883	-0.00165419070981443	-0.00327756232582033
966	1.44285261631012	-0.294479608535767	-20.3307762145996	-0.00360223650932312	-0.0026282137259841	0.00159255252219737	0.000293855206109583
967	0.793503999710083	0.0301947109401226	-19.9411678314209	0.00776136433705688	-0.00619963090866804	0.00386527273803949	0.00613799272105098
968	2.74154996871948	-0.943828225135803	-19.8112964630127	0.00548864435404539	-0.00782300252467394	-0.00230353930965066	0.000293855206109583
969	2.09220123291016	-0.619153916835785	-19.8762321472168	0.000618529506027699	-0.00555028254166245	0.00256657530553639	-0.00295288790948689
970	1.44285261631012	-1.59317684173584	-20.0710372924805	0.0265924744307995	-0.00327756232582033	-0.0104203969240189	0.00159255252219737
971	0.144155398011208	-0.619153916835785	-20.20090675354	0.0106834331527352	-0.0126931173726916	-3.08191010844894e-05	0.00451462110504508
972	0.793503999710083	-0.619153916835785	-20.20090675354	0.0116574559360743	-0.0117190945893526	-0.00912170019000769	0.0022419011220336
973	1.44285261631012	-1.26850259304047	-20.3307762145996	0.00743668992072344	-0.00944637414067984	-0.00555028254166245	0.000943203864153475
974	0.793503999710083	-0.943828225135803	-19.8112964630127	-0.0133424662053585	-0.00555028254166245	-0.00360223650932312	0.000293855206109583
975	1.44285261631012	-0.619153916835785	-20.0710372924805	0.00646266713738441	0.00321592413820326	-0.0100957229733467	-0.00100484199356288
976	1.44285261631012	0.0301947109401226	-19.8112964630127	0.00289124972186983	-0.00392691092565656	0.000943203864153475	0.00451462110504508
977	0.144155398011208	0.0301947109401226	-20.2658405303955	0.00451462110504508	-0.00555028254166245	-0.00392691092565656	-3.08191010844894e-05
978	1.44285261631012	-0.619153916835785	-20.0710372924805	-0.0146411629393697	-0.00230353930965066	0.00321592413820326	0.00191722682211548
979	1.44285261631012	-0.294479608535767	-20.0710372924805	-0.00944637414067984	0.00516396993771195	-0.00490093370899558	-0.00977104809135199
980	2.09220123291016	-0.619153916835785	-20.0061016082764	-0.0110697457566857	-0.00132951640989631	-0.00587495695799589	0.00256657530553639
981	0.144155398011208	1.32889199256897	-19.9411678314209	0.0142548503354192	-0.00132951640989631	-0.00490093370899558	0.00256657530553639
982	0.793503999710083	0.679543316364288	-20.2658405303955	-0.00425158534198999	0.000618529506027699	0.00191722682211548	0.00776136433705688
983	0.793503999710083	0.679543316364288	-20.4606456756592	0.00418994715437293	-0.00100484199356288	-0.00230353930965066	-0.00295288790948689
984	0.793503999710083	1.32889199256897	-20.3957118988037	0.00711201597005129	0.0022419011220336	-0.000680167751852423	0.00126787810586393
985	0.144155398011208	0.0301947109401226	-20.0710372924805	-0.0110697457566857	0.0022419011220336	0.0022419011220336	0.00516396993771195
986	1.44285261631012	-0.619153916835785	-20.0061016082764	0.00321592413820326	0.000293855206109583	-0.00197886489331722	0.00906006153672934
987	0.793503999710083	0.679543316364288	-19.9411678314209	0.00646266713738441	-0.00132951640989631	0.00516396993771195	0.00548864435404539
988	-1.15454185009003	1.32889199256897	-20.3307762145996	0.00516396993771195	-0.0026282137259841	-0.00619963090866804	0.000943203864153475
989	0.144155398011208	1.00421762466431	-20.2658405303955	0.0162028968334198	-0.000680167751852423	0.00126787810586393	0.00191722682211548
990	0.144155398011208	1.00421762466431	-19.9411678314209	-0.0139918150380254	0.00938473641872406	-0.00490093370899558	0.000293855206109583
991	0.144155398011208	1.32889199256897	-19.8762321472168	-0.00782300252467394	0.0022419011220336	0.000618529506027699	0.00126787810586393
992	-0.50519323348999	1.65356624126434	-20.20090675354	0.0123068047687411	0.00126787810586393	0.00613799272105098	0.00256657530553639
993	0.144155398011208	1.00421762466431	-19.8762321472168	-0.00100484199356288	0.000618529506027699	0.00483929552137852	0.00516396993771195
994	-1.15454185009003	1.65356624126434	-20.3957118988037	-0.00100484199356288	-0.00360223650932312	-0.00295288790948689	-0.00165419070981443
995	0.144155398011208	0.0301947109401226	-20.2658405303955	-0.00587495695799589	0.00841071270406246	-0.00230353930965066	0.0123068047687411
996	-1.15454185009003	0.679543316364288	-20.5255813598633	-0.00100484199356288	-0.00425158534198999	0.000618529506027699	0.00191722682211548
997	-1.80389046669006	1.00421762466431	-20.2658405303955	-0.0165892094373703	-0.00197886489331722	-0.0107450718060136	0.00613799272105098
998	-2.45323920249939	1.65356624126434	-19.7463626861572	-3.08191010844894e-05	0.000293855206109583	0.0022419011220336	0.00126787810586393
999	-1.80389046669006	1.32889199256897	-19.9411678314209	-0.00944637414067984	-0.000680167751852423	-0.00684897974133492	-0.00360223650932312
1000	-3.10258769989014	1.65356624126434	-20.3307762145996	-0.00847235135734081	0.00354059832170606	-0.0133424662053585	-0.00392691092565656
1001	-1.15454185009003	0.679543316364288	-20.3957118988037	0.00191722682211548	-0.00814767740666866	-0.00230353930965066	0.00483929552137852
1002	-1.80389046669006	1.65356624126434	-20.3307762145996	0.00386527273803949	-0.000355493422830477	0.00938473641872406	0.000618529506027699
1003	-1.15454185009003	-0.294479608535767	-20.2658405303955	0.00289124972186983	0.00126787810586393	-3.08191010844894e-05	0.011982130818069
1004	-0.50519323348999	0.0301947109401226	-20.0710372924805	0.00516396993771195	0.00548864435404539	0.000618529506027699	0.0022419011220336
1005	-1.80389046669006	0.679543316364288	-19.8112964630127	-0.0133424662053585	0.00191722682211548	-0.00132951640989631	0.00289124972186983
1006	-1.80389046669006	1.00421762466431	-20.20090675354	0.0194496400654316	0.000618529506027699	0.000943203864153475	0.00808603875339031
1007	0.793503999710083	-0.294479608535767	-20.20090675354	-0.00165419070981443	0.00548864435404539	-0.00165419070981443	0.000618529506027699
1008	0.144155398011208	0.354869037866592	-20.1359710693359	-0.0026282137259841	-0.00100484199356288	-0.00847235135734081	0.00126787810586393
1009	0.144155398011208	0.354869037866592	-20.2658405303955	-0.0139918150380254	0.00613799272105098	-0.00100484199356288	-0.00197886489331722
1010	1.44285261631012	0.0301947109401226	-20.0061016082764	-0.00392691092565656	-0.00230353930965066	-0.00327756232582033	-0.000355493422830477
1011	0.793503999710083	0.354869037866592	-19.6814270019531	0.00743668992072344	-0.00165419070981443	-0.00522560812532902	0.00678734155371785
1012	1.44285261631012	0.679543316364288	-20.0710372924805	0.0022419011220336	0.00451462110504508	0.0100340843200684	0.00678734155371785
1013	-1.15454185009003	1.00421762466431	-20.3957118988037	0.0142548503354192	-0.00360223650932312	-0.00425158534198999	0.00873538758605719
1014	2.09220123291016	-0.294479608535767	-20.1359710693359	-0.00425158534198999	0.0022419011220336	-0.0104203969240189	-3.08191010844894e-05
1015	0.144155398011208	1.32889199256897	-20.3957118988037	0.0106834331527352	-0.00132951640989631	-0.00100484199356288	0.00191722682211548
1016	2.09220123291016	-0.294479608535767	-20.0061016082764	-0.00555028254166245	0.00743668992072344	0.000618529506027699	0.00776136433705688
1017	1.44285261631012	0.0301947109401226	-19.8112964630127	0.00808603875339031	0.00808603875339031	0.00841071270406246	0.0136055024340749
1018	3.39089846611023	0.354869037866592	-20.3307762145996	0.012956153601408	0.0022419011220336	-0.00912170019000769	0.00321592413820326
1019	2.09220123291016	0.679543316364288	-19.9411678314209	-0.00100484199356288	0.00678734155371785	0.00354059832170606	-0.00490093370899558
1020	2.09220123291016	0.0301947109401226	-19.7463626861572	0.000618529506027699	0.00581331877037883	-0.0172385573387146	0.00548864435404539
1021	1.44285261631012	0.679543316364288	-20.2658405303955	0.00321592413820326	0.00451462110504508	0.00159255252219737	0.00581331877037883
1022	2.74154996871948	0.0301947109401226	-19.9411678314209	-0.00912170019000769	0.0123068047687411	0.00256657530553639	0.00289124972186983
1023	0.793503999710083	0.354869037866592	-19.9411678314209	-0.00165419070981443	0.000293855206109583	-0.00197886489331722	-0.00327756232582033
1024	0.144155398011208	1.32889199256897	-20.5255813598633	0.0191249661147594	0.00191722682211548	0.00776136433705688	0.00191722682211548
1025	2.09220123291016	1.00421762466431	-20.3957118988037	-0.00652430532500148	0.00613799272105098	-0.00295288790948689	-0.000680167751852423
1026	0.144155398011208	0.679543316364288	-20.5255813598633	-0.00392691092565656	0.00451462110504508	-0.0026282137259841	0.00418994715437293
1027	0.144155398011208	1.32889199256897	-20.5905151367188	0.020423661917448	-3.08191010844894e-05	-0.00100484199356288	-0.00360223650932312
1028	0.144155398011208	0.354869037866592	-19.5515575408936	0.0282158460468054	-0.00360223650932312	-0.00457625929266214	0.00191722682211548
1029	2.09220123291016	0.354869037866592	-19.5515575408936	0.0100340843200684	0.00646266713738441	-0.0026282137259841	-0.00879702530801296
1030	0.793503999710083	0.679543316364288	-20.3307762145996	0.00613799272105098	0.00451462110504508	-0.00555028254166245	0.000293855206109583
1031	0.793503999710083	1.00421762466431	-20.6554508209229	0.000943203864153475	0.000943203864153475	0.000293855206109583	0.00256657530553639
1032	-0.50519323348999	1.32889199256897	-20.5255813598633	-0.00782300252467394	0.00354059832170606	-0.00327756232582033	0.00418994715437293
1033	2.09220123291016	-0.294479608535767	-20.2658405303955	0.00678734155371785	0.00386527273803949	-0.000355493422830477	0.000618529506027699
1034	0.144155398011208	0.679543316364288	-20.20090675354	0.01100810803473	0.000943203864153475	-0.000355493422830477	-0.00425158534198999
1035	2.09220123291016	-0.294479608535767	-20.0710372924805	-0.00295288790948689	0.00613799272105098	-0.00782300252467394	-0.00327756232582033
1036	0.144155398011208	1.00421762466431	-20.5255813598633	-0.000355493422830477	0.00483929552137852	-0.00587495695799589	0.00321592413820326
1037	0.144155398011208	1.32889199256897	-20.3957118988037	0.00646266713738441	0.00256657530553639	0.00516396993771195	-0.00457625929266214
1038	1.44285261631012	0.354869037866592	-20.20090675354	0.00548864435404539	0.00321592413820326	-3.08191010844894e-05	-0.00230353930965066
1039	2.09220123291016	-0.294479608535767	-20.20090675354	0.00289124972186983	0.000618529506027699	-0.00295288790948689	-0.00684897974133492
1040	-0.50519323348999	0.354869037866592	-20.20090675354	-0.0120437685400248	0.00743668992072344	-3.08191010844894e-05	-0.00100484199356288
1041	0.144155398011208	1.32889199256897	-20.1359710693359	0.000943203864153475	0.00159255252219737	-0.00749832857400179	-0.00425158534198999
1042	-0.50519323348999	1.32889199256897	-19.7463626861572	-0.00457625929266214	0.00711201597005129	0.00256657530553639	-0.00197886489331722
1043	1.44285261631012	1.00421762466431	-20.5255813598633	0.00516396993771195	-0.00360223650932312	-0.00457625929266214	-0.0026282137259841
1044	2.09220123291016	0.354869037866592	-20.1359710693359	-0.000680167751852423	0.00516396993771195	-0.00814767740666866	-0.00230353930965066
1045	0.793503999710083	0.679543316364288	-20.3957118988037	-0.00717365415766835	0.0100340843200684	-0.00392691092565656	-0.00522560812532902
1046	2.09220123291016	0.0301947109401226	-19.421688079834	-0.00522560812532902	0.00354059832170606	-0.00490093370899558	-0.00490093370899558
1047	2.74154996871948	0.0301947109401226	-19.5515575408936	0.0103587592020631	-0.00327756232582033	0.0022419011220336	0.00256657530553639
1048	-0.50519323348999	1.00421762466431	-20.20090675354	0.0210730116814375	0.00191722682211548	0.00126787810586393	-0.00165419070981443
1049	1.44285261631012	1.00421762466431	-20.4606456756592	0.01100810803473	0.0106834331527352	-0.0026282137259841	-0.00100484199356288
1050	-0.50519323348999	1.65356624126434	-20.3957118988037	0.0145795252174139	0.00386527273803949	-0.00392691092565656	-0.000355493422830477
1051	2.09220123291016	0.0301947109401226	-20.0061016082764	-0.00619963090866804	0.00451462110504508	0.00289124972186983	0.00938473641872406
1052	2.09220123291016	0.354869037866592	-20.1359710693359	-0.00197886489331722	-0.00295288790948689	0.00126787810586393	0.00808603875339031
1053	0.144155398011208	1.00421762466431	-20.0710372924805	-3.08191010844894e-05	0.00289124972186983	-0.00587495695799589	-0.00100484199356288
1054	-0.50519323348999	1.00421762466431	-20.20090675354	0.00451462110504508	0.00256657530553639	-0.00587495695799589	-3.08191010844894e-05
1055	0.793503999710083	-0.294479608535767	-20.20090675354	-0.0123684434220195	0.00321592413820326	-0.00619963090866804	0.00418994715437293
1056	2.09220123291016	0.0301947109401226	-20.3307762145996	0.020423661917448	-0.00652430532500148	-0.00879702530801296	0.00548864435404539
1057	0.144155398011208	0.0301947109401226	-20.2658405303955	0.020423661917448	-0.00717365415766835	0.00418994715437293	0.00321592413820326
1058	0.144155398011208	0.354869037866592	-20.2658405303955	-0.00490093370899558	-0.00847235135734081	-0.00425158534198999	0.00548864435404539
1059	0.144155398011208	0.0301947109401226	-20.0061016082764	0.00516396993771195	-0.00360223650932312	-0.00360223650932312	-0.00165419070981443
1060	0.144155398011208	0.354869037866592	-20.1359710693359	-0.0113944197073579	-0.00327756232582033	-0.00197886489331722	-0.0104203969240189
1061	2.09220123291016	-1.26850259304047	-20.1359710693359	-0.0026282137259841	-0.00490093370899558	-0.00100484199356288	0.013930176384747
1062	1.44285261631012	-0.619153916835785	-20.2658405303955	-0.00197886489331722	-0.0104203969240189	0.000293855206109583	0.00354059832170606
1063	0.144155398011208	-1.26850259304047	-20.0061016082764	0.00841071270406246	-0.00814767740666866	0.00126787810586393	-0.00230353930965066
1064	0.793503999710083	0.0301947109401226	-20.5255813598633	0.0252937767654657	-0.00555028254166245	-0.0026282137259841	-0.00360223650932312
1065	1.44285261631012	-1.26850259304047	-19.8112964630127	-0.0117190945893526	-0.0100957229733467	-0.0026282137259841	0.00354059832170606
1066	-0.50519323348999	0.0301947109401226	-20.0710372924805	0.0246444288641214	-0.00619963090866804	-0.0107450718060136	0.00678734155371785
1067	2.09220123291016	-0.943828225135803	-20.20090675354	-0.0149658378213644	-0.00425158534198999	-0.000355493422830477	0.00613799272105098
1068	2.74154996871948	-0.619153916835785	-20.0710372924805	0.0103587592020631	-3.08191010844894e-05	-0.000355493422830477	-0.00230353930965066
1069	1.44285261631012	-0.619153916835785	-20.0710372924805	0.0162028968334198	-0.00327756232582033	-0.00814767740666866	-0.00749832857400179
1070	2.09220123291016	-0.619153916835785	-20.0061016082764	-0.0100957229733467	0.00386527273803949	-0.00977104809135199	-0.00392691092565656
1071	2.09220123291016	-0.619153916835785	-19.7463626861572	0.0106834331527352	-0.00295288790948689	-0.00295288790948689	0.00256657530553639
1072	0.793503999710083	0.679543316364288	-19.8112964630127	-0.00587495695799589	-0.00522560812532902	0.00289124972186983	0.000618529506027699
1073	1.44285261631012	-0.294479608535767	-20.2658405303955	-0.00197886489331722	0.00159255252219737	-0.00847235135734081	-0.00522560812532902
1074	1.44285261631012	0.679543316364288	-20.3307762145996	0.00126787810586393	0.000293855206109583	-0.00717365415766835	-0.00132951640989631
1075	1.44285261631012	0.0301947109401226	-20.1359710693359	0.0100340843200684	0.00451462110504508	-0.00555028254166245	-0.00197886489331722
1076	2.09220123291016	1.00421762466431	-20.2658405303955	-0.00555028254166245	0.00321592413820326	0.0022419011220336	0.00191722682211548
1077	0.793503999710083	1.32889199256897	-19.7463626861572	-0.00392691092565656	-0.00652430532500148	0.0100340843200684	-0.00230353930965066
1078	0.144155398011208	1.00421762466431	-20.0061016082764	0.00256657530553639	-0.00132951640989631	-0.00457625929266214	-0.00522560812532902
1079	-0.50519323348999	1.32889199256897	-20.3307762145996	0.000943203864153475	0.00906006153672934	-0.00684897974133492	-0.00814767740666866
1080	0.144155398011208	1.32889199256897	-20.5905151367188	-0.0139918150380254	0.000293855206109583	-0.00749832857400179	0.000943203864153475
1081	1.44285261631012	0.679543316364288	-20.3307762145996	-0.00522560812532902	0.00191722682211548	0.00873538758605719	-0.00100484199356288
1082	0.144155398011208	1.32889199256897	-20.20090675354	-0.00230353930965066	0.00451462110504508	0.00451462110504508	-0.00132951640989631
1083	-1.15454185009003	1.65356624126434	-20.20090675354	0.00418994715437293	0.00126787810586393	0.00321592413820326	-0.00490093370899558
1084	0.793503999710083	0.354869037866592	-20.0710372924805	0.0106834331527352	0.00711201597005129	-0.00652430532500148	-0.0107450718060136
1085	-0.50519323348999	1.65356624126434	-20.1359710693359	-0.00165419070981443	0.00418994715437293	-0.000355493422830477	-0.00749832857400179
1086	2.09220123291016	0.0301947109401226	-20.20090675354	-0.00879702530801296	0.00159255252219737	-0.00132951640989631	-3.08191010844894e-05
1087	-0.50519323348999	1.65356624126434	-20.3957118988037	0.000293855206109583	0.00256657530553639	0.00289124972186983	-0.00327756232582033
1088	-1.15454185009003	1.00421762466431	-20.1359710693359	-0.00457625929266214	-3.08191010844894e-05	-0.00587495695799589	-0.00197886489331722
1089	-0.50519323348999	1.32889199256897	-20.0710372924805	0.0022419011220336	0.00451462110504508	-0.00652430532500148	-0.0146411629393697
1090	-1.15454185009003	0.679543316364288	-19.8762321472168	-0.00522560812532902	0.00516396993771195	-0.00295288790948689	-0.00847235135734081
1091	-1.80389046669006	1.32889199256897	-20.3307762145996	-0.0159398596733809	-0.00230353930965066	-0.000355493422830477	0.000618529506027699
1092	-1.15454185009003	1.00421762466431	-20.3307762145996	-0.0026282137259841	-0.00360223650932312	0.00548864435404539	0.00711201597005129
1093	-2.45323920249939	0.679543316364288	-20.20090675354	0.0100340843200684	0.00548864435404539	-0.00587495695799589	-0.00100484199356288
1094	-1.80389046669006	1.00421762466431	-20.3307762145996	-0.00684897974133492	-0.00132951640989631	-0.00197886489331722	-0.00132951640989631
1095	-3.10258769989014	-0.294479608535767	-19.8112964630127	-0.0195112787187099	0.000293855206109583	-0.00749832857400179	-0.00295288790948689
1096	-1.15454185009003	0.679543316364288	-19.8112964630127	-0.00619963090866804	0.000943203864153475	-0.00619963090866804	0.00418994715437293
1097	0.144155398011208	1.32889199256897	-19.9411678314209	0.00776136433705688	-0.00295288790948689	0.00289124972186983	0.00354059832170606
1098	-3.10258769989014	1.32889199256897	-20.5255813598633	0.00516396993771195	0.000618529506027699	0.00126787810586393	0.00256657530553639
1099	-1.15454185009003	1.00421762466431	-20.3957118988037	-0.00749832857400179	-0.00327756232582033	-0.0110697457566857	0.00126787810586393
1100	-1.15454185009003	0.679543316364288	-20.3957118988037	-0.0123684434220195	0.00678734155371785	0.00451462110504508	-0.00197886489331722
1101	0.793503999710083	-0.294479608535767	-19.9411678314209	-0.0113944197073579	0.000618529506027699	0.000618529506027699	0.000618529506027699
1102	-1.80389046669006	1.00421762466431	-20.0710372924805	0.000943203864153475	0.00776136433705688	0.00386527273803949	0.000618529506027699
1103	0.144155398011208	1.00421762466431	-20.3307762145996	0.00516396993771195	0.0022419011220336	-0.00295288790948689	0.00289124972186983
1104	0.144155398011208	0.679543316364288	-19.6814270019531	-0.00879702530801296	-0.00165419070981443	-0.00522560812532902	-0.00555028254166245
1105	-1.15454185009003	0.679543316364288	-20.3307762145996	-0.00652430532500148	0.0022419011220336	-0.00879702530801296	-0.00230353930965066
1106	0.144155398011208	0.354869037866592	-20.0710372924805	0.00354059832170606	0.00776136433705688	-0.00749832857400179	-0.00522560812532902
1107	2.09220123291016	0.0301947109401226	-20.0061016082764	-0.00555028254166245	0.00159255252219737	0.0022419011220336	-0.00230353930965066
1108	0.144155398011208	1.65356624126434	-20.0710372924805	0.000293855206109583	0.00191722682211548	-0.00360223650932312	-0.00749832857400179
1109	1.44285261631012	1.65356624126434	-20.1359710693359	0.00841071270406246	0.00646266713738441	-0.00619963090866804	-0.00230353930965066
1110	0.144155398011208	1.65356624126434	-20.3957118988037	0.000293855206109583	-0.000680167751852423	0.00354059832170606	-0.00749832857400179
1111	2.74154996871948	0.354869037866592	-20.3307762145996	0.000293855206109583	0.00289124972186983	-0.00230353930965066	0.01100810803473
1112	2.74154996871948	0.679543316364288	-20.0710372924805	0.00159255252219737	0.00581331877037883	-0.00782300252467394	-0.00749832857400179
1113	0.793503999710083	0.679543316364288	-20.1359710693359	0.00321592413820326	0.00321592413820326	-0.000680167751852423	0.00451462110504508
1114	2.09220123291016	0.354869037866592	-19.8112964630127	0.0171769186854362	0.00386527273803949	-0.00425158534198999	-0.00652430532500148
1115	0.144155398011208	1.65356624126434	-20.1359710693359	0.00451462110504508	-0.000680167751852423	-0.00100484199356288	-0.00230353930965066
1116	-0.50519323348999	0.679543316364288	-20.2658405303955	-0.00360223650932312	0.00418994715437293	-0.00619963090866804	0.00159255252219737
1117	1.44285261631012	-0.294479608535767	-20.20090675354	0.0213976856321096	0.000943203864153475	0.00678734155371785	0.00289124972186983
1118	2.09220123291016	-0.619153916835785	-20.0710372924805	0.000943203864153475	0.00159255252219737	0.00743668992072344	-0.00457625929266214
1119	1.44285261631012	0.354869037866592	-19.4866237640381	0.00483929552137852	0.00841071270406246	-0.0026282137259841	0.00289124972186983
1120	2.09220123291016	0.354869037866592	-19.421688079834	0.000293855206109583	-0.00295288790948689	-0.00717365415766835	-0.00749832857400179
1121	0.144155398011208	0.679543316364288	-20.3307762145996	-0.00132951640989631	0.00126787810586393	-3.08191010844894e-05	0.00613799272105098
1122	2.74154996871948	0.0301947109401226	-20.3957118988037	0.00678734155371785	0.000618529506027699	-0.00165419070981443	-3.08191010844894e-05
1123	1.44285261631012	-0.294479608535767	-20.3307762145996	0.0155535480007529	-0.00360223650932312	0.00451462110504508	-0.00522560812532902
1124	0.793503999710083	1.00421762466431	-20.5905151367188	-0.00360223650932312	0.00386527273803949	-0.00425158534198999	0.00126787810586393
1125	2.09220123291016	0.0301947109401226	-20.2658405303955	-3.08191010844894e-05	-0.00392691092565656	-0.00425158534198999	-0.00652430532500148
1126	0.144155398011208	0.679543316364288	-20.2658405303955	-0.00132951640989631	-0.00100484199356288	-0.00490093370899558	0.0123068047687411
1127	0.144155398011208	0.679543316364288	-19.8112964630127	-3.08191010844894e-05	-0.00197886489331722	-0.000355493422830477	0.00548864435404539
1128	1.44285261631012	0.354869037866592	-20.4606456756592	-0.00295288790948689	0.00126787810586393	0.00191722682211548	-0.00100484199356288
1129	2.09220123291016	0.354869037866592	-20.7853202819824	-0.00912170019000769	0.00418994715437293	-0.00522560812532902	0.00613799272105098
1130	2.74154996871948	-0.619153916835785	-20.5905151367188	-0.00392691092565656	0.0022419011220336	-0.00879702530801296	-0.00230353930965066
1131	0.793503999710083	0.679543316364288	-20.20090675354	0.00256657530553639	-0.00230353930965066	-0.00555028254166245	0.00841071270406246
1132	0.144155398011208	0.679543316364288	-20.0710372924805	0.00938473641872406	0.00743668992072344	-0.00132951640989631	0.00678734155371785
1133	1.44285261631012	0.679543316364288	-20.0710372924805	-0.0100957229733467	-0.00327756232582033	-0.00587495695799589	0.00938473641872406
1134	0.793503999710083	0.0301947109401226	-20.1359710693359	0.00841071270406246	0.00613799272105098	-0.00749832857400179	-0.00100484199356288
1135	0.793503999710083	0.679543316364288	-20.1359710693359	0.00386527273803949	0.00516396993771195	-0.00522560812532902	0.00126787810586393
1136	0.793503999710083	1.32889199256897	-20.2658405303955	-0.0100957229733467	0.00289124972186983	-0.00814767740666866	0.00548864435404539
1137	-0.50519323348999	1.00421762466431	-19.6814270019531	-0.00132951640989631	0.00483929552137852	0.00191722682211548	0.00256657530553639
1138	0.144155398011208	0.354869037866592	-19.7463626861572	0.00354059832170606	0.00321592413820326	0.00126787810586393	0.00256657530553639
1139	0.793503999710083	0.354869037866592	-20.0061016082764	-0.00652430532500148	0.00354059832170606	-0.0123684434220195	-0.00392691092565656
1140	0.144155398011208	1.00421762466431	-20.20090675354	-0.0195112787187099	0.0103587592020631	-0.00522560812532902	-0.00360223650932312
1141	0.144155398011208	1.32889199256897	-20.3957118988037	0.00516396993771195	-0.00165419070981443	0.00581331877037883	0.013930176384747
1142	0.144155398011208	1.00421762466431	-20.0061016082764	0.020423661917448	0.00354059832170606	0.00354059832170606	0.00159255252219737
1143	0.144155398011208	0.679543316364288	-20.20090675354	-0.000355493422830477	0.000293855206109583	-0.00360223650932312	-0.00814767740666866
1144	1.44285261631012	0.679543316364288	-20.0061016082764	0.0022419011220336	0.00321592413820326	-0.0110697457566857	0.00386527273803949
1145	-0.50519323348999	-0.294479608535767	-20.0710372924805	-0.00457625929266214	0.00289124972186983	0.00191722682211548	0.000293855206109583
1146	1.44285261631012	-0.619153916835785	-20.1359710693359	-0.00230353930965066	-0.00847235135734081	-0.000680167751852423	0.00808603875339031
1147	0.793503999710083	0.354869037866592	-20.5255813598633	-0.00652430532500148	-0.0104203969240189	0.00516396993771195	0.00418994715437293
1148	-0.50519323348999	-0.294479608535767	-20.2658405303955	0.00159255252219737	-0.00814767740666866	0.00678734155371785	0.000293855206109583
1149	0.793503999710083	-0.294479608535767	-20.1359710693359	0.00711201597005129	-0.00652430532500148	0.00256657530553639	-0.00360223650932312
1150	-0.50519323348999	-0.619153916835785	-20.1359710693359	0.011982130818069	-0.00457625929266214	-0.00619963090866804	-0.00749832857400179
1151	0.144155398011208	0.0301947109401226	-20.3957118988037	-0.0104203969240189	-0.00490093370899558	0.000293855206109583	0.00483929552137852
1152	0.793503999710083	-0.294479608535767	-20.4606456756592	0.00256657530553639	-0.0100957229733467	0.00159255252219737	0.00483929552137852
1153	2.09220123291016	-0.294479608535767	-20.1359710693359	0.00159255252219737	0.00321592413820326	0.00159255252219737	-0.00295288790948689
1154	0.144155398011208	0.354869037866592	-20.3307762145996	0.0152288740500808	-0.00230353930965066	-0.00457625929266214	-3.08191010844894e-05
1155	0.793503999710083	-0.943828225135803	-19.9411678314209	0.0100340843200684	0.000618529506027699	0.00483929552137852	-0.00197886489331722
1156	0.793503999710083	-0.294479608535767	-19.8112964630127	-0.00522560812532902	0.00451462110504508	-0.000680167751852423	0.00516396993771195
1157	2.09220123291016	0.354869037866592	-20.20090675354	-0.00100484199356288	-0.00100484199356288	0.00386527273803949	0.00841071270406246
1158	0.793503999710083	1.65356624126434	-20.3957118988037	0.00711201597005129	0.00354059832170606	0.000293855206109583	0.00289124972186983
1159	0.144155398011208	1.00421762466431	-20.3307762145996	0.0200989879667759	-0.0026282137259841	-0.00619963090866804	0.00159255252219737
1160	1.44285261631012	0.679543316364288	-20.3957118988037	0.00646266713738441	-0.00392691092565656	-0.00522560812532902	-0.00327756232582033
1161	1.44285261631012	0.0301947109401226	-19.9411678314209	-0.0149658378213644	0.00354059832170606	-0.00100484199356288	0.00126787810586393
1162	-0.50519323348999	1.32889199256897	-20.0710372924805	0.0155535480007529	0.00354059832170606	0.000943203864153475	0.00548864435404539
1163	0.144155398011208	1.00421762466431	-20.2658405303955	0.0155535480007529	0.00516396993771195	0.00386527273803949	0.0022419011220336
1164	2.09220123291016	0.354869037866592	-20.3307762145996	-0.0240567177534103	0.00581331877037883	-0.00652430532500148	-0.00619963090866804
1165	-1.15454185009003	1.32889199256897	-20.3957118988037	-0.00652430532500148	-0.000355493422830477	0.00159255252219737	-0.00619963090866804
1166	0.793503999710083	0.354869037866592	-20.1359710693359	0.000293855206109583	0.00906006153672934	0.00321592413820326	0.00581331877037883
1167	0.793503999710083	0.0301947109401226	-19.9411678314209	-0.00100484199356288	-0.00132951640989631	0.00126787810586393	0.00289124972186983
1168	0.144155398011208	1.00421762466431	-20.2658405303955	0.00776136433705688	-0.00165419070981443	0.00386527273803949	-0.00327756232582033
1169	-0.50519323348999	1.32889199256897	-20.0710372924805	0.0162028968334198	-0.00100484199356288	-0.00457625929266214	-0.00327756232582033
1170	-0.50519323348999	1.65356624126434	-20.5255813598633	-0.00717365415766835	0.00841071270406246	0.00256657530553639	-0.00165419070981443
1171	0.793503999710083	0.679543316364288	-20.3307762145996	0.0142548503354192	0.00256657530553639	0.0022419011220336	0.0022419011220336
1172	1.44285261631012	0.354869037866592	-19.5515575408936	0.00483929552137852	0.00256657530553639	-0.00165419070981443	0.0022419011220336
1173	-2.45323920249939	1.32889199256897	-19.7463626861572	0.00516396993771195	-0.00165419070981443	0.0022419011220336	0.000293855206109583
1174	0.793503999710083	-0.294479608535767	-19.421688079834	-0.00230353930965066	0.000293855206109583	-0.00522560812532902	-0.0100957229733467
1175	-1.80389046669006	1.65356624126434	-19.9411678314209	0.00873538758605719	0.00743668992072344	-0.00295288790948689	0.00548864435404539
1176	-1.15454185009003	0.354869037866592	-20.2658405303955	-0.0139918150380254	-0.00327756232582033	-0.00717365415766835	0.00841071270406246
1177	-0.50519323348999	-0.294479608535767	-20.2658405303955	-0.0165892094373703	0.00776136433705688	0.00126787810586393	-0.00619963090866804
1178	-0.50519323348999	0.0301947109401226	-20.0061016082764	0.00451462110504508	0.00711201597005129	0.000293855206109583	-0.00457625929266214
1179	-1.80389046669006	0.354869037866592	-20.1359710693359	-0.00490093370899558	0.00808603875339031	-0.00392691092565656	-0.00587495695799589
1180	0.793503999710083	-0.294479608535767	-19.9411678314209	-0.0117190945893526	0.00289124972186983	0.00159255252219737	-0.00100484199356288
1181	-3.10258769989014	1.00421762466431	-20.0061016082764	-0.00522560812532902	0.00581331877037883	0.00354059832170606	0.00321592413820326
1182	0.144155398011208	0.0301947109401226	-20.2658405303955	-0.0149658378213644	-0.00652430532500148	-0.00619963090866804	0.00418994715437293
1183	-0.50519323348999	0.0301947109401226	-20.1359710693359	-0.0165892094373703	-0.00132951640989631	-0.00522560812532902	-0.000355493422830477
1184	-1.15454185009003	1.32889199256897	-20.3307762145996	-0.000680167751852423	0.0100340843200684	-0.00717365415766835	-0.000355493422830477
1185	0.793503999710083	0.0301947109401226	-20.1359710693359	0.00354059832170606	0.00321592413820326	0.000293855206109583	-0.00684897974133492
1186	-0.50519323348999	1.00421762466431	-20.1359710693359	0.00451462110504508	-3.08191010844894e-05	-0.00749832857400179	0.00386527273803949
1187	-0.50519323348999	0.354869037866592	-19.421688079834	0.00711201597005129	-0.00230353930965066	0.00678734155371785	-0.00100484199356288
1188	2.09220123291016	0.0301947109401226	-20.2658405303955	-0.00392691092565656	0.000943203864153475	0.00906006153672934	-0.00652430532500148
1189	0.793503999710083	0.679543316364288	-20.20090675354	0.0171769186854362	-0.00490093370899558	-0.00847235135734081	-0.00197886489331722
1190	2.74154996871948	-0.294479608535767	-20.0710372924805	-0.000355493422830477	-0.0026282137259841	-0.00814767740666866	-0.00392691092565656
1191	1.44285261631012	0.0301947109401226	-20.0710372924805	0.0162028968334198	-0.00425158534198999	0.00841071270406246	0.00970941036939621
1192	-0.50519323348999	1.32889199256897	-20.0710372924805	-0.00490093370899558	-0.00132951640989631	0.00808603875339031	-0.000680167751852423
1193	2.09220123291016	0.354869037866592	-19.8112964630127	0.00970941036939621	-0.00132951640989631	-0.00392691092565656	-0.00977104809135199
1194	-0.50519323348999	0.354869037866592	-20.0061016082764	-0.00230353930965066	0.0022419011220336	-0.00490093370899558	-0.00360223650932312
1195	2.09220123291016	0.354869037866592	-20.2658405303955	0.0022419011220336	-0.0026282137259841	-0.00360223650932312	-0.00814767740666866
1196	-0.50519323348999	1.32889199256897	-19.8112964630127	0.00418994715437293	-0.0026282137259841	0.0022419011220336	0.00191722682211548
1197	0.793503999710083	1.00421762466431	-19.6814270019531	0.00354059832170606	-0.00457625929266214	-0.00327756232582033	0.00548864435404539
1198	0.793503999710083	1.00421762466431	-20.0710372924805	0.0149041991680861	0.00159255252219737	-0.00132951640989631	-0.00230353930965066
1199	0.793503999710083	1.00421762466431	-20.20090675354	-0.0143164889886975	0.00938473641872406	-0.00457625929266214	-0.00230353930965066
1200	0.144155398011208	1.32889199256897	-20.3957118988037	-0.0136671401560307	-0.00360223650932312	-0.00100484199356288	-0.00197886489331722
1201	1.44285261631012	1.00421762466431	-20.20090675354	0.0152288740500808	0.00516396993771195	-0.00522560812532902	-0.00879702530801296
1202	0.144155398011208	1.00421762466431	-19.6814270019531	0.0022419011220336	-0.00392691092565656	0.00354059832170606	0.00776136433705688
1203	0.144155398011208	1.32889199256897	-19.8112964630127	0.000618529506027699	0.00191722682211548	-0.00652430532500148	-0.00197886489331722
1204	0.793503999710083	1.00421762466431	-20.3957118988037	-0.00879702530801296	0.00321592413820326	0.000618529506027699	0.00418994715437293
1205	1.44285261631012	0.354869037866592	-20.0061016082764	0.00776136433705688	0.0022419011220336	-0.00197886489331722	-0.0026282137259841
1206	2.09220123291016	0.0301947109401226	-20.5905151367188	-3.08191010844894e-05	0.00711201597005129	0.00289124972186983	0.00938473641872406
1207	1.44285261631012	1.32889199256897	-20.7853202819824	0.0243197549134493	-0.00457625929266214	0.00321592413820326	0.00289124972186983
1208	0.144155398011208	1.32889199256897	-20.3957118988037	0.0197743140161037	0.00256657530553639	0.00516396993771195	0.000943203864153475
1209	1.44285261631012	0.0301947109401226	-20.2658405303955	0.01100810803473	0.00159255252219737	-0.00749832857400179	-0.00457625929266214
1210	0.793503999710083	1.00421762466431	-20.2658405303955	-0.0188619289547205	0.00386527273803949	-0.00230353930965066	0.00516396993771195
1211	1.44285261631012	1.00421762466431	-20.20090675354	0.0123068047687411	0.00126787810586393	0.000943203864153475	-0.00165419070981443
1212	0.144155398011208	1.65356624126434	-20.5255813598633	0.0022419011220336	-0.000355493422830477	0.00289124972186983	0.00418994715437293
1213	0.144155398011208	1.00421762466431	-20.7853202819824	-0.00100484199356288	-0.00230353930965066	-0.00100484199356288	-0.000680167751852423
1214	0.144155398011208	1.32889199256897	-20.4606456756592	-0.00197886489331722	0.00451462110504508	-0.00522560812532902	-0.00230353930965066
1215	2.09220123291016	1.00421762466431	-20.1359710693359	-0.0185372550040483	0.000943203864153475	-0.00749832857400179	0.00418994715437293
1216	2.74154996871948	1.00421762466431	-20.0061016082764	0.00256657530553639	0.00743668992072344	0.00386527273803949	-0.00132951640989631
1217	3.39089846611023	0.0301947109401226	-19.6814270019531	0.0022419011220336	0.00354059832170606	-0.00619963090866804	0.00256657530553639
1218	2.09220123291016	0.0301947109401226	-20.3307762145996	-0.00749832857400179	0.000293855206109583	-0.00100484199356288	-0.00132951640989631
1219	2.74154996871948	-0.294479608535767	-20.1359710693359	0.0191249661147594	0.01100810803473	-0.00847235135734081	-0.000680167751852423
1220	2.09220123291016	0.679543316364288	-20.1359710693359	-0.0110697457566857	0.00451462110504508	-0.00197886489331722	-0.00327756232582033
1221	0.144155398011208	0.0301947109401226	-20.0710372924805	0.00321592413820326	0.00321592413820326	0.0022419011220336	-0.00132951640989631
1222	0.144155398011208	1.32889199256897	-20.20090675354	-0.000680167751852423	0.00483929552137852	0.00678734155371785	-0.00360223650932312
1223	0.793503999710083	0.679543316364288	-19.9411678314209	0.0022419011220336	-0.00230353930965066	-0.00782300252467394	-0.000355493422830477
1224	2.09220123291016	0.0301947109401226	-20.2658405303955	-0.00295288790948689	0.00354059832170606	-0.00814767740666866	-0.00749832857400179
1225	-0.50519323348999	0.354869037866592	-20.2658405303955	0.0113327819854021	-0.00132951640989631	-0.00814767740666866	-0.00847235135734081
1226	2.09220123291016	-0.294479608535767	-20.20090675354	0.00516396993771195	0.00516396993771195	0.00354059832170606	-3.08191010844894e-05
1227	1.44285261631012	-1.26850259304047	-20.0061016082764	0.00938473641872406	-0.00652430532500148	-0.00295288790948689	0.00418994715437293
1228	1.44285261631012	0.0301947109401226	-20.1359710693359	0.00808603875339031	-0.00425158534198999	0.000618529506027699	-0.00717365415766835
1229	0.144155398011208	0.679543316364288	-19.8762321472168	-0.00652430532500148	0.00418994715437293	0.00418994715437293	-0.00360223650932312
1230	0.144155398011208	-0.294479608535767	-20.4606456756592	-0.00847235135734081	-0.00749832857400179	-0.00360223650932312	-0.00749832857400179
1231	1.44285261631012	-1.59317684173584	-20.1359710693359	0.00159255252219737	-0.00197886489331722	0.00548864435404539	0.00159255252219737
1232	2.74154996871948	-1.26850259304047	-20.20090675354	0.00906006153672934	-0.00814767740666866	0.00289124972186983	0.0022419011220336
1233	1.44285261631012	-0.619153916835785	-20.20090675354	0.00548864435404539	-0.0104203969240189	-0.00132951640989631	-0.0130177913233638
1234	2.09220123291016	-1.59317684173584	-20.0061016082764	0.00938473641872406	-0.00944637414067984	0.000293855206109583	-0.00977104809135199
1235	0.144155398011208	-0.619153916835785	-20.1359710693359	-0.000680167751852423	-0.00684897974133492	-0.00132951640989631	-0.0026282137259841
1236	0.793503999710083	-1.26850259304047	-20.0710372924805	0.00354059832170606	-0.00847235135734081	0.00386527273803949	-0.00425158534198999
1237	2.09220123291016	-1.26850259304047	-20.1359710693359	0.000943203864153475	-0.00490093370899558	0.00516396993771195	0.000618529506027699
1238	2.09220123291016	-1.26850259304047	-20.1359710693359	0.0200989879667759	-0.00977104809135199	-0.00782300252467394	-0.000355493422830477
1239	2.09220123291016	-1.26850259304047	-19.5515575408936	-0.00555028254166245	-0.00490093370899558	-0.0026282137259841	-0.0026282137259841
1240	3.39089846611023	-1.26850259304047	-19.4866237640381	0.00289124972186983	-0.00327756232582033	-0.00847235135734081	-0.00230353930965066
1241	-0.50519323348999	0.0301947109401226	-20.0710372924805	-0.0026282137259841	-0.00230353930965066	-3.08191010844894e-05	-0.00197886489331722
1242	3.39089846611023	-0.619153916835785	-20.1359710693359	-0.00749832857400179	0.0022419011220336	0.01100810803473	-0.00165419070981443
1243	2.09220123291016	-0.619153916835785	-20.1359710693359	0.00808603875339031	-0.00814767740666866	-3.08191010844894e-05	0.00126787810586393
1244	1.44285261631012	0.354869037866592	-20.3307762145996	-0.000355493422830477	0.000293855206109583	-0.00555028254166245	-0.00522560812532902
1245	1.44285261631012	0.0301947109401226	-20.0061016082764	0.00516396993771195	0.00289124972186983	-0.00749832857400179	0.00613799272105098
1246	0.793503999710083	0.679543316364288	-20.2658405303955	-0.00490093370899558	-0.00295288790948689	-0.00230353930965066	0.00711201597005129
1247	2.74154996871948	0.354869037866592	-19.7463626861572	-0.000355493422830477	-0.00165419070981443	0.00548864435404539	0.00906006153672934
1248	2.74154996871948	-0.294479608535767	-20.0710372924805	-0.00327756232582033	-0.00360223650932312	-0.00652430532500148	0.00159255252219737
1249	1.44285261631012	0.354869037866592	-20.1359710693359	-0.00165419070981443	0.00743668992072344	-0.0110697457566857	-0.00327756232582033
1250	2.09220123291016	0.354869037866592	-19.9411678314209	0.0126314787194133	-0.00490093370899558	-0.00944637414067984	-0.00197886489331722
1251	2.09220123291016	0.354869037866592	-20.20090675354	-0.0169138833880424	-3.08191010844894e-05	0.00483929552137852	-0.0026282137259841
1252	1.44285261631012	0.0301947109401226	-20.0061016082764	0.000943203864153475	0.000943203864153475	0.00516396993771195	0.00451462110504508
1253	1.44285261631012	0.354869037866592	-20.0061016082764	-0.00360223650932312	0.00191722682211548	0.000293855206109583	-0.00197886489331722
1254	0.144155398011208	1.32889199256897	-20.2658405303955	0.00159255252219737	0.00418994715437293	-0.00490093370899558	-0.00847235135734081
1255	0.793503999710083	0.354869037866592	-20.1359710693359	0.00938473641872406	0.00321592413820326	-0.00652430532500148	-0.00944637414067984
1256	1.44285261631012	0.354869037866592	-20.1359710693359	0.0207483377307653	0.00126787810586393	0.000293855206109583	-0.000680167751852423
1257	0.793503999710083	0.679543316364288	-20.20090675354	0.00289124972186983	0.00256657530553639	-0.00457625929266214	0.000943203864153475
1258	1.44285261631012	0.354869037866592	-20.0710372924805	-0.00425158534198999	-0.00230353930965066	0.000293855206109583	0.000293855206109583
1259	0.144155398011208	0.354869037866592	-19.9411678314209	0.00873538758605719	0.00548864435404539	-0.00457625929266214	-0.00619963090866804
1260	0.144155398011208	0.0301947109401226	-19.9411678314209	-0.00912170019000769	0.00289124972186983	-0.00782300252467394	-0.00100484199356288
1261	0.144155398011208	0.354869037866592	-20.1359710693359	0.00516396993771195	0.00451462110504508	0.00418994715437293	0.000293855206109583
1262	-1.80389046669006	0.354869037866592	-20.0710372924805	-0.00879702530801296	0.00548864435404539	-0.00619963090866804	0.00808603875339031
1263	-1.15454185009003	1.00421762466431	-20.3307762145996	0.000618529506027699	0.00126787810586393	-0.000680167751852423	0.000293855206109583
1264	-0.50519323348999	0.0301947109401226	-20.20090675354	0.00711201597005129	0.00841071270406246	-0.00165419070981443	-0.00652430532500148
1265	-0.50519323348999	0.679543316364288	-20.0061016082764	-0.00197886489331722	0.00321592413820326	0.00386527273803949	-0.00132951640989631
1266	-0.50519323348999	-0.294479608535767	-19.8762321472168	-0.0139918150380254	0.00451462110504508	0.0136055024340749	-0.00360223650932312
1267	-1.80389046669006	1.00421762466431	-20.4606456756592	-0.0117190945893526	0.00418994715437293	-0.00392691092565656	0.000618529506027699
1268	-2.45323920249939	1.32889199256897	-20.3307762145996	0.00841071270406246	-0.00490093370899558	0.00776136433705688	-0.00165419070981443
1269	-1.15454185009003	1.00421762466431	-20.20090675354	0.00191722682211548	0.00581331877037883	-0.00425158534198999	-0.00100484199356288
1270	-2.45323920249939	1.32889199256897	-19.7463626861572	-0.0191866029053926	0.00418994715437293	-0.0162645354866982	0.00548864435404539
1271	-1.15454185009003	1.00421762466431	-19.5515575408936	-0.00912170019000769	0.000618529506027699	-0.000680167751852423	0.0132808275520802
1272	-1.80389046669006	0.354869037866592	-20.20090675354	-0.0149658378213644	0.00386527273803949	0.00289124972186983	0.00613799272105098
1273	-1.15454185009003	1.00421762466431	-20.20090675354	0.0145795252174139	-0.000355493422830477	-0.00425158534198999	0.00321592413820326
1274	-2.45323920249939	1.32889199256897	-20.7203845977783	-0.00944637414067984	0.00873538758605719	-0.00295288790948689	0.00126787810586393
1275	-0.50519323348999	0.0301947109401226	-20.0710372924805	0.00289124972186983	0.00451462110504508	-0.00749832857400179	-0.000680167751852423
1276	-0.50519323348999	1.32889199256897	-20.0710372924805	-0.000680167751852423	-0.000355493422830477	0.00841071270406246	0.00256657530553639
1277	0.144155398011208	0.679543316364288	-20.0710372924805	-0.00912170019000769	0.00191722682211548	-0.00425158534198999	0.0168522447347641
1278	-1.15454185009003	1.65356624126434	-20.4606456756592	0.0113327819854021	-0.00132951640989631	0.0022419011220336	0.00191722682211548
1279	-0.50519323348999	0.679543316364288	-20.5255813598633	-0.000355493422830477	0.00841071270406246	-0.00717365415766835	0.00711201597005129
1280	0.793503999710083	1.00421762466431	-20.4606456756592	0.00516396993771195	0.00646266713738441	-0.00717365415766835	0.000943203864153475
1281	2.09220123291016	-0.294479608535767	-20.0061016082764	-0.00814767740666866	0.00159255252219737	-0.00165419070981443	0.012956153601408
1282	-1.15454185009003	1.65356624126434	-20.1359710693359	0.0136055024340749	0.00776136433705688	-0.00197886489331722	0.00581331877037883
1283	0.144155398011208	1.00421762466431	-20.0061016082764	0.00451462110504508	0.0022419011220336	-0.00360223650932312	0.00581331877037883
1284	2.09220123291016	0.354869037866592	-20.1359710693359	-3.08191010844894e-05	0.00483929552137852	0.00451462110504508	-0.000355493422830477
1285	0.793503999710083	0.679543316364288	-20.3957118988037	0.00289124972186983	0.00938473641872406	-0.0130177913233638	0.00516396993771195
1286	1.44285261631012	0.0301947109401226	-20.20090675354	-0.00619963090866804	0.00548864435404539	0.00581331877037883	0.00516396993771195
1287	2.09220123291016	0.0301947109401226	-20.0710372924805	-0.0026282137259841	0.000618529506027699	-0.0026282137259841	0.00581331877037883
1288	2.74154996871948	0.679543316364288	-20.20090675354	0.00483929552137852	-0.00100484199356288	-3.08191010844894e-05	0.00126787810586393
1289	0.793503999710083	1.00421762466431	-19.4866237640381	0.0226963832974434	0.00354059832170606	0.00256657530553639	-0.00100484199356288
1290	1.44285261631012	0.354869037866592	-19.8112964630127	-0.000355493422830477	0.00418994715437293	-0.00912170019000769	-0.00197886489331722
1291	2.09220123291016	0.0301947109401226	-20.0061016082764	-0.00490093370899558	0.00256657530553639	0.00386527273803949	0.00516396993771195
1292	2.74154996871948	0.0301947109401226	-20.20090675354	-0.00392691092565656	0.00483929552137852	-0.00425158534198999	0.00776136433705688
1293	-0.50519323348999	1.32889199256897	-20.3307762145996	0.0181509424000978	0.00483929552137852	-3.08191010844894e-05	0.00970941036939621
1294	2.09220123291016	0.0301947109401226	-20.0710372924805	0.00159255252219737	0.00159255252219737	-0.00944637414067984	-0.00230353930965066
1295	-0.50519323348999	1.32889199256897	-20.2658405303955	-0.00132951640989631	0.00354059832170606	-0.00944637414067984	0.000293855206109583
1296	0.793503999710083	-0.294479608535767	-20.0710372924805	0.0171769186854362	0.000943203864153475	0.00191722682211548	0.00516396993771195
1297	2.74154996871948	0.354869037866592	-20.2658405303955	0.0123068047687411	0.00841071270406246	0.00256657530553639	0.00938473641872406
1298	2.09220123291016	-0.294479608535767	-19.8112964630127	0.0116574559360743	-0.00165419070981443	-0.00295288790948689	0.00516396993771195
1299	1.44285261631012	0.679543316364288	-20.2658405303955	-0.00912170019000769	0.0113327819854021	-0.00652430532500148	0.00451462110504508
1300	3.39089846611023	0.0301947109401226	-20.20090675354	-0.0120437685400248	0.00581331877037883	-0.00230353930965066	-0.00132951640989631
1301	0.144155398011208	1.65356624126434	-20.2658405303955	0.0126314787194133	-0.00230353930965066	-0.00490093370899558	0.00906006153672934
1302	3.39089846611023	0.354869037866592	-20.3307762145996	0.00873538758605719	0.000293855206109583	-0.00847235135734081	0.00873538758605719
1303	1.44285261631012	0.679543316364288	-20.4606456756592	-0.00652430532500148	0.00613799272105098	-0.00165419070981443	0.00743668992072344
1304	0.793503999710083	1.00421762466431	-20.6554508209229	0.0123068047687411	0.00191722682211548	-0.00782300252467394	-0.00425158534198999
1305	1.44285261631012	0.679543316364288	-20.3307762145996	0.00159255252219737	0.00516396993771195	-0.00360223650932312	0.00711201597005129
1306	1.44285261631012	1.32889199256897	-20.5255813598633	-0.00392691092565656	-0.00814767740666866	-0.00197886489331722	0.00418994715437293
1307	0.144155398011208	1.65356624126434	-20.0710372924805	-0.00555028254166245	0.00354059832170606	0.00354059832170606	0.00483929552137852
1308	2.74154996871948	0.0301947109401226	-20.20090675354	0.00321592413820326	-0.00165419070981443	-0.00749832857400179	0.00418994715437293
1309	2.09220123291016	0.679543316364288	-20.5255813598633	0.00841071270406246	-0.00782300252467394	-0.00100484199356288	-0.00522560812532902
1310	2.09220123291016	0.0301947109401226	-20.20090675354	-0.0172385573387146	0.00938473641872406	-0.00327756232582033	0.00581331877037883
1311	0.144155398011208	1.32889199256897	-20.5255813598633	0.0103587592020631	0.00516396993771195	0.00646266713738441	-0.00425158534198999
1312	-0.50519323348999	1.32889199256897	-19.8112964630127	-0.0139918150380254	-0.00457625929266214	-3.08191010844894e-05	0.00873538758605719
1313	2.74154996871948	1.00421762466431	-19.8112964630127	0.00581331877037883	-0.00360223650932312	-0.00782300252467394	-0.00392691092565656
1314	0.144155398011208	0.0301947109401226	-20.0061016082764	0.000618529506027699	0.000293855206109583	0.000618529506027699	0.00386527273803949
1315	2.09220123291016	0.0301947109401226	-20.3307762145996	-0.00717365415766835	-0.00100484199356288	-0.0126931173726916	-0.00425158534198999
1316	-0.50519323348999	0.679543316364288	-20.20090675354	0.0236704051494598	0.00451462110504508	0.000293855206109583	0.00354059832170606
1317	0.793503999710083	1.32889199256897	-20.2658405303955	0.00126787810586393	0.00516396993771195	-0.00165419070981443	0.00711201597005129
1318	-1.15454185009003	0.0301947109401226	-20.0061016082764	-0.00165419070981443	-0.00457625929266214	-0.00425158534198999	-0.00100484199356288
1319	0.144155398011208	0.0301947109401226	-19.7463626861572	0.00289124972186983	0.00386527273803949	-0.000680167751852423	-0.00230353930965066
1320	0.144155398011208	0.679543316364288	-20.20090675354	-0.0113944197073579	-0.00100484199356288	0.00711201597005129	-0.00425158534198999
1321	0.793503999710083	1.00421762466431	-20.4606456756592	-0.00295288790948689	0.00321592413820326	-0.00392691092565656	0.00483929552137852
1322	0.144155398011208	1.00421762466431	-20.3307762145996	0.000293855206109583	0.00321592413820326	0.00678734155371785	0.00289124972186983
1323	2.09220123291016	0.679543316364288	-20.3957118988037	-0.00522560812532902	-0.00230353930965066	-0.00327756232582033	-0.00490093370899558
1324	2.09220123291016	0.354869037866592	-20.0710372924805	-0.0159398596733809	0.00776136433705688	0.00191722682211548	-3.08191010844894e-05
1325	2.09220123291016	0.354869037866592	-19.5515575408936	0.0100340843200684	0.00418994715437293	-0.00587495695799589	-0.0110697457566857
1326	2.09220123291016	0.0301947109401226	-20.0061016082764	0.00321592413820326	-0.00132951640989631	0.00159255252219737	0.00516396993771195
1327	0.793503999710083	0.354869037866592	-20.3957118988037	0.00354059832170606	-0.00425158534198999	0.000943203864153475	-0.000355493422830477
1328	-0.50519323348999	0.679543316364288	-20.4606456756592	-0.00230353930965066	0.00159255252219737	-0.0110697457566857	-0.00295288790948689
1329	0.793503999710083	0.354869037866592	-20.4606456756592	0.00808603875339031	0.00191722682211548	0.000293855206109583	0.00321592413820326
1330	0.793503999710083	0.679543316364288	-20.2658405303955	-0.0107450718060136	-0.000355493422830477	-0.0159398596733809	-0.00555028254166245
1331	1.44285261631012	-0.294479608535767	-20.0061016082764	0.00126787810586393	-0.00782300252467394	-0.00100484199356288	0.00191722682211548
1332	2.09220123291016	0.0301947109401226	-20.0710372924805	0.00354059832170606	-0.00879702530801296	-3.08191010844894e-05	0.000943203864153475
1333	0.144155398011208	0.0301947109401226	-20.3957118988037	0.0168522447347641	-0.0107450718060136	-0.00490093370899558	0.00191722682211548
1334	1.44285261631012	-0.943828225135803	-20.20090675354	-0.00295288790948689	-0.00100484199356288	0.0022419011220336	0.00159255252219737
1335	0.793503999710083	0.0301947109401226	-20.1359710693359	0.00613799272105098	-0.00327756232582033	-0.00814767740666866	-0.00327756232582033
1336	-0.50519323348999	0.354869037866592	-20.0710372924805	-0.00425158534198999	-0.00555028254166245	-0.00522560812532902	0.00354059832170606
1337	2.09220123291016	-1.26850259304047	-19.8112964630127	-0.0182125810533762	-0.00587495695799589	-0.00230353930965066	0.00126787810586393
1338	2.74154996871948	-0.619153916835785	-19.6814270019531	0.0269171483814716	-0.00977104809135199	-3.08191010844894e-05	-0.00912170019000769
1339	0.793503999710083	-1.26850259304047	-20.1359710693359	0.00776136433705688	-0.0113944197073579	-0.00457625929266214	-0.00425158534198999
1340	0.793503999710083	-0.619153916835785	-20.3307762145996	0.00938473641872406	-0.00132951640989631	-0.0113944197073579	0.00289124972186983
1341	0.144155398011208	-0.294479608535767	-20.20090675354	0.0210730116814375	-0.00522560812532902	-0.00327756232582033	0.00483929552137852
1342	-0.50519323348999	0.679543316364288	-20.3307762145996	-0.00814767740666866	-0.00197886489331722	-0.00230353930965066	-0.000355493422830477
1343	0.793503999710083	0.0301947109401226	-20.3307762145996	-0.00847235135734081	-0.00295288790948689	0.000618529506027699	0.00711201597005129
1344	1.44285261631012	-0.619153916835785	-19.7463626861572	-0.00944637414067984	0.000943203864153475	-0.00425158534198999	-0.00782300252467394
1345	0.793503999710083	0.679543316364288	-20.4606456756592	-0.00944637414067984	-0.00295288790948689	-0.0110697457566857	0.00581331877037883
1346	0.793503999710083	0.354869037866592	-20.3307762145996	-0.00230353930965066	-0.00327756232582033	0.00516396993771195	0.00126787810586393
1347	2.09220123291016	-0.294479608535767	-20.0061016082764	0.00516396993771195	0.00256657530553639	-0.000355493422830477	0.00743668992072344
1348	1.44285261631012	0.0301947109401226	-20.3307762145996	-0.00782300252467394	0.00126787810586393	-0.0026282137259841	-0.00165419070981443
1349	1.44285261631012	-0.294479608535767	-20.1359710693359	0.00613799272105098	0.00516396993771195	-0.00327756232582033	-0.00230353930965066
1350	2.09220123291016	0.679543316364288	-19.7463626861572	-0.0217839982360601	0.00451462110504508	-0.00912170019000769	-0.00684897974133492
1351	0.793503999710083	0.0301947109401226	-20.20090675354	0.00646266713738441	0.000293855206109583	-0.00197886489331722	0.00191722682211548
1352	2.09220123291016	0.0301947109401226	-20.20090675354	-0.00782300252467394	0.00354059832170606	0.00483929552137852	0.00418994715437293
1353	1.44285261631012	1.32889199256897	-20.3307762145996	-0.00132951640989631	-0.00197886489331722	-0.00327756232582033	0.00938473641872406
1354	2.09220123291016	0.0301947109401226	-20.0710372924805	0.00548864435404539	-0.00619963090866804	-0.000680167751852423	-3.08191010844894e-05
1355	0.793503999710083	1.32889199256897	-20.20090675354	0.0152288740500808	0.00516396993771195	-0.00977104809135199	0.00256657530553639
1356	1.44285261631012	0.354869037866592	-20.0061016082764	0.0213976856321096	0.00386527273803949	-0.00100484199356288	0.00289124972186983
1357	0.144155398011208	0.679543316364288	-20.20090675354	0.0103587592020631	0.000943203864153475	0.00321592413820326	0.00808603875339031
1358	2.09220123291016	0.0301947109401226	-20.0710372924805	-0.00457625929266214	0.00841071270406246	-0.00392691092565656	0.00386527273803949
1359	1.44285261631012	0.0301947109401226	-20.3957118988037	0.00743668992072344	0.00418994715437293	-0.00100484199356288	0.00483929552137852
1360	0.793503999710083	1.00421762466431	-20.3957118988037	-0.0136671401560307	0.00321592413820326	-0.0130177913233638	-0.000355493422830477
1361	-1.15454185009003	1.97824060916901	-20.1359710693359	0.00581331877037883	0.00581331877037883	0.000293855206109583	0.00516396993771195
1362	0.793503999710083	0.0301947109401226	-19.6814270019531	-0.00230353930965066	0.0103587592020631	-0.00165419070981443	0.00289124972186983
1363	0.793503999710083	0.679543316364288	-20.1359710693359	-0.00522560812532902	0.000618529506027699	-0.00230353930965066	-0.00360223650932312
1364	-1.80389046669006	0.679543316364288	-20.6554508209229	0.0126314787194133	0.00159255252219737	-0.00619963090866804	-0.00360223650932312
1365	0.793503999710083	0.354869037866592	-20.4606456756592	0.00841071270406246	0.000618529506027699	-3.08191010844894e-05	-0.00522560812532902
1366	-2.45323920249939	1.32889199256897	-20.5255813598633	-0.00847235135734081	0.0022419011220336	-0.00392691092565656	0.00159255252219737
1367	-2.45323920249939	1.32889199256897	-20.0061016082764	-0.00197886489331722	0.00289124972186983	0.00938473641872406	-0.00360223650932312
1368	-0.50519323348999	0.0301947109401226	-19.6814270019531	-0.0169138833880424	-0.000355493422830477	-0.00619963090866804	-0.000680167751852423
1369	-0.50519323348999	0.354869037866592	-20.0710372924805	-0.000355493422830477	0.00711201597005129	0.00418994715437293	-0.00392691092565656
1370	-1.80389046669006	-0.294479608535767	-20.1359710693359	0.00386527273803949	0.00613799272105098	-0.00944637414067984	-0.000680167751852423
1371	-0.50519323348999	0.0301947109401226	-20.20090675354	-0.00847235135734081	0.00483929552137852	0.00159255252219737	0.00354059832170606
1372	-3.75193643569946	0.354869037866592	-20.20090675354	0.00581331877037883	0.00776136433705688	-0.000355493422830477	0.00418994715437293
1373	-3.10258769989014	0.354869037866592	-20.0061016082764	-0.00132951640989631	0.00418994715437293	0.00354059832170606	-0.00944637414067984
1374	-2.45323920249939	1.00421762466431	-20.0710372924805	-0.000680167751852423	0.000293855206109583	-0.0136671401560307	-0.000680167751852423
1375	-1.80389046669006	1.32889199256897	-20.0710372924805	-0.0162645354866982	0.00711201597005129	-0.0104203969240189	-0.0100957229733467
1376	-0.50519323348999	0.0301947109401226	-20.0710372924805	-0.0175632312893867	0.00548864435404539	0.0022419011220336	0.00483929552137852
1377	0.144155398011208	0.354869037866592	-20.2658405303955	-0.000355493422830477	0.00191722682211548	-0.00132951640989631	-0.00619963090866804
1378	0.144155398011208	0.354869037866592	-20.3307762145996	0.00581331877037883	0.00646266713738441	-3.08191010844894e-05	0.00126787810586393
1379	-0.50519323348999	0.0301947109401226	-19.9411678314209	0.00743668992072344	0.0022419011220336	-0.00847235135734081	-0.00555028254166245
1380	-1.80389046669006	1.00421762466431	-19.9411678314209	-0.0104203969240189	0.00483929552137852	0.000293855206109583	-0.00360223650932312
1381	0.144155398011208	-0.294479608535767	-20.1359710693359	-0.0146411629393697	0.00321592413820326	-0.00587495695799589	0.00613799272105098
1382	-0.50519323348999	0.0301947109401226	-20.20090675354	-0.00295288790948689	0.00581331877037883	0.00354059832170606	-0.000680167751852423
1383	0.144155398011208	1.32889199256897	-20.3957118988037	0.01100810803473	0.000293855206109583	-0.00132951640989631	0.000293855206109583
1384	0.793503999710083	-0.294479608535767	-20.1359710693359	0.0100340843200684	0.00581331877037883	0.00548864435404539	-0.0026282137259841
1385	0.144155398011208	1.32889199256897	-20.3307762145996	0.0022419011220336	0.00386527273803949	-0.00197886489331722	-0.00132951640989631
1386	1.44285261631012	0.354869037866592	-19.8762321472168	0.0158782228827477	0.00711201597005129	0.00808603875339031	0.00418994715437293
1387	1.44285261631012	1.32889199256897	-20.1359710693359	-0.000680167751852423	-0.00425158534198999	-0.00295288790948689	0.0100340843200684
1388	-0.50519323348999	1.32889199256897	-20.5255813598633	-0.00684897974133492	-3.08191010844894e-05	-0.00327756232582033	0.000293855206109583
1389	1.44285261631012	0.679543316364288	-20.4606456756592	-0.0165892094373703	-0.00555028254166245	-0.0136671401560307	-0.00295288790948689
1390	-0.50519323348999	1.65356624126434	-19.9411678314209	0.00711201597005129	0.000943203864153475	-0.00587495695799589	-0.00555028254166245
1391	0.793503999710083	1.00421762466431	-20.3307762145996	0.00776136433705688	-0.0026282137259841	-0.000680167751852423	0.0022419011220336
1392	1.44285261631012	0.354869037866592	-19.8762321472168	-0.00522560812532902	0.00483929552137852	-0.00230353930965066	0.00646266713738441
1393	0.144155398011208	-0.294479608535767	-19.8112964630127	0.0175015944987535	0.0022419011220336	-0.00879702530801296	0.000293855206109583
1394	0.144155398011208	1.65356624126434	-20.5255813598633	0.0230210572481155	0.0100340843200684	0.00873538758605719	-0.00814767740666866
1395	0.793503999710083	0.0301947109401226	-19.6164932250977	-0.00327756232582033	0.00970941036939621	-0.0136671401560307	-0.0026282137259841
1396	2.09220123291016	0.679543316364288	-19.6814270019531	-0.0120437685400248	-3.08191010844894e-05	-0.00977104809135199	-0.00327756232582033
1397	1.44285261631012	1.32889199256897	-20.3307762145996	-0.00295288790948689	0.000293855206109583	-0.00295288790948689	0.00321592413820326
1398	0.793503999710083	1.65356624126434	-20.1359710693359	0.00321592413820326	0.00613799272105098	-0.000680167751852423	-0.00425158534198999
1399	0.793503999710083	1.00421762466431	-20.0710372924805	0.0022419011220336	0.00711201597005129	-0.00230353930965066	-3.08191010844894e-05
1400	1.44285261631012	0.679543316364288	-20.6554508209229	0.00808603875339031	0.00354059832170606	-0.00652430532500148	-0.00360223650932312
1401	2.09220123291016	-0.294479608535767	-20.2658405303955	-0.00100484199356288	0.0022419011220336	-0.00100484199356288	0.00483929552137852
1402	0.144155398011208	0.679543316364288	-20.4606456756592	-0.00522560812532902	0.00191722682211548	0.00256657530553639	0.000618529506027699
1403	0.793503999710083	1.00421762466431	-20.4606456756592	-0.00197886489331722	-0.00490093370899558	-0.00295288790948689	0.0103587592020631
1404	1.44285261631012	-0.294479608535767	-20.1359710693359	0.00970941036939621	0.00516396993771195	-0.00100484199356288	0.00159255252219737
1405	0.793503999710083	1.32889199256897	-20.5905151367188	-0.0123684434220195	0.00938473641872406	-0.00230353930965066	-0.00327756232582033
1406	1.44285261631012	0.679543316364288	-20.4606456756592	0.01100810803473	0.00256657530553639	-0.00652430532500148	0.0113327819854021
1407	0.793503999710083	0.0301947109401226	-20.4606456756592	-0.00360223650932312	-0.00132951640989631	-0.00392691092565656	0.00354059832170606
1408	3.39089846611023	-0.294479608535767	-20.4606456756592	0.0152288740500808	0.00289124972186983	-0.00132951640989631	0.00776136433705688
1409	2.09220123291016	0.0301947109401226	-20.3307762145996	-0.00230353930965066	0.0022419011220336	0.000943203864153475	-0.00717365415766835
1410	2.74154996871948	0.0301947109401226	-20.20090675354	0.00613799272105098	0.00386527273803949	-0.000355493422830477	-0.00327756232582033
1411	1.44285261631012	0.0301947109401226	-20.20090675354	0.00191722682211548	-0.00230353930965066	-0.00522560812532902	0.011982130818069
1412	2.74154996871948	0.0301947109401226	-20.3957118988037	-0.0146411629393697	-0.00327756232582033	0.00516396993771195	0.00354059832170606
1413	0.144155398011208	1.65356624126434	-20.7203845977783	-0.0107450718060136	0.00191722682211548	-3.08191010844894e-05	-3.08191010844894e-05
1414	2.09220123291016	0.0301947109401226	-19.7463626861572	0.00743668992072344	0.0022419011220336	-0.0169138833880424	-0.00522560812532902
1415	2.09220123291016	1.65356624126434	-20.4606456756592	-0.0113944197073579	-0.00490093370899558	-0.00230353930965066	-0.00197886489331722
1416	1.44285261631012	1.32889199256897	-20.20090675354	-0.0100957229733467	0.00451462110504508	-0.00230353930965066	0.00581331877037883
1417	2.09220123291016	0.354869037866592	-19.421688079834	-0.00230353930965066	-0.00230353930965066	0.00256657530553639	0.00776136433705688
1418	2.74154996871948	0.0301947109401226	-20.3307762145996	-0.00295288790948689	-0.00652430532500148	-0.00392691092565656	0.000943203864153475
1419	2.09220123291016	0.679543316364288	-20.3307762145996	-0.00522560812532902	0.00418994715437293	-0.00392691092565656	-0.00230353930965066
1420	0.793503999710083	0.354869037866592	-19.6164932250977	-0.00684897974133492	0.000618529506027699	-0.0107450718060136	-0.00165419070981443
1421	0.144155398011208	1.32889199256897	-19.9411678314209	-0.00327756232582033	0.00354059832170606	0.00483929552137852	0.00483929552137852
1422	1.44285261631012	0.354869037866592	-20.0061016082764	0.00646266713738441	0.00191722682211548	0.00678734155371785	-0.00360223650932312
1423	2.74154996871948	0.354869037866592	-19.8112964630127	0.0152288740500808	0.00646266713738441	0.00354059832170606	-0.00944637414067984
1424	0.144155398011208	0.679543316364288	-20.2658405303955	0.00548864435404539	-0.00132951640989631	-0.00749832857400179	-0.00619963090866804
1425	1.44285261631012	0.0301947109401226	-20.20090675354	-0.00197886489331722	0.00516396993771195	-0.00295288790948689	-0.0104203969240189
1426	0.144155398011208	1.00421762466431	-20.2658405303955	0.00776136433705688	-0.00100484199356288	-0.00165419070981443	0.00386527273803949
1427	0.793503999710083	-0.294479608535767	-20.0710372924805	0.00581331877037883	-0.00165419070981443	0.00548864435404539	-0.00327756232582033
1428	1.44285261631012	0.0301947109401226	-19.8762321472168	0.00483929552137852	-0.000355493422830477	0.00159255252219737	0.00548864435404539
1429	1.44285261631012	0.0301947109401226	-19.8112964630127	0.0171769186854362	-0.00100484199356288	-0.00977104809135199	-0.00230353930965066
1430	2.09220123291016	-0.294479608535767	-20.2658405303955	0.00548864435404539	0.00581331877037883	-0.00587495695799589	0.00321592413820326
1431	2.09220123291016	0.0301947109401226	-20.20090675354	-0.00327756232582033	0.0106834331527352	-0.0026282137259841	0.00159255252219737
1432	0.144155398011208	0.354869037866592	-20.20090675354	0.0103587592020631	-0.00295288790948689	0.00548864435404539	-0.00100484199356288
1433	2.09220123291016	-0.294479608535767	-20.3307762145996	0.00126787810586393	0.00256657530553639	0.00451462110504508	-0.00197886489331722
1434	-0.50519323348999	1.00421762466431	-20.3957118988037	-0.0104203969240189	-0.0026282137259841	-0.00619963090866804	-0.00132951640989631
1435	1.44285261631012	0.0301947109401226	-19.7463626861572	-0.00782300252467394	-0.00295288790948689	-0.00619963090866804	-0.00360223650932312
1436	2.74154996871948	0.0301947109401226	-20.0710372924805	-0.00425158534198999	-0.000355493422830477	0.00711201597005129	0.00451462110504508
1437	2.74154996871948	0.0301947109401226	-20.20090675354	-0.0107450718060136	-3.08191010844894e-05	-0.0026282137259841	0.000943203864153475
1438	1.44285261631012	-0.294479608535767	-20.1359710693359	-0.0113944197073579	0.00386527273803949	-0.000680167751852423	0.00354059832170606
1439	2.74154996871948	-0.619153916835785	-20.0710372924805	-0.00717365415766835	-0.00814767740666866	-0.00684897974133492	-0.000355493422830477
1440	0.144155398011208	0.354869037866592	-20.0061016082764	-0.00977104809135199	-0.00230353930965066	-0.00749832857400179	-0.00652430532500148
1441	3.39089846611023	-0.943828225135803	-19.8112964630127	-0.00522560812532902	0.0022419011220336	-0.00100484199356288	-0.000355493422830477
1442	2.09220123291016	-0.619153916835785	-20.1359710693359	-0.00879702530801296	-0.00619963090866804	0.0022419011220336	0.00418994715437293
1443	0.144155398011208	-0.294479608535767	-20.2658405303955	0.00321592413820326	-0.00587495695799589	0.000943203864153475	0.000293855206109583
1444	2.09220123291016	-0.943828225135803	-20.3957118988037	0.012956153601408	-0.00847235135734081	-0.00749832857400179	-0.0100957229733467
1445	0.793503999710083	-0.294479608535767	-20.0061016082764	-0.00490093370899558	-0.00327756232582033	-0.00555028254166245	-0.000355493422830477
1446	1.44285261631012	-0.619153916835785	-20.0710372924805	-0.00360223650932312	-0.00100484199356288	-0.00425158534198999	0.00386527273803949
1447	0.793503999710083	0.0301947109401226	-19.9411678314209	-3.08191010844894e-05	-0.00879702530801296	0.000618529506027699	-0.00197886489331722
1448	0.144155398011208	0.0301947109401226	-20.5905151367188	0.00256657530553639	-0.00977104809135199	-0.00165419070981443	-0.00295288790948689
1449	0.793503999710083	-0.294479608535767	-20.7203845977783	-0.00879702530801296	-0.000680167751852423	-0.0130177913233638	0.000293855206109583
1450	0.144155398011208	0.679543316364288	-20.7203845977783	0.0152288740500808	-0.00197886489331722	0.0022419011220336	-0.0123684434220195
1451	0.793503999710083	0.0301947109401226	-20.20090675354	0.00159255252219737	-0.00132951640989631	0.00256657530553639	0.00613799272105098
1452	1.44285261631012	-0.943828225135803	-19.9411678314209	0.013930176384747	-0.00327756232582033	0.00289124972186983	0.0022419011220336
1453	0.144155398011208	0.0301947109401226	-19.6814270019531	-0.00555028254166245	-0.00165419070981443	-0.0026282137259841	-0.000355493422830477
1454	0.144155398011208	-0.294479608535767	-20.3957118988037	0.000943203864153475	-0.0026282137259841	-0.00457625929266214	-0.00490093370899558
1455	0.144155398011208	-0.294479608535767	-20.20090675354	-0.0130177913233638	-0.00652430532500148	-0.00392691092565656	0.00159255252219737
1456	2.09220123291016	-0.294479608535767	-20.2658405303955	0.00516396993771195	-0.00619963090866804	-0.00392691092565656	-0.00425158534198999
1457	1.44285261631012	0.0301947109401226	-20.20090675354	0.00289124972186983	-0.00230353930965066	-3.08191010844894e-05	-0.00782300252467394
1458	0.793503999710083	0.354869037866592	-20.20090675354	-0.00230353930965066	-0.00490093370899558	-0.00132951640989631	-0.00230353930965066
1459	0.144155398011208	1.00421762466431	-20.3307762145996	-0.0026282137259841	0.00126787810586393	-0.00392691092565656	-0.00619963090866804
1460	1.44285261631012	0.0301947109401226	-20.20090675354	-0.00490093370899558	0.00386527273803949	0.000618529506027699	-0.00555028254166245
1461	2.09220123291016	0.0301947109401226	-20.1359710693359	-0.00197886489331722	0.00451462110504508	0.00354059832170606	0.00418994715437293
1462	0.793503999710083	1.00421762466431	-20.3307762145996	0.0155535480007529	-0.00230353930965066	-0.00295288790948689	-0.0026282137259841
1463	-0.50519323348999	1.65356624126434	-20.3307762145996	0.0103587592020631	0.00354059832170606	0.00418994715437293	-0.00457625929266214
1464	1.44285261631012	0.0301947109401226	-19.9411678314209	0.0168522447347641	0.00451462110504508	-0.00684897974133492	0.000943203864153475
1465	-1.15454185009003	1.32889199256897	-19.8762321472168	0.00418994715437293	0.00516396993771195	-0.00457625929266214	-0.00782300252467394
1466	0.793503999710083	0.354869037866592	-20.20090675354	0.00808603875339031	-0.00165419070981443	-0.00165419070981443	0.00451462110504508
1467	1.44285261631012	0.0301947109401226	-20.1359710693359	-0.0139918150380254	-0.00619963090866804	0.00743668992072344	-0.00490093370899558
1468	2.09220123291016	0.0301947109401226	-20.0061016082764	0.00418994715437293	0.00548864435404539	-0.000355493422830477	0.00289124972186983
1469	0.793503999710083	0.354869037866592	-19.6814270019531	-0.00555028254166245	-0.00230353930965066	-0.00749832857400179	-0.00684897974133492
1470	0.144155398011208	0.0301947109401226	-19.3567523956299	0.00126787810586393	0.0022419011220336	-0.00652430532500148	-0.00522560812532902
1471	0.144155398011208	1.00421762466431	-19.7463626861572	-0.017887907102704	0.0022419011220336	-0.00100484199356288	-0.0026282137259841
1472	-0.50519323348999	-0.294479608535767	-20.20090675354	0.00126787810586393	0.00548864435404539	0.00646266713738441	0.00256657530553639
1473	-1.15454185009003	1.00421762466431	-20.4606456756592	-0.0139918150380254	-0.00132951640989631	-0.00100484199356288	-0.00619963090866804
1474	0.144155398011208	0.354869037866592	-20.1359710693359	-0.00327756232582033	-0.00132951640989631	0.00191722682211548	0.000618529506027699
1475	-1.80389046669006	0.679543316364288	-20.20090675354	0.00256657530553639	0.00321592413820326	-0.00684897974133492	-0.00555028254166245
1476	-1.80389046669006	0.0301947109401226	-19.9411678314209	0.00841071270406246	0.00906006153672934	-0.00197886489331722	0.00516396993771195
1477	-1.15454185009003	0.0301947109401226	-19.8762321472168	-0.00977104809135199	-0.000355493422830477	-0.00684897974133492	0.00321592413820326
1478	-1.15454185009003	0.0301947109401226	-20.20090675354	-0.00360223650932312	0.00581331877037883	0.00613799272105098	-0.00230353930965066
1479	-1.15454185009003	0.0301947109401226	-20.2658405303955	-0.00912170019000769	0.000293855206109583	-0.0026282137259841	-0.00132951640989631
1480	0.144155398011208	0.0301947109401226	-20.1359710693359	0.00126787810586393	0.00808603875339031	-0.0026282137259841	0.00126787810586393
1481	-1.15454185009003	1.00421762466431	-20.3957118988037	-0.0104203969240189	-0.000680167751852423	-0.00652430532500148	0.00646266713738441
1482	-0.50519323348999	0.354869037866592	-19.9411678314209	-0.00327756232582033	-0.00165419070981443	0.000618529506027699	0.000943203864153475
1483	0.793503999710083	-0.619153916835785	-19.8112964630127	0.000943203864153475	-0.00327756232582033	-0.00100484199356288	-0.00327756232582033
1484	-1.15454185009003	1.00421762466431	-19.8112964630127	-0.00587495695799589	0.00581331877037883	-0.00425158534198999	0.000618529506027699
1485	0.793503999710083	0.0301947109401226	-19.6814270019531	-0.00782300252467394	0.00483929552137852	-0.00619963090866804	-0.0026282137259841
1486	-1.80389046669006	0.679543316364288	-19.9411678314209	-0.0243813935667276	0.000618529506027699	0.00418994715437293	0.0100340843200684
1487	0.144155398011208	0.354869037866592	-20.20090675354	-0.00327756232582033	0.00289124972186983	-0.00490093370899558	0.0022419011220336
1488	0.793503999710083	0.679543316364288	-20.0710372924805	-0.00684897974133492	0.000618529506027699	0.000943203864153475	0.00256657530553639
1489	2.09220123291016	0.354869037866592	-19.7463626861572	-0.00132951640989631	0.00354059832170606	-0.00749832857400179	0.000293855206109583
1490	0.144155398011208	0.354869037866592	-20.1359710693359	-0.00132951640989631	-0.000355493422830477	-0.00230353930965066	-0.000680167751852423
1491	0.793503999710083	1.65356624126434	-20.4606456756592	0.00451462110504508	0.00743668992072344	-0.00814767740666866	-0.00457625929266214
1492	0.144155398011208	2.30291485786438	-20.3957118988037	-0.000355493422830477	-0.000680167751852423	-0.00230353930965066	0.00841071270406246
1493	2.09220123291016	-0.294479608535767	-20.0710372924805	0.0106834331527352	0.00386527273803949	-0.00327756232582033	-0.00295288790948689
1494	1.44285261631012	0.679543316364288	-20.0710372924805	0.0022419011220336	0.00354059832170606	-0.00132951640989631	-0.00944637414067984
1495	1.44285261631012	-0.294479608535767	-19.6814270019531	-0.00879702530801296	0.00776136433705688	-0.00425158534198999	-0.00717365415766835
1496	0.144155398011208	1.32889199256897	-20.5255813598633	-0.00230353930965066	-0.000355493422830477	-0.00619963090866804	-0.00587495695799589
1497	-0.50519323348999	1.00421762466431	-20.4606456756592	0.00906006153672934	-0.00197886489331722	0.000943203864153475	0.00289124972186983
1498	0.793503999710083	1.65356624126434	-20.3307762145996	0.0126314787194133	0.00516396993771195	-0.00652430532500148	-0.00749832857400179
1499	0.144155398011208	1.00421762466431	-20.3307762145996	0.00386527273803949	0.00321592413820326	-0.0156151866540313	-0.00457625929266214
1500	0.144155398011208	1.32889199256897	-20.3957118988037	0.0265924744307995	0.00159255252219737	-0.00522560812532902	-0.00522560812532902
1501	1.44285261631012	0.0301947109401226	-20.0061016082764	-0.00522560812532902	0.00483929552137852	-0.00522560812532902	0.00906006153672934
1502	0.144155398011208	1.00421762466431	-20.4606456756592	0.0123068047687411	0.00126787810586393	0.00321592413820326	-0.00132951640989631
1503	0.793503999710083	1.32889199256897	-20.6554508209229	-0.00944637414067984	-0.00555028254166245	0.00418994715437293	-0.00100484199356288
1504	2.74154996871948	0.679543316364288	-20.5255813598633	-0.00814767740666866	0.000618529506027699	-0.00782300252467394	-0.00717365415766835
1505	0.144155398011208	1.00421762466431	-20.20090675354	0.00516396993771195	0.00451462110504508	-0.00327756232582033	-0.00587495695799589
1506	1.44285261631012	-0.294479608535767	-19.6814270019531	0.0171769186854362	0.00970941036939621	-0.0104203969240189	-0.000355493422830477
1507	0.144155398011208	0.679543316364288	-20.20090675354	0.0178262684494257	0.00613799272105098	-0.00490093370899558	-0.00100484199356288
1508	0.144155398011208	1.32889199256897	-20.3957118988037	0.0123068047687411	-0.00879702530801296	-0.0113944197073579	0.00581331877037883
1509	0.144155398011208	0.0301947109401226	-20.3957118988037	0.00841071270406246	0.00191722682211548	-0.00684897974133492	-0.00814767740666866
1510	0.144155398011208	0.0301947109401226	-20.3957118988037	0.0158782228827477	-0.00490093370899558	-0.00425158534198999	-0.00100484199356288
1511	0.144155398011208	0.679543316364288	-19.9411678314209	-0.00814767740666866	0.00386527273803949	-0.00360223650932312	0.00159255252219737
1512	1.44285261631012	1.00421762466431	-20.3307762145996	-0.00360223650932312	-0.00295288790948689	-0.000355493422830477	-0.00100484199356288
1513	0.144155398011208	1.65356624126434	-20.2658405303955	0.00548864435404539	-0.000355493422830477	-0.00652430532500148	-0.00230353930965066
1514	2.74154996871948	0.0301947109401226	-20.1359710693359	-0.0026282137259841	0.00321592413820326	-0.00879702530801296	-0.00619963090866804
1515	-0.50519323348999	1.65356624126434	-20.4606456756592	0.00516396993771195	0.0022419011220336	-0.00684897974133492	0.000618529506027699
1516	1.44285261631012	1.00421762466431	-20.5255813598633	-0.00100484199356288	0.00743668992072344	-0.00879702530801296	-0.000355493422830477
1517	0.144155398011208	0.354869037866592	-20.20090675354	0.00613799272105098	0.000943203864153475	-0.00197886489331722	0.00808603875339031
1518	1.44285261631012	0.354869037866592	-20.0061016082764	0.00191722682211548	-0.000680167751852423	0.00938473641872406	-3.08191010844894e-05
1519	-0.50519323348999	1.65356624126434	-20.1359710693359	-0.00360223650932312	0.00354059832170606	-0.00749832857400179	-0.00295288790948689
1520	0.793503999710083	1.00421762466431	-20.20090675354	0.0301638916134834	0.00321592413820326	-0.00717365415766835	0.00776136433705688
1521	0.144155398011208	1.32889199256897	-20.5255813598633	-0.00360223650932312	0.01100810803473	-0.00425158534198999	0.00191722682211548
1522	0.793503999710083	0.679543316364288	-20.0061016082764	0.00711201597005129	-0.000680167751852423	0.000943203864153475	0.00581331877037883
1523	0.144155398011208	1.65356624126434	-20.3307762145996	0.0243197549134493	-0.00197886489331722	0.00191722682211548	-0.00490093370899558
1524	2.09220123291016	-0.294479608535767	-19.9411678314209	-0.00197886489331722	0.00970941036939621	0.00256657530553639	-0.00457625929266214
1525	0.793503999710083	1.97824060916901	-20.0710372924805	-0.00197886489331722	0.00386527273803949	-0.00425158534198999	-0.0113944197073579
1526	2.09220123291016	-0.619153916835785	-19.9411678314209	0.00386527273803949	0.00516396993771195	0.00126787810586393	0.00483929552137852
1527	0.793503999710083	1.00421762466431	-20.4606456756592	0.00483929552137852	0.0022419011220336	0.00906006153672934	-0.00652430532500148
1528	0.144155398011208	0.0301947109401226	-19.6814270019531	-0.00327756232582033	-0.00197886489331722	0.00159255252219737	-0.00132951640989631
1529	2.09220123291016	-0.294479608535767	-19.6164932250977	0.0100340843200684	0.00581331877037883	-0.00425158534198999	-0.00360223650932312
1530	3.39089846611023	-0.943828225135803	-19.9411678314209	-0.00619963090866804	0.00354059832170606	-0.00684897974133492	0.00418994715437293
1531	2.09220123291016	-0.619153916835785	-19.8762321472168	-0.00425158534198999	0.00289124972186983	0.00548864435404539	-0.000355493422830477
1532	0.793503999710083	0.0301947109401226	-20.0710372924805	-0.00100484199356288	-0.00457625929266214	-0.000355493422830477	0.01100810803473
1533	0.793503999710083	-0.294479608535767	-20.4606456756592	0.0200989879667759	-0.00782300252467394	0.00548864435404539	0.00354059832170606
1534	2.09220123291016	-0.619153916835785	-20.1359710693359	-0.00100484199356288	0.00126787810586393	0.00126787810586393	0.00321592413820326
1535	2.09220123291016	-0.294479608535767	-20.3957118988037	-0.00165419070981443	-0.00327756232582033	0.000618529506027699	0.00159255252219737
1536	0.144155398011208	0.0301947109401226	-19.7463626861572	-0.0104203969240189	-0.00425158534198999	-0.00295288790948689	0.00159255252219737
1537	0.144155398011208	0.0301947109401226	-19.9411678314209	0.00321592413820326	-0.0026282137259841	0.00289124972186983	0.0132808275520802
1538	0.144155398011208	-0.294479608535767	-20.20090675354	-0.00749832857400179	-0.00652430532500148	-0.0026282137259841	0.0022419011220336
1539	1.44285261631012	-1.26850259304047	-20.2658405303955	0.0123068047687411	-0.0026282137259841	-0.00684897974133492	0.00321592413820326
1540	2.09220123291016	-0.619153916835785	-20.1359710693359	0.00159255252219737	0.00386527273803949	-0.0107450718060136	0.00451462110504508
1541	2.09220123291016	-0.619153916835785	-20.0710372924805	-0.0185372550040483	-0.00652430532500148	0.00256657530553639	0.00970941036939621
1542	-0.50519323348999	-0.294479608535767	-20.0710372924805	-0.00165419070981443	-0.00490093370899558	0.00289124972186983	0.00289124972186983
1543	1.44285261631012	1.00421762466431	-20.1359710693359	0.00873538758605719	-0.00619963090866804	-0.000355493422830477	0.00126787810586393
1544	1.44285261631012	-0.294479608535767	-19.9411678314209	0.000618529506027699	-0.00457625929266214	-0.00295288790948689	-0.00457625929266214
1545	2.09220123291016	0.354869037866592	-20.3957118988037	0.00256657530553639	-0.00165419070981443	-0.00619963090866804	0.00938473641872406
1546	0.793503999710083	1.00421762466431	-20.4606456756592	0.00418994715437293	0.00646266713738441	0.00451462110504508	-0.00100484199356288
1547	-0.50519323348999	0.0301947109401226	-20.20090675354	-0.000680167751852423	-0.00165419070981443	-0.00619963090866804	0.00289124972186983
1548	1.44285261631012	0.679543316364288	-20.0710372924805	-0.00327756232582033	-0.00327756232582033	0.00126787810586393	-0.000355493422830477
1549	1.44285261631012	-0.294479608535767	-19.8112964630127	0.0171769186854362	0.00970941036939621	-0.00360223650932312	0.00126787810586393
1550	0.144155398011208	1.32889199256897	-20.20090675354	0.00289124972186983	-0.00295288790948689	-0.000355493422830477	-3.08191010844894e-05
1551	0.144155398011208	0.679543316364288	-20.3307762145996	-0.00425158534198999	0.00483929552137852	0.0022419011220336	0.00159255252219737
1552	0.793503999710083	0.354869037866592	-20.20090675354	0.0123068047687411	-0.0026282137259841	0.00548864435404539	0.00321592413820326
1553	2.09220123291016	0.0301947109401226	-19.9411678314209	0.0165275707840919	0.00516396993771195	0.000618529506027699	0.00516396993771195
1554	0.144155398011208	1.65356624126434	-20.4606456756592	-0.00652430532500148	0.00321592413820326	-0.00652430532500148	-0.00977104809135199
1555	1.44285261631012	0.0301947109401226	-19.8112964630127	0.00776136433705688	0.00581331877037883	-0.00652430532500148	0.00191722682211548
1556	-0.50519323348999	1.32889199256897	-19.9411678314209	-0.00165419070981443	0.00159255252219737	-0.000355493422830477	-0.00392691092565656
1557	-1.15454185009003	1.00421762466431	-20.3307762145996	-0.00944637414067984	0.00159255252219737	0.00386527273803949	0.01100810803473
1558	-1.15454185009003	1.00421762466431	-20.20090675354	0.00321592413820326	0.00126787810586393	-0.00100484199356288	-0.00132951640989631
1559	-2.45323920249939	0.0301947109401226	-19.4866237640381	-0.00555028254166245	0.000943203864153475	-0.00100484199356288	-0.00814767740666866
1560	-2.45323920249939	1.32889199256897	-19.7463626861572	-0.0230826959013939	0.00516396993771195	-0.00652430532500148	0.00646266713738441
1561	-2.45323920249939	1.32889199256897	-19.6164932250977	-0.00977104809135199	0.00354059832170606	0.00841071270406246	0.00581331877037883
1562	-1.80389046669006	1.32889199256897	-20.0061016082764	-0.000680167751852423	0.000293855206109583	0.00516396993771195	0.000618529506027699
1563	-1.15454185009003	0.0301947109401226	-20.2658405303955	0.00581331877037883	0.00126787810586393	0.000293855206109583	0.00159255252219737
1564	-2.45323920249939	1.32889199256897	-20.4606456756592	-0.0120437685400248	0.0022419011220336	-0.00425158534198999	-0.00425158534198999
1565	-1.15454185009003	0.354869037866592	-20.1359710693359	-0.0026282137259841	0.00418994715437293	-0.00717365415766835	-0.00652430532500148
1566	-0.50519323348999	0.679543316364288	-19.7463626861572	-0.00360223650932312	0.00776136433705688	-0.00100484199356288	0.00678734155371785
1567	-2.45323920249939	1.00421762466431	-20.2658405303955	0.011982130818069	0.000943203864153475	0.00451462110504508	0.00126787810586393
1568	-0.50519323348999	1.00421762466431	-20.0061016082764	0.000618529506027699	-3.08191010844894e-05	-0.00100484199356288	-0.00132951640989631
1569	-1.15454185009003	1.00421762466431	-20.3307762145996	-0.0126931173726916	0.00646266713738441	-0.00652430532500148	0.00516396993771195
1570	0.793503999710083	1.32889199256897	-20.3957118988037	-0.00230353930965066	0.00354059832170606	-0.00490093370899558	-0.000680167751852423
1571	1.44285261631012	0.354869037866592	-20.1359710693359	0.0168522447347641	0.0022419011220336	0.00776136433705688	0.00451462110504508
1572	0.793503999710083	1.00421762466431	-20.0710372924805	0.012956153601408	0.00126787810586393	0.00126787810586393	0.0022419011220336
1573	-0.50519323348999	1.97824060916901	-20.20090675354	-0.0107450718060136	-0.000680167751852423	-0.000355493422830477	-0.00197886489331722
1574	2.09220123291016	0.0301947109401226	-20.0710372924805	0.00581331877037883	0.00581331877037883	-0.00977104809135199	-0.00490093370899558
1575	0.793503999710083	1.65356624126434	-20.6554508209229	0.0103587592020631	0.00321592413820326	-0.00782300252467394	0.00126787810586393
1576	2.74154996871948	0.0301947109401226	-20.3307762145996	0.00516396993771195	-0.00360223650932312	-0.0104203969240189	-0.000680167751852423
1577	1.44285261631012	1.00421762466431	-20.2658405303955	0.00678734155371785	0.000618529506027699	0.00581331877037883	0.00386527273803949
1578	1.44285261631012	0.354869037866592	-20.2658405303955	0.000618529506027699	-0.0026282137259841	-0.00100484199356288	-0.000355493422830477
1579	1.44285261631012	1.65356624126434	-20.3307762145996	0.0226963832974434	0.00256657530553639	0.00354059832170606	-0.00684897974133492
1580	1.44285261631012	-0.294479608535767	-20.0061016082764	-0.00522560812532902	0.00841071270406246	-0.0110697457566857	0.000618529506027699
1581	2.09220123291016	0.354869037866592	-20.1359710693359	0.00191722682211548	0.00321592413820326	-0.00392691092565656	0.00808603875339031
1582	1.44285261631012	0.679543316364288	-20.0710372924805	-3.08191010844894e-05	-0.00555028254166245	-0.00977104809135199	0.00483929552137852
1583	0.144155398011208	0.354869037866592	-20.3957118988037	0.00516396993771195	0.00191722682211548	-0.000680167751852423	-0.0026282137259841
1584	0.144155398011208	1.32889199256897	-20.3307762145996	-0.00100484199356288	0.000618529506027699	0.00256657530553639	-0.00165419070981443
1585	0.144155398011208	1.32889199256897	-20.0710372924805	-0.00717365415766835	-3.08191010844894e-05	-0.00912170019000769	-0.00327756232582033
1586	2.09220123291016	0.354869037866592	-19.8762321472168	0.0136055024340749	-0.00425158534198999	-0.00392691092565656	0.00938473641872406
1587	2.09220123291016	0.354869037866592	-20.5255813598633	0.00126787810586393	0.00159255252219737	0.00159255252219737	0.00711201597005129
1588	0.793503999710083	1.00421762466431	-20.1359710693359	0.00256657530553639	-0.00587495695799589	-0.000355493422830477	0.00126787810586393
1589	1.44285261631012	0.679543316364288	-20.7203845977783	-0.00230353930965066	0.000943203864153475	-0.00684897974133492	-0.0026282137259841
1590	2.09220123291016	0.0301947109401226	-20.4606456756592	0.0158782228827477	0.00386527273803949	-0.00132951640989631	-0.00230353930965066
1591	3.39089846611023	0.0301947109401226	-20.3957118988037	0.00451462110504508	-3.08191010844894e-05	0.00126787810586393	0.00548864435404539
1592	1.44285261631012	1.00421762466431	-20.4606456756592	0.0113327819854021	0.000618529506027699	-0.00652430532500148	0.00191722682211548
1593	2.09220123291016	0.354869037866592	-20.3957118988037	0.0100340843200684	0.00873538758605719	0.000618529506027699	0.000943203864153475
1594	0.793503999710083	1.00421762466431	-20.5255813598633	-0.00977104809135199	0.00191722682211548	-0.00847235135734081	-0.00619963090866804
1595	3.39089846611023	0.354869037866592	-20.3307762145996	0.0217223595827818	0.01100810803473	-0.0139918150380254	-0.00230353930965066
1596	-0.50519323348999	1.00421762466431	-20.6554508209229	-0.00490093370899558	-0.000680167751852423	0.00548864435404539	0.00289124972186983
1597	1.44285261631012	1.00421762466431	-20.5255813598633	-0.00165419070981443	0.00581331877037883	-0.00619963090866804	-0.00295288790948689
1598	1.44285261631012	0.679543316364288	-19.8762321472168	0.00256657530553639	0.00711201597005129	-0.00392691092565656	0.00418994715437293
1599	2.09220123291016	0.0301947109401226	-20.1359710693359	-0.000680167751852423	0.00808603875339031	-0.00977104809135199	-0.00782300252467394
1600	-0.50519323348999	1.00421762466431	-20.4606456756592	0.00321592413820326	-0.000355493422830477	-0.00132951640989631	-0.00295288790948689
1601	0.793503999710083	0.679543316364288	-20.4606456756592	-0.00749832857400179	0.000618529506027699	-0.00165419070981443	-3.08191010844894e-05
1602	-1.15454185009003	1.65356624126434	-20.3307762145996	-0.00652430532500148	0.00354059832170606	0.00451462110504508	-0.00100484199356288
1603	-0.50519323348999	0.679543316364288	-20.2658405303955	0.00516396993771195	-0.00522560812532902	-3.08191010844894e-05	0.00906006153672934
1604	2.09220123291016	0.354869037866592	-19.9411678314209	0.0171769186854362	0.00516396993771195	-0.00490093370899558	-0.00295288790948689
1605	0.144155398011208	1.32889199256897	-20.1359710693359	-0.00392691092565656	0.00678734155371785	-0.00197886489331722	-0.00360223650932312
1606	0.793503999710083	1.32889199256897	-20.20090675354	0.00451462110504508	0.00126787810586393	0.000293855206109583	0.00126787810586393
1607	2.09220123291016	0.0301947109401226	-20.1359710693359	-0.000680167751852423	0.00646266713738441	0.01100810803473	0.00873538758605719
1608	1.44285261631012	-0.294479608535767	-20.1359710693359	0.000293855206109583	-0.00295288790948689	-0.00100484199356288	-0.00457625929266214
1609	2.09220123291016	-0.619153916835785	-19.8762321472168	0.00418994715437293	-0.00197886489331722	-0.00165419070981443	-0.000355493422830477
1610	1.44285261631012	-0.943828225135803	-19.9411678314209	-0.00100484199356288	-0.00230353930965066	-0.00684897974133492	-0.00587495695799589
1611	0.144155398011208	0.354869037866592	-20.0710372924805	0.00938473641872406	-0.00360223650932312	0.0022419011220336	0.00451462110504508
1612	1.44285261631012	-0.619153916835785	-20.20090675354	-3.08191010844894e-05	-0.00132951640989631	0.00776136433705688	0.000618529506027699
1613	-0.50519323348999	-0.294479608535767	-20.2658405303955	-0.0123684434220195	-0.00652430532500148	0.000293855206109583	0.0022419011220336
1614	2.09220123291016	-0.294479608535767	-20.4606456756592	0.00646266713738441	-0.00100484199356288	-0.0146411629393697	0.000943203864153475
1615	-0.50519323348999	-0.943828225135803	-20.20090675354	0.00970941036939621	-0.00392691092565656	-0.00327756232582033	-0.00295288790948689
1616	3.39089846611023	-0.943828225135803	-20.0710372924805	0.00126787810586393	-0.00555028254166245	0.00191722682211548	0.0022419011220336
1617	0.793503999710083	0.354869037866592	-20.3957118988037	0.00808603875339031	0.000618529506027699	0.00938473641872406	0.000293855206109583
1618	0.793503999710083	-0.294479608535767	-20.3957118988037	-0.0156151866540313	-0.00457625929266214	-0.00879702530801296	-0.00230353930965066
1619	-1.15454185009003	0.354869037866592	-20.3957118988037	-0.00555028254166245	-0.00717365415766835	0.00386527273803949	-0.00360223650932312
1620	0.793503999710083	-0.294479608535767	-20.3307762145996	0.00873538758605719	-0.00555028254166245	-0.0107450718060136	-0.00100484199356288
1621	-0.50519323348999	0.0301947109401226	-20.2658405303955	-0.00782300252467394	-0.00327756232582033	0.00678734155371785	0.00289124972186983
1622	2.09220123291016	-0.294479608535767	-20.0061016082764	-0.00392691092565656	-0.00392691092565656	-0.00879702530801296	-0.00100484199356288
1623	-0.50519323348999	0.354869037866592	-19.7463626861572	0.00743668992072344	-0.0026282137259841	-3.08191010844894e-05	-0.00100484199356288
1624	0.793503999710083	0.354869037866592	-20.5255813598633	-0.00652430532500148	0.00516396993771195	-0.00684897974133492	-0.00490093370899558
1625	0.144155398011208	1.00421762466431	-20.3957118988037	-0.00782300252467394	0.000618529506027699	-0.00327756232582033	-0.00587495695799589
1626	2.09220123291016	-0.294479608535767	-19.9411678314209	0.0162028968334198	-0.00165419070981443	0.000293855206109583	0.00483929552137852
1627	1.44285261631012	0.354869037866592	-20.0710372924805	0.00256657530553639	0.00289124972186983	-0.00782300252467394	0.00289124972186983
1628	2.09220123291016	-0.294479608535767	-19.8762321472168	-0.00522560812532902	0.00418994715437293	-0.00912170019000769	0.00906006153672934
1629	1.44285261631012	0.0301947109401226	-19.7463626861572	-0.0113944197073579	0.00516396993771195	0.000943203864153475	-0.00165419070981443
1630	2.09220123291016	0.0301947109401226	-20.0710372924805	-0.00619963090866804	0.000293855206109583	-0.0113944197073579	0.00548864435404539
1631	-0.50519323348999	0.354869037866592	-20.20090675354	-0.00522560812532902	-0.00230353930965066	0.00256657530553639	-0.00327756232582033
1632	-0.50519323348999	1.00421762466431	-20.3307762145996	-0.00327756232582033	0.00483929552137852	-0.00425158534198999	0.00970941036939621
1633	-1.15454185009003	1.32889199256897	-20.3957118988037	0.00191722682211548	-0.00100484199356288	-0.00230353930965066	-0.00295288790948689
1634	2.09220123291016	0.354869037866592	-19.9411678314209	0.0246444288641214	0.00483929552137852	-0.00132951640989631	-0.00197886489331722
1635	0.144155398011208	1.65356624126434	-20.0710372924805	-0.000680167751852423	0.00289124972186983	-0.0156151866540313	0.00159255252219737
1636	1.44285261631012	0.0301947109401226	-20.2658405303955	-0.00165419070981443	0.00126787810586393	0.00191722682211548	0.00516396993771195
1637	2.09220123291016	0.354869037866592	-20.20090675354	0.00159255252219737	0.00451462110504508	-0.00230353930965066	0.00289124972186983
1638	2.09220123291016	-0.294479608535767	-20.2658405303955	0.0022419011220336	0.00191722682211548	-0.00100484199356288	-0.00197886489331722
1639	2.74154996871948	0.679543316364288	-20.6554508209229	-0.000355493422830477	0.00613799272105098	-0.00360223650932312	-0.00360223650932312
1640	1.44285261631012	0.354869037866592	-20.2658405303955	-0.0133424662053585	0.00743668992072344	-0.00684897974133492	0.00581331877037883
1641	2.09220123291016	0.354869037866592	-19.8762321472168	0.0162028968334198	-0.00165419070981443	0.00354059832170606	0.00126787810586393
1642	1.44285261631012	0.0301947109401226	-20.0710372924805	-0.0126931173726916	-0.000680167751852423	0.00386527273803949	-0.00165419070981443
1643	0.144155398011208	1.32889199256897	-20.4606456756592	0.00451462110504508	0.00354059832170606	-0.00230353930965066	-0.00100484199356288
1644	1.44285261631012	0.354869037866592	-20.20090675354	0.00159255252219737	-0.00230353930965066	-0.00165419070981443	-0.00749832857400179
1645	-0.50519323348999	1.00421762466431	-20.2658405303955	-0.0130177913233638	0.0022419011220336	-0.00717365415766835	0.00386527273803949
1646	-1.80389046669006	0.679543316364288	-20.3307762145996	-0.0107450718060136	0.00418994715437293	0.00548864435404539	0.00646266713738441
1647	1.44285261631012	-0.294479608535767	-19.6814270019531	0.0149041991680861	0.00159255252219737	-0.00522560812532902	0.00776136433705688
1648	-0.50519323348999	0.354869037866592	-20.0061016082764	-0.000355493422830477	-0.000355493422830477	0.00126787810586393	0.00386527273803949
1649	0.793503999710083	0.354869037866592	-20.0710372924805	0.0103587592020631	-0.00132951640989631	-0.00717365415766835	-0.00230353930965066
1650	-2.45323920249939	1.00421762466431	-20.0710372924805	-0.0120437685400248	0.0103587592020631	-0.00749832857400179	0.00711201597005129
1651	-1.80389046669006	1.00421762466431	-20.3307762145996	-0.00684897974133492	0.00321592413820326	-0.00587495695799589	0.00970941036939621
1652	-1.15454185009003	0.679543316364288	-20.20090675354	-0.00295288790948689	-0.00555028254166245	0.00711201597005129	0.00289124972186983
1653	-0.50519323348999	0.354869037866592	-19.7463626861572	-0.00684897974133492	-0.00165419070981443	-0.00197886489331722	0.00970941036939621
1654	-1.80389046669006	1.00421762466431	-20.0710372924805	-0.00295288790948689	-0.00165419070981443	-0.00847235135734081	0.000943203864153475
1655	-0.50519323348999	0.679543316364288	-20.3957118988037	0.00289124972186983	0.00970941036939621	-0.00717365415766835	0.00321592413820326
1656	-2.45323920249939	1.32889199256897	-20.3307762145996	-0.0104203969240189	-0.000680167751852423	0.00159255252219737	0.00418994715437293
1657	-0.50519323348999	0.0301947109401226	-20.0061016082764	-0.00490093370899558	-0.00879702530801296	-0.00197886489331722	0.00776136433705688
1658	0.144155398011208	0.0301947109401226	-20.0061016082764	-0.00814767740666866	0.00483929552137852	0.00451462110504508	-0.00197886489331722
1659	-0.50519323348999	1.32889199256897	-20.0061016082764	-0.00392691092565656	-0.000680167751852423	-0.00457625929266214	-0.000355493422830477
1660	0.793503999710083	1.00421762466431	-20.20090675354	0.00516396993771195	-0.000680167751852423	-0.00457625929266214	0.000618529506027699
1661	0.793503999710083	0.0301947109401226	-20.3307762145996	-0.00912170019000769	-0.00197886489331722	-0.00392691092565656	0.00711201597005129
1662	0.793503999710083	-0.294479608535767	-20.20090675354	-0.00100484199356288	-0.00100484199356288	0.00970941036939621	0.000943203864153475
1663	2.09220123291016	0.0301947109401226	-20.1359710693359	0.0100340843200684	-0.00587495695799589	0.00289124972186983	-0.00295288790948689
1664	-0.50519323348999	1.00421762466431	-20.3307762145996	-0.000355493422830477	-3.08191010844894e-05	-0.00457625929266214	-0.0107450718060136
1665	0.793503999710083	0.354869037866592	-19.9411678314209	-0.00392691092565656	-3.08191010844894e-05	0.00386527273803949	-0.00392691092565656
1666	2.74154996871948	-0.294479608535767	-19.8762321472168	-0.00360223650932312	-0.00295288790948689	0.0022419011220336	0.00386527273803949
1667	1.44285261631012	0.679543316364288	-20.3307762145996	-0.00295288790948689	0.00354059832170606	0.00646266713738441	0.00354059832170606
1668	2.09220123291016	0.0301947109401226	-20.20090675354	0.00841071270406246	0.0022419011220336	-0.00197886489331722	0.00451462110504508
1669	2.09220123291016	0.0301947109401226	-20.1359710693359	-0.00197886489331722	0.00386527273803949	0.000618529506027699	0.000293855206109583
1670	2.74154996871948	-0.294479608535767	-19.9411678314209	0.000293855206109583	0.000293855206109583	-0.00457625929266214	-0.00230353930965066
1671	2.09220123291016	0.354869037866592	-20.20090675354	-0.00814767740666866	-0.00392691092565656	0.00516396993771195	0.00711201597005129
1672	3.39089846611023	0.354869037866592	-20.0710372924805	-0.00457625929266214	0.00256657530553639	0.00289124972186983	-0.00230353930965066
1673	2.09220123291016	0.354869037866592	-20.3307762145996	-0.00327756232582033	0.0022419011220336	-0.00197886489331722	0.000618529506027699
1674	0.144155398011208	1.00421762466431	-20.7203845977783	0.00126787810586393	0.00159255252219737	-3.08191010844894e-05	-0.00814767740666866
1675	1.44285261631012	0.354869037866592	-20.0710372924805	-0.00912170019000769	0.00321592413820326	0.00126787810586393	-0.00457625929266214
1676	2.09220123291016	0.0301947109401226	-20.4606456756592	-0.00132951640989631	0.00581331877037883	-3.08191010844894e-05	0.00451462110504508
1677	1.44285261631012	1.32889199256897	-20.4606456756592	-0.00327756232582033	-0.00457625929266214	0.00386527273803949	-0.000355493422830477
1678	-0.50519323348999	1.00421762466431	-20.2658405303955	0.00256657530553639	0.00289124972186983	-0.0107450718060136	0.00451462110504508
1679	-0.50519323348999	1.32889199256897	-20.7853202819824	0.00451462110504508	0.00581331877037883	0.00776136433705688	-0.0110697457566857
1680	0.793503999710083	1.65356624126434	-20.4606456756592	-0.000355493422830477	0.00938473641872406	-0.00425158534198999	-0.00555028254166245
1681	1.44285261631012	0.0301947109401226	-20.20090675354	-0.00165419070981443	-0.000355493422830477	0.00191722682211548	-0.000355493422830477
1682	0.793503999710083	0.679543316364288	-20.3307762145996	0.0194496400654316	-3.08191010844894e-05	-0.0026282137259841	-3.08191010844894e-05
1683	2.09220123291016	0.679543316364288	-20.2658405303955	0.00613799272105098	0.00289124972186983	0.00711201597005129	-0.00197886489331722
1684	0.144155398011208	0.0301947109401226	-19.8762321472168	0.0246444288641214	0.00646266713738441	-0.00652430532500148	-0.00457625929266214
1685	1.44285261631012	0.679543316364288	-20.3957118988037	0.00451462110504508	-0.00165419070981443	-0.00197886489331722	-0.0104203969240189
1686	1.44285261631012	1.32889199256897	-20.5905151367188	0.0022419011220336	0.00159255252219737	-0.0026282137259841	0.00289124972186983
1687	0.144155398011208	0.354869037866592	-20.3307762145996	0.00711201597005129	0.00354059832170606	0.00841071270406246	0.00191722682211548
1688	0.793503999710083	0.0301947109401226	-20.20090675354	0.00256657530553639	0.000618529506027699	-0.00100484199356288	0.00191722682211548
1689	1.44285261631012	0.0301947109401226	-20.0710372924805	0.00581331877037883	-0.000680167751852423	-0.00392691092565656	-0.00944637414067984
1690	-0.50519323348999	1.32889199256897	-19.4866237640381	0.00256657530553639	-0.00425158534198999	-0.00197886489331722	-0.00132951640989631
1691	0.793503999710083	1.32889199256897	-19.9411678314209	0.0142548503354192	0.00418994715437293	-0.0026282137259841	-0.000355493422830477
1692	-0.50519323348999	1.32889199256897	-19.8762321472168	0.00581331877037883	-0.000680167751852423	0.00126787810586393	-0.00295288790948689
1693	0.144155398011208	1.32889199256897	-20.20090675354	0.0272418223321438	0.00191722682211548	-0.0026282137259841	0.00159255252219737
1694	0.793503999710083	0.354869037866592	-20.3957118988037	0.00808603875339031	0.00256657530553639	-0.0026282137259841	-0.00717365415766835
1695	0.793503999710083	1.00421762466431	-20.3957118988037	-0.0026282137259841	0.000618529506027699	-0.00847235135734081	0.000293855206109583
1696	0.793503999710083	0.354869037866592	-20.0061016082764	-0.0139918150380254	0.00483929552137852	0.00159255252219737	0.00386527273803949
1697	1.44285261631012	0.0301947109401226	-20.20090675354	0.011982130818069	-0.0026282137259841	-0.000680167751852423	-0.00360223650932312
1698	2.09220123291016	0.354869037866592	-20.3957118988037	0.0106834331527352	0.00483929552137852	0.00841071270406246	-0.00457625929266214
1699	1.44285261631012	0.0301947109401226	-20.3307762145996	0.00256657530553639	0.000293855206109583	-0.00555028254166245	0.000943203864153475
1700	2.09220123291016	0.679543316364288	-20.1359710693359	-0.00555028254166245	0.000943203864153475	-0.00132951640989631	-0.00684897974133492
1701	1.44285261631012	1.32889199256897	-20.1359710693359	-0.00944637414067984	0.00548864435404539	-0.00295288790948689	0.00613799272105098
1702	1.44285261631012	0.679543316364288	-19.9411678314209	0.0022419011220336	-0.00425158534198999	0.00776136433705688	-0.00522560812532902
1703	1.44285261631012	0.354869037866592	-20.0061016082764	0.0220470335334539	0.00159255252219737	-0.00392691092565656	-0.00295288790948689
1704	0.144155398011208	1.32889199256897	-20.4606456756592	0.0136055024340749	-0.00230353930965066	-0.00847235135734081	-0.00814767740666866
1705	2.74154996871948	0.354869037866592	-20.20090675354	0.00386527273803949	0.000293855206109583	-3.08191010844894e-05	0.00321592413820326
1706	3.39089846611023	0.354869037866592	-20.3307762145996	0.01100810803473	0.00354059832170606	-0.00457625929266214	0.00451462110504508
1707	-0.50519323348999	1.00421762466431	-20.20090675354	0.00776136433705688	0.00191722682211548	0.00776136433705688	0.00516396993771195
1708	0.793503999710083	0.679543316364288	-20.0061016082764	-0.00749832857400179	0.00743668992072344	-0.00230353930965066	-0.00197886489331722
1709	0.793503999710083	1.00421762466431	-20.20090675354	-0.0152905117720366	0.00613799272105098	-0.0100957229733467	-0.00132951640989631
1710	0.793503999710083	1.00421762466431	-20.5255813598633	-0.00619963090866804	0.00646266713738441	-0.00749832857400179	-0.00165419070981443
1711	1.44285261631012	0.0301947109401226	-20.3307762145996	0.020423661917448	0.00256657530553639	0.000943203864153475	-0.000355493422830477
1712	0.144155398011208	1.32889199256897	-20.5905151367188	-0.00425158534198999	-0.000355493422830477	0.0113327819854021	0.00289124972186983
1713	1.44285261631012	-0.619153916835785	-20.20090675354	0.00808603875339031	-0.00165419070981443	0.00126787810586393	0.0113327819854021
1714	0.793503999710083	0.0301947109401226	-19.8112964630127	0.000293855206109583	-0.00197886489331722	-0.00555028254166245	0.00191722682211548
1715	0.793503999710083	-0.619153916835785	-19.5515575408936	-0.0182125810533762	0.00841071270406246	-0.00457625929266214	-0.00392691092565656
1716	1.44285261631012	0.354869037866592	-20.5255813598633	-0.000355493422830477	-0.00100484199356288	-0.00814767740666866	0.00873538758605719
1717	-0.50519323348999	0.0301947109401226	-20.3307762145996	-0.00457625929266214	-0.00782300252467394	0.000293855206109583	0.00159255252219737
1718	0.793503999710083	-0.294479608535767	-20.1359710693359	0.00191722682211548	-0.00619963090866804	0.000293855206109583	0.00808603875339031
1719	0.144155398011208	0.0301947109401226	-20.1359710693359	-0.00847235135734081	-0.00684897974133492	-0.000355493422830477	0.00159255252219737
1720	1.44285261631012	-0.294479608535767	-20.0061016082764	0.00776136433705688	-0.00555028254166245	-0.0169138833880424	0.00126787810586393
1721	-0.50519323348999	0.679543316364288	-20.2658405303955	-0.0139918150380254	-0.00360223650932312	-0.00295288790948689	0.0103587592020631
1722	0.793503999710083	-1.59317684173584	-20.20090675354	0.0100340843200684	-0.00912170019000769	0.00126787810586393	0.00321592413820326
1723	-0.50519323348999	0.354869037866592	-20.3307762145996	-0.00327756232582033	-0.00684897974133492	-0.00847235135734081	0.00418994715437293
1724	2.74154996871948	-0.943828225135803	-20.1359710693359	-3.08191010844894e-05	-0.00847235135734081	-0.00879702530801296	-0.00132951640989631
1725	-0.50519323348999	0.354869037866592	-20.2658405303955	0.0191249661147594	-0.00197886489331722	-0.00912170019000769	-3.08191010844894e-05
1726	2.09220123291016	-1.26850259304047	-19.6814270019531	0.0181509424000978	-0.00230353930965066	-0.00879702530801296	0.0113327819854021
1727	1.44285261631012	0.0301947109401226	-20.0710372924805	0.0200989879667759	0.000618529506027699	0.00743668992072344	0.00548864435404539
1728	2.74154996871948	0.354869037866592	-20.3957118988037	-0.00230353930965066	-0.00392691092565656	-0.00392691092565656	0.012956153601408
1729	0.793503999710083	0.679543316364288	-20.3957118988037	-0.0026282137259841	0.00386527273803949	-3.08191010844894e-05	-0.00197886489331722
1730	0.793503999710083	-0.294479608535767	-20.0710372924805	-0.000355493422830477	-0.00100484199356288	-0.00847235135734081	0.00483929552137852
1731	2.09220123291016	0.0301947109401226	-20.0061016082764	0.00126787810586393	-0.000680167751852423	-0.00295288790948689	0.00711201597005129
1732	2.74154996871948	0.354869037866592	-19.7463626861572	0.00548864435404539	0.00516396993771195	0.00354059832170606	0.00451462110504508
1733	1.44285261631012	0.354869037866592	-20.0710372924805	0.0142548503354192	0.00906006153672934	0.00191722682211548	-0.00619963090866804
1734	0.144155398011208	1.00421762466431	-20.3957118988037	0.00483929552137852	0.00354059832170606	-0.0113944197073579	0.000618529506027699
1735	2.09220123291016	0.354869037866592	-20.2658405303955	-0.00132951640989631	0.00126787810586393	-0.00879702530801296	-0.00327756232582033
1736	0.793503999710083	0.354869037866592	-20.0710372924805	0.0126314787194133	0.00548864435404539	-0.00392691092565656	0.00289124972186983
1737	0.144155398011208	1.00421762466431	-20.5255813598633	-0.00587495695799589	0.00418994715437293	0.00191722682211548	0.00354059832170606
1738	-0.50519323348999	1.00421762466431	-20.3307762145996	-0.0113944197073579	0.00418994715437293	-0.00360223650932312	0.00256657530553639
1739	0.793503999710083	1.00421762466431	-20.20090675354	-0.00100484199356288	0.00191722682211548	-0.00132951640989631	0.0022419011220336
1740	0.793503999710083	0.0301947109401226	-20.3307762145996	0.00321592413820326	0.00191722682211548	-0.00132951640989631	0.00126787810586393
1741	0.793503999710083	0.0301947109401226	-20.20090675354	0.000293855206109583	0.00678734155371785	-0.00132951640989631	0.00938473641872406
1742	0.793503999710083	0.679543316364288	-20.4606456756592	0.00841071270406246	0.00646266713738441	0.00711201597005129	0.00289124972186983
1743	0.793503999710083	0.679543316364288	-20.0061016082764	-0.00522560812532902	0.00354059832170606	-0.00295288790948689	0.00678734155371785
1744	0.144155398011208	1.32889199256897	-20.1359710693359	0.00126787810586393	0.00191722682211548	-0.00814767740666866	-0.00132951640989631
1745	2.09220123291016	0.0301947109401226	-20.0710372924805	0.00938473641872406	0.000618529506027699	-0.00749832857400179	-0.00197886489331722
1746	-1.15454185009003	1.65356624126434	-20.4606456756592	-0.00814767740666866	0.00678734155371785	0.00808603875339031	0.0126314787194133
1747	0.144155398011208	-0.294479608535767	-20.0710372924805	0.0126314787194133	0.000618529506027699	-0.0026282137259841	0.00646266713738441
1748	0.793503999710083	0.679543316364288	-20.0710372924805	-0.00100484199356288	0.00256657530553639	0.000293855206109583	0.00548864435404539
1749	0.144155398011208	0.0301947109401226	-19.8112964630127	0.0116574559360743	0.00841071270406246	-0.00879702530801296	-0.000680167751852423
1750	-0.50519323348999	0.0301947109401226	-19.8762321472168	-0.0169138833880424	0.00808603875339031	-0.0100957229733467	0.000618529506027699
1751	-1.80389046669006	0.679543316364288	-19.6814270019531	-0.0130177913233638	-0.00522560812532902	-0.00360223650932312	0.00451462110504508
1752	-2.45323920249939	1.32889199256897	-20.4606456756592	-0.00555028254166245	-0.00652430532500148	-0.00197886489331722	-3.08191010844894e-05
1753	-0.50519323348999	-0.294479608535767	-20.1359710693359	-0.0211346503347158	-0.00360223650932312	0.000618529506027699	0.00386527273803949
1754	-2.45323920249939	1.32889199256897	-20.1359710693359	-0.0146411629393697	0.00289124972186983	-0.0126931173726916	-0.00749832857400179
1755	-1.15454185009003	0.0301947109401226	-20.0061016082764	-0.00814767740666866	0.00418994715437293	-0.00360223650932312	0.00159255252219737
1756	-1.15454185009003	0.354869037866592	-20.20090675354	-0.00879702530801296	0.00776136433705688	-0.0100957229733467	0.00581331877037883
1757	-3.10258769989014	1.32889199256897	-19.8762321472168	0.00191722682211548	-0.00847235135734081	0.01100810803473	0.00873538758605719
1758	-1.15454185009003	1.65356624126434	-19.9411678314209	0.0233457311987877	0.000618529506027699	-0.00295288790948689	0.00386527273803949
1759	-2.45323920249939	1.00421762466431	-20.3307762145996	0.000293855206109583	0.0103587592020631	0.00354059832170606	-0.0123684434220195
1760	0.793503999710083	0.0301947109401226	-20.1359710693359	-0.0100957229733467	0.00451462110504508	-0.0026282137259841	-0.000680167751852423
1761	-0.50519323348999	0.0301947109401226	-20.3307762145996	-0.00230353930965066	-0.00522560812532902	-0.00132951640989631	0.00711201597005129
1762	0.144155398011208	-0.294479608535767	-20.0061016082764	0.0100340843200684	0.00256657530553639	0.0022419011220336	0.00354059832170606
1763	1.44285261631012	0.354869037866592	-19.7463626861572	-0.00717365415766835	0.00451462110504508	-0.00587495695799589	-0.0026282137259841
1764	-0.50519323348999	1.32889199256897	-20.3307762145996	0.0162028968334198	-0.00360223650932312	-0.00555028254166245	0.00159255252219737
1765	0.793503999710083	0.0301947109401226	-20.20090675354	-0.00295288790948689	0.00808603875339031	-0.000680167751852423	-0.00197886489331722
1766	2.09220123291016	0.0301947109401226	-20.3307762145996	0.00516396993771195	-3.08191010844894e-05	0.00191722682211548	-0.00132951640989631
1767	0.144155398011208	1.00421762466431	-20.3957118988037	0.0210730116814375	-0.00490093370899558	0.00126787810586393	0.00354059832170606
1768	1.44285261631012	1.00421762466431	-20.20090675354	-3.08191010844894e-05	0.000618529506027699	-3.08191010844894e-05	-0.00392691092565656
1769	0.793503999710083	1.00421762466431	-20.0061016082764	-0.00425158534198999	0.00581331877037883	-0.00100484199356288	-0.00814767740666866
1770	0.793503999710083	1.65356624126434	-20.4606456756592	0.0100340843200684	0.00386527273803949	-0.00197886489331722	0.000293855206109583
1771	0.793503999710083	1.65356624126434	-20.3957118988037	-0.0117190945893526	0.00678734155371785	-0.00230353930965066	-0.00425158534198999
1772	2.74154996871948	0.354869037866592	-20.3307762145996	-0.0191866029053926	0.00354059832170606	-0.00165419070981443	-3.08191010844894e-05
1773	1.44285261631012	0.354869037866592	-20.2658405303955	0.000618529506027699	0.00711201597005129	0.0103587592020631	-0.00944637414067984
1774	1.44285261631012	1.00421762466431	-20.1359710693359	-0.00490093370899558	0.00970941036939621	-0.00717365415766835	-0.00197886489331722
1775	2.09220123291016	0.354869037866592	-19.8112964630127	0.000943203864153475	0.00678734155371785	0.0022419011220336	-0.00749832857400179
1776	2.74154996871948	0.679543316364288	-20.3307762145996	-0.00977104809135199	0.0022419011220336	-0.00197886489331722	0.000618529506027699
1777	1.44285261631012	0.354869037866592	-20.4606456756592	0.025618452578783	-0.00425158534198999	0.00321592413820326	0.00126787810586393
1778	2.09220123291016	0.679543316364288	-20.4606456756592	-0.0026282137259841	0.00678734155371785	-0.00684897974133492	0.00646266713738441
1779	0.793503999710083	1.00421762466431	-20.4606456756592	0.00970941036939621	0.00418994715437293	0.00354059832170606	-0.00555028254166245
1780	1.44285261631012	0.0301947109401226	-20.0710372924805	0.00646266713738441	0.00613799272105098	-0.00425158534198999	0.000943203864153475
1781	1.44285261631012	0.354869037866592	-19.9411678314209	-0.0026282137259841	0.00613799272105098	-3.08191010844894e-05	-0.00490093370899558
1782	0.793503999710083	0.679543316364288	-20.0061016082764	0.00483929552137852	-0.00490093370899558	-0.00684897974133492	-0.0026282137259841
1783	0.144155398011208	1.32889199256897	-20.915189743042	0.00256657530553639	-0.00230353930965066	0.00386527273803949	-0.0104203969240189
1784	2.09220123291016	0.354869037866592	-20.3957118988037	-0.0162645354866982	-0.00132951640989631	-0.0104203969240189	-0.00425158534198999
1785	0.793503999710083	1.00421762466431	-20.3957118988037	0.00516396993771195	0.000943203864153475	-3.08191010844894e-05	-0.0139918150380254
1786	2.09220123291016	0.0301947109401226	-19.6164932250977	-0.0117190945893526	0.00548864435404539	-0.00132951640989631	-3.08191010844894e-05
1787	1.44285261631012	0.354869037866592	-19.6164932250977	0.00646266713738441	0.00126787810586393	-0.0100957229733467	-0.0026282137259841
1788	1.44285261631012	1.00421762466431	-20.4606456756592	-0.00165419070981443	0.00386527273803949	-0.00457625929266214	0.00451462110504508
1789	1.44285261631012	1.32889199256897	-20.2658405303955	0.00289124972186983	-0.000680167751852423	-0.00522560812532902	-0.0104203969240189
1790	1.44285261631012	0.354869037866592	-20.6554508209229	-0.00132951640989631	0.00386527273803949	-0.00847235135734081	0.00159255252219737
1791	2.09220123291016	0.0301947109401226	-20.2658405303955	-0.00652430532500148	0.0022419011220336	-0.00165419070981443	-0.00132951640989631
1792	2.09220123291016	-0.619153916835785	-19.6164932250977	0.013930176384747	0.00646266713738441	-0.00360223650932312	0.00256657530553639
1793	0.144155398011208	1.00421762466431	-20.1359710693359	-0.000355493422830477	0.000943203864153475	-0.00165419070981443	-0.00717365415766835
1794	1.44285261631012	-0.294479608535767	-20.20090675354	0.00418994715437293	0.00646266713738441	-0.00522560812532902	-0.00197886489331722
1795	0.793503999710083	0.679543316364288	-20.5905151367188	0.00126787810586393	0.00191722682211548	-0.00197886489331722	-0.00490093370899558
1796	0.793503999710083	1.00421762466431	-20.20090675354	0.00126787810586393	-0.00132951640989631	0.00256657530553639	0.00256657530553639
1797	4.04024696350098	0.0301947109401226	-20.20090675354	0.00776136433705688	0.00256657530553639	-0.00457625929266214	-0.000680167751852423
1798	2.09220123291016	0.679543316364288	-20.0061016082764	-0.00652430532500148	0.00451462110504508	-0.000680167751852423	-0.00814767740666866
1799	2.09220123291016	0.354869037866592	-19.8112964630127	0.00483929552137852	-0.000680167751852423	-0.00490093370899558	-0.00652430532500148
1800	0.793503999710083	1.32889199256897	-20.0710372924805	0.00256657530553639	-0.00165419070981443	-0.00944637414067984	-0.00717365415766835
1801	0.793503999710083	1.65356624126434	-20.8502559661865	-0.00847235135734081	0.00451462110504508	-0.00879702530801296	-3.08191010844894e-05
1802	-0.50519323348999	1.32889199256897	-20.4606456756592	0.00483929552137852	0.0022419011220336	-0.00230353930965066	-0.00295288790948689
1803	2.09220123291016	-0.294479608535767	-20.3307762145996	0.000618529506027699	0.000293855206109583	-0.00555028254166245	-0.00522560812532902
1804	0.793503999710083	0.354869037866592	-20.0061016082764	-0.0100957229733467	0.00808603875339031	-0.00749832857400179	-0.0123684434220195
1805	1.44285261631012	-0.294479608535767	-19.4866237640381	0.0269171483814716	-0.00717365415766835	-0.00847235135734081	-0.00912170019000769
1806	0.144155398011208	1.00421762466431	-20.0710372924805	-0.0126931173726916	0.00126787810586393	0.00354059832170606	-0.0026282137259841
1807	1.44285261631012	0.0301947109401226	-20.0710372924805	0.000618529506027699	-0.00619963090866804	-0.00392691092565656	0.0022419011220336
1808	3.39089846611023	0.0301947109401226	-20.2658405303955	-0.00295288790948689	0.00776136433705688	-0.00327756232582033	-0.00684897974133492
1809	1.44285261631012	-0.943828225135803	-20.0061016082764	-0.000355493422830477	0.00483929552137852	0.00289124972186983	-0.00295288790948689
1810	1.44285261631012	-0.943828225135803	-19.421688079834	-0.00944637414067984	-0.00522560812532902	-0.00847235135734081	-0.0130177913233638
1811	0.144155398011208	-0.294479608535767	-19.2918186187744	-0.00425158534198999	-0.00522560812532902	-0.000355493422830477	0.000293855206109583
1812	1.44285261631012	-0.619153916835785	-19.6164932250977	0.01100810803473	-0.00912170019000769	0.00126787810586393	0.0022419011220336
1813	0.793503999710083	-0.619153916835785	-20.3307762145996	-0.00165419070981443	-0.00749832857400179	0.00548864435404539	-0.00295288790948689
1814	1.44285261631012	-1.26850259304047	-20.1359710693359	-0.017887907102704	-0.000680167751852423	-0.00782300252467394	-0.00912170019000769
1815	1.44285261631012	-0.619153916835785	-20.0710372924805	-0.00749832857400179	-0.00814767740666866	-0.00425158534198999	-3.08191010844894e-05
1816	0.793503999710083	0.0301947109401226	-20.0710372924805	-0.000355493422830477	-0.00652430532500148	0.00289124972186983	0.0022419011220336
1817	0.144155398011208	0.0301947109401226	-20.1359710693359	0.00191722682211548	-0.00555028254166245	-3.08191010844894e-05	0.00548864435404539
1818	0.793503999710083	-0.294479608535767	-20.0061016082764	0.0191249661147594	-0.00749832857400179	-0.00295288790948689	0.000943203864153475
1819	0.144155398011208	0.679543316364288	-20.3957118988037	0.020423661917448	-0.00782300252467394	-0.00684897974133492	-0.00230353930965066
1820	0.793503999710083	0.0301947109401226	-20.4606456756592	-0.00814767740666866	-0.00360223650932312	-0.0026282137259841	0.000618529506027699
1821	2.09220123291016	-0.294479608535767	-20.4606456756592	-0.00327756232582033	-0.00490093370899558	-0.00165419070981443	0.00321592413820326
1822	3.39089846611023	-0.294479608535767	-20.0710372924805	0.00483929552137852	-0.00749832857400179	-0.000355493422830477	0.00386527273803949
1823	2.74154996871948	0.354869037866592	-20.3307762145996	0.000943203864153475	-0.00555028254166245	-0.00295288790948689	0.00483929552137852
1824	2.09220123291016	1.00421762466431	-20.0061016082764	0.0226963832974434	-0.00749832857400179	-0.00587495695799589	-0.0026282137259841
1825	1.44285261631012	-0.294479608535767	-20.20090675354	0.0152288740500808	-0.00100484199356288	-0.00425158534198999	-0.000680167751852423
1826	0.144155398011208	1.00421762466431	-20.3957118988037	-0.0130177913233638	0.00418994715437293	-0.0026282137259841	0.00126787810586393
1827	0.144155398011208	1.32889199256897	-20.3307762145996	-0.00782300252467394	-0.00522560812532902	0.00386527273803949	0.00321592413820326
1828	0.793503999710083	0.0301947109401226	-20.0710372924805	0.00483929552137852	-0.00100484199356288	-0.00944637414067984	-0.00327756232582033
1829	1.44285261631012	1.00421762466431	-20.0061016082764	-0.000680167751852423	0.00418994715437293	-0.000680167751852423	-0.00555028254166245
1830	0.793503999710083	0.354869037866592	-19.9411678314209	0.00711201597005129	0.000943203864153475	-0.0026282137259841	-0.00425158534198999
1831	0.144155398011208	1.00421762466431	-20.7203845977783	-0.00327756232582033	0.00191722682211548	0.00483929552137852	0.00906006153672934
1832	-0.50519323348999	1.32889199256897	-20.5905151367188	0.000943203864153475	0.00159255252219737	0.00159255252219737	0.00743668992072344
1833	0.793503999710083	0.354869037866592	-20.20090675354	0.00841071270406246	0.000293855206109583	0.00711201597005129	0.00256657530553639
1834	-0.50519323348999	1.00421762466431	-20.20090675354	0.00126787810586393	0.00354059832170606	-0.00165419070981443	-0.00197886489331722
1835	2.74154996871948	0.0301947109401226	-20.0061016082764	0.0123068047687411	0.0022419011220336	0.000618529506027699	-0.00360223650932312
1836	-0.50519323348999	0.354869037866592	-19.7463626861572	-0.00912170019000769	0.00451462110504508	0.00289124972186983	0.00386527273803949
1837	1.44285261631012	0.354869037866592	-20.3307762145996	-0.0159398596733809	0.00256657530553639	0.00451462110504508	-0.000355493422830477
1838	-0.50519323348999	0.0301947109401226	-20.3957118988037	-0.00522560812532902	0.00873538758605719	-0.00619963090866804	0.00451462110504508
1839	0.793503999710083	-0.294479608535767	-20.1359710693359	-0.0224333461374044	0.0103587592020631	-0.0100957229733467	-0.00360223650932312
1840	-1.15454185009003	-0.294479608535767	-20.0061016082764	-0.0104203969240189	0.0022419011220336	-0.00360223650932312	-0.00100484199356288
1841	0.144155398011208	0.679543316364288	-19.9411678314209	0.00159255252219737	0.01100810803473	-0.00100484199356288	0.00516396993771195
1842	-1.15454185009003	0.679543316364288	-19.8762321472168	-0.0110697457566857	0.00159255252219737	-0.00132951640989631	-0.000355493422830477
1843	-1.15454185009003	0.0301947109401226	-19.9411678314209	0.00873538758605719	-0.000355493422830477	0.00418994715437293	-0.00490093370899558
1844	-1.80389046669006	1.00421762466431	-20.3307762145996	-0.0165892094373703	0.00418994715437293	-0.00165419070981443	-0.000355493422830477
1845	-1.15454185009003	0.354869037866592	-20.1359710693359	-0.00100484199356288	-0.00327756232582033	-0.00684897974133492	0.00418994715437293
1846	-0.50519323348999	0.679543316364288	-20.1359710693359	-0.0159398596733809	0.00743668992072344	0.00386527273803949	0.012956153601408
1847	-1.15454185009003	1.32889199256897	-20.2658405303955	-0.00457625929266214	-0.00197886489331722	-0.00522560812532902	0.00970941036939621
1848	-1.15454185009003	1.65356624126434	-20.0710372924805	-0.00944637414067984	0.00191722682211548	0.00418994715437293	0.00516396993771195
1849	0.144155398011208	1.32889199256897	-20.0710372924805	-0.00684897974133492	0.00289124972186983	-0.00912170019000769	-0.00619963090866804
1850	-0.50519323348999	1.65356624126434	-20.4606456756592	-0.00684897974133492	0.000943203864153475	-0.00490093370899558	-0.00100484199356288
1851	0.793503999710083	1.65356624126434	-20.0061016082764	0.00581331877037883	0.00743668992072344	0.00483929552137852	0.00191722682211548
1852	2.09220123291016	1.32889199256897	-20.3307762145996	-0.00425158534198999	0.00256657530553639	0.00159255252219737	0.00548864435404539
1853	1.44285261631012	0.0301947109401226	-19.9411678314209	-0.000355493422830477	0.000943203864153475	0.00159255252219737	-0.00522560812532902
1854	-1.15454185009003	1.65356624126434	-20.2658405303955	0.0162028968334198	0.00516396993771195	-0.00327756232582033	0.00126787810586393
1855	0.144155398011208	0.679543316364288	-20.0061016082764	-0.00230353930965066	0.000618529506027699	-0.00814767740666866	0.00678734155371785
1856	2.09220123291016	0.679543316364288	-20.20090675354	0.0152288740500808	0.00256657530553639	0.00289124972186983	0.00321592413820326
1857	2.09220123291016	0.0301947109401226	-20.2658405303955	-0.0126931173726916	-0.00392691092565656	-0.00197886489331722	0.00808603875339031
1858	2.74154996871948	0.0301947109401226	-20.4606456756592	0.0106834331527352	-0.00100484199356288	0.00646266713738441	-0.00587495695799589
1859	1.44285261631012	0.0301947109401226	-20.0061016082764	-3.08191010844894e-05	0.00841071270406246	-0.00360223650932312	0.000618529506027699
1860	1.44285261631012	0.354869037866592	-20.0061016082764	0.00581331877037883	0.00191722682211548	-0.00230353930965066	-0.00814767740666866
1861	0.793503999710083	1.65356624126434	-20.0710372924805	-0.0123684434220195	0.00289124972186983	0.000618529506027699	0.00516396993771195
1862	0.793503999710083	1.65356624126434	-20.5255813598633	-0.000680167751852423	0.00354059832170606	0.000293855206109583	0.00776136433705688
1863	-0.50519323348999	1.32889199256897	-20.7853202819824	0.00678734155371785	-0.00197886489331722	-0.00197886489331722	-0.000680167751852423
1864	2.09220123291016	0.354869037866592	-20.5905151367188	0.0217223595827818	0.00808603875339031	0.000618529506027699	-0.00392691092565656
1865	0.144155398011208	1.00421762466431	-20.4606456756592	-0.0026282137259841	0.00743668992072344	-0.0117190945893526	0.000293855206109583
1866	2.74154996871948	-0.619153916835785	-20.0710372924805	0.00159255252219737	-0.00684897974133492	-0.00295288790948689	0.00613799272105098
1867	1.44285261631012	1.65356624126434	-20.4606456756592	-0.0026282137259841	0.00516396993771195	0.0022419011220336	0.00776136433705688
1868	1.44285261631012	1.00421762466431	-20.7203845977783	-0.00555028254166245	0.00581331877037883	-0.00197886489331722	-0.00230353930965066
1869	0.793503999710083	1.65356624126434	-20.7203845977783	0.0022419011220336	0.00711201597005129	-0.00977104809135199	-0.00652430532500148
1870	0.144155398011208	1.32889199256897	-20.4606456756592	-0.00652430532500148	0.00483929552137852	-0.0104203969240189	0.00548864435404539
1871	0.793503999710083	1.65356624126434	-20.4606456756592	0.00354059832170606	-0.00100484199356288	0.000293855206109583	0.00776136433705688
1872	2.74154996871948	0.354869037866592	-20.3307762145996	-0.0143164889886975	0.00256657530553639	0.000293855206109583	0.00386527273803949
1873	0.793503999710083	1.32889199256897	-20.2658405303955	0.00711201597005129	-0.00100484199356288	0.000293855206109583	-3.08191010844894e-05
1874	3.39089846611023	0.354869037866592	-20.20090675354	0.00776136433705688	0.00159255252219737	-0.00197886489331722	-0.00425158534198999
1875	2.09220123291016	1.00421762466431	-20.3957118988037	-0.00782300252467394	0.00289124972186983	-0.00847235135734081	0.00191722682211548
1876	0.793503999710083	1.00421762466431	-20.3957118988037	0.00711201597005129	-0.00619963090866804	0.00191722682211548	0.00386527273803949
1877	0.144155398011208	1.65356624126434	-20.3307762145996	0.00159255252219737	0.00613799272105098	0.00256657530553639	0.000293855206109583
1878	1.44285261631012	1.00421762466431	-20.20090675354	0.00159255252219737	0.00354059832170606	-0.00457625929266214	0.00613799272105098
1879	1.44285261631012	0.354869037866592	-19.8762321472168	0.0165275707840919	-0.000680167751852423	0.00321592413820326	-0.00619963090866804
1880	2.09220123291016	0.0301947109401226	-19.9411678314209	0.00743668992072344	-3.08191010844894e-05	0.0022419011220336	0.000943203864153475
1881	0.144155398011208	0.679543316364288	-20.1359710693359	0.00548864435404539	-0.00490093370899558	-0.0026282137259841	0.00613799272105098
1882	-0.50519323348999	0.354869037866592	-20.20090675354	0.00548864435404539	-0.000680167751852423	-0.000355493422830477	0.00711201597005129
1883	0.793503999710083	-0.294479608535767	-20.2658405303955	-0.00197886489331722	-0.00197886489331722	-0.00490093370899558	0.00159255252219737
1884	-0.50519323348999	-0.294479608535767	-20.20090675354	-0.0104203969240189	-0.00782300252467394	-0.00360223650932312	-0.00327756232582033
1885	2.09220123291016	-1.26850259304047	-20.0061016082764	0.00906006153672934	-0.00782300252467394	-0.00879702530801296	0.0022419011220336
1886	0.144155398011208	-0.619153916835785	-20.3307762145996	-0.0152905117720366	-0.00619963090866804	-0.00457625929266214	0.00256657530553639
1887	0.144155398011208	-0.619153916835785	-20.3957118988037	-0.0169138833880424	-0.00814767740666866	0.00321592413820326	-0.0026282137259841
1888	0.144155398011208	-1.26850259304047	-20.1359710693359	0.00126787810586393	-0.0107450718060136	0.0022419011220336	0.000618529506027699
1889	-0.50519323348999	-0.619153916835785	-20.0710372924805	0.0191249661147594	-0.00619963090866804	-0.00360223650932312	-0.00425158534198999
1890	0.793503999710083	-0.294479608535767	-20.1359710693359	-0.00847235135734081	-0.00717365415766835	-0.00652430532500148	0.00191722682211548
1891	1.44285261631012	0.354869037866592	-20.0710372924805	-0.0123684434220195	-0.00555028254166245	-0.00912170019000769	-0.00197886489331722
1892	1.44285261631012	-0.619153916835785	-20.20090675354	0.0178262684494257	-0.0113944197073579	0.00159255252219737	0.00743668992072344
1893	1.44285261631012	0.354869037866592	-20.4606456756592	0.0259431265294552	-0.00327756232582033	0.00354059832170606	-3.08191010844894e-05
1894	2.09220123291016	-0.294479608535767	-20.5905151367188	0.00483929552137852	-0.00197886489331722	-0.00619963090866804	-0.00360223650932312
1895	0.144155398011208	0.354869037866592	-20.2658405303955	0.0171769186854362	0.00289124972186983	-0.00522560812532902	-0.0100957229733467
1896	1.44285261631012	-0.294479608535767	-19.9411678314209	-0.000680167751852423	-0.0117190945893526	0.00191722682211548	-0.00100484199356288
1897	4.04024696350098	-0.294479608535767	-19.7463626861572	0.0178262684494257	0.00126787810586393	-0.00879702530801296	0.00354059832170606
1898	2.09220123291016	0.354869037866592	-20.5255813598633	0.0171769186854362	-0.00295288790948689	-0.00392691092565656	-0.00165419070981443
1899	1.44285261631012	0.354869037866592	-20.2658405303955	-0.00912170019000769	0.00289124972186983	-0.00684897974133492	-0.00814767740666866
1900	1.44285261631012	0.354869037866592	-20.0710372924805	-0.0175632312893867	0.00516396993771195	-0.00847235135734081	-0.000680167751852423
1901	0.793503999710083	-0.619153916835785	-20.0061016082764	0.0100340843200684	0.00418994715437293	-0.00619963090866804	0.00191722682211548
1902	1.44285261631012	1.00421762466431	-20.0710372924805	0.0106834331527352	-0.00230353930965066	0.00613799272105098	-0.00425158534198999
1903	1.44285261631012	0.354869037866592	-19.8112964630127	-0.0175632312893867	0.000943203864153475	0.00970941036939621	0.00776136433705688
1904	0.144155398011208	1.65356624126434	-20.3307762145996	0.0217223595827818	0.00289124972186983	-0.0110697457566857	-0.00782300252467394
1905	1.44285261631012	0.0301947109401226	-20.1359710693359	-0.00457625929266214	0.00938473641872406	-0.00782300252467394	-0.00230353930965066
1906	2.09220123291016	0.679543316364288	-20.3957118988037	0.00256657530553639	0.00191722682211548	-0.00132951640989631	-0.00197886489331722
1907	-1.15454185009003	1.00421762466431	-20.1359710693359	0.0168522447347641	-0.00100484199356288	0.00354059832170606	-0.00327756232582033
1908	0.144155398011208	1.00421762466431	-20.20090675354	-0.00230353930965066	0.00776136433705688	-0.00587495695799589	-0.00425158534198999
1909	-0.50519323348999	1.00421762466431	-20.0061016082764	0.00743668992072344	0.00776136433705688	0.00289124972186983	-0.0143164889886975
1910	-0.50519323348999	1.32889199256897	-20.3307762145996	-0.00782300252467394	0.00354059832170606	-0.00425158534198999	-0.00587495695799589
1911	-0.50519323348999	0.0301947109401226	-20.1359710693359	-0.00879702530801296	0.000618529506027699	0.00289124972186983	-0.00782300252467394
1912	-2.45323920249939	1.00421762466431	-20.3307762145996	0.00808603875339031	0.00321592413820326	0.00483929552137852	0.00483929552137852
1913	-1.80389046669006	1.32889199256897	-20.3307762145996	-0.0100957229733467	-0.00295288790948689	-0.000680167751852423	-0.000680167751852423
1914	-0.50519323348999	-0.294479608535767	-19.9411678314209	-0.00132951640989631	0.00613799272105098	0.00126787810586393	-0.00132951640989631
1915	-1.15454185009003	0.354869037866592	-20.0061016082764	-0.0146411629393697	0.00906006153672934	-0.00425158534198999	0.00126787810586393
1916	-1.15454185009003	1.00421762466431	-20.4606456756592	-0.00555028254166245	0.00483929552137852	-3.08191010844894e-05	0.00613799272105098
1917	-2.45323920249939	1.00421762466431	-20.3307762145996	-0.00814767740666866	0.0022419011220336	0.00548864435404539	-0.000355493422830477
1918	-0.50519323348999	-0.294479608535767	-20.20090675354	-0.0149658378213644	0.00289124972186983	-0.00782300252467394	-0.000680167751852423
1919	-1.80389046669006	0.354869037866592	-20.1359710693359	-0.00132951640989631	-3.08191010844894e-05	-0.00457625929266214	0.00321592413820326
1920	0.793503999710083	0.679543316364288	-20.3307762145996	-0.0159398596733809	0.00126787810586393	-0.0104203969240189	0.0022419011220336
1921	0.144155398011208	1.65356624126434	-20.0061016082764	0.01100810803473	0.00289124972186983	-0.00522560812532902	0.00646266713738441
1922	0.793503999710083	1.00421762466431	-20.4606456756592	0.0265924744307995	-0.0026282137259841	0.000618529506027699	0.00581331877037883
1923	0.793503999710083	1.65356624126434	-20.7203845977783	-0.00132951640989631	0.00191722682211548	-0.00165419070981443	0.00418994715437293
1924	2.09220123291016	0.354869037866592	-20.3957118988037	-0.000680167751852423	0.00581331877037883	0.00159255252219737	0.00873538758605719
1925	0.793503999710083	1.00421762466431	-20.3307762145996	0.00938473641872406	0.00581331877037883	-0.00944637414067984	-0.00619963090866804
1926	3.39089846611023	-0.619153916835785	-19.8762321472168	0.0194496400654316	0.000943203864153475	0.00451462110504508	0.00191722682211548
1927	1.44285261631012	0.679543316364288	-20.1359710693359	0.0106834331527352	0.000293855206109583	0.01100810803473	-0.00717365415766835
1928	0.793503999710083	1.00421762466431	-20.3957118988037	0.00321592413820326	0.00418994715437293	-0.00295288790948689	0.00289124972186983
1929	1.44285261631012	1.32889199256897	-20.3307762145996	0.00483929552137852	0.00451462110504508	-0.0107450718060136	-0.00425158534198999
1930	1.44285261631012	1.00421762466431	-20.3957118988037	-0.0230826959013939	0.00743668992072344	-0.00197886489331722	-0.000355493422830477
1931	0.793503999710083	0.354869037866592	-20.2658405303955	0.0226963832974434	-3.08191010844894e-05	0.00678734155371785	-0.00555028254166245
1932	1.44285261631012	0.0301947109401226	-19.9411678314209	0.00159255252219737	-0.00132951640989631	-0.00295288790948689	-0.000355493422830477
1933	-0.50519323348999	1.32889199256897	-20.0061016082764	0.01100810803473	-0.00555028254166245	0.00159255252219737	0.000618529506027699
1934	2.74154996871948	0.0301947109401226	-20.5905151367188	0.00873538758605719	0.00126787810586393	-0.00100484199356288	-0.00100484199356288
1935	1.44285261631012	1.00421762466431	-20.7203845977783	0.0168522447347641	0.00289124972186983	-0.00100484199356288	-0.00782300252467394
1936	-0.50519323348999	0.0301947109401226	-20.3957118988037	0.0243197549134493	0.00159255252219737	-0.000680167751852423	0.0022419011220336
1937	1.44285261631012	0.354869037866592	-20.2658405303955	0.0298392176628113	-0.00392691092565656	-0.0026282137259841	0.0022419011220336
1938	2.09220123291016	-0.294479608535767	-20.20090675354	0.0191249661147594	0.00159255252219737	-0.00295288790948689	0.000293855206109583
1939	2.74154996871948	0.0301947109401226	-20.0061016082764	0.00678734155371785	0.0100340843200684	0.000943203864153475	-0.00977104809135199
1940	0.793503999710083	1.00421762466431	-20.5905151367188	-0.00392691092565656	0.0103587592020631	-0.00165419070981443	-0.00619963090866804
1941	0.793503999710083	0.679543316364288	-20.7203845977783	0.0191249661147594	-0.00230353930965066	-0.00100484199356288	-0.00100484199356288
1942	-0.50519323348999	0.679543316364288	-20.6554508209229	0.00191722682211548	-0.00197886489331722	0.00581331877037883	0.000618529506027699
1943	1.44285261631012	1.32889199256897	-20.5255813598633	0.00646266713738441	-3.08191010844894e-05	-0.00132951640989631	-0.00652430532500148
1944	2.09220123291016	0.0301947109401226	-20.0710372924805	0.00970941036939621	-3.08191010844894e-05	0.00646266713738441	-0.00295288790948689
1945	0.793503999710083	1.00421762466431	-20.4606456756592	-0.0130177913233638	0.00613799272105098	-0.00587495695799589	-0.00425158534198999
1946	-0.50519323348999	1.32889199256897	-20.3307762145996	0.00256657530553639	0.00711201597005129	0.000943203864153475	0.0022419011220336
1947	2.74154996871948	0.354869037866592	-20.1359710693359	-0.00230353930965066	0.00321592413820326	0.00516396993771195	0.000618529506027699
1948	2.09220123291016	0.0301947109401226	-20.2658405303955	0.0197743140161037	0.00418994715437293	0.00191722682211548	-0.00425158534198999
1949	2.09220123291016	0.0301947109401226	-20.0710372924805	-0.00879702530801296	0.00548864435404539	-0.00490093370899558	-0.00652430532500148
1950	1.44285261631012	0.354869037866592	-20.0710372924805	-0.00100484199356288	0.00808603875339031	0.00159255252219737	-0.00197886489331722
1951	2.74154996871948	0.0301947109401226	-19.7463626861572	0.00159255252219737	-0.00197886489331722	-0.00360223650932312	0.00808603875339031
1952	0.793503999710083	0.679543316364288	-20.20090675354	0.00743668992072344	0.00191722682211548	0.0178262684494257	0.0022419011220336
1953	0.144155398011208	1.00421762466431	-20.7203845977783	-0.0100957229733467	-0.00295288790948689	-0.0136671401560307	0.000618529506027699
1954	2.74154996871948	0.679543316364288	-20.0061016082764	0.020423661917448	-0.00522560812532902	0.000293855206109583	-0.000680167751852423
1955	0.793503999710083	-0.294479608535767	-20.3957118988037	0.00354059832170606	0.00191722682211548	-0.00100484199356288	-3.08191010844894e-05
1956	-0.50519323348999	1.00421762466431	-20.2658405303955	-0.0126931173726916	0.00354059832170606	0.00646266713738441	0.00646266713738441
1957	0.144155398011208	0.354869037866592	-20.1359710693359	-0.000680167751852423	-0.00360223650932312	-3.08191010844894e-05	0.00354059832170606
1958	-0.50519323348999	0.679543316364288	-20.6554508209229	0.00321592413820326	0.00581331877037883	-0.00327756232582033	0.00191722682211548
1959	0.793503999710083	0.0301947109401226	-20.3307762145996	-0.00197886489331722	-0.00587495695799589	-0.00392691092565656	0.00289124972186983
1960	1.44285261631012	0.354869037866592	-20.3957118988037	0.00970941036939621	-0.00132951640989631	-0.00555028254166245	-0.00360223650932312
1961	0.793503999710083	0.0301947109401226	-20.20090675354	-0.00457625929266214	-0.000355493422830477	-0.00490093370899558	0.00873538758605719
1962	1.44285261631012	0.0301947109401226	-20.2658405303955	0.0178262684494257	-0.00944637414067984	0.00321592413820326	0.000943203864153475
1963	2.09220123291016	-1.26850259304047	-19.6814270019531	0.0142548503354192	-0.00327756232582033	-0.00944637414067984	0.00646266713738441
1964	0.793503999710083	-0.294479608535767	-20.3307762145996	-0.00230353930965066	-0.00619963090866804	0.000618529506027699	0.0022419011220336
1965	2.09220123291016	-1.59317684173584	-20.1359710693359	-0.00619963090866804	-0.00230353930965066	-0.00977104809135199	-0.00522560812532902
1966	0.144155398011208	-0.294479608535767	-20.4606456756592	0.00451462110504508	-0.00912170019000769	0.00613799272105098	0.0149041991680861
1967	0.144155398011208	-0.294479608535767	-19.9411678314209	-0.00619963090866804	-0.00327756232582033	0.00613799272105098	0.00646266713738441
1968	0.144155398011208	0.0301947109401226	-19.4866237640381	0.00548864435404539	-0.00100484199356288	-0.00295288790948689	0.00126787810586393
1969	0.793503999710083	-0.619153916835785	-19.6814270019531	-0.00295288790948689	-0.00490093370899558	-0.0026282137259841	-0.00912170019000769
1970	1.44285261631012	0.679543316364288	-20.0710372924805	-0.0026282137259841	0.00321592413820326	-0.0123684434220195	-0.00392691092565656
1971	-0.50519323348999	1.00421762466431	-20.3957118988037	-0.00684897974133492	-0.00132951640989631	-0.00230353930965066	0.00646266713738441
1972	0.793503999710083	0.679543316364288	-20.3957118988037	-0.00847235135734081	0.00711201597005129	0.0100340843200684	0.000293855206109583
1973	2.09220123291016	0.0301947109401226	-20.0061016082764	-0.0136671401560307	0.00678734155371785	-0.00165419070981443	-0.0026282137259841
1974	1.44285261631012	1.00421762466431	-20.1359710693359	0.0113327819854021	0.00516396993771195	-0.00295288790948689	-0.0026282137259841
1975	1.44285261631012	0.354869037866592	-19.8112964630127	0.0194496400654316	0.00321592413820326	-0.00490093370899558	-0.000680167751852423
1976	2.09220123291016	0.354869037866592	-20.3957118988037	0.0113327819854021	0.00321592413820326	-0.00197886489331722	0.0022419011220336
1977	0.144155398011208	1.32889199256897	-20.4606456756592	-0.00490093370899558	0.000293855206109583	-3.08191010844894e-05	0.000293855206109583
1978	0.144155398011208	1.32889199256897	-20.3957118988037	0.00678734155371785	-0.000680167751852423	-0.00100484199356288	-3.08191010844894e-05
1979	0.793503999710083	0.679543316364288	-20.2658405303955	0.0262678004801273	0.00159255252219737	-0.00392691092565656	0.00289124972186983
1980	1.44285261631012	0.679543316364288	-20.2658405303955	-0.00490093370899558	0.00581331877037883	-0.00457625929266214	-0.000355493422830477
1981	1.44285261631012	0.354869037866592	-20.1359710693359	0.000293855206109583	-0.00230353930965066	0.00159255252219737	-0.00522560812532902
1982	0.793503999710083	0.0301947109401226	-20.2658405303955	0.000618529506027699	-3.08191010844894e-05	0.000943203864153475	0.00678734155371785
1983	-1.15454185009003	0.354869037866592	-20.5905151367188	-0.0104203969240189	0.00451462110504508	-0.00295288790948689	-0.00295288790948689
1984	-1.80389046669006	0.679543316364288	-20.5905151367188	-0.00717365415766835	0.00938473641872406	-0.0130177913233638	-0.00230353930965066
1985	0.144155398011208	0.354869037866592	-20.20090675354	-0.00944637414067984	0.00451462110504508	0.00418994715437293	0.00126787810586393
1986	-1.80389046669006	1.65356624126434	-20.1359710693359	-0.021459324285388	-0.00425158534198999	-0.0104203969240189	0.00321592413820326
1987	-2.45323920249939	1.65356624126434	-20.0710372924805	-0.00522560812532902	0.00321592413820326	0.00451462110504508	-0.00392691092565656
1988	-1.80389046669006	0.354869037866592	-20.2658405303955	-0.0113944197073579	0.00483929552137852	-0.00392691092565656	0.00451462110504508
1989	-1.15454185009003	0.0301947109401226	-20.3307762145996	0.0272418223321438	0.0100340843200684	-0.00230353930965066	-0.00555028254166245
1990	-2.45323920249939	0.0301947109401226	-20.20090675354	-0.0120437685400248	0.00808603875339031	-0.00230353930965066	0.0022419011220336
1991	-1.80389046669006	1.00421762466431	-20.2658405303955	-0.00944637414067984	-0.00360223650932312	-0.00912170019000769	0.000618529506027699
1992	-2.45323920249939	1.00421762466431	-20.1359710693359	-0.00814767740666866	0.00418994715437293	-0.00425158534198999	0.00646266713738441
1993	-1.15454185009003	0.679543316364288	-19.9411678314209	-0.00490093370899558	-0.000355493422830477	0.00289124972186983	0.00159255252219737
1994	0.144155398011208	0.0301947109401226	-20.0710372924805	-0.00100484199356288	0.00354059832170606	-0.00392691092565656	0.00354059832170606
1995	0.144155398011208	1.00421762466431	-20.3957118988037	-0.00165419070981443	0.011982130818069	0.000943203864153475	-0.0104203969240189
1996	-1.15454185009003	1.32889199256897	-20.3957118988037	0.0126314787194133	-0.00197886489331722	-0.00425158534198999	0.0123068047687411
1997	0.144155398011208	1.00421762466431	-20.3307762145996	0.00483929552137852	-0.00165419070981443	0.00841071270406246	0.00321592413820326
1998	-0.50519323348999	1.00421762466431	-19.6814270019531	-0.00684897974133492	0.00386527273803949	-3.08191010844894e-05	0.00191722682211548
1999	0.793503999710083	1.00421762466431	-19.6814270019531	0.0100340843200684	-0.00295288790948689	-0.00555028254166245	-0.00749832857400179
2000	1.44285261631012	0.679543316364288	-19.7463626861572	0.00354059832170606	0.00483929552137852	-0.0026282137259841	-0.00587495695799589
[truncated: 5,920 more rows]
