# Supplementary material for: Precise instruction and consideration of the vertical and horizontal force component increases validity and reliability of the 90:20 Isometric Posterior Chain Test
Source: PLoS One. 2024 Oct 28;19(10):e0312843. doi: 10.1371/journal.pone.0312843 (PMC11515970; doi:10.1371/journal.pone.0312843)
Supplement: S1 File — (ZIP) [file pone.0312843.s001.zip › S1_Raw_Data/M1_P14_vh_1.csv]

1	86.5075225830078	-12.6321039199829	-5.26588773727417	-0.0130177913233638	-0.000680167751852423	-0.0172385573387146	0.00159255252219737
2	84.5594787597656	-12.3074293136597	-5.13601779937744	0.00126787810586393	0.00906006153672934	-0.0165892094373703	0.00386527273803949
3	85.2088241577148	-11.6580810546875	-5.6554970741272	-0.00360223650932312	0.00808603875339031	-0.00814767740666866	0.00678734155371785
4	86.5075225830078	-11.9827547073364	-5.20095300674438	-0.00587495695799589	-0.0107450718060136	0.0126314787194133	0.00516396993771195
5	84.5594787597656	-11.3334064483643	-5.6554970741272	-0.00327756232582033	-0.0182125810533762	0.0278911720961332	-0.00360223650932312
6	83.2607803344727	-11.008731842041	-5.46069240570068	-0.0143164889886975	-0.0165892094373703	0.060358602553606	-0.00522560812532902
7	82.6114273071289	-11.6580810546875	-5.13601779937744	0.00321592413820326	-0.0208099745213985	0.0379560738801956	0.00483929552137852
8	81.9620819091797	-11.008731842041	-5.46069240570068	0.000943203864153475	-0.0133424662053585	0.0441248863935471	-3.08191010844894e-05
9	81.3127365112305	-11.008731842041	-5.9152364730835	-0.0126931173726916	-0.0126931173726916	0.0535404421389103	0.00321592413820326
10	81.3127365112305	-10.6840572357178	-5.9152364730835	0.00126787810586393	-0.0159398596733809	0.0486703291535378	-0.00879702530801296
11	81.3127365112305	-10.6840572357178	-5.72043180465698	0.00451462110504508	0.00743668992072344	0.0525664202868938	0.000943203864153475
12	81.9620819091797	-11.9827547073364	-5.26588773727417	-0.00165419070981443	-0.00977104809135199	0.0593845807015896	-0.00165419070981443
13	82.6114273071289	-11.9827547073364	-5.20095300674438	0.00256657530553639	0.00581331877037883	0.0554884895682335	0.00289124972186983
14	83.2607803344727	-11.3334064483643	-5.59056186676025	-0.00782300252467394	0.0103587592020631	0.0382807515561581	0.00613799272105098
15	81.9620819091797	-10.6840572357178	-5.85030126571655	0.000618529506027699	0.01847561635077	0.00483929552137852	0.00191722682211548
16	84.5594787597656	-11.6580810546875	-5.59056186676025	0.00256657530553639	0.0288651939481497	-0.0302255302667618	-0.00132951640989631
17	84.5594787597656	-11.6580810546875	-5.26588773727417	0.000293855206109583	0.0353586822748184	-0.0763292834162712	-0.00717365415766835
18	85.8581771850586	-11.9827547073364	-5.52562713623047	-0.0162645354866982	0.0275664981454611	-0.0773033052682877	-0.00555028254166245
19	84.5594787597656	-11.9827547073364	-5.20095300674438	0.00321592413820326	0.0145795252174139	-0.0792513489723206	0.00581331877037883
20	85.2088241577148	-11.9827547073364	-5.26588773727417	-0.00652430532500148	0.00289124972186983	-0.0792513489723206	0.000943203864153475
21	83.2607803344727	-11.008731842041	-5.46069240570068	0.00581331877037883	-0.00587495695799589	-0.0503553375601768	-0.00100484199356288
22	86.5075225830078	-12.3074293136597	-5.52562713623047	-0.00652430532500148	0.00646266713738441	-0.0370436906814575	0.000293855206109583
23	83.9101257324219	-11.3334064483643	-5.46069240570068	0.0301638916134834	0.00711201597005129	-0.0185372550040483	0.00841071270406246
24	85.8581771850586	-11.008731842041	-5.3957576751709	-0.00847235135734081	-0.0113944197073579	0.00678734155371785	0.00418994715437293
25	83.9101257324219	-10.6840572357178	-5.26588773727417	0.00613799272105098	-0.00879702530801296	0.00418994715437293	0.00159255252219737
26	85.2088241577148	-11.008731842041	-5.13601779937744	0.00159255252219737	-0.00717365415766835	0.0243197549134493	-0.00100484199356288
27	83.2607803344727	-11.9827547073364	-5.52562713623047	0.00841071270406246	0.00841071270406246	0.0220470335334539	-0.00749832857400179
28	83.2607803344727	-11.6580810546875	-5.46069240570068	0.00808603875339031	0.0158782228827477	0.0239950809627771	0.00711201597005129
29	83.9101257324219	-10.6840572357178	-5.6554970741272	0.0304885655641556	0.0100340843200684	0.0132808275520802	0.000943203864153475
30	83.2607803344727	-11.008731842041	-5.6554970741272	0.069124810397625	0.00743668992072344	0.00776136433705688	-0.00197886489331722
31	83.2607803344727	-11.3334064483643	-5.33082246780396	-0.00555028254166245	0.00808603875339031	0.00159255252219737	-0.0110697457566857
32	83.9101257324219	-10.6840572357178	-5.46069240570068	0.00126787810586393	0.0136055024340749	-3.08191010844894e-05	-0.0117190945893526
33	82.6114273071289	-10.6840572357178	-5.98017120361328	0.00938473641872406	0.0175015944987535	-0.0204853005707264	-0.00879702530801296
34	84.5594787597656	-12.3074293136597	-5.59056186676025	0.00776136433705688	0.0155535480007529	-0.0402904339134693	-0.00165419070981443
35	84.5594787597656	-11.008731842041	-5.78536653518677	-0.00165419070981443	0.0230210572481155	-0.0594462193548679	-0.00522560812532902
36	82.6114273071289	-10.6840572357178	-5.9152364730835	0.00354059832170606	0.0233457311987877	-0.0526280589401722	-0.0146411629393697
37	85.8581771850586	-11.9827547073364	-5.46069240570068	0.0132808275520802	0.0103587592020631	-0.0383423902094364	-0.00619963090866804
38	85.8581771850586	-12.3074293136597	-5.52562713623047	-0.0130177913233638	0.0022419011220336	-0.0139918150380254	-0.00360223650932312
39	85.8581771850586	-12.3074293136597	-5.6554970741272	0.00743668992072344	-0.00684897974133492	-0.00295288790948689	0.00126787810586393
40	84.5594787597656	-11.6580810546875	-5.59056186676025	-0.0026282137259841	-0.00619963090866804	0.00646266713738441	0.00289124972186983
41	84.5594787597656	-11.008731842041	-5.6554970741272	0.00386527273803949	0.00646266713738441	0.00451462110504508	-0.00132951640989631
42	83.2607803344727	-10.3593835830688	-5.26588773727417	0.00548864435404539	0.0181509424000978	-0.0152905117720366	0.00191722682211548
43	84.5594787597656	-12.3074293136597	-5.26588773727417	-0.00944637414067984	0.020423661917448	-0.0350956469774246	0.0149041991680861
44	83.2607803344727	-11.008731842041	-5.46069240570068	-0.00425158534198999	0.00451462110504508	-0.0230826959013939	0.0132808275520802
45	83.2607803344727	-12.3074293136597	-5.26588773727417	-0.0165892094373703	-0.00490093370899558	-0.0156151866540313	0.011982130818069
46	84.5594787597656	-12.3074293136597	-5.3957576751709	-0.00555028254166245	-0.00587495695799589	0.0236704051494598	0.00678734155371785
47	85.2088241577148	-12.9567775726318	-5.13601779937744	0.0168522447347641	-0.00197886489331722	0.0262678004801273	0.00451462110504508
48	83.9101257324219	-12.6321039199829	-5.26588773727417	-0.0100957229733467	-0.00977104809135199	0.0330859608948231	0.00354059832170606
49	82.6114273071289	-11.6580810546875	-4.94121360778809	0.000618529506027699	-0.0263294391334057	0.0226963832974434	0.00841071270406246
50	83.2607803344727	-12.6321039199829	-5.07108306884766	-0.0152905117720366	-0.0149658378213644	0.00776136433705688	0.00191722682211548
51	83.9101257324219	-12.3074293136597	-5.46069240570068	0.00483929552137852	-0.00879702530801296	0.0207483377307653	0.00289124972186983
52	83.2607803344727	-12.3074293136597	-5.6554970741272	0.0100340843200684	-0.00879702530801296	0.0386054255068302	-0.000680167751852423
53	84.5594787597656	-13.6061267852783	-5.07108306884766	0.011982130818069	-0.0104203969240189	0.0499690249562263	0.00126787810586393
54	83.2607803344727	-12.9567775726318	-5.26588773727417	0.00483929552137852	-0.0201606266200542	0.0457482598721981	0.00646266713738441
55	84.5594787597656	-13.2814521789551	-4.94121360778809	-0.00295288790948689	-0.00977104809135199	0.0175015944987535	-0.00197886489331722
56	85.2088241577148	-12.9567775726318	-5.20095300674438	0.013930176384747	-0.000680167751852423	-0.0100957229733467	-0.000355493422830477
57	85.2088241577148	-12.3074293136597	-5.72043180465698	0.01100810803473	-0.00360223650932312	-0.0110697457566857	-3.08191010844894e-05
58	85.8581771850586	-11.9827547073364	-5.52562713623047	0.00646266713738441	-0.0237320438027382	-0.00327756232582033	0.000618529506027699
59	83.9101257324219	-11.3334064483643	-5.46069240570068	0.00289124972186983	-0.0311995539814234	-0.00425158534198999	0.00418994715437293
60	85.8581771850586	-12.6321039199829	-5.3957576751709	0.000293855206109583	-0.00619963090866804	-0.0393164120614529	0.0113327819854021
61	85.2088241577148	-11.6580810546875	-5.26588773727417	0.00386527273803949	-0.0133424662053585	-0.00197886489331722	0.00516396993771195
62	82.6114273071289	-10.6840572357178	-5.52562713623047	-0.0113944197073579	-0.0263294391334057	0.00970941036939621	0.00451462110504508
63	83.2607803344727	-10.0347089767456	-5.9152364730835	-3.08191010844894e-05	0.0116574559360743	0.0106834331527352	0.00938473641872406
64	83.2607803344727	-11.008731842041	-5.52562713623047	-0.00782300252467394	-0.00587495695799589	0.0363327041268349	0.0181509424000978
65	83.9101257324219	-11.9827547073364	-5.59056186676025	-0.00490093370899558	-0.0260047651827335	0.0389300994575024	0.00451462110504508
66	83.2607803344727	-11.9827547073364	-5.6554970741272	0.000618529506027699	-0.0350956469774246	0.060358602553606	0.00906006153672934
67	81.9620819091797	-11.3334064483643	-5.3957576751709	-0.00425158534198999	-0.0224333461374044	0.0509430468082428	0.00516396993771195
68	81.9620819091797	-11.3334064483643	-5.46069240570068	-0.00587495695799589	-0.0113944197073579	0.040228795260191	0.0149041991680861
69	82.6114273071289	-11.6580810546875	-5.6554970741272	-0.00847235135734081	-0.00814767740666866	0.0499690249562263	0.0155535480007529
70	82.6114273071289	-12.3074293136597	-5.59056186676025	-0.0195112787187099	0.00548864435404539	0.0360080301761627	0.0126314787194133
71	82.6114273071289	-12.6321039199829	-5.46069240570068	0.0126314787194133	0.0168522447347641	0.0113327819854021	-0.00327756232582033
72	81.9620819091797	-11.9827547073364	-5.26588773727417	-0.00814767740666866	0.0200989879667759	0.045423585921526	0.00386527273803949
73	81.3127365112305	-11.3334064483643	-5.13601779937744	-0.0123684434220195	0.0246444288641214	0.0327612869441509	-0.00490093370899558
74	82.6114273071289	-11.6580810546875	-5.13601779937744	0.00581331877037883	0.0363327041268349	0.0308132413774729	0.00743668992072344
75	81.9620819091797	-11.3334064483643	-5.6554970741272	0.00354059832170606	0.0386054255068302	-0.0487319678068161	-3.08191010844894e-05
76	81.9620819091797	-11.6580810546875	-5.33082246780396	-0.0175632312893867	0.0470469556748867	-0.11788759380579	-0.0104203969240189
77	85.2088241577148	-12.3074293136597	-5.33082246780396	0.00873538758605719	0.0473716296255589	-0.159445911645889	-0.00814767740666866
78	84.5594787597656	-12.3074293136597	-5.3957576751709	-0.00717365415766835	0.0360080301761627	-0.119510971009731	-0.00360223650932312
79	85.2088241577148	-12.3074293136597	-5.00614833831787	-0.0143164889886975	0.0168522447347641	-0.0594462193548679	0.00451462110504508
80	83.2607803344727	-10.6840572357178	-5.3957576751709	-0.0152905117720366	-0.00619963090866804	-0.0279528107494116	-0.00100484199356288
81	83.9101257324219	-11.008731842041	-5.72043180465698	-0.00100484199356288	-0.00555028254166245	-0.0172385573387146	-0.00295288790948689
82	84.5594787597656	-11.3334064483643	-5.9152364730835	0.000943203864153475	-0.00490093370899558	-0.0169138833880424	0.00256657530553639
83	83.9101257324219	-12.6321039199829	-5.26588773727417	-0.00327756232582033	0.00126787810586393	-0.00490093370899558	0.00938473641872406
84	84.5594787597656	-10.6840572357178	-5.52562713623047	-0.000680167751852423	-0.0182125810533762	0.00418994715437293	0.000618529506027699
85	82.6114273071289	-11.3334064483643	-5.20095300674438	-0.00392691092565656	-0.0139918150380254	0.00646266713738441	0.0022419011220336
86	85.8581771850586	-12.3074293136597	-5.3957576751709	0.00418994715437293	-0.0279528107494116	0.00906006153672934	0.00159255252219737
87	84.5594787597656	-12.3074293136597	-5.46069240570068	0.0191249661147594	-0.0227580219507217	0.0103587592020631	0.00548864435404539
88	85.8581771850586	-12.6321039199829	-5.46069240570068	0.00711201597005129	0.000618529506027699	0.00776136433705688	0.00321592413820326
89	83.9101257324219	-12.6321039199829	-5.72043180465698	0.0142548503354192	0.0126314787194133	0.0197743140161037	0.00678734155371785
90	83.2607803344727	-11.008731842041	-5.98017120361328	-0.0123684434220195	0.00970941036939621	0.012956153601408	0.00451462110504508
91	82.6114273071289	-11.9827547073364	-5.6554970741272	-0.0139918150380254	0.0181509424000978	0.0113327819854021	0.00386527273803949
92	84.5594787597656	-11.3334064483643	-5.6554970741272	-0.000355493422830477	0.00841071270406246	0.0249691028147936	-0.00392691092565656
93	85.2088241577148	-11.008731842041	-6.17497587203979	0.0152288740500808	0.0152288740500808	0.031137915328145	0.000618529506027699
94	84.5594787597656	-11.008731842041	-6.04510593414307	0.00516396993771195	0.0330859608948231	0.00678734155371785	0.00483929552137852
95	85.8581771850586	-11.6580810546875	-5.85030126571655	0.00743668992072344	0.0295145437121391	-0.00912170019000769	0.000293855206109583
96	84.5594787597656	-11.008731842041	-6.04510593414307	0.020423661917448	0.0191249661147594	-0.0247060675173998	-0.00652430532500148
97	84.5594787597656	-10.3593835830688	-5.6554970741272	-0.00295288790948689	0.0236704051494598	-0.0357449948787689	-0.00490093370899558
98	84.5594787597656	-11.008731842041	-5.6554970741272	-0.0100957229733467	0.0155535480007529	-0.0704851448535919	0.000293855206109583
99	83.9101257324219	-11.008731842041	-6.04510593414307	0.013930176384747	-3.08191010844894e-05	-0.0578228458762169	-0.00197886489331722
100	85.8581771850586	-12.3074293136597	-5.78536653518677	0.00548864435404539	-0.0175632312893867	-0.00912170019000769	-0.00230353930965066
101	85.8581771850586	-11.6580810546875	-5.59056186676025	-0.0026282137259841	-0.0117190945893526	0.00354059832170606	-0.00684897974133492
102	85.2088241577148	-12.6321039199829	-5.20095300674438	-0.0133424662053585	-0.0165892094373703	-3.08191010844894e-05	-0.00749832857400179
103	83.9101257324219	-11.008731842041	-5.00614833831787	0.00808603875339031	-0.0237320438027382	0.000293855206109583	-0.000680167751852423
104	85.8581771850586	-12.3074293136597	-4.68147373199463	-0.0110697457566857	-0.0227580219507217	-0.00197886489331722	0.00418994715437293
105	85.8581771850586	-11.008731842041	-5.46069240570068	-0.000355493422830477	-0.00555028254166245	-0.0146411629393697	0.000943203864153475
106	83.2607803344727	-11.008731842041	-5.26588773727417	-0.0162645354866982	-0.00360223650932312	-0.0169138833880424	-0.00230353930965066
107	82.6114273071289	-11.3334064483643	-5.33082246780396	0.00451462110504508	-0.000355493422830477	-0.0198359526693821	0.00516396993771195
108	83.2607803344727	-11.6580810546875	-5.46069240570068	0.00873538758605719	-0.000680167751852423	-0.000355493422830477	0.00386527273803949
109	83.2607803344727	-11.6580810546875	-5.46069240570068	0.00613799272105098	-0.00912170019000769	0.0103587592020631	0.00970941036939621
110	85.2088241577148	-11.9827547073364	-5.3957576751709	0.00938473641872406	-0.0201606266200542	0.0188002903014421	0.0022419011220336
111	84.5594787597656	-11.9827547073364	-5.85030126571655	0.00418994715437293	-0.00717365415766835	-0.0123684434220195	0.00451462110504508
112	84.5594787597656	-12.3074293136597	-5.98017120361328	0.0158782228827477	-0.00360223650932312	-0.0191866029053926	-0.0026282137259841
113	86.5075225830078	-13.2814521789551	-5.3957576751709	0.0126314787194133	-0.0100957229733467	-0.0273034609854221	0.00191722682211548
114	83.2607803344727	-11.9827547073364	-5.59056186676025	-0.00944637414067984	-0.00230353930965066	-0.00814767740666866	0.00678734155371785
115	84.5594787597656	-12.6321039199829	-5.52562713623047	-0.0139918150380254	-0.0107450718060136	-0.00522560812532902	-0.00132951640989631
116	84.5594787597656	-12.6321039199829	-5.20095300674438	0.00808603875339031	-0.00847235135734081	0.000293855206109583	-0.0120437685400248
117	84.5594787597656	-12.6321039199829	-5.52562713623047	-0.00392691092565656	-0.0126931173726916	0.00646266713738441	-0.0123684434220195
118	84.5594787597656	-11.9827547073364	-5.59056186676025	0.000943203864153475	-0.021459324285388	0.0175015944987535	-0.0107450718060136
119	85.8581771850586	-12.6321039199829	-5.46069240570068	0.0103587592020631	-0.0230826959013939	0.0376313999295235	-0.00749832857400179
120	85.2088241577148	-11.9827547073364	-5.59056186676025	0.00289124972186983	-0.00457625929266214	0.0382807515561581	-0.00587495695799589
121	83.2607803344727	-11.9827547073364	-5.33082246780396	0.01100810803473	0.000618529506027699	0.0178262684494257	-0.00100484199356288
122	83.2607803344727	-10.3593835830688	-5.00614833831787	0.00354059832170606	0.0126314787194133	0.00548864435404539	-0.00944637414067984
123	84.5594787597656	-11.3334064483643	-5.3957576751709	0.00159255252219737	0.00548864435404539	0.0259431265294552	0.00289124972186983
124	83.2607803344727	-11.008731842041	-5.9152364730835	-0.00814767740666866	0.0142548503354192	0.011982130818069	-0.00555028254166245
125	85.8581771850586	-11.6580810546875	-5.59056186676025	-0.00847235135734081	0.0178262684494257	-0.00652430532500148	0.011982130818069
126	84.5594787597656	-11.6580810546875	-5.52562713623047	-0.00230353930965066	0.0210730116814375	-0.023407369852066	-0.00197886489331722
127	83.2607803344727	-10.6840572357178	-5.6554970741272	-0.00425158534198999	0.0252937767654657	-0.0130177913233638	0.00613799272105098
128	84.5594787597656	-10.6840572357178	-5.26588773727417	0.00776136433705688	0.0298392176628113	-0.043212503194809	0.01847561635077
129	84.5594787597656	-11.3334064483643	-5.26588773727417	-0.00295288790948689	0.0321119390428066	-0.0529527328908443	0.012956153601408
130	83.2607803344727	-11.6580810546875	-5.46069240570068	-0.0026282137259841	0.011982130818069	-0.0445111989974976	0.0100340843200684
131	82.6114273071289	-11.9827547073364	-5.3957576751709	-0.0026282137259841	0.00808603875339031	-0.0146411629393697	0.000943203864153475
132	83.9101257324219	-11.3334064483643	-5.3957576751709	0.0113327819854021	-0.0149658378213644	0.0136055024340749	-0.000680167751852423
133	80.0140380859375	-10.3593835830688	-5.3957576751709	-0.00165419070981443	-0.0224333461374044	0.0314625911414623	0.00678734155371785
134	83.9101257324219	-11.9827547073364	-5.00614833831787	-0.00555028254166245	-0.00392691092565656	0.00711201597005129	-0.0026282137259841
135	81.3127365112305	-10.0347089767456	-5.52562713623047	-0.00912170019000769	-0.00782300252467394	-0.00295288790948689	0.00516396993771195
136	80.6633834838867	-10.6840572357178	-5.6554970741272	-0.0208099745213985	-0.00392691092565656	-0.0276281367987394	-0.00555028254166245
137	81.9620819091797	-10.6840572357178	-5.52562713623047	-0.0126931173726916	0.0100340843200684	-0.00197886489331722	-0.0149658378213644
138	81.9620819091797	-11.008731842041	-5.26588773727417	0.00289124972186983	-0.0198359526693821	-0.00587495695799589	0.000293855206109583
139	81.9620819091797	-10.3593835830688	-5.46069240570068	0.00613799272105098	-0.0130177913233638	0.00841071270406246	-3.08191010844894e-05
140	83.2607803344727	-11.008731842041	-5.33082246780396	-0.00100484199356288	-0.0139918150380254	0.0106834331527352	-0.000355493422830477
141	83.2607803344727	-11.008731842041	-5.6554970741272	-3.08191010844894e-05	-0.0110697457566857	0.0171769186854362	-0.00490093370899558
142	84.5594787597656	-11.9827547073364	-5.9152364730835	-0.00165419070981443	-0.0117190945893526	0.0100340843200684	0.00743668992072344
143	85.8581771850586	-11.9827547073364	-5.59056186676025	0.0152288740500808	-0.0126931173726916	0.0223717093467712	0.0301638916134834
144	85.2088241577148	-11.3334064483643	-5.78536653518677	-0.00327756232582033	-0.0146411629393697	0.0265924744307995	0.00321592413820326
145	83.9101257324219	-11.008731842041	-5.78536653518677	0.00646266713738441	-0.0253554154187441	0.0515923984348774	0.0188002903014421
146	83.2607803344727	-11.3334064483643	-5.3957576751709	0.0100340843200684	0.00516396993771195	0.0412028171122074	-0.00392691092565656
147	85.2088241577148	-11.9827547073364	-5.52562713623047	0.00970941036939621	0.0103587592020631	0.0334106348454952	0.000293855206109583
148	83.9101257324219	-11.3334064483643	-5.98017120361328	0.0116574559360743	0.0106834331527352	0.0272418223321438	0.0123068047687411
149	85.8581771850586	-11.6580810546875	-5.78536653518677	0.0132808275520802	0.0168522447347641	0.0298392176628113	0.00126787810586393
150	83.9101257324219	-10.3593835830688	-6.04510593414307	0.012956153601408	0.0197743140161037	-0.0211346503347158	0.00126787810586393
151	83.9101257324219	-10.6840572357178	-5.59056186676025	-0.00457625929266214	0.0207483377307653	-0.0354203209280968	-0.0110697457566857
152	83.2607803344727	-10.0347089767456	-5.72043180465698	0.0178262684494257	0.01847561635077	-0.00425158534198999	0.00256657530553639
153	85.2088241577148	-11.6580810546875	-7.86328220367432	0.00841071270406246	0.00873538758605719	-0.00944637414067984	0.00159255252219737
154	82.6114273071289	-10.3593835830688	-5.85030126571655	0.00256657530553639	0.00581331877037883	-0.00749832857400179	-0.00425158534198999
155	84.5594787597656	-11.9827547073364	-5.52562713623047	0.00289124972186983	0.0103587592020631	-0.0256800893694162	-0.0123684434220195
156	84.5594787597656	-11.6580810546875	-5.72043180465698	-0.0117190945893526	0.00613799272105098	-0.0250307414680719	-0.0126931173726916
157	83.9101257324219	-11.008731842041	-5.6554970741272	0.00354059832170606	0.00938473641872406	-0.02697878703475	-0.00944637414067984
158	83.2607803344727	-10.0347089767456	-5.46069240570068	-0.0110697457566857	0.00646266713738441	-0.039641086012125	-0.0146411629393697
159	84.5594787597656	-11.3334064483643	-5.3957576751709	0.0100340843200684	0.0145795252174139	-0.0467839203774929	-0.00977104809135199
160	85.2088241577148	-11.6580810546875	-5.52562713623047	-0.00425158534198999	0.0178262684494257	-0.0471085943281651	-0.0117190945893526
161	85.2088241577148	-11.3334064483643	-5.46069240570068	-0.0159398596733809	0.000293855206109583	-0.0130177913233638	-0.00717365415766835
162	85.2088241577148	-12.3074293136597	-5.33082246780396	0.00256657530553639	-0.000680167751852423	-0.0165892094373703	-0.00652430532500148
163	83.2607803344727	-10.6840572357178	-5.59056186676025	0.00808603875339031	0.0106834331527352	-0.0104203969240189	0.00841071270406246
164	85.8581771850586	-11.9827547073364	-5.07108306884766	0.000943203864153475	0.0158782228827477	-0.0149658378213644	0.00191722682211548
165	84.5594787597656	-11.6580810546875	-5.33082246780396	0.00483929552137852	0.0113327819854021	-0.0260047651827335	0.00841071270406246
166	83.9101257324219	-11.3334064483643	-5.72043180465698	0.000618529506027699	0.0175015944987535	-0.0357449948787689	0.00873538758605719
167	83.9101257324219	-10.6840572357178	-5.72043180465698	0.00581331877037883	0.00841071270406246	-0.017887907102704	0.000293855206109583
168	83.2607803344727	-11.3334064483643	-5.46069240570068	0.00678734155371785	0.00159255252219737	-0.0026282137259841	0.00743668992072344
169	82.6114273071289	-11.008731842041	-5.72043180465698	0.00711201597005129	0.00126787810586393	0.0188002903014421	0.00613799272105098
170	85.8581771850586	-11.9827547073364	-5.59056186676025	0.00548864435404539	-0.00619963090866804	0.01100810803473	0.0022419011220336
171	84.5594787597656	-11.3334064483643	-5.6554970741272	0.011982130818069	-0.00360223650932312	-0.00684897974133492	-0.00522560812532902
172	84.5594787597656	-12.9567775726318	-5.78536653518677	0.011982130818069	-0.00977104809135199	-0.00717365415766835	-0.00457625929266214
173	84.5594787597656	-12.6321039199829	-5.33082246780396	0.0168522447347641	-0.0110697457566857	0.00418994715437293	-0.00717365415766835
174	84.5594787597656	-12.3074293136597	-5.46069240570068	0.00516396993771195	-0.0146411629393697	0.0106834331527352	-0.00100484199356288
175	82.6114273071289	-11.9827547073364	-5.46069240570068	0.00386527273803949	-0.00684897974133492	0.0249691028147936	-0.00587495695799589
176	84.5594787597656	-12.9567775726318	-5.07108306884766	0.00159255252219737	-0.0162645354866982	0.0210730116814375	-0.00717365415766835
177	85.2088241577148	-11.9827547073364	-5.20095300674438	-0.0191866029053926	-0.0227580219507217	0.0431508645415306	-0.0143164889886975
178	84.5594787597656	-11.9827547073364	-5.33082246780396	0.000293855206109583	-0.0204853005707264	0.0574365332722664	-0.00392691092565656
179	85.2088241577148	-12.6321039199829	-5.46069240570068	-0.00132951640989631	-0.0276281367987394	0.0626313239336014	-0.0104203969240189
180	83.9101257324219	-11.9827547073364	-5.6554970741272	0.000618529506027699	-0.0198359526693821	0.0642546936869621	-0.00230353930965066
181	83.9101257324219	-11.008731842041	-5.26588773727417	0.0022419011220336	-0.0260047651827335	0.0558131635189056	-0.00879702530801296
182	81.9620819091797	-10.6840572357178	-5.33082246780396	-0.0026282137259841	-0.000680167751852423	0.0373067259788513	-0.000680167751852423
183	85.2088241577148	-11.3334064483643	-5.20095300674438	0.0152288740500808	0.00386527273803949	0.0353586822748184	0.00646266713738441
184	83.9101257324219	-10.0347089767456	-5.6554970741272	-0.0123684434220195	0.0155535480007529	0.0347093306481838	-0.00230353930965066
185	84.5594787597656	-11.6580810546875	-5.26588773727417	-0.00555028254166245	0.0132808275520802	-0.0152905117720366	-0.00165419070981443
186	84.5594787597656	-11.008731842041	-5.33082246780396	0.0171769186854362	0.036657378077507	-0.0630176365375519	-0.00457625929266214
187	84.5594787597656	-11.9827547073364	-5.26588773727417	0.000293855206109583	0.0343846566975117	-0.0951603949069977	-0.00100484199356288
188	84.5594787597656	-11.008731842041	-5.07108306884766	0.0103587592020631	0.0288651939481497	-0.0883422344923019	0.00386527273803949
189	83.2607803344727	-11.6580810546875	-5.00614833831787	-0.00749832857400179	0.0103587592020631	-0.0646410062909126	0.00938473641872406
190	83.2607803344727	-11.008731842041	-5.52562713623047	0.00126787810586393	0.00256657530553639	-0.048407293856144	-0.00327756232582033
191	83.2607803344727	-11.3334064483643	-5.52562713623047	-0.000355493422830477	-0.00717365415766835	-0.0146411629393697	-0.00652430532500148
192	81.9620819091797	-11.6580810546875	-5.52562713623047	-0.000355493422830477	0.0155535480007529	0.00938473641872406	-0.00717365415766835
193	80.0140380859375	-10.3593835830688	-5.3957576751709	0.00548864435404539	-0.0143164889886975	0.00126787810586393	-0.00619963090866804
194	81.9620819091797	-11.3334064483643	-5.26588773727417	-0.00522560812532902	-0.00327756232582033	0.0126314787194133	-0.00392691092565656
195	82.6114273071289	-10.6840572357178	-5.59056186676025	-0.0152905117720366	-0.00782300252467394	0.0132808275520802	-0.00295288790948689
196	80.6633834838867	-10.3593835830688	-5.78536653518677	-0.0156151866540313	-0.00555028254166245	0.00289124972186983	-0.00490093370899558
197	80.6633834838867	-10.3593835830688	-5.59056186676025	-0.0208099745213985	-0.00814767740666866	-0.0169138833880424	-0.0110697457566857
198	81.3127365112305	-10.3593835830688	-5.72043180465698	-0.0107450718060136	0.00321592413820326	-0.0256800893694162	-0.00197886489331722
199	81.9620819091797	-10.0347089767456	-5.85030126571655	-0.00879702530801296	0.00873538758605719	-0.0350956469774246	-0.0026282137259841
200	83.2607803344727	-10.0347089767456	-5.59056186676025	-0.0130177913233638	0.00289124972186983	-0.0227580219507217	-0.000355493422830477
201	83.2607803344727	-9.71003437042236	-5.59056186676025	0.00841071270406246	0.00743668992072344	-0.0217839982360601	-0.00457625929266214
202	85.8581771850586	-11.008731842041	-5.52562713623047	0.00711201597005129	0.025618452578783	-0.0305502042174339	-0.00327756232582033
203	83.2607803344727	-10.0347089767456	-5.46069240570068	-0.00360223650932312	0.0194496400654316	-0.023407369852066	0.00776136433705688
204	85.8581771850586	-11.3334064483643	-5.6554970741272	-0.00555028254166245	0.0171769186854362	-0.0143164889886975	0.00581331877037883
205	82.6114273071289	-9.71003437042236	-5.6554970741272	-0.00360223650932312	0.00191722682211548	-0.00165419070981443	-0.000355493422830477
206	83.2607803344727	-10.0347089767456	-5.52562713623047	-0.00457625929266214	0.00386527273803949	0.00841071270406246	0.000293855206109583
207	83.2607803344727	-10.0347089767456	-5.33082246780396	0.00613799272105098	-0.00197886489331722	0.0171769186854362	-0.00392691092565656
208	83.2607803344727	-10.3593835830688	-5.6554970741272	-0.00132951640989631	-0.00132951640989631	0.0314625911414623	0.00743668992072344
209	83.2607803344727	-9.38536071777344	-5.72043180465698	0.00321592413820326	0.000943203864153475	0.0425015166401863	-0.00100484199356288
210	82.6114273071289	-9.71003437042236	-5.6554970741272	-0.00684897974133492	-3.08191010844894e-05	0.0353586822748184	-0.000355493422830477
211	83.2607803344727	-10.0347089767456	-5.78536653518677	0.00483929552137852	-0.00392691092565656	0.0265924744307995	-0.00749832857400179
212	83.2607803344727	-10.0347089767456	-5.59056186676025	0.00289124972186983	-3.08191010844894e-05	0.031137915328145	-0.00230353930965066
213	84.5594787597656	-11.008731842041	-5.33082246780396	0.00483929552137852	0.00126787810586393	0.0282158460468054	-0.00717365415766835
214	83.9101257324219	-10.0347089767456	-5.85030126571655	0.00126787810586393	-0.0026282137259841	0.0334106348454952	-0.00327756232582033
215	84.5594787597656	-11.008731842041	-5.72043180465698	0.00289124972186983	0.00743668992072344	0.0360080301761627	-0.0139918150380254
216	84.5594787597656	-11.008731842041	-5.52562713623047	0.011982130818069	0.00711201597005129	0.01847561635077	-0.0130177913233638
217	85.8581771850586	-10.6840572357178	-5.72043180465698	-0.00912170019000769	-0.00425158534198999	0.0340599827468395	-0.0195112787187099
218	84.5594787597656	-10.0347089767456	-5.78536653518677	0.00548864435404539	-0.02697878703475	0.0431508645415306	-0.00977104809135199
219	85.2088241577148	-10.3593835830688	-5.3957576751709	-0.00327756232582033	0.00581331877037883	0.00354059832170606	-0.000680167751852423
220	83.9101257324219	-10.6840572357178	-5.6554970741272	-0.00457625929266214	-0.0260047651827335	0.0116574559360743	-0.00327756232582033
221	85.8581771850586	-11.3334064483643	-5.33082246780396	-0.0162645354866982	-0.000355493422830477	-0.00360223650932312	-0.00782300252467394
222	83.2607803344727	-9.0606861114502	-5.59056186676025	-0.00100484199356288	0.00743668992072344	-0.0110697457566857	-0.00457625929266214
223	85.2088241577148	-10.6840572357178	-5.46069240570068	-0.00717365415766835	0.00159255252219737	-0.0026282137259841	0.000618529506027699
224	83.2607803344727	-9.38536071777344	-5.59056186676025	-0.00100484199356288	-3.08191010844894e-05	-0.000355493422830477	0.0022419011220336
225	84.5594787597656	-11.008731842041	-5.20095300674438	-0.00490093370899558	0.0103587592020631	-0.0279528107494116	-0.00230353930965066
226	83.9101257324219	-10.6840572357178	-5.6554970741272	-0.00197886489331722	0.0106834331527352	-0.0568488240242004	-0.0026282137259841
227	84.5594787597656	-11.3334064483643	-5.6554970741272	0.0116574559360743	0.0136055024340749	-0.0850954875349998	0.00159255252219737
228	84.5594787597656	-11.3334064483643	-5.78536653518677	0.00516396993771195	0.0226963832974434	-0.0945110470056534	0.00808603875339031
229	84.5594787597656	-11.6580810546875	-5.52562713623047	0.00646266713738441	0.0200989879667759	-0.104575946927071	0.00678734155371785
230	85.8581771850586	-11.3334064483643	-5.13601779937744	0.000943203864153475	-0.00197886489331722	-0.0740565657615662	-0.00132951640989631
231	83.9101257324219	-11.9827547073364	-4.94121360778809	0.00354059832170606	-0.0276281367987394	-0.0328229255974293	-0.00197886489331722
232	84.5594787597656	-11.9827547073364	-5.3957576751709	0.00646266713738441	-0.028926832601428	0.00841071270406246	-0.00879702530801296
233	83.2607803344727	-11.008731842041	-5.46069240570068	-0.00587495695799589	-0.0341216214001179	0.0389300994575024	-0.00490093370899558
234	84.5594787597656	-12.3074293136597	-5.3957576751709	-0.0113944197073579	-0.0273034609854221	0.0301638916134834	-0.00587495695799589
235	81.9620819091797	-11.008731842041	-5.52562713623047	0.00321592413820326	-0.0299008563160896	0.0356833562254906	-0.0117190945893526
236	85.2088241577148	-11.008731842041	-5.13601779937744	-3.08191010844894e-05	-0.0227580219507217	0.0282158460468054	-0.00490093370899558
237	84.5594787597656	-11.008731842041	-5.00614833831787	0.000618529506027699	-0.0100957229733467	0.0408781431615353	-0.00619963090866804
238	85.2088241577148	-11.6580810546875	-5.33082246780396	-0.00619963090866804	-0.00652430532500148	0.0506183728575706	-0.00392691092565656
239	83.9101257324219	-10.6840572357178	-5.3957576751709	-0.000355493422830477	-0.00587495695799589	0.0600339286029339	-0.00197886489331722
240	83.9101257324219	-10.3593835830688	-5.52562713623047	-0.00522560812532902	0.00678734155371785	0.0181509424000978	0.00289124972186983
241	82.6114273071289	-9.0606861114502	-5.52562713623047	-0.00457625929266214	0.0233457311987877	-0.000355493422830477	0.00321592413820326
242	84.5594787597656	-11.008731842041	-5.13601779937744	-0.00782300252467394	0.0428261905908585	-0.0536020807921886	0.00159255252219737
243	82.6114273071289	-10.3593835830688	-5.07108306884766	0.00126787810586393	0.0373067259788513	-0.0425631552934647	0.0200989879667759
244	83.9101257324219	-11.008731842041	-5.33082246780396	-0.00749832857400179	0.0220470335334539	-0.0217839982360601	0.00418994715437293
245	82.6114273071289	-9.38536071777344	-5.9152364730835	-0.00717365415766835	0.0181509424000978	-0.0367190167307854	0.0106834331527352
246	82.6114273071289	-9.71003437042236	-5.6554970741272	-0.00652430532500148	0.0210730116814375	-0.0425631552934647	0.00646266713738441
247	82.6114273071289	-11.008731842041	-5.59056186676025	-0.00944637414067984	0.0178262684494257	-0.0422384813427925	0.00743668992072344
248	81.9620819091797	-11.008731842041	-5.13601779937744	0.0213976856321096	0.00483929552137852	-0.0260047651827335	0.0116574559360743
249	81.9620819091797	-9.71003437042236	-5.3957576751709	-0.0217839982360601	-0.00912170019000769	-0.0273034609854221	0.0171769186854362
250	80.6633834838867	-9.71003437042236	-5.59056186676025	-0.00457625929266214	-3.08191010844894e-05	-0.00587495695799589	0.0106834331527352
251	81.3127365112305	-10.0347089767456	-5.78536653518677	-0.0156151866540313	-0.0169138833880424	-0.00522560812532902	0.00321592413820326
252	81.3127365112305	-9.38536071777344	-5.59056186676025	0.000293855206109583	0.000943203864153475	0.01100810803473	0.000293855206109583
253	82.6114273071289	-10.6840572357178	-5.85030126571655	0.0132808275520802	0.000293855206109583	0.0243197549134493	0.0136055024340749
254	80.0140380859375	-9.71003437042236	-5.72043180465698	-0.00327756232582033	-0.00100484199356288	0.031137915328145	0.011982130818069
255	82.6114273071289	-11.008731842041	-5.26588773727417	-0.00360223650932312	-0.00717365415766835	0.0145795252174139	0.000943203864153475
256	81.3127365112305	-9.71003437042236	-5.78536653518677	-0.00847235135734081	0.00191722682211548	0.0123068047687411	-0.00100484199356288
257	81.3127365112305	-10.0347089767456	-5.85030126571655	-0.00749832857400179	0.00581331877037883	0.00321592413820326	0.000293855206109583
258	80.6633834838867	-9.0606861114502	-5.72043180465698	-0.00879702530801296	-0.00132951640989631	0.000293855206109583	0.00256657530553639
259	81.3127365112305	-9.71003437042236	-5.46069240570068	-0.0026282137259841	0.00418994715437293	-0.00652430532500148	0.0106834331527352
260	84.5594787597656	-9.71003437042236	-5.46069240570068	-0.00814767740666866	0.00646266713738441	-0.0133424662053585	-0.000355493422830477
261	85.2088241577148	-10.3593835830688	-4.87627840042114	0.00126787810586393	0.00354059832170606	-0.0107450718060136	0.0022419011220336
262	82.6114273071289	-10.0347089767456	-5.33082246780396	-0.00165419070981443	0.00906006153672934	-0.0211346503347158	0.0100340843200684
263	83.2607803344727	-9.71003437042236	-5.59056186676025	0.0188002903014421	0.0022419011220336	-0.0162645354866982	0.0106834331527352
264	84.5594787597656	-10.6840572357178	-5.3957576751709	0.0022419011220336	0.00581331877037883	-0.00392691092565656	0.00743668992072344
265	84.5594787597656	-10.3593835830688	-5.20095300674438	-0.000680167751852423	-0.00457625929266214	-0.0026282137259841	0.0123068047687411
266	83.9101257324219	-10.0347089767456	-5.46069240570068	-0.00230353930965066	-0.00425158534198999	-0.00392691092565656	0.00711201597005129
267	83.2607803344727	-10.3593835830688	-5.13601779937744	0.00776136433705688	0.00548864435404539	-3.08191010844894e-05	0.0152288740500808
268	83.2607803344727	-10.0347089767456	-5.72043180465698	0.0116574559360743	0.00516396993771195	0.0113327819854021	0.0288651939481497
269	83.2607803344727	-10.3593835830688	-5.72043180465698	0.00548864435404539	-0.0146411629393697	0.00646266713738441	0.011982130818069
270	85.2088241577148	-11.008731842041	-5.3957576751709	-0.00912170019000769	-0.0188619289547205	0.0168522447347641	0.0123068047687411
271	82.6114273071289	-9.38536071777344	-5.85030126571655	0.0181509424000978	-0.017887907102704	0.0175015944987535	0.00256657530553639
272	85.2088241577148	-11.008731842041	-5.59056186676025	-0.00392691092565656	-0.00912170019000769	0.0252937767654657	-0.00230353930965066
273	84.5594787597656	-11.008731842041	-5.20095300674438	0.0132808275520802	-0.0169138833880424	0.025618452578783	-0.00652430532500148
274	85.8581771850586	-10.6840572357178	-5.98017120361328	0.00906006153672934	-0.0117190945893526	0.013930176384747	0.00321592413820326
275	82.6114273071289	-9.71003437042236	-5.9152364730835	0.0126314787194133	0.00126787810586393	0.0178262684494257	-0.00100484199356288
276	85.2088241577148	-11.3334064483643	-5.52562713623047	0.000293855206109583	0.00126787810586393	-0.0026282137259841	0.000293855206109583
277	85.2088241577148	-11.008731842041	-5.52562713623047	0.00548864435404539	0.0145795252174139	-0.0107450718060136	-0.0152905117720366
278	85.2088241577148	-11.3334064483643	-5.46069240570068	0.0155535480007529	0.00256657530553639	-0.00944637414067984	-0.00490093370899558
279	85.2088241577148	-11.008731842041	-5.20095300674438	0.00743668992072344	0.00743668992072344	0.00808603875339031	-0.00652430532500148
280	85.8581771850586	-11.6580810546875	-5.3957576751709	-0.000355493422830477	0.000293855206109583	-3.08191010844894e-05	0.000293855206109583
281	83.2607803344727	-10.6840572357178	-5.52562713623047	0.0162028968334198	0.0106834331527352	0.000943203864153475	-0.0026282137259841
282	83.2607803344727	-10.6840572357178	-5.78536653518677	0.0162028968334198	0.0116574559360743	-0.0204853005707264	0.00483929552137852
283	84.5594787597656	-11.6580810546875	-5.3957576751709	-0.00684897974133492	0.0132808275520802	-0.0133424662053585	0.0116574559360743
284	83.2607803344727	-11.008731842041	-5.52562713623047	-0.00425158534198999	0.00321592413820326	-0.0143164889886975	0.012956153601408
285	84.5594787597656	-11.9827547073364	-5.20095300674438	-0.0117190945893526	0.00548864435404539	-0.00944637414067984	0.00256657530553639
286	85.2088241577148	-11.6580810546875	-5.72043180465698	-0.0104203969240189	0.0103587592020631	0.00646266713738441	0.0142548503354192
287	85.2088241577148	-11.3334064483643	-5.78536653518677	-0.0217839982360601	0.0116574559360743	-0.0104203969240189	0.00613799272105098
288	84.5594787597656	-11.9827547073364	-5.52562713623047	0.00873538758605719	0.00711201597005129	0.0158782228827477	0.0171769186854362
289	85.8581771850586	-12.3074293136597	-5.33082246780396	0.00418994715437293	0.00548864435404539	0.0106834331527352	0.013930176384747
290	83.9101257324219	-11.9827547073364	-5.20095300674438	-0.000355493422830477	0.000943203864153475	0.00386527273803949	0.00516396993771195
291	85.2088241577148	-12.3074293136597	-4.87627840042114	-0.00814767740666866	0.0165275707840919	0.00776136433705688	0.00159255252219737
292	84.5594787597656	-12.3074293136597	-5.3957576751709	0.01100810803473	0.00613799272105098	0.0152288740500808	-0.00392691092565656
293	84.5594787597656	-11.6580810546875	-5.72043180465698	0.0103587592020631	-0.00165419070981443	0.0226963832974434	-0.00425158534198999
294	83.9101257324219	-12.3074293136597	-5.3957576751709	0.01100810803473	-0.00944637414067984	0.0217223595827818	0.00516396993771195
295	85.2088241577148	-12.9567775726318	-5.52562713623047	0.00776136433705688	-0.00912170019000769	0.0123068047687411	0.00451462110504508
296	83.2607803344727	-11.9827547073364	-5.26588773727417	-0.00619963090866804	-0.00912170019000769	0.00191722682211548	-0.00977104809135199
297	83.2607803344727	-11.9827547073364	-5.13601779937744	-0.00555028254166245	0.00126787810586393	0.00159255252219737	-0.00749832857400179
298	82.6114273071289	-11.9827547073364	-5.85030126571655	0.00386527273803949	-0.0100957229733467	0.00743668992072344	-0.000355493422830477
299	83.9101257324219	-11.6580810546875	-5.6554970741272	-0.00782300252467394	-0.00165419070981443	0.00646266713738441	0.00808603875339031
300	82.6114273071289	-11.6580810546875	-5.85030126571655	-0.000355493422830477	-0.00457625929266214	0.0022419011220336	0.000943203864153475
301	83.2607803344727	-11.6580810546875	-5.78536653518677	-0.0117190945893526	0.00386527273803949	-0.00814767740666866	0.0022419011220336
302	83.9101257324219	-12.6321039199829	-5.26588773727417	-3.08191010844894e-05	0.00613799272105098	-0.0191866029053926	-0.000680167751852423
303	82.6114273071289	-11.008731842041	-5.00614833831787	0.00418994715437293	0.00678734155371785	-0.0224333461374044	-0.00327756232582033
304	85.2088241577148	-11.9827547073364	-5.33082246780396	-0.000680167751852423	0.00159255252219737	-0.0146411629393697	0.0269171483814716
305	82.6114273071289	-11.008731842041	-5.6554970741272	-0.00425158534198999	0.00386527273803949	-0.00360223650932312	0.00256657530553639
306	83.9101257324219	-11.008731842041	-5.59056186676025	-0.00457625929266214	0.00418994715437293	-0.00847235135734081	0.00776136433705688
307	82.6114273071289	-11.3334064483643	-5.20095300674438	-0.00619963090866804	0.00776136433705688	-0.0113944197073579	0.00451462110504508
308	83.9101257324219	-11.9827547073364	-5.46069240570068	0.00808603875339031	0.00354059832170606	-0.0107450718060136	0.0149041991680861
309	81.9620819091797	-10.3593835830688	-5.33082246780396	0.000943203864153475	0.000943203864153475	0.00548864435404539	0.0149041991680861
310	81.9620819091797	-11.3334064483643	-5.78536653518677	0.00646266713738441	0.00289124972186983	-0.00879702530801296	-0.00327756232582033
311	81.3127365112305	-11.008731842041	-5.98017120361328	-0.00132951640989631	-0.000680167751852423	0.011982130818069	0.00678734155371785
312	81.9620819091797	-11.3334064483643	-5.78536653518677	0.00191722682211548	-0.00327756232582033	0.00678734155371785	-0.00879702530801296
313	82.6114273071289	-11.3334064483643	-5.26588773727417	0.00581331877037883	-0.00360223650932312	0.0223717093467712	-0.00425158534198999
314	79.3646850585938	-11.3334064483643	-5.46069240570068	-0.00392691092565656	-0.00717365415766835	0.0213976856321096	-0.00847235135734081
315	81.9620819091797	-11.6580810546875	-5.26588773727417	-0.0113944197073579	-0.00652430532500148	0.0178262684494257	-0.00879702530801296
316	81.3127365112305	-12.3074293136597	-5.72043180465698	-0.00749832857400179	0.00289124972186983	0.00808603875339031	-0.00165419070981443
317	80.0140380859375	-10.3593835830688	-5.72043180465698	-0.0139918150380254	0.00613799272105098	0.00418994715437293	-0.0123684434220195
318	80.6633834838867	-11.008731842041	-5.59056186676025	-0.00587495695799589	0.00548864435404539	0.00906006153672934	-0.00814767740666866
319	80.6633834838867	-11.3334064483643	-5.59056186676025	-0.00814767740666866	0.00256657530553639	0.0106834331527352	-0.00295288790948689
320	81.9620819091797	-12.3074293136597	-5.13601779937744	0.0200989879667759	0.00548864435404539	-0.00360223650932312	-0.00392691092565656
321	82.6114273071289	-12.3074293136597	-5.00614833831787	-0.00782300252467394	0.0100340843200684	-0.000680167751852423	-0.00587495695799589
322	81.9620819091797	-12.3074293136597	-5.33082246780396	-0.0107450718060136	0.0162028968334198	-0.0026282137259841	-0.000355493422830477
323	82.6114273071289	-11.3334064483643	-5.9152364730835	-0.0026282137259841	0.00483929552137852	-0.0136671401560307	0.000618529506027699
324	83.2607803344727	-11.9827547073364	-5.59056186676025	-0.00490093370899558	0.00256657530553639	-0.000680167751852423	0.00808603875339031
325	85.2088241577148	-12.3074293136597	-5.33082246780396	-0.00100484199356288	-0.00457625929266214	0.00548864435404539	0.00678734155371785
326	82.6114273071289	-11.008731842041	-5.46069240570068	-0.00490093370899558	-0.00684897974133492	0.00743668992072344	0.00613799272105098
327	83.9101257324219	-11.6580810546875	-5.33082246780396	0.00678734155371785	0.000618529506027699	0.00418994715437293	-0.00684897974133492
328	82.6114273071289	-10.6840572357178	-5.26588773727417	0.00711201597005129	0.00483929552137852	0.0136055024340749	0.00548864435404539
329	82.6114273071289	-11.3334064483643	-5.59056186676025	-0.00295288790948689	0.000293855206109583	0.0165275707840919	0.00646266713738441
330	83.9101257324219	-11.9827547073364	-5.46069240570068	-0.00977104809135199	0.00354059832170606	0.0317872650921345	-0.00782300252467394
331	84.5594787597656	-11.3334064483643	-5.52562713623047	0.00483929552137852	-0.00522560812532902	0.0395794473588467	-0.00490093370899558
332	83.2607803344727	-11.9827547073364	-5.78536653518677	0.0103587592020631	0.00256657530553639	0.0425015166401863	-0.0195112787187099
333	83.2607803344727	-12.3074293136597	-5.20095300674438	0.00613799272105098	0.00808603875339031	0.0207483377307653	-0.0126931173726916
334	84.5594787597656	-11.9827547073364	-5.6554970741272	0.00970941036939621	0.013930176384747	-0.000680167751852423	-0.00977104809135199
335	82.6114273071289	-11.3334064483643	-5.9152364730835	-0.0162645354866982	0.00776136433705688	-0.0315242260694504	-0.00197886489331722
336	83.9101257324219	-12.6321039199829	-5.85030126571655	-0.00132951640989631	0.0136055024340749	-0.0669137313961983	-0.0133424662053585
337	83.9101257324219	-12.6321039199829	-5.6554970741272	-0.000355493422830477	0.0152288740500808	-0.0789266750216484	0.000293855206109583
338	84.5594787597656	-12.3074293136597	-5.59056186676025	0.00483929552137852	0.00873538758605719	-0.0523033849895	-0.00879702530801296
339	83.9101257324219	-12.3074293136597	-5.6554970741272	-0.00490093370899558	-0.0130177913233638	-0.0221086721867323	0.00483929552137852
340	84.5594787597656	-12.6321039199829	-5.59056186676025	-0.00749832857400179	-0.0208099745213985	0.00711201597005129	-0.00230353930965066
341	81.9620819091797	-11.3334064483643	-6.11004114151001	-0.00522560812532902	-0.017887907102704	0.029189869761467	-0.00230353930965066
342	83.2607803344727	-11.3334064483643	-6.04510593414307	-0.00457625929266214	-0.0211346503347158	0.0353586822748184	-0.00327756232582033
343	83.9101257324219	-11.9827547073364	-5.72043180465698	0.00256657530553639	-0.017887907102704	0.0392547734081745	0.00613799272105098
344	83.2607803344727	-10.6840572357178	-5.85030126571655	-0.00652430532500148	-0.0146411629393697	0.0285405199974775	0.00841071270406246
345	82.6114273071289	-11.008731842041	-5.46069240570068	-0.00977104809135199	0.000943203864153475	0.0382807515561581	0.00191722682211548
346	84.5594787597656	-12.3074293136597	-5.20095300674438	-0.00490093370899558	0.00354059832170606	0.0480209775269032	-0.00944637414067984
347	84.5594787597656	-11.3334064483643	-5.20095300674438	0.00126787810586393	0.0136055024340749	0.0304885655641556	-0.00197886489331722
348	84.5594787597656	-11.6580810546875	-5.46069240570068	-0.000355493422830477	0.0259431265294552	0.0100340843200684	0.000293855206109583
349	83.2607803344727	-11.9827547073364	-5.6554970741272	0.000293855206109583	0.0327612869441509	-0.0302255302667618	0.00386527273803949
350	82.6114273071289	-11.9827547073364	-5.07108306884766	-0.00555028254166245	0.0373067259788513	-0.0782773271203041	-0.00132951640989631
351	84.5594787597656	-11.6580810546875	-5.13601779937744	-0.00132951640989631	0.0347093306481838	-0.11788759380579	-0.0026282137259841
352	83.9101257324219	-12.9567775726318	-4.87627840042114	0.00354059832170606	0.0337353087961674	-0.149056330323219	-0.00749832857400179
353	82.6114273071289	-11.6580810546875	-5.85030126571655	0.00646266713738441	0.0246444288641214	-0.133147284388542	-0.00977104809135199
354	83.9101257324219	-12.6321039199829	-5.26588773727417	0.00159255252219737	0.0171769186854362	-0.0763292834162712	-0.00100484199356288
355	83.2607803344727	-11.9827547073364	-5.59056186676025	-0.00490093370899558	-0.000680167751852423	-0.0435371771454811	-0.00684897974133492
356	81.9620819091797	-11.9827547073364	-5.52562713623047	-0.00295288790948689	-0.00457625929266214	-0.0341216214001179	-0.0165892094373703
357	83.2607803344727	-12.6321039199829	-5.59056186676025	0.00906006153672934	-0.00684897974133492	-0.00847235135734081	-0.0120437685400248
358	80.6633834838867	-13.2814521789551	-4.94121360778809	0.00126787810586393	-0.00295288790948689	-0.0156151866540313	-0.00165419070981443
359	81.3127365112305	-12.6321039199829	-5.52562713623047	0.00191722682211548	-0.00295288790948689	-0.0393164120614529	-0.00814767740666866
360	81.9620819091797	-11.9827547073364	-5.78536653518677	0.00354059832170606	-0.00977104809135199	-0.0305502042174339	-0.00425158534198999
361	83.9101257324219	-12.3074293136597	-5.9152364730835	-0.00912170019000769	-0.0126931173726916	-0.0130177913233638	-0.0123684434220195
362	83.2607803344727	-12.9567775726318	-5.52562713623047	0.00451462110504508	-0.00912170019000769	-0.0299008563160896	-0.00425158534198999
363	81.9620819091797	-11.9827547073364	-5.46069240570068	0.000293855206109583	-0.00392691092565656	-0.0100957229733467	0.00581331877037883
364	83.9101257324219	-12.3074293136597	-5.20095300674438	-0.00847235135734081	-0.0152905117720366	0.0191249661147594	0.00289124972186983
365	83.2607803344727	-11.008731842041	-5.6554970741272	0.00548864435404539	-0.0156151866540313	0.0223717093467712	0.00418994715437293
366	81.9620819091797	-10.3593835830688	-5.78536653518677	0.00613799272105098	-0.00912170019000769	0.0334106348454952	-0.000680167751852423
367	80.6633834838867	-10.6840572357178	-5.59056186676025	0.0103587592020631	0.00808603875339031	0.0509430468082428	0.0136055024340749
368	81.9620819091797	-11.008731842041	-5.52562713623047	0.0175015944987535	0.0210730116814375	0.0405534692108631	-0.00327756232582033
369	81.9620819091797	-10.6840572357178	-5.33082246780396	0.0463976077735424	0.012956153601408	0.0360080301761627	0.0123068047687411
370	81.9620819091797	-11.3334064483643	-5.33082246780396	-0.0143164889886975	0.00711201597005129	0.0113327819854021	-0.00132951640989631
371	81.9620819091797	-10.3593835830688	-5.33082246780396	-0.0123684434220195	0.0132808275520802	-0.00782300252467394	0.000293855206109583
372	81.9620819091797	-11.008731842041	-5.6554970741272	0.0194496400654316	0.01100810803473	-0.00619963090866804	-0.00977104809135199
373	81.3127365112305	-11.3334064483643	-5.52562713623047	0.00873538758605719	0.00159255252219737	-0.0273034609854221	-0.00327756232582033
374	80.6633834838867	-11.008731842041	-5.59056186676025	0.00516396993771195	-0.00652430532500148	-0.0263294391334057	0.0100340843200684
375	81.9620819091797	-12.3074293136597	-5.00614833831787	0.000618529506027699	-0.00490093370899558	-0.0357449948787689	-0.00490093370899558
376	81.9620819091797	-11.9827547073364	-5.20095300674438	0.000618529506027699	-0.00197886489331722	-0.0386670641601086	-0.00522560812532902
377	80.0140380859375	-10.6840572357178	-5.52562713623047	-0.0117190945893526	-0.0110697457566857	-0.023407369852066	-0.00230353930965066
378	80.6633834838867	-10.6840572357178	-5.6554970741272	-0.00555028254166245	-0.00652430532500148	-0.00847235135734081	0.000618529506027699
379	81.9620819091797	-11.008731842041	-5.33082246780396	-0.0133424662053585	-0.0133424662053585	0.020423661917448	0.00548864435404539
380	82.6114273071289	-11.3334064483643	-5.00614833831787	-0.00619963090866804	-0.00490093370899558	0.0116574559360743	0.00159255252219737
381	80.6633834838867	-11.3334064483643	-5.33082246780396	-0.00847235135734081	-0.017887907102704	0.0132808275520802	0.0022419011220336
382	80.0140380859375	-10.6840572357178	-4.94121360778809	-0.00490093370899558	0.00483929552137852	0.00938473641872406	0.000943203864153475
383	78.7153396606445	-10.0347089767456	-5.3957576751709	-0.00457625929266214	-0.0104203969240189	0.0210730116814375	0.0106834331527352
384	80.6633834838867	-10.6840572357178	-5.33082246780396	0.00808603875339031	-0.00782300252467394	0.0236704051494598	0.0175015944987535
385	81.9620819091797	-11.008731842041	-5.3957576751709	0.0022419011220336	-0.00879702530801296	0.0376313999295235	0.00906006153672934
386	82.6114273071289	-11.008731842041	-5.72043180465698	0.012956153601408	-0.00132951640989631	0.0392547734081745	0.00711201597005129
387	82.6114273071289	-9.71003437042236	-5.72043180465698	0.00159255252219737	0.00516396993771195	0.0314625911414623	0.00581331877037883
388	82.6114273071289	-10.6840572357178	-5.52562713623047	0.0136055024340749	0.00808603875339031	0.0233457311987877	0.00841071270406246
389	83.2607803344727	-10.3593835830688	-5.85030126571655	0.00451462110504508	0.00256657530553639	0.0330859608948231	0.00873538758605719
390	83.9101257324219	-11.9827547073364	-5.6554970741272	-0.00197886489331722	-0.00295288790948689	0.00841071270406246	0.00776136433705688
391	84.5594787597656	-11.3334064483643	-5.85030126571655	0.012956153601408	0.00646266713738441	-0.00977104809135199	-3.08191010844894e-05
392	83.9101257324219	-11.6580810546875	-5.46069240570068	0.0136055024340749	0.00776136433705688	-0.00847235135734081	0.00159255252219737
393	81.9620819091797	-10.6840572357178	-5.46069240570068	0.0123068047687411	0.00126787810586393	0.00159255252219737	0.00159255252219737
394	83.2607803344727	-11.9827547073364	-5.33082246780396	0.0136055024340749	-0.000355493422830477	0.000943203864153475	0.00191722682211548
395	82.6114273071289	-10.3593835830688	-5.59056186676025	-0.00100484199356288	0.00516396993771195	0.00354059832170606	-0.0026282137259841
396	83.2607803344727	-11.6580810546875	-5.52562713623047	-0.0139918150380254	0.00873538758605719	-0.00197886489331722	-0.00912170019000769
397	85.2088241577148	-11.9827547073364	-5.59056186676025	0.0200989879667759	-3.08191010844894e-05	0.0213976856321096	-0.00619963090866804
398	83.9101257324219	-11.6580810546875	-5.59056186676025	-0.00522560812532902	0.00321592413820326	-0.00360223650932312	-0.00717365415766835
399	84.5594787597656	-11.6580810546875	-5.46069240570068	-3.08191010844894e-05	-0.00684897974133492	0.00483929552137852	-0.00749832857400179
400	82.6114273071289	-10.6840572357178	-5.26588773727417	-0.00490093370899558	-0.0100957229733467	0.00516396993771195	-0.00587495695799589
401	83.9101257324219	-11.008731842041	-5.78536653518677	-0.00490093370899558	-0.00619963090866804	-0.00879702530801296	-0.0107450718060136
402	82.6114273071289	-10.3593835830688	-5.98017120361328	-0.000355493422830477	-0.0191866029053926	0.00191722682211548	0.00256657530553639
403	84.5594787597656	-11.6580810546875	-5.6554970741272	-0.00132951640989631	-0.0107450718060136	0.00191722682211548	0.00256657530553639
404	82.6114273071289	-10.3593835830688	-5.72043180465698	-0.0026282137259841	-0.0260047651827335	0.0278911720961332	-0.000680167751852423
405	82.6114273071289	-10.6840572357178	-5.52562713623047	-0.00847235135734081	-0.0350956469774246	0.0486703291535378	0.00191722682211548
406	83.9101257324219	-11.3334064483643	-5.20095300674438	-0.00327756232582033	-0.017887907102704	0.0369820520281792	-0.00132951640989631
407	84.5594787597656	-11.3334064483643	-5.13601779937744	0.00776136433705688	-0.00684897974133492	0.041852168738842	0.00386527273803949
408	83.2607803344727	-11.3334064483643	-5.78536653518677	0.00776136433705688	-3.08191010844894e-05	0.0269171483814716	-0.00197886489331722
409	83.9101257324219	-11.6580810546875	-5.59056186676025	0.0116574559360743	0.0262678004801273	0.00841071270406246	0.000943203864153475
410	81.9620819091797	-11.008731842041	-5.52562713623047	0.0022419011220336	0.0301638916134834	-0.0256800893694162	-0.00457625929266214
411	83.2607803344727	-11.6580810546875	-5.20095300674438	0.00548864435404539	0.0373067259788513	-0.0536020807921886	-0.00490093370899558
412	83.2607803344727	-11.008731842041	-5.00614833831787	0.01100810803473	0.0275664981454611	-0.0376930385828018	-0.00977104809135199
413	81.3127365112305	-11.008731842041	-5.3957576751709	0.00646266713738441	0.025618452578783	-0.0107450718060136	-0.00555028254166245
414	83.2607803344727	-11.3334064483643	-5.3957576751709	0.013930176384747	0.01100810803473	-0.0136671401560307	0.00646266713738441
415	83.2607803344727	-11.9827547073364	-5.46069240570068	0.00841071270406246	0.0123068047687411	-0.0315242260694504	-0.00457625929266214
416	83.2607803344727	-11.3334064483643	-5.85030126571655	-0.00847235135734081	0.00483929552137852	-0.0422384813427925	-0.00847235135734081
417	81.9620819091797	-11.3334064483643	-5.59056186676025	0.0022419011220336	0.0123068047687411	-0.0422384813427925	-0.00814767740666866
418	83.2607803344727	-11.3334064483643	-5.33082246780396	0.00256657530553639	0.00451462110504508	-0.0451605506241322	-0.00522560812532902
419	81.9620819091797	-11.3334064483643	-5.72043180465698	-0.00684897974133492	-0.00327756232582033	-0.0516540370881557	-0.00684897974133492
420	82.6114273071289	-11.6580810546875	-5.9152364730835	0.0116574559360743	-0.00684897974133492	-0.0315242260694504	0.00613799272105098
421	82.6114273071289	-12.6321039199829	-5.85030126571655	0.00483929552137852	-0.0143164889886975	-0.0139918150380254	0.00354059832170606
422	83.9101257324219	-12.9567775726318	-5.46069240570068	0.00678734155371785	-0.0146411629393697	-0.00782300252467394	-3.08191010844894e-05
423	80.6633834838867	-11.9827547073364	-5.3957576751709	0.0100340843200684	-0.00814767740666866	-0.0149658378213644	0.01100810803473
424	84.5594787597656	-12.9567775726318	-4.87627840042114	-0.0149658378213644	-0.00847235135734081	-0.0149658378213644	0.011982130818069
425	81.9620819091797	-11.008731842041	-5.6554970741272	-0.00295288790948689	-0.00555028254166245	-0.0286021586507559	0.00841071270406246
426	82.6114273071289	-11.6580810546875	-5.78536653518677	0.00776136433705688	0.00743668992072344	-0.0519787110388279	0.00451462110504508
427	81.9620819091797	-11.008731842041	-5.6554970741272	0.00776136433705688	0.0178262684494257	-0.0740565657615662	0.000618529506027699
428	82.6114273071289	-10.6840572357178	-5.59056186676025	0.00581331877037883	0.0126314787194133	-0.0584721975028515	0.0168522447347641
429	81.9620819091797	-10.3593835830688	-5.3957576751709	0.00808603875339031	-0.00684897974133492	-0.0185372550040483	0.0126314787194133
430	81.9620819091797	-10.3593835830688	-5.13601779937744	0.0168522447347641	-0.00944637414067984	0.00451462110504508	0.0103587592020631
431	81.3127365112305	-10.3593835830688	-5.52562713623047	-0.0104203969240189	-0.00197886489331722	0.00581331877037883	-0.00295288790948689
432	82.6114273071289	-10.6840572357178	-5.59056186676025	0.0233457311987877	0.0022419011220336	0.0168522447347641	-0.00360223650932312
433	83.9101257324219	-11.3334064483643	-5.26588773727417	0.00289124972186983	0.00256657530553639	0.0262678004801273	-0.00977104809135199
434	81.9620819091797	-10.6840572357178	-5.46069240570068	-0.00132951640989631	0.00386527273803949	0.0265924744307995	-0.00555028254166245
435	81.3127365112305	-10.6840572357178	-5.26588773727417	-0.000355493422830477	-0.00165419070981443	0.0223717093467712	-0.00977104809135199
436	82.6114273071289	-11.008731842041	-5.00614833831787	-3.08191010844894e-05	0.00289124972186983	0.0304885655641556	-0.0120437685400248
437	83.2607803344727	-11.6580810546875	-5.33082246780396	0.000943203864153475	0.00191722682211548	0.0308132413774729	-0.00782300252467394
438	81.9620819091797	-11.008731842041	-5.52562713623047	-0.00457625929266214	-0.00522560812532902	0.0434755384922028	0.00256657530553639
439	81.9620819091797	-11.6580810546875	-5.33082246780396	-0.0107450718060136	-0.0104203969240189	0.0460729338228703	0.00354059832170606
440	81.9620819091797	-11.3334064483643	-5.3957576751709	-0.0136671401560307	-0.00814767740666866	0.0532157681882381	-0.000355493422830477
441	81.9620819091797	-11.6580810546875	-5.13601779937744	-0.00912170019000769	-0.0126931173726916	0.0197743140161037	-0.00522560812532902
442	79.3646850585938	-10.0347089767456	-5.46069240570068	-0.00100484199356288	-0.0120437685400248	-0.0113944197073579	0.00191722682211548
443	81.3127365112305	-11.3334064483643	-5.3957576751709	-3.08191010844894e-05	0.00483929552137852	-0.0480826161801815	0.00581331877037883
444	79.3646850585938	-9.38536071777344	-5.85030126571655	-0.00230353930965066	-0.00295288790948689	-0.038017712533474	0.00841071270406246
445	80.6633834838867	-11.008731842041	-5.46069240570068	0.00354059832170606	-0.0165892094373703	-0.00814767740666866	0.00646266713738441
446	81.3127365112305	-10.6840572357178	-5.59056186676025	-0.0152905117720366	-0.0123684434220195	-0.00327756232582033	-0.00100484199356288
447	81.3127365112305	-11.008731842041	-5.20095300674438	-3.08191010844894e-05	-0.0133424662053585	0.0217223595827818	0.00938473641872406
448	81.9620819091797	-11.008731842041	-5.33082246780396	-0.0136671401560307	-0.00197886489331722	0.0334106348454952	0.00321592413820326
449	82.6114273071289	-11.008731842041	-5.26588773727417	0.00126787810586393	-0.0107450718060136	0.0525664202868938	-3.08191010844894e-05
450	83.2607803344727	-11.3334064483643	-5.46069240570068	0.01100810803473	-0.0110697457566857	0.020423661917448	0.000293855206109583
451	82.6114273071289	-11.008731842041	-5.26588773727417	-0.00197886489331722	0.0132808275520802	-0.00652430532500148	-0.0104203969240189
452	83.2607803344727	-10.6840572357178	-5.26588773727417	0.00418994715437293	0.0149041991680861	0.00938473641872406	-0.00295288790948689
453	81.9620819091797	-10.0347089767456	-5.46069240570068	0.00678734155371785	0.0123068047687411	0.0272418223321438	0.000293855206109583
454	84.5594787597656	-10.3593835830688	-5.26588773727417	-0.0110697457566857	0.00938473641872406	0.020423661917448	-0.00197886489331722
455	82.6114273071289	-9.71003437042236	-5.6554970741272	0.01100810803473	0.0149041991680861	0.0262678004801273	-0.00327756232582033
456	83.2607803344727	-11.008731842041	-5.59056186676025	-0.00425158534198999	0.0230210572481155	0.00321592413820326	-0.000355493422830477
457	82.6114273071289	-10.6840572357178	-5.3957576751709	-0.00587495695799589	0.0158782228827477	0.0220470335334539	-0.00132951640989631
458	83.9101257324219	-11.008731842041	-5.20095300674438	-0.00230353930965066	0.0168522447347641	0.00126787810586393	-0.0026282137259841
459	81.3127365112305	-10.6840572357178	-5.20095300674438	0.00321592413820326	0.011982130818069	0.012956153601408	0.00321592413820326
460	83.2607803344727	-9.71003437042236	-5.26588773727417	-0.00132951640989631	0.00646266713738441	0.00256657530553639	0.00289124972186983
461	81.3127365112305	-9.0606861114502	-5.9152364730835	-0.00944637414067984	0.0106834331527352	-0.00912170019000769	-0.00782300252467394
462	82.6114273071289	-11.008731842041	-5.59056186676025	-0.00490093370899558	0.0155535480007529	-0.0224333461374044	-3.08191010844894e-05
463	81.3127365112305	-10.3593835830688	-5.78536653518677	-0.0113944197073579	0.000618529506027699	-0.0159398596733809	-0.00100484199356288
464	83.2607803344727	-11.008731842041	-5.78536653518677	0.01100810803473	-0.00619963090866804	-0.00814767740666866	0.00418994715437293
465	81.3127365112305	-9.71003437042236	-5.85030126571655	-0.00879702530801296	-0.0208099745213985	-0.0133424662053585	0.00159255252219737
466	81.3127365112305	-9.38536071777344	-5.52562713623047	-0.00555028254166245	-0.0172385573387146	-0.0172385573387146	0.00841071270406246
467	82.6114273071289	-10.3593835830688	-5.78536653518677	0.00386527273803949	-0.0113944197073579	-0.00652430532500148	0.00289124972186983
468	81.3127365112305	-10.0347089767456	-5.46069240570068	0.00386527273803949	-0.0240567177534103	-0.0123684434220195	0.0116574559360743
469	80.6633834838867	-9.71003437042236	-5.72043180465698	-0.00457625929266214	-0.0282774847000837	-0.00879702530801296	0.000618529506027699
470	80.0140380859375	-9.0606861114502	-5.72043180465698	-0.00717365415766835	-0.00425158534198999	-0.00197886489331722	0.00386527273803949
471	80.6633834838867	-9.0606861114502	-5.33082246780396	0.00386527273803949	-0.00847235135734081	-0.0133424662053585	0.00126787810586393
472	80.6633834838867	-9.0606861114502	-5.52562713623047	0.0136055024340749	-0.000355493422830477	-0.00555028254166245	-0.0107450718060136
473	83.2607803344727	-11.008731842041	-5.59056186676025	0.0356833562254906	-0.0208099745213985	-3.08191010844894e-05	0.00191722682211548
474	80.6633834838867	-9.38536071777344	-5.9152364730835	-0.00749832857400179	0.00126787810586393	0.0116574559360743	0.00451462110504508
475	83.2607803344727	-10.3593835830688	-5.46069240570068	-0.0110697457566857	-0.00555028254166245	0.00159255252219737	-0.000680167751852423
476	81.9620819091797	-9.38536071777344	-5.6554970741272	0.00418994715437293	-0.00295288790948689	-0.00522560812532902	-0.00230353930965066
477	81.3127365112305	-9.0606861114502	-5.46069240570068	0.01100810803473	0.00354059832170606	-0.00392691092565656	-0.00717365415766835
478	80.0140380859375	-9.0606861114502	-5.72043180465698	-0.00165419070981443	-0.00230353930965066	-0.00749832857400179	-0.00165419070981443
479	80.6633834838867	-9.71003437042236	-5.9152364730835	0.00581331877037883	0.00321592413820326	-0.0026282137259841	0.000293855206109583
480	82.6114273071289	-9.71003437042236	-5.52562713623047	0.0113327819854021	-0.00847235135734081	0.00483929552137852	-0.000680167751852423
481	81.9620819091797	-11.008731842041	-5.26588773727417	0.00516396993771195	-0.00652430532500148	-0.0117190945893526	-0.00425158534198999
482	80.6633834838867	-10.6840572357178	-5.20095300674438	0.0142548503354192	0.00808603875339031	-0.00392691092565656	-0.00944637414067984
483	80.6633834838867	-10.0347089767456	-5.26588773727417	0.00613799272105098	0.00906006153672934	-0.0107450718060136	0.00776136433705688
484	80.6633834838867	-11.008731842041	-5.20095300674438	-0.00132951640989631	0.00126787810586393	0.00548864435404539	0.00386527273803949
485	81.9620819091797	-10.6840572357178	-5.33082246780396	-0.00490093370899558	0.00418994715437293	-0.00555028254166245	0.00516396993771195
486	80.6633834838867	-10.0347089767456	-5.59056186676025	-0.00197886489331722	0.00841071270406246	-0.0230826959013939	-0.00457625929266214
487	80.0140380859375	-9.71003437042236	-5.52562713623047	0.00354059832170606	0.00418994715437293	-0.0182125810533762	0.00418994715437293
488	80.6633834838867	-9.38536071777344	-5.3957576751709	-0.00132951640989631	0.0162028968334198	-0.00912170019000769	0.00321592413820326
489	80.6633834838867	-9.38536071777344	-5.20095300674438	-0.00684897974133492	0.0106834331527352	-0.0110697457566857	0.00516396993771195
490	83.2607803344727	-10.0347089767456	-5.20095300674438	-0.00327756232582033	0.00516396993771195	0.00159255252219737	0.00418994715437293
491	82.6114273071289	-10.0347089767456	-5.6554970741272	-0.00490093370899558	0.00873538758605719	-0.00619963090866804	-0.00749832857400179
492	83.2607803344727	-10.0347089767456	-5.3957576751709	0.020423661917448	0.00841071270406246	0.000618529506027699	0.00386527273803949
493	80.0140380859375	-8.73601150512695	-5.3957576751709	0.00776136433705688	0.00548864435404539	0.00354059832170606	0.00126787810586393
494	83.2607803344727	-9.71003437042236	-5.46069240570068	-0.00684897974133492	0.00191722682211548	0.0217223595827818	0.00289124972186983
495	80.6633834838867	-8.08666324615479	-5.52562713623047	-0.00230353930965066	-0.00197886489331722	0.0152288740500808	-0.00295288790948689
496	82.6114273071289	-9.0606861114502	-5.52562713623047	-0.00619963090866804	-0.00360223650932312	-0.0120437685400248	-0.00360223650932312
497	81.3127365112305	-9.38536071777344	-5.59056186676025	-0.00360223650932312	-0.00197886489331722	0.00159255252219737	-0.00814767740666866
498	81.9620819091797	-9.71003437042236	-5.59056186676025	0.00321592413820326	-0.00457625929266214	0.00938473641872406	-0.00165419070981443
499	81.9620819091797	-9.0606861114502	-5.52562713623047	-0.00392691092565656	-0.0273034609854221	0.0243197549134493	0.00256657530553639
500	80.6633834838867	-9.38536071777344	-5.33082246780396	-0.000355493422830477	-0.0263294391334057	0.0535404421389103	-0.00230353930965066
501	79.3646850585938	-8.41133785247803	-5.52562713623047	0.00126787810586393	-0.0201606266200542	0.0350340083241463	-0.00165419070981443
502	80.0140380859375	-8.41133785247803	-5.33082246780396	0.00256657530553639	-0.0136671401560307	0.041852168738842	0.00451462110504508
503	81.3127365112305	-9.38536071777344	-5.46069240570068	0.0123068047687411	-0.00360223650932312	0.0243197549134493	0.00386527273803949
504	78.7153396606445	-8.08666324615479	-5.59056186676025	-0.0123684434220195	-3.08191010844894e-05	0.0132808275520802	0.0100340843200684
505	80.0140380859375	-8.08666324615479	-5.33082246780396	-0.0100957229733467	0.00841071270406246	0.0295145437121391	0.0116574559360743
506	80.0140380859375	-8.73601150512695	-5.46069240570068	-0.0172385573387146	0.0288651939481497	0.00711201597005129	-0.00165419070981443
507	80.0140380859375	-9.71003437042236	-5.00614833831787	0.01100810803473	0.0337353087961674	-0.021459324285388	0.00548864435404539
508	79.3646850585938	-9.38536071777344	-5.52562713623047	-0.00327756232582033	0.0278911720961332	-0.0399657599627972	0.00970941036939621
509	80.6633834838867	-9.38536071777344	-5.3957576751709	-0.0139918150380254	0.0334106348454952	-0.0594462193548679	0.00548864435404539
510	78.0659942626953	-8.08666324615479	-5.52562713623047	-0.0139918150380254	0.0236704051494598	-0.0717838406562805	0.00418994715437293
511	80.6633834838867	-9.71003437042236	-5.33082246780396	-0.0120437685400248	0.0223717093467712	-0.0529527328908443	-0.00197886489331722
512	77.4166412353516	-8.41133785247803	-5.26588773727417	0.01100810803473	0.0181509424000978	-0.0253554154187441	-0.00912170019000769
513	79.3646850585938	-8.08666324615479	-5.13601779937744	0.01100810803473	0.00386527273803949	-0.00555028254166245	-0.00327756232582033
514	79.3646850585938	-8.73601150512695	-5.3957576751709	0.00970941036939621	0.00354059832170606	0.0194496400654316	-0.00490093370899558
515	81.9620819091797	-9.71003437042236	-5.46069240570068	0.000943203864153475	-0.00879702530801296	0.0217223595827818	-0.000355493422830477
516	80.0140380859375	-7.76198863983154	-5.6554970741272	-0.00522560812532902	0.00743668992072344	0.0194496400654316	-0.0133424662053585
517	80.0140380859375	-8.73601150512695	-5.72043180465698	0.00678734155371785	0.00743668992072344	0.0194496400654316	-0.0149658378213644
518	80.6633834838867	-8.08666324615479	-5.59056186676025	0.01100810803473	0.000943203864153475	0.0295145437121391	-0.00490093370899558
519	80.0140380859375	-8.08666324615479	-5.20095300674438	-0.00295288790948689	0.00646266713738441	0.0548391379415989	-0.00522560812532902
520	80.6633834838867	-8.08666324615479	-5.9152364730835	-0.00132951640989631	-0.00490093370899558	0.0324366129934788	-0.0113944197073579
521	81.9620819091797	-9.38536071777344	-5.78536653518677	0.00321592413820326	-0.00295288790948689	0.0265924744307995	-0.00782300252467394
522	82.6114273071289	-10.0347089767456	-5.72043180465698	0.00159255252219737	0.0126314787194133	-0.0136671401560307	-0.0117190945893526
523	80.6633834838867	-8.73601150512695	-5.78536653518677	-0.00392691092565656	0.0132808275520802	-0.023407369852066	0.000618529506027699
524	82.6114273071289	-9.71003437042236	-5.13601779937744	-0.00587495695799589	0.011982130818069	-0.0571734979748726	0.00548864435404539
525	81.9620819091797	-8.41133785247803	-5.59056186676025	-0.00295288790948689	0.0155535480007529	-0.0691864490509033	0.00191722682211548
526	81.3127365112305	-8.73601150512695	-5.98017120361328	-0.00749832857400179	0.0158782228827477	-0.0824980959296227	0.00289124972186983
527	81.3127365112305	-8.08666324615479	-5.6554970741272	0.00386527273803949	0.0152288740500808	-0.0639916583895683	0.0022419011220336
528	80.6633834838867	-8.41133785247803	-5.78536653518677	0.00938473641872406	0.00126787810586393	-0.0302255302667618	0.00581331877037883
529	80.0140380859375	-8.41133785247803	-5.85030126571655	-0.00230353930965066	-0.00490093370899558	0.00354059832170606	0.0194496400654316
530	83.2607803344727	-8.41133785247803	-5.9152364730835	0.0142548503354192	-0.0123684434220195	-0.00977104809135199	0.00451462110504508
531	80.0140380859375	-7.76198863983154	-5.52562713623047	-0.0104203969240189	-0.032173577696085	0.00321592413820326	-3.08191010844894e-05
532	81.3127365112305	-8.41133785247803	-5.85030126571655	0.00191722682211548	-0.0123684434220195	-0.0026282137259841	-0.00360223650932312
533	82.6114273071289	-9.38536071777344	-5.72043180465698	-0.00912170019000769	-0.0256800893694162	0.020423661917448	-0.00100484199356288
534	80.6633834838867	-8.41133785247803	-5.85030126571655	0.0191249661147594	-0.00327756232582033	0.0103587592020631	0.00646266713738441
535	81.3127365112305	-8.73601150512695	-5.59056186676025	-0.0113944197073579	-0.0230826959013939	0.025618452578783	-0.00100484199356288
536	82.6114273071289	-9.71003437042236	-5.3957576751709	0.0116574559360743	-0.0185372550040483	0.011982130818069	0.000943203864153475
537	83.2607803344727	-8.41133785247803	-5.3957576751709	0.0181509424000978	0.0123068047687411	0.0113327819854021	-0.00879702530801296
538	82.6114273071289	-9.0606861114502	-5.3957576751709	0.00191722682211548	-0.00587495695799589	0.00516396993771195	0.00548864435404539
539	82.6114273071289	-9.38536071777344	-5.6554970741272	-0.00100484199356288	0.0022419011220336	0.0022419011220336	0.00581331877037883
540	81.9620819091797	-10.0347089767456	-5.26588773727417	-0.0026282137259841	-0.00132951640989631	0.00711201597005129	0.00289124972186983
541	81.9620819091797	-9.38536071777344	-5.46069240570068	-0.0169138833880424	0.00548864435404539	0.00126787810586393	0.00159255252219737
542	80.6633834838867	-8.73601150512695	-5.3957576751709	0.00126787810586393	0.0106834331527352	-0.0146411629393697	0.00321592413820326
543	82.6114273071289	-10.0347089767456	-4.87627840042114	0.000943203864153475	0.0194496400654316	-0.0117190945893526	0.00970941036939621
544	80.6633834838867	-9.38536071777344	-5.6554970741272	-0.00944637414067984	0.0188002903014421	-0.00847235135734081	0.00938473641872406
545	83.9101257324219	-9.38536071777344	-5.26588773727417	0.00159255252219737	0.0100340843200684	-0.00100484199356288	0.00191722682211548
546	81.3127365112305	-10.3593835830688	-5.26588773727417	-0.00100484199356288	0.0165275707840919	0.00678734155371785	0.00159255252219737
547	83.2607803344727	-10.3593835830688	-5.33082246780396	0.00159255252219737	0.0210730116814375	-0.00392691092565656	0.0200989879667759
548	81.9620819091797	-10.3593835830688	-5.20095300674438	-0.00587495695799589	0.0145795252174139	-0.00879702530801296	-0.00230353930965066
549	83.2607803344727	-10.6840572357178	-5.20095300674438	0.00646266713738441	0.011982130818069	-0.0152905117720366	0.020423661917448
550	81.9620819091797	-10.6840572357178	-5.59056186676025	0.00743668992072344	0.00354059832170606	-0.0175632312893867	0.00159255252219737
551	81.9620819091797	-11.6580810546875	-5.3957576751709	0.0113327819854021	0.00451462110504508	-0.0208099745213985	0.00126787810586393
552	82.6114273071289	-11.008731842041	-5.59056186676025	0.0178262684494257	-0.0026282137259841	-0.0156151866540313	0.00126787810586393
553	79.3646850585938	-10.6840572357178	-5.3957576751709	0.0145795252174139	-3.08191010844894e-05	-0.0195112787187099	0.00159255252219737
554	82.6114273071289	-11.008731842041	-5.3957576751709	0.00970941036939621	-0.0100957229733467	0.00354059832170606	-0.00360223650932312
555	81.3127365112305	-10.6840572357178	-5.46069240570068	0.00321592413820326	-0.0136671401560307	0.0162028968334198	-0.00165419070981443
556	81.3127365112305	-11.008731842041	-5.85030126571655	-0.00522560812532902	-0.0117190945893526	0.025618452578783	-0.0110697457566857
557	81.9620819091797	-11.008731842041	-5.33082246780396	0.0116574559360743	-0.00749832857400179	0.0220470335334539	-0.00814767740666866
558	82.6114273071289	-11.3334064483643	-5.33082246780396	0.00841071270406246	-0.0156151866540313	0.0249691028147936	-0.00717365415766835
559	81.3127365112305	-10.6840572357178	-5.33082246780396	-0.00619963090866804	-0.0117190945893526	0.0308132413774729	-0.0100957229733467
560	81.9620819091797	-11.008731842041	-5.07108306884766	0.000293855206109583	-0.00457625929266214	0.0136055024340749	-0.00749832857400179
561	80.6633834838867	-10.0347089767456	-5.26588773727417	-0.0104203969240189	-0.0143164889886975	-0.00587495695799589	-0.00944637414067984
562	81.9620819091797	-10.3593835830688	-5.46069240570068	-0.00619963090866804	-0.00587495695799589	-0.0227580219507217	-0.00587495695799589
563	80.6633834838867	-8.73601150512695	-5.72043180465698	-0.0143164889886975	0.00126787810586393	-0.0120437685400248	0.00126787810586393
564	82.6114273071289	-10.3593835830688	-5.26588773727417	-0.00490093370899558	0.00321592413820326	-0.00749832857400179	0.00289124972186983
565	82.6114273071289	-9.71003437042236	-5.52562713623047	-0.00295288790948689	0.0103587592020631	0.00386527273803949	0.00581331877037883
566	82.6114273071289	-10.3593835830688	-5.46069240570068	-0.0113944197073579	0.011982130818069	0.000618529506027699	-0.00360223650932312
567	82.6114273071289	-9.71003437042236	-5.20095300674438	-0.00197886489331722	0.0103587592020631	-0.00392691092565656	-0.00165419070981443
568	81.9620819091797	-10.3593835830688	-5.46069240570068	0.00516396993771195	0.0142548503354192	-0.0204853005707264	0.00159255252219737
569	81.9620819091797	-9.71003437042236	-5.6554970741272	0.000943203864153475	0.0100340843200684	-0.0195112787187099	-3.08191010844894e-05
570	81.3127365112305	-10.3593835830688	-5.59056186676025	-0.00295288790948689	0.00678734155371785	-0.043212503194809	-0.00490093370899558
571	80.0140380859375	-9.38536071777344	-5.46069240570068	-0.00100484199356288	0.000943203864153475	-0.0211346503347158	-0.00749832857400179
572	78.7153396606445	-9.38536071777344	-5.59056186676025	0.00970941036939621	0.00126787810586393	-0.00879702530801296	-0.00879702530801296
573	80.0140380859375	-10.3593835830688	-5.33082246780396	0.00451462110504508	-0.00490093370899558	0.00418994715437293	-0.00555028254166245
574	78.7153396606445	-9.38536071777344	-5.46069240570068	-0.00814767740666866	-3.08191010844894e-05	0.00516396993771195	-0.00619963090866804
575	79.3646850585938	-10.6840572357178	-5.6554970741272	-0.00879702530801296	0.000293855206109583	-0.00295288790948689	-0.00230353930965066
576	79.3646850585938	-9.38536071777344	-5.78536653518677	-0.0126931173726916	0.00159255252219737	-0.0133424662053585	-0.000680167751852423
577	78.0659942626953	-9.71003437042236	-5.78536653518677	-0.00392691092565656	0.00386527273803949	-0.0162645354866982	-0.00684897974133492
578	78.0659942626953	-9.71003437042236	-5.3957576751709	-0.00457625929266214	0.00581331877037883	-0.0139918150380254	-0.00425158534198999
579	78.0659942626953	-10.0347089767456	-5.3957576751709	-0.00977104809135199	-0.00197886489331722	0.000618529506027699	0.00256657530553639
580	78.7153396606445	-9.0606861114502	-5.98017120361328	-0.0146411629393697	0.00938473641872406	-3.08191010844894e-05	-0.00619963090866804
581	81.9620819091797	-10.6840572357178	-5.85030126571655	-0.00847235135734081	0.00776136433705688	-0.00490093370899558	-0.00425158534198999
582	79.3646850585938	-9.38536071777344	-5.78536653518677	-0.00457625929266214	0.0171769186854362	-0.0152905117720366	-0.00100484199356288
583	81.3127365112305	-10.0347089767456	-5.78536653518677	-0.00555028254166245	0.0168522447347641	-0.028926832601428	-0.00555028254166245
584	79.3646850585938	-9.0606861114502	-5.6554970741272	-0.00912170019000769	0.00289124972186983	-0.0191866029053926	0.00451462110504508
585	82.6114273071289	-10.3593835830688	-5.20095300674438	-0.00619963090866804	-0.00197886489331722	-0.00912170019000769	-0.00132951640989631
586	81.3127365112305	-9.71003437042236	-5.59056186676025	0.000618529506027699	-0.0117190945893526	0.00743668992072344	-0.00132951640989631
587	83.2607803344727	-10.6840572357178	-5.26588773727417	0.00256657530553639	-0.00392691092565656	-0.0026282137259841	-3.08191010844894e-05
588	81.9620819091797	-9.38536071777344	-5.3957576751709	0.0116574559360743	0.000618529506027699	0.0162028968334198	-3.08191010844894e-05
589	81.9620819091797	-10.3593835830688	-5.20095300674438	0.00613799272105098	-0.00782300252467394	0.00841071270406246	0.0103587592020631
590	80.6633834838867	-8.73601150512695	-5.13601779937744	0.000618529506027699	0.000293855206109583	0.01847561635077	0.00613799272105098
591	80.6633834838867	-9.38536071777344	-4.94121360778809	0.00354059832170606	-0.00327756232582033	0.0259431265294552	0.00516396993771195
592	81.3127365112305	-9.0606861114502	-5.33082246780396	0.0136055024340749	-0.0159398596733809	0.0285405199974775	-0.00782300252467394
593	81.9620819091797	-10.3593835830688	-5.00614833831787	0.0022419011220336	-0.0156151866540313	0.0480209775269032	-0.00555028254166245
594	80.6633834838867	-9.38536071777344	-5.6554970741272	0.0230210572481155	-0.0208099745213985	0.0593845807015896	0.0022419011220336
595	80.6633834838867	-10.0347089767456	-5.26588773727417	-0.00652430532500148	-0.00717365415766835	0.0473716296255589	-0.00132951640989631
596	81.9620819091797	-10.3593835830688	-5.3957576751709	0.00808603875339031	-0.00587495695799589	0.0327612869441509	-0.00165419070981443
597	81.3127365112305	-9.0606861114502	-5.26588773727417	0.00418994715437293	0.0022419011220336	0.020423661917448	-0.00230353930965066
598	81.3127365112305	-9.38536071777344	-5.72043180465698	0.00386527273803949	0.0181509424000978	0.013930176384747	0.00548864435404539
599	81.3127365112305	-9.38536071777344	-5.98017120361328	-0.00490093370899558	0.0191249661147594	0.00711201597005129	0.00613799272105098
600	83.2607803344727	-10.0347089767456	-5.6554970741272	-0.000355493422830477	0.0152288740500808	-0.00457625929266214	0.00289124972186983
601	81.3127365112305	-10.0347089767456	-5.59056186676025	-3.08191010844894e-05	0.0217223595827818	-0.0136671401560307	-0.0026282137259841
602	82.6114273071289	-9.71003437042236	-5.6554970741272	0.000293855206109583	0.0217223595827818	-0.039641086012125	-0.00555028254166245
603	81.9620819091797	-9.71003437042236	-5.3957576751709	0.0113327819854021	0.0158782228827477	-0.0376930385828018	-0.00619963090866804
604	81.3127365112305	-9.38536071777344	-6.04510593414307	0.0022419011220336	0.00418994715437293	-0.03444629535079	-0.00327756232582033
605	80.6633834838867	-8.41133785247803	-6.11004114151001	-0.00425158534198999	0.00808603875339031	-0.032173577696085	-0.00230353930965066
606	80.6633834838867	-9.0606861114502	-6.17497587203979	0.00581331877037883	-0.0156151866540313	-0.0217839982360601	-0.00230353930965066
607	81.3127365112305	-8.73601150512695	-5.72043180465698	0.00581331877037883	-0.00165419070981443	-0.00944637414067984	-0.0120437685400248
608	80.0140380859375	-9.71003437042236	-5.33082246780396	0.00711201597005129	-0.0133424662053585	0.00808603875339031	0.00873538758605719
609	80.0140380859375	-9.0606861114502	-5.3957576751709	-0.00327756232582033	-0.0305502042174339	0.031137915328145	0.000618529506027699
610	80.6633834838867	-8.73601150512695	-5.9152364730835	0.00418994715437293	-0.0204853005707264	0.0249691028147936	-0.00197886489331722
611	80.6633834838867	-10.3593835830688	-5.6554970741272	-0.0143164889886975	-0.00847235135734081	0.0113327819854021	-0.00814767740666866
612	81.9620819091797	-9.71003437042236	-5.52562713623047	0.0126314787194133	-0.0318489037454128	0.00841071270406246	-0.00490093370899558
613	81.3127365112305	-8.73601150512695	-5.98017120361328	-0.00944637414067984	0.00159255252219737	0.0103587592020631	-0.000355493422830477
614	81.3127365112305	-9.38536071777344	-5.46069240570068	-0.00327756232582033	-0.00684897974133492	0.01100810803473	0.0022419011220336
615	80.6633834838867	-8.73601150512695	-5.26588773727417	0.000293855206109583	-0.00457625929266214	0.013930176384747	-0.00327756232582033
616	79.3646850585938	-9.0606861114502	-5.3957576751709	0.00386527273803949	0.00159255252219737	-0.00847235135734081	-0.000680167751852423
617	83.2607803344727	-9.71003437042236	-5.46069240570068	0.0132808275520802	0.00873538758605719	-0.0188619289547205	-0.00717365415766835
618	81.9620819091797	-9.71003437042236	-5.52562713623047	0.00841071270406246	0.00548864435404539	-0.0237320438027382	0.000943203864153475
619	82.6114273071289	-10.0347089767456	-5.46069240570068	0.00548864435404539	0.000943203864153475	-0.0386670641601086	-0.00522560812532902
620	80.0140380859375	-9.38536071777344	-5.26588773727417	0.00906006153672934	-0.0026282137259841	-0.0425631552934647	0.00776136433705688
621	80.6633834838867	-8.73601150512695	-5.33082246780396	0.00386527273803949	0.00126787810586393	-0.0328229255974293	-0.000355493422830477
622	81.3127365112305	-9.71003437042236	-5.07108306884766	0.0100340843200684	0.00678734155371785	-0.0299008563160896	-0.00522560812532902
623	80.6633834838867	-9.38536071777344	-5.72043180465698	0.00548864435404539	0.00321592413820326	-0.023407369852066	-3.08191010844894e-05
624	81.3127365112305	-10.3593835830688	-5.33082246780396	0.000943203864153475	-0.0107450718060136	-0.0139918150380254	0.00711201597005129
625	80.0140380859375	-10.0347089767456	-5.6554970741272	-0.00490093370899558	-0.00327756232582033	-0.0302255302667618	0.00386527273803949
626	80.6633834838867	-9.71003437042236	-5.6554970741272	-0.000680167751852423	-0.00912170019000769	-0.00847235135734081	0.00126787810586393
627	80.0140380859375	-9.71003437042236	-5.33082246780396	0.00256657530553639	-0.0113944197073579	-0.00587495695799589	0.00451462110504508
628	80.6633834838867	-9.71003437042236	-5.9152364730835	0.01847561635077	-0.0120437685400248	0.0126314787194133	0.00159255252219737
629	80.0140380859375	-9.0606861114502	-5.85030126571655	-0.00165419070981443	-0.0100957229733467	0.0243197549134493	0.00678734155371785
630	81.3127365112305	-9.71003437042236	-5.3957576751709	-0.00652430532500148	0.0022419011220336	-0.0136671401560307	0.00126787810586393
631	80.0140380859375	-9.71003437042236	-5.46069240570068	-0.00912170019000769	0.0168522447347641	-0.0266541130840778	-0.00295288790948689
632	79.3646850585938	-9.0606861114502	-5.46069240570068	0.00483929552137852	0.00581331877037883	0.00711201597005129	-0.00717365415766835
633	80.6633834838867	-9.0606861114502	-5.20095300674438	0.0132808275520802	0.0100340843200684	0.0213976856321096	-0.0026282137259841
634	81.3127365112305	-8.41133785247803	-5.78536653518677	0.00386527273803949	0.00256657530553639	0.0213976856321096	0.00938473641872406
635	81.3127365112305	-9.71003437042236	-5.72043180465698	-0.00230353930965066	0.00191722682211548	0.0178262684494257	-0.00197886489331722
636	81.3127365112305	-9.0606861114502	-5.85030126571655	0.000618529506027699	0.00386527273803949	0.01100810803473	-0.00360223650932312
637	80.6633834838867	-8.41133785247803	-5.6554970741272	-0.00522560812532902	0.00841071270406246	0.0100340843200684	-0.00230353930965066
638	81.3127365112305	-8.41133785247803	-5.46069240570068	0.00808603875339031	0.00841071270406246	0.0197743140161037	0.00289124972186983
639	80.0140380859375	-8.08666324615479	-5.46069240570068	0.00386527273803949	0.01100810803473	0.0389300994575024	-0.00132951640989631
640	81.3127365112305	-8.41133785247803	-5.98017120361328	-0.00360223650932312	-0.00100484199356288	0.0288651939481497	0.00159255252219737
641	80.6633834838867	-8.73601150512695	-5.33082246780396	-0.00717365415766835	0.00743668992072344	0.0217223595827818	-0.00977104809135199
642	80.0140380859375	-8.41133785247803	-5.59056186676025	-0.00165419070981443	0.0236704051494598	-0.00132951640989631	-0.000355493422830477
643	80.6633834838867	-8.41133785247803	-5.46069240570068	-0.00619963090866804	0.020423661917448	-0.028926832601428	-0.00425158534198999
644	78.7153396606445	-8.41133785247803	-5.00614833831787	0.00386527273803949	0.0132808275520802	-0.0428878292441368	0.00483929552137852
645	80.0140380859375	-9.0606861114502	-4.81134366989136	-0.00100484199356288	0.00289124972186983	-0.043212503194809	-0.00392691092565656
646	80.6633834838867	-9.38536071777344	-5.3957576751709	0.0168522447347641	0.0136055024340749	-0.0467839203774929	-0.00425158534198999
647	80.6633834838867	-9.38536071777344	-5.46069240570068	-0.00165419070981443	0.00743668992072344	-0.0276281367987394	0.00159255252219737
648	79.3646850585938	-9.38536071777344	-5.33082246780396	0.00548864435404539	0.00126787810586393	-0.00457625929266214	0.00711201597005129
649	80.6633834838867	-9.0606861114502	-5.26588773727417	-0.00717365415766835	-0.00814767740666866	0.0207483377307653	0.0100340843200684
650	79.3646850585938	-9.38536071777344	-5.07108306884766	-0.00684897974133492	-0.0156151866540313	0.0100340843200684	-0.0026282137259841
651	80.6633834838867	-8.41133785247803	-5.3957576751709	-0.0110697457566857	-0.0146411629393697	0.0220470335334539	0.000943203864153475
652	79.3646850585938	-9.38536071777344	-5.59056186676025	0.00256657530553639	-0.0146411629393697	0.0191249661147594	-0.00425158534198999
653	80.0140380859375	-9.71003437042236	-5.3957576751709	-0.00782300252467394	-0.00717365415766835	0.0126314787194133	-0.000355493422830477
654	79.3646850585938	-8.73601150512695	-5.6554970741272	-0.00879702530801296	-0.00132951640989631	0.0197743140161037	0.00678734155371785
655	78.7153396606445	-8.41133785247803	-5.46069240570068	-0.00977104809135199	0.00354059832170606	0.00711201597005129	-0.00327756232582033
656	80.0140380859375	-9.71003437042236	-5.13601779937744	-0.00490093370899558	0.00289124972186983	-0.00100484199356288	-0.00555028254166245
657	81.3127365112305	-9.71003437042236	-5.13601779937744	-0.00360223650932312	0.00613799272105098	-0.00977104809135199	-0.00100484199356288
658	80.6633834838867	-8.73601150512695	-5.72043180465698	-0.00165419070981443	0.0158782228827477	-0.0146411629393697	-0.00425158534198999
659	81.9620819091797	-9.71003437042236	-5.6554970741272	0.00581331877037883	0.0103587592020631	-0.0211346503347158	0.00516396993771195
660	81.3127365112305	-9.0606861114502	-5.6554970741272	-0.00132951640989631	0.0197743140161037	-0.0305502042174339	0.00451462110504508
661	79.3646850585938	-10.0347089767456	-5.46069240570068	0.012956153601408	0.0145795252174139	-0.0276281367987394	0.00516396993771195
662	81.9620819091797	-8.73601150512695	-5.72043180465698	-0.00132951640989631	0.0207483377307653	-0.0198359526693821	-0.00360223650932312
663	82.6114273071289	-10.0347089767456	-4.94121360778809	0.00451462110504508	0.0178262684494257	-0.0117190945893526	0.00516396993771195
664	80.0140380859375	-8.73601150512695	-5.98017120361328	0.00386527273803949	0.0168522447347641	0.00841071270406246	0.0116574559360743
665	80.6633834838867	-9.0606861114502	-5.85030126571655	-0.00132951640989631	0.0136055024340749	-0.00165419070981443	0.01100810803473
666	80.6633834838867	-10.3593835830688	-5.52562713623047	0.00906006153672934	0.0132808275520802	-0.00490093370899558	0.00191722682211548
667	81.9620819091797	-9.38536071777344	-5.3957576751709	0.01847561635077	0.0100340843200684	0.00873538758605719	0.00873538758605719
668	81.9620819091797	-10.3593835830688	-5.33082246780396	0.0207483377307653	0.0200989879667759	0.0178262684494257	0.00354059832170606
669	80.0140380859375	-9.0606861114502	-5.26588773727417	0.0197743140161037	0.0304885655641556	0.0116574559360743	0.00776136433705688
670	80.6633834838867	-8.73601150512695	-5.6554970741272	-0.00814767740666866	0.0252937767654657	0.00646266713738441	0.0116574559360743
671	81.9620819091797	-10.0347089767456	-5.72043180465698	0.00516396993771195	0.0194496400654316	-0.00457625929266214	0.00289124972186983
672	81.9620819091797	-10.3593835830688	-5.6554970741272	0.0113327819854021	0.00970941036939621	0.000293855206109583	-0.00327756232582033
673	81.3127365112305	-8.41133785247803	-6.04510593414307	0.0165275707840919	-0.00100484199356288	0.00418994715437293	-0.00457625929266214
674	82.6114273071289	-10.0347089767456	-5.26588773727417	0.0142548503354192	-0.0139918150380254	0.0171769186854362	-0.00555028254166245
675	82.6114273071289	-9.71003437042236	-5.3957576751709	0.0022419011220336	-0.00879702530801296	0.00451462110504508	-0.0120437685400248
676	81.3127365112305	-9.71003437042236	-5.9152364730835	-0.0172385573387146	-0.00782300252467394	-0.0104203969240189	-0.0113944197073579
677	80.0140380859375	-8.73601150512695	-5.6554970741272	0.0106834331527352	-0.00879702530801296	-0.0107450718060136	-0.0130177913233638
678	81.3127365112305	-9.38536071777344	-5.46069240570068	0.0113327819854021	-0.00879702530801296	-0.0139918150380254	-0.00684897974133492
679	81.3127365112305	-8.41133785247803	-5.6554970741272	0.00776136433705688	-0.0266541130840778	-0.00230353930965066	-0.00490093370899558
680	80.6633834838867	-9.38536071777344	-5.52562713623047	-0.00879702530801296	-0.0165892094373703	-0.00295288790948689	-0.00652430532500148
681	80.6633834838867	-8.73601150512695	-5.3957576751709	0.00354059832170606	-0.0139918150380254	0.00776136433705688	-0.00360223650932312
682	81.9620819091797	-10.3593835830688	-5.33082246780396	0.00354059832170606	-0.00360223650932312	-0.00587495695799589	-0.00392691092565656
683	80.6633834838867	-8.73601150512695	-5.85030126571655	0.00548864435404539	-0.000680167751852423	-0.0299008563160896	0.00906006153672934
684	83.2607803344727	-10.3593835830688	-5.52562713623047	0.00256657530553639	0.00483929552137852	-0.00490093370899558	0.020423661917448
685	82.6114273071289	-10.3593835830688	-5.72043180465698	-0.00587495695799589	0.00159255252219737	-0.0156151866540313	0.00386527273803949
686	80.6633834838867	-9.71003437042236	-5.78536653518677	-0.00522560812532902	0.00711201597005129	-0.0276281367987394	0.00516396993771195
687	80.0140380859375	-9.71003437042236	-5.46069240570068	0.000293855206109583	0.0022419011220336	-0.0250307414680719	0.00483929552137852
688	80.0140380859375	-9.71003437042236	-5.85030126571655	0.000618529506027699	0.00938473641872406	-0.0315242260694504	0.00483929552137852
689	81.3127365112305	-9.71003437042236	-5.98017120361328	0.00548864435404539	-0.00782300252467394	-0.0201606266200542	0.025618452578783
690	81.9620819091797	-10.6840572357178	-5.59056186676025	-0.00652430532500148	-0.00652430532500148	-0.0123684434220195	0.012956153601408
691	81.3127365112305	-9.71003437042236	-5.85030126571655	-0.00327756232582033	-0.0152905117720366	-0.00977104809135199	0.00418994715437293
692	80.6633834838867	-9.71003437042236	-5.52562713623047	0.0210730116814375	-0.0104203969240189	0.0132808275520802	0.000293855206109583
693	83.2607803344727	-11.6580810546875	-4.94121360778809	0.0100340843200684	-0.00977104809135199	0.020423661917448	0.00743668992072344
694	80.0140380859375	-10.3593835830688	-5.78536653518677	-0.00100484199356288	-0.0104203969240189	0.0230210572481155	0.00354059832170606
695	82.6114273071289	-11.6580810546875	-5.6554970741272	0.0149041991680861	-0.0191866029053926	0.0123068047687411	-3.08191010844894e-05
696	81.9620819091797	-11.3334064483643	-5.59056186676025	-0.00555028254166245	-0.0175632312893867	0.00938473641872406	-0.00230353930965066
697	82.6114273071289	-11.3334064483643	-5.72043180465698	0.00548864435404539	-0.0217839982360601	-0.00425158534198999	-0.0026282137259841
698	81.9620819091797	-11.008731842041	-5.59056186676025	-0.00132951640989631	-0.00230353930965066	-0.00197886489331722	-0.0110697457566857
699	81.3127365112305	-11.3334064483643	-5.07108306884766	-0.00295288790948689	-0.0240567177534103	0.0223717093467712	0.00451462110504508
700	82.6114273071289	-11.3334064483643	-5.26588773727417	-0.00327756232582033	-0.0273034609854221	0.029189869761467	-0.00230353930965066
701	82.6114273071289	-11.3334064483643	-5.20095300674438	0.0022419011220336	-0.0263294391334057	0.0243197549134493	-0.000680167751852423
702	80.0140380859375	-10.0347089767456	-5.6554970741272	-0.00425158534198999	-0.0113944197073579	0.00873538758605719	0.00289124972186983
703	81.9620819091797	-11.3334064483643	-5.20095300674438	-0.0026282137259841	-0.00165419070981443	0.00191722682211548	0.0100340843200684
704	81.3127365112305	-10.3593835830688	-5.3957576751709	-0.00782300252467394	0.00386527273803949	0.0236704051494598	0.00126787810586393
705	80.0140380859375	-10.0347089767456	-4.94121360778809	-0.00457625929266214	-0.00360223650932312	0.0249691028147936	-0.000680167751852423
706	81.9620819091797	-10.6840572357178	-5.20095300674438	0.00354059832170606	0.011982130818069	0.036657378077507	-0.00425158534198999
707	82.6114273071289	-10.3593835830688	-5.3957576751709	0.0233457311987877	0.012956153601408	0.0217223595827818	0.00159255252219737
708	82.6114273071289	-10.6840572357178	-5.33082246780396	0.00581331877037883	0.0200989879667759	0.0217223595827818	-0.000355493422830477
709	81.3127365112305	-11.008731842041	-5.20095300674438	0.00613799272105098	0.0123068047687411	0.0171769186854362	0.00386527273803949
710	81.3127365112305	-9.71003437042236	-5.46069240570068	0.0100340843200684	0.0149041991680861	0.0155535480007529	0.00191722682211548
711	81.9620819091797	-10.6840572357178	-5.07108306884766	0.00646266713738441	0.0217223595827818	0.0103587592020631	-0.00165419070981443
712	82.6114273071289	-10.3593835830688	-5.3957576751709	0.00743668992072344	0.012956153601408	0.00191722682211548	-0.0026282137259841
713	79.3646850585938	-9.38536071777344	-5.98017120361328	-0.00684897974133492	0.0136055024340749	-0.00717365415766835	-0.00360223650932312
714	81.3127365112305	-10.6840572357178	-5.6554970741272	-0.00684897974133492	0.0145795252174139	-0.0256800893694162	0.00808603875339031
715	78.0659942626953	-9.38536071777344	-5.78536653518677	-0.00814767740666866	0.0181509424000978	-0.0253554154187441	-0.00619963090866804
716	79.3646850585938	-10.0347089767456	-5.6554970741272	0.00841071270406246	0.0155535480007529	-0.0360696688294411	-0.00327756232582033
717	79.3646850585938	-10.0347089767456	-5.46069240570068	-0.00360223650932312	0.00613799272105098	-0.0292515084147453	-0.00230353930965066
718	80.0140380859375	-10.6840572357178	-5.20095300674438	-0.00977104809135199	0.00548864435404539	-0.0201606266200542	-0.00944637414067984
719	79.3646850585938	-10.3593835830688	-5.78536653518677	-0.0110697457566857	-0.00327756232582033	0.00159255252219737	-0.0026282137259841
720	77.4166412353516	-9.71003437042236	-5.6554970741272	-0.00619963090866804	-0.00944637414067984	-0.00684897974133492	-0.0026282137259841
721	77.4166412353516	-9.38536071777344	-5.72043180465698	0.00613799272105098	0.00808603875339031	-0.0159398596733809	0.00191722682211548
722	80.0140380859375	-11.008731842041	-5.3957576751709	0.000943203864153475	0.0136055024340749	-0.0311995539814234	0.00548864435404539
723	80.6633834838867	-10.0347089767456	-5.26588773727417	0.00483929552137852	0.0106834331527352	-0.0422384813427925	0.00646266713738441
724	81.9620819091797	-11.008731842041	-5.07108306884766	-0.00684897974133492	0.00191722682211548	-0.0337969474494457	0.0022419011220336
725	80.6633834838867	-10.0347089767456	-5.72043180465698	0.0022419011220336	0.00159255252219737	-0.0195112787187099	0.00191722682211548
726	80.0140380859375	-9.71003437042236	-5.52562713623047	-0.00327756232582033	-3.08191010844894e-05	-0.00360223650932312	-0.00684897974133492
727	81.3127365112305	-9.71003437042236	-5.52562713623047	0.00354059832170606	-0.000680167751852423	0.00516396993771195	0.000943203864153475
728	80.0140380859375	-10.3593835830688	-5.52562713623047	0.00126787810586393	-0.00197886489331722	-0.00977104809135199	-0.00814767740666866
729	81.3127365112305	-10.0347089767456	-5.3957576751709	0.000943203864153475	0.00159255252219737	-0.00100484199356288	0.00289124972186983
730	83.2607803344727	-10.0347089767456	-5.26588773727417	0.000943203864153475	-0.00522560812532902	0.00938473641872406	-0.00327756232582033
731	81.9620819091797	-9.71003437042236	-5.46069240570068	-0.000680167751852423	0.00841071270406246	0.00808603875339031	-0.00619963090866804
732	81.3127365112305	-9.38536071777344	-5.6554970741272	0.00418994715437293	0.00743668992072344	0.0197743140161037	-0.0123684434220195
733	82.6114273071289	-10.6840572357178	-5.3957576751709	0.00354059832170606	0.00873538758605719	0.00256657530553639	-0.00587495695799589
734	81.9620819091797	-9.38536071777344	-5.85030126571655	0.00483929552137852	0.0181509424000978	-0.0133424662053585	-0.000355493422830477
735	81.9620819091797	-11.3334064483643	-5.33082246780396	-0.00425158534198999	0.00711201597005129	-0.0341216214001179	-0.00425158534198999
736	82.6114273071289	-9.71003437042236	-5.46069240570068	-0.0120437685400248	0.0123068047687411	-0.0370436906814575	-0.00684897974133492
737	80.0140380859375	-9.38536071777344	-5.78536653518677	-0.0026282137259841	0.00678734155371785	-0.0279528107494116	-0.00587495695799589
738	81.3127365112305	-9.71003437042236	-5.9152364730835	0.00646266713738441	0.000618529506027699	-0.0182125810533762	-0.0133424662053585
739	81.9620819091797	-9.38536071777344	-5.72043180465698	0.0022419011220336	0.000943203864153475	-0.0126931173726916	-0.00100484199356288
740	81.9620819091797	-9.71003437042236	-5.98017120361328	0.0162028968334198	0.00126787810586393	-0.0123684434220195	-0.00555028254166245
741	81.9620819091797	-10.3593835830688	-5.72043180465698	-0.0136671401560307	0.0126314787194133	-0.017887907102704	-0.00684897974133492
742	80.6633834838867	-9.0606861114502	-5.72043180465698	0.00516396993771195	0.0136055024340749	-0.0256800893694162	0.000618529506027699
743	83.2607803344727	-10.3593835830688	-5.98017120361328	-0.00652430532500148	0.00808603875339031	-0.0104203969240189	0.00808603875339031
744	80.6633834838867	-10.0347089767456	-5.98017120361328	-0.0026282137259841	-0.000355493422830477	0.000293855206109583	0.00483929552137852
745	81.9620819091797	-10.6840572357178	-5.59056186676025	-3.08191010844894e-05	-0.00587495695799589	0.0165275707840919	0.0022419011220336
746	84.5594787597656	-11.008731842041	-5.52562713623047	-0.00847235135734081	-0.0117190945893526	0.0178262684494257	0.000943203864153475
747	83.2607803344727	-10.3593835830688	-5.46069240570068	-0.00944637414067984	-0.00490093370899558	0.0324366129934788	-0.0026282137259841
748	83.9101257324219	-10.6840572357178	-5.07108306884766	0.0230210572481155	-0.0136671401560307	0.0249691028147936	0.00906006153672934
749	82.6114273071289	-10.0347089767456	-5.3957576751709	0.0217223595827818	-0.0250307414680719	0.0343846566975117	-0.00295288790948689
750	81.3127365112305	-9.71003437042236	-5.59056186676025	-0.00457625929266214	-0.0136671401560307	0.0350340083241463	0.00841071270406246
751	83.2607803344727	-10.0347089767456	-5.52562713623047	-0.00165419070981443	-0.0165892094373703	0.0324366129934788	-0.00197886489331722
752	83.2607803344727	-10.3593835830688	-5.26588773727417	0.000943203864153475	-0.0217839982360601	0.0554884895682335	-0.0113944197073579
753	80.6633834838867	-9.38536071777344	-5.20095300674438	0.00451462110504508	-0.0240567177534103	0.0515923984348774	-0.0130177913233638
754	83.2607803344727	-11.3334064483643	-5.00614833831787	0.00483929552137852	-0.0419138073921204	0.0473716296255589	0.00483929552137852
755	81.3127365112305	-10.0347089767456	-5.59056186676025	-0.000680167751852423	-0.0441865250468254	0.0480209775269032	-0.00295288790948689
756	81.9620819091797	-11.6580810546875	-5.26588773727417	-0.00522560812532902	-0.0334722734987736	0.040228795260191	-0.00100484199356288
757	82.6114273071289	-11.3334064483643	-5.46069240570068	0.00256657530553639	-0.0204853005707264	0.049319677054882	-0.0133424662053585
758	82.6114273071289	-11.9827547073364	-5.00614833831787	0.00451462110504508	-0.0292515084147453	0.0567871853709221	0.00516396993771195
759	82.6114273071289	-11.3334064483643	-5.26588773727417	0.00159255252219737	-0.00555028254166245	0.0726962238550186	-0.00457625929266214
760	81.3127365112305	-11.3334064483643	-4.87627840042114	-0.0130177913233638	-0.00165419070981443	0.0749689489603043	0.00191722682211548
761	80.6633834838867	-10.0347089767456	-5.52562713623047	-0.0107450718060136	0.0165275707840919	0.0447742342948914	0.00354059832170606
762	82.6114273071289	-10.6840572357178	-5.3957576751709	-0.00847235135734081	0.0434755384922028	-0.0500306636095047	0.00159255252219737
763	83.9101257324219	-10.6840572357178	-5.3957576751709	0.0022419011220336	0.0593845807015896	-0.154575794935226	0.012956153601408
764	83.2607803344727	-10.6840572357178	-5.59056186676025	-0.00879702530801296	0.0502936989068985	-0.184121161699295	0.0103587592020631
765	81.9620819091797	-9.0606861114502	-5.72043180465698	-0.00587495695799589	0.0457482598721981	-0.143212199211121	0.00678734155371785
766	80.6633834838867	-9.0606861114502	-5.52562713623047	-0.00847235135734081	0.0200989879667759	-0.0857448354363441	0.00289124972186983
767	81.3127365112305	-9.71003437042236	-5.3957576751709	0.00906006153672934	0.00256657530553639	-0.0519787110388279	0.00581331877037883
768	81.3127365112305	-8.08666324615479	-5.46069240570068	0.0288651939481497	-0.00425158534198999	-0.0211346503347158	0.00873538758605719
769	82.6114273071289	-9.0606861114502	-5.46069240570068	-0.00100484199356288	-0.00912170019000769	-0.0247060675173998	0.00906006153672934
770	81.3127365112305	-8.73601150512695	-5.85030126571655	-0.0107450718060136	-0.0146411629393697	-0.0175632312893867	0.00418994715437293
771	80.6633834838867	-8.08666324615479	-5.72043180465698	0.00126787810586393	-0.00295288790948689	-0.0156151866540313	-0.00327756232582033
772	79.3646850585938	-8.08666324615479	-5.46069240570068	0.0149041991680861	-0.00847235135734081	-0.00392691092565656	-0.0104203969240189
773	82.6114273071289	-8.41133785247803	-5.33082246780396	0.0152288740500808	-0.0136671401560307	0.00386527273803949	0.0022419011220336
774	80.0140380859375	-9.0606861114502	-5.52562713623047	-0.00197886489331722	-0.0162645354866982	0.013930176384747	0.00646266713738441
775	81.9620819091797	-9.71003437042236	-5.52562713623047	-0.0120437685400248	-0.00392691092565656	0.00970941036939621	0.000293855206109583
776	79.3646850585938	-8.73601150512695	-5.59056186676025	-0.00684897974133492	-0.0227580219507217	0.000618529506027699	-0.00782300252467394
777	79.3646850585938	-9.0606861114502	-5.20095300674438	-0.00360223650932312	-0.00295288790948689	-0.00100484199356288	-0.00782300252467394
778	80.6633834838867	-10.0347089767456	-5.00614833831787	-0.00425158534198999	-0.00327756232582033	0.00354059832170606	-0.00912170019000769
779	80.6633834838867	-9.71003437042236	-5.26588773727417	-0.00555028254166245	0.000618529506027699	0.0123068047687411	-0.00522560812532902
780	78.7153396606445	-9.38536071777344	-5.3957576751709	-0.0117190945893526	-0.00847235135734081	0.0123068047687411	-0.0026282137259841
781	80.0140380859375	-8.41133785247803	-5.59056186676025	-0.0107450718060136	0.00451462110504508	0.000293855206109583	-0.0126931173726916
782	81.9620819091797	-9.0606861114502	-5.59056186676025	-0.00490093370899558	0.0188002903014421	-0.00587495695799589	0.000618529506027699
783	80.6633834838867	-9.0606861114502	-5.26588773727417	-0.000355493422830477	0.0126314787194133	0.00613799272105098	-0.00100484199356288
784	80.6633834838867	-8.41133785247803	-5.3957576751709	0.00354059832170606	0.00841071270406246	0.00191722682211548	0.00873538758605719
785	81.3127365112305	-8.08666324615479	-5.26588773727417	0.0178262684494257	0.013930176384747	-0.000355493422830477	-0.00132951640989631
786	82.6114273071289	-9.38536071777344	-5.59056186676025	-0.00814767740666866	0.00906006153672934	0.0145795252174139	-0.00360223650932312
787	80.0140380859375	-8.73601150512695	-5.46069240570068	0.00646266713738441	0.0145795252174139	0.00321592413820326	-0.00132951640989631
788	81.3127365112305	-8.73601150512695	-5.52562713623047	0.00191722682211548	0.00743668992072344	0.00613799272105098	0.0022419011220336
789	81.3127365112305	-7.76198863983154	-5.59056186676025	0.0022419011220336	0.00321592413820326	0.0259431265294552	0.00906006153672934
790	80.6633834838867	-8.41133785247803	-5.59056186676025	0.00256657530553639	-0.00717365415766835	0.0226963832974434	-0.00100484199356288
791	81.3127365112305	-8.08666324615479	-5.6554970741272	0.00418994715437293	-0.00652430532500148	0.0191249661147594	-0.00490093370899558
792	81.9620819091797	-8.73601150512695	-5.59056186676025	0.00418994715437293	0.000293855206109583	0.011982130818069	-0.0107450718060136
793	82.6114273071289	-8.73601150512695	-5.52562713623047	0.0259431265294552	-0.00652430532500148	0.0126314787194133	-0.00327756232582033
794	80.0140380859375	-8.08666324615479	-5.78536653518677	0.00516396993771195	-0.0136671401560307	0.00548864435404539	-0.000355493422830477
795	82.6114273071289	-9.0606861114502	-5.59056186676025	-0.00425158534198999	-0.0243813935667276	0.0145795252174139	-0.00782300252467394
796	82.6114273071289	-7.76198863983154	-5.6554970741272	0.0106834331527352	-0.0117190945893526	0.00678734155371785	-0.00327756232582033
797	80.6633834838867	-8.08666324615479	-5.78536653518677	0.000943203864153475	-0.0123684434220195	0.00808603875339031	-0.0117190945893526
798	80.0140380859375	-8.08666324615479	-6.17497587203979	0.00516396993771195	-0.00847235135734081	0.00256657530553639	0.00581331877037883
799	81.3127365112305	-8.08666324615479	-6.11004114151001	0.0181509424000978	-0.00425158534198999	-0.00425158534198999	-0.00619963090866804
800	80.6633834838867	-8.08666324615479	-5.98017120361328	0.0178262684494257	-0.000680167751852423	-0.0165892094373703	0.000618529506027699
801	81.9620819091797	-8.08666324615479	-5.6554970741272	-0.00425158534198999	-0.00425158534198999	-0.0191866029053926	-0.00360223650932312
802	80.6633834838867	-7.43731451034546	-5.85030126571655	0.00906006153672934	0.00678734155371785	-0.00717365415766835	-0.000355493422830477
803	81.9620819091797	-9.38536071777344	-5.13601779937744	0.00646266713738441	0.00256657530553639	-0.00555028254166245	0.00938473641872406
804	81.3127365112305	-8.73601150512695	-5.3957576751709	-0.00587495695799589	0.00418994715437293	-0.00132951640989631	0.0136055024340749
805	82.6114273071289	-8.08666324615479	-5.72043180465698	0.00581331877037883	-3.08191010844894e-05	0.00483929552137852	0.00548864435404539
806	80.6633834838867	-7.76198863983154	-5.6554970741272	-0.00522560812532902	0.00841071270406246	0.0220470335334539	0.00418994715437293
807	80.6633834838867	-8.73601150512695	-5.52562713623047	-0.00425158534198999	-0.00197886489331722	0.0103587592020631	0.00516396993771195
808	81.9620819091797	-8.41133785247803	-5.20095300674438	0.00581331877037883	0.013930176384747	0.0217223595827818	0.00516396993771195
809	81.9620819091797	-9.38536071777344	-4.74640893936157	-0.00717365415766835	0.00906006153672934	-0.00360223650932312	0.00548864435404539
810	81.9620819091797	-8.73601150512695	-5.13601779937744	0.0103587592020631	0.00873538758605719	-0.00652430532500148	0.00289124972186983
811	82.6114273071289	-9.0606861114502	-5.59056186676025	0.0126314787194133	-0.00132951640989631	-0.0253554154187441	0.0022419011220336
812	81.9620819091797	-8.73601150512695	-5.3957576751709	0.0194496400654316	-0.00132951640989631	-0.0136671401560307	0.00386527273803949
813	80.6633834838867	-8.73601150512695	-5.33082246780396	0.00808603875339031	-0.0191866029053926	-0.00425158534198999	0.01100810803473
814	81.3127365112305	-9.38536071777344	-5.3957576751709	0.00873538758605719	-0.0175632312893867	0.00906006153672934	0.00776136433705688
815	80.0140380859375	-9.0606861114502	-5.07108306884766	0.00256657530553639	-0.00555028254166245	0.00678734155371785	0.0103587592020631
816	83.2607803344727	-10.0347089767456	-5.59056186676025	0.0165275707840919	-0.00457625929266214	0.00516396993771195	0.0155535480007529
817	81.3127365112305	-9.71003437042236	-5.85030126571655	0.0210730116814375	0.000943203864153475	0.00483929552137852	0.00808603875339031
818	80.6633834838867	-9.71003437042236	-5.98017120361328	-0.00619963090866804	-0.0198359526693821	0.00289124972186983	0.00873538758605719
819	80.0140380859375	-9.0606861114502	-5.46069240570068	-0.00230353930965066	-0.0347709693014622	0.0165275707840919	0.00516396993771195
820	81.9620819091797	-9.38536071777344	-5.46069240570068	0.00126787810586393	-0.0143164889886975	0.00289124972186983	0.0126314787194133
821	81.3127365112305	-10.0347089767456	-5.07108306884766	-3.08191010844894e-05	0.000293855206109583	-0.0175632312893867	0.00159255252219737
822	81.9620819091797	-10.0347089767456	-5.33082246780396	-0.00879702530801296	0.00841071270406246	-0.0532774068415165	0.00548864435404539
823	80.0140380859375	-9.0606861114502	-5.85030126571655	0.000943203864153475	0.00873538758605719	-0.0643163323402405	0.000618529506027699
824	81.9620819091797	-9.38536071777344	-5.59056186676025	0.00126787810586393	0.00711201597005129	-0.0350956469774246	0.00451462110504508
825	81.9620819091797	-8.73601150512695	-5.6554970741272	-0.00457625929266214	0.00321592413820326	-0.0230826959013939	0.00126787810586393
826	83.2607803344727	-9.38536071777344	-5.59056186676025	-0.00425158534198999	0.00256657530553639	-0.0162645354866982	-0.0113944197073579
827	80.6633834838867	-8.41133785247803	-5.33082246780396	-0.00490093370899558	0.013930176384747	-0.00555028254166245	-0.00619963090866804
828	81.9620819091797	-9.0606861114502	-5.59056186676025	0.00483929552137852	0.0116574559360743	-0.00392691092565656	0.0022419011220336
829	81.3127365112305	-8.41133785247803	-5.72043180465698	-0.00425158534198999	0.0226963832974434	0.00906006153672934	-0.00230353930965066
830	81.9620819091797	-9.38536071777344	-5.20095300674438	-0.000680167751852423	0.0213976856321096	0.00483929552137852	0.000943203864153475
831	80.6633834838867	-8.73601150512695	-5.26588773727417	-0.0026282137259841	0.0230210572481155	0.00613799272105098	-0.0146411629393697
832	79.3646850585938	-9.71003437042236	-5.00614833831787	0.0152288740500808	0.0295145437121391	0.00483929552137852	-0.00360223650932312
833	79.3646850585938	-8.08666324615479	-5.46069240570068	0.0100340843200684	0.0191249661147594	0.00743668992072344	-0.00360223650932312
834	78.0659942626953	-9.38536071777344	-5.59056186676025	0.00451462110504508	0.0145795252174139	0.00159255252219737	0.00581331877037883
835	80.0140380859375	-9.71003437042236	-5.59056186676025	-0.00425158534198999	0.0207483377307653	0.000943203864153475	0.00418994715437293
836	77.4166412353516	-8.73601150512695	-5.78536653518677	-0.00749832857400179	0.0194496400654316	-0.00977104809135199	0.00646266713738441
837	78.0659942626953	-8.73601150512695	-5.78536653518677	-0.00912170019000769	0.0181509424000978	-0.0195112787187099	0.00159255252219737
838	77.4166412353516	-8.41133785247803	-5.3957576751709	-0.00360223650932312	0.00938473641872406	-0.0107450718060136	0.0106834331527352
839	78.7153396606445	-8.41133785247803	-5.46069240570068	-0.0123684434220195	-3.08191010844894e-05	-0.00814767740666866	0.00938473641872406
840	79.3646850585938	-8.41133785247803	-5.72043180465698	-0.0100957229733467	-0.00165419070981443	0.00516396993771195	0.00711201597005129
841	82.6114273071289	-9.38536071777344	-5.6554970741272	-0.00327756232582033	0.000943203864153475	-0.0165892094373703	-0.00847235135734081
842	81.9620819091797	-9.71003437042236	-5.3957576751709	-0.0026282137259841	0.0123068047687411	-0.0117190945893526	0.00743668992072344
843	81.3127365112305	-8.41133785247803	-5.78536653518677	-0.00100484199356288	0.0022419011220336	-0.0133424662053585	0.00906006153672934
844	81.9620819091797	-9.38536071777344	-5.46069240570068	-0.00327756232582033	-0.00457625929266214	-0.00327756232582033	0.00808603875339031
845	81.3127365112305	-8.73601150512695	-5.3957576751709	-0.00100484199356288	-0.00879702530801296	0.00386527273803949	0.00646266713738441
846	80.6633834838867	-8.08666324615479	-5.85030126571655	-0.00717365415766835	-0.0221086721867323	0.0220470335334539	0.00646266713738441
847	80.0140380859375	-8.73601150512695	-5.72043180465698	0.00289124972186983	-0.000355493422830477	0.00451462110504508	0.00841071270406246
848	80.0140380859375	-8.41133785247803	-5.3957576751709	-0.00100484199356288	-0.00425158534198999	0.0171769186854362	0.000618529506027699
849	81.3127365112305	-8.41133785247803	-5.3957576751709	0.0207483377307653	0.000943203864153475	0.0116574559360743	0.012956153601408
850	80.0140380859375	-7.76198863983154	-5.72043180465698	-0.0026282137259841	-0.00230353930965066	0.013930176384747	0.000943203864153475
851	80.0140380859375	-8.73601150512695	-5.46069240570068	-0.00360223650932312	-0.000680167751852423	0.00581331877037883	0.000943203864153475
852	81.3127365112305	-8.73601150512695	-5.9152364730835	0.0136055024340749	-0.0104203969240189	0.0106834331527352	-0.00879702530801296
853	82.6114273071289	-9.38536071777344	-5.72043180465698	0.0142548503354192	0.00126787810586393	0.0155535480007529	0.000618529506027699
854	80.6633834838867	-8.73601150512695	-6.04510593414307	0.00711201597005129	0.00483929552137852	0.00970941036939621	-3.08191010844894e-05
855	80.6633834838867	-8.73601150512695	-5.85030126571655	-0.00587495695799589	0.00256657530553639	0.00321592413820326	-0.00782300252467394
856	82.6114273071289	-9.38536071777344	-5.6554970741272	-0.00555028254166245	0.000293855206109583	-0.00977104809135199	-0.00717365415766835
857	81.3127365112305	-9.0606861114502	-5.26588773727417	-0.00912170019000769	0.00938473641872406	-0.0159398596733809	-0.0113944197073579
858	82.6114273071289	-9.71003437042236	-5.72043180465698	0.0126314787194133	0.00743668992072344	-0.000355493422830477	0.00386527273803949
859	82.6114273071289	-9.38536071777344	-5.72043180465698	0.0106834331527352	0.00646266713738441	0.0022419011220336	-0.0026282137259841
860	82.6114273071289	-9.38536071777344	-5.6554970741272	0.00613799272105098	0.0132808275520802	-0.00619963090866804	0.00191722682211548
861	80.6633834838867	-9.38536071777344	-5.46069240570068	0.0142548503354192	0.00548864435404539	-0.00230353930965066	-0.00295288790948689
862	81.9620819091797	-8.41133785247803	-5.52562713623047	0.00126787810586393	0.00678734155371785	-0.0172385573387146	-0.00327756232582033
863	81.9620819091797	-9.38536071777344	-5.3957576751709	0.00418994715437293	0.0113327819854021	-0.0100957229733467	0.00451462110504508
864	81.3127365112305	-8.41133785247803	-5.72043180465698	-0.00457625929266214	0.00743668992072344	-0.0169138833880424	0.00354059832170606
865	81.9620819091797	-9.0606861114502	-5.3957576751709	-0.00425158534198999	0.00743668992072344	-0.0026282137259841	0.00289124972186983
866	81.3127365112305	-9.71003437042236	-5.33082246780396	0.00354059832170606	-0.00230353930965066	-0.00327756232582033	0.000293855206109583
867	80.6633834838867	-8.08666324615479	-5.6554970741272	0.00386527273803949	0.00808603875339031	-0.00392691092565656	-0.00684897974133492
868	80.6633834838867	-8.41133785247803	-5.33082246780396	0.0191249661147594	0.00516396993771195	-0.00360223650932312	0.0106834331527352
869	82.6114273071289	-9.0606861114502	-5.33082246780396	0.0230210572481155	0.00191722682211548	0.00581331877037883	0.00159255252219737
870	82.6114273071289	-9.71003437042236	-5.33082246780396	0.0113327819854021	-3.08191010844894e-05	0.00548864435404539	0.00776136433705688
871	81.9620819091797	-9.71003437042236	-5.46069240570068	0.00581331877037883	0.00451462110504508	0.012956153601408	-0.00425158534198999
872	82.6114273071289	-9.71003437042236	-5.26588773727417	0.00581331877037883	0.00711201597005129	0.0233457311987877	0.00386527273803949
873	80.6633834838867	-8.73601150512695	-5.59056186676025	0.0168522447347641	0.00256657530553639	0.0178262684494257	-0.00165419070981443
874	82.6114273071289	-9.71003437042236	-5.3957576751709	-0.00165419070981443	0.00483929552137852	0.0116574559360743	-0.00132951640989631
875	81.3127365112305	-9.0606861114502	-5.52562713623047	0.00289124972186983	-0.00652430532500148	0.00938473641872406	0.00191722682211548
876	80.6633834838867	-8.73601150512695	-5.85030126571655	0.00483929552137852	-0.00457625929266214	0.00581331877037883	-0.00392691092565656
877	81.3127365112305	-9.0606861114502	-5.6554970741272	0.00776136433705688	-0.000355493422830477	-3.08191010844894e-05	-0.00814767740666866
878	80.6633834838867	-9.0606861114502	-5.78536653518677	-0.00360223650932312	-0.00555028254166245	0.0022419011220336	-0.00782300252467394
879	80.6633834838867	-9.38536071777344	-5.78536653518677	0.0207483377307653	-0.00782300252467394	0.013930176384747	-0.0026282137259841
880	80.6633834838867	-9.38536071777344	-5.3957576751709	0.00613799272105098	-0.00977104809135199	0.00938473641872406	0.000943203864153475
881	81.9620819091797	-10.0347089767456	-5.20095300674438	0.00386527273803949	-0.0130177913233638	0.00743668992072344	-0.00490093370899558
882	81.3127365112305	-10.3593835830688	-5.6554970741272	-0.00977104809135199	-0.0126931173726916	-0.00684897974133492	-0.00295288790948689
883	81.9620819091797	-10.0347089767456	-5.59056186676025	-0.00782300252467394	-0.00749832857400179	-0.00295288790948689	0.0106834331527352
884	82.6114273071289	-10.0347089767456	-5.59056186676025	-0.00684897974133492	-0.00490093370899558	0.00776136433705688	0.00159255252219737
885	80.6633834838867	-9.38536071777344	-5.72043180465698	-0.00425158534198999	-0.00782300252467394	0.0168522447347641	0.00516396993771195
886	80.0140380859375	-9.38536071777344	-5.59056186676025	-0.00165419070981443	-0.0026282137259841	0.0142548503354192	-0.0126931173726916
887	81.3127365112305	-10.3593835830688	-4.81134366989136	-0.00717365415766835	0.00418994715437293	0.00256657530553639	0.000618529506027699
888	80.6633834838867	-9.38536071777344	-5.26588773727417	0.00126787810586393	0.00581331877037883	-0.00749832857400179	-0.00392691092565656
889	80.6633834838867	-9.0606861114502	-5.52562713623047	0.0171769186854362	-0.000355493422830477	-0.0126931173726916	0.00613799272105098
890	81.3127365112305	-8.73601150512695	-5.33082246780396	-0.00392691092565656	0.00191722682211548	-0.0217839982360601	0.000293855206109583
891	79.3646850585938	-8.41133785247803	-5.46069240570068	0.0136055024340749	0.00548864435404539	-0.0169138833880424	-0.00782300252467394
892	80.6633834838867	-8.41133785247803	-5.3957576751709	0.00678734155371785	0.00873538758605719	-0.00717365415766835	-0.0136671401560307
893	82.6114273071289	-9.38536071777344	-4.87627840042114	0.011982130818069	0.00386527273803949	0.00191722682211548	-0.00132951640989631
894	80.0140380859375	-8.73601150512695	-5.26588773727417	0.00483929552137852	0.00126787810586393	0.0123068047687411	-0.00165419070981443
895	81.9620819091797	-10.0347089767456	-5.3957576751709	0.011982130818069	-0.00165419070981443	0.00711201597005129	-0.00490093370899558
896	82.6114273071289	-10.0347089767456	-5.59056186676025	-0.00587495695799589	0.00321592413820326	-0.032173577696085	-0.0143164889886975
897	79.3646850585938	-8.41133785247803	-5.59056186676025	-0.00360223650932312	0.013930176384747	-0.0555501282215118	-0.00717365415766835
898	80.0140380859375	-9.0606861114502	-5.72043180465698	0.000293855206109583	0.011982130818069	-0.0438618510961533	-0.00100484199356288
899	79.3646850585938	-8.73601150512695	-5.52562713623047	0.000618529506027699	0.0100340843200684	-0.032173577696085	-0.00457625929266214
900	80.0140380859375	-9.0606861114502	-5.85030126571655	-0.00327756232582033	-0.00100484199356288	-0.0315242260694504	-0.00392691092565656
901	79.3646850585938	-10.0347089767456	-5.72043180465698	-0.0156151866540313	0.00483929552137852	-0.0143164889886975	0.000618529506027699
902	78.7153396606445	-9.0606861114502	-5.78536653518677	-0.00490093370899558	0.0162028968334198	-0.0302255302667618	0.00321592413820326
903	78.7153396606445	-9.38536071777344	-5.78536653518677	-0.00132951640989631	0.00191722682211548	-0.0273034609854221	0.00711201597005129
904	77.4166412353516	-8.73601150512695	-5.46069240570068	-0.00782300252467394	0.00386527273803949	-0.0149658378213644	0.00873538758605719
905	77.4166412353516	-8.73601150512695	-5.59056186676025	-0.0156151866540313	0.00159255252219737	-0.0113944197073579	-0.00197886489331722
906	77.4166412353516	-9.71003437042236	-5.46069240570068	-0.00684897974133492	0.00159255252219737	-0.00652430532500148	-3.08191010844894e-05
907	79.3646850585938	-9.71003437042236	-5.6554970741272	-0.00782300252467394	0.00581331877037883	0.00841071270406246	-0.00652430532500148
908	77.4166412353516	-10.3593835830688	-5.52562713623047	-0.0100957229733467	0.00159255252219737	-0.00457625929266214	-0.00457625929266214
909	78.7153396606445	-9.0606861114502	-5.78536653518677	0.00321592413820326	-0.00457625929266214	0.0113327819854021	0.00289124972186983
910	76.7672958374023	-9.0606861114502	-5.3957576751709	-0.00782300252467394	-3.08191010844894e-05	0.00516396993771195	-0.00197886489331722
911	79.3646850585938	-10.6840572357178	-5.07108306884766	0.000293855206109583	-0.00619963090866804	0.00256657530553639	-0.00847235135734081
912	81.3127365112305	-10.3593835830688	-5.13601779937744	0.0142548503354192	0.00126787810586393	0.00386527273803949	-0.0126931173726916
913	79.3646850585938	-9.0606861114502	-5.59056186676025	0.0126314787194133	0.00743668992072344	0.0136055024340749	0.00126787810586393
914	80.6633834838867	-10.6840572357178	-5.3957576751709	-0.00360223650932312	0.0103587592020631	0.0324366129934788	-0.00555028254166245
915	80.0140380859375	-9.0606861114502	-5.59056186676025	-0.00522560812532902	0.00321592413820326	0.0317872650921345	-0.00879702530801296
916	79.3646850585938	-10.0347089767456	-5.26588773727417	-0.00522560812532902	0.00711201597005129	0.0197743140161037	-0.0162645354866982
917	81.9620819091797	-10.0347089767456	-5.13601779937744	0.00711201597005129	0.00548864435404539	0.0175015944987535	-0.00782300252467394
918	81.3127365112305	-10.3593835830688	-5.26588773727417	0.0106834331527352	0.000618529506027699	0.0249691028147936	-0.00490093370899558
919	83.2607803344727	-10.0347089767456	-5.52562713623047	-0.00100484199356288	-0.0123684434220195	0.0343846566975117	0.0022419011220336
920	81.9620819091797	-10.3593835830688	-5.33082246780396	0.00354059832170606	-0.0308748781681061	0.00808603875339031	-0.00197886489331722
921	81.9620819091797	-9.71003437042236	-5.6554970741272	-0.0123684434220195	-0.0175632312893867	-0.00684897974133492	-0.00977104809135199
922	81.3127365112305	-9.71003437042236	-5.33082246780396	-0.000680167751852423	0.000943203864153475	-0.0435371771454811	0.00159255252219737
923	80.0140380859375	-9.38536071777344	-5.26588773727417	0.00256657530553639	-0.00652430532500148	-0.0318489037454128	0.00159255252219737
924	81.3127365112305	-9.71003437042236	-5.20095300674438	-0.00425158534198999	-0.0172385573387146	-0.0146411629393697	-0.00717365415766835
925	81.3127365112305	-9.38536071777344	-5.59056186676025	-0.00132951640989631	-0.00814767740666866	-0.00717365415766835	0.00126787810586393
926	79.3646850585938	-8.41133785247803	-5.72043180465698	-0.00944637414067984	-0.0120437685400248	0.0100340843200684	-0.00327756232582033
927	80.0140380859375	-9.0606861114502	-5.59056186676025	-3.08191010844894e-05	0.00938473641872406	-0.00490093370899558	-0.00522560812532902
928	79.3646850585938	-9.0606861114502	-5.59056186676025	-0.0136671401560307	0.00386527273803949	-0.0195112787187099	-0.00230353930965066
929	80.0140380859375	-9.71003437042236	-5.72043180465698	0.0152288740500808	0.00289124972186983	-0.0211346503347158	0.00386527273803949
930	81.9620819091797	-10.3593835830688	-5.59056186676025	-0.00425158534198999	0.0022419011220336	-0.023407369852066	-0.00782300252467394
931	80.0140380859375	-9.71003437042236	-5.78536653518677	-0.0110697457566857	0.00938473641872406	-0.0185372550040483	0.00126787810586393
932	80.0140380859375	-9.0606861114502	-6.17497587203979	0.01100810803473	0.00873538758605719	0.011982130818069	-0.00197886489331722
933	81.3127365112305	-10.3593835830688	-6.11004114151001	0.0145795252174139	0.013930176384747	0.0252937767654657	-0.00392691092565656
934	80.6633834838867	-9.38536071777344	-5.52562713623047	0.00126787810586393	0.00321592413820326	0.0545144639909267	0.00711201597005129
935	81.3127365112305	-10.3593835830688	-5.3957576751709	-0.000680167751852423	0.00711201597005129	0.0334106348454952	0.00386527273803949
936	80.6633834838867	-9.38536071777344	-5.78536653518677	0.0152288740500808	0.0165275707840919	0.0113327819854021	0.00483929552137852
937	80.6633834838867	-9.38536071777344	-6.11004114151001	-0.0026282137259841	0.0217223595827818	0.00354059832170606	-0.00295288790948689
938	81.3127365112305	-9.38536071777344	-5.78536653518677	0.0197743140161037	0.0171769186854362	-0.0324982516467571	0.00548864435404539
939	79.3646850585938	-9.38536071777344	-5.6554970741272	-0.021459324285388	0.0152288740500808	-0.0386670641601086	0.00646266713738441
940	81.3127365112305	-9.71003437042236	-5.78536653518677	0.00613799272105098	0.0103587592020631	-0.0493813157081604	0.00711201597005129
941	81.3127365112305	-10.0347089767456	-5.59056186676025	0.0162028968334198	-0.00230353930965066	-0.038017712533474	0.0106834331527352
942	80.6633834838867	-9.0606861114502	-5.52562713623047	0.0022419011220336	0.0106834331527352	-0.0425631552934647	0.000943203864153475
943	81.3127365112305	-9.0606861114502	-5.6554970741272	-0.00619963090866804	0.0191249661147594	-0.0357449948787689	0.00776136433705688
944	80.0140380859375	-9.38536071777344	-5.46069240570068	-0.00457625929266214	0.0126314787194133	-0.0143164889886975	0.00743668992072344
945	81.9620819091797	-10.0347089767456	-5.6554970741272	-0.00652430532500148	0.00581331877037883	-0.00327756232582033	0.000943203864153475
946	81.9620819091797	-10.6840572357178	-5.13601779937744	-0.00392691092565656	0.0123068047687411	0.00581331877037883	0.00841071270406246
947	81.3127365112305	-10.0347089767456	-5.26588773727417	0.00646266713738441	0.00743668992072344	0.00743668992072344	0.00159255252219737
948	81.3127365112305	-10.6840572357178	-5.00614833831787	-0.00230353930965066	0.0113327819854021	-0.00165419070981443	0.00873538758605719
949	81.3127365112305	-10.6840572357178	-5.6554970741272	-0.00165419070981443	0.0022419011220336	-0.0240567177534103	0.00516396993771195
950	80.6633834838867	-11.3334064483643	-5.33082246780396	-0.00912170019000769	0.00613799272105098	-0.0393164120614529	0.00516396993771195
951	81.3127365112305	-10.3593835830688	-5.85030126571655	0.00256657530553639	-0.00749832857400179	-0.0357449948787689	0.00159255252219737
952	80.6633834838867	-11.3334064483643	-5.6554970741272	0.00808603875339031	-0.00977104809135199	-0.0230826959013939	0.000293855206109583
953	81.3127365112305	-11.6580810546875	-5.3957576751709	0.0162028968334198	-0.0315242260694504	-0.0113944197073579	-0.00165419070981443
954	80.6633834838867	-11.008731842041	-5.33082246780396	-0.00100484199356288	-0.0308748781681061	0.0168522447347641	0.0116574559360743
955	80.0140380859375	-11.008731842041	-5.46069240570068	0.00321592413820326	-0.0419138073921204	0.01847561635077	0.00256657530553639
956	81.9620819091797	-11.9827547073364	-5.72043180465698	-0.00360223650932312	-0.0328229255974293	0.00451462110504508	-0.00327756232582033
957	82.6114273071289	-11.008731842041	-5.72043180465698	0.00191722682211548	-0.0227580219507217	0.0106834331527352	-0.00522560812532902
958	81.3127365112305	-10.6840572357178	-5.72043180465698	0.0162028968334198	-0.0136671401560307	0.0149041991680861	0.00386527273803949
959	82.6114273071289	-11.3334064483643	-5.59056186676025	-0.0136671401560307	-0.0133424662053585	0.0226963832974434	0.00354059832170606
960	80.6633834838867	-11.3334064483643	-5.26588773727417	-0.0113944197073579	-0.0026282137259841	0.0259431265294552	-3.08191010844894e-05
961	82.6114273071289	-11.008731842041	-5.6554970741272	0.00191722682211548	-0.00360223650932312	0.0100340843200684	-0.00522560812532902
962	81.3127365112305	-9.71003437042236	-5.78536653518677	0.00516396993771195	0.0126314787194133	-0.00230353930965066	0.00159255252219737
963	81.9620819091797	-10.3593835830688	-5.52562713623047	-0.00814767740666866	0.0188002903014421	-0.0308748781681061	0.000618529506027699
964	80.6633834838867	-9.0606861114502	-5.52562713623047	-0.00295288790948689	0.0152288740500808	-0.0182125810533762	0.0022419011220336
965	78.7153396606445	-9.0606861114502	-5.33082246780396	-0.00684897974133492	0.00678734155371785	-0.0159398596733809	0.000618529506027699
966	79.3646850585938	-8.73601150512695	-5.20095300674438	0.00256657530553639	0.00418994715437293	-0.00100484199356288	-0.00782300252467394
967	80.0140380859375	-9.71003437042236	-5.3957576751709	0.00516396993771195	0.011982130818069	-0.00100484199356288	-0.00749832857400179
968	78.7153396606445	-9.38536071777344	-5.46069240570068	0.0136055024340749	-0.00230353930965066	0.00808603875339031	-0.000680167751852423
969	79.3646850585938	-9.38536071777344	-5.78536653518677	0.00386527273803949	-0.0133424662053585	0.012956153601408	0.0116574559360743
970	78.7153396606445	-9.38536071777344	-5.6554970741272	0.00841071270406246	-0.0266541130840778	0.01847561635077	-0.00392691092565656
971	79.3646850585938	-10.3593835830688	-4.87627840042114	-0.00392691092565656	-0.0188619289547205	0.0278911720961332	-0.0100957229733467
972	80.0140380859375	-10.3593835830688	-4.94121360778809	0.00516396993771195	-0.0253554154187441	0.0246444288641214	-0.0113944197073579
973	78.0659942626953	-9.0606861114502	-5.33082246780396	-0.00490093370899558	-0.0165892094373703	0.0230210572481155	-0.00295288790948689
974	79.3646850585938	-10.0347089767456	-5.13601779937744	0.00711201597005129	-0.0211346503347158	0.047696303576231	-0.00165419070981443
975	78.7153396606445	-9.0606861114502	-5.3957576751709	-0.00392691092565656	-0.0208099745213985	0.0340599827468395	0.00938473641872406
976	78.0659942626953	-9.38536071777344	-5.46069240570068	-0.00555028254166245	-0.0120437685400248	0.0515923984348774	-0.0107450718060136
977	77.4166412353516	-9.71003437042236	-5.20095300674438	-0.0110697457566857	0.00354059832170606	0.0230210572481155	-0.00684897974133492
978	79.3646850585938	-10.0347089767456	-4.94121360778809	-0.0204853005707264	0.00970941036939621	0.00906006153672934	-0.00749832857400179
979	78.0659942626953	-10.0347089767456	-5.26588773727417	0.00743668992072344	0.00906006153672934	0.00256657530553639	0.00451462110504508
980	78.7153396606445	-9.38536071777344	-5.59056186676025	-0.00749832857400179	0.0106834331527352	-0.0292515084147453	0.00418994715437293
981	77.4166412353516	-8.73601150512695	-5.9152364730835	0.00256657530553639	0.0181509424000978	-0.0347709693014622	-0.00327756232582033
982	80.0140380859375	-9.71003437042236	-5.26588773727417	-0.00847235135734081	0.0252937767654657	-0.0438618510961533	0.00483929552137852
983	79.3646850585938	-8.41133785247803	-5.78536653518677	-0.0136671401560307	0.0314625911414623	-0.0477579422295094	-3.08191010844894e-05
984	80.0140380859375	-9.71003437042236	-5.20095300674438	-0.00490093370899558	0.0178262684494257	-0.0253554154187441	0.00386527273803949
985	81.9620819091797	-9.71003437042236	-5.6554970741272	-0.00684897974133492	0.00126787810586393	-0.0169138833880424	-0.00490093370899558
986	81.9620819091797	-9.38536071777344	-5.9152364730835	-0.00490093370899558	0.0103587592020631	-0.0165892094373703	-0.000355493422830477
987	80.0140380859375	-8.73601150512695	-5.85030126571655	0.00743668992072344	0.013930176384747	-0.00879702530801296	-0.000355493422830477
988	81.3127365112305	-9.38536071777344	-5.59056186676025	0.00678734155371785	0.00938473641872406	-0.00912170019000769	0.00321592413820326
989	81.9620819091797	-10.3593835830688	-5.13601779937744	0.00613799272105098	0.00873538758605719	-0.00295288790948689	0.012956153601408
990	81.9620819091797	-10.3593835830688	-5.26588773727417	-0.0162645354866982	0.00841071270406246	-0.0143164889886975	0.00483929552137852
991	80.0140380859375	-9.0606861114502	-5.78536653518677	0.00548864435404539	0.0136055024340749	-0.0110697457566857	-0.00197886489331722
992	79.3646850585938	-8.73601150512695	-5.72043180465698	-0.00295288790948689	0.0136055024340749	0.000293855206109583	-0.0026282137259841
993	81.9620819091797	-10.3593835830688	-5.52562713623047	0.00548864435404539	0.0106834331527352	0.00970941036939621	0.00516396993771195
994	80.0140380859375	-9.0606861114502	-5.72043180465698	0.00711201597005129	0.00483929552137852	0.00970941036939621	0.00321592413820326
995	83.2607803344727	-10.3593835830688	-5.6554970741272	-0.00717365415766835	0.00418994715437293	0.00808603875339031	0.00743668992072344
996	81.3127365112305	-9.38536071777344	-5.3957576751709	0.0162028968334198	0.00451462110504508	-0.00619963090866804	-0.00522560812532902
997	81.3127365112305	-9.0606861114502	-5.72043180465698	-0.00555028254166245	0.0106834331527352	-0.0149658378213644	0.0022419011220336
998	80.0140380859375	-8.73601150512695	-5.98017120361328	0.00159255252219737	0.00516396993771195	-0.0123684434220195	0.00159255252219737
999	80.6633834838867	-9.38536071777344	-6.04510593414307	0.0226963832974434	-0.0026282137259841	0.000618529506027699	0.00126787810586393
1000	80.6633834838867	-8.73601150512695	-5.6554970741272	-0.00684897974133492	-0.00197886489331722	-0.0113944197073579	0.00418994715437293
1001	81.9620819091797	-10.0347089767456	-5.3957576751709	-0.00652430532500148	0.00159255252219737	-0.0152905117720366	-0.00197886489331722
1002	80.0140380859375	-8.41133785247803	-5.78536653518677	-0.00132951640989631	0.00321592413820326	-0.0139918150380254	-0.00392691092565656
1003	81.9620819091797	-10.3593835830688	-5.52562713623047	0.00126787810586393	-0.000355493422830477	-0.0188619289547205	0.00808603875339031
1004	80.0140380859375	-9.38536071777344	-5.9152364730835	0.00354059832170606	-0.0126931173726916	0.00841071270406246	-3.08191010844894e-05
1005	81.3127365112305	-10.3593835830688	-5.52562713623047	-0.00230353930965066	-0.023407369852066	0.00126787810586393	0.00159255252219737
1006	81.3127365112305	-10.3593835830688	-5.46069240570068	0.00516396993771195	-0.0026282137259841	0.0168522447347641	-0.00392691092565656
1007	81.3127365112305	-11.008731842041	-5.3957576751709	0.00548864435404539	0.00354059832170606	0.0175015944987535	0.00126787810586393
1008	81.3127365112305	-10.6840572357178	-5.00614833831787	-0.00879702530801296	-0.00814767740666866	0.0191249661147594	0.00159255252219737
1009	80.6633834838867	-10.6840572357178	-5.20095300674438	0.00354059832170606	-0.0201606266200542	0.0145795252174139	0.00873538758605719
1010	80.0140380859375	-10.3593835830688	-5.85030126571655	0.00451462110504508	-0.0230826959013939	0.0230210572481155	0.0103587592020631
1011	80.6633834838867	-10.6840572357178	-5.6554970741272	0.0236704051494598	0.00256657530553639	0.0181509424000978	-0.0026282137259841
1012	81.9620819091797	-10.6840572357178	-5.59056186676025	0.00938473641872406	0.00516396993771195	0.0168522447347641	0.00451462110504508
1013	79.3646850585938	-9.71003437042236	-5.52562713623047	0.0181509424000978	0.0022419011220336	0.0282158460468054	-0.00197886489331722
1014	81.9620819091797	-11.3334064483643	-5.26588773727417	-0.00132951640989631	-0.00814767740666866	0.0243197549134493	0.00646266713738441
1015	80.0140380859375	-10.0347089767456	-5.78536653518677	0.00646266713738441	-0.00360223650932312	0.00354059832170606	0.00256657530553639
1016	82.6114273071289	-11.6580810546875	-5.72043180465698	0.00646266713738441	0.00548864435404539	-0.0117190945893526	-0.0104203969240189
1017	81.9620819091797	-11.008731842041	-5.6554970741272	0.00191722682211548	0.00289124972186983	-0.0165892094373703	-0.0143164889886975
1018	81.9620819091797	-11.6580810546875	-5.59056186676025	0.012956153601408	0.00321592413820326	-0.0182125810533762	0.00159255252219737
1019	81.9620819091797	-11.3334064483643	-5.52562713623047	0.000943203864153475	0.00516396993771195	-0.0139918150380254	-0.00230353930965066
1020	81.9620819091797	-11.9827547073364	-4.94121360778809	0.000618529506027699	0.00321592413820326	-0.0191866029053926	-0.00327756232582033
1021	79.3646850585938	-10.3593835830688	-5.46069240570068	-0.00230353930965066	0.0168522447347641	-0.0299008563160896	-0.0208099745213985
1022	81.3127365112305	-12.3074293136597	-5.3957576751709	-0.00100484199356288	0.0246444288641214	-0.0389917381107807	0.00159255252219737
1023	80.6633834838867	-11.3334064483643	-5.3957576751709	-3.08191010844894e-05	0.0223717093467712	-0.0341216214001179	-0.00100484199356288
1024	82.6114273071289	-11.6580810546875	-5.33082246780396	0.00191722682211548	0.0103587592020631	-0.023407369852066	0.00711201597005129
1025	80.0140380859375	-10.3593835830688	-5.3957576751709	-0.00652430532500148	0.00289124972186983	-0.00490093370899558	-0.00165419070981443
1026	80.6633834838867	-10.0347089767456	-5.26588773727417	0.00191722682211548	-0.00425158534198999	0.00743668992072344	-0.00619963090866804
1027	81.3127365112305	-10.0347089767456	-5.07108306884766	-0.00457625929266214	0.000293855206109583	0.0220470335334539	0.00581331877037883
1028	80.0140380859375	-10.3593835830688	-5.13601779937744	0.00386527273803949	-0.00295288790948689	0.0265924744307995	0.0113327819854021
1029	80.6633834838867	-9.71003437042236	-5.46069240570068	0.00256657530553639	-0.00490093370899558	0.0363327041268349	-3.08191010844894e-05
1030	80.6633834838867	-10.0347089767456	-5.6554970741272	0.00483929552137852	-0.00652430532500148	0.025618452578783	0.0106834331527352
1031	80.0140380859375	-10.0347089767456	-5.33082246780396	0.00191722682211548	-0.00749832857400179	0.00841071270406246	0.00386527273803949
1032	79.3646850585938	-9.71003437042236	-5.07108306884766	-0.00879702530801296	-0.0159398596733809	0.0106834331527352	-0.00652430532500148
1033	81.9620819091797	-9.71003437042236	-5.46069240570068	0.0149041991680861	-0.00555028254166245	0.0178262684494257	0.00354059832170606
1034	79.3646850585938	-10.0347089767456	-5.52562713623047	0.013930176384747	-0.0208099745213985	0.0434755384922028	0.00386527273803949
1035	81.9620819091797	-11.3334064483643	-5.59056186676025	-0.00619963090866804	-0.0211346503347158	0.0210730116814375	-3.08191010844894e-05
1036	79.3646850585938	-10.0347089767456	-5.72043180465698	-0.00360223650932312	-0.0201606266200542	-3.08191010844894e-05	-0.0117190945893526
1037	79.3646850585938	-9.71003437042236	-5.6554970741272	0.011982130818069	-0.0162645354866982	-0.00879702530801296	-0.00652430532500148
1038	79.3646850585938	-10.0347089767456	-5.52562713623047	-0.00295288790948689	-0.00522560812532902	-0.00360223650932312	-0.00587495695799589
1039	80.6633834838867	-10.0347089767456	-5.72043180465698	-0.00457625929266214	0.00711201597005129	0.00613799272105098	-0.00555028254166245
1040	78.0659942626953	-9.71003437042236	-6.43471527099609	-0.00619963090866804	-0.0104203969240189	0.0178262684494257	-0.00132951640989631
1041	79.3646850585938	-10.6840572357178	-5.78536653518677	-0.0165892094373703	-0.00327756232582033	-0.00814767740666866	-0.0026282137259841
1042	77.4166412353516	-9.71003437042236	-5.33082246780396	-0.00230353930965066	0.00743668992072344	-0.0136671401560307	-0.00652430532500148
1043	78.7153396606445	-10.0347089767456	-5.3957576751709	-0.00814767740666866	0.00451462110504508	-0.039641086012125	0.00354059832170606
1044	77.4166412353516	-10.6840572357178	-5.20095300674438	-0.0104203969240189	0.000618529506027699	-0.032173577696085	0.000943203864153475
1045	79.3646850585938	-11.3334064483643	-5.52562713623047	-0.00912170019000769	0.00808603875339031	-0.0435371771454811	0.00711201597005129
1046	80.0140380859375	-10.3593835830688	-5.98017120361328	-0.00425158534198999	0.0145795252174139	-0.0626929625868797	0.00289124972186983
1047	78.7153396606445	-9.71003437042236	-5.52562713623047	-0.00912170019000769	0.00841071270406246	-0.0393164120614529	0.00126787810586393
1048	79.3646850585938	-10.6840572357178	-5.59056186676025	0.013930176384747	0.0126314787194133	-0.0159398596733809	-0.00360223650932312
1049	80.6633834838867	-10.6840572357178	-5.72043180465698	0.00970941036939621	-0.0156151866540313	0.0298392176628113	0.00841071270406246
1050	81.3127365112305	-11.008731842041	-5.07108306884766	0.00581331877037883	-0.0123684434220195	0.0321119390428066	0.00321592413820326
1051	80.6633834838867	-10.3593835830688	-5.59056186676025	0.012956153601408	-0.00944637414067984	0.0210730116814375	0.00159255252219737
1052	81.9620819091797	-10.3593835830688	-5.46069240570068	0.0165275707840919	-0.00944637414067984	0.0132808275520802	-0.00392691092565656
1053	81.9620819091797	-11.008731842041	-5.3957576751709	0.00970941036939621	-0.00977104809135199	-0.00230353930965066	0.00159255252219737
1054	81.3127365112305	-10.6840572357178	-5.59056186676025	0.00938473641872406	-0.00749832857400179	0.00126787810586393	0.00191722682211548
1055	80.6633834838867	-11.008731842041	-5.20095300674438	0.00418994715437293	0.01100810803473	0.011982130818069	0.00289124972186983
1056	82.6114273071289	-11.3334064483643	-5.07108306884766	0.00906006153672934	0.00581331877037883	-0.0123684434220195	-0.00230353930965066
1057	81.9620819091797	-10.0347089767456	-5.59056186676025	-0.00327756232582033	0.0100340843200684	-0.00327756232582033	-0.00619963090866804
1058	81.9620819091797	-10.3593835830688	-5.85030126571655	-0.00295288790948689	0.00678734155371785	-0.00165419070981443	-0.00295288790948689
1059	81.9620819091797	-10.0347089767456	-5.59056186676025	-0.0026282137259841	0.012956153601408	-0.00197886489331722	0.00354059832170606
1060	82.6114273071289	-11.6580810546875	-5.59056186676025	-0.0026282137259841	0.0162028968334198	-0.0136671401560307	0.000293855206109583
1061	82.6114273071289	-10.3593835830688	-5.59056186676025	-0.0117190945893526	0.0165275707840919	0.00159255252219737	-0.0107450718060136
1062	81.3127365112305	-10.3593835830688	-5.59056186676025	-0.00782300252467394	0.0207483377307653	-0.00360223650932312	0.000618529506027699
1063	81.9620819091797	-11.008731842041	-5.59056186676025	-0.00652430532500148	0.013930176384747	-0.00847235135734081	0.00289124972186983
1064	81.9620819091797	-10.0347089767456	-5.98017120361328	-0.0100957229733467	0.0220470335334539	-0.0191866029053926	0.00321592413820326
1065	81.3127365112305	-9.71003437042236	-6.04510593414307	-0.00197886489331722	0.0126314787194133	-0.0221086721867323	0.00548864435404539
1066	81.9620819091797	-11.3334064483643	-5.6554970741272	-0.00360223650932312	0.0191249661147594	-0.0328229255974293	0.00483929552137852
1067	83.2607803344727	-11.008731842041	-5.6554970741272	-0.00555028254166245	0.0145795252174139	-0.0227580219507217	0.00483929552137852
1068	83.2607803344727	-11.008731842041	-5.9152364730835	0.00776136433705688	0.0158782228827477	-0.0253554154187441	0.00841071270406246
1069	80.6633834838867	-11.008731842041	-5.72043180465698	-3.08191010844894e-05	0.00159255252219737	-0.0208099745213985	0.00743668992072344
1070	80.0140380859375	-10.6840572357178	-5.85030126571655	-0.00327756232582033	0.00678734155371785	-0.0253554154187441	0.00808603875339031
1071	82.6114273071289	-11.3334064483643	-5.59056186676025	-0.00100484199356288	0.0132808275520802	-0.0237320438027382	-3.08191010844894e-05
1072	81.3127365112305	-11.3334064483643	-5.85030126571655	0.0123068047687411	0.00613799272105098	-0.00295288790948689	-0.000680167751852423
1073	81.9620819091797	-10.3593835830688	-5.6554970741272	0.0142548503354192	-0.00327756232582033	0.0100340843200684	-0.000355493422830477
1074	81.3127365112305	-11.008731842041	-5.33082246780396	0.0106834331527352	-0.00619963090866804	0.0314625911414623	-0.00165419070981443
1075	81.3127365112305	-10.0347089767456	-5.6554970741272	0.00776136433705688	-0.0123684434220195	0.0188002903014421	0.00516396993771195
1076	80.6633834838867	-9.38536071777344	-5.52562713623047	-0.0104203969240189	-0.00555028254166245	0.00743668992072344	-0.00230353930965066
1077	83.2607803344727	-11.3334064483643	-5.46069240570068	0.0142548503354192	-0.00165419070981443	-0.0107450718060136	-0.0026282137259841
1078	81.9620819091797	-11.008731842041	-5.52562713623047	0.00581331877037883	0.00451462110504508	-0.00132951640989631	0.0022419011220336
1079	82.6114273071289	-11.008731842041	-5.26588773727417	-0.00327756232582033	-0.00555028254166245	0.00873538758605719	0.00256657530553639
1080	81.3127365112305	-10.3593835830688	-5.13601779937744	-0.00717365415766835	-0.00814767740666866	0.0116574559360743	0.00191722682211548
1081	80.6633834838867	-10.0347089767456	-5.00614833831787	-0.00944637414067984	-0.00132951640989631	-0.0243813935667276	-0.00132951640989631
1082	81.9620819091797	-10.6840572357178	-5.52562713623047	-0.00327756232582033	0.00516396993771195	-0.0357449948787689	-0.00814767740666866
1083	81.3127365112305	-10.0347089767456	-5.20095300674438	0.00548864435404539	-0.00197886489331722	-0.0461345724761486	0.00451462110504508
1084	83.2607803344727	-11.3334064483643	-5.00614833831787	-0.00425158534198999	-0.00295288790948689	-0.0273034609854221	0.00289124972186983
1085	81.9620819091797	-10.0347089767456	-5.46069240570068	-0.00944637414067984	-0.00717365415766835	-0.0324982516467571	0.0106834331527352
1086	80.6633834838867	-10.3593835830688	-5.59056186676025	0.00289124972186983	-0.00360223650932312	-0.0195112787187099	-0.00132951640989631
1087	80.6633834838867	-10.0347089767456	-5.46069240570068	0.00354059832170606	-0.00327756232582033	-0.00977104809135199	-0.000355493422830477
1088	81.3127365112305	-10.6840572357178	-5.6554970741272	-0.00717365415766835	-0.0169138833880424	-0.000680167751852423	0.00970941036939621
1089	80.0140380859375	-10.6840572357178	-5.85030126571655	0.00354059832170606	-0.00912170019000769	0.00418994715437293	-0.00230353930965066
1090	81.9620819091797	-11.9827547073364	-5.33082246780396	-0.00652430532500148	-0.0175632312893867	0.00548864435404539	0.000293855206109583
1091	80.6633834838867	-10.6840572357178	-5.59056186676025	-0.00132951640989631	-0.00912170019000769	-0.000355493422830477	-0.00197886489331722
1092	81.9620819091797	-11.008731842041	-5.26588773727417	0.0246444288641214	-0.0130177913233638	0.0246444288641214	-0.0026282137259841
1093	82.6114273071289	-11.9827547073364	-5.46069240570068	0.00613799272105098	-0.00197886489331722	0.0304885655641556	-0.00944637414067984
1094	81.3127365112305	-11.008731842041	-5.85030126571655	0.00906006153672934	-0.00684897974133492	0.0301638916134834	0.000943203864153475
1095	81.9620819091797	-11.6580810546875	-5.6554970741272	0.00808603875339031	0.00159255252219737	0.0239950809627771	-0.00555028254166245
1096	81.9620819091797	-10.6840572357178	-5.78536653518677	-0.00749832857400179	0.00548864435404539	-0.000680167751852423	-0.0123684434220195
1097	80.0140380859375	-9.71003437042236	-5.6554970741272	0.00289124972186983	0.00776136433705688	-0.0117190945893526	-0.0130177913233638
1098	81.9620819091797	-11.6580810546875	-5.3957576751709	0.00159255252219737	-0.00197886489331722	-0.0182125810533762	-0.00197886489331722
1099	81.9620819091797	-10.3593835830688	-5.46069240570068	0.00873538758605719	-0.00814767740666866	-0.0100957229733467	-0.00165419070981443
1100	80.6633834838867	-10.0347089767456	-5.52562713623047	0.0145795252174139	-0.00912170019000769	-0.0110697457566857	0.00354059832170606
1101	80.6633834838867	-9.0606861114502	-5.9152364730835	-0.0185372550040483	-0.00327756232582033	-0.00165419070981443	-0.0110697457566857
1102	80.6633834838867	-9.38536071777344	-5.46069240570068	0.00159255252219737	0.000293855206109583	0.00808603875339031	0.000943203864153475
1103	81.9620819091797	-10.3593835830688	-5.3957576751709	0.00159255252219737	-0.00230353930965066	0.00841071270406246	0.00159255252219737
1104	80.0140380859375	-9.38536071777344	-5.52562713623047	-0.00977104809135199	-0.00165419070981443	0.0239950809627771	0.00483929552137852
1105	79.3646850585938	-9.71003437042236	-5.33082246780396	0.00581331877037883	0.00126787810586393	0.0252937767654657	0.00711201597005129
1106	80.0140380859375	-9.0606861114502	-5.46069240570068	-0.0195112787187099	0.00613799272105098	0.0249691028147936	0.00743668992072344
1107	80.6633834838867	-9.0606861114502	-5.9152364730835	0.00321592413820326	0.0158782228827477	0.0103587592020631	0.00386527273803949
1108	79.3646850585938	-9.0606861114502	-5.59056186676025	0.0106834331527352	0.0103587592020631	0.00256657530553639	0.00483929552137852
1109	80.6633834838867	-9.38536071777344	-5.46069240570068	-0.0198359526693821	0.0103587592020631	-0.00555028254166245	0.00191722682211548
1110	79.3646850585938	-9.0606861114502	-5.26588773727417	-0.0146411629393697	0.00938473641872406	-0.0107450718060136	0.00873538758605719
1111	79.3646850585938	-9.38536071777344	-5.46069240570068	0.00776136433705688	0.00776136433705688	-0.0175632312893867	-0.00555028254166245
1112	80.6633834838867	-10.0347089767456	-5.6554970741272	0.00354059832170606	0.00321592413820326	0.00776136433705688	0.00256657530553639
1113	79.3646850585938	-8.73601150512695	-5.72043180465698	0.00808603875339031	-0.00230353930965066	0.0175015944987535	-0.00360223650932312
1114	80.0140380859375	-10.0347089767456	-5.59056186676025	-0.00652430532500148	0.00743668992072344	0.0197743140161037	0.00126787810586393
1115	78.7153396606445	-9.0606861114502	-5.72043180465698	0.00159255252219737	-0.00100484199356288	0.0142548503354192	-0.00457625929266214
1116	76.1179428100586	-9.38536071777344	-5.3957576751709	-0.0130177913233638	0.00386527273803949	0.000943203864153475	-0.00555028254166245
1117	79.3646850585938	-10.3593835830688	-5.46069240570068	-0.00197886489331722	0.00808603875339031	0.000293855206109583	-0.00587495695799589
1118	79.3646850585938	-9.71003437042236	-5.6554970741272	-0.00684897974133492	0.00191722682211548	0.00581331877037883	-0.0026282137259841
1119	78.7153396606445	-10.3593835830688	-5.33082246780396	0.00841071270406246	0.00191722682211548	0.00191722682211548	0.0022419011220336
1120	76.7672958374023	-8.73601150512695	-5.72043180465698	-0.0120437685400248	0.00678734155371785	-0.00619963090866804	0.00321592413820326
1121	76.1179428100586	-9.0606861114502	-5.52562713623047	-0.00847235135734081	0.00808603875339031	-0.0250307414680719	0.0022419011220336
1122	77.4166412353516	-8.73601150512695	-5.9152364730835	-0.00619963090866804	0.0106834331527352	-0.0337969474494457	-0.000355493422830477
1123	77.4166412353516	-9.71003437042236	-6.04510593414307	-0.00749832857400179	0.01100810803473	-0.0253554154187441	0.0142548503354192
1124	78.0659942626953	-8.73601150512695	-5.9152364730835	-0.00749832857400179	0.0152288740500808	-0.017887907102704	0.0155535480007529
1125	80.0140380859375	-10.0347089767456	-5.3957576751709	0.00678734155371785	0.000943203864153475	-0.00327756232582033	-0.00425158534198999
1126	80.6633834838867	-9.71003437042236	-5.78536653518677	-0.000680167751852423	-0.00782300252467394	0.0136055024340749	0.00678734155371785
1127	79.3646850585938	-8.41133785247803	-5.72043180465698	-0.0139918150380254	0.00354059832170606	0.0136055024340749	0.00970941036939621
1128	80.6633834838867	-8.41133785247803	-5.46069240570068	0.0106834331527352	-0.00619963090866804	0.0168522447347641	0.0207483377307653
1129	79.3646850585938	-8.41133785247803	-5.72043180465698	0.00548864435404539	-0.000355493422830477	0.00906006153672934	0.0132808275520802
1130	82.6114273071289	-9.71003437042236	-5.72043180465698	-0.000355493422830477	-3.08191010844894e-05	0.00938473641872406	-0.000355493422830477
1131	82.6114273071289	-9.71003437042236	-5.3957576751709	-0.00490093370899558	0.00906006153672934	0.00776136433705688	-0.00230353930965066
1132	81.3127365112305	-9.71003437042236	-5.46069240570068	0.00483929552137852	0.00711201597005129	0.025618452578783	0.00126787810586393
1133	80.0140380859375	-8.08666324615479	-5.52562713623047	0.0217223595827818	-0.000355493422830477	0.0444495603442192	0.00289124972186983
1134	81.9620819091797	-9.0606861114502	-5.07108306884766	-0.0143164889886975	-0.00587495695799589	0.0425015166401863	0.00711201597005129
1135	80.6633834838867	-8.73601150512695	-5.52562713623047	0.0168522447347641	-0.00522560812532902	0.0343846566975117	0.000293855206109583
1136	80.0140380859375	-8.41133785247803	-5.72043180465698	-0.00587495695799589	0.00483929552137852	-0.00977104809135199	-3.08191010844894e-05
1137	80.6633834838867	-8.41133785247803	-5.72043180465698	0.000618529506027699	-3.08191010844894e-05	-0.0208099745213985	-0.00684897974133492
1138	80.0140380859375	-8.41133785247803	-5.6554970741272	0.00159255252219737	0.00418994715437293	-0.0217839982360601	0.000618529506027699
1139	79.3646850585938	-7.43731451034546	-5.3957576751709	-0.00749832857400179	-0.00295288790948689	0.00906006153672934	0.00451462110504508
1140	81.3127365112305	-8.73601150512695	-5.3957576751709	-0.0104203969240189	-0.00327756232582033	0.01847561635077	0.00678734155371785
1141	81.3127365112305	-9.38536071777344	-5.52562713623047	0.0171769186854362	-0.0117190945893526	0.0210730116814375	-0.00555028254166245
1142	81.3127365112305	-9.71003437042236	-5.52562713623047	-0.00749832857400179	-3.08191010844894e-05	-0.00165419070981443	-0.00100484199356288
1143	80.6633834838867	-8.41133785247803	-5.72043180465698	0.00191722682211548	-0.000355493422830477	-0.00912170019000769	0.00386527273803949
1144	81.3127365112305	-9.38536071777344	-5.3957576751709	0.01100810803473	0.00321592413820326	-0.0217839982360601	0.00126787810586393
1145	80.0140380859375	-8.73601150512695	-5.98017120361328	-0.0117190945893526	0.00873538758605719	-0.0415891297161579	0.00159255252219737
1146	80.0140380859375	-8.41133785247803	-5.72043180465698	-0.00717365415766835	0.00581331877037883	-0.0532774068415165	0.00386527273803949
1147	81.3127365112305	-9.71003437042236	-5.59056186676025	0.00581331877037883	0.0249691028147936	-0.0441865250468254	-0.000680167751852423
1148	80.6633834838867	-9.38536071777344	-5.9152364730835	-3.08191010844894e-05	0.0252937767654657	-0.0425631552934647	-3.08191010844894e-05
1149	80.0140380859375	-8.41133785247803	-5.9152364730835	0.00516396993771195	0.025618452578783	-0.0360696688294411	-0.000680167751852423
1150	79.3646850585938	-8.41133785247803	-5.85030126571655	-0.00425158534198999	0.00451462110504508	-0.0331475995481014	-0.00425158534198999
1151	80.0140380859375	-9.0606861114502	-5.6554970741272	0.000618529506027699	0.000943203864153475	-0.0445111989974976	-0.00879702530801296
1152	79.3646850585938	-8.08666324615479	-5.46069240570068	0.00808603875339031	0.00289124972186983	-0.0130177913233638	-0.00977104809135199
1153	82.6114273071289	-9.71003437042236	-5.46069240570068	0.0200989879667759	-0.00230353930965066	-0.0130177913233638	-0.00425158534198999
1154	78.7153396606445	-8.08666324615479	-6.11004114151001	0.00743668992072344	-0.00457625929266214	-0.00425158534198999	-0.00619963090866804
1155	80.6633834838867	-9.38536071777344	-5.6554970741272	0.00354059832170606	-0.00295288790948689	-0.00652430532500148	-0.00814767740666866
1156	81.9620819091797	-9.38536071777344	-5.46069240570068	0.00191722682211548	-0.00944637414067984	-0.000680167751852423	-0.0107450718060136
1157	81.3127365112305	-10.0347089767456	-5.3957576751709	0.00256657530553639	0.000293855206109583	0.00841071270406246	-0.00977104809135199
1158	80.6633834838867	-9.0606861114502	-5.3957576751709	-0.00230353930965066	0.00289124972186983	0.0142548503354192	-0.00814767740666866
1159	81.3127365112305	-9.71003437042236	-4.94121360778809	0.0022419011220336	0.00451462110504508	0.011982130818069	-0.000680167751852423
1160	81.3127365112305	-9.0606861114502	-5.46069240570068	0.00386527273803949	0.000618529506027699	-0.00879702530801296	-0.00782300252467394
1161	80.0140380859375	-9.71003437042236	-5.26588773727417	-0.00490093370899558	0.0175015944987535	-0.0175632312893867	-0.00522560812532902
1162	78.0659942626953	-8.73601150512695	-5.59056186676025	-0.00327756232582033	0.0262678004801273	-0.0334722734987736	-0.00619963090866804
1163	78.0659942626953	-8.08666324615479	-5.52562713623047	0.00159255252219737	0.0181509424000978	-0.0308748781681061	0.00841071270406246
1164	79.3646850585938	-9.0606861114502	-5.13601779937744	-0.00100484199356288	0.0100340843200684	-0.050680011510849	0.0022419011220336
1165	80.6633834838867	-10.0347089767456	-5.00614833831787	-0.00165419070981443	0.01100810803473	-0.0497059896588326	0.00126787810586393
1166	80.0140380859375	-8.73601150512695	-5.6554970741272	0.000943203864153475	0.00711201597005129	-0.03444629535079	0.00418994715437293
1167	77.4166412353516	-8.41133785247803	-5.85030126571655	0.0265924744307995	0.00613799272105098	-0.0152905117720366	-0.00684897974133492
1168	79.3646850585938	-8.41133785247803	-5.59056186676025	0.00418994715437293	-0.00814767740666866	0.013930176384747	0.00743668992072344
1169	78.7153396606445	-9.0606861114502	-5.6554970741272	-0.00132951640989631	-0.0204853005707264	0.0168522447347641	0.00289124972186983
1170	80.6633834838867	-10.3593835830688	-5.33082246780396	-0.00295288790948689	-0.0247060675173998	0.0123068047687411	-3.08191010844894e-05
1171	79.3646850585938	-10.3593835830688	-5.26588773727417	-3.08191010844894e-05	-0.0107450718060136	0.0145795252174139	-0.00684897974133492
1172	80.6633834838867	-10.6840572357178	-5.72043180465698	-0.000680167751852423	-0.0130177913233638	0.0171769186854362	-0.00814767740666866
1173	77.4166412353516	-9.0606861114502	-5.9152364730835	0.00970941036939621	-0.00457625929266214	0.0262678004801273	-0.00684897974133492
1174	81.3127365112305	-11.3334064483643	-5.59056186676025	-0.00652430532500148	-3.08191010844894e-05	0.0272418223321438	-0.00522560812532902
1175	78.7153396606445	-8.73601150512695	-5.52562713623047	0.0188002903014421	-0.0117190945893526	0.020423661917448	0.0022419011220336
1176	78.7153396606445	-9.71003437042236	-5.20095300674438	0.00289124972186983	-0.00425158534198999	0.00873538758605719	-0.00652430532500148
1177	80.6633834838867	-10.6840572357178	-5.26588773727417	-0.00425158534198999	0.00516396993771195	-0.00912170019000769	-0.00879702530801296
1178	80.6633834838867	-10.6840572357178	-5.59056186676025	0.020423661917448	-0.00425158534198999	-0.0188619289547205	0.0022419011220336
1179	78.0659942626953	-9.71003437042236	-5.6554970741272	0.0022419011220336	-0.00197886489331722	-0.00944637414067984	0.00159255252219737
1180	78.7153396606445	-9.38536071777344	-5.46069240570068	-0.00879702530801296	-0.00782300252467394	0.00256657530553639	-0.00230353930965066
1181	78.7153396606445	-9.38536071777344	-5.46069240570068	-0.00132951640989631	-0.00912170019000769	0.00743668992072344	-0.00977104809135199
1182	80.6633834838867	-9.0606861114502	-5.20095300674438	-0.00197886489331722	-0.00619963090866804	-0.00230353930965066	0.00289124972186983
1183	80.0140380859375	-10.0347089767456	-5.00614833831787	-0.00100484199356288	-0.0113944197073579	0.0171769186854362	0.012956153601408
1184	79.3646850585938	-8.73601150512695	-5.52562713623047	-0.0100957229733467	0.00938473641872406	0.0194496400654316	0.00841071270406246
1185	79.3646850585938	-8.73601150512695	-5.59056186676025	-0.00912170019000769	-0.00977104809135199	0.0265924744307995	-0.00230353930965066
1186	81.3127365112305	-9.38536071777344	-5.26588773727417	0.0233457311987877	0.000293855206109583	0.0285405199974775	-0.00230353930965066
1187	81.3127365112305	-9.71003437042236	-5.20095300674438	0.000293855206109583	-0.0123684434220195	0.0282158460468054	-0.00457625929266214
1188	79.3646850585938	-9.0606861114502	-5.20095300674438	-0.00814767740666866	-0.00425158534198999	0.0230210572481155	0.00126787810586393
1189	82.6114273071289	-9.71003437042236	-5.13601779937744	0.011982130818069	-0.00847235135734081	0.0262678004801273	0.00548864435404539
1190	78.7153396606445	-8.41133785247803	-5.78536653518677	-0.00847235135734081	-0.00587495695799589	0.0239950809627771	-0.00392691092565656
1191	80.6633834838867	-9.38536071777344	-5.3957576751709	-0.000355493422830477	-0.0191866029053926	0.0171769186854362	0.00516396993771195
1192	78.0659942626953	-8.08666324615479	-5.59056186676025	0.0149041991680861	-0.00879702530801296	0.0272418223321438	-0.00944637414067984
1193	80.6633834838867	-8.73601150512695	-5.26588773727417	0.0158782228827477	-0.00132951640989631	0.0265924744307995	0.00483929552137852
1194	78.7153396606445	-7.43731451034546	-5.20095300674438	0.00581331877037883	0.00516396993771195	0.0373067259788513	0.00841071270406246
1195	81.3127365112305	-9.71003437042236	-5.00614833831787	-0.00587495695799589	0.000293855206109583	0.00873538758605719	0.00256657530553639
1196	78.0659942626953	-8.41133785247803	-5.78536653518677	0.00970941036939621	0.00581331877037883	-0.0117190945893526	-0.00847235135734081
1197	77.4166412353516	-8.41133785247803	-5.6554970741272	-0.00587495695799589	0.0178262684494257	-0.0282774847000837	0.00711201597005129
1198	77.4166412353516	-8.41133785247803	-5.85030126571655	-0.000680167751852423	0.00808603875339031	-0.0370436906814575	0.00256657530553639
1199	76.7672958374023	-8.08666324615479	-5.59056186676025	0.0162028968334198	0.00321592413820326	-0.0188619289547205	0.0106834331527352
1200	79.3646850585938	-8.41133785247803	-5.72043180465698	-0.0279528107494116	0.000943203864153475	-0.0120437685400248	-0.0026282137259841
1201	78.7153396606445	-9.38536071777344	-5.13601779937744	0.000618529506027699	0.00613799272105098	-0.00522560812532902	0.00613799272105098
1202	79.3646850585938	-9.71003437042236	-5.72043180465698	-0.00912170019000769	0.01100810803473	-0.00587495695799589	-0.00165419070981443
1203	77.4166412353516	-8.08666324615479	-5.9152364730835	-0.00749832857400179	0.0158782228827477	-0.00490093370899558	0.0162028968334198
1204	80.6633834838867	-9.71003437042236	-5.33082246780396	-0.0120437685400248	0.00776136433705688	0.00256657530553639	0.00938473641872406
1205	80.0140380859375	-9.71003437042236	-5.46069240570068	-0.0146411629393697	0.013930176384747	-0.0198359526693821	0.00581331877037883
1206	79.3646850585938	-8.73601150512695	-5.26588773727417	-0.000355493422830477	0.0152288740500808	-0.0247060675173998	-0.00100484199356288
1207	79.3646850585938	-8.08666324615479	-5.33082246780396	-0.0026282137259841	0.0145795252174139	-0.0626929625868797	0.00483929552137852
1208	79.3646850585938	-8.73601150512695	-5.85030126571655	-0.0026282137259841	0.00386527273803949	-0.055874802172184	0.00483929552137852
1209	79.3646850585938	-8.41133785247803	-5.72043180465698	0.00386527273803949	0.00548864435404539	-0.02697878703475	0.0106834331527352
1210	81.3127365112305	-10.3593835830688	-5.6554970741272	-0.00132951640989631	-0.0133424662053585	-0.0120437685400248	0.00548864435404539
1211	80.6633834838867	-9.0606861114502	-5.46069240570068	-0.00522560812532902	-0.0256800893694162	0.025618452578783	-0.00327756232582033
1212	81.3127365112305	-10.0347089767456	-5.46069240570068	0.012956153601408	-0.0240567177534103	0.0262678004801273	-0.00197886489331722
1213	79.3646850585938	-9.71003437042236	-5.3957576751709	0.0220470335334539	-0.0311995539814234	0.0655533894896507	-0.0026282137259841
1214	80.6633834838867	-9.71003437042236	-5.52562713623047	0.0188002903014421	-0.0299008563160896	0.0684754624962807	-0.00100484199356288
1215	79.3646850585938	-8.73601150512695	-5.6554970741272	-0.0172385573387146	-0.0159398596733809	0.06393001973629	-0.00425158534198999
1216	81.3127365112305	-10.0347089767456	-5.3957576751709	0.00808603875339031	-0.00132951640989631	0.00873538758605719	-0.00360223650932312
1217	80.0140380859375	-9.71003437042236	-5.59056186676025	0.00548864435404539	0.000943203864153475	0.0168522447347641	-0.0104203969240189
1218	80.0140380859375	-9.38536071777344	-5.59056186676025	0.0236704051494598	0.0158782228827477	0.0175015944987535	-0.00619963090866804
1219	80.0140380859375	-9.0606861114502	-5.59056186676025	0.00841071270406246	0.0158782228827477	0.0213976856321096	-0.00555028254166245
1220	80.0140380859375	-10.0347089767456	-5.52562713623047	-0.00847235135734081	0.0123068047687411	-0.00425158534198999	-0.00457625929266214
1221	80.6633834838867	-10.3593835830688	-5.78536653518677	0.0123068047687411	0.00678734155371785	-0.0130177913233638	-0.0100957229733467
1222	80.0140380859375	-9.71003437042236	-5.85030126571655	0.0165275707840919	0.0123068047687411	-0.0555501282215118	-0.00360223650932312
1223	78.7153396606445	-9.38536071777344	-5.59056186676025	0.00906006153672934	0.0178262684494257	-0.0636669844388962	0.00613799272105098
1224	79.3646850585938	-10.0347089767456	-5.46069240570068	0.00354059832170606	0.00970941036939621	-0.0461345724761486	0.00516396993771195
1225	78.7153396606445	-9.38536071777344	-5.52562713623047	-0.00392691092565656	0.0152288740500808	-0.0337969474494457	-0.00425158534198999
1226	78.7153396606445	-8.41133785247803	-5.85030126571655	0.00418994715437293	0.00743668992072344	-0.00782300252467394	-0.00522560812532902
1227	79.3646850585938	-8.73601150512695	-5.85030126571655	0.0136055024340749	0.0103587592020631	0.00483929552137852	-0.00327756232582033
1228	78.7153396606445	-9.0606861114502	-5.78536653518677	0.0132808275520802	0.00873538758605719	0.0181509424000978	-0.00717365415766835
1229	80.0140380859375	-9.0606861114502	-5.98017120361328	0.00970941036939621	0.0123068047687411	0.00743668992072344	-0.00230353930965066
1230	80.6633834838867	-9.71003437042236	-5.59056186676025	0.00386527273803949	-0.00132951640989631	0.00418994715437293	-0.00717365415766835
1231	79.3646850585938	-9.38536071777344	-6.04510593414307	0.00808603875339031	0.00159255252219737	-0.0152905117720366	-0.00522560812532902
1232	79.3646850585938	-8.73601150512695	-6.11004114151001	0.0265924744307995	0.00841071270406246	-0.0221086721867323	-0.00782300252467394
1233	80.6633834838867	-9.0606861114502	-6.36978054046631	0.00548864435404539	0.00548864435404539	-0.0211346503347158	-0.00490093370899558
1234	81.3127365112305	-10.3593835830688	-5.6554970741272	-0.0117190945893526	-0.00555028254166245	0.000293855206109583	-0.0026282137259841
1235	79.3646850585938	-9.0606861114502	-5.3957576751709	0.00646266713738441	-0.00490093370899558	-0.00165419070981443	-0.00425158534198999
1236	79.3646850585938	-9.71003437042236	-5.46069240570068	-0.000355493422830477	-0.00555028254166245	-0.00457625929266214	-0.00717365415766835
1237	80.6633834838867	-10.0347089767456	-4.87627840042114	0.000943203864153475	-0.00360223650932312	-0.0172385573387146	-0.00555028254166245
1238	80.6633834838867	-10.3593835830688	-5.3957576751709	0.0100340843200684	0.00581331877037883	0.00483929552137852	0.00711201597005129
1239	80.6633834838867	-10.6840572357178	-5.59056186676025	0.0136055024340749	-0.017887907102704	0.0236704051494598	-0.00100484199356288
1240	81.3127365112305	-10.6840572357178	-5.3957576751709	0.0152288740500808	-0.00749832857400179	0.025618452578783	0.00191722682211548
1241	80.6633834838867	-11.008731842041	-5.33082246780396	-0.00327756232582033	-0.00555028254166245	0.0405534692108631	0.000618529506027699
1242	80.6633834838867	-11.3334064483643	-5.3957576751709	-0.00522560812532902	0.00191722682211548	0.0171769186854362	-0.00295288790948689
1243	80.0140380859375	-11.008731842041	-5.07108306884766	0.00451462110504508	0.0113327819854021	0.0207483377307653	0.00418994715437293
1244	81.3127365112305	-10.6840572357178	-5.3957576751709	0.00256657530553639	0.00646266713738441	0.0158782228827477	0.0123068047687411
1245	79.3646850585938	-10.3593835830688	-5.72043180465698	0.000293855206109583	0.00289124972186983	0.0149041991680861	0.00646266713738441
1246	80.6633834838867	-10.3593835830688	-5.52562713623047	-0.00132951640989631	0.00548864435404539	-3.08191010844894e-05	0.00386527273803949
1247	78.7153396606445	-10.6840572357178	-5.52562713623047	0.00289124972186983	0.0136055024340749	-0.00392691092565656	0.0022419011220336
1248	80.6633834838867	-10.6840572357178	-5.3957576751709	0.000943203864153475	0.0175015944987535	0.0213976856321096	0.00678734155371785
1249	80.6633834838867	-10.0347089767456	-5.52562713623047	0.0100340843200684	0.00159255252219737	0.0226963832974434	0.00743668992072344
1250	81.3127365112305	-11.008731842041	-5.33082246780396	-0.000680167751852423	-0.00100484199356288	-0.00847235135734081	-0.00327756232582033
1251	81.3127365112305	-10.6840572357178	-5.59056186676025	-0.00490093370899558	0.0158782228827477	-0.0454852245748043	-0.0104203969240189
1252	80.0140380859375	-9.38536071777344	-5.6554970741272	-3.08191010844894e-05	0.0123068047687411	-0.0870435386896133	-0.0117190945893526
1253	80.6633834838867	-10.0347089767456	-5.26588773727417	0.00743668992072344	0.0265924744307995	-0.109446063637733	-0.00717365415766835
1254	80.6633834838867	-9.0606861114502	-5.6554970741272	-0.00100484199356288	0.0168522447347641	-0.0971084386110306	0.000943203864153475
1255	79.3646850585938	-8.73601150512695	-5.59056186676025	-0.00522560812532902	0.00711201597005129	-0.0549007803201675	-0.00555028254166245
1256	81.3127365112305	-10.3593835830688	-4.94121360778809	0.00873538758605719	0.00548864435404539	-0.0454852245748043	-0.00522560812532902
1257	81.9620819091797	-9.71003437042236	-5.46069240570068	-3.08191010844894e-05	0.00711201597005129	-0.0331475995481014	-0.0123684434220195
1258	81.3127365112305	-10.0347089767456	-5.72043180465698	-0.000355493422830477	0.00548864435404539	-0.0185372550040483	-0.00165419070981443
1259	79.3646850585938	-9.38536071777344	-5.59056186676025	0.00873538758605719	0.000293855206109583	-0.0130177913233638	0.00386527273803949
1260	79.3646850585938	-9.38536071777344	-5.52562713623047	-0.0113944197073579	-0.00555028254166245	-0.0162645354866982	0.00354059832170606
1261	80.6633834838867	-10.3593835830688	-5.52562713623047	0.0123068047687411	-0.0146411629393697	-0.00912170019000769	-0.00132951640989631
1262	79.3646850585938	-10.0347089767456	-5.26588773727417	-0.00165419070981443	-3.08191010844894e-05	-0.0191866029053926	0.000943203864153475
1263	78.0659942626953	-8.73601150512695	-5.78536653518677	-0.00490093370899558	-0.00587495695799589	-0.0237320438027382	0.00711201597005129
1264	79.3646850585938	-10.0347089767456	-5.6554970741272	-0.00587495695799589	-0.0100957229733467	-0.00360223650932312	0.00321592413820326
1265	78.0659942626953	-9.0606861114502	-5.59056186676025	-0.0117190945893526	-0.00782300252467394	0.00613799272105098	0.00451462110504508
1266	76.1179428100586	-8.73601150512695	-5.78536653518677	-0.0117190945893526	-0.00749832857400179	0.0207483377307653	0.0103587592020631
1267	79.3646850585938	-10.3593835830688	-5.26588773727417	-0.00847235135734081	-0.00327756232582033	0.0132808275520802	0.00808603875339031
1268	78.0659942626953	-9.71003437042236	-5.07108306884766	-0.0117190945893526	-0.0107450718060136	0.0259431265294552	0.0100340843200684
1269	78.7153396606445	-10.3593835830688	-5.3957576751709	-0.0156151866540313	-0.0360696688294411	0.0373067259788513	0.0106834331527352
1270	76.7672958374023	-8.73601150512695	-5.3957576751709	-0.0188619289547205	-0.00165419070981443	0.0324366129934788	0.00776136433705688
1271	76.7672958374023	-8.41133785247803	-5.59056186676025	-0.00944637414067984	-0.00749832857400179	0.0282158460468054	0.00548864435404539
1272	79.3646850585938	-9.38536071777344	-5.26588773727417	-0.00295288790948689	-0.00814767740666866	0.0223717093467712	0.00451462110504508
1273	77.4166412353516	-8.73601150512695	-5.20095300674438	0.00386527273803949	0.00321592413820326	0.0269171483814716	-0.0026282137259841
1274	79.3646850585938	-9.0606861114502	-5.13601779937744	-0.00490093370899558	0.00808603875339031	0.0259431265294552	0.00289124972186983
1275	78.7153396606445	-8.73601150512695	-5.85030126571655	-0.00360223650932312	0.013930176384747	0.0158782228827477	0.00516396993771195
1276	79.3646850585938	-8.41133785247803	-5.98017120361328	-0.00587495695799589	0.0162028968334198	0.00256657530553639	-0.00555028254166245
1277	78.7153396606445	-8.73601150512695	-5.78536653518677	0.000943203864153475	0.00841071270406246	0.00191722682211548	-0.00457625929266214
1278	78.7153396606445	-8.41133785247803	-5.52562713623047	-0.00165419070981443	0.0200989879667759	-0.0143164889886975	-0.00847235135734081
1279	80.0140380859375	-8.41133785247803	-5.33082246780396	0.00289124972186983	0.0155535480007529	-0.0428878292441368	0.00613799272105098
1280	80.0140380859375	-8.41133785247803	-5.33082246780396	-0.00132951640989631	0.0178262684494257	-0.0328229255974293	-0.00295288790948689
1281	78.7153396606445	-8.73601150512695	-5.72043180465698	0.00191722682211548	0.0197743140161037	-0.0266541130840778	-0.00295288790948689
1282	79.3646850585938	-8.73601150512695	-5.85030126571655	-0.00912170019000769	0.0210730116814375	-0.0279528107494116	0.0022419011220336
1283	81.3127365112305	-9.0606861114502	-5.52562713623047	0.00321592413820326	0.013930176384747	-0.0204853005707264	0.00516396993771195
1284	79.3646850585938	-8.41133785247803	-6.36978054046631	0.00906006153672934	-0.00327756232582033	-0.00879702530801296	0.012956153601408
1285	80.0140380859375	-9.71003437042236	-5.52562713623047	-0.00522560812532902	-0.00132951640989631	-0.00360223650932312	-0.00230353930965066
1286	81.9620819091797	-9.0606861114502	-5.59056186676025	-3.08191010844894e-05	-0.0100957229733467	0.00938473641872406	-0.00782300252467394
1287	78.0659942626953	-8.41133785247803	-5.85030126571655	0.0295145437121391	-0.0195112787187099	0.0149041991680861	-0.0026282137259841
1288	79.3646850585938	-8.41133785247803	-6.11004114151001	0.0301638916134834	-0.0227580219507217	0.0262678004801273	-0.00555028254166245
1289	79.3646850585938	-8.08666324615479	-6.11004114151001	-0.00197886489331722	-0.0208099745213985	0.0434755384922028	0.00354059832170606
1290	80.6633834838867	-9.38536071777344	-6.17497587203979	-0.00295288790948689	-0.0208099745213985	0.0405534692108631	0.00321592413820326
1291	80.6633834838867	-9.0606861114502	-5.72043180465698	0.00970941036939621	-0.0240567177534103	0.0480209775269032	-0.0026282137259841
1292	79.3646850585938	-8.41133785247803	-5.59056186676025	0.00483929552137852	-0.0172385573387146	0.0489950031042099	-0.00425158534198999
1293	79.3646850585938	-7.76198863983154	-5.6554970741272	0.0103587592020631	0.00841071270406246	0.0447742342948914	-0.00944637414067984
1294	80.0140380859375	-8.73601150512695	-5.59056186676025	0.00386527273803949	-0.00944637414067984	0.045423585921526	-0.00100484199356288
1295	80.6633834838867	-9.38536071777344	-5.6554970741272	-0.00230353930965066	0.00548864435404539	0.0116574559360743	-0.00944637414067984
1296	79.3646850585938	-8.73601150512695	-5.72043180465698	-0.0104203969240189	0.012956153601408	-0.0273034609854221	-0.0133424662053585
1297	80.0140380859375	-8.41133785247803	-5.9152364730835	0.0123068047687411	0.0126314787194133	-0.0568488240242004	-0.0146411629393697
1298	80.0140380859375	-8.41133785247803	-5.3957576751709	-0.00360223650932312	0.0301638916134834	-0.0721085146069527	-0.00944637414067984
1299	80.0140380859375	-8.73601150512695	-5.26588773727417	0.0106834331527352	0.01847561635077	-0.0665890574455261	-0.00555028254166245
1300	81.9620819091797	-9.38536071777344	-5.3957576751709	-0.00457625929266214	0.0126314787194133	-0.0250307414680719	0.00321592413820326
1301	81.3127365112305	-9.71003437042236	-5.52562713623047	0.0265924744307995	0.0136055024340749	-0.0260047651827335	-0.00912170019000769
1302	80.6633834838867	-9.71003437042236	-5.26588773727417	0.000618529506027699	0.0272418223321438	-0.0204853005707264	0.00516396993771195
1303	79.3646850585938	-8.73601150512695	-5.3957576751709	0.00354059832170606	0.0389300994575024	-0.0230826959013939	0.00483929552137852
1304	81.3127365112305	-9.71003437042236	-5.07108306884766	-0.00197886489331722	0.0220470335334539	-0.0100957229733467	0.012956153601408
1305	81.3127365112305	-8.41133785247803	-4.74640893936157	0.00321592413820326	0.00613799272105098	-0.0159398596733809	0.00711201597005129
1306	79.3646850585938	-9.0606861114502	-5.3957576751709	-0.0208099745213985	0.00256657530553639	-0.00295288790948689	-3.08191010844894e-05
1307	83.2607803344727	-9.71003437042236	-5.3957576751709	0.00841071270406246	0.000618529506027699	-0.0169138833880424	0.00354059832170606
1308	81.9620819091797	-9.71003437042236	-5.59056186676025	0.0116574559360743	-0.00652430532500148	-0.00490093370899558	0.00743668992072344
1309	81.3127365112305	-10.3593835830688	-5.59056186676025	-3.08191010844894e-05	-0.028926832601428	0.00354059832170606	0.012956153601408
1310	79.3646850585938	-9.0606861114502	-5.46069240570068	0.00841071270406246	-0.0136671401560307	0.00743668992072344	0.00646266713738441
1311	79.3646850585938	-10.0347089767456	-5.59056186676025	-0.00327756232582033	-0.0247060675173998	0.00776136433705688	0.00451462110504508
1312	80.6633834838867	-10.3593835830688	-5.85030126571655	0.00613799272105098	-0.0308748781681061	0.0259431265294552	-0.00197886489331722
1313	82.6114273071289	-11.008731842041	-5.6554970741272	0.00678734155371785	-0.0299008563160896	0.0298392176628113	-0.00230353930965066
1314	81.3127365112305	-9.71003437042236	-5.78536653518677	0.0162028968334198	-0.0295761823654175	0.0350340083241463	0.000943203864153475
1315	80.0140380859375	-10.0347089767456	-5.85030126571655	0.0191249661147594	-0.0146411629393697	0.0103587592020631	0.00451462110504508
1316	80.6633834838867	-10.0347089767456	-5.3957576751709	-0.00100484199356288	-0.00555028254166245	-0.00230353930965066	0.000943203864153475
1317	81.3127365112305	-10.3593835830688	-5.13601779937744	0.0230210572481155	-0.000355493422830477	-0.00457625929266214	-0.00230353930965066
1318	80.6633834838867	-10.0347089767456	-5.20095300674438	-0.0026282137259841	-0.00100484199356288	0.00386527273803949	-0.000355493422830477
1319	80.6633834838867	-10.3593835830688	-5.52562713623047	0.020423661917448	-0.00977104809135199	0.0123068047687411	0.00776136433705688
1320	80.6633834838867	-9.0606861114502	-5.78536653518677	-0.00132951640989631	-0.00165419070981443	0.0145795252174139	0.0022419011220336
1321	78.7153396606445	-9.71003437042236	-5.46069240570068	-0.00555028254166245	0.0022419011220336	-0.00360223650932312	-0.00165419070981443
1322	79.3646850585938	-8.73601150512695	-5.6554970741272	-0.00522560812532902	0.011982130818069	-0.0360696688294411	-0.00555028254166245
1323	80.0140380859375	-8.73601150512695	-5.59056186676025	-0.00782300252467394	0.013930176384747	-0.0435371771454811	0.00126787810586393
1324	80.6633834838867	-9.0606861114502	-5.3957576751709	-0.00425158534198999	0.00289124972186983	-0.0204853005707264	0.0022419011220336
1325	80.6633834838867	-9.38536071777344	-5.46069240570068	-0.00814767740666866	0.00126787810586393	-0.00619963090866804	-0.000355493422830477
1326	79.3646850585938	-8.73601150512695	-5.6554970741272	-0.00879702530801296	0.00418994715437293	0.00516396993771195	0.000618529506027699
1327	78.7153396606445	-8.08666324615479	-5.6554970741272	0.00711201597005129	0.00711201597005129	0.0168522447347641	0.00191722682211548
1328	79.3646850585938	-8.41133785247803	-5.59056186676025	0.00191722682211548	0.00321592413820326	0.0272418223321438	0.01100810803473
1329	77.4166412353516	-8.41133785247803	-5.46069240570068	-0.00879702530801296	0.00548864435404539	0.0415274947881699	0.00483929552137852
1330	78.7153396606445	-9.38536071777344	-5.26588773727417	0.000943203864153475	0.00256657530553639	0.045423585921526	0.00776136433705688
1331	78.7153396606445	-9.38536071777344	-5.52562713623047	0.012956153601408	0.000943203864153475	0.0379560738801956	-0.00457625929266214
1332	76.7672958374023	-9.71003437042236	-5.46069240570068	0.00483929552137852	0.00483929552137852	0.0408781431615353	0.00516396993771195
1333	75.4685974121094	-8.41133785247803	-5.78536653518677	0.011982130818069	0.0155535480007529	0.00289124972186983	-0.00522560812532902
1334	78.0659942626953	-9.71003437042236	-5.20095300674438	0.0113327819854021	0.0239950809627771	-0.0237320438027382	0.00548864435404539
1335	76.1179428100586	-7.76198863983154	-5.3957576751709	0.0123068047687411	0.0145795252174139	-0.0493813157081604	0.000943203864153475
1336	76.7672958374023	-9.0606861114502	-5.13601779937744	0.00256657530553639	0.0207483377307653	-0.0704851448535919	-0.0026282137259841
1337	77.4166412353516	-8.41133785247803	-5.46069240570068	0.00873538758605719	0.00743668992072344	-0.0500306636095047	-0.00555028254166245
1338	76.7672958374023	-8.41133785247803	-5.59056186676025	-0.00425158534198999	-0.00457625929266214	-0.0227580219507217	-0.00814767740666866
1339	78.0659942626953	-8.41133785247803	-5.78536653518677	0.00321592413820326	-0.000680167751852423	0.00808603875339031	-0.00230353930965066
1340	78.0659942626953	-8.41133785247803	-5.59056186676025	-0.00295288790948689	-0.00555028254166245	-0.00619963090866804	0.000293855206109583
1341	79.3646850585938	-8.73601150512695	-5.6554970741272	-0.00490093370899558	-0.00879702530801296	-0.0260047651827335	-0.00392691092565656
1342	80.0140380859375	-9.71003437042236	-5.33082246780396	-0.00652430532500148	0.00970941036939621	-0.0302255302667618	-0.000680167751852423
1343	80.6633834838867	-9.71003437042236	-5.59056186676025	0.0022419011220336	0.00483929552137852	-0.0299008563160896	0.00841071270406246
1344	80.6633834838867	-9.0606861114502	-5.98017120361328	-0.000680167751852423	0.00418994715437293	-0.00782300252467394	-0.00327756232582033
1345	80.6633834838867	-8.41133785247803	-5.59056186676025	-0.000355493422830477	0.00126787810586393	-0.00360223650932312	0.00289124972186983
1346	78.7153396606445	-9.38536071777344	-5.33082246780396	0.0136055024340749	0.00289124972186983	-0.00782300252467394	-0.00327756232582033
1347	81.9620819091797	-9.38536071777344	-5.33082246780396	0.00581331877037883	0.00354059832170606	0.00613799272105098	0.00516396993771195
1348	80.6633834838867	-9.0606861114502	-5.07108306884766	0.0194496400654316	0.00483929552137852	0.00548864435404539	0.000618529506027699
1349	81.9620819091797	-9.71003437042236	-5.3957576751709	0.00386527273803949	-0.00165419070981443	0.0171769186854362	0.0123068047687411
1350	79.3646850585938	-8.08666324615479	-5.9152364730835	-0.00555028254166245	-0.00782300252467394	0.020423661917448	0.00581331877037883
1351	79.3646850585938	-9.0606861114502	-5.9152364730835	-0.00490093370899558	-0.0117190945893526	0.012956153601408	-0.00717365415766835
1352	80.6633834838867	-8.41133785247803	-5.78536653518677	0.0252937767654657	-0.0133424662053585	0.025618452578783	-0.00100484199356288
1353	80.6633834838867	-9.0606861114502	-5.33082246780396	-0.00749832857400179	-0.000680167751852423	0.0399041213095188	0.00516396993771195
1354	80.0140380859375	-8.73601150512695	-5.46069240570068	-0.00457625929266214	-0.00555028254166245	0.0363327041268349	0.00159255252219737
1355	81.3127365112305	-9.71003437042236	-5.13601779937744	0.00191722682211548	-0.00295288790948689	0.0106834331527352	-3.08191010844894e-05
1356	81.9620819091797	-9.38536071777344	-5.3957576751709	-0.00814767740666866	-3.08191010844894e-05	-0.00587495695799589	-0.00879702530801296
1357	81.3127365112305	-8.73601150512695	-5.78536653518677	-0.00425158534198999	0.00548864435404539	0.00841071270406246	-0.00555028254166245
1358	81.9620819091797	-8.73601150512695	-6.04510593414307	-0.0026282137259841	0.00548864435404539	0.00743668992072344	-0.00879702530801296
1359	81.9620819091797	-9.71003437042236	-5.6554970741272	-0.00360223650932312	0.000943203864153475	0.0145795252174139	-0.0110697457566857
1360	81.9620819091797	-9.38536071777344	-5.52562713623047	-0.00132951640989631	-0.00457625929266214	0.0106834331527352	-0.00847235135734081
1361	81.3127365112305	-9.0606861114502	-5.59056186676025	-0.00652430532500148	-0.00165419070981443	0.0155535480007529	-0.00814767740666866
1362	81.3127365112305	-9.38536071777344	-5.72043180465698	0.00256657530553639	-0.00100484199356288	0.01100810803473	0.000943203864153475
1363	80.0140380859375	-8.08666324615479	-5.85030126571655	0.00126787810586393	-0.00522560812532902	0.0145795252174139	-0.00619963090866804
1364	80.6633834838867	-9.38536071777344	-5.59056186676025	-3.08191010844894e-05	-0.0185372550040483	0.00678734155371785	-0.00132951640989631
1365	81.9620819091797	-9.0606861114502	-5.52562713623047	-0.00555028254166245	-0.0123684434220195	0.0103587592020631	-0.00197886489331722
1366	80.6633834838867	-8.41133785247803	-5.3957576751709	0.000618529506027699	0.01100810803473	0.00191722682211548	-0.00782300252467394
1367	80.6633834838867	-8.41133785247803	-5.6554970741272	0.00970941036939621	0.0181509424000978	-0.0146411629393697	0.00483929552137852
1368	79.3646850585938	-8.73601150512695	-5.85030126571655	-0.0123684434220195	0.0142548503354192	0.000293855206109583	0.00126787810586393
1369	80.6633834838867	-8.41133785247803	-5.6554970741272	-0.00717365415766835	0.00256657530553639	0.0155535480007529	0.00289124972186983
1370	80.6633834838867	-9.0606861114502	-5.72043180465698	0.00321592413820326	0.00483929552137852	0.0275664981454611	0.000618529506027699
1371	81.3127365112305	-9.71003437042236	-5.6554970741272	0.0022419011220336	0.00548864435404539	-0.00879702530801296	-0.000355493422830477
1372	81.9620819091797	-9.71003437042236	-5.20095300674438	0.0233457311987877	0.0149041991680861	-0.0542514286935329	-0.0026282137259841
1373	81.9620819091797	-9.0606861114502	-5.3957576751709	0.0226963832974434	0.0194496400654316	-0.0880175605416298	0.00191722682211548
1374	81.9620819091797	-10.6840572357178	-5.46069240570068	0.013930176384747	0.0136055024340749	-0.0630176365375519	0.00256657530553639
1375	81.3127365112305	-9.38536071777344	-5.85030126571655	0.0181509424000978	-0.00230353930965066	-0.048407293856144	0.00711201597005129
1376	79.3646850585938	-10.3593835830688	-5.52562713623047	0.0126314787194133	-0.00847235135734081	-0.0441865250468254	0.000943203864153475
1377	81.9620819091797	-11.008731842041	-5.3957576751709	0.0136055024340749	-0.0123684434220195	-0.0204853005707264	0.00581331877037883
1378	81.9620819091797	-10.3593835830688	-5.07108306884766	0.011982130818069	-0.0136671401560307	-0.0182125810533762	0.00873538758605719
1379	82.6114273071289	-10.3593835830688	-5.33082246780396	-0.00457625929266214	-0.00944637414067984	-0.0130177913233638	0.00386527273803949
1380	79.3646850585938	-9.38536071777344	-5.33082246780396	-0.000355493422830477	-0.0208099745213985	-0.0169138833880424	0.00516396993771195
1381	80.6633834838867	-10.0347089767456	-5.52562713623047	-0.00100484199356288	-0.00684897974133492	-0.032173577696085	0.000618529506027699
1382	80.0140380859375	-9.0606861114502	-5.85030126571655	-0.00165419070981443	0.00516396993771195	-0.0354203209280968	0.00191722682211548
1383	81.3127365112305	-10.6840572357178	-5.33082246780396	-0.000355493422830477	0.00906006153672934	-0.0305502042174339	0.00743668992072344
1384	79.3646850585938	-8.41133785247803	-5.46069240570068	-0.00425158534198999	0.012956153601408	-0.00977104809135199	0.00516396993771195
1385	80.0140380859375	-9.38536071777344	-5.3957576751709	-0.000355493422830477	0.00678734155371785	-0.000355493422830477	0.00289124972186983
1386	81.3127365112305	-9.71003437042236	-5.72043180465698	-0.00782300252467394	0.00938473641872406	0.00516396993771195	-0.00425158534198999
1387	80.6633834838867	-9.71003437042236	-5.33082246780396	-0.00587495695799589	0.00548864435404539	0.00711201597005129	-0.00522560812532902
1388	81.9620819091797	-9.0606861114502	-5.26588773727417	0.00354059832170606	0.0116574559360743	0.013930176384747	-0.00230353930965066
1389	81.3127365112305	-9.38536071777344	-5.26588773727417	0.000943203864153475	0.000293855206109583	0.020423661917448	0.00841071270406246
1390	81.3127365112305	-9.71003437042236	-5.00614833831787	-0.00360223650932312	-0.0130177913233638	0.0106834331527352	0.00678734155371785
1391	80.0140380859375	-9.38536071777344	-5.3957576751709	-0.00490093370899558	-0.00749832857400179	-3.08191010844894e-05	0.000293855206109583
1392	79.3646850585938	-7.76198863983154	-5.6554970741272	0.013930176384747	-0.00197886489331722	0.0149041991680861	0.00743668992072344
1393	79.3646850585938	-8.41133785247803	-5.9152364730835	0.00159255252219737	-0.0123684434220195	0.0327612869441509	0.00191722682211548
1394	78.7153396606445	-9.71003437042236	-6.11004114151001	0.0100340843200684	-0.00684897974133492	0.031137915328145	0.00613799272105098
1395	80.0140380859375	-9.0606861114502	-6.11004114151001	0.00678734155371785	-0.0130177913233638	0.0431508645415306	-0.00392691092565656
1396	78.7153396606445	-8.41133785247803	-5.46069240570068	-0.00977104809135199	-0.00100484199356288	0.0314625911414623	-0.00425158534198999
1397	77.4166412353516	-8.41133785247803	-5.85030126571655	0.00581331877037883	-0.00392691092565656	0.0392547734081745	-0.0107450718060136
1398	77.4166412353516	-8.41133785247803	-5.9152364730835	-0.00295288790948689	0.00548864435404539	0.0246444288641214	-0.0026282137259841
1399	76.7672958374023	-7.43731451034546	-5.59056186676025	-0.00457625929266214	0.0136055024340749	0.00711201597005129	-0.00360223650932312
1400	76.7672958374023	-8.41133785247803	-5.46069240570068	0.000293855206109583	0.00678734155371785	-0.00230353930965066	0.00516396993771195
1401	77.4166412353516	-9.38536071777344	-5.33082246780396	-0.0175632312893867	0.0123068047687411	-0.00587495695799589	-0.00555028254166245
1402	78.0659942626953	-9.38536071777344	-4.94121360778809	-0.0107450718060136	0.0262678004801273	-0.0211346503347158	0.00289124972186983
1403	76.7672958374023	-8.73601150512695	-5.6554970741272	-0.00782300252467394	0.0162028968334198	-0.0474332682788372	0.00126787810586393
1404	79.3646850585938	-9.38536071777344	-5.46069240570068	-0.00425158534198999	0.00678734155371785	-0.0441865250468254	0.00483929552137852
1405	80.0140380859375	-9.38536071777344	-5.59056186676025	-0.00782300252467394	-0.0139918150380254	-0.0175632312893867	0.00516396993771195
1406	77.4166412353516	-8.41133785247803	-5.46069240570068	-0.0107450718060136	-0.0100957229733467	-3.08191010844894e-05	-0.00197886489331722
1407	78.7153396606445	-8.41133785247803	-5.3957576751709	0.0162028968334198	-0.0191866029053926	0.0126314787194133	0.00873538758605719
1408	78.0659942626953	-8.41133785247803	-5.26588773727417	0.00970941036939621	-0.0110697457566857	0.0298392176628113	0.0165275707840919
1409	79.3646850585938	-8.41133785247803	-5.33082246780396	0.00256657530553639	-0.00879702530801296	0.0386054255068302	0.0103587592020631
1410	80.6633834838867	-9.0606861114502	-5.26588773727417	0.0126314787194133	-0.0107450718060136	0.0252937767654657	0.00743668992072344
1411	81.3127365112305	-8.41133785247803	-5.6554970741272	-0.017887907102704	0.0022419011220336	0.0132808275520802	-0.000355493422830477
1412	80.6633834838867	-9.0606861114502	-5.59056186676025	0.0136055024340749	0.00451462110504508	0.00613799272105098	-0.00360223650932312
1413	82.6114273071289	-9.0606861114502	-5.26588773727417	0.0145795252174139	0.00906006153672934	-0.000355493422830477	0.00548864435404539
1414	80.0140380859375	-8.08666324615479	-5.33082246780396	0.0145795252174139	0.00678734155371785	-0.00100484199356288	-0.00295288790948689
1415	80.6633834838867	-8.41133785247803	-5.52562713623047	0.000618529506027699	-0.0126931173726916	-0.00295288790948689	-0.00392691092565656
1416	81.3127365112305	-9.38536071777344	-5.6554970741272	0.000943203864153475	-0.0230826959013939	-0.0315242260694504	-0.00587495695799589
1417	81.3127365112305	-9.38536071777344	-5.72043180465698	0.0145795252174139	-0.00977104809135199	-0.0182125810533762	-0.00392691092565656
1418	81.3127365112305	-9.38536071777344	-5.72043180465698	-0.00165419070981443	-0.0107450718060136	-0.00782300252467394	-0.00619963090866804
1419	81.9620819091797	-9.0606861114502	-5.6554970741272	0.000293855206109583	-0.0120437685400248	0.00711201597005129	-0.00165419070981443
1420	81.3127365112305	-8.73601150512695	-5.46069240570068	0.00841071270406246	-0.00100484199356288	0.0168522447347641	0.00516396993771195
1421	80.0140380859375	-9.0606861114502	-5.78536653518677	0.00289124972186983	0.00938473641872406	0.0236704051494598	0.00159255252219737
1422	80.0140380859375	-8.08666324615479	-6.30484533309937	0.00516396993771195	0.0142548503354192	0.00418994715437293	-0.00425158534198999
1423	80.6633834838867	-9.38536071777344	-5.85030126571655	-0.0143164889886975	0.0103587592020631	-0.0107450718060136	0.00483929552137852
1424	79.3646850585938	-9.0606861114502	-5.98017120361328	-0.00132951640989631	0.0103587592020631	-3.08191010844894e-05	0.00386527273803949
1425	80.0140380859375	-9.71003437042236	-5.3957576751709	-0.000355493422830477	-0.00977104809135199	-0.0110697457566857	0.00126787810586393
1426	81.3127365112305	-9.38536071777344	-5.3957576751709	0.0155535480007529	0.00483929552137852	-0.0227580219507217	-0.0146411629393697
1427	80.0140380859375	-8.73601150512695	-5.52562713623047	-0.00295288790948689	0.0126314787194133	-0.0256800893694162	0.00354059832170606
1428	82.6114273071289	-9.0606861114502	-5.6554970741272	-0.00197886489331722	0.00159255252219737	0.00646266713738441	-0.00100484199356288
1429	81.9620819091797	-9.0606861114502	-5.52562713623047	0.000293855206109583	0.00321592413820326	-0.00392691092565656	-0.00392691092565656
1430	80.6633834838867	-9.38536071777344	-5.3957576751709	-0.00165419070981443	-0.00749832857400179	-0.00717365415766835	0.00159255252219737
1431	80.6633834838867	-9.38536071777344	-5.33082246780396	-0.00944637414067984	0.00808603875339031	-0.02697878703475	-0.00912170019000769
1432	81.3127365112305	-9.0606861114502	-5.00614833831787	-0.00165419070981443	0.0103587592020631	-0.0243813935667276	-0.00879702530801296
1433	79.3646850585938	-7.76198863983154	-5.59056186676025	0.0194496400654316	0.00321592413820326	-0.023407369852066	0.000943203864153475
1434	81.3127365112305	-9.38536071777344	-5.07108306884766	-0.00522560812532902	0.00159255252219737	-0.00912170019000769	-0.00327756232582033
1435	80.6633834838867	-8.73601150512695	-5.52562713623047	-0.00587495695799589	-0.00814767740666866	-0.00684897974133492	-0.00392691092565656
1436	79.3646850585938	-8.41133785247803	-5.46069240570068	-0.00457625929266214	-0.000355493422830477	-0.0185372550040483	-0.00392691092565656
1437	79.3646850585938	-8.08666324615479	-5.46069240570068	-0.00197886489331722	-0.00619963090866804	-0.00782300252467394	-0.00879702530801296
1438	79.3646850585938	-8.73601150512695	-5.20095300674438	-0.0026282137259841	-0.00522560812532902	0.0022419011220336	-3.08191010844894e-05
1439	78.7153396606445	-8.08666324615479	-5.85030126571655	-0.00619963090866804	-0.00684897974133492	0.00581331877037883	0.000293855206109583
1440	78.0659942626953	-8.73601150512695	-5.78536653518677	0.00451462110504508	-0.0123684434220195	0.000293855206109583	0.000943203864153475
1441	81.3127365112305	-9.38536071777344	-5.9152364730835	-0.0110697457566857	-0.00522560812532902	-0.0130177913233638	-0.00295288790948689
1442	80.0140380859375	-10.0347089767456	-5.59056186676025	-3.08191010844894e-05	0.0142548503354192	-0.0422384813427925	0.00354059832170606
1443	78.0659942626953	-9.38536071777344	-5.72043180465698	0.00808603875339031	0.01847561635077	-0.0500306636095047	0.00711201597005129
1444	80.0140380859375	-10.0347089767456	-5.20095300674438	0.00321592413820326	0.00386527273803949	-0.0458098985254765	0.020423661917448
1445	78.7153396606445	-9.0606861114502	-5.9152364730835	-0.00392691092565656	-0.00555028254166245	-0.0311995539814234	0.0223717093467712
1446	78.7153396606445	-9.38536071777344	-5.85030126571655	0.000293855206109583	-0.00230353930965066	-0.00977104809135199	0.0165275707840919
1447	80.0140380859375	-10.3593835830688	-5.52562713623047	0.00451462110504508	-0.00522560812532902	-0.00912170019000769	-0.00165419070981443
1448	79.3646850585938	-10.0347089767456	-5.59056186676025	0.00613799272105098	-0.00555028254166245	0.0149041991680861	0.00159255252219737
1449	78.7153396606445	-9.38536071777344	-5.6554970741272	0.0103587592020631	-0.0139918150380254	0.0194496400654316	0.00483929552137852
1450	78.7153396606445	-9.0606861114502	-5.3957576751709	0.00418994715437293	-0.0162645354866982	0.0233457311987877	-0.00619963090866804
1451	78.7153396606445	-9.38536071777344	-5.78536653518677	0.00354059832170606	-0.0156151866540313	0.020423661917448	-0.00717365415766835
1452	78.7153396606445	-8.08666324615479	-5.9152364730835	0.0106834331527352	-0.00327756232582033	0.0509430468082428	-0.0123684434220195
1453	79.3646850585938	-10.0347089767456	-5.33082246780396	0.0230210572481155	-0.00717365415766835	0.0356833562254906	-0.00132951640989631
1454	78.7153396606445	-8.08666324615479	-5.52562713623047	-0.0123684434220195	-0.00944637414067984	0.0525664202868938	0.000943203864153475
1455	78.7153396606445	-9.38536071777344	-5.20095300674438	0.000618529506027699	-0.00847235135734081	0.036657378077507	-0.000355493422830477
1456	80.0140380859375	-9.38536071777344	-4.94121360778809	-0.0026282137259841	0.00938473641872406	0.029189869761467	-0.00490093370899558
1457	79.3646850585938	-9.0606861114502	-5.46069240570068	0.00321592413820326	0.0220470335334539	0.00873538758605719	-0.00619963090866804
1458	79.3646850585938	-8.73601150512695	-5.72043180465698	0.00808603875339031	0.00581331877037883	-0.0120437685400248	-0.00879702530801296
1459	80.6633834838867	-9.0606861114502	-5.26588773727417	-0.00652430532500148	0.0142548503354192	-0.0250307414680719	0.00873538758605719
1460	79.3646850585938	-10.0347089767456	-5.3957576751709	-0.0107450718060136	0.00743668992072344	-0.0383423902094364	0.00289124972186983
1461	81.3127365112305	-9.71003437042236	-5.26588773727417	-0.00749832857400179	0.0106834331527352	-0.0497059896588326	0.000293855206109583
1462	78.7153396606445	-8.41133785247803	-5.26588773727417	-0.0120437685400248	0.00743668992072344	-0.0354203209280968	-0.000680167751852423
1463	79.3646850585938	-9.38536071777344	-5.33082246780396	-0.0110697457566857	0.00548864435404539	-0.0260047651827335	0.0200989879667759
1464	78.0659942626953	-8.08666324615479	-5.52562713623047	-0.0104203969240189	0.00126787810586393	-0.0185372550040483	0.0162028968334198
1465	79.3646850585938	-8.73601150512695	-5.46069240570068	0.0194496400654316	0.00418994715437293	-0.00360223650932312	-0.00100484199356288
1466	78.7153396606445	-9.0606861114502	-5.33082246780396	0.0269171483814716	0.000293855206109583	0.000943203864153475	0.00581331877037883
1467	78.7153396606445	-8.41133785247803	-5.3957576751709	0.00451462110504508	-0.00197886489331722	0.0178262684494257	0.0152288740500808
1468	79.3646850585938	-9.0606861114502	-5.26588773727417	-0.00490093370899558	-0.0133424662053585	0.0213976856321096	0.0249691028147936
1469	77.4166412353516	-8.41133785247803	-5.26588773727417	-0.00360223650932312	-0.00327756232582033	0.0230210572481155	0.00451462110504508
1470	79.3646850585938	-9.0606861114502	-5.6554970741272	-0.00749832857400179	-0.0169138833880424	0.0213976856321096	0.011982130818069
1471	78.0659942626953	-8.41133785247803	-5.6554970741272	-0.00587495695799589	-0.0169138833880424	0.0181509424000978	-0.00392691092565656
1472	78.0659942626953	-9.38536071777344	-5.46069240570068	-0.00555028254166245	-0.00165419070981443	0.0188002903014421	-0.00295288790948689
1473	76.7672958374023	-8.08666324615479	-5.72043180465698	0.00386527273803949	-0.0182125810533762	0.031137915328145	-0.0120437685400248
1474	78.0659942626953	-9.38536071777344	-5.33082246780396	-0.00684897974133492	-0.00197886489331722	0.0223717093467712	-0.00425158534198999
1475	78.0659942626953	-8.08666324615479	-5.6554970741272	0.00126787810586393	0.000618529506027699	0.00289124972186983	-0.00814767740666866
1476	77.4166412353516	-8.08666324615479	-5.85030126571655	-0.0146411629393697	-0.00327756232582033	0.0126314787194133	-0.0136671401560307
1477	77.4166412353516	-8.08666324615479	-5.78536653518677	-0.00230353930965066	0.00516396993771195	0.000293855206109583	-0.00749832857400179
1478	76.7672958374023	-8.08666324615479	-5.52562713623047	-0.00230353930965066	0.00581331877037883	0.0243197549134493	0.00159255252219737
1479	78.0659942626953	-8.41133785247803	-5.78536653518677	-3.08191010844894e-05	0.00970941036939621	0.0142548503354192	-0.00327756232582033
1480	77.4166412353516	-7.76198863983154	-5.6554970741272	-0.0120437685400248	0.00483929552137852	0.0308132413774729	-0.00295288790948689
1481	78.7153396606445	-8.41133785247803	-5.52562713623047	-0.000355493422830477	0.013930176384747	-0.0146411629393697	-0.00652430532500148
1482	80.6633834838867	-9.38536071777344	-5.6554970741272	-0.00652430532500148	0.0314625911414623	-0.0695111230015755	0.00126787810586393
1483	80.6633834838867	-9.0606861114502	-5.6554970741272	0.01100810803473	0.0207483377307653	-0.0756799355149269	-0.00132951640989631
1484	79.3646850585938	-8.73601150512695	-5.6554970741272	-0.00295288790948689	0.00808603875339031	-0.0471085943281651	-0.0026282137259841
1485	79.3646850585938	-8.41133785247803	-5.46069240570068	0.0168522447347641	0.00289124972186983	-0.0334722734987736	-0.00132951640989631
1486	80.6633834838867	-9.0606861114502	-4.74640893936157	0.00776136433705688	-0.00847235135734081	-0.0107450718060136	-0.0026282137259841
1487	80.0140380859375	-9.0606861114502	-5.00614833831787	0.0100340843200684	-0.0172385573387146	0.00938473641872406	-0.0026282137259841
1488	81.9620819091797	-8.73601150512695	-5.46069240570068	0.0149041991680861	-0.0123684434220195	0.0317872650921345	-0.00197886489331722
1489	80.6633834838867	-8.41133785247803	-5.33082246780396	0.00613799272105098	-0.0110697457566857	0.0278911720961332	0.00743668992072344
1490	79.3646850585938	-7.76198863983154	-5.6554970741272	0.00711201597005129	-0.00230353930965066	0.0421768426895142	-0.00782300252467394
1491	80.0140380859375	-8.73601150512695	-5.3957576751709	-0.00295288790948689	-0.00392691092565656	0.025618452578783	-0.00847235135734081
1492	80.0140380859375	-8.08666324615479	-5.6554970741272	0.0152288740500808	-0.0146411629393697	0.0171769186854362	-0.0182125810533762
1493	81.3127365112305	-9.0606861114502	-5.33082246780396	0.0165275707840919	-0.00717365415766835	0.0239950809627771	0.000293855206109583
1494	78.7153396606445	-8.73601150512695	-5.72043180465698	0.00776136433705688	0.0126314787194133	0.0194496400654316	-0.00879702530801296
1495	81.3127365112305	-9.0606861114502	-5.59056186676025	0.00386527273803949	0.00613799272105098	0.0022419011220336	-0.00490093370899558
1496	80.6633834838867	-9.0606861114502	-5.6554970741272	0.00386527273803949	0.00711201597005129	-0.0253554154187441	-0.000680167751852423
1497	78.7153396606445	-8.08666324615479	-5.9152364730835	0.012956153601408	0.0226963832974434	-0.0600955672562122	-0.00912170019000769
1498	80.0140380859375	-8.41133785247803	-5.78536653518677	0.011982130818069	0.0158782228827477	-0.0464592464268208	-0.00197886489331722
1499	81.9620819091797	-8.73601150512695	-5.6554970741272	0.0103587592020631	0.00711201597005129	-0.039641086012125	0.00289124972186983
1500	81.3127365112305	-9.0606861114502	-5.85030126571655	0.00678734155371785	0.000943203864153475	-0.0250307414680719	0.00743668992072344
1501	80.6633834838867	-9.38536071777344	-5.9152364730835	0.00613799272105098	0.000618529506027699	-0.0253554154187441	0.00581331877037883
1502	80.0140380859375	-9.38536071777344	-5.72043180465698	-0.00912170019000769	0.00938473641872406	-0.039641086012125	0.00613799272105098
1503	78.7153396606445	-8.08666324615479	-5.98017120361328	-0.00327756232582033	0.0168522447347641	-0.0175632312893867	-0.00587495695799589
1504	80.6633834838867	-9.38536071777344	-5.59056186676025	0.00581331877037883	0.0145795252174139	-0.017887907102704	0.00516396993771195
1505	80.0140380859375	-8.73601150512695	-5.52562713623047	-0.00684897974133492	0.00289124972186983	-0.00782300252467394	-0.000680167751852423
1506	79.3646850585938	-8.73601150512695	-5.98017120361328	-0.00782300252467394	0.0168522447347641	-0.00490093370899558	0.00418994715437293
1507	79.3646850585938	-8.41133785247803	-5.9152364730835	-0.00847235135734081	0.0155535480007529	0.00418994715437293	-0.00587495695799589
1508	78.7153396606445	-8.41133785247803	-5.72043180465698	-0.000355493422830477	0.0178262684494257	0.00808603875339031	0.00743668992072344
1509	78.7153396606445	-8.41133785247803	-5.6554970741272	-0.00132951640989631	0.0155535480007529	0.00776136433705688	0.00321592413820326
1510	80.0140380859375	-9.0606861114502	-5.46069240570068	-0.00749832857400179	0.00678734155371785	0.00711201597005129	0.00256657530553639
1511	80.6633834838867	-9.38536071777344	-5.52562713623047	-0.00619963090866804	0.00289124972186983	-0.00684897974133492	-0.00327756232582033
1512	80.0140380859375	-9.71003437042236	-5.33082246780396	-0.00327756232582033	0.00191722682211548	-0.00392691092565656	0.000943203864153475
1513	80.0140380859375	-9.0606861114502	-5.52562713623047	0.00548864435404539	-0.00392691092565656	0.0239950809627771	-3.08191010844894e-05
1514	80.6633834838867	-9.38536071777344	-5.3957576751709	0.000943203864153475	-0.00360223650932312	0.0285405199974775	0.00418994715437293
1515	79.3646850585938	-8.73601150512695	-5.46069240570068	-0.0026282137259841	-0.00652430532500148	0.0262678004801273	-0.00360223650932312
1516	80.0140380859375	-9.71003437042236	-5.26588773727417	-0.0100957229733467	-0.00555028254166245	0.0136055024340749	-0.00100484199356288
1517	82.6114273071289	-9.71003437042236	-4.87627840042114	0.00711201597005129	-0.000680167751852423	0.0194496400654316	-0.00717365415766835
1518	81.3127365112305	-9.0606861114502	-5.20095300674438	0.00418994715437293	-0.0026282137259841	0.0200989879667759	-0.00295288790948689
1519	81.9620819091797	-9.71003437042236	-5.3957576751709	-0.0113944197073579	-0.0149658378213644	0.0126314787194133	-0.00165419070981443
1520	79.3646850585938	-8.41133785247803	-5.52562713623047	0.00613799272105098	-0.0117190945893526	0.00451462110504508	-0.0107450718060136
1521	79.3646850585938	-9.0606861114502	-5.46069240570068	0.00126787810586393	-0.0120437685400248	-0.00230353930965066	-0.0126931173726916
1522	80.0140380859375	-8.41133785247803	-5.72043180465698	-0.00652430532500148	-0.00977104809135199	-0.00847235135734081	-0.00619963090866804
1523	81.3127365112305	-10.0347089767456	-4.87627840042114	0.00678734155371785	-0.0130177913233638	-0.0130177913233638	0.00191722682211548
1524	78.7153396606445	-8.73601150512695	-5.3957576751709	-0.00100484199356288	0.000293855206109583	-0.0169138833880424	-0.00425158534198999
1525	79.3646850585938	-10.0347089767456	-5.52562713623047	-0.0026282137259841	-0.0224333461374044	-0.0347709693014622	-0.00360223650932312
1526	81.9620819091797	-10.0347089767456	-5.52562713623047	-0.00132951640989631	-0.0227580219507217	-0.0204853005707264	-0.00522560812532902
1527	80.6633834838867	-10.6840572357178	-6.11004114151001	0.00808603875339031	-0.0136671401560307	-0.0130177913233638	0.000293855206109583
1528	81.3127365112305	-11.008731842041	-5.52562713623047	0.0116574559360743	-0.00490093370899558	0.00743668992072344	-0.0026282137259841
1529	81.3127365112305	-10.6840572357178	-5.3957576751709	0.00906006153672934	-0.00814767740666866	0.0220470335334539	-0.000355493422830477
1530	81.3127365112305	-11.008731842041	-5.46069240570068	0.00808603875339031	-0.00230353930965066	0.0327612869441509	-0.00619963090866804
1531	80.6633834838867	-10.6840572357178	-5.6554970741272	0.00548864435404539	-0.00490093370899558	0.0522417463362217	-0.00522560812532902
1532	80.6633834838867	-9.71003437042236	-5.6554970741272	0.0106834331527352	-0.00230353930965066	0.041852168738842	-0.0165892094373703
1533	80.0140380859375	-9.0606861114502	-5.78536653518677	0.0181509424000978	-0.00100484199356288	0.0431508645415306	-0.00490093370899558
1534	80.0140380859375	-10.3593835830688	-5.52562713623047	0.00841071270406246	-0.00132951640989631	0.0126314787194133	-0.00749832857400179
1535	80.6633834838867	-9.71003437042236	-5.20095300674438	-0.00814767740666866	0.000293855206109583	-0.0126931173726916	-0.00457625929266214
1536	80.0140380859375	-8.41133785247803	-5.26588773727417	0.000293855206109583	0.00418994715437293	-0.0286021586507559	-0.00749832857400179
1537	78.0659942626953	-8.08666324615479	-5.6554970741272	-0.00522560812532902	0.0113327819854021	-0.0367190167307854	-0.0100957229733467
1538	78.7153396606445	-8.73601150512695	-5.59056186676025	0.00451462110504508	0.00743668992072344	-0.048407293856144	-0.00100484199356288
1539	78.7153396606445	-8.08666324615479	-5.46069240570068	-0.00360223650932312	-0.000680167751852423	-0.0354203209280968	-0.00392691092565656
1540	79.3646850585938	-8.73601150512695	-5.46069240570068	0.00321592413820326	0.00126787810586393	-0.0295761823654175	-0.0104203969240189
1541	80.6633834838867	-9.71003437042236	-5.26588773727417	-0.0188619289547205	-0.00165419070981443	-0.00392691092565656	-0.00977104809135199
1542	80.6633834838867	-9.38536071777344	-4.55160427093506	0.00126787810586393	0.0178262684494257	-0.0159398596733809	-0.00197886489331722
1543	78.0659942626953	-8.08666324615479	-5.6554970741272	-0.00619963090866804	0.0123068047687411	-0.0126931173726916	-0.000355493422830477
1544	80.0140380859375	-9.38536071777344	-5.3957576751709	-0.000680167751852423	0.00418994715437293	-0.0162645354866982	0.00808603875339031
1545	78.7153396606445	-8.73601150512695	-5.59056186676025	-0.00522560812532902	0.00418994715437293	-0.0104203969240189	-0.00197886489331722
1546	78.0659942626953	-8.41133785247803	-5.46069240570068	-0.0104203969240189	-0.00814767740666866	0.0100340843200684	0.00321592413820326
1547	78.7153396606445	-8.41133785247803	-5.26588773727417	0.00418994715437293	0.0188002903014421	0.00678734155371785	0.00646266713738441
1548	78.0659942626953	-8.73601150512695	-5.3957576751709	0.00418994715437293	-0.0139918150380254	0.0171769186854362	0.00321592413820326
1549	78.0659942626953	-8.73601150512695	-5.72043180465698	-0.00652430532500148	-0.00782300252467394	0.00906006153672934	0.00646266713738441
1550	76.1179428100586	-8.41133785247803	-5.9152364730835	-0.00392691092565656	-0.00490093370899558	-0.000355493422830477	0.00191722682211548
1551	78.0659942626953	-9.0606861114502	-5.6554970741272	-0.0104203969240189	0.00191722682211548	0.00321592413820326	-0.00360223650932312
1552	78.0659942626953	-8.08666324615479	-5.6554970741272	-0.00912170019000769	0.00873538758605719	0.00711201597005129	0.00126787810586393
1553	78.0659942626953	-9.71003437042236	-5.07108306884766	0.00418994715437293	-3.08191010844894e-05	0.025618452578783	0.00808603875339031
1554	76.1179428100586	-8.41133785247803	-5.59056186676025	-3.08191010844894e-05	-0.00814767740666866	0.0386054255068302	0.000618529506027699
1555	77.4166412353516	-8.41133785247803	-5.6554970741272	0.00483929552137852	-0.00392691092565656	0.0223717093467712	0.00646266713738441
1556	77.4166412353516	-9.0606861114502	-6.17497587203979	0.00354059832170606	0.000943203864153475	0.0181509424000978	0.00970941036939621
1557	78.0659942626953	-9.71003437042236	-5.52562713623047	-0.00652430532500148	0.0142548503354192	-0.0195112787187099	-0.00425158534198999
1558	79.3646850585938	-9.38536071777344	-5.46069240570068	0.000618529506027699	0.0162028968334198	-0.0139918150380254	0.00906006153672934
1559	78.0659942626953	-9.0606861114502	-5.33082246780396	0.000943203864153475	-0.000680167751852423	-0.0107450718060136	0.0116574559360743
1560	78.7153396606445	-9.0606861114502	-5.26588773727417	-0.00392691092565656	-0.0204853005707264	0.012956153601408	0.00451462110504508
1561	78.0659942626953	-8.41133785247803	-5.52562713623047	-0.00327756232582033	-0.0100957229733467	0.00613799272105098	0.00548864435404539
1562	77.4166412353516	-8.73601150512695	-5.9152364730835	-0.0130177913233638	0.00613799272105098	-0.0100957229733467	-0.00522560812532902
1563	80.0140380859375	-9.71003437042236	-5.52562713623047	-0.00392691092565656	0.0158782228827477	-0.0123684434220195	0.00613799272105098
1564	78.0659942626953	-8.41133785247803	-5.52562713623047	-0.00684897974133492	0.00418994715437293	0.01100810803473	0.00354059832170606
1565	80.0140380859375	-9.38536071777344	-5.26588773727417	-0.00165419070981443	0.00289124972186983	-0.000355493422830477	0.00159255252219737
1566	80.6633834838867	-9.38536071777344	-5.07108306884766	-0.00619963090866804	0.0116574559360743	0.0136055024340749	0.00451462110504508
1567	80.6633834838867	-9.71003437042236	-5.52562713623047	0.00256657530553639	0.013930176384747	0.0158782228827477	0.00126787810586393
1568	81.3127365112305	-9.0606861114502	-5.46069240570068	0.00418994715437293	0.000943203864153475	0.0149041991680861	0.00126787810586393
1569	80.0140380859375	-9.38536071777344	-5.3957576751709	-0.00132951640989631	0.00970941036939621	0.0100340843200684	0.00938473641872406
1570	81.3127365112305	-9.38536071777344	-5.00614833831787	-0.00684897974133492	0.00938473641872406	0.00289124972186983	0.00126787810586393
1571	80.6633834838867	-9.0606861114502	-5.20095300674438	0.00970941036939621	0.00678734155371785	0.0155535480007529	0.00289124972186983
1572	81.3127365112305	-9.38536071777344	-4.87627840042114	0.00906006153672934	0.00354059832170606	0.0194496400654316	-0.00814767740666866
1573	78.7153396606445	-7.76198863983154	-5.46069240570068	0.0103587592020631	0.0123068047687411	0.0304885655641556	-0.00392691092565656
1574	81.3127365112305	-9.38536071777344	-5.46069240570068	0.01847561635077	0.00483929552137852	0.0233457311987877	0.000618529506027699
1575	78.7153396606445	-7.76198863983154	-5.78536653518677	0.000943203864153475	0.00581331877037883	0.0298392176628113	-0.00295288790948689
1576	78.0659942626953	-8.41133785247803	-5.85030126571655	0.0022419011220336	0.00483929552137852	-0.0191866029053926	-0.00327756232582033
1577	78.7153396606445	-8.41133785247803	-5.6554970741272	-0.00295288790948689	0.0132808275520802	-0.0373683646321297	-0.00749832857400179
1578	80.6633834838867	-9.38536071777344	-5.98017120361328	-0.00327756232582033	0.00646266713738441	-0.0315242260694504	-0.00165419070981443
1579	78.0659942626953	-8.41133785247803	-5.9152364730835	0.00906006153672934	-0.00360223650932312	-0.0195112787187099	0.00289124972186983
1580	78.0659942626953	-8.41133785247803	-5.98017120361328	-0.00847235135734081	-0.0120437685400248	-0.0172385573387146	-0.00522560812532902
1581	79.3646850585938	-8.73601150512695	-5.98017120361328	0.0132808275520802	-0.00847235135734081	-0.0133424662053585	-0.00782300252467394
1582	80.0140380859375	-8.73601150512695	-6.17497587203979	0.00483929552137852	0.00159255252219737	-0.0224333461374044	-0.00684897974133492
1583	79.3646850585938	-8.08666324615479	-5.78536653518677	0.0149041991680861	0.00451462110504508	-0.028926832601428	0.00418994715437293
1584	80.6633834838867	-9.71003437042236	-5.52562713623047	-0.00197886489331722	0.00613799272105098	-0.0175632312893867	0.00548864435404539
1585	79.3646850585938	-7.76198863983154	-6.11004114151001	0.00354059832170606	-0.00197886489331722	-0.00392691092565656	0.0100340843200684
1586	79.3646850585938	-8.41133785247803	-5.98017120361328	0.0178262684494257	0.00483929552137852	0.00970941036939621	-0.00132951640989631
1587	80.6633834838867	-8.08666324615479	-5.59056186676025	-0.00100484199356288	0.00354059832170606	0.00191722682211548	0.00970941036939621
1588	79.3646850585938	-7.76198863983154	-5.78536653518677	0.00808603875339031	0.00938473641872406	-0.0152905117720366	0.00808603875339031
1589	79.3646850585938	-8.08666324615479	-5.72043180465698	0.0168522447347641	0.00613799272105098	-0.0250307414680719	0.00808603875339031
1590	78.7153396606445	-8.08666324615479	-5.72043180465698	-0.0188619289547205	0.0132808275520802	-0.0542514286935329	0.00159255252219737
1591	78.7153396606445	-8.41133785247803	-5.98017120361328	0.00289124972186983	0.0178262684494257	-0.0545761026442051	-0.00230353930965066
1592	79.3646850585938	-7.76198863983154	-5.59056186676025	-0.00100484199356288	0.00256657530553639	-0.0467839203774929	0.000943203864153475
1593	80.6633834838867	-9.0606861114502	-5.3957576751709	0.00256657530553639	-0.000680167751852423	-0.0282774847000837	0.000618529506027699
1594	79.3646850585938	-7.43731451034546	-5.59056186676025	-0.000355493422830477	0.00743668992072344	0.00354059832170606	0.00548864435404539
1595	80.0140380859375	-9.0606861114502	-5.00614833831787	-0.00782300252467394	-0.00392691092565656	0.0123068047687411	0.00386527273803949
1596	80.6633834838867	-8.08666324615479	-5.00614833831787	-0.00749832857400179	-0.00619963090866804	0.00613799272105098	-0.0026282137259841
1597	78.7153396606445	-8.08666324615479	-5.6554970741272	0.00126787810586393	-0.00847235135734081	0.0106834331527352	-0.0100957229733467
1598	80.0140380859375	-7.76198863983154	-5.6554970741272	0.00808603875339031	-0.00652430532500148	0.00970941036939621	-0.00912170019000769
1599	79.3646850585938	-8.08666324615479	-5.52562713623047	0.000293855206109583	-0.0204853005707264	0.0149041991680861	0.00418994715437293
1600	80.6633834838867	-8.08666324615479	-5.46069240570068	0.00159255252219737	-0.00619963090866804	0.00483929552137852	0.00483929552137852
1601	80.0140380859375	-9.38536071777344	-5.20095300674438	-0.00392691092565656	-0.00295288790948689	-0.00490093370899558	-0.00457625929266214
1602	80.0140380859375	-8.41133785247803	-5.26588773727417	0.00386527273803949	-0.0123684434220195	-0.0172385573387146	0.0100340843200684
1603	79.3646850585938	-8.73601150512695	-5.52562713623047	-0.00197886489331722	-0.00879702530801296	-0.00230353930965066	0.0022419011220336
1604	79.3646850585938	-8.41133785247803	-5.6554970741272	0.00126787810586393	-0.0211346503347158	0.0162028968334198	0.0106834331527352
1605	80.6633834838867	-9.38536071777344	-5.6554970741272	-0.00782300252467394	-0.0182125810533762	0.0178262684494257	0.00711201597005129
1606	80.6633834838867	-9.71003437042236	-5.59056186676025	-0.00587495695799589	-0.00717365415766835	0.0213976856321096	0.0162028968334198
1607	78.7153396606445	-8.73601150512695	-6.17497587203979	0.00483929552137852	0.0100340843200684	0.0327612869441509	0.000293855206109583
1608	80.0140380859375	-9.0606861114502	-5.9152364730835	-0.00327756232582033	0.0136055024340749	0.00808603875339031	-0.00327756232582033
1609	80.0140380859375	-10.0347089767456	-6.43471527099609	0.00516396993771195	0.00516396993771195	-0.000680167751852423	0.0142548503354192
1610	81.3127365112305	-10.3593835830688	-5.59056186676025	-0.00100484199356288	0.013930176384747	-0.02697878703475	0.00938473641872406
1611	81.3127365112305	-9.71003437042236	-6.36978054046631	0.0136055024340749	0.012956153601408	-0.0237320438027382	-3.08191010844894e-05
1612	80.0140380859375	-10.3593835830688	-5.98017120361328	-0.00912170019000769	0.0132808275520802	-0.0136671401560307	-0.00100484199356288
1613	78.7153396606445	-9.71003437042236	-5.46069240570068	0.0217223595827818	0.00776136433705688	-0.00944637414067984	0.000943203864153475
1614	80.0140380859375	-10.3593835830688	-5.33082246780396	0.0103587592020631	0.00354059832170606	-0.00327756232582033	-0.000355493422830477
1615	79.3646850585938	-9.38536071777344	-5.98017120361328	0.000618529506027699	-0.00847235135734081	-0.0104203969240189	0.00386527273803949
1616	80.6633834838867	-10.0347089767456	-5.72043180465698	-0.00132951640989631	-0.0123684434220195	0.000943203864153475	0.0022419011220336
1617	81.3127365112305	-10.0347089767456	-5.3957576751709	0.0022419011220336	-0.0201606266200542	0.00808603875339031	-0.00717365415766835
1618	80.6633834838867	-9.71003437042236	-5.26588773727417	0.00938473641872406	-0.0162645354866982	0.00418994715437293	-0.00132951640989631
1619	80.6633834838867	-10.0347089767456	-5.20095300674438	-0.00944637414067984	-0.0204853005707264	0.0197743140161037	0.0022419011220336
1620	80.0140380859375	-8.73601150512695	-4.87627840042114	0.013930176384747	-0.0165892094373703	0.0155535480007529	0.00938473641872406
1621	80.0140380859375	-8.73601150512695	-5.20095300674438	-0.0120437685400248	-0.00555028254166245	0.0217223595827818	-0.00457625929266214
1622	80.6633834838867	-8.73601150512695	-5.33082246780396	-0.00457625929266214	-0.00684897974133492	0.00776136433705688	-0.00295288790948689
1623	81.3127365112305	-9.71003437042236	-5.00614833831787	-0.0117190945893526	-0.000680167751852423	0.0165275707840919	-0.00327756232582033
1624	79.3646850585938	-8.41133785247803	-5.46069240570068	-0.0113944197073579	-0.0195112787187099	0.029189869761467	0.00191722682211548
1625	79.3646850585938	-8.41133785247803	-5.33082246780396	-0.00295288790948689	-0.000355493422830477	0.0197743140161037	-0.00619963090866804
1626	80.0140380859375	-8.41133785247803	-5.07108306884766	-0.00652430532500148	0.00354059832170606	0.0259431265294552	-0.0113944197073579
1627	80.0140380859375	-9.0606861114502	-5.33082246780396	0.00126787810586393	0.00808603875339031	0.00841071270406246	-0.00490093370899558
1628	79.3646850585938	-8.41133785247803	-5.33082246780396	0.000943203864153475	0.0136055024340749	0.0116574559360743	0.000618529506027699
1629	78.0659942626953	-9.38536071777344	-5.33082246780396	0.00159255252219737	0.0188002903014421	0.00321592413820326	0.00776136433705688
1630	78.0659942626953	-7.76198863983154	-5.59056186676025	-0.0204853005707264	0.0200989879667759	0.00516396993771195	0.00743668992072344
1631	77.4166412353516	-9.71003437042236	-5.33082246780396	-0.00360223650932312	0.0123068047687411	-0.00555028254166245	0.00613799272105098
1632	78.0659942626953	-8.08666324615479	-5.3957576751709	-0.00619963090866804	0.0136055024340749	0.00159255252219737	0.00451462110504508
1633	76.7672958374023	-8.08666324615479	-5.78536653518677	-0.00392691092565656	0.00970941036939621	-0.0113944197073579	-0.00100484199356288
1634	76.7672958374023	-9.38536071777344	-5.59056186676025	0.00126787810586393	0.00483929552137852	-0.00295288790948689	-0.0026282137259841
1635	77.4166412353516	-9.38536071777344	-5.6554970741272	-0.00457625929266214	0.0022419011220336	-0.0188619289547205	-0.00230353930965066
1636	76.1179428100586	-7.76198863983154	-5.72043180465698	-0.00327756232582033	0.00776136433705688	-0.0156151866540313	-0.00652430532500148
1637	76.1179428100586	-8.41133785247803	-5.59056186676025	0.00386527273803949	0.00711201597005129	-0.00619963090866804	-0.00749832857400179
1638	78.0659942626953	-9.0606861114502	-5.07108306884766	-0.00555028254166245	0.0200989879667759	-0.0292515084147453	-0.00327756232582033
1639	75.4685974121094	-8.08666324615479	-5.9152364730835	-0.000355493422830477	0.00711201597005129	-0.0156151866540313	0.00483929552137852
1640	78.0659942626953	-8.41133785247803	-5.85030126571655	-0.00782300252467394	-0.00295288790948689	-0.0204853005707264	0.00159255252219737
1641	78.7153396606445	-8.73601150512695	-5.59056186676025	0.00418994715437293	-0.00749832857400179	-0.0136671401560307	0.00256657530553639
1642	78.7153396606445	-9.0606861114502	-5.20095300674438	0.0142548503354192	-0.00360223650932312	-0.0149658378213644	0.00483929552137852
1643	77.4166412353516	-8.08666324615479	-5.33082246780396	0.000618529506027699	-0.0026282137259841	-0.0107450718060136	0.00191722682211548
1644	80.0140380859375	-9.71003437042236	-5.07108306884766	0.0188002903014421	-3.08191010844894e-05	0.000618529506027699	0.01847561635077
1645	80.0140380859375	-8.73601150512695	-5.52562713623047	0.00354059832170606	-0.000355493422830477	0.00841071270406246	0.00483929552137852
1646	78.7153396606445	-8.41133785247803	-5.59056186676025	0.00873538758605719	0.00841071270406246	0.00613799272105098	0.00191722682211548
1647	78.7153396606445	-8.08666324615479	-5.72043180465698	-0.0026282137259841	0.00743668992072344	0.000293855206109583	-0.00100484199356288
1648	78.7153396606445	-8.08666324615479	-5.33082246780396	0.00548864435404539	0.00613799272105098	-0.0221086721867323	0.00581331877037883
1649	80.6633834838867	-8.41133785247803	-5.3957576751709	-0.000680167751852423	-0.00132951640989631	-0.0110697457566857	0.000618529506027699
1650	80.6633834838867	-9.71003437042236	-5.07108306884766	-0.0100957229733467	-3.08191010844894e-05	-0.00457625929266214	0.0213976856321096
1651	80.0140380859375	-8.73601150512695	-5.6554970741272	-0.00652430532500148	0.00256657530553639	-0.00717365415766835	-0.00814767740666866
1652	78.7153396606445	-8.41133785247803	-5.6554970741272	-0.00522560812532902	0.00711201597005129	-0.0123684434220195	0.000293855206109583
1653	80.6633834838867	-10.0347089767456	-5.33082246780396	-0.00230353930965066	0.0155535480007529	0.00548864435404539	-0.00327756232582033
1654	79.3646850585938	-8.41133785247803	-5.46069240570068	-0.000355493422830477	0.0162028968334198	0.0197743140161037	0.000293855206109583
1655	81.3127365112305	-9.71003437042236	-5.26588773727417	0.0152288740500808	0.00581331877037883	0.0155535480007529	0.00256657530553639
1656	80.6633834838867	-10.0347089767456	-5.46069240570068	0.0123068047687411	0.00711201597005129	0.00711201597005129	-0.00490093370899558
1657	81.3127365112305	-9.0606861114502	-5.78536653518677	0.0175015944987535	0.00581331877037883	0.00354059832170606	-0.00944637414067984
1658	79.3646850585938	-8.08666324615479	-6.04510593414307	0.000618529506027699	0.00483929552137852	0.00548864435404539	-0.00684897974133492
1659	80.0140380859375	-8.73601150512695	-5.98017120361328	0.0100340843200684	-0.00587495695799589	0.0158782228827477	-0.00457625929266214
1660	80.6633834838867	-9.38536071777344	-5.78536653518677	-0.00847235135734081	-0.0139918150380254	0.025618452578783	-0.00230353930965066
1661	81.3127365112305	-10.0347089767456	-5.52562713623047	-0.00490093370899558	-3.08191010844894e-05	0.013930176384747	-0.00457625929266214
1662	80.0140380859375	-8.08666324615479	-5.98017120361328	-0.00425158534198999	-0.0110697457566857	0.0103587592020631	-0.00457625929266214
1663	81.9620819091797	-9.71003437042236	-5.85030126571655	0.00289124972186983	0.00354059832170606	-0.000355493422830477	-3.08191010844894e-05
1664	79.3646850585938	-8.41133785247803	-6.30484533309937	0.00451462110504508	-0.00684897974133492	0.00743668992072344	-0.0110697457566857
1665	79.3646850585938	-9.38536071777344	-5.98017120361328	0.0158782228827477	0.00321592413820326	0.00711201597005129	-0.00490093370899558
1666	80.6633834838867	-10.0347089767456	-5.72043180465698	0.00938473641872406	0.00678734155371785	0.000293855206109583	-0.0110697457566857
1667	80.0140380859375	-10.0347089767456	-5.13601779937744	0.00938473641872406	-0.00165419070981443	0.00354059832170606	-0.00717365415766835
1668	80.6633834838867	-9.38536071777344	-5.3957576751709	0.000293855206109583	0.00548864435404539	-0.0133424662053585	-0.00457625929266214
1669	80.0140380859375	-9.71003437042236	-5.78536653518677	0.012956153601408	0.00354059832170606	-0.0263294391334057	0.00354059832170606
1670	79.3646850585938	-8.73601150512695	-5.9152364730835	0.00873538758605719	0.000618529506027699	-0.0367190167307854	-0.00619963090866804
1671	79.3646850585938	-8.73601150512695	-5.46069240570068	0.00483929552137852	0.00321592413820326	-0.0337969474494457	-0.00782300252467394
1672	79.3646850585938	-9.38536071777344	-5.46069240570068	0.00678734155371785	0.00841071270406246	-0.0162645354866982	-0.0113944197073579
1673	80.0140380859375	-8.73601150512695	-5.00614833831787	0.0155535480007529	-0.00197886489331722	0.00613799272105098	-0.00522560812532902
1674	81.3127365112305	-10.0347089767456	-4.94121360778809	0.00873538758605719	-0.0211346503347158	0.01847561635077	-0.00652430532500148
1675	79.3646850585938	-8.73601150512695	-5.46069240570068	0.00548864435404539	-0.00814767740666866	0.0103587592020631	-0.00425158534198999
1676	79.3646850585938	-9.71003437042236	-5.07108306884766	0.00191722682211548	-0.0149658378213644	-0.0201606266200542	-0.00327756232582033
1677	81.3127365112305	-9.71003437042236	-5.20095300674438	0.0113327819854021	-0.0120437685400248	-0.0243813935667276	-0.0107450718060136
1678	80.6633834838867	-9.71003437042236	-5.13601779937744	0.00289124972186983	-0.00717365415766835	-0.0295761823654175	-0.00197886489331722
1679	80.6633834838867	-9.38536071777344	-5.07108306884766	-0.00392691092565656	-0.0104203969240189	-0.0175632312893867	-0.00522560812532902
1680	80.0140380859375	-10.0347089767456	-5.13601779937744	-0.00847235135734081	-0.0227580219507217	-3.08191010844894e-05	-0.00327756232582033
1681	81.3127365112305	-9.71003437042236	-5.3957576751709	-0.00977104809135199	-0.0337969474494457	0.000293855206109583	-0.00717365415766835
1682	80.0140380859375	-10.0347089767456	-5.33082246780396	-0.00230353930965066	0.00516396993771195	-0.0120437685400248	-0.0026282137259841
1683	80.0140380859375	-9.71003437042236	-5.59056186676025	-0.0026282137259841	0.0116574559360743	-0.00814767740666866	0.00808603875339031
1684	80.6633834838867	-9.38536071777344	-5.33082246780396	-0.00652430532500148	0.00743668992072344	0.00808603875339031	0.00289124972186983
1685	79.3646850585938	-10.3593835830688	-5.26588773727417	-0.00197886489331722	-0.00197886489331722	0.00808603875339031	0.00548864435404539
1686	82.6114273071289	-11.008731842041	-5.3957576751709	0.000618529506027699	-0.00879702530801296	0.0233457311987877	-0.00457625929266214
1687	81.3127365112305	-11.008731842041	-5.72043180465698	0.00743668992072344	0.00354059832170606	0.00776136433705688	-0.00327756232582033
1688	80.6633834838867	-10.6840572357178	-5.52562713623047	0.0106834331527352	0.000618529506027699	-0.00392691092565656	0.00613799272105098
1689	81.3127365112305	-10.0347089767456	-5.72043180465698	0.000618529506027699	0.00646266713738441	-0.0159398596733809	0.00711201597005129
1690	80.0140380859375	-9.71003437042236	-5.6554970741272	-0.0107450718060136	0.00548864435404539	-0.0273034609854221	0.00321592413820326
1691	80.6633834838867	-10.0347089767456	-5.3957576751709	-0.0126931173726916	-0.00392691092565656	-0.0409397818148136	-0.00652430532500148
1692	80.0140380859375	-9.71003437042236	-5.85030126571655	0.00938473641872406	-0.021459324285388	-0.00847235135734081	-0.00230353930965066
1693	81.9620819091797	-11.6580810546875	-5.46069240570068	0.0175015944987535	-0.00912170019000769	0.013930176384747	-0.00392691092565656
1694	80.0140380859375	-10.0347089767456	-5.52562713623047	-0.00230353930965066	-0.023407369852066	0.0259431265294552	-0.00392691092565656
1695	81.3127365112305	-11.6580810546875	-5.26588773727417	0.0158782228827477	-0.0100957229733467	0.0194496400654316	0.00289124972186983
1696	79.3646850585938	-9.0606861114502	-5.78536653518677	0.0106834331527352	-0.00490093370899558	-0.0104203969240189	-0.00555028254166245
1697	79.3646850585938	-10.0347089767456	-5.26588773727417	0.0132808275520802	0.0106834331527352	-0.0256800893694162	-0.00100484199356288
1698	81.3127365112305	-10.0347089767456	-5.52562713623047	0.0136055024340749	0.0197743140161037	-0.023407369852066	0.00256657530553639
1699	81.3127365112305	-10.3593835830688	-5.46069240570068	-0.00555028254166245	0.0106834331527352	-0.00782300252467394	0.00516396993771195
1700	80.0140380859375	-9.38536071777344	-5.3957576751709	0.00483929552137852	0.0145795252174139	0.00126787810586393	0.00776136433705688
1701	78.7153396606445	-9.0606861114502	-5.46069240570068	-0.0198359526693821	0.00321592413820326	-0.00977104809135199	0.00581331877037883
1702	79.3646850585938	-8.73601150512695	-5.52562713623047	-0.0100957229733467	0.00776136433705688	-0.0373683646321297	-0.00847235135734081
1703	81.9620819091797	-9.71003437042236	-4.61653900146484	-0.00425158534198999	0.0136055024340749	-0.0500306636095047	0.00159255252219737
1704	79.3646850585938	-8.73601150512695	-5.20095300674438	-0.00879702530801296	0.00873538758605719	-0.0282774847000837	0.00646266713738441
1705	79.3646850585938	-8.41133785247803	-5.33082246780396	-0.00619963090866804	-0.00100484199356288	-0.0146411629393697	0.00516396993771195
1706	80.0140380859375	-8.41133785247803	-5.3957576751709	0.000618529506027699	-0.00360223650932312	0.00483929552137852	0.00289124972186983
1707	78.7153396606445	-8.41133785247803	-5.20095300674438	0.00159255252219737	-0.00944637414067984	0.025618452578783	-0.00652430532500148
1708	80.6633834838867	-8.41133785247803	-5.3957576751709	0.00191722682211548	-0.021459324285388	0.0334106348454952	0.00451462110504508
1709	78.7153396606445	-8.08666324615479	-5.59056186676025	0.0197743140161037	-0.0172385573387146	0.0506183728575706	0.00808603875339031
1710	79.3646850585938	-8.41133785247803	-5.3957576751709	0.000943203864153475	-0.00230353930965066	0.0213976856321096	0.00581331877037883
1711	78.7153396606445	-7.76198863983154	-5.59056186676025	-0.00782300252467394	-0.00912170019000769	0.0330859608948231	-0.000680167751852423
1712	81.3127365112305	-9.0606861114502	-5.59056186676025	-0.00165419070981443	-0.0130177913233638	0.0239950809627771	-0.00392691092565656
1713	78.0659942626953	-8.73601150512695	-5.26588773727417	0.00678734155371785	-0.0143164889886975	0.0210730116814375	-0.00360223650932312
1714	79.3646850585938	-8.73601150512695	-5.33082246780396	-0.00814767740666866	-0.00944637414067984	0.031137915328145	-0.00782300252467394
1715	78.7153396606445	-7.76198863983154	-5.59056186676025	0.00321592413820326	-0.0191866029053926	0.0519170723855495	-0.00522560812532902
1716	79.3646850585938	-9.38536071777344	-5.26588773727417	-0.00360223650932312	-0.0136671401560307	0.0428261905908585	-0.00425158534198999
1717	80.0140380859375	-9.38536071777344	-6.17497587203979	-0.00295288790948689	-0.00847235135734081	0.041852168738842	-0.0165892094373703
1718	78.0659942626953	-9.38536071777344	-5.59056186676025	-0.00165419070981443	0.00126787810586393	0.0330859608948231	0.00159255252219737
1719	78.7153396606445	-9.0606861114502	-5.52562713623047	-0.00944637414067984	0.00483929552137852	0.0181509424000978	-0.00425158534198999
1720	78.0659942626953	-9.0606861114502	-5.46069240570068	-0.000680167751852423	0.00970941036939621	0.01100810803473	-0.00165419070981443
1721	76.1179428100586	-7.76198863983154	-5.26588773727417	-0.0175632312893867	0.012956153601408	-0.0373683646321297	0.000293855206109583
1722	78.0659942626953	-7.76198863983154	-5.26588773727417	-0.00295288790948689	0.0272418223321438	-0.0649656802415848	-0.00230353930965066
1723	79.3646850585938	-9.0606861114502	-5.33082246780396	-0.00684897974133492	0.0298392176628113	-0.0753552615642548	0.013930176384747
1724	76.7672958374023	-7.76198863983154	-5.72043180465698	-0.00814767740666866	0.0233457311987877	-0.0639916583895683	0.0106834331527352
1725	78.0659942626953	-8.41133785247803	-5.3957576751709	-0.00295288790948689	0.0213976856321096	-0.0334722734987736	-0.000680167751852423
1726	78.0659942626953	-8.73601150512695	-5.26588773727417	-0.0156151866540313	0.0168522447347641	-0.00522560812532902	-0.00360223650932312
1727	80.0140380859375	-9.0606861114502	-5.13601779937744	0.0188002903014421	0.00906006153672934	0.00354059832170606	-0.00327756232582033
1728	78.0659942626953	-8.08666324615479	-5.00614833831787	0.00646266713738441	0.0168522447347641	0.0162028968334198	0.00581331877037883
1729	80.0140380859375	-9.71003437042236	-5.26588773727417	0.000943203864153475	0.00906006153672934	0.00841071270406246	0.00808603875339031
1730	78.7153396606445	-8.41133785247803	-5.46069240570068	0.00678734155371785	0.0152288740500808	0.00873538758605719	-0.00132951640989631
1731	79.3646850585938	-9.0606861114502	-5.07108306884766	0.00289124972186983	0.0152288740500808	-0.00360223650932312	-0.00165419070981443
1732	78.0659942626953	-7.76198863983154	-5.3957576751709	0.0149041991680861	0.012956153601408	0.0197743140161037	-0.0120437685400248
1733	78.7153396606445	-8.08666324615479	-5.13601779937744	0.00483929552137852	0.0149041991680861	0.00873538758605719	0.00873538758605719
1734	79.3646850585938	-8.73601150512695	-4.74640893936157	0.0145795252174139	0.013930176384747	-0.0139918150380254	-0.00619963090866804
1735	80.6633834838867	-9.0606861114502	-4.94121360778809	-0.00197886489331722	0.013930176384747	-0.0165892094373703	0.00516396993771195
1736	80.0140380859375	-7.76198863983154	-5.6554970741272	0.0126314787194133	0.0145795252174139	-0.0487319678068161	0.00386527273803949
1737	79.3646850585938	-7.76198863983154	-5.85030126571655	0.00321592413820326	0.0106834331527352	-0.0493813157081604	-0.00197886489331722
1738	80.0140380859375	-7.43731451034546	-5.85030126571655	0.000943203864153475	0.00289124972186983	-0.0386670641601086	0.00191722682211548
1739	79.3646850585938	-8.08666324615479	-5.72043180465698	0.000293855206109583	-0.0026282137259841	-0.0133424662053585	0.00938473641872406
1740	80.6633834838867	-7.76198863983154	-5.46069240570068	0.00126787810586393	-0.00912170019000769	-0.0026282137259841	0.00743668992072344
1741	80.0140380859375	-7.76198863983154	-5.85030126571655	-0.00814767740666866	-0.00652430532500148	-0.000680167751852423	0.00451462110504508
1742	81.3127365112305	-8.73601150512695	-5.78536653518677	0.00159255252219737	0.00289124972186983	-0.00652430532500148	-0.00197886489331722
1743	79.3646850585938	-7.11264038085938	-6.43471527099609	-0.00652430532500148	-0.00165419070981443	0.00354059832170606	0.00776136433705688
1744	82.6114273071289	-8.41133785247803	-6.11004114151001	-0.00360223650932312	-0.0133424662053585	0.0158782228827477	0.0194496400654316
1745	80.0140380859375	-7.76198863983154	-5.98017120361328	-0.00100484199356288	-0.0156151866540313	0.0473716296255589	0.00516396993771195
1746	80.0140380859375	-7.76198863983154	-5.78536653518677	0.00126787810586393	-0.0126931173726916	0.0444495603442192	0.00418994715437293
1747	79.3646850585938	-7.11264038085938	-5.9152364730835	-0.00522560812532902	-0.0133424662053585	0.0395794473588467	-0.00392691092565656
1748	78.7153396606445	-7.43731451034546	-6.04510593414307	0.0123068047687411	-0.0204853005707264	0.0350340083241463	0.0220470335334539
1749	79.3646850585938	-7.11264038085938	-6.04510593414307	0.000618529506027699	-0.0136671401560307	0.0373067259788513	0.00970941036939621
1750	80.6633834838867	-8.41133785247803	-5.85030126571655	-0.00327756232582033	-0.00879702530801296	0.0103587592020631	0.0223717093467712
1751	78.7153396606445	-6.78796577453613	-5.78536653518677	0.00516396993771195	0.00451462110504508	-0.0139918150380254	-0.0026282137259841
1752	81.3127365112305	-8.08666324615479	-5.46069240570068	0.00776136433705688	0.01100810803473	-0.0302255302667618	-0.00132951640989631
1753	80.0140380859375	-8.08666324615479	-5.3957576751709	0.0100340843200684	0.012956153601408	-0.0448358729481697	-0.00425158534198999
1754	80.0140380859375	-7.43731451034546	-5.85030126571655	-0.00555028254166245	-0.00165419070981443	-0.0438618510961533	0.00321592413820326
1755	79.3646850585938	-7.76198863983154	-5.85030126571655	-0.00165419070981443	-0.00197886489331722	-0.0360696688294411	-0.00619963090866804
1756	81.3127365112305	-8.08666324615479	-5.52562713623047	-0.00295288790948689	0.00548864435404539	-0.0467839203774929	-0.00555028254166245
1757	80.6633834838867	-8.08666324615479	-5.13601779937744	-0.0139918150380254	0.00354059832170606	-0.0230826959013939	-0.00717365415766835
1758	81.3127365112305	-8.41133785247803	-4.87627840042114	0.00711201597005129	0.00873538758605719	-0.0337969474494457	-0.00652430532500148
1759	81.3127365112305	-8.41133785247803	-5.13601779937744	0.0022419011220336	0.00743668992072344	-0.03444629535079	-0.00100484199356288
1760	80.6633834838867	-8.41133785247803	-5.52562713623047	-0.00425158534198999	0.00873538758605719	-0.023407369852066	0.00354059832170606
1761	80.0140380859375	-7.11264038085938	-5.3957576751709	-0.00684897974133492	0.0152288740500808	-0.0146411629393697	0.00256657530553639
1762	79.3646850585938	-7.43731451034546	-5.46069240570068	0.00938473641872406	0.0158782228827477	-0.0273034609854221	-0.0120437685400248
1763	81.9620819091797	-8.41133785247803	-5.20095300674438	0.00613799272105098	0.0103587592020631	-0.0337969474494457	0.00646266713738441
1764	78.0659942626953	-7.11264038085938	-5.33082246780396	0.000943203864153475	0.00743668992072344	-0.0175632312893867	0.00906006153672934
1765	80.6633834838867	-8.41133785247803	-5.07108306884766	-0.00814767740666866	0.00516396993771195	-0.0130177913233638	0.0103587592020631
1766	80.6633834838867	-7.43731451034546	-5.6554970741272	-0.00360223650932312	0.00743668992072344	0.0022419011220336	0.00159255252219737
1767	80.6633834838867	-8.41133785247803	-5.59056186676025	0.0100340843200684	0.0145795252174139	-0.00977104809135199	0.0142548503354192
1768	80.6633834838867	-8.08666324615479	-5.59056186676025	0.00613799272105098	-0.0026282137259841	0.0145795252174139	0.00743668992072344
1769	80.6633834838867	-8.41133785247803	-5.98017120361328	0.00159255252219737	-0.000355493422830477	0.00873538758605719	0.00483929552137852
1770	80.6633834838867	-8.73601150512695	-6.11004114151001	0.01847561635077	-0.0149658378213644	0.0223717093467712	-0.00100484199356288
1771	81.3127365112305	-9.38536071777344	-5.85030126571655	-0.00327756232582033	-0.0250307414680719	0.0194496400654316	0.00354059832170606
1772	81.3127365112305	-8.73601150512695	-5.52562713623047	0.0106834331527352	-0.0156151866540313	0.0334106348454952	-0.0026282137259841
1773	78.7153396606445	-8.73601150512695	-5.78536653518677	0.00191722682211548	-0.00197886489331722	0.049319677054882	0.000943203864153475
1774	80.6633834838867	-10.0347089767456	-5.59056186676025	-0.00100484199356288	-0.0263294391334057	0.0441248863935471	-0.00425158534198999
1775	78.7153396606445	-8.73601150512695	-5.26588773727417	0.0376313999295235	-0.0256800893694162	0.0444495603442192	0.00126787810586393
1776	78.7153396606445	-8.73601150512695	-5.26588773727417	0.00873538758605719	-0.0104203969240189	0.0330859608948231	-0.00879702530801296
1777	79.3646850585938	-9.38536071777344	-5.07108306884766	0.0168522447347641	-0.00490093370899558	0.0158782228827477	-0.0026282137259841
1778	80.6633834838867	-9.71003437042236	-5.26588773727417	0.0210730116814375	-0.00197886489331722	0.011982130818069	-3.08191010844894e-05
1779	78.7153396606445	-9.0606861114502	-5.20095300674438	-0.00847235135734081	0.00354059832170606	-0.000680167751852423	0.00711201597005129
1780	79.3646850585938	-8.73601150512695	-5.52562713623047	0.00451462110504508	-0.00197886489331722	-0.00847235135734081	0.00613799272105098
1781	78.0659942626953	-8.08666324615479	-5.59056186676025	-0.000355493422830477	0.0100340843200684	-0.0195112787187099	0.00289124972186983
1782	81.9620819091797	-8.73601150512695	-5.07108306884766	0.000618529506027699	0.0272418223321438	-0.039641086012125	0.0162028968334198
1783	78.7153396606445	-7.76198863983154	-5.3957576751709	0.00678734155371785	0.0145795252174139	-0.0123684434220195	0.0100340843200684
1784	81.9620819091797	-8.41133785247803	-5.3957576751709	0.0347093306481838	0.0200989879667759	-0.02697878703475	0.0272418223321438
1785	80.0140380859375	-6.78796577453613	-5.52562713623047	0.0126314787194133	0.00613799272105098	-0.0198359526693821	0.00354059832170606
1786	80.0140380859375	-7.76198863983154	-5.46069240570068	0.00841071270406246	0.00646266713738441	-0.0126931173726916	-0.000680167751852423
1787	79.3646850585938	-6.46329164505005	-5.26588773727417	-0.000680167751852423	0.00678734155371785	-0.00197886489331722	0.0207483377307653
1788	78.7153396606445	-7.43731451034546	-5.26588773727417	0.00548864435404539	0.0106834331527352	-0.00295288790948689	0.00808603875339031
1789	79.3646850585938	-7.11264038085938	-5.33082246780396	-0.000680167751852423	0.00808603875339031	-0.00100484199356288	-0.0026282137259841
1790	80.0140380859375	-7.11264038085938	-5.85030126571655	-0.0162645354866982	0.000293855206109583	-0.0227580219507217	0.00873538758605719
1791	78.7153396606445	-7.11264038085938	-5.78536653518677	-0.00717365415766835	0.00581331877037883	-0.0224333461374044	-0.00392691092565656
1792	78.0659942626953	-7.11264038085938	-5.78536653518677	-0.0182125810533762	-0.00360223650932312	-0.0107450718060136	-0.00782300252467394
1793	79.3646850585938	-8.73601150512695	-5.52562713623047	0.00451462110504508	-0.0026282137259841	0.0123068047687411	-0.00749832857400179
1794	77.4166412353516	-7.43731451034546	-5.33082246780396	0.00906006153672934	0.00354059832170606	0.025618452578783	0.00191722682211548
1795	78.7153396606445	-8.73601150512695	-5.33082246780396	-0.00327756232582033	0.00418994715437293	0.0149041991680861	0.012956153601408
1796	78.7153396606445	-8.08666324615479	-5.6554970741272	-0.00749832857400179	-0.00782300252467394	0.00906006153672934	-0.00555028254166245
1797	79.3646850585938	-7.43731451034546	-5.85030126571655	-0.0133424662053585	-0.00717365415766835	-0.00652430532500148	-0.00749832857400179
1798	76.7672958374023	-7.11264038085938	-5.85030126571655	0.0152288740500808	-0.00360223650932312	-0.0100957229733467	0.00159255252219737
1799	77.4166412353516	-7.11264038085938	-5.72043180465698	0.00451462110504508	-0.00360223650932312	-0.00100484199356288	0.00126787810586393
1800	78.0659942626953	-7.76198863983154	-5.33082246780396	-3.08191010844894e-05	-0.0188619289547205	0.0132808275520802	-0.00652430532500148
1801	78.0659942626953	-8.41133785247803	-5.59056186676025	0.00451462110504508	-0.0149658378213644	0.0162028968334198	0.000943203864153475
1802	76.1179428100586	-7.11264038085938	-5.98017120361328	-0.00425158534198999	-0.00652430532500148	0.00938473641872406	-0.00425158534198999
1803	78.0659942626953	-8.73601150512695	-5.59056186676025	-0.00555028254166245	-0.00847235135734081	-0.00132951640989631	0.0022419011220336
1804	76.7672958374023	-7.11264038085938	-5.6554970741272	-0.0117190945893526	-0.0117190945893526	0.00841071270406246	-3.08191010844894e-05
1805	78.7153396606445	-8.08666324615479	-5.3957576751709	-0.0123684434220195	-0.00457625929266214	0.0123068047687411	0.00126787810586393
1806	78.7153396606445	-8.08666324615479	-5.26588773727417	-0.0152905117720366	-0.0149658378213644	0.0347093306481838	-0.0110697457566857
1807	80.0140380859375	-8.41133785247803	-5.3957576751709	-0.00847235135734081	0.0100340843200684	0.0327612869441509	-0.00814767740666866
1808	79.3646850585938	-8.08666324615479	-5.72043180465698	-0.00457625929266214	0.00418994715437293	0.040228795260191	0.00159255252219737
1809	80.6633834838867	-8.41133785247803	-5.26588773727417	0.000943203864153475	-0.00100484199356288	0.0356833562254906	0.00516396993771195
1810	79.3646850585938	-8.08666324615479	-5.26588773727417	-0.00977104809135199	-3.08191010844894e-05	0.0145795252174139	-0.00555028254166245
1811	79.3646850585938	-9.0606861114502	-4.94121360778809	0.000293855206109583	-0.00490093370899558	0.0142548503354192	-0.00360223650932312
1812	81.9620819091797	-9.0606861114502	-4.81134366989136	-0.00457625929266214	0.00873538758605719	0.00808603875339031	-0.0165892094373703
1813	79.3646850585938	-7.43731451034546	-5.33082246780396	0.00581331877037883	0.00938473641872406	0.0226963832974434	-0.0026282137259841
1814	80.6633834838867	-8.73601150512695	-5.46069240570068	-0.000680167751852423	0.00159255252219737	0.0395794473588467	-0.00165419070981443
1815	78.0659942626953	-7.43731451034546	-5.59056186676025	-0.00944637414067984	0.0181509424000978	0.0337353087961674	-0.00197886489331722
1816	80.0140380859375	-8.08666324615479	-5.3957576751709	0.00646266713738441	0.0142548503354192	0.0246444288641214	-0.00814767740666866
1817	80.0140380859375	-8.41133785247803	-5.52562713623047	-0.00587495695799589	0.0158782228827477	-0.00327756232582033	-0.0143164889886975
1818	81.3127365112305	-9.0606861114502	-5.26588773727417	0.00646266713738441	0.0217223595827818	-0.0305502042174339	-0.00457625929266214
1819	80.0140380859375	-8.41133785247803	-5.46069240570068	0.0298392176628113	0.0197743140161037	-0.0581475235521793	-0.00197886489331722
1820	79.3646850585938	-8.08666324615479	-5.98017120361328	-0.0120437685400248	0.0295145437121391	-0.0870435386896133	-0.00587495695799589
1821	78.7153396606445	-7.11264038085938	-5.9152364730835	-0.0107450718060136	0.0321119390428066	-0.108796715736389	-0.00717365415766835
1822	81.3127365112305	-9.0606861114502	-6.23991060256958	0.0022419011220336	0.0217223595827818	-0.0961344167590141	-0.00912170019000769
1823	78.7153396606445	-7.43731451034546	-6.17497587203979	-0.00132951640989631	0.00711201597005129	-0.0454852245748043	0.0022419011220336
1824	80.0140380859375	-9.0606861114502	-5.98017120361328	0.00613799272105098	-0.000355493422830477	-0.0373683646321297	0.00483929552137852
1825	79.3646850585938	-7.43731451034546	-5.85030126571655	-0.00165419070981443	0.00386527273803949	-0.00360223650932312	-3.08191010844894e-05
1826	78.7153396606445	-8.08666324615479	-6.11004114151001	0.0171769186854362	0.0181509424000978	0.0243197549134493	0.00256657530553639
1827	78.7153396606445	-8.41133785247803	-5.9152364730835	0.000943203864153475	0.0165275707840919	0.0298392176628113	0.00159255252219737
1828	78.7153396606445	-8.73601150512695	-5.78536653518677	0.000293855206109583	0.0162028968334198	0.0360080301761627	0.00743668992072344
1829	79.3646850585938	-7.43731451034546	-5.9152364730835	0.00743668992072344	0.00808603875339031	0.0252937767654657	0.00256657530553639
1830	80.0140380859375	-7.76198863983154	-5.59056186676025	0.00321592413820326	0.00548864435404539	0.00678734155371785	0.00159255252219737
1831	79.3646850585938	-8.08666324615479	-5.52562713623047	-0.00555028254166245	0.0113327819854021	-0.0510046854615211	-0.000680167751852423
1832	78.7153396606445	-8.08666324615479	-5.85030126571655	-3.08191010844894e-05	0.0162028968334198	-0.0782773271203041	0.00126787810586393
1833	81.9620819091797	-8.73601150512695	-5.59056186676025	0.00613799272105098	0.000293855206109583	-0.0669137313961983	0.00451462110504508
1834	78.7153396606445	-7.76198863983154	-5.72043180465698	-0.00879702530801296	-0.00392691092565656	-0.0376930385828018	0.00581331877037883
1835	81.3127365112305	-8.73601150512695	-5.33082246780396	0.0175015944987535	-0.0133424662053585	-0.0201606266200542	0.00321592413820326
1836	80.0140380859375	-8.73601150512695	-5.13601779937744	0.0506183728575706	-0.0217839982360601	-0.023407369852066	-0.00295288790948689
1837	79.3646850585938	-8.08666324615479	-5.00614833831787	0.00159255252219737	-0.0130177913233638	-0.0221086721867323	-0.00425158534198999
1838	79.3646850585938	-7.76198863983154	-5.33082246780396	0.0155535480007529	-0.0302255302667618	-0.0126931173726916	-0.00230353930965066
1839	79.3646850585938	-8.08666324615479	-5.3957576751709	-0.000355493422830477	-0.0201606266200542	-0.00619963090866804	-0.000355493422830477
1840	80.0140380859375	-8.41133785247803	-5.13601779937744	-0.00814767740666866	-0.00360223650932312	0.000618529506027699	-0.0113944197073579
1841	81.3127365112305	-9.38536071777344	-4.94121360778809	-0.00132951640989631	-0.00327756232582033	0.00613799272105098	-0.00457625929266214
1842	78.7153396606445	-8.08666324615479	-5.46069240570068	-0.00717365415766835	0.00613799272105098	-0.00392691092565656	-0.00782300252467394
1843	79.3646850585938	-8.08666324615479	-5.26588773727417	-0.00717365415766835	-0.00425158534198999	0.012956153601408	0.00159255252219737
1844	80.0140380859375	-8.41133785247803	-5.72043180465698	-0.00814767740666866	-0.0107450718060136	0.0175015944987535	-0.00360223650932312
1845	80.0140380859375	-9.0606861114502	-5.6554970741272	-0.00977104809135199	-0.00879702530801296	0.00516396993771195	0.00256657530553639
1846	80.0140380859375	-8.73601150512695	-5.78536653518677	0.000293855206109583	0.00776136433705688	-0.0162645354866982	0.0022419011220336
1847	79.3646850585938	-8.41133785247803	-5.6554970741272	0.00873538758605719	0.00256657530553639	-0.0113944197073579	-0.00295288790948689
1848	79.3646850585938	-8.41133785247803	-5.78536653518677	0.00289124972186983	-0.00522560812532902	0.0191249661147594	0.00483929552137852
1849	80.6633834838867	-9.0606861114502	-5.59056186676025	0.000943203864153475	-0.0104203969240189	0.0304885655641556	0.00418994715437293
1850	81.3127365112305	-9.71003437042236	-6.17497587203979	-0.00490093370899558	-0.0227580219507217	0.0282158460468054	0.00256657530553639
1851	80.0140380859375	-9.38536071777344	-5.6554970741272	0.00581331877037883	-0.0217839982360601	0.0337353087961674	-0.00327756232582033
1852	80.6633834838867	-10.3593835830688	-5.52562713623047	0.00711201597005129	-0.0130177913233638	0.0360080301761627	-0.0026282137259841
1853	79.3646850585938	-8.73601150512695	-5.72043180465698	0.0155535480007529	-0.021459324285388	0.0467222817242146	-0.00619963090866804
1854	81.3127365112305	-10.3593835830688	-5.46069240570068	0.0116574559360743	-0.0286021586507559	0.0515923984348774	0.0100340843200684
1855	79.3646850585938	-9.38536071777344	-5.20095300674438	0.0116574559360743	-0.0276281367987394	0.0457482598721981	-0.00522560812532902
1856	81.3127365112305	-10.0347089767456	-5.26588773727417	0.0152288740500808	-0.0152905117720366	0.0353586822748184	-0.00457625929266214
1857	81.3127365112305	-10.0347089767456	-5.72043180465698	-0.00360223650932312	-0.0123684434220195	0.00711201597005129	-0.00847235135734081
1858	80.6633834838867	-10.0347089767456	-5.26588773727417	0.00289124972186983	0.011982130818069	-0.0204853005707264	-0.00555028254166245
1859	80.6633834838867	-9.71003437042236	-5.13601779937744	0.00386527273803949	0.00776136433705688	-0.0110697457566857	0.00126787810586393
1860	78.7153396606445	-9.71003437042236	-5.20095300674438	0.0171769186854362	0.0123068047687411	-0.0146411629393697	0.000943203864153475
1861	79.3646850585938	-8.41133785247803	-5.07108306884766	-0.00684897974133492	0.0191249661147594	-0.0370436906814575	-0.00879702530801296
1862	80.6633834838867	-9.38536071777344	-5.52562713623047	0.0158782228827477	0.0158782228827477	-0.0451605506241322	0.00354059832170606
1863	81.3127365112305	-9.71003437042236	-5.26588773727417	-0.00230353930965066	0.0165275707840919	-0.0399657599627972	0.00516396993771195
1864	80.0140380859375	-7.76198863983154	-5.59056186676025	0.000618529506027699	-3.08191010844894e-05	-0.0195112787187099	0.0100340843200684
1865	80.0140380859375	-8.41133785247803	-5.26588773727417	0.041852168738842	0.00451462110504508	-0.0172385573387146	0.00548864435404539
1866	81.3127365112305	-9.0606861114502	-4.81134366989136	-0.00782300252467394	-0.00165419070981443	-0.0107450718060136	0.00548864435404539
1867	81.3127365112305	-8.73601150512695	-4.94121360778809	0.00159255252219737	0.011982130818069	-0.0243813935667276	0.00256657530553639
1868	80.6633834838867	-8.73601150512695	-5.3957576751709	0.000293855206109583	0.00711201597005129	0.00386527273803949	-0.00490093370899558
1869	81.9620819091797	-9.0606861114502	-5.20095300674438	0.0265924744307995	0.00483929552137852	0.00711201597005129	0.00646266713738441
1870	78.7153396606445	-7.11264038085938	-5.59056186676025	0.00354059832170606	0.00906006153672934	0.0145795252174139	-0.000355493422830477
1871	78.0659942626953	-9.0606861114502	-5.46069240570068	-3.08191010844894e-05	0.0123068047687411	0.0116574559360743	-0.00327756232582033
1872	79.3646850585938	-7.43731451034546	-5.52562713623047	-0.00360223650932312	0.0126314787194133	0.01847561635077	-0.00392691092565656
1873	78.7153396606445	-8.08666324615479	-5.33082246780396	-3.08191010844894e-05	0.00418994715437293	0.0382807515561581	0.00256657530553639
1874	78.0659942626953	-8.08666324615479	-5.6554970741272	0.000293855206109583	-0.0139918150380254	0.0399041213095188	0.00386527273803949
1875	80.0140380859375	-8.73601150512695	-5.52562713623047	0.00354059832170606	-0.00295288790948689	0.0252937767654657	-0.00132951640989631
1876	76.1179428100586	-7.76198863983154	-5.9152364730835	-0.0107450718060136	-0.00230353930965066	0.0155535480007529	-0.00619963090866804
1877	76.7672958374023	-7.76198863983154	-5.72043180465698	-0.0110697457566857	0.0106834331527352	-0.00425158534198999	-0.00165419070981443
1878	76.7672958374023	-8.41133785247803	-5.72043180465698	-0.00522560812532902	0.0103587592020631	-0.023407369852066	0.000293855206109583
1879	76.1179428100586	-7.76198863983154	-5.46069240570068	-0.0130177913233638	0.0197743140161037	-0.0454852245748043	-0.00360223650932312
1880	76.1179428100586	-8.08666324615479	-6.36978054046631	-0.0126931173726916	0.0106834331527352	-0.0393164120614529	-0.00165419070981443
1881	78.7153396606445	-9.0606861114502	-6.30484533309937	-0.00197886489331722	0.0126314787194133	-0.0182125810533762	0.000618529506027699
1882	77.4166412353516	-8.73601150512695	-6.11004114151001	-0.00425158534198999	0.0116574559360743	-0.0250307414680719	-3.08191010844894e-05
1883	75.4685974121094	-7.76198863983154	-5.85030126571655	-0.00717365415766835	0.0158782228827477	-0.0315242260694504	0.00289124972186983
1884	79.3646850585938	-9.0606861114502	-5.20095300674438	-0.0123684434220195	0.00808603875339031	-0.0526280589401722	0.0123068047687411
1885	78.7153396606445	-8.41133785247803	-5.20095300674438	-0.00587495695799589	0.00646266713738441	-0.0571734979748726	0.00386527273803949
1886	78.7153396606445	-7.76198863983154	-5.59056186676025	0.00159255252219737	-0.00327756232582033	-0.0305502042174339	0.00483929552137852
1887	78.0659942626953	-7.43731451034546	-5.3957576751709	0.00483929552137852	-0.0120437685400248	-0.00717365415766835	0.000943203864153475
1888	79.3646850585938	-7.76198863983154	-5.59056186676025	0.000618529506027699	-0.0136671401560307	0.00321592413820326	0.00711201597005129
1889	78.7153396606445	-7.43731451034546	-5.52562713623047	-0.00490093370899558	-0.0195112787187099	0.0132808275520802	0.00646266713738441
1890	80.6633834838867	-8.73601150512695	-5.33082246780396	-0.00425158534198999	-0.00749832857400179	0.00970941036939621	-0.00879702530801296
1891	80.0140380859375	-7.43731451034546	-5.20095300674438	-0.00522560812532902	-0.00392691092565656	0.0330859608948231	-0.00652430532500148
1892	80.0140380859375	-9.0606861114502	-5.20095300674438	-0.00749832857400179	-0.0133424662053585	0.0447742342948914	-0.0123684434220195
1893	81.3127365112305	-8.73601150512695	-5.07108306884766	0.00418994715437293	-0.00944637414067984	0.0541897900402546	-0.0221086721867323
1894	80.6633834838867	-8.41133785247803	-5.26588773727417	-0.00652430532500148	-0.00977104809135199	0.0564625114202499	-3.08191010844894e-05
1895	78.7153396606445	-7.76198863983154	-5.33082246780396	0.00386527273803949	-0.00392691092565656	0.0480209775269032	-0.0104203969240189
1896	81.3127365112305	-8.73601150512695	-5.13601779937744	0.000943203864153475	0.00126787810586393	0.0382807515561581	-0.00619963090866804
1897	81.9620819091797	-8.73601150512695	-5.13601779937744	-0.000355493422830477	0.00321592413820326	0.00808603875339031	-0.0100957229733467
1898	80.6633834838867	-8.73601150512695	-5.59056186676025	0.000943203864153475	-0.0198359526693821	0.00841071270406246	-0.00425158534198999
1899	80.6633834838867	-9.38536071777344	-5.72043180465698	0.0022419011220336	0.00581331877037883	0.0106834331527352	-0.00717365415766835
1900	80.6633834838867	-9.38536071777344	-5.59056186676025	-0.000680167751852423	0.000618529506027699	0.00581331877037883	0.000943203864153475
1901	80.0140380859375	-8.08666324615479	-6.23991060256958	-0.00587495695799589	0.0132808275520802	0.00711201597005129	0.000943203864153475
1902	80.0140380859375	-7.76198863983154	-5.98017120361328	0.0022419011220336	0.0272418223321438	-0.0123684434220195	-0.00197886489331722
1903	81.3127365112305	-9.38536071777344	-5.46069240570068	-0.00197886489331722	0.0327612869441509	-0.0386670641601086	0.00191722682211548
1904	78.0659942626953	-7.11264038085938	-5.98017120361328	0.00548864435404539	0.0249691028147936	-0.0347709693014622	0.00418994715437293
1905	80.6633834838867	-9.0606861114502	-6.36978054046631	0.00711201597005129	0.025618452578783	-0.0428878292441368	0.00516396993771195
1906	81.3127365112305	-8.41133785247803	-5.98017120361328	0.00386527273803949	0.0188002903014421	-0.0331475995481014	-0.00165419070981443
1907	80.6633834838867	-9.0606861114502	-5.78536653518677	-0.00587495695799589	0.0188002903014421	-0.0607449151575565	-0.00132951640989631
1908	79.3646850585938	-8.41133785247803	-5.72043180465698	0.0217223595827818	0.0168522447347641	-0.0568488240242004	0.00126787810586393
1909	80.0140380859375	-9.38536071777344	-5.3957576751709	0.0152288740500808	-0.000680167751852423	-0.038017712533474	0.00646266713738441
1910	80.6633834838867	-8.73601150512695	-5.78536653518677	-0.00684897974133492	-0.00490093370899558	-0.0350956469774246	-0.00327756232582033
1911	81.3127365112305	-8.73601150512695	-5.6554970741272	-0.0026282137259841	-0.00782300252467394	-0.0195112787187099	-0.0117190945893526
1912	79.3646850585938	-8.73601150512695	-5.46069240570068	-3.08191010844894e-05	-0.00814767740666866	-0.0123684434220195	-0.00457625929266214
1913	78.0659942626953	-7.76198863983154	-5.52562713623047	0.000293855206109583	0.000943203864153475	0.00256657530553639	-0.00230353930965066
1914	80.6633834838867	-9.0606861114502	-4.94121360778809	-0.0110697457566857	-0.0123684434220195	0.0116574559360743	-0.00555028254166245
1915	81.9620819091797	-8.73601150512695	-5.00614833831787	0.000618529506027699	-0.0227580219507217	0.00873538758605719	0.00418994715437293
1916	80.0140380859375	-8.08666324615479	-5.46069240570068	-0.00522560812532902	-0.0175632312893867	0.00451462110504508	-3.08191010844894e-05
1917	78.0659942626953	-7.43731451034546	-5.59056186676025	0.00581331877037883	-0.00619963090866804	-0.00652430532500148	-0.0104203969240189
1918	81.3127365112305	-8.08666324615479	-5.6554970741272	0.00386527273803949	0.00548864435404539	-0.00652430532500148	-0.00782300252467394
1919	79.3646850585938	-7.76198863983154	-5.3957576751709	0.0106834331527352	-0.00977104809135199	0.0175015944987535	0.00711201597005129
1920	80.6633834838867	-8.08666324615479	-5.72043180465698	0.0113327819854021	-0.0182125810533762	0.0175015944987535	0.00256657530553639
1921	80.6633834838867	-7.76198863983154	-5.33082246780396	0.00451462110504508	-0.0117190945893526	0.0317872650921345	-0.00360223650932312
1922	81.3127365112305	-9.0606861114502	-5.07108306884766	-0.00457625929266214	0.0149041991680861	0.0295145437121391	0.00191722682211548
1923	79.3646850585938	-7.76198863983154	-5.72043180465698	0.00548864435404539	0.00906006153672934	0.0278911720961332	0.00126787810586393
1924	80.6633834838867	-9.71003437042236	-5.52562713623047	-0.00587495695799589	0.0022419011220336	0.0314625911414623	0.0191249661147594
1925	80.6633834838867	-8.08666324615479	-5.85030126571655	-0.0104203969240189	-0.00165419070981443	0.0162028968334198	-0.00977104809135199
1926	80.0140380859375	-8.73601150512695	-5.78536653518677	-0.00457625929266214	0.000943203864153475	-0.00717365415766835	-0.000680167751852423
1927	78.7153396606445	-8.73601150512695	-5.59056186676025	0.00548864435404539	0.0142548503354192	-0.0406151078641415	-0.00327756232582033
1928	78.7153396606445	-9.71003437042236	-5.20095300674438	0.00938473641872406	0.013930176384747	-0.0454852245748043	-0.00230353930965066
1929	80.0140380859375	-8.73601150512695	-5.72043180465698	0.0100340843200684	0.0100340843200684	-0.0237320438027382	0.00256657530553639
1930	79.3646850585938	-9.0606861114502	-5.9152364730835	-0.00684897974133492	0.00548864435404539	-0.0217839982360601	0.000943203864153475
1931	80.6633834838867	-9.38536071777344	-6.36978054046631	0.00321592413820326	-0.00360223650932312	-0.000680167751852423	-0.00197886489331722
1932	80.0140380859375	-9.38536071777344	-6.04510593414307	-0.00132951640989631	-0.0026282137259841	0.000293855206109583	-0.00944637414067984
1933	81.3127365112305	-9.71003437042236	-5.78536653518677	0.0188002903014421	-0.0120437685400248	0.0162028968334198	-0.0169138833880424
1934	78.7153396606445	-9.0606861114502	-5.6554970741272	0.0022419011220336	-0.0117190945893526	0.01847561635077	-0.00847235135734081
1935	79.3646850585938	-9.71003437042236	-5.52562713623047	-0.0113944197073579	-0.0110697457566857	0.011982130818069	-0.00457625929266214
1936	81.3127365112305	-9.38536071777344	-5.72043180465698	-3.08191010844894e-05	0.000943203864153475	-0.00587495695799589	-0.00912170019000769
1937	81.3127365112305	-9.38536071777344	-5.78536653518677	-0.0026282137259841	0.000943203864153475	-0.0169138833880424	-0.0100957229733467
1938	80.6633834838867	-8.08666324615479	-5.78536653518677	0.00418994715437293	-0.00684897974133492	-0.00717365415766835	-0.00782300252467394
1939	80.6633834838867	-9.0606861114502	-5.26588773727417	-0.000355493422830477	-0.00619963090866804	0.0226963832974434	-0.00230353930965066
1940	80.6633834838867	-8.41133785247803	-5.07108306884766	-0.00360223650932312	-0.0208099745213985	0.029189869761467	-0.000680167751852423
1941	80.6633834838867	-9.38536071777344	-5.3957576751709	-0.00490093370899558	0.000943203864153475	0.0197743140161037	-0.00717365415766835
1942	79.3646850585938	-7.76198863983154	-5.6554970741272	0.00678734155371785	-0.00360223650932312	0.0149041991680861	-0.0026282137259841
1943	81.3127365112305	-9.0606861114502	-5.20095300674438	-0.000355493422830477	0.0123068047687411	0.0106834331527352	0.00483929552137852
1944	79.3646850585938	-7.43731451034546	-5.20095300674438	-0.0107450718060136	0.00483929552137852	0.00711201597005129	0.00354059832170606
1945	80.0140380859375	-8.73601150512695	-4.74640893936157	-0.00392691092565656	0.00159255252219737	0.00743668992072344	0.00776136433705688
1946	80.0140380859375	-9.0606861114502	-4.87627840042114	-0.0130177913233638	0.00321592413820326	0.00548864435404539	0.00483929552137852
1947	80.0140380859375	-9.0606861114502	-5.26588773727417	0.0213976856321096	0.00548864435404539	-0.00295288790948689	0.00711201597005129
1948	80.0140380859375	-8.73601150512695	-5.52562713623047	-0.0169138833880424	0.0162028968334198	0.00841071270406246	0.0103587592020631
1949	78.7153396606445	-8.41133785247803	-5.3957576751709	0.000293855206109583	0.00808603875339031	-0.0104203969240189	0.0113327819854021
1950	80.0140380859375	-9.0606861114502	-5.26588773727417	-0.0172385573387146	0.0155535480007529	-0.0308748781681061	0.00970941036939621
1951	78.7153396606445	-8.73601150512695	-5.13601779937744	-0.00847235135734081	0.0142548503354192	-0.0490566417574883	0.00386527273803949
1952	79.3646850585938	-8.73601150512695	-5.33082246780396	0.00711201597005129	0.00451462110504508	-0.0513293594121933	0.000293855206109583
1953	76.1179428100586	-7.76198863983154	-5.85030126571655	0.0145795252174139	0.000618529506027699	-0.0120437685400248	0.00289124972186983
1954	79.3646850585938	-9.0606861114502	-5.52562713623047	-0.00814767740666866	-0.00392691092565656	0.00743668992072344	0.00938473641872406
1955	76.7672958374023	-7.43731451034546	-5.78536653518677	-0.0139918150380254	0.00321592413820326	0.00906006153672934	0.0106834331527352
1956	77.4166412353516	-8.08666324615479	-5.6554970741272	-0.0139918150380254	-0.00619963090866804	0.00159255252219737	0.00159255252219737
1957	80.0140380859375	-8.73601150512695	-5.33082246780396	-0.00749832857400179	0.000943203864153475	-0.00684897974133492	-0.00132951640989631
1958	79.3646850585938	-9.38536071777344	-5.33082246780396	-0.00684897974133492	-0.00425158534198999	-0.00522560812532902	-0.00295288790948689
1959	78.7153396606445	-8.73601150512695	-6.17497587203979	0.0116574559360743	-0.00197886489331722	0.00841071270406246	0.00938473641872406
1960	76.7672958374023	-8.08666324615479	-6.30484533309937	-0.00684897974133492	-0.0152905117720366	0.00743668992072344	0.00678734155371785
1961	77.4166412353516	-8.08666324615479	-6.49965000152588	-0.0113944197073579	0.000943203864153475	0.0162028968334198	-0.00619963090866804
1962	81.3127365112305	-8.73601150512695	-5.46069240570068	-0.00230353930965066	0.00321592413820326	-0.00360223650932312	0.00321592413820326
1963	79.3646850585938	-8.41133785247803	-5.52562713623047	-0.000355493422830477	0.00548864435404539	-0.0156151866540313	0.000293855206109583
1964	81.3127365112305	-9.0606861114502	-5.07108306884766	-0.000355493422830477	0.00548864435404539	-0.00360223650932312	0.01100810803473
1965	78.7153396606445	-7.76198863983154	-5.98017120361328	0.0178262684494257	0.00321592413820326	-0.00619963090866804	0.00841071270406246
1966	79.3646850585938	-8.08666324615479	-5.98017120361328	0.00354059832170606	0.0022419011220336	-0.00879702530801296	0.00516396993771195
1967	80.6633834838867	-7.76198863983154	-5.6554970741272	-0.0126931173726916	-0.00295288790948689	0.00516396993771195	0.00970941036939621
1968	79.3646850585938	-7.76198863983154	-5.33082246780396	0.0243197549134493	-0.00684897974133492	0.00970941036939621	0.0162028968334198
1969	81.3127365112305	-8.08666324615479	-5.3957576751709	0.0022419011220336	-0.0149658378213644	0.0269171483814716	0.00548864435404539
1970	78.7153396606445	-7.76198863983154	-5.07108306884766	0.012956153601408	-0.0149658378213644	0.0301638916134834	0.00451462110504508
1971	80.6633834838867	-8.08666324615479	-5.3957576751709	-0.00197886489331722	0.000618529506027699	0.0327612869441509	-0.00100484199356288
1972	80.6633834838867	-7.76198863983154	-5.6554970741272	-0.00587495695799589	0.011982130818069	0.0415274947881699	-0.0026282137259841
1973	81.9620819091797	-9.38536071777344	-5.3957576751709	0.00808603875339031	-0.00360223650932312	0.0343846566975117	-0.00132951640989631
1974	78.7153396606445	-7.11264038085938	-5.59056186676025	-0.0136671401560307	-0.00944637414067984	0.0512677207589149	0.00516396993771195
1975	81.9620819091797	-8.73601150512695	-5.20095300674438	-0.00360223650932312	-0.00327756232582033	0.0363327041268349	-0.00132951640989631
1976	79.3646850585938	-7.76198863983154	-5.33082246780396	-0.00457625929266214	-0.0139918150380254	0.0298392176628113	-0.00879702530801296
1977	79.3646850585938	-7.76198863983154	-5.72043180465698	0.00126787810586393	0.000618529506027699	-0.0159398596733809	-0.00912170019000769
1978	79.3646850585938	-7.43731451034546	-5.72043180465698	0.00970941036939621	0.0113327819854021	-0.0224333461374044	-0.00587495695799589
1979	80.0140380859375	-8.08666324615479	-5.9152364730835	-0.0117190945893526	-0.000355493422830477	-0.0130177913233638	-0.00132951640989631
1980	80.0140380859375	-7.76198863983154	-6.11004114151001	-0.00652430532500148	-0.000680167751852423	0.000618529506027699	-0.00457625929266214
1981	81.3127365112305	-8.73601150512695	-5.59056186676025	-0.0117190945893526	0.00289124972186983	0.00418994715437293	-0.00230353930965066
1982	80.0140380859375	-7.76198863983154	-5.72043180465698	-0.00619963090866804	0.020423661917448	-0.0120437685400248	-0.00522560812532902
1983	80.6633834838867	-8.08666324615479	-6.04510593414307	-0.00652430532500148	0.0243197549134493	0.00159255252219737	-0.00587495695799589
1984	81.3127365112305	-8.41133785247803	-6.17497587203979	-0.00327756232582033	0.00776136433705688	0.0106834331527352	-0.00165419070981443
1985	81.3127365112305	-8.73601150512695	-5.9152364730835	-0.0133424662053585	0.00873538758605719	0.0191249661147594	0.00256657530553639
1986	81.9620819091797	-8.73601150512695	-5.78536653518677	-0.00100484199356288	0.0194496400654316	-0.0107450718060136	-0.00782300252467394
1987	80.6633834838867	-7.76198863983154	-6.30484533309937	-0.00944637414067984	0.0425015166401863	-0.0341216214001179	-0.00425158534198999
1988	82.6114273071289	-8.41133785247803	-6.17497587203979	-0.00749832857400179	0.040228795260191	-0.0815240740776062	-0.00782300252467394
1989	81.9620819091797	-8.73601150512695	-5.72043180465698	0.00646266713738441	0.013930176384747	-0.0708098188042641	0.00386527273803949
1990	83.2607803344727	-8.73601150512695	-5.6554970741272	0.0113327819854021	-0.0104203969240189	-0.0503553375601768	-0.00490093370899558
1991	80.6633834838867	-8.41133785247803	-5.59056186676025	0.00126787810586393	-0.0227580219507217	-0.0273034609854221	-0.00684897974133492
1992	81.3127365112305	-9.0606861114502	-5.46069240570068	0.020423661917448	-0.0237320438027382	0.00711201597005129	-0.00197886489331722
1993	78.7153396606445	-7.43731451034546	-5.33082246780396	0.013930176384747	-0.0250307414680719	0.0200989879667759	-0.00490093370899558
1994	81.3127365112305	-8.73601150512695	-5.13601779937744	0.0171769186854362	-0.0172385573387146	0.0577612072229385	0.00126787810586393
1995	80.0140380859375	-8.08666324615479	-5.59056186676025	0.0145795252174139	-0.0230826959013939	0.0616573020815849	-0.000355493422830477
1996	81.3127365112305	-8.73601150512695	-5.20095300674438	0.0152288740500808	0.00289124972186983	0.0269171483814716	-0.00392691092565656
1997	81.3127365112305	-9.0606861114502	-5.3957576751709	-0.00295288790948689	0.020423661917448	0.000618529506027699	-0.017887907102704
1998	81.9620819091797	-9.0606861114502	-5.3957576751709	0.00126787810586393	0.0171769186854362	-0.0133424662053585	-0.00490093370899558
1999	81.9620819091797	-8.73601150512695	-4.94121360778809	0.00873538758605719	0.0200989879667759	-0.00619963090866804	-0.00652430532500148
2000	81.3127365112305	-9.0606861114502	-4.74640893936157	-0.00684897974133492	0.0275664981454611	-0.0360696688294411	-0.000355493422830477
[truncated: 8,220 more rows]
